# Supplementary material for: Genome-wide phylogenetic analysis of the pathogenic potential of Vibrio furnissii
Source: Front Microbiol. 2014 Aug 21;5:435. doi: 10.3389/fmicb.2014.00435 (PMC4139957; doi:10.3389/fmicb.2014.00435)
Supplement: Supplementary file 1 [file DataSheet1.ZIP]

Archive with 4,177 entries (4,176 files):
- all_vfu_trees/
- all_vfu_trees/.DS_Store
- all_vfu_trees/VfuA00001.afa-gb-o.phylip_phyml_tree.txt
- all_vfu_trees/VfuA00002.afa-gb-o.phylip_phyml_tree.txt
- all_vfu_trees/VfuA00003.afa-gb-o.phylip_phyml_tree.txt
- all_vfu_trees/VfuA00005.afa-gb-o.phylip_phyml_tree.txt
- all_vfu_trees/VfuA00006.afa-gb-o.phylip_phyml_tree.txt
- all_vfu_trees/VfuA00007.afa-gb-o.phylip_phyml_tree.txt
- all_vfu_trees/VfuA00008.afa-gb-o.phylip_phyml_tree.txt
- all_vfu_trees/VfuA00009.afa-gb-o.phylip_phyml_tree.txt
- all_vfu_trees/VfuA00010.afa-gb-o.phylip_phyml_tree.txt
- all_vfu_trees/VfuA00011.afa-gb-o.phylip_phyml_tree.txt
- all_vfu_trees/VfuA00012.afa-gb-o.phylip_phyml_tree.txt
- all_vfu_trees/VfuA00013.afa-gb-o.phylip_phyml_tree.txt
- all_vfu_trees/VfuA00014.afa-gb-o.phylip_phyml_tree.txt
- all_vfu_trees/VfuA00015.afa-gb-o.phylip_phyml_tree.txt
- all_vfu_trees/VfuA00016.afa-gb-o.phylip_phyml_tree.txt
- all_vfu_trees/VfuA00017.afa-gb-o.phylip_phyml_tree.txt
- all_vfu_trees/VfuA00018.afa-gb-o.phylip_phyml_tree.txt
- all_vfu_trees/VfuA00019.afa-gb-o.phylip_phyml_tree.txt
- all_vfu_trees/VfuA00020.afa-gb-o.phylip_phyml_tree.txt
- all_vfu_trees/VfuA00022.afa-gb-o.phylip_phyml_tree.txt
- all_vfu_trees/VfuA00023.afa-gb-o.phylip_phyml_tree.txt
- all_vfu_trees/VfuA00024.afa-gb-o.phylip_phyml_tree.txt
- all_vfu_trees/VfuA00027.afa-gb-o.phylip_phyml_tree.txt
- all_vfu_trees/VfuA00028.afa-gb-o.phylip_phyml_tree.txt
- all_vfu_trees/VfuA00029.afa-gb-o.phylip_phyml_tree.txt
- all_vfu_trees/VfuA00030.afa-gb-o.phylip_phyml_tree.txt
- all_vfu_trees/VfuA00031.afa-gb-o.phylip_phyml_tree.txt
- all_vfu_trees/VfuA00032.afa-gb-o.phylip_phyml_tree.txt
- all_vfu_trees/VfuA00033.afa-gb-o.phylip_phyml_tree.txt
- all_vfu_trees/VfuA00034.afa-gb-o.phylip_phyml_tree.txt
- all_vfu_trees/VfuA00035.afa-gb-o.phylip_phyml_tree.txt
- all_vfu_trees/VfuA00036.afa-gb-o.phylip_phyml_tree.txt
- all_vfu_trees/VfuA00037.afa-gb-o.phylip_phyml_tree.txt
- all_vfu_trees/VfuA00038.afa-gb-o.phylip_phyml_tree.txt
- all_vfu_trees/VfuA00039.afa-gb-o.phylip_phyml_tree.txt
- all_vfu_trees/VfuA00040.afa-gb-o.phylip_phyml_tree.txt
- all_vfu_trees/VfuA00041.afa-gb-o.phylip_phyml_tree.txt
- all_vfu_trees/VfuA00042.afa-gb-o.phylip_phyml_tree.txt
- all_vfu_trees/VfuA00043.afa-gb-o.phylip_phyml_tree.txt
- all_vfu_trees/VfuA00044.afa-gb-o.phylip_phyml_tree.txt
- all_vfu_trees/VfuA00045.afa-gb-o.phylip_phyml_tree.txt
- all_vfu_trees/VfuA00046.afa-gb-o.phylip_phyml_tree.txt
- all_vfu_trees/VfuA00047.afa-gb-o.phylip_phyml_tree.txt
- all_vfu_trees/VfuA00048.afa-gb-o.phylip_phyml_tree.txt
- all_vfu_trees/VfuA00049.afa-gb-o.phylip_phyml_tree.txt
- all_vfu_trees/VfuA00050.afa-gb-o.phylip_phyml_tree.txt
- all_vfu_trees/VfuA00051.afa-gb-o.phylip_phyml_tree.txt
- all_vfu_trees/VfuA00053.afa-gb-o.phylip_phyml_tree.txt
- all_vfu_trees/VfuA00054.afa-gb-o.phylip_phyml_tree.txt
- all_vfu_trees/VfuA00055.afa-gb-o.phylip_phyml_tree.txt
- all_vfu_trees/VfuA00056.afa-gb-o.phylip_phyml_tree.txt
- all_vfu_trees/VfuA00057.afa-gb-o.phylip_phyml_tree.txt
- all_vfu_trees/VfuA00058.afa-gb-o.phylip_phyml_tree.txt
- all_vfu_trees/VfuA00059.afa-gb-o.phylip_phyml_tree.txt
- all_vfu_trees/VfuA00060.afa-gb-o.phylip_phyml_tree.txt
- all_vfu_trees/VfuA00061.afa-gb-o.phylip_phyml_tree.txt
- all_vfu_trees/VfuA00062.afa-gb-o.phylip_phyml_tree.txt
- all_vfu_trees/VfuA00063.afa-gb-o.phylip_phyml_tree.txt
- all_vfu_trees/VfuA00064.afa-gb-o.phylip_phyml_tree.txt
- all_vfu_trees/VfuA00065.afa-gb-o.phylip_phyml_tree.txt
- all_vfu_trees/VfuA00066.afa-gb-o.phylip_phyml_tree.txt
- all_vfu_trees/VfuA00067.afa-gb-o.phylip_phyml_tree.txt
- all_vfu_trees/VfuA00068.afa-gb-o.phylip_phyml_tree.txt
- all_vfu_trees/VfuA00069.afa-gb-o.phylip_phyml_tree.txt
- all_vfu_trees/VfuA00070.afa-gb-o.phylip_phyml_tree.txt
- all_vfu_trees/VfuA00071.afa-gb-o.phylip_phyml_tree.txt
- all_vfu_trees/VfuA00072.afa-gb-o.phylip_phyml_tree.txt
- all_vfu_trees/VfuA00073.afa-gb-o.phylip_phyml_tree.txt
- all_vfu_trees/VfuA00074.afa-gb-o.phylip_phyml_tree.txt
- all_vfu_trees/VfuA00075.afa-gb-o.phylip_phyml_tree.txt
- all_vfu_trees/VfuA00076.afa-gb-o.phylip_phyml_tree.txt
- all_vfu_trees/VfuA00077.afa-gb-o.phylip_phyml_tree.txt
- all_vfu_trees/VfuA00078.afa-gb-o.phylip_phyml_tree.txt
- all_vfu_trees/VfuA00079.afa-gb-o.phylip_phyml_tree.txt
- all_vfu_trees/VfuA00080.afa-gb-o.phylip_phyml_tree.txt
- all_vfu_trees/VfuA00082.afa-gb-o.phylip_phyml_tree.txt
- all_vfu_trees/VfuA00083.afa-gb-o.phylip_phyml_tree.txt
- all_vfu_trees/VfuA00084.afa-gb-o.phylip_phyml_tree.txt
- all_vfu_trees/VfuA00085.afa-gb-o.phylip_phyml_tree.txt
- all_vfu_trees/VfuA00086.afa-gb-o.phylip_phyml_tree.txt
- all_vfu_trees/VfuA00087.afa-gb-o.phylip_phyml_tree.txt
- all_vfu_trees/VfuA00088.afa-gb-o.phylip_phyml_tree.txt
- all_vfu_trees/VfuA00089.afa-gb-o.phylip_phyml_tree.txt
- all_vfu_trees/VfuA00090.afa-gb-o.phylip_phyml_tree.txt
- all_vfu_trees/VfuA00091.afa-gb-o.phylip_phyml_tree.txt
- all_vfu_trees/VfuA00092.afa-gb-o.phylip_phyml_tree.txt
- all_vfu_trees/VfuA00093.afa-gb-o.phylip_phyml_tree.txt
- all_vfu_trees/VfuA00094.afa-gb-o.phylip_phyml_tree.txt
- all_vfu_trees/VfuA00095.afa-gb-o.phylip_phyml_tree.txt
- all_vfu_trees/VfuA00096.afa-gb-o.phylip_phyml_tree.txt
- all_vfu_trees/VfuA00097.afa-gb-o.phylip_phyml_tree.txt
- all_vfu_trees/VfuA00098.afa-gb-o.phylip_phyml_tree.txt
- all_vfu_trees/VfuA00099.afa-gb-o.phylip_phyml_tree.txt
- all_vfu_trees/VfuA00100.afa-gb-o.phylip_phyml_tree.txt
- all_vfu_trees/VfuA00101.afa-gb-o.phylip_phyml_tree.txt
- all_vfu_trees/VfuA00102.afa-gb-o.phylip_phyml_tree.txt
- all_vfu_trees/VfuA00103.afa-gb-o.phylip_phyml_tree.txt
- all_vfu_trees/VfuA00104.afa-gb-o.phylip_phyml_tree.txt
- all_vfu_trees/VfuA00105.afa-gb-o.phylip_phyml_tree.txt
- all_vfu_trees/VfuA00106.afa-gb-o.phylip_phyml_tree.txt
- all_vfu_trees/VfuA00107.afa-gb-o.phylip_phyml_tree.txt
- all_vfu_trees/VfuA00108.afa-gb-o.phylip_phyml_tree.txt
- all_vfu_trees/VfuA00109.afa-gb-o.phylip_phyml_tree.txt
- all_vfu_trees/VfuA00110.afa-gb-o.phylip_phyml_tree.txt
- all_vfu_trees/VfuA00111.afa-gb-o.phylip_phyml_tree.txt
- all_vfu_trees/VfuA00112.afa-gb-o.phylip_phyml_tree.txt
- all_vfu_trees/VfuA00113.afa-gb-o.phylip_phyml_tree.txt
- all_vfu_trees/VfuA00114.afa-gb-o.phylip_phyml_tree.txt
- all_vfu_trees/VfuA00115.afa-gb-o.phylip_phyml_tree.txt
- all_vfu_trees/VfuA00119.afa-gb-o.phylip_phyml_tree.txt
- all_vfu_trees/VfuA00120.afa-gb-o.phylip_phyml_tree.txt
- all_vfu_trees/VfuA00121.afa-gb-o.phylip_phyml_tree.txt
- all_vfu_trees/VfuA00122.afa-gb-o.phylip_phyml_tree.txt
- all_vfu_trees/VfuA00124.afa-gb-o.phylip_phyml_tree.txt
- all_vfu_trees/VfuA00126.afa-gb-o.phylip_phyml_tree.txt
- all_vfu_trees/VfuA00127.afa-gb-o.phylip_phyml_tree.txt
- all_vfu_trees/VfuA00128.afa-gb-o.phylip_phyml_tree.txt
- all_vfu_trees/VfuA00130.afa-gb-o.phylip_phyml_tree.txt
- all_vfu_trees/VfuA00131.afa-gb-o.phylip_phyml_tree.txt
- all_vfu_trees/VfuA00132.afa-gb-o.phylip_phyml_tree.txt
- all_vfu_trees/VfuA00133.afa-gb-o.phylip_phyml_tree.txt
- all_vfu_trees/VfuA00134.afa-gb-o.phylip_phyml_tree.txt
- all_vfu_trees/VfuA00135.afa-gb-o.phylip_phyml_tree.txt
- all_vfu_trees/VfuA00136.afa-gb-o.phylip_phyml_tree.txt
- all_vfu_trees/VfuA00137.afa-gb-o.phylip_phyml_tree.txt
- all_vfu_trees/VfuA00138.afa-gb-o.phylip_phyml_tree.txt
- all_vfu_trees/VfuA00139.afa-gb-o.phylip_phyml_tree.txt
- all_vfu_trees/VfuA00140.afa-gb-o.phylip_phyml_tree.txt
- all_vfu_trees/VfuA00141.afa-gb-o.phylip_phyml_tree.txt
- all_vfu_trees/VfuA00142.afa-gb-o.phylip_phyml_tree.txt
- all_vfu_trees/VfuA00144.afa-gb-o.phylip_phyml_tree.txt
- all_vfu_trees/VfuA00145.afa-gb-o.phylip_phyml_tree.txt
- all_vfu_trees/VfuA00146.afa-gb-o.phylip_phyml_tree.txt
- all_vfu_trees/VfuA00147.afa-gb-o.phylip_phyml_tree.txt
- all_vfu_trees/VfuA00148.afa-gb-o.phylip_phyml_tree.txt
- all_vfu_trees/VfuA00149.afa-gb-o.phylip_phyml_tree.txt
- all_vfu_trees/VfuA00150.afa-gb-o.phylip_phyml_tree.txt
- all_vfu_trees/VfuA00151.afa-gb-o.phylip_phyml_tree.txt
- all_vfu_trees/VfuA00152.afa-gb-o.phylip_phyml_tree.txt
- all_vfu_trees/VfuA00153.afa-gb-o.phylip_phyml_tree.txt
- all_vfu_trees/VfuA00154.afa-gb-o.phylip_phyml_tree.txt
- all_vfu_trees/VfuA00155.afa-gb-o.phylip_phyml_tree.txt
- all_vfu_trees/VfuA00156.afa-gb-o.phylip_phyml_tree.txt
- all_vfu_trees/VfuA00157.afa-gb-o.phylip_phyml_tree.txt
- all_vfu_trees/VfuA00158.afa-gb-o.phylip_phyml_tree.txt
- all_vfu_trees/VfuA00159.afa-gb-o.phylip_phyml_tree.txt
- all_vfu_trees/VfuA00160.afa-gb-o.phylip_phyml_tree.txt
- all_vfu_trees/VfuA00163.afa-gb-o.phylip_phyml_tree.txt
- all_vfu_trees/VfuA00164.afa-gb-o.phylip_phyml_tree.txt
- all_vfu_trees/VfuA00165.afa-gb-o.phylip_phyml_tree.txt
- all_vfu_trees/VfuA00166.afa-gb-o.phylip_phyml_tree.txt
- all_vfu_trees/VfuA00167.afa-gb-o.phylip_phyml_tree.txt
- all_vfu_trees/VfuA00168.afa-gb-o.phylip_phyml_tree.txt
- all_vfu_trees/VfuA00169.afa-gb-o.phylip_phyml_tree.txt
- all_vfu_trees/VfuA00170.afa-gb-o.phylip_phyml_tree.txt
- all_vfu_trees/VfuA00171.afa-gb-o.phylip_phyml_tree.txt
- all_vfu_trees/VfuA00172.afa-gb-o.phylip_phyml_tree.txt
- all_vfu_trees/VfuA00173.afa-gb-o.phylip_phyml_tree.txt
- all_vfu_trees/VfuA00174.afa-gb-o.phylip_phyml_tree.txt
- all_vfu_trees/VfuA00175.afa-gb-o.phylip_phyml_tree.txt
- all_vfu_trees/VfuA00176.afa-gb-o.phylip_phyml_tree.txt
- all_vfu_trees/VfuA00177.afa-gb-o.phylip_phyml_tree.txt
- all_vfu_trees/VfuA00178.afa-gb-o.phylip_phyml_tree.txt
- all_vfu_trees/VfuA00179.afa-gb-o.phylip_phyml_tree.txt
- all_vfu_trees/VfuA00181.afa-gb-o.phylip_phyml_tree.txt
- all_vfu_trees/VfuA00182.afa-gb-o.phylip_phyml_tree.txt
- all_vfu_trees/VfuA00184.afa-gb-o.phylip_phyml_tree.txt
- all_vfu_trees/VfuA00185.afa-gb-o.phylip_phyml_tree.txt
- all_vfu_trees/VfuA00186.afa-gb-o.phylip_phyml_tree.txt
- all_vfu_trees/VfuA00187.afa-gb-o.phylip_phyml_tree.txt
- all_vfu_trees/VfuA00188.afa-gb-o.phylip_phyml_tree.txt
- all_vfu_trees/VfuA00189.afa-gb-o.phylip_phyml_tree.txt
- all_vfu_trees/VfuA00190.afa-gb-o.phylip_phyml_tree.txt
- all_vfu_trees/VfuA00193.afa-gb-o.phylip_phyml_tree.txt
- all_vfu_trees/VfuA00194.afa-gb-o.phylip_phyml_tree.txt
- all_vfu_trees/VfuA00195.afa-gb-o.phylip_phyml_tree.txt
- all_vfu_trees/VfuA00196.afa-gb-o.phylip_phyml_tree.txt
- all_vfu_trees/VfuA00197.afa-gb-o.phylip_phyml_tree.txt
- all_vfu_trees/VfuA00198.afa-gb-o.phylip_phyml_tree.txt
- all_vfu_trees/VfuA00199.afa-gb-o.phylip_phyml_tree.txt
- all_vfu_trees/VfuA00200.afa-gb-o.phylip_phyml_tree.txt
- all_vfu_trees/VfuA00202.afa-gb-o.phylip_phyml_tree.txt
- all_vfu_trees/VfuA00205.afa-gb-o.phylip_phyml_tree.txt
- all_vfu_trees/VfuA00206.afa-gb-o.phylip_phyml_tree.txt
- all_vfu_trees/VfuA00211.afa-gb-o.phylip_phyml_tree.txt
- all_vfu_trees/VfuA00212.afa-gb-o.phylip_phyml_tree.txt
- all_vfu_trees/VfuA00213.afa-gb-o.phylip_phyml_tree.txt
- all_vfu_trees/VfuA00214.afa-gb-o.phylip_phyml_tree.txt
- all_vfu_trees/VfuA00215.afa-gb-o.phylip_phyml_tree.txt
- all_vfu_trees/VfuA00216.afa-gb-o.phylip_phyml_tree.txt
- all_vfu_trees/VfuA00217.afa-gb-o.phylip_phyml_tree.txt
- all_vfu_trees/VfuA00218.afa-gb-o.phylip_phyml_tree.txt
- all_vfu_trees/VfuA00219.afa-gb-o.phylip_phyml_tree.txt
- all_vfu_trees/VfuA00220.afa-gb-o.phylip_phyml_tree.txt
- all_vfu_trees/VfuA00221.afa-gb-o.phylip_phyml_tree.txt
- all_vfu_trees/VfuA00222.afa-gb-o.phylip_phyml_tree.txt
- all_vfu_trees/VfuA00223.afa-gb-o.phylip_phyml_tree.txt
- all_vfu_trees/VfuA00224.afa-gb-o.phylip_phyml_tree.txt
- all_vfu_trees/VfuA00226.afa-gb-o.phylip_phyml_tree.txt
- all_vfu_trees/VfuA00227.afa-gb-o.phylip_phyml_tree.txt
- all_vfu_trees/VfuA00228.afa-gb-o.phylip_phyml_tree.txt
- all_vfu_trees/VfuA00229.afa-gb-o.phylip_phyml_tree.txt
- all_vfu_trees/VfuA00230.afa-gb-o.phylip_phyml_tree.txt
- all_vfu_trees/VfuA00231.afa-gb-o.phylip_phyml_tree.txt
- all_vfu_trees/VfuA00232.afa-gb-o.phylip_phyml_tree.txt
- all_vfu_trees/VfuA00233.afa-gb-o.phylip_phyml_tree.txt
- all_vfu_trees/VfuA00234.afa-gb-o.phylip_phyml_tree.txt
- all_vfu_trees/VfuA00235.afa-gb-o.phylip_phyml_tree.txt
- all_vfu_trees/VfuA00236.afa-gb-o.phylip_phyml_tree.txt
- all_vfu_trees/VfuA00237.afa-gb-o.phylip_phyml_tree.txt
- all_vfu_trees/VfuA00238.afa-gb-o.phylip_phyml_tree.txt
- all_vfu_trees/VfuA00239.afa-gb-o.phylip_phyml_tree.txt
- all_vfu_trees/VfuA00240.afa-gb-o.phylip_phyml_tree.txt
- all_vfu_trees/VfuA00241.afa-gb-o.phylip_phyml_tree.txt
- all_vfu_trees/VfuA00242.afa-gb-o.phylip_phyml_tree.txt
- all_vfu_trees/VfuA00243.afa-gb-o.phylip_phyml_tree.txt
- all_vfu_trees/VfuA00244.afa-gb-o.phylip_phyml_tree.txt
- all_vfu_trees/VfuA00245.afa-gb-o.phylip_phyml_tree.txt
- all_vfu_trees/VfuA00246.afa-gb-o.phylip_phyml_tree.txt
- all_vfu_trees/VfuA00247.afa-gb-o.phylip_phyml_tree.txt
- all_vfu_trees/VfuA00249.afa-gb-o.phylip_phyml_tree.txt
- all_vfu_trees/VfuA00250.afa-gb-o.phylip_phyml_tree.txt
- all_vfu_trees/VfuA00251.afa-gb-o.phylip_phyml_tree.txt
- all_vfu_trees/VfuA00252.afa-gb-o.phylip_phyml_tree.txt
- all_vfu_trees/VfuA00253.afa-gb-o.phylip_phyml_tree.txt
- all_vfu_trees/VfuA00254.afa-gb-o.phylip_phyml_tree.txt
- all_vfu_trees/VfuA00255.afa-gb-o.phylip_phyml_tree.txt
- all_vfu_trees/VfuA00258.afa-gb-o.phylip_phyml_tree.txt
- all_vfu_trees/VfuA00259.afa-gb-o.phylip_phyml_tree.txt
- all_vfu_trees/VfuA00260.afa-gb-o.phylip_phyml_tree.txt
- all_vfu_trees/VfuA00261.afa-gb-o.phylip_phyml_tree.txt
- all_vfu_trees/VfuA00262.afa-gb-o.phylip_phyml_tree.txt
- all_vfu_trees/VfuA00263.afa-gb-o.phylip_phyml_tree.txt
- all_vfu_trees/VfuA00264.afa-gb-o.phylip_phyml_tree.txt
- all_vfu_trees/VfuA00265.afa-gb-o.phylip_phyml_tree.txt
- all_vfu_trees/VfuA00266.afa-gb-o.phylip_phyml_tree.txt
- all_vfu_trees/VfuA00267.afa-gb-o.phylip_phyml_tree.txt
- all_vfu_trees/VfuA00268.afa-gb-o.phylip_phyml_tree.txt
- all_vfu_trees/VfuA00269.afa-gb-o.phylip_phyml_tree.txt
- all_vfu_trees/VfuA00270.afa-gb-o.phylip_phyml_tree.txt
- all_vfu_trees/VfuA00271.afa-gb-o.phylip_phyml_tree.txt
- all_vfu_trees/VfuA00272.afa-gb-o.phylip_phyml_tree.txt
- all_vfu_trees/VfuA00273.afa-gb-o.phylip_phyml_tree.txt
- all_vfu_trees/VfuA00274.afa-gb-o.phylip_phyml_tree.txt
- all_vfu_trees/VfuA00275.afa-gb-o.phylip_phyml_tree.txt
- all_vfu_trees/VfuA00276.afa-gb-o.phylip_phyml_tree.txt
- all_vfu_trees/VfuA00277.afa-gb-o.phylip_phyml_tree.txt
- all_vfu_trees/VfuA00278.afa-gb-o.phylip_phyml_tree.txt
- all_vfu_trees/VfuA00279.afa-gb-o.phylip_phyml_tree.txt
- all_vfu_trees/VfuA00280.afa-gb-o.phylip_phyml_tree.txt
- all_vfu_trees/VfuA00281.afa-gb-o.phylip_phyml_tree.txt
- all_vfu_trees/VfuA00282.afa-gb-o.phylip_phyml_tree.txt
- all_vfu_trees/VfuA00283.afa-gb-o.phylip_phyml_tree.txt
- all_vfu_trees/VfuA00284.afa-gb-o.phylip_phyml_tree.txt
- all_vfu_trees/VfuA00285.afa-gb-o.phylip_phyml_tree.txt
- all_vfu_trees/VfuA00286.afa-gb-o.phylip_phyml_tree.txt
- all_vfu_trees/VfuA00288.afa-gb-o.phylip_phyml_tree.txt
- all_vfu_trees/VfuA00289.afa-gb-o.phylip_phyml_tree.txt
- all_vfu_trees/VfuA00290.afa-gb-o.phylip_phyml_tree.txt
- all_vfu_trees/VfuA00291.afa-gb-o.phylip_phyml_tree.txt
- all_vfu_trees/VfuA00292.afa-gb-o.phylip_phyml_tree.txt
- all_vfu_trees/VfuA00293.afa-gb-o.phylip_phyml_tree.txt
- all_vfu_trees/VfuA00294.afa-gb-o.phylip_phyml_tree.txt
- all_vfu_trees/VfuA00297.afa-gb-o.phylip_phyml_tree.txt
- all_vfu_trees/VfuA00298.afa-gb-o.phylip_phyml_tree.txt
- all_vfu_trees/VfuA00299.afa-gb-o.phylip_phyml_tree.txt
- all_vfu_trees/VfuA00300.afa-gb-o.phylip_phyml_tree.txt
- all_vfu_trees/VfuA00301.afa-gb-o.phylip_phyml_tree.txt
- all_vfu_trees/VfuA00302.afa-gb-o.phylip_phyml_tree.txt
- all_vfu_trees/VfuA00303.afa-gb-o.phylip_phyml_tree.txt
- all_vfu_trees/VfuA00304.afa-gb-o.phylip_phyml_tree.txt
- all_vfu_trees/VfuA00305.afa-gb-o.phylip_phyml_tree.txt
- all_vfu_trees/VfuA00306.afa-gb-o.phylip_phyml_tree.txt
- all_vfu_trees/VfuA00308.afa-gb-o.phylip_phyml_tree.txt
- all_vfu_trees/VfuA00309.afa-gb-o.phylip_phyml_tree.txt
- all_vfu_trees/VfuA00310.afa-gb-o.phylip_phyml_tree.txt
- all_vfu_trees/VfuA00311.afa-gb-o.phylip_phyml_tree.txt
- all_vfu_trees/VfuA00312.afa-gb-o.phylip_phyml_tree.txt
- all_vfu_trees/VfuA00313.afa-gb-o.phylip_phyml_tree.txt
- all_vfu_trees/VfuA00314.afa-gb-o.phylip_phyml_tree.txt
- all_vfu_trees/VfuA00315.afa-gb-o.phylip_phyml_tree.txt
- all_vfu_trees/VfuA00316.afa-gb-o.phylip_phyml_tree.txt
- all_vfu_trees/VfuA00317.afa-gb-o.phylip_phyml_tree.txt
- all_vfu_trees/VfuA00318.afa-gb-o.phylip_phyml_tree.txt
- all_vfu_trees/VfuA00319.afa-gb-o.phylip_phyml_tree.txt
- all_vfu_trees/VfuA00320.afa-gb-o.phylip_phyml_tree.txt
- all_vfu_trees/VfuA00321.afa-gb-o.phylip_phyml_tree.txt
- all_vfu_trees/VfuA00322.afa-gb-o.phylip_phyml_tree.txt
- all_vfu_trees/VfuA00323.afa-gb-o.phylip_phyml_tree.txt
- all_vfu_trees/VfuA00324.afa-gb-o.phylip_phyml_tree.txt
- all_vfu_trees/VfuA00325.afa-gb-o.phylip_phyml_tree.txt
- all_vfu_trees/VfuA00326.afa-gb-o.phylip_phyml_tree.txt
- all_vfu_trees/VfuA00327.afa-gb-o.phylip_phyml_tree.txt
- all_vfu_trees/VfuA00328.afa-gb-o.phylip_phyml_tree.txt
- all_vfu_trees/VfuA00329.afa-gb-o.phylip_phyml_tree.txt
- all_vfu_trees/VfuA00330.afa-gb-o.phylip_phyml_tree.txt
- all_vfu_trees/VfuA00331.afa-gb-o.phylip_phyml_tree.txt
- all_vfu_trees/VfuA00332.afa-gb-o.phylip_phyml_tree.txt
[truncated: 3,877 more entries]
