# Supplementary material for: Genome-wide phylogenetic analysis of the pathogenic potential of Vibrio furnissii
Source: Front Microbiol. 2014 Aug 21;5:435. doi: 10.3389/fmicb.2014.00435 (PMC4139957; doi:10.3389/fmicb.2014.00435)
Supplement: Supplementary file 1 [file DataSheet1.ZIP › all_vfu_trees/VfuA00001.afa-gb-o.phylip_phyml_tree.txt]

(((((((((((((((((((((((((((((((((123444103_Yersinia_enterocolitica_subsp._ente:0.000000,(((((((((((((((((((((((((((((((((((((((((34499644_Chromobacterium_violaceum_ATCC_1247:0.000000,((157372781_Serratia_proteamaculans_568:0.000000,(145297387_Aeromonas_salmonicida_subsp._salmon:0.000000,117621354_Aeromonas_hydrophila_subsp._hydroph:0.000000)0.000000:0.000000)0.000000:0.004932,30065374_Shigella_flexneri_2a_str._2457T:0.000000)0.000000:0.006953)0.000000:0.000000,170022538_Yersinia_pseudotuberculosis_YPIII:0.000000)0.000000:0.000000,162420537_Yersinia_pestis_Angola:0.000000)0.000000:0.000000,153950467_Yersinia_pseudotuberculosis_IP_3175:0.000000)0.000000:0.000000,145597446_Yersinia_pestis_Pestoides_F:0.000000)0.000000:0.000000,108809261_Yersinia_pestis_Antiqua:0.000000)0.000000:0.000000,108814025_Yersinia_pestis_Nepal516:0.000000)0.000000:0.000000,51597993_Yersinia_pseudotuberculosis_IP_3295:0.000000)0.000000:0.000000,45440061_Yersinia_pestis_biovar_Microtus_str:0.000000)0.000000:0.000000,22127855_Yersinia_pestis_KIM:0.000000)0.000000:0.000000,16120541_Yersinia_pestis_CO92:0.000000)0.000000:0.000000,146313390_Enterobacter_sp._638:0.000000)0.000000:0.000000,50122956_Erwinia_carotovora_subsp._atrosepti:0.000000)0.000000:0.000000,110807173_Shigella_flexneri_5_str._8401:0.000000)0.000000:0.000000,24114604_Shigella_flexneri_2a_str._301:0.000000)0.000000:0.000000,187732060_Shigella_boydii_CDC_3083-94:0.000000)0.000000:0.000000,170681744_Escherichia_coli_SECEC_SMS-3-5:0.000000)0.000000:0.000000,170082858_Escherichia_coli_str._K-12_substr._:0.000000)0.000000:0.000000,170018424_Escherichia_coli_ATCC_8739:0.000000)0.000000:0.000000,157157042_Escherichia_coli_E24377A:0.000000)0.000000:0.000000,157162816_Escherichia_coli_HS:0.000000)0.000000:0.000000,117625618_Escherichia_coli_APEC_O1:0.000000)0.000000:0.000000,110643581_Escherichia_coli_536:0.000000)0.000000:0.000000,91212816_Escherichia_coli_UTI89:0.000000)0.000000:0.000000,82545690_Shigella_boydii_Sb227:0.000000)0.000000:0.000000,82778621_Shigella_dysenteriae_Sd197:0.000000)0.000000:0.000000,74313846_Shigella_sonnei_Ss046:0.000000)0.000000:0.000000,26249936_Escherichia_coli_CFT073:0.000000)0.000000:0.000000,15833445_Escherichia_coli_O157_H7_str._Sakai:0.000000)0.000000:0.000000,15803853_Escherichia_coli_O157_H7_EDL933:0.000000)0.000000:0.000000,16131219_Escherichia_coli_str._K-12_substr._:0.000000)0.000000:0.000000,89110670_Escherichia_coli_W3110:0.000000)0.000000:0.000000,157148908_Citrobacter_koseri_ATCC_BAA-895:0.000000)0.000000:0.000000,161505999_Salmonella_enterica_subsp._arizonae:0.000000)0.000000:0.000000,62181950_Salmonella_enterica_subsp._enterica:0.000000)0.000000:0.000000,56415365_Salmonella_enterica_subsp._enterica:0.000000)0.000000:0.000000,29144324_Salmonella_enterica_subsp._enterica:0.000000)0.000000:0.000000,16762837_Salmonella_enterica_subsp._enterica:0.000000)0.000000:0.000000,16766735_Salmonella_typhimurium_LT2:0.000000)0.000000:0.000000,156936500_Enterobacter_sakazakii_ATCC_BAA-894:0.000000)0.000000:0.000000,152972233_Klebsiella_pneumoniae_subsp._pneumo:0.000000)0.000000:0.000000)0.000000:0.000000,161616474_Salmonella_enterica_subsp._enterica:0.000000)0.000000:0.000000,(((33151840_Haemophilus_ducreyi_35000HP:0.012303,((148825141_Haemophilus_influenzae_PittEE:0.000000,(16272523_Haemophilus_influenzae_Rd_KW20:0.000000,68249209_Haemophilus_influenzae_86-028NP:0.000000)0.000000:0.000000)0.881000:0.023359,((15603221_Pasteurella_multocida_subsp._multoc:0.011825,(126208863_Actinobacillus_pleuropneumoniae_L20:0.000000,52424219_Mannheimia_succiniciproducens_MBEL5:0.000000)0.570000:0.000000)0.763000:0.014043,152977964_Actinobacillus_succinogenes_130Z:0.011676)0.001000:0.000000)0.728000:0.010229)0.892000:0.000431,(113461781_Haemophilus_somnus_129PT:0.000000,170718093_Haemophilus_somnus_2336:0.000000)0.549000:0.000000)0.797000:0.011899,85060262_Sodalis_glossinidius_str._morsitans:0.012028)0.527000:0.000000)0.000000:0.000000,(33520008_Candidatus_Blochmannia_floridanus:0.024000,(37524440_Photorhabdus_luminescens_subsp._lau:0.011935,((27904945_Buchnera_aphidicola_str._Bp:0.023534,(21672773_Buchnera_aphidicola_str._Sg:0.000000,(((94676586_Baumannia_cicadellinicola_str._Hc:0.014589,116515262_Buchnera_aphidicola_str._Cc:0.035223)0.848000:0.022886,71892334_Candidatus_Blochmannia_pennsylvanic:0.000000)0.787000:0.024063,32490778_Wigglesworthia_glossinidia_endosymb:0.023689)0.771000:0.011903)0.000000:0.000000)0.717000:0.011764,15617121_Buchnera_aphidicola_str._APS:0.000000)0.556000:0.011902)0.000000:0.000000)0.000000:0.000000)0.000000:0.000000,((((((((((((((((((((((((((((((((56477591_Azoarcus_sp._EbN1:0.000000,119899709_Azoarcus_sp._BH72:0.025145)0.833000:0.012505,120609038_Acidovorax_avenae_subsp._citrulli_A:0.000000)0.000000:0.000000,121603117_Polaromonas_naphthalenivorans_CJ2:0.000000)0.000000:0.000000,91786164_Polaromonas_sp._JS666:0.000000)0.000000:0.000000,((((((171462876_Polynucleobacter_necessarius_STIR1:0.000000,145588239_Polynucleobacter_sp._QLW-P1DMWA-1:0.000000)0.849000:0.012345,(134096324_Herminiimonas_arsenicoxydans:0.000000,152980195_Janthinobacterium_sp._Marseille:0.000000)0.524000:0.000000)0.628000:0.012280,(93007009_Psychrobacter_cryohalolentis_K5:0.000000,71066450_Psychrobacter_arcticus_273-4:0.000000)0.554000:0.000000)0.162000:0.012231,91785468_Burkholderia_xenovorans_LB400:0.000000)0.638000:0.012258,(169796951_Acinetobacter_baumannii:0.000000,(169634057_Acinetobacter_baumannii:0.000000,(126640918_Acinetobacter_baumannii_ATCC_17978:0.000000,50084094_Acinetobacter_sp._ADP1:0.000000)0.000000:0.000000)0.000000:0.000000)0.856000:0.012285)0.001000:0.000000,((71905958_Dechloromonas_aromatica_RCB:0.025476,171060533_Leptothrix_cholodnii_SP-6:0.000000)0.766000:0.012271,91774632_Methylobacillus_flagellatus_KT:0.024589)0.000000:0.000000)0.000000:0.000000)0.000000:0.000000,89902558_Rhodoferax_ferrireducens_T118:0.000000)0.000000:0.000000,160895837_Delftia_acidovorans_SPH-1:0.000000)0.000000:0.000000,121592709_Acidovorax_sp._JS42:0.000000)0.000000:0.000000,124268630_Methylibium_petroleiphilum_PM1:0.000000)0.000000:0.000000,78064921_Burkholderia_sp._383:0.000000)0.000000:0.000000,115350319_Burkholderia_ambifaria_AMMD:0.000000)0.000000:0.000000,161523426_Burkholderia_multivorans_ATCC_17616:0.000000)0.000000:0.000000,126449321_Burkholderia_mallei_NCTC_10247:0.000000)0.000000:0.000000,126454030_Burkholderia_pseudomallei_1106a:0.000000)0.000000:0.000000,126441629_Burkholderia_pseudomallei_668:0.000000)0.000000:0.000000,124385642_Burkholderia_mallei_NCTC_10229:0.000000)0.000000:0.000000,121599630_Burkholderia_mallei_SAVP1:0.000000)0.000000:0.000000,83720917_Burkholderia_thailandensis_E264:0.000000)0.000000:0.000000,76812189_Burkholderia_pseudomallei_1710b:0.000000)0.000000:0.000000,53720824_Burkholderia_pseudomallei_K96243:0.000000)0.000000:0.000000,53723857_Burkholderia_mallei_ATCC_23344:0.000000)0.000000:0.000000,134294440_Burkholderia_vietnamiensis_G4:0.000000)0.000000:0.000000,172059338_Burkholderia_ambifaria_MC40-6:0.000000)0.000000:0.000000,170731679_Burkholderia_cenocepacia_MC0-3:0.000000)0.000000:0.000000,116688369_Burkholderia_cenocepacia_HI2424:0.000000)0.000000:0.000000,107024306_Burkholderia_cenocepacia_AU_1054:0.000000)0.000000:0.000000,113869439_Ralstonia_eutropha_H16:0.000000)0.000000:0.000000,73542867_Ralstonia_eutropha_JMP134:0.000000)0.000000:0.000000,148653658_Psychrobacter_sp._PRwf-1:0.000000)0.567000:0.000000,((74316420_Thiobacillus_denitrificans_ATCC_252:0.000000,(94312256_Ralstonia_metallidurans_CH34:0.000000,(17547741_Ralstonia_solanacearum_GMI1000:0.000000,(33599019_Bordetella_bronchiseptica_RB50:0.000000,(33594748_Bordetella_parapertussis_12822:0.000000,(33594476_Bordetella_pertussis_Tohama_I:0.000000,(163859276_Bordetella_petrii_DSM_12804:0.000000,187476536_Bordetella_avium_197N:0.000000)0.000000:0.000000)0.000000:0.000000)0.000000:0.000000)0.000000:0.000000)0.000000:0.000000)0.000000:0.000000)0.906000:0.012555,121608240_Verminephrobacter_eiseniae_EF01-2:0.000000)0.466000:0.012323)0.797000:0.012242,((163854955_Bordetella_petrii_DSM_12804:0.012768,((((188591973_Cupriavidus_taiwanensis:0.000000,116694084_Ralstonia_eutropha_H16:0.000000)0.928000:0.012073,94314849_Ralstonia_metallidurans_CH34:0.000000)0.551000:0.012022,73539357_Ralstonia_eutropha_JMP134:0.000000)0.776000:0.011862,(((((((((((((((((116690548_Burkholderia_cenocepacia_HI2424:0.000000,(170733888_Burkholderia_cenocepacia_MC0-3:0.000000,17549025_Ralstonia_solanacearum_GMI1000:0.000000)0.000000:0.000000)0.000000:0.000000,91784987_Burkholderia_xenovorans_LB400:0.000000)0.000000:0.000000,78067329_Burkholderia_sp._383:0.000000)0.000000:0.000000,83719255_Burkholderia_thailandensis_E264:0.000000)0.000000:0.000000,162210081_Burkholderia_pseudomallei_1710b:0.000000)0.000000:0.000000,126454785_Burkholderia_pseudomallei_1106a:0.000000)0.000000:0.000000,126440381_Burkholderia_pseudomallei_668:0.000000)0.000000:0.000000,126450278_Burkholderia_mallei_NCTC_10247:0.000000)0.000000:0.000000,121601284_Burkholderia_mallei_SAVP1:0.000000)0.000000:0.000000,53718533_Burkholderia_pseudomallei_K96243:0.000000)0.000000:0.000000,53725894_Burkholderia_mallei_ATCC_23344:0.000000)0.000000:0.000000,161523946_Burkholderia_multivorans_ATCC_17616:0.000000)0.000000:0.000000,172061488_Burkholderia_ambifaria_MC40-6:0.000000)0.000000:0.000000,115352627_Burkholderia_ambifaria_AMMD:0.000000)0.000000:0.000000,134296700_Burkholderia_vietnamiensis_G4:0.000000)0.000000:0.000000,(107023465_Burkholderia_cenocepacia_AU_1054:0.012032,((33598323_Bordetella_parapertussis_12822:0.000000,33603234_Bordetella_bronchiseptica_RB50:0.000000)0.925000:0.012290,187479389_Bordetella_avium_197N:0.000000)0.460000:0.012067)0.000000:0.000000)0.000000:0.000000,91790125_Polaromonas_sp._JS666:0.011986)0.797000:0.012393)0.730000:0.012227)0.809000:0.012568,((((152971009_Klebsiella_pneumoniae_subsp._pneumo:0.000000,146311734_Enterobacter_sp._638:0.000000)0.847000:0.012435,157370777_Serratia_proteamaculans_568:0.000000)0.757000:0.012073,(121604542_Polaromonas_naphthalenivorans_CJ2:0.024219,123441161_Yersinia_enterocolitica_subsp._ente:0.012116)0.000000:0.000000)0.790000:0.012174,160897748_Delftia_acidovorans_SPH-1:0.000000)0.001000:0.000000)0.613000:0.012403)0.000000:0.000000,((15676066_Neisseria_meningitidis_MC58:0.000000,(161870919_Neisseria_meningitidis_053442:0.000000,59802164_Neisseria_gonorrhoeae_FA_1090:0.000000)0.000000:0.000000)0.000000:0.000000,(15793163_Neisseria_meningitidis_Z2491:0.000000,121634013_Neisseria_meningitidis_FAM18:0.000000)0.000000:0.000000)0.944000:0.036575)0.786000:0.012054)0.941000:0.036412,(((((((15639754_Treponema_pallidum_subsp._pallidum_:0.048159,42526559_Treponema_denticola_ATCC_35405:0.011958)0.972000:0.072584,(51598791_Borrelia_garinii_PBi:0.000000,(111115366_Borrelia_afzelii_PKo:0.000000,15594885_Borrelia_burgdorferi_B31:0.000000)0.000000:0.000000)0.831000:0.024389)0.874000:0.026748,((162448914_Sorangium_cellulosum_So_ce_56:0.087417,86158714_Anaeromyxobacter_dehalogenans_2CP-C:0.000000)0.797000:0.011951,153005672_Anaeromyxobacter_sp._Fw109-5:0.011830)0.901000:0.025302)0.001000:0.000000,((116750210_Syntrophobacter_fumaroxidans_MPOB:0.079388,51243859_Desulfotalea_psychrophila_LSv54:0.045294)0.899000:0.064089,(((116330137_Leptospira_borgpetersenii_serovar_H:0.000000,(116329257_Leptospira_borgpetersenii_serovar_H:0.000000,(24213013_Leptospira_interrogans_serovar_Lai_:0.000000,45656176_Leptospira_interrogans_serovar_Cope:0.000000)0.000000:0.000000)0.000000:0.000000)0.846000:0.023123,183220549_Leptospira_biflexa_serovar_Patoc_st:0.023742)0.955000:0.060146,(158521945_Desulfococcus_oleovorans_Hxd3:0.017768,85859294_Syntrophus_aciditrophicus_SB:0.045292)0.854000:0.030463)0.539000:0.016075)0.000000:0.000000)0.862000:0.028177,((108763323_Myxococcus_xanthus_DK_1622:0.033081,42522548_Bdellovibrio_bacteriovorus_HD100:0.084886)0.555000:0.023608,32473702_Rhodopirellula_baltica_SH_1:0.102154)0.824000:0.027718)0.999000:0.230685,(((15805336_Deinococcus_radiodurans_R1:0.037513,94985971_Deinococcus_geothermalis_DSM_11300:0.000000)0.440000:0.013570,(55981664_Thermus_thermophilus_HB8:0.000000,46199633_Thermus_thermophilus_HB27:0.012277)0.961000:0.061276)0.941000:0.052007,(((((((((((((((((((33864048_Prochlorococcus_marinus_str._MIT_93:0.000000,(124024054_Prochlorococcus_marinus_str._MIT_93:0.000000,(124026655_Prochlorococcus_marinus_str._NATL1A:0.000000,72382913_Prochlorococcus_marinus_str._NATL2A:0.000000)0.000000:0.000000)0.000000:0.000000)0.924000:0.012139,148243268_Synechococcus_sp._RCC307:0.000000)0.000000:0.000000,33241114_Prochlorococcus_marinus_subsp._mari:0.000000)0.000000:0.000000,159904173_Prochlorococcus_marinus_str._MIT_92:0.000000)0.000000:0.000000,157414110_Prochlorococcus_marinus_str._MIT_92:0.000000)0.000000:0.000000,33862065_Prochlorococcus_marinus_subsp._past:0.000000)0.000000:0.000000,113955109_Synechococcus_sp._CC9311:0.000000)0.000000:0.000000,78185588_Synechococcus_sp._CC9902:0.000000)0.000000:0.000000,148238716_Synechococcus_sp._WH_7803:0.000000)0.000000:0.000000,78211873_Synechococcus_sp._CC9605:0.000000)0.000000:0.000000,33866669_Synechococcus_sp._WH_8102:0.000000)0.000000:0.000000,78779985_Prochlorococcus_marinus_str._MIT_93:0.000000)0.000000:0.000000,123969244_Prochlorococcus_marinus_str._AS9601:0.000000)0.856000:0.012384,(123966922_Prochlorococcus_marinus_str._MIT_95:0.000000,126697038_Prochlorococcus_marinus_str._MIT_93:0.000000)0.551000:0.000000)0.835000:0.036887,(56750664_Synechococcus_elongatus_PCC_6301:0.000000,81299694_Synechococcus_elongatus_PCC_7942:0.000000)0.852000:0.012056)0.000000:0.000000,22299292_Thermosynechococcus_elongatus_BP-1:0.000000)0.917000:0.024621,170078666_Synechococcus_sp._PCC_7002:0.000000)0.781000:0.012325,((17231830_Nostoc_sp._PCC_7120:0.000000,75907511_Anabaena_variabilis_ATCC_29413:0.000000)0.775000:0.012558,((((172039002_Cyanothece_sp._ATCC_51142:0.033622,(37523496_Gloeobacter_violaceus_PCC_7421:0.065058,(86605982_Synechococcus_sp._JA-3-3Ab:0.000000,86608400_Synechococcus_sp._JA-2-3Ba:0.000000)0.808000:0.012493)0.599000:0.004037)0.837000:0.022891,16330914_Synechocystis_sp._PCC_6803:0.011935)0.002000:0.000000,113474343_Trichodesmium_erythraeum_IMS101:0.048986)0.797000:0.012556,158334958_Acaryochloris_marina_MBIC11017:0.012497)0.767000:0.012653)0.494000:0.012224)0.860000:0.025298,166367018_Microcystis_aeruginosa_NIES-843:0.011883)0.796000:0.013797)0.002000:0.000000)0.916000:0.036797,((((((((108563559_Helicobacter_pylori_HPAG1:0.000000,15645809_Helicobacter_pylori_26695:0.000000)0.000000:0.000000,(109948058_Helicobacter_acinonychis_str._Sheeb:0.000000,15612183_Helicobacter_pylori_J99:0.000000)0.000000:0.000000)0.794000:0.012228,(((154149329_Campylobacter_hominis_ATCC_BAA-381:0.024311,154174200_Campylobacter_curvus_525.92:0.000000)0.619000:0.000394,118475753_Campylobacter_fetus_subsp._fetus_82:0.036801)0.796000:0.012402,((15791857_Campylobacter_jejuni_subsp._jejuni_:0.000000,(121612720_Campylobacter_jejuni_subsp._jejuni_:0.000000,153952626_Campylobacter_jejuni_subsp._doylei_:0.000000)0.000000:0.000000)0.000000:0.000000,(57237545_Campylobacter_jejuni_RM1221:0.000000,157414775_Campylobacter_jejuni_subsp._jejuni_:0.000000)0.000000:0.000000)0.598000:0.000000)0.783000:0.012227)0.000000:0.000000,32265857_Helicobacter_hepaticus_ATCC_51449:0.024681)0.870000:0.024606,34556895_Wolinella_succinogenes_DSM_1740:0.012285)0.000000:0.000000,152990021_Nitratiruptor_sp._SB155-2:0.050729)0.669000:0.012287,157738195_Arcobacter_butzleri_RM4018:0.024390)0.003000:0.000000,(78776558_Sulfurimonas_denitrificans_DSM_1251:0.000000,152991731_Sulfurovum_sp._NBC37-1:0.012323)0.976000:0.062669)0.793000:0.025171)0.738000:0.011911)0.768000:0.012132,182412053_Opitutus_terrae_PB90-1:0.051203)0.789000:0.012213,((((114330571_Nitrosomonas_eutropha_C91:0.012590,30249993_Nitrosomonas_europaea_ATCC_19718:0.000000)0.938000:0.039106,82701897_Nitrosospira_multiformis_ATCC_25196:0.012557)0.736000:0.016862,146329424_Dichelobacter_nodosus_VCS1703A:0.063482)0.737000:0.033067,(((161898967_Xanthomonas_oryzae_pv._oryzae_KACC1:0.000000,84625047_Xanthomonas_oryzae_pv._oryzae_MAFF_:0.000000)0.000000:0.000000,((78046551_Xanthomonas_campestris_pv._vesicato:0.000000,21241734_Xanthomonas_axonopodis_pv._citri_st:0.000000)0.000000:0.000000,(21230361_Xanthomonas_campestris_pv._campestr:0.000000,66769645_Xanthomonas_campestris_pv._campestr:0.000000)0.000000:0.000000)0.000000:0.000000)0.752000:0.013276,(28199863_Xylella_fastidiosa_Temecula1:0.000000,(182682614_Xylella_fastidiosa_M23:0.000000,(170731242_Xylella_fastidiosa_M12:0.000000,15839218_Xylella_fastidiosa_9a5c:0.000000)0.000000:0.000000)0.000000:0.000000)0.862000:0.023913)0.970000:0.063402)0.000000:0.000000)0.782000:0.011988,(((119947041_Psychromonas_ingrahamii_37:0.011951,((((54296362_Legionella_pneumophila_str._Paris:0.000000,148361056_Legionella_pneumophila_str._Corby:0.000000)0.000000:0.000000,(52840571_Legionella_pneumophila_subsp._pneum:0.000000,54293318_Legionella_pneumophila_str._Lens:0.000000)0.000000:0.000000)0.999000:0.091478,((104782516_Pseudomonas_entomophila_L48:0.000000,(170722550_Pseudomonas_putida_W619:0.000000,(26990806_Pseudomonas_putida_KT2440:0.000000,(148546991_Pseudomonas_putida_F1:0.000000,167034680_Pseudomonas_putida_GB-1:0.000000)0.000000:0.000000)0.000000:0.000000)0.000000:0.000000)0.906000:0.024806,(116050019_Pseudomonas_aeruginosa_UCBPP-PA14:0.000000,(15597267_Pseudomonas_aeruginosa_PAO1:0.000000,152988276_Pseudomonas_aeruginosa_PA7:0.000000)0.000000:0.000000)0.518000:0.000000)0.911000:0.038780)0.806000:0.025099,((110833243_Alcanivorax_borkumensis_SK2:0.000000,((((((77359197_Pseudoalteromonas_haloplanktis_TAC1:0.024187,56459460_Idiomarina_loihiensis_L2TR:0.000000)0.621000:0.012140,92112551_Chromohalobacter_salexigens_DSM_304:0.012144)0.532000:0.000000,(83648855_Hahella_chejuensis_KCTC_2396:0.000000,152998274_Marinomonas_sp._MWYL1:0.000000)0.000000:0.000000)0.518000:0.000000,(71281398_Colwellia_psychrerythraea_34H:0.067152,90020575_Saccharophagus_degradans_2-40:0.012310)0.000000:0.000000)0.960000:0.049185,120553649_Marinobacter_aquaeolei_VT8:0.012135)0.000000:0.000000,(((156972435_Vibrio_harveyi_ATCC_BAA-1116:0.000000,(37681214_Vibrio_vulnificus_YJ016:0.000000,XX_VfuA00001_:0.000000)0.000000:0.000000)0.000000:0.000000,(28899545_Vibrio_parahaemolyticus_RIMD_221063:0.000000,27364737_Vibrio_vulnificus_CMCP6:0.000000)0.000000:0.000000)0.873000:0.012923,54307536_Photobacterium_profundum_SS9:0.000000)0.784000:0.012249)0.757000:0.012272)0.002000:0.000000,((134302587_Francisella_tularensis_subsp._tular:0.000000,(187932145_Francisella_tularensis_subsp._media:0.000000,(89255668_Francisella_tularensis_subsp._holar:0.000000,(115314169_Francisella_tularensis_subsp._holar:0.000000,(118496850_Francisella_tularensis_subsp._novic:0.000000,(56707476_Francisella_tularensis_subsp._tular:0.000000,(110669947_Francisella_tularensis_subsp._tular:0.000000,(156501618_Francisella_tularensis_subsp._holar:0.000000,167626808_Francisella_philomiragia_subsp._phi:0.000000)0.000000:0.000000)0.000000:0.000000)0.000000:0.000000)0.000000:0.000000)0.000000:0.000000)0.000000:0.000000)0.000000:0.000000)0.000000:0.000000,((59710839_Vibrio_fischeri_ES114:0.000000,(((((117918654_Shewanella_sp._ANA-3:0.000000,(113968541_Shewanella_sp._MR-4:0.000000,(114045704_Shewanella_sp._MR-7:0.000000,(120596986_Shewanella_sp._W3-18-1:0.000000,146294844_Shewanella_putrefaciens_CN-32:0.000000)0.000000:0.000000)0.000000:0.000000)0.000000:0.000000)0.539000:0.000000,(126090324_Shewanella_baltica_OS155:0.000000,(152998746_Shewanella_baltica_OS185:0.000000,160873323_Shewanella_baltica_OS195:0.000000)0.000000:0.000000)0.916000:0.012692)0.000000:0.000000,(91791536_Shewanella_denitrificans_OS217:0.012418,114561333_Shewanella_frigidimarina_NCIMB_400:0.012854)0.796000:0.012888)0.513000:0.012701,24371826_Shewanella_oneidensis_MR-1:0.000000)0.782000:0.022307,((109896930_Pseudoalteromonas_atlantica_T6c:0.025031,((127511089_Shewanella_loihica_PV-4:0.000000,157960011_Shewanella_pealeana_ATCC_700345:0.000000)0.527000:0.000000,167626042_Shewanella_halifaxensis_HAW-EB4:0.012625)0.526000:0.012634)0.001000:0.000000,(157377452_Shewanella_sediminis_HAW-EB3:0.000000,170729012_Shewanella_woodyi_ATCC_51908:0.000000)0.455000:0.000000)0.666000:0.003692)0.886000:0.025433)0.745000:0.012556,(((15640388_Vibrio_cholerae_O1_biovar_eltor_str:0.000000,147675560_Vibrio_cholerae_O395:0.000000)0.785000:0.012589,119773351_Shewanella_amazonensis_SB2B:0.012531)0.797000:0.012636,((170723909_Pseudomonas_putida_W619:0.000000,(167031497_Pseudomonas_putida_GB-1:0.000000,(26987192_Pseudomonas_putida_KT2440:0.000000,(148545736_Pseudomonas_putida_F1:0.000000,(104779752_Pseudomonas_entomophila_L48:0.000000,70732885_Pseudomonas_fluorescens_Pf-5:0.000000)0.000000:0.000000)0.000000:0.000000)0.000000:0.000000)0.000000:0.000000)0.821000:0.012558,((146281167_Pseudomonas_stutzeri_A1501:0.000000,146308926_Pseudomonas_mendocina_ymp:0.000000)0.573000:0.000000,((15599462_Pseudomonas_aeruginosa_PAO1:0.000000,(116052301_Pseudomonas_aeruginosa_UCBPP-PA14:0.000000,152988922_Pseudomonas_aeruginosa_PA7:0.000000)0.000000:0.000000)0.551000:0.000000,((66047778_Pseudomonas_syringae_pv._syringae_B:0.000000,(71735821_Pseudomonas_syringae_pv._phaseolico:0.000000,28867851_Pseudomonas_syringae_pv._tomato_str:0.000000)0.000000:0.000000)0.508000:0.000000,77461303_Pseudomonas_fluorescens_PfO-1:0.012632)0.484000:0.012520)0.858000:0.012530)0.000000:0.000000)0.891000:0.025262)0.782000:0.012875)0.000000:0.000000)0.738000:0.012561)0.850000:0.026178)0.756000:0.012064)0.983000:0.062514,(118602210_Candidatus_Ruthia_magnifica_str._Cm:0.012210,148244326_Candidatus_Vesicomyosocius_okutanii:0.012217)0.980000:0.069103)0.000000:0.000000,(((((((((120602406_Desulfovibrio_vulgaris_subsp._vulga:0.000000,46580209_Desulfovibrio_vulgaris_subsp._vulga:0.000000)0.726000:0.017043,78357106_Desulfovibrio_desulfuricans_G20:0.143843)0.967000:0.102720,158521628_Desulfococcus_oleovorans_Hxd3:0.094252)0.811000:0.022613,(85859740_Syntrophus_aciditrophicus_SB:0.065383,116748486_Syntrophobacter_fumaroxidans_MPOB:0.096260)0.847000:0.027050)0.742000:0.012073,(39997624_Geobacter_sulfurreducens_PCA:0.039823,(78223720_Geobacter_metallireducens_GS-15:0.025287,(77917813_Pelobacter_carbinolicus_DSM_2380:0.089872,(148263105_Geobacter_uraniireducens_Rf4:0.065365,118580587_Pelobacter_propionicus_DSM_2379:0.000000)0.878000:0.025151)0.001000:0.000000)0.740000:0.011104)0.991000:0.147086)0.906000:0.042172,53803545_Methylococcus_capsulatus_str._Bath:0.038470)0.000000:0.000000,(((((((39997952_Geobacter_sulfurreducens_PCA:0.000000,77918312_Pelobacter_carbinolicus_DSM_2380:0.036609)0.495000:0.012183,148263138_Geobacter_uraniireducens_Rf4:0.000000)0.487000:0.012216,118579116_Pelobacter_propionicus_DSM_2379:0.000000)0.339000:0.012306,((169824189_Finegoldia_magna_ATCC_29328:0.058739,162449110_Sorangium_cellulosum_So_ce_56:0.006842)0.831000:0.061833,46445841_Candidatus_Protochlamydia_amoebophi:0.027052)0.084000:0.024782)0.002000:0.000000,78221843_Geobacter_metallireducens_GS-15:0.000000)0.000000:0.000000,(117924152_Magnetococcus_sp._MC-1:0.039959,(154706464_Coxiella_burnetii_Dugway_5J108-111:0.000000,(29653587_Coxiella_burnetii_RSA_493:0.000000,161830353_Coxiella_burnetii_RSA_331:0.000000)0.000000:0.000000)0.962000:0.053284)0.825000:0.024287)0.744000:0.012103,78484637_Thiomicrospira_crunogena_XCL-2:0.051578)0.785000:0.012677)0.738000:0.012310,((((62184832_Chlamydophila_abortus_S26_3:0.000000,(89898622_Chlamydophila_felis_Fe_C-56:0.000000,29839959_Chlamydophila_caviae_GPIC:0.000000)0.000000:0.000000)0.840000:0.012167,15835336_Chlamydia_muridarum_Nigg:0.012207)0.000000:0.000000,((166154650_Chlamydia_trachomatis_434_Bu:0.000000,166155525_Chlamydia_trachomatis_L2b_UCH-1_pro:0.000000)0.000000:0.000000,(15605164_Chlamydia_trachomatis_D_UW-3_CX:0.000000,76789171_Chlamydia_trachomatis_A_HAR-13:0.000000)0.000000:0.000000)0.000000:0.000000)0.000000:0.000000,((15836081_Chlamydophila_pneumoniae_J138:0.000000,15618461_Chlamydophila_pneumoniae_CWL029:0.000000)0.000000:0.000000,(16752491_Chlamydophila_pneumoniae_AR39:0.000000,33241902_Chlamydophila_pneumoniae_TW-183:0.000000)0.000000:0.000000)0.922000:0.024949)0.874000:0.025278)0.001000:0.000000,(121997652_Halorhodospira_halophila_SL1:0.012447,114319616_Alkalilimnicola_ehrlichei_MLHE-1:0.063962)0.710000:0.012603)0.731000:0.011927)0.720000:0.006345)0.000000:0.000000,(51244973_Desulfotalea_psychrophila_LSv54:0.076838,77165790_Nitrosococcus_oceani_ATCC_19707:0.008770)0.782000:0.016442)0.787000:0.012563,((((((114567844_Syntrophomonas_wolfei_subsp._wolfei:0.091899,(114566740_Syntrophomonas_wolfei_subsp._wolfei:0.133432,((15595036_Borrelia_burgdorferi_B31:0.000000,111115524_Borrelia_afzelii_PKo:0.000000)0.527000:0.000000,51598946_Borrelia_garinii_PBi:0.036435)0.989000:0.141013)0.843000:0.065863)0.747000:0.033915,146295991_Caldicellulosiruptor_saccharolyticu:0.000000)0.795000:0.024457,((((((167629464_Heliobacterium_modesticaldum_Ice1:0.000000,89893214_Desulfitobacterium_hafniense_Y51:0.000000)0.747000:0.000000,(83591279_Moorella_thermoacetica_ATCC_39073:0.012333,147676652_Pelotomaculum_thermopropionicum_SI:0.012389)0.003000:0.000000)0.000000:0.000000,134298090_Desulfotomaculum_reducens_MI-1:0.012529)0.875000:0.024944,(78043084_Carboxydothermus_hydrogenoformans_Z:0.012440,51894213_Symbiobacterium_thermophilum_IAM_14:0.025450)0.000000:0.000000)0.809000:0.012365,((167039517_Thermoanaerobacter_sp._X514:0.000000,(167036798_Thermoanaerobacter_pseudethanolicus:0.000000,20808663_Thermoanaerobacter_tengcongensis_MB:0.000000)0.000000:0.000000)0.851000:0.025123,(169830433_Candidatus_Desulforudis_audaxviator:0.051239,15896387_Clostridium_acetobutylicum_ATCC_824:0.031082)0.784000:0.019362)0.761000:0.012058)0.767000:0.012597,(160878395_Clostridium_phytofermentans_ISDg:0.075992,(150008986_Parabacteroides_distasonis_ATCC_850:0.024786,(34541543_Porphyromonas_gingivalis_W83:0.024409,((60683440_Bacteroides_fragilis_NCTC_9343:0.000000,(53715468_Bacteroides_fragilis_YCH46:0.000000,29348138_Bacteroides_thetaiotaomicron_VPI-54:0.000000)0.000000:0.000000)0.905000:0.024351,150003389_Bacteroides_vulgatus_ATCC_8482:0.000000)0.862000:0.024520)0.001000:0.000000)0.881000:0.024891)0.866000:0.024715)0.578000:0.011767)0.006000:0.000000,125975211_Clostridium_thermocellum_ATCC_27405:0.012286)0.771000:0.012190,((150392163_Alkaliphilus_metalliredigens_QYMF:0.031875,158319540_Alkaliphilus_oremlandii_OhILAs:0.060874)0.781000:0.019686,((((78186067_Pelodictyon_luteolum_DSM_273:0.024881,(119358194_Chlorobium_phaeobacteroides_DSM_266:0.000000,21675001_Chlorobium_tepidum_TLS:0.000000)0.554000:0.000000)0.000000:0.000000,(145219058_Prosthecochloris_vibrioformis_DSM_2:0.000000,78189810_Chlorobium_chlorochromatii_CaD3:0.000000)0.841000:0.012288)0.904000:0.038477,83815673_Salinibacter_ruber_DSM_13855:0.070654)0.777000:0.013070,126697637_Clostridium_difficile_630:0.044140)0.779000:0.019840)0.771000:0.012444)0.000000:0.000000,(19704888_Fusobacterium_nucleatum_subsp._nucl:0.051024,(161833817_Candidatus_Sulcia_muelleri_GWSS:0.000000,(120437176_Gramella_forsetii_KT0803:0.042514,((150025409_Flavobacterium_psychrophilum_JIP02_:0.000000,146298163_Flavobacterium_johnsoniae_UW101:0.012476)0.605000:0.008879,((15605613_Aquifex_aeolicus_VF5:0.212067,(((((114328003_Granulibacter_bethesdensis_CGDNIH1:0.012059,148259266_Acidiphilium_cryptum_JF-5:0.000000)0.001000:0.000000,162148836_Gluconacetobacter_diazotrophicus_PA:0.012076)0.805000:0.026045,58038592_Gluconobacter_oxydans_621H:0.010638)0.881000:0.082855,83649593_Hahella_chejuensis_KCTC_2396:0.211070)0.768000:0.068264,((((28899202_Vibrio_parahaemolyticus_RIMD_221063:0.087958,((119944139_Psychromonas_ingrahamii_37:0.000000,((((109896793_Pseudoalteromonas_atlantica_T6c:0.000000,54308427_Photobacterium_profundum_SS9:0.000000)0.000000:0.000000,114561736_Shewanella_frigidimarina_NCIMB_400:0.000000)0.000000:0.000000,(91794308_Shewanella_denitrificans_OS217:0.024916,((156975636_Vibrio_harveyi_ATCC_BAA-1116:0.000000,152996371_Marinomonas_sp._MWYL1:0.000000)0.911000:0.012317,90020577_Saccharophagus_degradans_2-40:0.012180)0.002000:0.000000)0.000000:0.000000)0.004000:0.000000,((((170726549_Shewanella_woodyi_ATCC_51908:0.000000,167624401_Shewanella_halifaxensis_HAW-EB4:0.000000)0.000000:0.000000,(157961623_Shewanella_pealeana_ATCC_700345:0.000000,127512800_Shewanella_loihica_PV-4:0.000000)0.000000:0.000000)0.000000:0.000000,(((117921873_Shewanella_sp._ANA-3:0.000000,(114048813_Shewanella_sp._MR-7:0.000000,(24372431_Shewanella_oneidensis_MR-1:0.000000,113969042_Shewanella_sp._MR-4:0.000000)0.000000:0.000000)0.000000:0.000000)0.859000:0.012086,(120597620_Shewanella_sp._W3-18-1:0.000000,(146294241_Shewanella_putrefaciens_CN-32:0.000000,(126175712_Shewanella_baltica_OS155:0.000000,(152999356_Shewanella_baltica_OS185:0.000000,160873976_Shewanella_baltica_OS195:0.000000)0.000000:0.000000)0.000000:0.000000)0.000000:0.000000)0.527000:0.000000)0.552000:0.012279,(77361842_Pseudoalteromonas_haloplanktis_TAC1:0.036386,(((37680852_Vibrio_vulnificus_YJ016:0.000000,27365097_Vibrio_vulnificus_CMCP6:0.000000)0.538000:0.000000,((15642339_Vibrio_cholerae_O1_biovar_eltor_str:0.000000,147673153_Vibrio_cholerae_O395:0.000000)0.000000:0.000000,59711136_Vibrio_fischeri_ES114:0.000000)0.858000:0.012271)0.762000:0.012320,119773722_Shewanella_amazonensis_SB2B:0.000000)0.736000:0.009291)0.779000:0.017145)0.000000:0.000000)0.001000:0.000000,157375546_Shewanella_sediminis_HAW-EB3:0.012093)0.748000:0.012110)0.851000:0.012262)0.000000:0.000000,71279669_Colwellia_psychrerythraea_34H:0.024606)0.784000:0.016222)0.241000:0.012421,16332123_Synechocystis_sp._PCC_6803:0.026488)0.839000:0.023151,(172036966_Cyanothece_sp._ATCC_51142:0.000000,53805214_Methylococcus_capsulatus_str._Bath:0.012177)0.000000:0.000000)0.416000:0.012136,((158335793_Acaryochloris_marina_MBIC11017:0.000000,113477906_Trichodesmium_erythraeum_IMS101:0.012267)0.000000:0.000000,170076969_Synechococcus_sp._PCC_7002:0.012325)0.002000:0.000000)1.000000:0.294272)0.906000:0.089916)0.741000:0.033204,110639537_Cytophaga_hutchinsonii_ATCC_33406:0.070050)0.689000:0.013765)0.971000:0.095668)0.600000:0.008851)0.960000:0.050379)0.757000:0.012264)0.742000:0.011704)0.681000:0.012411,((((((((94968251_Acidobacteria_bacterium_Ellin345:0.047793,(23465667_Bifidobacterium_longum_NCC2705:0.000000,119025550_Bifidobacterium_adolescentis_ATCC_1:0.000000)0.767000:0.019093)0.870000:0.034973,((170780729_Clavibacter_michiganensis_subsp._se:0.000000,148273805_Clavibacter_michiganensis_subsp._mi:0.000000)0.871000:0.012405,152964653_Kineococcus_radiotolerans_SRS30216:0.000000)0.006000:0.000000)0.495000:0.013153,(108804977_Rubrobacter_xylanophilus_DSM_9941:0.075117,117927512_Acidothermus_cellulolyticus_11B:0.029047)0.794000:0.023732)0.000000:0.000000,(28572835_Tropheryma_whipplei_TW08_27:0.000000,28493642_Tropheryma_whipplei_str._Twist:0.000000)0.547000:0.000000)0.877000:0.025001,(((83594023_Rhodospirillum_rubrum_ATCC_11170:0.024572,(83312232_Magnetospirillum_magneticum_AMB-1:0.025213,154253174_Parvibaculum_lavamentivorans_DS-1:0.016287)0.806000:0.020881)0.802000:0.012614,(((((145596437_Salinispora_tropica_CNB-440:0.000000,159039837_Salinispora_arenicola_CNS-205:0.000000)0.945000:0.061909,119718143_Nocardioides_sp._JS614:0.051954)0.839000:0.025903,56551411_Zymomonas_mobilis_subsp._mobilis_ZM:0.036301)0.786000:0.018351,((85374469_Erythrobacter_litoralis_HTCC2594:0.000000,((87199267_Novosphingobium_aromaticivorans_DSM:0.025722,103488298_Sphingopyxis_alaskensis_RB2256:0.000000)0.357000:0.012567,148554277_Sphingomonas_wittichii_RW1:0.050235)0.334000:0.012315)0.758000:0.012280,((50843329_Propionibacterium_acnes_KPA171202:0.052882,((29831462_Streptomyces_avermitilis_MA-4680:0.000000,(21223042_Streptomyces_coelicolor_A3:0.000000,182436637_Streptomyces_griseus_subsp._griseus:0.000000)0.000000:0.000000)0.774000:0.023559,((73748314_Dehalococcoides_sp._CBDB1:0.000000,147669094_Dehalococcoides_sp._BAV1:0.000000)0.763000:0.012817,57234688_Dehalococcoides_ethenogenes_195:0.011755)0.998000:0.156484)0.182000:0.016380)0.857000:0.028506,71083806_Candidatus_Pelagibacter_ubique_HTCC:0.025506)0.338000:0.012289)0.000000:0.000000)0.736000:0.012375,((((((15892097_Rickettsia_conorii_str._Malish_7:0.000000,(157828048_Rickettsia_rickettsii_str._Sheila_S:0.000000,(165932745_Rickettsia_rickettsii_str._Iowa:0.000000,(157964199_Rickettsia_massiliae_MTU5:0.000000,(162022120_Rickettsia_felis_URRWXCal2:0.000000,157825313_Rickettsia_akari_str._Hartford:0.000000)0.000000:0.000000)0.000000:0.000000)0.000000:0.000000)0.000000:0.000000)0.000000:0.000000,157826661_Rickettsia_bellii_OSU_85-389:0.000000)0.000000:0.000000,91205975_Rickettsia_bellii_RML369-C:0.000000)0.000000:0.000000,15604009_Rickettsia_prowazekii_str._Madrid_E:0.000000)0.000000:0.000000,51473332_Rickettsia_typhi_str._Wilmington:0.000000)0.507000:0.000000,157803320_Rickettsia_canadensis_str._McKiel:0.012243)0.902000:0.024989)0.000000:0.000000)0.791000:0.012713,(42524377_Bdellovibrio_bacteriovorus_HD100:0.012687,(148284971_Orientia_tsutsugamushi_Boryong:0.113347,108757486_Myxococcus_xanthus_DK_1622:0.050221)0.529000:0.012774)0.866000:0.025269)0.774000:0.012190)0.000000:0.000000,(((((148655340_Roseiflexus_sp._RS-1:0.000000,156743951_Roseiflexus_castenholzii_DSM_13941:0.000000)0.838000:0.012358,159899795_Herpetosiphon_aurantiacus_ATCC_2377:0.000000)0.932000:0.037434,163847919_Chloroflexus_aurantiacus_J-10-fl:0.012977)0.949000:0.049627,72163048_Thermobifida_fusca_YX:0.050472)0.000000:0.000000,(((68536930_Corynebacterium_jeikeium_K411:0.039552,(56416538_Anaplasma_marginale_str._St._Maries:0.012402,((((172039989_Corynebacterium_urealyticum_DSM_710:0.038076,((((((((183981034_Mycobacterium_marinum_M:0.000000,(118616549_Mycobacterium_ulcerans_Agy99:0.000000,(((57116768_Mycobacterium_tuberculosis_H37Rv:0.000000,15840087_Mycobacterium_tuberculosis_CDC1551:0.000000)0.000000:0.000000,((31791868_Mycobacterium_bovis_AF2122_97:0.000000,121636605_Mycobacterium_bovis_BCG_str._Pasteu:0.000000)0.000000:0.000000,(148660459_Mycobacterium_tuberculosis_H37Ra:0.000000,148821889_Mycobacterium_tuberculosis_F11:0.000000)0.000000:0.000000)0.000000:0.000000)0.940000:0.025024,(118465719_Mycobacterium_avium_104:0.000000,41410240_Mycobacterium_avium_subsp._paratube:0.000000)0.000000:0.000000)0.000000:0.000000)0.000000:0.000000)0.000000:0.000000,169630928_Mycobacterium_abscessus:0.000000)0.000000:0.000000,145225652_Mycobacterium_gilvum_PYR-GCK:0.000000)0.000000:0.000000,126433622_Mycobacterium_sp._JLS:0.000000)0.000000:0.000000,119867056_Mycobacterium_sp._KMS:0.000000)0.000000:0.000000,108797959_Mycobacterium_sp._MCS:0.000000)0.524000:0.000000,(15828005_Mycobacterium_leprae_TN:0.000000,134103267_Saccharopolyspora_erythraea_NRRL_23:0.024699)0.630000:0.012292)0.754000:0.012328,(120402292_Mycobacterium_vanbaalenii_PYR-1:0.000000,54027050_Nocardia_farcinica_IFM_10152:0.000000)0.522000:0.000000)0.754000:0.012385)0.000000:0.000000,(((19551738_Corynebacterium_glutamicum_ATCC_130:0.000000,(62389393_Corynebacterium_glutamicum_ATCC_130:0.000000,145294647_Corynebacterium_glutamicum_R:0.000000)0.000000:0.000000)0.550000:0.000000,25027072_Corynebacterium_efficiens_YS-314:0.012251)0.450000:0.012454,(38233081_Corynebacterium_diphtheriae_NCTC_13:0.000000,111018919_Rhodococcus_sp._RHA1:0.000000)0.538000:0.000000)0.559000:0.012653)0.761000:0.012520,88606747_Anaplasma_phagocytophilum_HZ:0.012455)0.000000:0.000000,((163840913_Renibacterium_salmoninarum_ATCC_332:0.000000,50955572_Leifsonia_xyli_subsp._xyli_str._CTC:0.025143)0.559000:0.012369,(116671526_Arthrobacter_sp._FB24:0.000000,119960723_Arthrobacter_aurescens_TC1:0.000000)0.751000:0.012345)0.003000:0.000000)0.805000:0.012396)0.000000:0.000000)0.841000:0.012320,(58584602_Wolbachia_endosymbiont_strain_TRS_o:0.024600,42519934_Wolbachia_endosymbiont_of_Drosophil:0.000000)0.556000:0.012291)0.014000:0.000000,((88658102_Ehrlichia_chaffeensis_str._Arkansas:0.000000,(73666794_Ehrlichia_canis_str._Jake:0.000000,(57238896_Ehrlichia_ruminantium_str._Welgevon:0.000000,(58616884_Ehrlichia_ruminantium_str._Gardel:0.000000,58578826_Ehrlichia_ruminantium_str._Welgevon:0.000000)0.000000:0.000000)0.000000:0.000000)0.000000:0.000000)0.816000:0.012414,88608233_Neorickettsia_sennetsu_str._Miyayam:0.037491)0.000000:0.000000)0.784000:0.012232)0.769000:0.012309)0.755000:0.012273,(((153004771_Anaeromyxobacter_sp._Fw109-5:0.000000,86158371_Anaeromyxobacter_dehalogenans_2CP-C:0.012576)0.934000:0.038679,116624205_Solibacter_usitatus_Ellin6076:0.040786)0.864000:0.023852,((((46579711_Desulfovibrio_vulgaris_subsp._vulga:0.000000,120602812_Desulfovibrio_vulgaris_subsp._vulga:0.000000)0.758000:0.012729,94987386_Lawsonia_intracellularis_PHE_MN1-00:0.037650)0.757000:0.011364,(((86739292_Frankia_sp._CcI3:0.000000,111220543_Frankia_alni_ACN14a:0.000000)0.544000:0.000000,158317794_Frankia_sp._EAN1pec:0.012122)0.879000:0.024154,(((154249820_Fervidobacterium_nodosum_Rt17-B1:0.024798,(150020842_Thermosipho_melanesiensis_BI429:0.000000,(148270419_Thermotoga_petrophila_RKU-1:0.000000,15644251_Thermotoga_maritima_MSB8:0.000000)0.920000:0.039218)0.637000:0.023958)0.854000:0.025307,(157363439_Thermotoga_lettingae_TMO:0.045306,160902259_Petrotoga_mobilis_SJ95:0.037249)0.734000:0.017710)0.767000:0.012855,(((86158481_Anaeromyxobacter_dehalogenans_2CP-C:0.025226,153004619_Anaeromyxobacter_sp._Fw109-5:0.000000)0.979000:0.106983,146340749_Bradyrhizobium_sp._ORS278:0.252987)0.741000:0.016872,(108761066_Myxococcus_xanthus_DK_1622:0.083738,((21224889_Streptomyces_coelicolor_A3:0.000000,29828341_Streptomyces_avermitilis_MA-4680:0.039198)0.969000:0.144118,32475048_Rhodopirellula_baltica_SH_1:0.202197)0.928000:0.110655)0.741000:0.030748)0.797000:0.016297)0.760000:0.012622)0.787000:0.019011)0.632000:0.007049,78357304_Desulfovibrio_desulfuricans_G20:0.012386)0.788000:0.012276)0.000000:0.000000)0.002000:0.000000,((((((116251537_Rhizobium_leguminosarum_bv._viciae_:0.000000,(15889244_Agrobacterium_tumefaciens_str._C58:0.000000,(86357302_Rhizobium_etli_CFN_42:0.000000,150396204_Sinorhizobium_medicae_WSM419:0.000000)0.000000:0.000000)0.000000:0.000000)0.747000:0.012279,15965106_Sinorhizobium_meliloti_1021:0.000000)0.003000:0.000000,(110634033_Mesorhizobium_sp._BNC1:0.000000,13470549_Mesorhizobium_loti_MAFF303099:0.025101)0.445000:0.012366)0.695000:0.033435,((49475797_Bartonella_henselae_str._Houston-1:0.000000,(163868653_Bartonella_tribocorum_CIP_105476:0.000000,49474407_Bartonella_quintana_str._Toulouse:0.000000)0.000000:0.000000)0.835000:0.012205,((121602191_Bartonella_bacilliformis_KC583:0.000000,(163843502_Brucella_suis_ATCC_23445:0.000000,153009283_Ochrobactrum_anthropi_ATCC_49188:0.000000)0.000000:0.000000)0.000000:0.000000,((121602185_Bartonella_bacilliformis_KC583:0.000000,23502113_Brucella_suis_1330:0.000000)0.000000:0.000000,((161619192_Brucella_canis_ATCC_23365:0.000000,((62290147_Brucella_abortus_biovar_1_str._9-94:0.000000,82700070_Brucella_melitensis_biovar_Abortus_:0.000000)0.000000:0.000000,(189024385_Brucella_abortus_S19:0.000000,17987037_Brucella_melitensis_16M:0.000000)0.000000:0.000000)0.000000:0.000000)0.000000:0.000000,148560748_Brucella_ovis_ATCC_25840:0.000000)0.000000:0.000000)0.000000:0.000000)0.563000:0.000000)0.686000:0.016231)0.956000:0.064949,((16127430_Caulobacter_crescentus_CB15:0.012316,((((170748633_Methylobacterium_radiotolerans_JCM_:0.012645,(163851582_Methylobacterium_extorquens_PA1:0.000000,170738706_Methylobacterium_sp._4-46:0.000000)0.491000:0.000000)0.919000:0.024918,((154245620_Xanthobacter_autotrophicus_Py2:0.000000,158424181_Azorhizobium_caulinodans_ORS_571:0.000000)0.784000:0.012579,182678334_Beijerinckia_indica_subsp._indica_A:0.012276)0.002000:0.000000)0.769000:0.012381,((115525588_Rhodopseudomonas_palustris_BisA53:0.000000,((148256395_Bradyrhizobium_sp._BTAi1:0.000000,(146340054_Bradyrhizobium_sp._ORS278:0.000000,(91977655_Rhodopseudomonas_palustris_BisB5:0.000000,27380514_Bradyrhizobium_japonicum_USDA_110:0.000000)0.000000:0.000000)0.000000:0.000000)0.568000:0.000000,((39936316_Rhodopseudomonas_palustris_CGA009:0.000000,86749412_Rhodopseudomonas_palustris_HaA2:0.025152)0.783000:0.012300,(92117095_Nitrobacter_hamburgensis_X14:0.012716,75675553_Nitrobacter_winogradskyi_Nb-255:0.000000)0.788000:0.012641)0.785000:0.012717)0.443000:0.012351)0.279000:0.012479,90424940_Rhodopseudomonas_palustris_BisB18:0.012577)0.940000:0.037842)0.001000:0.000000,(114570348_Maricaulis_maris_MCS10:0.037735,((((119383507_Paracoccus_denitrificans_PD1222:0.038009,146278571_Rhodobacter_sphaeroides_ATCC_17025:0.000000)0.124000:0.012378,114800238_Hyphomonas_neptunium_ATCC_15444:0.050534)0.000000:0.000000,(126461118_Rhodobacter_sphaeroides_ATCC_17029:0.000000,(126461132_Rhodobacter_sphaeroides_ATCC_17029:0.000000,77462256_Rhodobacter_sphaeroides_2.4.1:0.000000)0.000000:0.000000)0.552000:0.000000)0.788000:0.012378,(((56698321_Silicibacter_pomeroyi_DSS-3:0.000000,89053068_Jannaschia_sp._CCS1:0.000000)0.515000:0.000000,(110681139_Roseobacter_denitrificans_OCh_114:0.000000,99080082_Silicibacter_sp._TM1040:0.000000)0.849000:0.012303)0.487000:0.012435,159042829_Dinoroseobacter_shibae_DFL_12:0.000000)0.886000:0.024976)0.774000:0.012903)0.884000:0.025069)0.722000:0.012419)0.002000:0.000000,167644769_Caulobacter_sp._K31:0.012378)0.775000:0.021185)0.755000:0.016445,((((((16077180_Bacillus_subtilis_subsp._subtilis_s:0.000000,52783968_Bacillus_licheniformis_ATCC_14580:0.000000)0.000000:0.000000,52078606_Bacillus_licheniformis_ATCC_14580:0.000000)0.000000:0.000000,((((((15612694_Bacillus_halodurans_C-125:0.000000,154684630_Bacillus_amyloliquefaciens_FZB42:0.000000)0.000000:0.000000,116874019_Listeria_welshimeri_serovar_6b_str.:0.000000)0.000000:0.000000,16801864_Listeria_innocua_Clip11262:0.000000)0.000000:0.000000,16804691_Listeria_monocytogenes_EGD-e:0.000000)0.000000:0.000000,46908832_Listeria_monocytogenes_str._4b_F236:0.000000)0.873000:0.012340,(56961929_Bacillus_clausii_KSM-K16:0.000000,(23097571_Oceanobacillus_iheyensis_HTE831:0.000000,169830041_Lysinibacillus_sphaericus_C3-41:0.012239)0.660000:0.012296)0.637000:0.012286)0.000000:0.000000)0.001000:0.000000,(((((57866147_Staphylococcus_epidermidis_RP62A:0.000000,(27467229_Staphylococcus_epidermidis_ATCC_122:0.000000,(70727459_Staphylococcus_haemolyticus_JCSC143:0.000000,(151220721_Staphylococcus_aureus_subsp._aureus:0.000000,(15926225_Staphylococcus_aureus_subsp._aureus:0.000000,(15923537_Staphylococcus_aureus_subsp._aureus:0.000000,(57651423_Staphylococcus_aureus_subsp._aureus:0.000000,(49482777_Staphylococcus_aureus_subsp._aureus:0.000000,(49485412_Staphylococcus_aureus_subsp._aureus:0.000000,(21282231_Staphylococcus_aureus_subsp._aureus:0.000000,(82750255_Staphylococcus_aureus_RF122:0.000000,(87161750_Staphylococcus_aureus_subsp._aureus:0.000000,(88194309_Staphylococcus_aureus_subsp._aureus:0.000000,(148267007_Staphylococcus_aureus_subsp._aureus:0.000000,(150393054_Staphylococcus_aureus_subsp._aureus:0.000000,(156978876_Staphylococcus_aureus_subsp._aureus:0.000000,73663517_Staphylococcus_saprophyticus_subsp.:0.000000)0.000000:0.000000)0.000000:0.000000)0.000000:0.000000)0.000000:0.000000)0.000000:0.000000)0.000000:0.000000)0.000000:0.000000)0.000000:0.000000)0.000000:0.000000)0.000000:0.000000)0.000000:0.000000)0.000000:0.000000)0.000000:0.000000)0.000000:0.000000)0.000000:0.000000)0.836000:0.012311,(138893782_Geobacillus_thermodenitrificans_NG8:0.000000,56418638_Geobacillus_kaustophilus_HTA426:0.000000)0.895000:0.024637)0.000000:0.000000,(((15674242_Lactococcus_lactis_subsp._lactis_Il:0.000000,125625309_Lactococcus_lactis_subsp._cremoris_:0.000000)0.845000:0.012228,(((25011851_Streptococcus_agalactiae_NEM316:0.000000,(22537908_Streptococcus_agalactiae_2603V_R:0.000000,76788704_Streptococcus_agalactiae_A909:0.000000)0.000000:0.000000)0.000000:0.000000,24378856_Streptococcus_mutans_UA159:0.000000)0.000000:0.000000,(((((((((((94989741_Streptococcus_pyogenes_MGAS10270:0.000000,94993623_Streptococcus_pyogenes_MGAS10750:0.000000)0.000000:0.000000,(((((157151182_Streptococcus_gordonii_str._Challis:0.000000,(125718894_Streptococcus_sanguinis_SK36:0.000000,(169832443_Streptococcus_pneumoniae_Hungary19A:0.000000,(182683254_Streptococcus_pneumoniae_CGSP14:0.000000,(15900207_Streptococcus_pneumoniae_TIGR4:0.000000,(15902294_Streptococcus_pneumoniae_R6:0.000000,(116516752_Streptococcus_pneumoniae_D39:0.000000,(146317810_Streptococcus_suis_05ZYH33:0.000000,(146320004_Streptococcus_suis_98HAH33:0.000000,94991748_Streptococcus_pyogenes_MGAS2096:0.020010)0.000000:0.000000)0.000000:0.000000)0.000000:0.000000)0.000000:0.000000)0.000000:0.000000)0.000000:0.000000)0.000000:0.000000)0.000000:0.000000)0.000000:0.000000,116628478_Streptococcus_thermophilus_LMD-9:0.000000)0.000000:0.000000,55823680_Streptococcus_thermophilus_CNRZ1066:0.000000)0.000000:0.000000,55821761_Streptococcus_thermophilus_LMG_1831:0.000000)0.000000:0.000000,139473090_Streptococcus_pyogenes_str._Manfred:0.000000)0.000000:0.000000)0.000000:0.000000,94987865_Streptococcus_pyogenes_MGAS9429:0.000000)0.000000:0.000000,71910046_Streptococcus_pyogenes_MGAS5005:0.000000)0.000000:0.000000,71902892_Streptococcus_pyogenes_MGAS6180:0.000000)0.000000:0.000000,50913610_Streptococcus_pyogenes_MGAS10394:0.000000)0.000000:0.000000,28895118_Streptococcus_pyogenes_SSI-1:0.000000)0.000000:0.000000,21909736_Streptococcus_pyogenes_MGAS315:0.000000)0.000000:0.000000,19745405_Streptococcus_pyogenes_MGAS8232:0.000000)0.000000:0.000000,15674452_Streptococcus_pyogenes_M1_GAS:0.000000)0.536000:0.000000,29374846_Enterococcus_faecalis_V583:0.025327)0.839000:0.012217)0.000000:0.000000)0.961000:0.063896,(((116495952_Lactobacillus_casei_ATCC_334:0.025463,81429380_Lactobacillus_sakei_subsp._sakei_23:0.000000)0.755000:0.011704,(((116513537_Lactobacillus_delbrueckii_subsp._bu:0.000000,104773540_Lactobacillus_delbrueckii_subsp._bu:0.000000)0.928000:0.012376,42518427_Lactobacillus_johnsonii_NCC_533:0.000000)0.002000:0.000000,(58336628_Lactobacillus_acidophilus_NCFM:0.000000,(161506871_Lactobacillus_helveticus_DPC_4571:0.000000,116628961_Lactobacillus_gasseri_ATCC_33323:0.000000)0.000000:0.000000)0.829000:0.012311)0.950000:0.038878)0.762000:0.012631,90961184_Lactobacillus_salivarius_UCC118:0.025169)0.492000:0.012517)0.001000:0.000000)0.733000:0.012348,(157690896_Bacillus_pumilus_SAFR-032:0.000000,(((52145111_Bacillus_cereus_E33L:0.000000,30018377_Bacillus_cereus_ATCC_14579:0.000000)0.000000:0.000000,((118475876_Bacillus_thuringiensis_str._Al_Haka:0.000000,30260298_Bacillus_anthracis_str._Ames:0.000000)0.000000:0.000000,((49183141_Bacillus_anthracis_str._Sterne:0.000000,49478969_Bacillus_thuringiensis_serovar_konk:0.000000)0.000000:0.000000,((47525363_Bacillus_anthracis_str._Ames_Ancest:0.000000,42779188_Bacillus_cereus_ATCC_10987:0.000000)0.000000:0.000000,(163938115_Bacillus_weihenstephanensis_KBAB4:0.000000,152973953_Bacillus_cereus_subsp._cytotoxis_NV:0.000000)0.000000:0.000000)0.000000:0.000000)0.000000:0.000000)0.000000:0.000000)0.929000:0.012318,172056137_Exiguobacterium_sibiricum_255-15:0.000000)0.000000:0.000000)0.000000:0.000000)0.000000:0.000000,(((116617322_Leuconostoc_mesenteroides_subsp._me:0.000000,170017950_Leuconostoc_citreum_KM20:0.000000)0.752000:0.012418,116491307_Oenococcus_oeni_PSU-1:0.051281)0.964000:0.051409,((116493165_Pediococcus_pentosaceus_ATCC_25745:0.034876,116334272_Lactobacillus_brevis_ATCC_367:0.026935)0.424000:0.013827,28377830_Lactobacillus_plantarum_WCFS1:0.034226)0.773000:0.014154)0.773000:0.012611)0.445000:0.012298)0.902000:0.025533,((((71894071_Mycoplasma_synoviae_53:0.011878,(71893430_Mycoplasma_hyopneumoniae_J:0.000000,(72080417_Mycoplasma_hyopneumoniae_7448:0.000000,54020328_Mycoplasma_hyopneumoniae_232:0.000000)0.000000:0.000000)0.796000:0.012311)0.777000:0.012289,(15828899_Mycoplasma_pulmonis_UAB_CTIP:0.012355,((42560711_Mycoplasma_mycoides_subsp._mycoides:0.000000,(83319565_Mycoplasma_capricolum_subsp._capric:0.000000,50365438_Mesoplasma_florum_L1:0.024797)0.753000:0.012058)0.779000:0.012110,47459202_Mycoplasma_mobile_163K:0.012048)0.771000:0.011861)0.635000:0.012011)0.754000:0.011584,((((13507966_Mycoplasma_pneumoniae_M129:0.000000,12044941_Mycoplasma_genitalium_G37:0.012007)0.869000:0.024165,31544736_Mycoplasma_gallisepticum_R:0.012445)0.876000:0.024782,26553483_Mycoplasma_penetrans_HF-2:0.012371)0.840000:0.024320,(13358087_Ureaplasma_parvum_serovar_3_str._AT:0.000000,170762042_Ureaplasma_parvum_serovar_3_str._AT:0.000000)0.950000:0.050839)0.910000:0.039048)0.759000:0.012195,((85057737_Aster_yellows_witches-broom_phytopl:0.000000,39938750_Onion_yellows_phytoplasma_OY-M:0.000000)0.938000:0.048457,162447057_Acholeplasma_laidlawii_PG-8A:0.024390)0.935000:0.051069)0.733000:0.012189)0.766000:0.013544,((((148381424_Clostridium_botulinum_A_str._ATCC_3:0.000000,(153933458_Clostridium_botulinum_A_str._ATCC_1:0.000000,(153936637_Clostridium_botulinum_A_str._Hall:0.000000,(153938085_Clostridium_botulinum_F_str._Langel:0.000000,(170756221_Clostridium_botulinum_B1_str._Okra:0.000000,170761821_Clostridium_botulinum_A3_str._Loch_:0.000000)0.000000:0.000000)0.000000:0.000000)0.000000:0.000000)0.000000:0.000000)0.820000:0.024024,118444241_Clostridium_novyi_NT:0.077086)0.319000:0.012097,(184155993_Lactobacillus_fermentum_IFO_3956:0.016716,148544699_Lactobacillus_reuteri_F275:0.025093)0.994000:0.115860)0.702000:0.013236,(28212177_Clostridium_tetani_E88:0.049028,((153952858_Clostridium_kluyveri_DSM_555:0.000000,148377855_Mycoplasma_agalactiae_PG2:0.081487)0.736000:0.025191,((187933091_Clostridium_botulinum_B_str._Eklund:0.000000,150015040_Clostridium_beijerinckii_NCIMB_8052:0.000000)0.817000:0.012485,(18311390_Clostridium_perfringens_str._13:0.000000,(110801645_Clostridium_perfringens_SM101:0.000000,110800420_Clostridium_perfringens_ATCC_13124:0.000000)0.000000:0.000000)0.536000:0.000000)0.817000:0.025243)0.779000:0.016175)0.840000:0.022858)0.854000:0.024726)0.750000:0.011973)0.937000:0.037314)0.358000:0.013188)0.960000:0.077511,42525801_Treponema_denticola_ATCC_35405:0.028355)0.873000:0.050418,(94991747_Streptococcus_pyogenes_MGAS2096:0.306095,15639441_Treponema_pallidum_subsp._pallidum_:0.080137)0.757000:0.042597)0.887000:0.075369,116335060_Candidatus_Carsonella_ruddii_PV:0.175043)0.815000:0.079733,(((((86607566_Synechococcus_sp._JA-2-3Ba:0.054759,(73748661_Dehalococcoides_sp._CBDB1:0.000000,147669420_Dehalococcoides_sp._BAV1:0.000000)0.932000:0.112313)0.999000:0.425613,((((((((((73671114_Methanosarcina_barkeri_str._Fusaro:0.000000,((20090121_Methanosarcina_acetivorans_C2A:0.000000,21228367_Methanosarcina_mazei_Go1:0.000000)0.524000:0.000000,(((126180145_Methanoculleus_marisnigri_JR1:0.000000,124486426_Methanocorpusculum_labreanum_Z:0.024985)0.001000:0.000000,(154149810_Candidatus_Methanoregula_boonei_6A8:0.021250,88604061_Methanospirillum_hungatei_JF-1:0.016621)0.893000:0.024595)0.583000:0.023627,116754131_Methanosaeta_thermophila_PT:0.056342)0.861000:0.027230)0.390000:0.012395)0.755000:0.011157,91773152_Methanococcoides_burtonii_DSM_6242:0.051679)0.850000:0.027079,147921528_uncultured_methanogenic_archaeon_RC:0.065214)0.861000:0.028505,(20094117_Methanopyrus_kandleri_AV19:0.090983,((15679070_Methanothermobacter_thermautotrophi:0.000000,((((134045254_Methanococcus_maripaludis_C5:0.000000,((150402538_Methanococcus_maripaludis_C7:0.000000,150399430_Methanococcus_vannielii_SB:0.000000)0.000000:0.000000,(159905687_Methanococcus_maripaludis_C6:0.000000,45358932_Methanococcus_maripaludis_S2:0.000000)0.000000:0.000000)0.000000:0.000000)0.883000:0.027178,15669237_Methanocaldococcus_jannaschii_DSM_2:0.051921)0.536000:0.012752,150401212_Methanococcus_aeolicus_Nankai-3:0.024557)0.965000:0.053145,148642959_Methanobrevibacter_smithii_ATCC_350:0.000000)0.736000:0.024888)0.898000:0.025213,84490154_Methanosphaera_stadtmanae_DSM_3091:0.012528)0.767000:0.014506)0.764000:0.013747)0.788000:0.021033,11499478_Archaeoglobus_fulgidus_DSM_4304:0.037876)0.000000:0.000000,((55379082_Haloarcula_marismortui_ATCC_43049:0.000000,76800720_Natronomonas_pharaonis_DSM_2160:0.000000)0.523000:0.000000,((16554524_Halobacterium_sp._NRC-1:0.000000,169237143_Halobacterium_salinarum_R1:0.000000)0.525000:0.000000,110669262_Haloquadratum_walsbyi_DSM_16790:0.012751)0.442000:0.012691)1.000000:0.158413)0.448000:0.024176,(((14520494_Pyrococcus_abyssi_GE5:0.000000,(14591642_Pyrococcus_horikoshii_OT3:0.000000,18978384_Pyrococcus_furiosus_DSM_3638:0.000000)0.000000:0.000000)0.512000:0.000000,((16081568_Thermoplasma_acidophilum_DSM_1728:0.012362,13541880_Thermoplasma_volcanium_GSS1:0.000000)0.893000:0.050504,48477489_Picrophilus_torridus_DSM_9790:0.054723)0.946000:0.051121)0.885000:0.025470,57640244_Thermococcus_kodakarensis_KOD1:0.012472)0.916000:0.041634)0.650000:0.042113,41615324_Nanoarchaeum_equitans_Kin4-M:0.189470)0.451000:0.104038,(((((156938170_Ignicoccus_hospitalis_KIN4_I:0.053812,126465765_Staphylothermus_marinus_F1:0.161352)0.737000:0.017065,(14601403_Aeropyrum_pernix_K1:0.024679,(((70606418_Sulfolobus_acidocaldarius_DSM_639:0.011728,15920648_Sulfolobus_tokodaii_str._7:0.023628)0.000000:0.000000,146302869_Metallosphaera_sedula_DSM_5348:0.047831)0.714000:0.011786,15897630_Sulfolobus_solfataricus_P2:0.000000)0.982000:0.073207)0.636000:0.006551)0.910000:0.044707,(124027716_Hyperthermus_butylicus_DSM_5456:0.079556,(((((171185548_Thermoproteus_neutrophilus_V24Sta:0.000000,18311871_Pyrobaculum_aerophilum_str._IM2:0.000000)0.842000:0.012512,(119873440_Pyrobaculum_islandicum_DSM_4184:0.000000,126458838_Pyrobaculum_calidifontis_JCM_11548:0.000000)0.445000:0.000000)0.605000:0.002825,145592335_Pyrobaculum_arsenaticum_DSM_13514:0.036008)0.840000:0.025514,159041508_Caldivirga_maquilingensis_IC-167:0.064143)0.802000:0.068942,119719525_Thermofilum_pendens_Hrk_5:0.051195)0.999000:0.202679)0.000000:0.000000)0.801000:0.061910,170289744_Candidatus_Korarchaeum_cryptofilum_:0.142474)0.613000:0.067128,161528256_Nitrosopumilus_maritimus_SCM1:0.229933)0.845000:0.079375)0.819000:0.144452,(((((145220047_Prosthecochloris_vibrioformis_DSM_2:0.000000,78187283_Pelodictyon_luteolum_DSM_273:0.000000)0.797000:0.016575,78189478_Chlorobium_chlorochromatii_CaD3:0.012250)0.720000:0.015944,119357590_Chlorobium_phaeobacteroides_DSM_266:0.006245)0.943000:0.077069,((169824739_Finegoldia_magna_ATCC_29328:0.187758,(152993928_Sulfurovum_sp._NBC37-1:0.082121,118474951_Campylobacter_fetus_subsp._fetus_82:0.046585)0.847000:0.032793)0.750000:0.030869,((167644827_Caulobacter_sp._K31:0.040300,16124994_Caulobacter_crescentus_CB15:0.000000)0.974000:0.130862,((170749770_Methylobacterium_radiotolerans_JCM_:0.012492,((182677450_Beijerinckia_indica_subsp._indica_A:0.021831,154246737_Xanthobacter_autotrophicus_Py2:0.050224)0.886000:0.027819,163850695_Methylobacterium_extorquens_PA1:0.000000)0.000000:0.000000)0.957000:0.101161,(((77747534_Xylella_fastidiosa_9a5c:0.000000,(77747643_Xylella_fastidiosa_Temecula1:0.000000,182681048_Xylella_fastidiosa_M23:0.000000)0.000000:0.000000)0.957000:0.054564,(117924843_Magnetococcus_sp._MC-1:0.000000,(((56461538_Idiomarina_loihiensis_L2TR:0.049599,(113460563_Haemophilus_somnus_129PT:0.000000,170718910_Haemophilus_somnus_2336:0.000000)0.879000:0.025279)0.765000:0.011362,((33151536_Haemophilus_ducreyi_35000HP:0.000000,(148826491_Haemophilus_influenzae_PittEE:0.000000,16272804_Haemophilus_influenzae_Rd_KW20:0.000000)0.000000:0.000000)0.000000:0.000000,((165975510_Actinobacillus_pleuropneumoniae_ser:0.000000,52424318_Mannheimia_succiniciproducens_MBEL5:0.000000)0.000000:0.000000,(68249458_Haemophilus_influenzae_86-028NP:0.000000,148828047_Haemophilus_influenzae_PittGG:0.000000)0.000000:0.000000)0.000000:0.000000)0.563000:0.000000)0.000000:0.000000,((156972912_Vibrio_harveyi_ATCC_BAA-1116:0.000000,(((((27364336_Vibrio_vulnificus_CMCP6:0.000000,37678384_Vibrio_vulnificus_YJ016:0.000000)0.900000:0.011874,54310544_Photobacterium_profundum_SS9:0.000000)0.000000:0.000000,59710706_Vibrio_fischeri_ES114:0.000000)0.000000:0.000000,147675093_Vibrio_cholerae_O395:0.000000)0.000000:0.000000,15642737_Vibrio_cholerae_O1_biovar_eltor_str:0.000000)0.000000:0.000000)0.948000:0.048011,(((89110157_Escherichia_coli_W3110:0.000000,49176434_Escherichia_coli_str._K-12_substr._:0.000000)0.000000:0.000000,((15804456_Escherichia_coli_O157_H7_EDL933:0.000000,15834047_Escherichia_coli_O157_H7_str._Sakai:0.000000)0.000000:0.000000,((24115159_Shigella_flexneri_2a_str._301:0.000000,26250635_Escherichia_coli_CFT073:0.000000)0.000000:0.000000,((82778955_Shigella_dysenteriae_Sd197:0.000000,91213417_Escherichia_coli_UTI89:0.000000)0.000000:0.000000,((110644211_Escherichia_coli_536:0.000000,117626144_Escherichia_coli_APEC_O1:0.000000)0.000000:0.000000,((157163343_Escherichia_coli_HS:0.000000,157157174_Escherichia_coli_E24377A:0.000000)0.000000:0.000000,((170022115_Escherichia_coli_ATCC_8739:0.000000,170083343_Escherichia_coli_str._K-12_substr._:0.000000)0.000000:0.000000,((170683639_Escherichia_coli_SECEC_SMS-3-5:0.000000,82546215_Shigella_boydii_Sb227:0.000000)0.000000:0.000000,(187732985_Shigella_boydii_CDC_3083-94:0.000000,30064840_Shigella_flexneri_2a_str._2457T:0.000000)0.000000:0.000000)0.000000:0.000000)0.000000:0.000000)0.000000:0.000000)0.000000:0.000000)0.000000:0.000000)0.000000:0.000000)0.000000:0.000000)0.799000:0.012130,85060207_Sodalis_glossinidius_str._morsitans:0.012078)0.767000:0.012042)0.584000:0.012093)0.920000:0.061134)0.775000:0.031762)0.363000:0.011321,((152986941_Pseudomonas_aeruginosa_PA7:0.000000,(15600310_Pseudomonas_aeruginosa_PAO1:0.000000,116053264_Pseudomonas_aeruginosa_UCBPP-PA14:0.000000)0.000000:0.000000)0.525000:0.000000,(146280750_Pseudomonas_stutzeri_A1501:0.000000,146309152_Pseudomonas_mendocina_ymp:0.000000)0.830000:0.012210)0.953000:0.056886)0.948000:0.092050)0.639000:0.050807)0.817000:0.049579)0.856000:0.062810)0.697000:0.039794,119964019_Arthrobacter_aurescens_TC1:0.316405)0.988000:0.392604)0.865000:0.166977)0.474000:0.104801,20095000_Methanopyrus_kandleri_AV19:1.073513)0.631000:0.048240,((183221350_Leptospira_biflexa_serovar_Patoc_st:0.336193,(116327221_Leptospira_borgpetersenii_serovar_H:0.000000,(116327261_Leptospira_borgpetersenii_serovar_H:0.000000,116332125_Leptospira_borgpetersenii_serovar_H:0.000000)0.000000:0.000000)0.995000:0.433538)0.973000:0.446509,(((((((((16330105_Synechocystis_sp._PCC_6803:0.028190,((75909505_Anabaena_variabilis_ATCC_29413:0.000000,17231871_Nostoc_sp._PCC_7120:0.000000)0.794000:0.013588,(22299748_Thermosynechococcus_elongatus_BP-1:0.026397,(158336972_Acaryochloris_marina_MBIC11017:0.000000,170078308_Synechococcus_sp._PCC_7002:0.012759)0.880000:0.027203)0.788000:0.013169)0.753000:0.012413)0.768000:0.013131,37522728_Gloeobacter_violaceus_PCC_7421:0.080135)0.751000:0.012817,113476484_Trichodesmium_erythraeum_IMS101:0.053830)0.898000:0.026486,(166368614_Microcystis_aeruginosa_NIES-843:0.026659,172036058_Cyanothece_sp._ATCC_51142:0.000000)0.860000:0.026015)0.001000:0.000000,(86609331_Synechococcus_sp._JA-2-3Ba:0.039852,(((((33861220_Prochlorococcus_marinus_subsp._past:0.000000,123965971_Prochlorococcus_marinus_str._MIT_95:0.012592)0.863000:0.012550,((126696054_Prochlorococcus_marinus_str._MIT_93:0.000000,(123968253_Prochlorococcus_marinus_str._AS9601:0.000000,(157413083_Prochlorococcus_marinus_str._MIT_92:0.000000,78779048_Prochlorococcus_marinus_str._MIT_93:0.000000)0.000000:0.000000)0.000000:0.000000)0.861000:0.012489,159903314_Prochlorococcus_marinus_str._MIT_92:0.012649)0.000000:0.000000)0.006000:0.000000,(33240479_Prochlorococcus_marinus_subsp._mari:0.012523,((((81301174_Synechococcus_elongatus_PCC_7942:0.000000,56751747_Synechococcus_elongatus_PCC_6301:0.000000)0.928000:0.012679,33865683_Synechococcus_sp._WH_8102:0.000000)0.000000:0.000000,33863063_Prochlorococcus_marinus_str._MIT_93:0.000000)0.000000:0.000000,124023123_Prochlorococcus_marinus_str._MIT_93:0.000000)0.545000:0.000000)0.830000:0.012509)0.929000:0.011455,(148239829_Synechococcus_sp._WH_7803:0.000000,(78212809_Synechococcus_sp._CC9605:0.000000,(78184771_Synechococcus_sp._CC9902:0.000000,(148242050_Synechococcus_sp._RCC307:0.000000,(72381935_Prochlorococcus_marinus_str._NATL2A:0.000000,124025427_Prochlorococcus_marinus_str._NATL1A:0.000000)0.000000:0.000000)0.000000:0.000000)0.000000:0.000000)0.000000:0.000000)0.911000:0.002653)0.916000:0.010877,113955586_Synechococcus_sp._CC9311:0.000000)0.861000:0.025967)0.658000:0.026653)0.985000:0.084715,(((((((150002682_Bacteroides_vulgatus_ATCC_8482:0.011945,(53712603_Bacteroides_fragilis_YCH46:0.000000,60680815_Bacteroides_fragilis_NCTC_9343:0.000000)0.533000:0.000000)0.000000:0.000000,29347139_Bacteroides_thetaiotaomicron_VPI-54:0.012019)0.938000:0.065348,((34540061_Porphyromonas_gingivalis_W83:0.039682,150009109_Parabacteroides_distasonis_ATCC_850:0.035862)0.282000:0.032531,(((150025244_Flavobacterium_psychrophilum_JIP02_:0.036892,146299707_Flavobacterium_johnsoniae_UW101:0.000000)0.795000:0.012582,120436710_Gramella_forsetii_KT0803:0.011312)0.993000:0.122251,(((21673647_Chlorobium_tepidum_TLS:0.024419,78188914_Chlorobium_chlorochromatii_CaD3:0.012092)0.738000:0.012661,(78187141_Pelodictyon_luteolum_DSM_273:0.022572,145219836_Prosthecochloris_vibrioformis_DSM_2:0.014029)0.423000:0.021729)0.197000:0.013494,119356994_Chlorobium_phaeobacteroides_DSM_266:0.015309)0.857000:0.048441)0.802000:0.057803)0.525000:0.000485)0.992000:0.104743,((((((((((134094178_Herminiimonas_arsenicoxydans:0.012215,152979791_Janthinobacterium_sp._Marseille:0.000000)0.901000:0.040052,34497841_Chromobacterium_violaceum_ATCC_1247:0.021372)0.192000:0.012219,(((121634419_Neisseria_meningitidis_FAM18:0.000000,59800662_Neisseria_gonorrhoeae_FA_1090:0.000000)0.544000:0.000000,(15676528_Neisseria_meningitidis_MC58:0.000000,161869559_Neisseria_meningitidis_053442:0.000000)0.833000:0.012326)0.297000:0.012303,15793806_Neisseria_meningitidis_Z2491:0.000000)0.783000:0.020343)0.891000:0.043798,(((73539156_Ralstonia_eutropha_JMP134:0.000000,94314727_Ralstonia_metallidurans_CH34:0.000000)0.926000:0.012549,17549881_Ralstonia_solanacearum_GMI1000:0.000000)0.730000:0.011625,((91776090_Methylobacillus_flagellatus_KT:0.012380,71908343_Dechloromonas_aromatica_RCB:0.000000)0.509000:0.012513,116696507_Ralstonia_eutropha_H16:0.000000)0.653000:0.001715)0.986000:0.105841)0.629000:0.004761,(((148266422_Geobacter_uraniireducens_Rf4:0.012461,118579319_Pelobacter_propionicus_DSM_2379:0.038060)0.914000:0.037970,39995249_Geobacter_sulfurreducens_PCA:0.012402)0.776000:0.013378,78221416_Geobacter_metallireducens_GS-15:0.011642)0.980000:0.087570)0.819000:0.026751,(((119896372_Azoarcus_sp._BH72:0.022784,56477266_Azoarcus_sp._EbN1:0.026624)0.001000:0.000000,74316986_Thiobacillus_denitrificans_ATCC_252:0.117802)0.531000:0.012158,91777169_Burkholderia_xenovorans_LB400:0.117373)0.584000:0.027510)0.853000:0.026504,(((114320549_Alkalilimnicola_ehrlichei_MLHE-1:0.038891,(((58581438_Xanthomonas_oryzae_pv._oryzae_KACC1:0.000000,84623371_Xanthomonas_oryzae_pv._oryzae_MAFF_:0.000000)0.000000:0.000000,((78048735_Xanthomonas_campestris_pv._vesicato:0.000000,21243769_Xanthomonas_axonopodis_pv._citri_st:0.000000)0.000000:0.000000,(21232290_Xanthomonas_campestris_pv._campestr:0.000000,66767576_Xanthomonas_campestris_pv._campestr:0.000000)0.000000:0.000000)0.000000:0.000000)0.504000:0.000000,(170729381_Xylella_fastidiosa_M12:0.000000,(28198073_Xylella_fastidiosa_Temecula1:0.000000,(182680701_Xylella_fastidiosa_M23:0.000000,15836779_Xylella_fastidiosa_9a5c:0.000000)0.000000:0.000000)0.000000:0.000000)0.861000:0.012796)0.971000:0.066075)0.003000:0.000000,(77165485_Nitrosococcus_oceani_ATCC_19707:0.011358,(((121996825_Halorhodospira_halophila_SL1:0.142237,((78485314_Thiomicrospira_crunogena_XCL-2:0.019074,((90022164_Saccharophagus_degradans_2-40:0.018852,152995042_Marinomonas_sp._MWYL1:0.100983)0.834000:0.024470,92113951_Chromohalobacter_salexigens_DSM_304:0.036544)0.918000:0.052489)0.848000:0.023730,146329163_Dichelobacter_nodosus_VCS1703A:0.054992)0.000000:0.000000)0.873000:0.027259,((((((((71064956_Psychrobacter_arcticus_273-4:0.000000,148653843_Psychrobacter_sp._PRwf-1:0.000000)0.823000:0.012144,93005252_Psychrobacter_cryohalolentis_K5:0.000000)0.980000:0.066656,(169634380_Acinetobacter_baumannii:0.000000,(169797216_Acinetobacter_baumannii:0.000000,50086104_Acinetobacter_sp._ADP1:0.000000)0.000000:0.000000)0.739000:0.011286)0.896000:0.048908,((152987181_Pseudomonas_aeruginosa_PA7:0.000000,(15599098_Pseudomonas_aeruginosa_PAO1:0.000000,116051940_Pseudomonas_aeruginosa_UCBPP-PA14:0.000000)0.000000:0.000000)0.525000:0.000000,((146281379_Pseudomonas_stutzeri_A1501:0.000000,146305827_Pseudomonas_mendocina_ymp:0.000000)0.000000:0.000000,(((28871711_Pseudomonas_syringae_pv._tomato_str:0.000000,148546146_Pseudomonas_putida_F1:0.000000)0.000000:0.000000,((71736760_Pseudomonas_syringae_pv._phaseolico:0.000000,66047480_Pseudomonas_syringae_pv._syringae_B:0.000000)0.000000:0.000000,(77457034_Pseudomonas_fluorescens_PfO-1:0.000000,70728255_Pseudomonas_fluorescens_Pf-5:0.000000)0.000000:0.000000)0.000000:0.000000)0.000000:0.000000,((26987608_Pseudomonas_putida_KT2440:0.000000,167031931_Pseudomonas_putida_GB-1:0.000000)0.000000:0.000000,(104780264_Pseudomonas_entomophila_L48:0.000000,170723467_Pseudomonas_putida_W619:0.000000)0.000000:0.000000)0.000000:0.000000)0.000000:0.000000)0.827000:0.012471)0.959000:0.078682)0.909000:0.045429,((((((160876477_Shewanella_baltica_OS195:0.000000,(153001744_Shewanella_baltica_OS185:0.000000,126175432_Shewanella_baltica_OS155:0.000000)0.000000:0.000000)0.547000:0.000000,((((((120598007_Shewanella_sp._W3-18-1:0.000000,(146293921_Shewanella_putrefaciens_CN-32:0.000000,114562175_Shewanella_frigidimarina_NCIMB_400:0.012298)0.000000:0.000000)0.000000:0.000000,28275211_Shewanella_oneidensis_MR-1:0.000000)0.000000:0.000000,114046604_Shewanella_sp._MR-7:0.000000)0.000000:0.000000,113969377_Shewanella_sp._MR-4:0.000000)0.000000:0.000000,117919486_Shewanella_sp._ANA-3:0.000000)0.913000:0.012185,((167625052_Shewanella_halifaxensis_HAW-EB4:0.000000,(157962871_Shewanella_pealeana_ATCC_700345:0.000000,(170727887_Shewanella_woodyi_ATCC_51908:0.000000,157376514_Shewanella_sediminis_HAW-EB3:0.000000)0.000000:0.000000)0.000000:0.000000)0.516000:0.000000,127513748_Shewanella_loihica_PV-4:0.012187)0.549000:0.012141)0.002000:0.000000)0.863000:0.024279,120555385_Marinobacter_aquaeolei_VT8:0.026556)0.672000:0.012693,(((((157368897_Serratia_proteamaculans_568:0.000000,((((((((((((((((((((((((((((50119419_Erwinia_carotovora_subsp._atrosepti:0.012571,146310198_Enterobacter_sp._638:0.000000)0.000000:0.000000,117626733_Escherichia_coli_APEC_O1:0.000000)0.000000:0.000000,91214089_Escherichia_coli_UTI89:0.000000)0.000000:0.000000,30065613_Shigella_flexneri_2a_str._2457T:0.000000)0.000000:0.000000,((110644811_Escherichia_coli_536:0.000000,110808164_Shigella_flexneri_5_str._8401:0.000000)0.000000:0.000000,56480605_Shigella_flexneri_2a_str._301:0.000000)0.000000:0.000000)0.000000:0.000000,170683721_Escherichia_coli_SECEC_SMS-3-5:0.000000)0.000000:0.000000,170083760_Escherichia_coli_str._K-12_substr._:0.000000)0.000000:0.000000,82779625_Shigella_dysenteriae_Sd197:0.000000)0.000000:0.000000,26251262_Escherichia_coli_CFT073:0.000000)0.000000:0.000000,15834587_Escherichia_coli_O157_H7_str._Sakai:0.000000)0.000000:0.000000,15804946_Escherichia_coli_O157_H7_EDL933:0.000000)0.000000:0.000000,16132193_Escherichia_coli_str._K-12_substr._:0.000000)0.000000:0.000000,89111082_Escherichia_coli_W3110:0.000000)0.000000:0.000000,74314809_Shigella_sonnei_Ss046:0.000000)0.000000:0.000000,187730207_Shigella_boydii_CDC_3083-94:0.000000)0.000000:0.000000,170021666_Escherichia_coli_ATCC_8739:0.000000)0.000000:0.000000,157159306_Escherichia_coli_E24377A:0.000000)0.000000:0.000000,157163822_Escherichia_coli_HS:0.000000)0.000000:0.000000,82546725_Shigella_boydii_Sb227:0.000000)0.000000:0.000000,157147617_Citrobacter_koseri_ATCC_BAA-895:0.000000)0.000000:0.000000,152973295_Klebsiella_pneumoniae_subsp._pneumo:0.000000)0.000000:0.000000,161504894_Salmonella_enterica_subsp._arizonae:0.000000)0.000000:0.000000,161617870_Salmonella_enterica_subsp._enterica:0.000000)0.000000:0.000000,62182978_Salmonella_enterica_subsp._enterica:0.000000)0.000000:0.000000,56416334_Salmonella_enterica_subsp._enterica:0.000000)0.000000:0.000000,16767801_Salmonella_typhimurium_LT2:0.000000)0.000000:0.000000,29144833_Salmonella_enterica_subsp._enterica:0.000000)0.000000:0.000000,16763355_Salmonella_enterica_subsp._enterica:0.000000)0.000000:0.000000)0.000000:0.000000,117617465_Aeromonas_hydrophila_subsp._hydroph:0.000000)0.533000:0.000000,145297798_Aeromonas_salmonicida_subsp._salmon:0.012564)0.415000:0.012485,37528081_Photorhabdus_luminescens_subsp._lau:0.000000)0.929000:0.038897,((152978656_Actinobacillus_succinogenes_130Z:0.012291,52425558_Mannheimia_succiniciproducens_MBEL5:0.000000)0.000000:0.000000,(((68250332_Haemophilus_influenzae_86-028NP:0.000000,148827151_Haemophilus_influenzae_PittGG:0.000000)0.000000:0.000000,(148825729_Haemophilus_influenzae_PittEE:0.000000,16273619_Haemophilus_influenzae_Rd_KW20:0.000000)0.000000:0.000000)0.869000:0.012188,(((165975488_Actinobacillus_pleuropneumoniae_ser:0.000000,113460530_Haemophilus_somnus_129PT:0.000000)0.000000:0.000000,33151581_Haemophilus_ducreyi_35000HP:0.000000)0.000000:0.000000,((126207518_Actinobacillus_pleuropneumoniae_L20:0.012244,170718873_Haemophilus_somnus_2336:0.012250)0.000000:0.000000,15602681_Pasteurella_multocida_subsp._multoc:0.012306)0.000000:0.000000)0.560000:0.000000)0.482000:0.012236)0.768000:0.012030)0.766000:0.014121)0.774000:0.011066,(((83648544_Hahella_chejuensis_KCTC_2396:0.015289,56460979_Idiomarina_loihiensis_L2TR:0.059634)0.768000:0.024626,((((156975648_Vibrio_harveyi_ATCC_BAA-1116:0.000000,(28899214_Vibrio_parahaemolyticus_RIMD_221063:0.000000,59711107_Vibrio_fischeri_ES114:0.000000)0.000000:0.000000)0.572000:0.000000,(((37680867_Vibrio_vulnificus_YJ016:0.000000,27365081_Vibrio_vulnificus_CMCP6:0.000000)0.000000:0.000000,(15640679_Vibrio_cholerae_O1_biovar_eltor_str:0.000000,147674859_Vibrio_cholerae_O395:0.000000)0.000000:0.000000)0.577000:0.001185,77359608_Pseudoalteromonas_haloplanktis_TAC1:0.052265)0.738000:0.011965)0.000000:0.000000,54307828_Photobacterium_profundum_SS9:0.012238)0.911000:0.036813,109897683_Pseudoalteromonas_atlantica_T6c:0.012241)0.001000:0.000000)0.748000:0.012651,((91792381_Shewanella_denitrificans_OS217:0.037619,119944568_Psychromonas_ingrahamii_37:0.009253)0.752000:0.028236,71281408_Colwellia_psychrerythraea_34H:0.062611)0.002000:0.000000)0.005000:0.000000)0.895000:0.038063,(((134301329_Francisella_tularensis_subsp._tular:0.000000,56707292_Francisella_tularensis_subsp._tular:0.000000)0.000000:0.000000,((110669762_Francisella_tularensis_subsp._tular:0.000000,89256932_Francisella_tularensis_subsp._holar:0.000000)0.000000:0.000000,((115315296_Francisella_tularensis_subsp._holar:0.000000,156503122_Francisella_tularensis_subsp._holar:0.000000)0.000000:0.000000,(187931062_Francisella_tularensis_subsp._media:0.000000,118498161_Francisella_tularensis_subsp._novic:0.000000)0.000000:0.000000)0.000000:0.000000)0.000000:0.000000)0.836000:0.012155,167627245_Francisella_philomiragia_subsp._phi:0.000000)0.966000:0.074020)0.761000:0.017034)0.751000:0.012117,110833504_Alcanivorax_borkumensis_SK2:0.062942)0.664000:0.022962,(118602341_Candidatus_Ruthia_magnifica_str._Cm:0.008486,148244448_Candidatus_Vesicomyosocius_okutanii:0.079418)0.918000:0.065510)0.727000:0.011937,(148360480_Legionella_pneumophila_str._Corby:0.000000,(52841108_Legionella_pneumophila_subsp._pneum:0.000000,(54296894_Legionella_pneumophila_str._Paris:0.000000,54293849_Legionella_pneumophila_str._Lens:0.000000)0.000000:0.000000)0.000000:0.000000)0.877000:0.030625)0.779000:0.025645)0.856000:0.026211,53803754_Methylococcus_capsulatus_str._Bath:0.000000)0.880000:0.026913)0.789000:0.025653)0.872000:0.035094,(29654139_Coxiella_burnetii_RSA_493:0.000000,(154707325_Coxiella_burnetii_Dugway_5J108-111:0.000000,161831057_Coxiella_burnetii_RSA_331:0.000000)0.000000:0.000000)0.783000:0.021849)0.947000:0.072814)0.799000:0.025328,(((171060528_Leptothrix_cholodnii_SP-6:0.037927,(((163854393_Bordetella_petrii_DSM_12804:0.000000,187479815_Bordetella_avium_197N:0.000000)0.540000:0.000000,(33598815_Bordetella_parapertussis_12822:0.000000,(33603890_Bordetella_bronchiseptica_RB50:0.000000,33591419_Bordetella_pertussis_Tohama_I:0.000000)0.000000:0.000000)0.852000:0.012223)0.903000:0.024764,(82703447_Nitrosospira_multiformis_ATCC_25196:0.020979,(30250402_Nitrosomonas_europaea_ATCC_19718:0.000000,114332394_Nitrosomonas_eutropha_C91:0.000000)0.796000:0.020601)0.699000:0.007549)0.755000:0.012375)0.781000:0.013107,(91789652_Polaromonas_sp._JS666:0.000000,121606109_Polaromonas_naphthalenivorans_CJ2:0.012735)0.774000:0.012037)0.810000:0.031383,(((121593044_Acidovorax_sp._JS42:0.000000,121607651_Verminephrobacter_eiseniae_EF01-2:0.024142)0.774000:0.008969,((160901357_Delftia_acidovorans_SPH-1:0.000000,120612699_Acidovorax_avenae_subsp._citrulli_A:0.000000)0.447000:0.000000,89899456_Rhodoferax_ferrireducens_T118:0.011974)0.668000:0.003756)0.845000:0.020936,124268466_Methylibium_petroleiphilum_PM1:0.015822)0.496000:0.043069)0.939000:0.067839)0.000000:0.000000,(15617136_Buchnera_aphidicola_str._APS:0.114238,27904959_Buchnera_aphidicola_str._Bp:0.191487)0.976000:0.157444)0.482000:0.011725,(((116750068_Syntrophobacter_fumaroxidans_MPOB:0.023736,(((77918197_Pelobacter_carbinolicus_DSM_2380:0.000000,(78358688_Desulfovibrio_desulfuricans_G20:0.047862,(46581519_Desulfovibrio_vulgaris_subsp._vulga:0.000000,120601317_Desulfovibrio_vulgaris_subsp._vulga:0.000000)0.981000:0.093696)0.805000:0.030162)0.528000:0.030183,158520431_Desulfococcus_oleovorans_Hxd3:0.026567)0.909000:0.042881,51246671_Desulfotalea_psychrophila_LSv54:0.000000)0.907000:0.024965)0.008000:0.000000,85860354_Syntrophus_aciditrophicus_SB:0.077072)0.866000:0.030156,83815711_Salinibacter_ruber_DSM_13855:0.163411)0.878000:0.048370)0.753000:0.012884)0.891000:0.038150,((((((114569460_Maricaulis_maris_MCS10:0.105757,154251338_Parvibaculum_lavamentivorans_DS-1:0.071061)0.115000:0.013753,((16125322_Caulobacter_crescentus_CB15:0.012461,167645210_Caulobacter_sp._K31:0.000000)0.001000:0.000000,114798284_Hyphomonas_neptunium_ATCC_15444:0.063865)0.794000:0.022995)0.954000:0.059879,(148259711_Acidiphilium_cryptum_JF-5:0.084912,((110636383_Mesorhizobium_sp._BNC1:0.026283,(13474465_Mesorhizobium_loti_MAFF303099:0.012903,(((116250115_Rhizobium_leguminosarum_bv._viciae_:0.000000,86355988_Rhizobium_etli_CFN_42:0.000000)0.530000:0.000000,15887665_Agrobacterium_tumefaciens_str._C58:0.012423)0.920000:0.038282,((((((62317889_Brucella_abortus_biovar_1_str._9-94:0.000000,(83269866_Brucella_melitensis_biovar_Abortus_:0.000000,(189023139_Brucella_abortus_S19:0.000000,17988580_Brucella_melitensis_16M:0.012505)0.000000:0.000000)0.000000:0.000000)0.000000:0.000000,153008652_Ochrobactrum_anthropi_ATCC_49188:0.000000)0.000000:0.000000,163845174_Brucella_suis_ATCC_23445:0.000000)0.000000:0.000000,161621111_Brucella_canis_ATCC_23365:0.000000)0.000000:0.000000,23500785_Brucella_suis_1330:0.000000)0.506000:0.000000,((163867329_Bartonella_tribocorum_CIP_105476:0.000000,49473708_Bartonella_quintana_str._Toulouse:0.013285)0.478000:0.012604,(49474854_Bartonella_henselae_str._Houston-1:0.012766,121602340_Bartonella_bacilliformis_KC583:0.000000)0.000000:0.000000)0.912000:0.038163)0.931000:0.038519)0.731000:0.012815)0.798000:0.012981)0.000000:0.000000,(150398738_Sinorhizobium_medicae_WSM419:0.000000,15964099_Sinorhizobium_meliloti_1021:0.000000)0.741000:0.012780)0.839000:0.043593)0.681000:0.007045)0.762000:0.013529,((114327193_Granulibacter_bethesdensis_CGDNIH1:0.079210,((170751908_Methylobacterium_radiotolerans_JCM_:0.000000,(163853772_Methylobacterium_extorquens_PA1:0.000000,170742309_Methylobacterium_sp._4-46:0.000000)0.854000:0.012789)0.810000:0.020929,182678178_Beijerinckia_indica_subsp._indica_A:0.023689)0.811000:0.033028)0.580000:0.001518,(146340686_Bradyrhizobium_sp._ORS278:0.000000,(148255161_Bradyrhizobium_sp._BTAi1:0.000000,(27379156_Bradyrhizobium_japonicum_USDA_110:0.000000,(((115525051_Rhodopseudomonas_palustris_BisA53:0.000000,(90424438_Rhodopseudomonas_palustris_BisB18:0.000000,(91976811_Rhodopseudomonas_palustris_BisB5:0.000000,(86750270_Rhodopseudomonas_palustris_HaA2:0.000000,39935354_Rhodopseudomonas_palustris_CGA009:0.000000)0.000000:0.000000)0.000000:0.000000)0.000000:0.000000)0.536000:0.000000,75676217_Nitrobacter_winogradskyi_Nb-255:0.012461)0.848000:0.012403,92117228_Nitrobacter_hamburgensis_X14:0.000000)0.000000:0.000000)0.000000:0.000000)0.000000:0.000000)0.526000:0.000000)0.876000:0.025462)0.000000:0.000000,(((((87198714_Novosphingobium_aromaticivorans_DSM:0.011890,85375597_Erythrobacter_litoralis_HTCC2594:0.012595)0.792000:0.021591,148550566_Sphingomonas_wittichii_RW1:0.017560)0.749000:0.010263,(103486246_Sphingopyxis_alaskensis_RB2256:0.038252,(154246587_Xanthobacter_autotrophicus_Py2:0.000000,158421837_Azorhizobium_caulinodans_ORS_571:0.024320)0.997000:0.123784)0.000000:0.000000)0.775000:0.012949,(56551639_Zymomonas_mobilis_subsp._mobilis_ZM:0.024903,148556702_Sphingomonas_wittichii_RW1:0.000000)0.604000:0.013180)0.913000:0.050626,(83593832_Rhodospirillum_rubrum_ATCC_11170:0.000000,117924976_Magnetococcus_sp._MC-1:0.095699)0.786000:0.033931)0.864000:0.032323)0.856000:0.048413,((146278023_Rhodobacter_sphaeroides_ATCC_17025:0.000000,(77463092_Rhodobacter_sphaeroides_2.4.1:0.000000,126461964_Rhodobacter_sphaeroides_ATCC_17029:0.000000)0.000000:0.000000)0.474000:0.000000,(((((89053694_Jannaschia_sp._CCS1:0.012608,159043885_Dinoroseobacter_shibae_DFL_12:0.026214)0.000000:0.000000,99081648_Silicibacter_sp._TM1040:0.000000)0.523000:0.012627,56697537_Silicibacter_pomeroyi_DSS-3:0.000000)0.798000:0.012783,110680442_Roseobacter_denitrificans_OCh_114:0.013262)0.833000:0.026219,119383673_Paracoccus_denitrificans_PD1222:0.026038)0.857000:0.026833)1.000000:0.193287)0.803000:0.042327)0.907000:0.050984,(((158319759_Alkaliphilus_oremlandii_OhILAs:0.025322,(((169826862_Lysinibacillus_sphaericus_C3-41:0.022421,((((((15926608_Staphylococcus_aureus_subsp._aureus:0.000000,148267452_Staphylococcus_aureus_subsp._aureus:0.000000)0.000000:0.000000,((150393505_Staphylococcus_aureus_subsp._aureus:0.000000,49483184_Staphylococcus_aureus_subsp._aureus:0.000000)0.000000:0.000000,((49485795_Staphylococcus_aureus_subsp._aureus:0.000000,21282630_Staphylococcus_aureus_subsp._aureus:0.000000)0.000000:0.000000,((82750632_Staphylococcus_aureus_RF122:0.000000,57650211_Staphylococcus_aureus_subsp._aureus:0.000000)0.000000:0.000000,((87161789_Staphylococcus_aureus_subsp._aureus:0.000000,88194713_Staphylococcus_aureus_subsp._aureus:0.000000)0.000000:0.000000,(151221102_Staphylococcus_aureus_subsp._aureus:0.000000,161509218_Staphylococcus_aureus_subsp._aureus:0.000000)0.000000:0.000000)0.000000:0.000000)0.000000:0.000000)0.000000:0.000000)0.000000:0.000000)0.000000:0.000000,(57866589_Staphylococcus_epidermidis_RP62A:0.000000,27467638_Staphylococcus_epidermidis_ATCC_122:0.000000)0.000000:0.000000)0.535000:0.000000,70726940_Staphylococcus_haemolyticus_JCSC143:0.012671)0.744000:0.026363,73663074_Staphylococcus_saprophyticus_subsp.:0.000000)0.987000:0.094724,((46907220_Listeria_monocytogenes_str._4b_F236:0.000000,(16800056_Listeria_innocua_Clip11262:0.000000,(16803028_Listeria_monocytogenes_EGD-e:0.000000,116872389_Listeria_welshimeri_serovar_6b_str.:0.000000)0.000000:0.000000)0.000000:0.000000)0.935000:0.040736,23099745_Oceanobacillus_iheyensis_HTE831:0.120900)0.720000:0.009586)0.403000:0.017932)0.844000:0.037617,((((29375298_Enterococcus_faecalis_V583:0.000000,((((((((15902440_Streptococcus_pneumoniae_R6:0.000000,(55821550_Streptococcus_thermophilus_LMG_1831:0.000000,55823478_Streptococcus_thermophilus_CNRZ1066:0.000000)0.000000:0.000000)0.000000:0.000000,(157151241_Streptococcus_gordonii_str._Challis:0.000000,116628261_Streptococcus_thermophilus_LMD-9:0.000000)0.000000:0.000000)0.000000:0.000000,(169833615_Streptococcus_pneumoniae_Hungary19A:0.000000,15900357_Streptococcus_pneumoniae_TIGR4:0.000000)0.000000:0.000000)0.000000:0.000000,(116516944_Streptococcus_pneumoniae_D39:0.000000,182683403_Streptococcus_pneumoniae_CGSP14:0.000000)0.000000:0.000000)0.530000:0.000000,((((15675335_Streptococcus_pyogenes_M1_GAS:0.000000,21910616_Streptococcus_pyogenes_MGAS315:0.000000)0.000000:0.000000,((28895695_Streptococcus_pyogenes_SSI-1:0.000000,71910968_Streptococcus_pyogenes_MGAS5005:0.000000)0.000000:0.000000,((94988831_Streptococcus_pyogenes_MGAS9429:0.000000,94992722_Streptococcus_pyogenes_MGAS2096:0.000000)0.000000:0.000000,(((((94994658_Streptococcus_pyogenes_MGAS10750:0.000000,139473558_Streptococcus_pyogenes_str._Manfred:0.000000)0.000000:0.000000,(146319001_Streptococcus_suis_05ZYH33:0.000000,146321209_Streptococcus_suis_98HAH33:0.000000)0.000000:0.000000)0.000000:0.000000,(25010847_Streptococcus_agalactiae_NEM316:0.000000,76787151_Streptococcus_agalactiae_A909:0.000000)0.000000:0.000000)0.000000:0.000000,(71903811_Streptococcus_pyogenes_MGAS6180:0.000000,22536936_Streptococcus_agalactiae_2603V_R:0.000000)0.000000:0.000000)0.000000:0.000000,(19746377_Streptococcus_pyogenes_MGAS8232:0.000000,50914527_Streptococcus_pyogenes_MGAS10394:0.000000)0.000000:0.000000)0.000000:0.000000)0.000000:0.000000)0.000000:0.000000)0.536000:0.000000,94990734_Streptococcus_pyogenes_MGAS10270:0.012108)0.792000:0.012294,125717551_Streptococcus_sanguinis_SK36:0.012040)0.414000:0.012512)0.647000:0.025206,24379085_Streptococcus_mutans_UA159:0.000000)0.815000:0.049444,(125623237_Lactococcus_lactis_subsp._cremoris_:0.000000,(116511208_Lactococcus_lactis_subsp._cremoris_:0.000000,15672331_Lactococcus_lactis_subsp._lactis_Il:0.000000)0.000000:0.000000)0.895000:0.045961)0.743000:0.020378,(116495244_Lactobacillus_casei_ATCC_334:0.000000,(((161507165_Lactobacillus_helveticus_DPC_4571:0.000000,(116629993_Lactobacillus_gasseri_ATCC_33323:0.000000,42519474_Lactobacillus_johnsonii_NCC_533:0.000000)0.847000:0.012556)0.760000:0.012456,(104773682_Lactobacillus_delbrueckii_subsp._bu:0.000000,116513678_Lactobacillus_delbrueckii_subsp._bu:0.000000)0.934000:0.037468)0.000000:0.000000,58336961_Lactobacillus_acidophilus_NCFM:0.012313)0.966000:0.037422)0.937000:0.047069)0.781000:0.019399)0.750000:0.012482,((170017983_Leuconostoc_citreum_KM20:0.012469,116617292_Leuconostoc_mesenteroides_subsp._me:0.000000)0.963000:0.077192,116491261_Oenococcus_oeni_PSU-1:0.040247)0.989000:0.114057)0.870000:0.025897,((((148544568_Lactobacillus_reuteri_F275:0.012358,28378021_Lactobacillus_plantarum_WCFS1:0.012312)0.000000:0.000000,116492397_Pediococcus_pentosaceus_ATCC_25745:0.000000)0.000000:0.000000,(184155880_Lactobacillus_fermentum_IFO_3956:0.051432,116334143_Lactobacillus_brevis_ATCC_367:0.000000)0.544000:0.012362)0.879000:0.025314,90961354_Lactobacillus_salivarius_UCC118:0.012372)0.769000:0.012760)0.000000:0.000000,81429078_Lactobacillus_sakei_subsp._sakei_23:0.051305)0.790000:0.031967)0.961000:0.070454,((56964314_Bacillus_clausii_KSM-K16:0.119134,(125972849_Clostridium_thermocellum_ATCC_27405:0.065105,51893161_Symbiobacterium_thermophilum_IAM_14:0.013653)0.762000:0.014074)0.209000:0.012590,(150391422_Alkaliphilus_metalliredigens_QYMF:0.050996,167629753_Heliobacterium_modesticaldum_Ice1:0.056548)0.001000:0.000000)0.730000:0.012828)0.000000:0.000000)0.803000:0.012669,(160881716_Clostridium_phytofermentans_ISDg:0.066776,(((((((187934298_Clostridium_botulinum_B_str._Eklund:0.000000,150019526_Clostridium_beijerinckii_NCIMB_8052:0.012203)0.909000:0.037242,(110801192_Clostridium_perfringens_ATCC_13124:0.000000,(110803133_Clostridium_perfringens_SM101:0.000000,18309593_Clostridium_perfringens_str._13:0.000000)0.000000:0.000000)0.864000:0.024988)0.952000:0.064981,15893918_Clostridium_acetobutylicum_ATCC_824:0.025266)0.002000:0.000000,((153940540_Clostridium_botulinum_F_str._Langel:0.000000,170756718_Clostridium_botulinum_B1_str._Okra:0.000000)0.000000:0.000000,((148381272_Clostridium_botulinum_A_str._ATCC_3:0.000000,153931402_Clostridium_botulinum_A_str._ATCC_1:0.000000)0.000000:0.000000,(153935243_Clostridium_botulinum_A_str._Hall:0.000000,170760094_Clostridium_botulinum_A3_str._Loch_:0.000000)0.000000:0.000000)0.000000:0.000000)0.552000:0.000000)0.779000:0.012429,(28212035_Clostridium_tetani_E88:0.012382,118443147_Clostridium_novyi_NT:0.051529)0.775000:0.012717)0.000000:0.000000,153953388_Clostridium_kluyveri_DSM_555:0.038864)0.741000:0.018420,((89894834_Desulfitobacterium_hafniense_Y51:0.099763,(108757792_Myxococcus_xanthus_DK_1622:0.077107,(182414515_Opitutus_terrae_PB90-1:0.148423,42523597_Bdellovibrio_bacteriovorus_HD100:0.222003)0.472000:0.055667)0.104000:0.042880)0.303000:0.023580,134298275_Desulfotomaculum_reducens_MI-1:0.023589)0.774000:0.030685)0.741000:0.024668)0.718000:0.009779)0.742000:0.013651,172057151_Exiguobacterium_sibiricum_255-15:0.172987)0.809000:0.042657)0.754000:0.013254,(94985592_Deinococcus_geothermalis_DSM_11300:0.000000,15806563_Deinococcus_radiodurans_R1:0.012457)1.000000:0.182458)0.789000:0.013637)0.849000:0.035670,((((((119717026_Nocardioides_sp._JS614:0.094185,(54026869_Nocardia_farcinica_IFM_10152:0.000000,111022657_Rhodococcus_sp._RHA1:0.012436)0.761000:0.016107)0.923000:0.051390,118472609_Mycobacterium_smegmatis_str._MC2_15:0.011421)0.754000:0.012544,((145221920_Mycobacterium_gilvum_PYR-GCK:0.025341,120406411_Mycobacterium_vanbaalenii_PYR-1:0.000000)0.809000:0.025382,(126434092_Mycobacterium_sp._JLS:0.000000,(108798464_Mycobacterium_sp._MCS:0.000000,119867564_Mycobacterium_sp._KMS:0.000000)0.000000:0.000000)0.517000:0.000000)0.862000:0.026835)0.824000:0.035866,(((((19552155_Corynebacterium_glutamicum_ATCC_130:0.000000,(62389819_Corynebacterium_glutamicum_ATCC_130:0.000000,(145295087_Corynebacterium_glutamicum_R:0.000000,25027548_Corynebacterium_efficiens_YS-314:0.000000)0.000000:0.000000)0.000000:0.000000)0.907000:0.025423,(68536584_Corynebacterium_jeikeium_K411:0.025860,172040255_Corynebacterium_urealyticum_DSM_710:0.013026)0.941000:0.039104)0.000000:0.000000,38233491_Corynebacterium_diphtheriae_NCTC_13:0.000000)0.910000:0.056966,(152968150_Kineococcus_radiotolerans_SRS30216:0.173033,(148274141_Clavibacter_michiganensis_subsp._mi:0.000000,170783381_Clavibacter_michiganensis_subsp._se:0.000000)0.934000:0.088934)0.898000:0.069965)0.381000:0.041490,116668759_Arthrobacter_sp._FB24:0.074825)0.762000:0.033169)0.747000:0.019781,72160763_Thermobifida_fusca_YX:0.164122)0.998000:0.236793,46447207_Candidatus_Protochlamydia_amoebophi:0.131048)0.760000:0.021932)0.868000:0.056340,((24215433_Leptospira_interrogans_serovar_Lai_:0.000000,(45657162_Leptospira_interrogans_serovar_Cope:0.000000,(116327772_Leptospira_borgpetersenii_serovar_H:0.000000,116331568_Leptospira_borgpetersenii_serovar_H:0.000000)0.000000:0.000000)0.000000:0.000000)0.827000:0.040932,183221192_Leptospira_biflexa_serovar_Patoc_st:0.038572)0.886000:0.058968)0.848000:0.081428,((162454459_Sorangium_cellulosum_So_ce_56:0.231976,153004567_Anaeromyxobacter_sp._Fw109-5:0.029587)0.422000:0.022614,86158534_Anaeromyxobacter_dehalogenans_2CP-C:0.000000)0.822000:0.075791)0.996000:0.516528)0.832000:0.132833)0.721000:0.086434,((((56965486_Bacillus_clausii_KSM-K16:0.315672,((163840616_Renibacterium_salmoninarum_ATCC_332:0.315278,21219306_Streptomyces_coelicolor_A3:0.161610)0.425000:0.110982,((29834049_Streptomyces_avermitilis_MA-4680:0.036886,((15888673_Agrobacterium_tumefaciens_str._C58:0.042282,116252955_Rhizobium_leguminosarum_bv._viciae_:0.064566)0.995000:0.208478,182440401_Streptomyces_griseus_subsp._griseus:0.228761)0.197000:0.002593)0.758000:0.068083,134100744_Saccharopolyspora_erythraea_NRRL_23:0.032146)0.796000:0.093881)0.772000:0.069868)0.847000:0.084318,((161936267_Bacteroides_fragilis_YCH46:0.310986,15894727_Clostridium_acetobutylicum_ATCC_824:0.164729)0.747000:0.035880,(((((((((146318576_Streptococcus_suis_05ZYH33:0.000000,146320775_Streptococcus_suis_98HAH33:0.000000)0.000000:0.000000,169834491_Streptococcus_pneumoniae_Hungary19A:0.000000)0.000000:0.000000,182683141_Streptococcus_pneumoniae_CGSP14:0.000000)0.000000:0.000000,156978726_Staphylococcus_aureus_subsp._aureus:0.000000)0.000000:0.000000,15923388_Staphylococcus_aureus_subsp._aureus:0.000000)0.000000:0.000000,22537086_Streptococcus_agalactiae_2603V_R:0.000000)0.909000:0.038622,126698086_Clostridium_difficile_630:0.012843)0.897000:0.037291,(94992646_Streptococcus_pyogenes_MGAS2096:0.000000,121999299_Campylobacter_jejuni_subsp._jejuni_:0.011846)0.985000:0.104800)0.888000:0.053231,94986623_Lawsonia_intracellularis_PHE_MN1-00:0.053614)0.937000:0.089656)0.900000:0.070502)0.830000:0.060455,(((((((30262996_Bacillus_anthracis_str._Ames:0.000000,(49185834_Bacillus_anthracis_str._Sterne:0.000000,47528334_Bacillus_anthracis_str._Ames_Ancest:0.000000)0.000000:0.000000)0.902000:0.022641,42782133_Bacillus_cereus_ATCC_10987:0.011207)0.526000:0.000000,163940768_Bacillus_weihenstephanensis_KBAB4:0.000000)0.000000:0.000000,30021141_Bacillus_cereus_ATCC_14579:0.000000)0.000000:0.000000,49480051_Bacillus_thuringiensis_serovar_konk:0.000000)0.000000:0.000000,118478356_Bacillus_thuringiensis_str._Al_Haka:0.000000)0.553000:0.000000,52142480_Bacillus_cereus_E33L:0.011273)0.887000:0.085725)0.980000:0.190927,((((119025519_Bifidobacterium_adolescentis_ATCC_1:0.069816,(23464699_Bifidobacterium_longum_NCC2705:0.084092,(((28377038_Lactobacillus_plantarum_WCFS1:0.112072,((161506680_Lactobacillus_helveticus_DPC_4571:0.136747,((42518113_Lactobacillus_johnsonii_NCC_533:0.090508,116628711_Lactobacillus_gasseri_ATCC_33323:0.113396)0.976000:0.176486,58336401_Lactobacillus_acidophilus_NCFM:0.102634)0.679000:0.018239)0.892000:0.076248,90962917_Lactobacillus_salivarius_UCC118:0.164505)0.928000:0.137660)0.000000:0.000000,(116334793_Lactobacillus_brevis_ATCC_367:0.069656,148544885_Lactobacillus_reuteri_F275:0.240077)0.764000:0.023389)0.353000:0.064952,184155656_Lactobacillus_fermentum_IFO_3956:0.276514)0.863000:0.058825)0.751000:0.088091)0.933000:0.155782,((125972557_Clostridium_thermocellum_ATCC_27405:0.101393,89893877_Desulfitobacterium_hafniense_Y51:0.150104)0.644000:0.080081,160879963_Clostridium_phytofermentans_ISDg:0.026079)0.912000:0.106652)0.966000:0.182597,(169828229_Lysinibacillus_sphaericus_C3-41:0.101146,(((18309957_Clostridium_perfringens_str._13:0.000000,110800811_Clostridium_perfringens_ATCC_13124:0.011787)0.533000:0.023613,110801473_Clostridium_perfringens_SM101:0.000000)0.972000:0.135101,((187932587_Clostridium_botulinum_B_str._Eklund:0.108458,(150016616_Clostridium_beijerinckii_NCIMB_8052:0.107388,(170761450_Clostridium_botulinum_A3_str._Loch_:0.012484,((148380059_Clostridium_botulinum_A_str._ATCC_3:0.000000,(153932856_Clostridium_botulinum_A_str._ATCC_1:0.000000,153936842_Clostridium_botulinum_A_str._Hall:0.000000)0.000000:0.000000)0.856000:0.011767,(153939978_Clostridium_botulinum_F_str._Langel:0.000000,170756709_Clostridium_botulinum_B1_str._Okra:0.000000)0.563000:0.000000)0.770000:0.010968)0.971000:0.105863)0.811000:0.034226)0.806000:0.040225,15894141_Clostridium_acetobutylicum_ATCC_824:0.232254)0.912000:0.083967)0.659000:0.074550)0.953000:0.167336)0.870000:0.118740,118444873_Clostridium_novyi_NT:0.346443)0.896000:0.121633)0.765000:0.095513)0.793000:0.089998)0.080000:0.372044,27365098_Vibrio_vulnificus_CMCP6:22.577089)0.537000:0.248386,(((83589990_Moorella_thermoacetica_ATCC_39073:0.189321,114566679_Syntrophomonas_wolfei_subsp._wolfei:0.368923)0.919000:0.121338,((134299616_Desulfotomaculum_reducens_MI-1:0.197917,147677730_Pelotomaculum_thermopropionicum_SI:0.066892)0.949000:0.134996,169831390_Candidatus_Desulforudis_audaxviator:0.209151)0.808000:0.055393)0.818000:0.045572,(78044525_Carboxydothermus_hydrogenoformans_Z:0.241175,((89894563_Desulfitobacterium_hafniense_Y51:0.000000,31544462_Mycoplasma_gallisepticum_R:0.000000)0.881000:0.386365,167630610_Heliobacterium_modesticaldum_Ice1:0.411334)0.848000:0.108462)0.863000:0.073834)0.096000:0.036593)0.892000:0.112365,(((((78223192_Geobacter_metallireducens_GS-15:0.025268,39997031_Geobacter_sulfurreducens_PCA:0.024664)0.881000:0.044122,148264855_Geobacter_uraniireducens_Rf4:0.033800)0.060000:0.015334,118579095_Pelobacter_propionicus_DSM_2379:0.115679)0.944000:0.221041,77919565_Pelobacter_carbinolicus_DSM_2380:0.451062)0.814000:0.091568,117923440_Magnetococcus_sp._MC-1:0.989729)0.122000:0.050609)0.944000:0.123257,116626703_Solibacter_usitatus_Ellin6076:0.439576)0.851000:0.059557,(85859416_Syntrophus_aciditrophicus_SB:0.378308,(158521671_Desulfococcus_oleovorans_Hxd3:0.535712,((((46579294_Desulfovibrio_vulgaris_subsp._vulga:0.000000,120603146_Desulfovibrio_vulgaris_subsp._vulga:0.000000)0.811000:0.117522,78357783_Desulfovibrio_desulfuricans_G20:0.139187)0.978000:0.502367,51246250_Desulfotalea_psychrophila_LSv54:0.790818)0.776000:0.305025,(163852474_Methylobacterium_extorquens_PA1:3.499900,(172038020_Cyanothece_sp._ATCC_51142:0.000000,116747519_Syntrophobacter_fumaroxidans_MPOB:0.000000)0.437000:0.074749)0.729000:0.250102)0.575000:0.046950)0.599000:0.039267)0.797000:0.048543)0.916000:0.145740,42526459_Treponema_denticola_ATCC_35405:0.766684)0.740000:0.046917,(((((167039482_Thermoanaerobacter_sp._X514:0.038380,167036763_Thermoanaerobacter_pseudethanolicus:0.011414)0.820000:0.090679,20808699_Thermoanaerobacter_tengcongensis_MB:0.065416)0.992000:0.291647,125974298_Clostridium_thermocellum_ATCC_27405:0.280488)0.181000:0.068781,((118443031_Clostridium_novyi_NT:0.148675,(18309061_Clostridium_perfringens_str._13:0.024382,(110800853_Clostridium_perfringens_ATCC_13124:0.000000,110802289_Clostridium_perfringens_SM101:0.000000)0.543000:0.000000)0.999000:0.220062)0.192000:0.018258,(((28373132_Clostridium_tetani_E88:0.000000,28212207_Clostridium_tetani_E88:0.000000)0.997000:0.231095,(153952828_Clostridium_kluyveri_DSM_555:0.111515,((((153940406_Clostridium_botulinum_F_str._Langel:0.000000,148381456_Clostridium_botulinum_A_str._ATCC_3:0.000000)0.000000:0.000000,(153932431_Clostridium_botulinum_A_str._ATCC_1:0.000000,153936429_Clostridium_botulinum_A_str._Hall:0.000000)0.000000:0.000000)0.525000:0.000000,170757683_Clostridium_botulinum_B1_str._Okra:0.011944)0.486000:0.011919,170759806_Clostridium_botulinum_A3_str._Loch_:0.000000)1.000000:0.245756)0.813000:0.063311)0.846000:0.060332,(150019705_Clostridium_beijerinckii_NCIMB_8052:0.228007,187934063_Clostridium_botulinum_B_str._Eklund:0.086240)0.995000:0.247248)0.691000:0.037879)0.998000:0.334492)0.941000:0.111386,((146297371_Caldicellulosiruptor_saccharolyticu:0.442807,(51894275_Symbiobacterium_thermophilum_IAM_14:0.374589,((147669662_Dehalococcoides_sp._BAV1:0.000000,73748901_Dehalococcoides_sp._CBDB1:0.012073)0.000000:0.000000,57234021_Dehalococcoides_ethenogenes_195:0.036648)0.993000:0.293273)0.211000:0.054094)0.794000:0.061676,((160880669_Clostridium_phytofermentans_ISDg:0.325940,19704878_Fusobacterium_nucleatum_subsp._nucl:0.279621)0.341000:0.047301,(126697588_Clostridium_difficile_630:0.685896,(150392197_Alkaliphilus_metalliredigens_QYMF:0.135239,158319504_Alkaliphilus_oremlandii_OhILAs:0.174414)0.785000:0.165950)0.868000:0.115909)0.827000:0.059119)0.685000:0.012934)0.783000:0.047882)0.441000:0.041384,169825007_Finegoldia_magna_ATCC_29328:0.583223)0.930000:0.098036,(((162449544_Sorangium_cellulosum_So_ce_56:0.722704,(108805122_Rubrobacter_xylanophilus_DSM_9941:0.828363,(94971778_Acidobacteria_bacterium_Ellin345:0.467782,(153005445_Anaeromyxobacter_sp._Fw109-5:0.114494,86159040_Anaeromyxobacter_dehalogenans_2CP-C:0.000000)1.000000:1.298940)0.000000:0.000003)0.362000:0.067624)0.843000:0.180328,(((94985553_Deinococcus_geothermalis_DSM_11300:0.142986,15805420_Deinococcus_radiodurans_R1:0.102750)0.975000:0.239285,(46199436_Thermus_thermophilus_HB27:0.012943,55981467_Thermus_thermophilus_HB8:0.000000)0.999000:0.362574)0.875000:0.129471,(((117928563_Acidothermus_cellulolyticus_11B:0.168342,((54023638_Nocardia_farcinica_IFM_10152:0.198073,182439800_Streptomyces_griseus_subsp._griseus:0.159287)0.205000:0.022018,(21220028_Streptomyces_coelicolor_A3:0.034330,29833367_Streptomyces_avermitilis_MA-4680:0.030997)0.834000:0.042718)0.908000:0.079490)0.832000:0.063141,(119718816_Nocardioides_sp._JS614:0.229083,((118464431_Mycobacterium_avium_104:0.012138,(41409623_Mycobacterium_avium_subsp._paratube:0.000000,((108802099_Mycobacterium_sp._MCS:0.000000,(119871252_Mycobacterium_sp._KMS:0.000000,126438080_Mycobacterium_sp._JLS:0.000000)0.000000:0.000000)0.998000:0.143889,((15839501_Mycobacterium_tuberculosis_CDC1551:0.000000,(148821312_Mycobacterium_tuberculosis_F11:0.000000,(15607262_Mycobacterium_tuberculosis_H37Rv:0.000000,(148659884_Mycobacterium_tuberculosis_H37Ra:0.000000,(121636033_Mycobacterium_bovis_BCG_str._Pasteu:0.000245,31791298_Mycobacterium_bovis_AF2122_97:0.026799)0.000000:0.011682)0.000000:0.000000)0.000000:0.000000)0.000000:0.000000)0.880000:0.024706,183980352_Mycobacterium_marinum_M:0.011734)0.837000:0.023728)0.744000:0.013819)0.000000:0.000000)0.962000:0.125735,118471390_Mycobacterium_smegmatis_str._MC2_15:0.169569)0.752000:0.094694)0.943000:0.114252)0.663000:0.017360,((((119963051_Arthrobacter_aurescens_TC1:0.171674,116670575_Arthrobacter_sp._FB24:0.096250)0.918000:0.112601,(145594329_Salinispora_tropica_CNB-440:0.000000,159037397_Salinispora_arenicola_CNS-205:0.202050)0.829000:0.073049)0.827000:0.058451,134098582_Saccharopolyspora_erythraea_NRRL_23:0.149997)0.354000:0.099137,((111221565_Frankia_alni_ACN14a:0.076244,86740067_Frankia_sp._CcI3:0.073033)0.720000:0.157238,158316911_Frankia_sp._EAN1pec:0.225243)0.877000:0.152069)0.852000:0.085190)1.000000:0.504196)0.786000:0.133255)0.864000:0.112913,(((78187815_Pelodictyon_luteolum_DSM_273:0.052014,((119356069_Chlorobium_phaeobacteroides_DSM_266:0.153379,21672985_Chlorobium_tepidum_TLS:0.109297)0.815000:0.045453,(78188324_Chlorobium_chlorochromatii_CaD3:0.142335,145220419_Prosthecochloris_vibrioformis_DSM_2:0.135496)0.735000:0.014566)0.011000:0.016564)1.000000:0.708977,83815100_Salinibacter_ruber_DSM_13855:0.437806)0.572000:0.182881,((((89900176_Rhodoferax_ferrireducens_T118:0.212630,71905864_Dechloromonas_aromatica_RCB:0.141470)0.916000:0.162589,(((121611098_Verminephrobacter_eiseniae_EF01-2:0.179316,171060389_Leptothrix_cholodnii_SP-6:0.214461)0.964000:0.181431,124268586_Methylibium_petroleiphilum_PM1:0.273872)0.873000:0.156171,(116695847_Ralstonia_eutropha_H16:0.116373,73537584_Ralstonia_eutropha_JMP134:0.000000)0.961000:0.190405)0.468000:0.136814)0.261000:0.071907,(((119897443_Azoarcus_sp._BH72:0.188487,56475867_Azoarcus_sp._EbN1:0.183612)0.910000:0.169678,((((27367339_Vibrio_vulnificus_CMCP6:0.000000,37677092_Vibrio_vulnificus_YJ016:0.000000)0.823000:0.093928,28900182_Vibrio_parahaemolyticus_RIMD_221063:0.151323)1.000000:0.688927,(((157376332_Shewanella_sediminis_HAW-EB3:0.062491,167624920_Shewanella_halifaxensis_HAW-EB4:0.110498)0.560000:0.017476,127513591_Shewanella_loihica_PV-4:0.083795)0.842000:0.100479,119774255_Shewanella_amazonensis_SB2B:0.133076)0.996000:0.419190)0.431000:0.074187,77165690_Nitrosococcus_oceani_ATCC_19707:0.357507)0.835000:0.134836)0.762000:0.124093,83646378_Hahella_chejuensis_KCTC_2396:0.230378)0.867000:0.088417)0.993000:0.375718,(182411960_Opitutus_terrae_PB90-1:0.600041,((34540689_Porphyromonas_gingivalis_W83:0.187311,150010331_Parabacteroides_distasonis_ATCC_850:0.018636)0.839000:0.094549,(((150002625_Bacteroides_vulgatus_ATCC_8482:0.038473,60683086_Bacteroides_fragilis_NCTC_9343:0.000000)0.191000:0.012663,53715151_Bacteroides_fragilis_YCH46:0.000000)0.973000:0.116918,29347577_Bacteroides_thetaiotaomicron_VPI-54:0.031619)0.891000:0.148817)1.000000:0.601181)0.749000:0.066636)0.197000:0.076393)0.736000:0.043194)0.773000:0.028524)0.420000:0.024436,((((15644399_Thermotoga_maritima_MSB8:0.035265,148270270_Thermotoga_petrophila_RKU-1:0.025637)0.977000:0.168744,(157363853_Thermotoga_lettingae_TMO:0.175331,150021169_Thermosipho_melanesiensis_BI429:0.190697)0.129000:0.052438)0.050000:0.079266,154250216_Fervidobacterium_nodosum_Rt17-B1:0.208335)0.946000:0.241808,160902344_Petrotoga_mobilis_SJ95:0.709551)0.983000:0.346822)0.901000:0.109021,((((148658616_Roseiflexus_sp._RS-1:0.056429,156740112_Roseiflexus_castenholzii_DSM_13941:0.023433)0.931000:0.161595,159896822_Herpetosiphon_aurantiacus_ATCC_2377:0.323166)0.870000:0.108828,163848241_Chloroflexus_aurantiacus_J-10-fl:0.171731)0.991000:0.275274,111022849_Rhodococcus_sp._RHA1:0.508889)0.733000:0.026502)0.651000:0.108502,162447164_Acholeplasma_laidlawii_PG-8A:0.767925)0.144000:0.238389,150017671_Clostridium_beijerinckii_NCIMB_8052:80.633607)0.022000:0.227775,(87199298_Novosphingobium_aromaticivorans_DSM:0.490957,((((77462799_Rhodobacter_sphaeroides_2.4.1:0.018108,126461691_Rhodobacter_sphaeroides_ATCC_17029:0.008018)0.831000:0.038103,146278284_Rhodobacter_sphaeroides_ATCC_17025:0.024415)0.989000:0.264649,(((83309810_Magnetospirillum_magneticum_AMB-1:0.227809,83592476_Rhodospirillum_rubrum_ATCC_11170:0.437547)0.820000:0.145287,(37522381_Gloeobacter_violaceus_PCC_7421:0.229935,((56752020_Synechococcus_elongatus_PCC_6301:0.000000,81300891_Synechococcus_elongatus_PCC_7942:0.000000)0.999000:0.280489,(((158333793_Acaryochloris_marina_MBIC11017:0.157104,22299902_Thermosynechococcus_elongatus_BP-1:0.322085)0.927000:0.091277,(((166368342_Microcystis_aeruginosa_NIES-843:0.108224,113476366_Trichodesmium_erythraeum_IMS101:0.166688)0.575000:0.011680,16331722_Synechocystis_sp._PCC_6803:0.196584)0.410000:0.016071,170078682_Synechococcus_sp._PCC_7002:0.189788)0.561000:0.038342)0.579000:0.002218,(17231875_Nostoc_sp._PCC_7120:0.009102,75909501_Anabaena_variabilis_ATCC_29413:0.015783)0.998000:0.134948)0.800000:0.040919)0.241000:0.041498)0.913000:0.152918)0.869000:0.114978,((110634459_Mesorhizobium_sp._BNC1:0.342499,13472301_Mesorhizobium_loti_MAFF303099:0.148843)0.851000:0.113713,((((148253332_Bradyrhizobium_sp._BTAi1:0.027271,146342793_Bradyrhizobium_sp._ORS278:0.000000)0.811000:0.028413,27382525_Bradyrhizobium_japonicum_USDA_110:0.035840)0.898000:0.059498,(((75677159_Nitrobacter_winogradskyi_Nb-255:0.024715,92116684_Nitrobacter_hamburgensis_X14:0.000000)0.946000:0.050919,(90425594_Rhodopseudomonas_palustris_BisB18:0.160577,((91978384_Rhodopseudomonas_palustris_BisB5:0.000000,39937388_Rhodopseudomonas_palustris_CGA009:0.000000)0.860000:0.012785,86748425_Rhodopseudomonas_palustris_HaA2:0.000000)0.763000:0.012822)0.748000:0.013282)0.689000:0.012460,115526167_Rhodopseudomonas_palustris_BisA53:0.013470)0.779000:0.021005)0.935000:0.143013,170743337_Methylobacterium_sp._4-46:0.267702)0.101000:0.085673)0.999000:0.487189)0.898000:0.169872)0.389000:0.043291,(148261734_Acidiphilium_cryptum_JF-5:0.437019,182677538_Beijerinckia_indica_subsp._indica_A:0.589909)0.915000:0.255499)0.923000:0.203570)0.830000:0.285951)0.996000:0.730059,56698355_Silicibacter_pomeroyi_DSS-3:0.433455)0.980000:0.476435,86356709_Rhizobium_etli_CFN_42:0.127277)0.725000:0.044336,150376230_Sinorhizobium_medicae_WSM419:0.098775,16263800_Sinorhizobium_meliloti_1021:0.038239);
