# Supplementary material for: Genome-wide phylogenetic analysis of the pathogenic potential of Vibrio furnissii
Source: Front Microbiol. 2014 Aug 21;5:435. doi: 10.3389/fmicb.2014.00435 (PMC4139957; doi:10.3389/fmicb.2014.00435)
Supplement: Supplementary file 1 [file DataSheet1.ZIP › all_vfu_trees/VfuA00002.afa-gb-o.phylip_phyml_tree.txt]

(((((((((((((((((((((((((((((((((((26249938_Escherichia_coli_CFT073:0.000000,30065373_Shigella_flexneri_2a_str._2457T:0.000000)0.000000:0.000000,(15833446_Escherichia_coli_O157_H7_str._Sakai:0.000000,24114605_Shigella_flexneri_2a_str._301:0.000000)0.000000:0.000000)0.000000:0.000000,(74313847_Shigella_sonnei_Ss046:0.000000,82545691_Shigella_boydii_Sb227:0.000000)0.000000:0.000000)0.000000:0.000000,(15803854_Escherichia_coli_O157_H7_EDL933:0.000000,(91212817_Escherichia_coli_UTI89:0.000000,(110643582_Escherichia_coli_536:0.000000,(117625619_Escherichia_coli_APEC_O1:0.000000,(157162817_Escherichia_coli_HS:0.000000,(170018423_Escherichia_coli_ATCC_8739:0.000000,(170680064_Escherichia_coli_SECEC_SMS-3-5:0.000000,(187731520_Shigella_boydii_CDC_3083-94:0.000000,(110807174_Shigella_flexneri_5_str._8401:0.000000,(170082859_Escherichia_coli_str._K-12_substr._:0.000000,16131220_Escherichia_coli_str._K-12_substr._:0.000000)0.000000:0.000000)0.000000:0.000000)0.000000:0.000000)0.000000:0.000000)0.000000:0.000000)0.000000:0.000000)0.000000:0.000000)0.000000:0.000000)0.000000:0.000000)0.000000:0.000000)0.000000:0.000000,157157663_Escherichia_coli_E24377A:0.000000)0.000000:0.000000,89110669_Escherichia_coli_W3110:0.000000)0.000000:0.000000,82778622_Shigella_dysenteriae_Sd197:0.000000)0.429000:0.000000,(((((((((((126208864_Actinobacillus_pleuropneumoniae_L20:0.000000,165976830_Actinobacillus_pleuropneumoniae_ser:0.000000)0.892000:0.023680,33151839_Haemophilus_ducreyi_35000HP:0.000000)0.949000:0.035709,62181951_Salmonella_enterica_subsp._enterica:0.011480)0.460000:0.000000,161616475_Salmonella_enterica_subsp._enterica:0.000000)0.000000:0.000000,161505998_Salmonella_enterica_subsp._arizonae:0.000000)0.000000:0.000000,156936499_Enterobacter_sakazakii_ATCC_BAA-894:0.000000)0.000000:0.000000,56415366_Salmonella_enterica_subsp._enterica:0.000000)0.000000:0.000000,29144323_Salmonella_enterica_subsp._enterica:0.000000)0.000000:0.000000,16762836_Salmonella_enterica_subsp._enterica:0.000000)0.000000:0.000000,16766736_Salmonella_typhimurium_LT2:0.000000)0.001000:0.000000,(152972234_Klebsiella_pneumoniae_subsp._pneumo:0.000000,157148909_Citrobacter_koseri_ATCC_BAA-895:0.000000)0.913000:0.023433)0.842000:0.011455)0.010000:0.000000,(((85060263_Sodalis_glossinidius_str._morsitans:0.011726,50122957_Erwinia_carotovora_subsp._atrosepti:0.000000)0.000000:0.000000,(157372782_Serratia_proteamaculans_568:0.011691,(16120540_Yersinia_pestis_CO92:0.000000,(22127854_Yersinia_pestis_KIM:0.000000,(45440060_Yersinia_pestis_biovar_Microtus_str:0.000000,(51597994_Yersinia_pseudotuberculosis_IP_3295:0.000000,(108814026_Yersinia_pestis_Nepal516:0.000000,(108809262_Yersinia_pestis_Antiqua:0.000000,(123444104_Yersinia_enterocolitica_subsp._ente:0.000000,(145597445_Yersinia_pestis_Pestoides_F:0.000000,(153949585_Yersinia_pseudotuberculosis_IP_3175:0.000000,(162421623_Yersinia_pestis_Angola:0.000000,170022537_Yersinia_pseudotuberculosis_YPIII:0.000000)0.000000:0.000000)0.000000:0.000000)0.000000:0.000000)0.000000:0.000000)0.000000:0.000000)0.000000:0.000000)0.000000:0.000000)0.000000:0.000000)0.000000:0.000000)0.468000:0.000000)0.717000:0.011732)0.631000:0.011732,(146313391_Enterobacter_sp._638:0.011649,37524439_Photorhabdus_luminescens_subsp._lau:0.000000)0.000000:0.000000)0.455000:0.023338)0.316000:0.021200,(((((161511009_Mannheimia_succiniciproducens_MBEL5:0.023073,152977965_Actinobacillus_succinogenes_130Z:0.037955)0.739000:0.011923,(113461782_Haemophilus_somnus_129PT:0.000000,170718094_Haemophilus_somnus_2336:0.000000)0.427000:0.000000)0.720000:0.012030,(16272524_Haemophilus_influenzae_Rd_KW20:0.000000,(68249208_Haemophilus_influenzae_86-028NP:0.000000,(148825140_Haemophilus_influenzae_PittEE:0.000000,148827806_Haemophilus_influenzae_PittGG:0.000000)0.000000:0.000000)0.000000:0.000000)0.880000:0.023764)0.820000:0.023359,15603220_Pasteurella_multocida_subsp._multoc:0.012985)0.872000:0.024782,(((21672774_Buchnera_aphidicola_str._Sg:0.067358,15617122_Buchnera_aphidicola_str._APS:0.006840)0.550000:0.046196,(((94676496_Baumannia_cicadellinicola_str._Hc:0.177507,116515263_Buchnera_aphidicola_str._Cc:0.069487)0.154000:0.033918,(71892335_Candidatus_Blochmannia_pennsylvanic:0.085329,33520009_Candidatus_Blochmannia_floridanus:0.070092)0.963000:0.142143)0.795000:0.056851,32490777_Wigglesworthia_glossinidia_endosymb:0.157856)0.554000:0.024908)0.450000:0.038178,27904946_Buchnera_aphidicola_str._Bp:0.118946)0.734000:0.016523)0.758000:0.012190)0.859000:0.035441,(((((((114561332_Shewanella_frigidimarina_NCIMB_400:0.000000,(114045703_Shewanella_sp._MR-7:0.000000,117918653_Shewanella_sp._ANA-3:0.000000)0.000000:0.000000)0.000000:0.000000,((91791535_Shewanella_denitrificans_OS217:0.000000,120596985_Shewanella_sp._W3-18-1:0.000000)0.000000:0.000000,((146294845_Shewanella_putrefaciens_CN-32:0.000000,126090323_Shewanella_baltica_OS155:0.000000)0.000000:0.000000,((152998745_Shewanella_baltica_OS185:0.000000,160873322_Shewanella_baltica_OS195:0.000000)0.000000:0.000000,(24371825_Shewanella_oneidensis_MR-1:0.000000,113968540_Shewanella_sp._MR-4:0.000000)0.000000:0.000000)0.000000:0.000000)0.000000:0.000000)0.000000:0.000000)0.000000:0.000000,167626043_Shewanella_halifaxensis_HAW-EB4:0.000000)0.000000:0.000000,157960010_Shewanella_pealeana_ATCC_700345:0.000000)0.457000:0.000000,119773350_Shewanella_amazonensis_SB2B:0.024610)0.002000:0.000000,(170729013_Shewanella_woodyi_ATCC_51908:0.000000,157377453_Shewanella_sediminis_HAW-EB3:0.012109)0.934000:0.036659)0.173000:0.011885,127511088_Shewanella_loihica_PV-4:0.012625)0.936000:0.079212)0.795000:0.033113,(59710838_Vibrio_fischeri_ES114:0.000000,((156972436_Vibrio_harveyi_ATCC_BAA-1116:0.000000,(((15640387_Vibrio_cholerae_O1_biovar_eltor_str:0.000000,147673949_Vibrio_cholerae_O395:0.000000)0.892000:0.023791,(27364736_Vibrio_vulnificus_CMCP6:0.000000,37681215_Vibrio_vulnificus_YJ016:0.000000)0.898000:0.024209)0.794000:0.012130,(28899546_Vibrio_parahaemolyticus_RIMD_221063:0.000000,XX_VfuA00002_:0.000000)0.458000:0.000000)0.747000:0.011598)0.575000:0.000469,54307535_Photobacterium_profundum_SS9:0.035840)0.865000:0.026443)0.024000:0.015722)0.270000:0.033747,(71281890_Colwellia_psychrerythraea_34H:0.013333,119947042_Psychromonas_ingrahamii_37:0.096531)0.786000:0.024511)0.807000:0.032960,(109896929_Pseudoalteromonas_atlantica_T6c:0.000000,77359196_Pseudoalteromonas_haloplanktis_TAC1:0.113211)0.885000:0.033014)0.788000:0.023586,56459459_Idiomarina_loihiensis_L2TR:0.058707)0.902000:0.043340,((117618933_Aeromonas_hydrophila_subsp._hydroph:0.000000,145297386_Aeromonas_salmonicida_subsp._salmon:0.000000)0.921000:0.055278,146328666_Dichelobacter_nodosus_VCS1703A:0.239233)0.788000:0.023389)0.917000:0.066309,((((((83648856_Hahella_chejuensis_KCTC_2396:0.100309,120553648_Marinobacter_aquaeolei_VT8:0.049914)0.743000:0.013244,(((((((((((((71733660_Pseudomonas_syringae_pv._phaseolico:0.000000,70732886_Pseudomonas_fluorescens_Pf-5:0.000000)0.000000:0.000000,152989581_Pseudomonas_aeruginosa_PA7:0.000000)0.000000:0.000000,116052302_Pseudomonas_aeruginosa_UCBPP-PA14:0.000000)0.000000:0.000000,15599463_Pseudomonas_aeruginosa_PAO1:0.000000)0.000000:0.000000,170723910_Pseudomonas_putida_W619:0.000000)0.000000:0.000000,167031496_Pseudomonas_putida_GB-1:0.000000)0.000000:0.000000,148545735_Pseudomonas_putida_F1:0.000000)0.000000:0.000000,146308927_Pseudomonas_mendocina_ymp:0.000000)0.000000:0.000000,104779751_Pseudomonas_entomophila_L48:0.000000)0.000000:0.000000,26987191_Pseudomonas_putida_KT2440:0.000000)0.000000:0.000000,77461304_Pseudomonas_fluorescens_PfO-1:0.000000)0.446000:0.000000,146281166_Pseudomonas_stutzeri_A1501:0.013361)0.002000:0.000000,(28867850_Pseudomonas_syringae_pv._tomato_str:0.000000,66047779_Pseudomonas_syringae_pv._syringae_B:0.000000)0.866000:0.012659)0.983000:0.089443)0.394000:0.016368,92112550_Chromohalobacter_salexigens_DSM_304:0.053802)0.835000:0.031044,((((((((((((15676065_Neisseria_meningitidis_MC58:0.000000,15793164_Neisseria_meningitidis_Z2491:0.000000)0.000000:0.000000,(121634012_Neisseria_meningitidis_FAM18:0.000000,161870920_Neisseria_meningitidis_053442:0.000000)0.000000:0.000000)0.450000:0.000000,59802165_Neisseria_gonorrhoeae_FA_1090:0.012883)0.859000:0.041971,34499645_Chromobacterium_violaceum_ATCC_1247:0.066600)0.305000:0.031670,((187476535_Bordetella_avium_197N:0.000000,163859277_Bordetella_petrii_DSM_12804:0.000000)0.466000:0.000000,(33599018_Bordetella_bronchiseptica_RB50:0.000000,(33594747_Bordetella_parapertussis_12822:0.000000,33594475_Bordetella_pertussis_Tohama_I:0.000000)0.000000:0.000000)0.809000:0.012724)0.991000:0.129065)0.931000:0.089166,(145588238_Polynucleobacter_sp._QLW-P1DMWA-1:0.000000,171462875_Polynucleobacter_necessarius_STIR1:0.000000)0.943000:0.054921)0.441000:0.013234,((((17547742_Ralstonia_solanacearum_GMI1000:0.027236,(73542868_Ralstonia_eutropha_JMP134:0.000000,113869440_Ralstonia_eutropha_H16:0.000000)0.471000:0.000000)0.759000:0.013273,94312257_Ralstonia_metallidurans_CH34:0.000000)0.882000:0.027251,(((53723858_Burkholderia_mallei_ATCC_23344:0.000000,(170731678_Burkholderia_cenocepacia_MC0-3:0.000000,172059337_Burkholderia_ambifaria_MC40-6:0.000000)0.000000:0.000000)0.000000:0.000000,((53720825_Burkholderia_pseudomallei_K96243:0.000000,76809150_Burkholderia_pseudomallei_1710b:0.000000)0.000000:0.000000,((83720165_Burkholderia_thailandensis_E264:0.000000,121600566_Burkholderia_mallei_SAVP1:0.000000)0.000000:0.000000,((124383710_Burkholderia_mallei_NCTC_10229:0.000000,126438514_Burkholderia_pseudomallei_668:0.000000)0.000000:0.000000,((126451450_Burkholderia_pseudomallei_1106a:0.000000,126450342_Burkholderia_mallei_NCTC_10247:0.000000)0.000000:0.000000,((161523425_Burkholderia_multivorans_ATCC_17616:0.000000,78064920_Burkholderia_sp._383:0.000000)0.000000:0.000000,((107024307_Burkholderia_cenocepacia_AU_1054:0.000000,115350318_Burkholderia_ambifaria_AMMD:0.000000)0.000000:0.000000,(116688368_Burkholderia_cenocepacia_HI2424:0.000000,134294439_Burkholderia_vietnamiensis_G4:0.000000)0.000000:0.000000)0.000000:0.000000)0.000000:0.000000)0.000000:0.000000)0.000000:0.000000)0.000000:0.000000)0.000000:0.000000)0.850000:0.012577,91785469_Burkholderia_xenovorans_LB400:0.000000)0.868000:0.026740)0.884000:0.026949,((134096325_Herminiimonas_arsenicoxydans:0.013328,152979905_Janthinobacterium_sp._Marseille:0.000000)0.968000:0.103664,(((((121603116_Polaromonas_naphthalenivorans_CJ2:0.000000,91786163_Polaromonas_sp._JS666:0.000000)0.988000:0.080284,89902559_Rhodoferax_ferrireducens_T118:0.024795)0.752000:0.013249,((120609037_Acidovorax_avenae_subsp._citrulli_A:0.000000,160895836_Delftia_acidovorans_SPH-1:0.000000)0.820000:0.012417,121592708_Acidovorax_sp._JS42:0.000000)0.357000:0.012314)0.893000:0.024863,121608239_Verminephrobacter_eiseniae_EF01-2:0.000000)0.831000:0.031743,(124268631_Methylibium_petroleiphilum_PM1:0.000000,171060532_Leptothrix_cholodnii_SP-6:0.036493)0.760000:0.018154)0.908000:0.054013)0.847000:0.030512)0.744000:0.015849)0.724000:0.012822,(119899710_Azoarcus_sp._BH72:0.000000,56477590_Azoarcus_sp._EbN1:0.024529)0.976000:0.081883)0.779000:0.038441,71905957_Dechloromonas_aromatica_RCB:0.119752)0.722000:0.041437,(((91774631_Methylobacillus_flagellatus_KT:0.115594,(30249994_Nitrosomonas_europaea_ATCC_19718:0.013558,114330570_Nitrosomonas_eutropha_C91:0.035298)0.924000:0.064907)0.918000:0.096334,82701896_Nitrosospira_multiformis_ATCC_25196:0.056094)0.886000:0.075804,74316419_Thiobacillus_denitrificans_ATCC_252:0.047708)0.376000:0.039019)0.964000:0.103911,90020574_Saccharophagus_degradans_2-40:0.125118)0.708000:0.010425,110833242_Alcanivorax_borkumensis_SK2:0.111616)0.777000:0.014449)0.739000:0.013001,(((71066451_Psychrobacter_arcticus_273-4:0.000000,93007010_Psychrobacter_cryohalolentis_K5:0.000000)0.958000:0.083115,148653659_Psychrobacter_sp._PRwf-1:0.033224)0.960000:0.097867,(50084093_Acinetobacter_sp._ADP1:0.005227,(162286747_Acinetobacter_baumannii_ATCC_17978:0.000000,(169634058_Acinetobacter_baumannii:0.000000,169796952_Acinetobacter_baumannii:0.000000)0.000000:0.000000)0.739000:0.020700)0.911000:0.069642)0.930000:0.065477)0.863000:0.043548,152998275_Marinomonas_sp._MWYL1:0.096868)0.768000:0.020774)0.827000:0.030688,(29653586_Coxiella_burnetii_RSA_493:0.000000,(154705868_Coxiella_burnetii_Dugway_5J108-111:0.000000,161830790_Coxiella_burnetii_RSA_331:0.000000)0.000000:0.000000)1.000000:0.366713)0.694000:0.015883,(53803544_Methylococcus_capsulatus_str._Bath:0.115958,(((21230360_Xanthomonas_campestris_pv._campestr:0.000000,(66769646_Xanthomonas_campestris_pv._campestr:0.000000,(21241733_Xanthomonas_axonopodis_pv._citri_st:0.000000,78046550_Xanthomonas_campestris_pv._vesicato:0.000000)0.000000:0.000000)0.000000:0.000000)0.467000:0.000000,((170731243_Xylella_fastidiosa_M12:0.000000,(28199864_Xylella_fastidiosa_Temecula1:0.000000,182682615_Xylella_fastidiosa_M23:0.000000)0.922000:0.012161)0.000000:0.000000,15839219_Xylella_fastidiosa_9a5c:0.012262)0.949000:0.037158)0.424000:0.012106,(121632125_Xanthomonas_oryzae_pv._oryzae_KACC1:0.000000,84625048_Xanthomonas_oryzae_pv._oryzae_MAFF_:0.000000)0.530000:0.000000)0.978000:0.158560)0.903000:0.084924)0.735000:0.012071,(((52840570_Legionella_pneumophila_subsp._pneum:0.000000,54296361_Legionella_pneumophila_str._Paris:0.000000)0.000000:0.000000,(54293317_Legionella_pneumophila_str._Lens:0.000000,148361057_Legionella_pneumophila_str._Corby:0.000000)0.000000:0.000000)1.000000:0.237708,((148244325_Candidatus_Vesicomyosocius_okutanii:0.082634,118602209_Candidatus_Ruthia_magnifica_str._Cm:0.044047)0.997000:0.219065,78484636_Thiomicrospira_crunogena_XCL-2:0.058373)0.885000:0.076474)0.813000:0.048487)0.769000:0.029054,((((((56707475_Francisella_tularensis_subsp._tular:0.000000,(156501617_Francisella_tularensis_subsp._holar:0.000000,187932146_Francisella_tularensis_subsp._media:0.000000)0.000000:0.000000)0.000000:0.000000,((89255667_Francisella_tularensis_subsp._holar:0.000000,110669946_Francisella_tularensis_subsp._tular:0.000000)0.000000:0.000000,(118496849_Francisella_tularensis_subsp._novic:0.000000,134302588_Francisella_tularensis_subsp._tular:0.000000)0.000000:0.000000)0.000000:0.000000)0.463000:0.000000,167626809_Francisella_philomiragia_subsp._phi:0.038938)0.459000:0.012404,115314168_Francisella_tularensis_subsp._holar:0.000000)0.995000:0.198549,77165791_Nitrosococcus_oceani_ATCC_19707:0.126081)0.702000:0.016864,(114319615_Alkalilimnicola_ehrlichei_MLHE-1:0.029691,121997653_Halorhodospira_halophila_SL1:0.146816)0.979000:0.137170)0.740000:0.025475)0.769000:0.029940,((162449109_Sorangium_cellulosum_So_ce_56:0.113687,(((86158372_Anaeromyxobacter_dehalogenans_2CP-C:0.029239,153004770_Anaeromyxobacter_sp._Fw109-5:0.020413)0.903000:0.060240,108763769_Myxococcus_xanthus_DK_1622:0.058572)0.715000:0.026731,((((39997953_Geobacter_sulfurreducens_PCA:0.026357,78221842_Geobacter_metallireducens_GS-15:0.055025)0.876000:0.035471,148263137_Geobacter_uraniireducens_Rf4:0.016228)0.913000:0.085556,118579115_Pelobacter_propionicus_DSM_2379:0.092902)0.972000:0.159020,(85858143_Syntrophus_aciditrophicus_SB:0.224847,158520722_Desulfococcus_oleovorans_Hxd3:0.214270)0.856000:0.080068)0.598000:0.043284)0.870000:0.081002)0.911000:0.125274,116748987_Syntrophobacter_fumaroxidans_MPOB:0.191394)0.857000:0.086827)0.746000:0.022503,77918311_Pelobacter_carbinolicus_DSM_2380:0.181280)0.849000:0.072778,71083807_Candidatus_Pelagibacter_ubique_HTCC:0.520954)0.695000:0.015455,((((((((110634034_Mesorhizobium_sp._BNC1:0.075636,13470548_Mesorhizobium_loti_MAFF303099:0.046603)0.746000:0.039210,(((49475798_Bartonella_henselae_str._Houston-1:0.000000,163868654_Bartonella_tribocorum_CIP_105476:0.012352)0.728000:0.012852,49474408_Bartonella_quintana_str._Toulouse:0.051713)0.001000:0.000000,(121601921_Bartonella_bacilliformis_KC583:0.000000,121602421_Bartonella_bacilliformis_KC583:0.000000)0.867000:0.025456)0.829000:0.046210)0.839000:0.046074,(153009282_Ochrobactrum_anthropi_ATCC_49188:0.012520,((17987036_Brucella_melitensis_16M:0.000000,(23502114_Brucella_suis_1330:0.000000,(62290148_Brucella_abortus_biovar_1_str._9-94:0.000000,(82700071_Brucella_melitensis_biovar_Abortus_:0.000000,(148560336_Brucella_ovis_ATCC_25840:0.000000,(161619193_Brucella_canis_ATCC_23365:0.000000,(163843503_Brucella_suis_ATCC_23445:0.000000,189024386_Brucella_abortus_S19:0.000000)0.000000:0.000000)0.000000:0.000000)0.000000:0.000000)0.000000:0.000000)0.000000:0.000000)0.000000:0.000000)0.509000:0.000000,(((116251536_Rhizobium_leguminosarum_bv._viciae_:0.012908,86357301_Rhizobium_etli_CFN_42:0.011997)0.980000:0.054136,(150396203_Sinorhizobium_medicae_WSM419:0.000000,15965105_Sinorhizobium_meliloti_1021:0.000000)0.764000:0.012624)0.711000:0.012175,15889245_Agrobacterium_tumefaciens_str._C58:0.000000)0.973000:0.050568)0.000000:0.000000)0.074000:0.014230)0.837000:0.032720,(((((163851581_Methylobacterium_extorquens_PA1:0.011387,170748632_Methylobacterium_radiotolerans_JCM_:0.012689)0.879000:0.027423,170738707_Methylobacterium_sp._4-46:0.027327)0.744000:0.010777,(158424182_Azorhizobium_caulinodans_ORS_571:0.000000,154245619_Xanthobacter_autotrophicus_Py2:0.039314)0.965000:0.052127)0.554000:0.002935,(((((92117094_Nitrobacter_hamburgensis_X14:0.011868,75675552_Nitrobacter_winogradskyi_Nb-255:0.000000)0.905000:0.023509,(39936317_Rhodopseudomonas_palustris_CGA009:0.000000,((91977656_Rhodopseudomonas_palustris_BisB5:0.012114,86749411_Rhodopseudomonas_palustris_HaA2:0.011597)0.815000:0.011911,115525589_Rhodopseudomonas_palustris_BisA53:0.023913)0.001000:0.000000)0.000000:0.000000)0.845000:0.011661,148256396_Bradyrhizobium_sp._BTAi1:0.000000)0.000000:0.000000,((161353767_Bradyrhizobium_sp._ORS278:0.000000,27380515_Bradyrhizobium_japonicum_USDA_110:0.000000)0.453000:0.000000,90424941_Rhodopseudomonas_palustris_BisB18:0.024561)0.752000:0.023959)0.989000:0.110092,182678333_Beijerinckia_indica_subsp._indica_A:0.057169)0.646000:0.013420)0.896000:0.036999,((167644768_Caulobacter_sp._K31:0.000000,16127431_Caulobacter_crescentus_CB15:0.000000)0.979000:0.124881,154253173_Parvibaculum_lavamentivorans_DS-1:0.102991)0.840000:0.046439)0.798000:0.023780)0.773000:0.015906,((87199266_Novosphingobium_aromaticivorans_DSM:0.026965,103488299_Sphingopyxis_alaskensis_RB2256:0.065928)0.742000:0.012430,(85374470_Erythrobacter_litoralis_HTCC2594:0.085104,(148554278_Sphingomonas_wittichii_RW1:0.029229,56551410_Zymomonas_mobilis_subsp._mobilis_ZM:0.067788)0.794000:0.025018)0.677000:0.011352)0.953000:0.079335)0.818000:0.025043,(83312233_Magnetospirillum_magneticum_AMB-1:0.064520,(((162149177_Gluconacetobacter_diazotrophicus_PA:0.012078,58038858_Gluconobacter_oxydans_621H:0.012192)0.843000:0.025723,114327215_Granulibacter_bethesdensis_CGDNIH1:0.025461)0.974000:0.063773,148260942_Acidiphilium_cryptum_JF-5:0.000000)0.940000:0.055335)0.767000:0.016620)0.793000:0.032427,83594024_Rhodospirillum_rubrum_ATCC_11170:0.179666)0.770000:0.039474,((114570349_Maricaulis_maris_MCS10:0.102805,114799363_Hyphomonas_neptunium_ATCC_15444:0.118037)0.882000:0.073472,((119383506_Paracoccus_denitrificans_PD1222:0.025143,((77462255_Rhodobacter_sphaeroides_2.4.1:0.000000,126461117_Rhodobacter_sphaeroides_ATCC_17029:0.000000)0.000000:0.000000,(126461131_Rhodobacter_sphaeroides_ATCC_17029:0.000000,146278572_Rhodobacter_sphaeroides_ATCC_17025:0.000000)0.000000:0.000000)0.964000:0.050553)0.819000:0.024003,(((99080081_Silicibacter_sp._TM1040:0.011957,56698322_Silicibacter_pomeroyi_DSS-3:0.000000)0.006000:0.000000,110681140_Roseobacter_denitrificans_OCh_114:0.050344)0.789000:0.017417,(159042828_Dinoroseobacter_shibae_DFL_12:0.038158,89053067_Jannaschia_sp._CCS1:0.090211)0.728000:0.017917)0.831000:0.025333)0.963000:0.102787)0.687000:0.013205)0.778000:0.031833)0.000000:0.000000,((((((((((((((33864047_Prochlorococcus_marinus_str._MIT_93:0.000000,124024053_Prochlorococcus_marinus_str._MIT_93:0.000000)0.936000:0.050163,(((148238717_Synechococcus_sp._WH_7803:0.000000,113954691_Synechococcus_sp._CC9311:0.000000)0.449000:0.000000,((33241115_Prochlorococcus_marinus_subsp._mari:0.038043,159904174_Prochlorococcus_marinus_str._MIT_92:0.000000)0.791000:0.011851,((72382914_Prochlorococcus_marinus_str._NATL2A:0.000000,124026656_Prochlorococcus_marinus_str._NATL1A:0.000000)0.936000:0.035959,(78211874_Synechococcus_sp._CC9605:0.000000,(78185587_Synechococcus_sp._CC9902:0.011665,33866668_Synechococcus_sp._WH_8102:0.000000)0.756000:0.011712)0.746000:0.011778)0.000000:0.000000)0.792000:0.011815)0.000000:0.000000,148243267_Synechococcus_sp._RCC307:0.023701)0.002000:0.000000)0.414000:0.011888,(((123969245_Prochlorococcus_marinus_str._AS9601:0.000000,78779986_Prochlorococcus_marinus_str._MIT_93:0.000000)0.921000:0.011648,(126697039_Prochlorococcus_marinus_str._MIT_93:0.000000,157414111_Prochlorococcus_marinus_str._MIT_92:0.000000)0.454000:0.000000)0.000000:0.000000,(33862066_Prochlorococcus_marinus_subsp._past:0.000000,123966923_Prochlorococcus_marinus_str._MIT_95:0.000000)0.845000:0.011645)0.909000:0.035719)0.906000:0.084576,(56750663_Synechococcus_elongatus_PCC_6301:0.000000,81299695_Synechococcus_elongatus_PCC_7942:0.000000)0.945000:0.092624)0.652000:0.063204,37523495_Gloeobacter_violaceus_PCC_7421:0.209631)0.722000:0.028706,(86605981_Synechococcus_sp._JA-3-3Ab:0.046412,86608399_Synechococcus_sp._JA-2-3Ba:0.015960)0.994000:0.120051)0.817000:0.027205,((166367019_Microcystis_aeruginosa_NIES-843:0.118306,113474342_Trichodesmium_erythraeum_IMS101:0.067657)0.739000:0.016690,(17231831_Nostoc_sp._PCC_7120:0.000000,75907512_Anabaena_variabilis_ATCC_29413:0.000000)0.962000:0.072569)0.578000:0.013285)0.711000:0.026412,22299291_Thermosynechococcus_elongatus_BP-1:0.105533)0.299000:0.048748,158334959_Acaryochloris_marina_MBIC11017:0.085259)0.827000:0.038668,(170078667_Synechococcus_sp._PCC_7002:0.085080,(16330915_Synechocystis_sp._PCC_6803:0.038292,172039003_Cyanothece_sp._ATCC_51142:0.105867)0.762000:0.041317)0.719000:0.020362)0.928000:0.196030,(57234689_Dehalococcoides_ethenogenes_195:0.023993,(73748313_Dehalococcoides_sp._CBDB1:0.000000,147669093_Dehalococcoides_sp._BAV1:0.000000)0.479000:0.000000)0.999000:0.393718)0.000000:0.066320,(83815057_Salinibacter_ruber_DSM_13855:0.365079,((((145219057_Prosthecochloris_vibrioformis_DSM_2:0.011571,78186066_Pelodictyon_luteolum_DSM_273:0.002051)0.834000:0.010913,119358195_Chlorobium_phaeobacteroides_DSM_266:0.011598)0.891000:0.036951,21675002_Chlorobium_tepidum_TLS:0.118710)0.611000:0.013255,78189811_Chlorobium_chlorochromatii_CaD3:0.012321)0.978000:0.221137)0.868000:0.093059)0.730000:0.032289,51894214_Symbiobacterium_thermophilum_IAM_14:0.205112)0.881000:0.057450,((((153952857_Clostridium_kluyveri_DSM_555:0.037066,(((((187935402_Clostridium_botulinum_B_str._Eklund:0.037570,150015039_Clostridium_beijerinckii_NCIMB_8052:0.000000)0.820000:0.024136,15896388_Clostridium_acetobutylicum_ATCC_824:0.054365)0.815000:0.026724,28212178_Clostridium_tetani_E88:0.069782)0.789000:0.024110,(18311391_Clostridium_perfringens_str._13:0.000000,(110799966_Clostridium_perfringens_ATCC_13124:0.000000,110803690_Clostridium_perfringens_SM101:0.000000)0.000000:0.000000)0.888000:0.024810)0.775000:0.012456,(((170755397_Clostridium_botulinum_B1_str._Okra:0.000000,148381425_Clostridium_botulinum_A_str._ATCC_3:0.000000)0.000000:0.000000,((153933324_Clostridium_botulinum_A_str._ATCC_1:0.000000,153935931_Clostridium_botulinum_A_str._Hall:0.000000)0.000000:0.000000,(153941509_Clostridium_botulinum_F_str._Langel:0.000000,170761456_Clostridium_botulinum_A3_str._Loch_:0.000000)0.000000:0.000000)0.000000:0.000000)0.861000:0.026341,118443371_Clostridium_novyi_NT:0.039423)0.752000:0.012598)0.085000:0.014982)0.890000:0.056953,((((((134298089_Desulfotomaculum_reducens_MI-1:0.115205,158319539_Alkaliphilus_oremlandii_OhILAs:0.052635)0.938000:0.061547,126697636_Clostridium_difficile_630:0.062035)0.735000:0.013689,150392164_Alkaliphilus_metalliredigens_QYMF:0.035816)0.840000:0.024333,169824188_Finegoldia_magna_ATCC_29328:0.036778)0.585000:0.036083,160878394_Clostridium_phytofermentans_ISDg:0.172962)0.185000:0.014994,(((((26553482_Mycoplasma_penetrans_HF-2:0.231005,(13358088_Ureaplasma_parvum_serovar_3_str._AT:0.000000,170761882_Ureaplasma_parvum_serovar_3_str._AT:0.000000)0.944000:0.132982)0.942000:0.143474,((31544737_Mycoplasma_gallisepticum_R:0.043443,(13507965_Mycoplasma_pneumoniae_M129:0.075821,12044940_Mycoplasma_genitalium_G37:0.061275)0.984000:0.160784)0.909000:0.077169,((42560710_Mycoplasma_mycoides_subsp._mycoides:0.011409,83319930_Mycoplasma_capricolum_subsp._capric:0.000000)0.592000:0.016969,50365439_Mesoplasma_florum_L1:0.058169)0.992000:0.206146)0.745000:0.059959)0.836000:0.058523,(((148377856_Mycoplasma_agalactiae_PG2:0.011291,(54020329_Mycoplasma_hyopneumoniae_232:0.000000,(71893431_Mycoplasma_hyopneumoniae_J:0.000000,72080418_Mycoplasma_hyopneumoniae_7448:0.000000)0.000000:0.000000)1.000000:0.306564)0.820000:0.057306,(71894072_Mycoplasma_synoviae_53:0.052329,15828900_Mycoplasma_pulmonis_UAB_CTIP:0.088400)0.639000:0.024029)0.836000:0.064581,47459203_Mycoplasma_mobile_163K:0.147390)0.977000:0.192969)0.954000:0.149459,((39938749_Onion_yellows_phytoplasma_OY-M:0.020924,85057738_Aster_yellows_witches-broom_phytopl:0.016739)0.994000:0.204937,162447056_Acholeplasma_laidlawii_PG-8A:0.077076)0.968000:0.163338)0.001000:0.000000,((172056136_Exiguobacterium_sibiricum_255-15:0.099621,(((((56961928_Bacillus_clausii_KSM-K16:0.041094,((((163938114_Bacillus_weihenstephanensis_KBAB4:0.036862,(30018376_Bacillus_cereus_ATCC_14579:0.000000,(42779187_Bacillus_cereus_ATCC_10987:0.000000,(30260297_Bacillus_anthracis_str._Ames:0.000000,(49183140_Bacillus_anthracis_str._Sterne:0.000000,(49479282_Bacillus_thuringiensis_serovar_konk:0.000000,(52145113_Bacillus_cereus_E33L:0.000000,(47525362_Bacillus_anthracis_str._Ames_Ancest:0.000000,118475875_Bacillus_thuringiensis_str._Al_Haka:0.000000)0.000000:0.000000)0.000000:0.000000)0.000000:0.000000)0.000000:0.000000)0.000000:0.000000)0.000000:0.000000)0.465000:0.000000)0.342000:0.011846,152973952_Bacillus_cereus_subsp._cytotoxis_NV:0.000000)0.861000:0.024275,((154684629_Bacillus_amyloliquefaciens_FZB42:0.000000,((52078605_Bacillus_licheniformis_ATCC_14580:0.000000,52783967_Bacillus_licheniformis_ATCC_14580:0.000000)0.926000:0.007974,16077179_Bacillus_subtilis_subsp._subtilis_s:0.010470)0.922000:0.005308)0.000000:0.000000,157690895_Bacillus_pumilus_SAFR-032:0.023990)0.606000:0.036037)0.919000:0.055145,15612693_Bacillus_halodurans_C-125:0.017732)0.308000:0.014630)0.710000:0.018743,(169830042_Lysinibacillus_sphaericus_C3-41:0.056880,23097570_Oceanobacillus_iheyensis_HTE831:0.056565)0.940000:0.061683)0.753000:0.016090,((82750254_Staphylococcus_aureus_RF122:0.000000,(15926224_Staphylococcus_aureus_subsp._aureus:0.000000,(15923536_Staphylococcus_aureus_subsp._aureus:0.000000,(57651422_Staphylococcus_aureus_subsp._aureus:0.000000,(49482776_Staphylococcus_aureus_subsp._aureus:0.000000,(49485411_Staphylococcus_aureus_subsp._aureus:0.000000,(57866146_Staphylococcus_epidermidis_RP62A:0.000000,(21282230_Staphylococcus_aureus_subsp._aureus:0.000000,(27467228_Staphylococcus_epidermidis_ATCC_122:0.000000,(70727460_Staphylococcus_haemolyticus_JCSC143:0.000000,(88194308_Staphylococcus_aureus_subsp._aureus:0.000000,(148267006_Staphylococcus_aureus_subsp._aureus:0.000000,(150393053_Staphylococcus_aureus_subsp._aureus:0.000000,(151220720_Staphylococcus_aureus_subsp._aureus:0.000000,(156978875_Staphylococcus_aureus_subsp._aureus:0.000000,(161508786_Staphylococcus_aureus_subsp._aureus:0.000000,87161189_Staphylococcus_aureus_subsp._aureus:0.000000)0.000000:0.000000)0.000000:0.000000)0.000000:0.000000)0.000000:0.000000)0.000000:0.000000)0.000000:0.000000)0.000000:0.000000)0.000000:0.000000)0.000000:0.000000)0.000000:0.000000)0.000000:0.000000)0.000000:0.000000)0.000000:0.000000)0.000000:0.000000)0.000000:0.000000)0.767000:0.013860,73663518_Staphylococcus_saprophyticus_subsp.:0.010859)0.952000:0.060968)0.526000:0.012239,(((((((((((15900206_Streptococcus_pneumoniae_TIGR4:0.012342,182683253_Streptococcus_pneumoniae_CGSP14:0.000000)0.000000:0.000000,169834242_Streptococcus_pneumoniae_Hungary19A:0.000000)0.000000:0.000000,116516917_Streptococcus_pneumoniae_D39:0.000000)0.000000:0.000000,15902293_Streptococcus_pneumoniae_R6:0.000000)0.488000:0.000000,(125718895_Streptococcus_sanguinis_SK36:0.012210,24378855_Streptococcus_mutans_UA159:0.019129)0.792000:0.019339)0.790000:0.012256,157151622_Streptococcus_gordonii_str._Challis:0.012192)0.545000:0.012278,(15674243_Lactococcus_lactis_subsp._lactis_Il:0.000000,(116513219_Lactococcus_lactis_subsp._cremoris_:0.000000,125625310_Lactococcus_lactis_subsp._cremoris_:0.000000)0.000000:0.000000)0.933000:0.038927)0.000000:0.000000,(146317809_Streptococcus_suis_05ZYH33:0.000000,146320003_Streptococcus_suis_98HAH33:0.000000)0.762000:0.013781)0.867000:0.048803,((((71910045_Streptococcus_pyogenes_MGAS5005:0.012176,94991746_Streptococcus_pyogenes_MGAS2096:0.012524)0.000000:0.000000,((15674451_Streptococcus_pyogenes_M1_GAS:0.000000,(94987864_Streptococcus_pyogenes_MGAS9429:0.000000,94989740_Streptococcus_pyogenes_MGAS10270:0.000000)0.000000:0.000000)0.000000:0.000000,((19745404_Streptococcus_pyogenes_MGAS8232:0.000000,(94993622_Streptococcus_pyogenes_MGAS10750:0.000000,139473089_Streptococcus_pyogenes_str._Manfred:0.000000)0.000000:0.000000)0.000000:0.000000,((21909735_Streptococcus_pyogenes_MGAS315:0.000000,28895116_Streptococcus_pyogenes_SSI-1:0.000000)0.000000:0.000000,(50913609_Streptococcus_pyogenes_MGAS10394:0.000000,71902891_Streptococcus_pyogenes_MGAS6180:0.000000)0.000000:0.000000)0.000000:0.000000)0.000000:0.000000)0.000000:0.000000)0.504000:0.000000,(55821762_Streptococcus_thermophilus_LMG_1831:0.000000,(55823681_Streptococcus_thermophilus_CNRZ1066:0.000000,116628479_Streptococcus_thermophilus_LMD-9:0.000000)0.000000:0.000000)0.960000:0.037228)0.601000:0.012093,(22537909_Streptococcus_agalactiae_2603V_R:0.000000,(25011852_Streptococcus_agalactiae_NEM316:0.000000,76787220_Streptococcus_agalactiae_A909:0.000000)0.000000:0.000000)0.502000:0.000000)0.551000:0.001850)0.971000:0.093496,29374845_Enterococcus_faecalis_V583:0.082549)0.680000:0.013709,(((((90961183_Lactobacillus_salivarius_UCC118:0.041020,(116495953_Lactobacillus_casei_ATCC_334:0.025120,81429381_Lactobacillus_sakei_subsp._sakei_23:0.048770)0.873000:0.025381)0.869000:0.025328,(170017951_Leuconostoc_citreum_KM20:0.000000,116617321_Leuconostoc_mesenteroides_subsp._me:0.012125)0.855000:0.025349)0.000000:0.000000,28377829_Lactobacillus_plantarum_WCFS1:0.076381)0.632000:0.031514,((116493166_Pediococcus_pentosaceus_ATCC_25745:0.025659,(46908833_Listeria_monocytogenes_str._4b_F236:0.000000,(16804692_Listeria_monocytogenes_EGD-e:0.000000,(16801865_Listeria_innocua_Clip11262:0.000000,116874020_Listeria_welshimeri_serovar_6b_str.:0.000000)0.000000:0.000000)0.000000:0.000000)1.000000:0.170100)0.743000:0.012165,((148544700_Lactobacillus_reuteri_F275:0.027189,184155994_Lactobacillus_fermentum_IFO_3956:0.193293)0.616000:0.047082,116334273_Lactobacillus_brevis_ATCC_367:0.071836)0.901000:0.051508)0.742000:0.017778)0.730000:0.011120,116491308_Oenococcus_oeni_PSU-1:0.090309)0.762000:0.020452)0.946000:0.058726)0.830000:0.025995,(56418637_Geobacillus_kaustophilus_HTA426:0.011699,138893781_Geobacillus_thermodenitrificans_NG8:0.000000)0.999000:0.136865)0.693000:0.007022)0.739000:0.014129,(((161506870_Lactobacillus_helveticus_DPC_4571:0.000000,58336627_Lactobacillus_acidophilus_NCFM:0.000000)0.763000:0.010935,(104773539_Lactobacillus_delbrueckii_subsp._bu:0.000000,116513536_Lactobacillus_delbrueckii_subsp._bu:0.000000)0.993000:0.087481)0.863000:0.035543,(116628960_Lactobacillus_gasseri_ATCC_33323:0.000000,42518426_Lactobacillus_johnsonii_NCC_533:0.000000)0.526000:0.000000)0.999000:0.184988)0.808000:0.024759)0.798000:0.035947)0.850000:0.053265)0.899000:0.068696,(83591280_Moorella_thermoacetica_ATCC_39073:0.064885,(((((167039516_Thermoanaerobacter_sp._X514:0.000000,20808664_Thermoanaerobacter_tengcongensis_MB:0.012660)0.770000:0.025882,167036797_Thermoanaerobacter_pseudethanolicus:0.000000)0.847000:0.031910,146295990_Caldicellulosiruptor_saccharolyticu:0.117564)0.853000:0.043250,125975210_Clostridium_thermocellum_ATCC_27405:0.132854)0.912000:0.057534,(((78043518_Carboxydothermus_hydrogenoformans_Z:0.066570,169830432_Candidatus_Desulforudis_audaxviator:0.140225)0.858000:0.041969,147676651_Pelotomaculum_thermopropionicum_SI:0.113878)0.835000:0.031794,(167629463_Heliobacterium_modesticaldum_Ice1:0.061748,89893213_Desulfitobacterium_hafniense_Y51:0.164982)0.876000:0.058673)0.721000:0.016135)0.767000:0.017063)0.903000:0.065646)0.888000:0.071916,114567845_Syntrophomonas_wolfei_subsp._wolfei:0.080780)0.970000:0.114580)0.929000:0.104406)0.787000:0.068833,(117924151_Magnetococcus_sp._MC-1:0.278094,51244972_Desulfotalea_psychrophila_LSv54:0.335401)0.744000:0.058037)0.759000:0.037400,((((42526558_Treponema_denticola_ATCC_35405:0.149397,15639236_Treponema_pallidum_subsp._pallidum_:0.238176)0.910000:0.138757,(51598643_Borrelia_garinii_PBi:0.000000,(15594731_Borrelia_burgdorferi_B31:0.000000,111115215_Borrelia_afzelii_PKo:0.000000)0.000000:0.000000)0.994000:0.226789)0.894000:0.112430,((((((15605165_Chlamydia_trachomatis_D_UW-3_CX:0.000000,76789172_Chlamydia_trachomatis_A_HAR-13:0.000000)0.000000:0.000001,((((((15836082_Chlamydophila_pneumoniae_J138:0.022916,33241903_Chlamydophila_pneumoniae_TW-183:0.000000)0.000000:0.000000,16752490_Chlamydophila_pneumoniae_AR39:0.000000)0.000000:0.000000,15618462_Chlamydophila_pneumoniae_CWL029:0.000000)0.707000:0.019524,((89898623_Chlamydophila_felis_Fe_C-56:0.000000,62184831_Chlamydophila_abortus_S26_3:0.012235)0.790000:0.011562,29839958_Chlamydophila_caviae_GPIC:0.012904)0.887000:0.047178)0.959000:0.073719,15835337_Chlamydia_muridarum_Nigg:0.012218)0.000000:0.000000,(166155526_Chlamydia_trachomatis_L2b_UCH-1_pro:0.000000,166154651_Chlamydia_trachomatis_434_Bu:0.000000)0.450000:0.000000)0.832000:0.012272)0.967000:0.191756,46445842_Candidatus_Protochlamydia_amoebophi:0.259818)0.828000:0.101380,182412054_Opitutus_terrae_PB90-1:0.391945)0.762000:0.051212,(((148655341_Roseiflexus_sp._RS-1:0.011516,156743952_Roseiflexus_castenholzii_DSM_13941:0.000000)0.931000:0.089529,159899794_Herpetosiphon_aurantiacus_ATCC_2377:0.286676)0.228000:0.036784,163847918_Chloroflexus_aurantiacus_J-10-fl:0.061838)0.983000:0.212401)0.824000:0.076574,((((((170780728_Clavibacter_michiganensis_subsp._se:0.000000,148273806_Clavibacter_michiganensis_subsp._mi:0.012413)0.745000:0.051211,50955573_Leifsonia_xyli_subsp._xyli_str._CTC:0.000000)0.967000:0.109769,(119025549_Bifidobacterium_adolescentis_ATCC_1:0.011958,23465668_Bifidobacterium_longum_NCC2705:0.000000)0.798000:0.046475)0.877000:0.052616,((54027051_Nocardia_farcinica_IFM_10152:0.052589,((169630929_Mycobacterium_abscessus:0.016828,(((145225653_Mycobacterium_gilvum_PYR-GCK:0.012513,120402291_Mycobacterium_vanbaalenii_PYR-1:0.000000)0.757000:0.025591,(108797958_Mycobacterium_sp._MCS:0.000000,(119867055_Mycobacterium_sp._KMS:0.000000,126433621_Mycobacterium_sp._JLS:0.000000)0.000000:0.000000)0.473000:0.000000)0.909000:0.026487,((((118616548_Mycobacterium_ulcerans_Agy99:0.012500,183981033_Mycobacterium_marinum_M:0.000000)0.620000:0.012608,(15840086_Mycobacterium_tuberculosis_CDC1551:0.000000,(15607823_Mycobacterium_tuberculosis_H37Rv:0.000000,(31791867_Mycobacterium_bovis_AF2122_97:0.000000,(121636604_Mycobacterium_bovis_BCG_str._Pasteu:0.000000,(148660458_Mycobacterium_tuberculosis_H37Ra:0.000000,(148821888_Mycobacterium_tuberculosis_F11:0.000000,15828006_Mycobacterium_leprae_TN:0.000000)0.000000:0.000000)0.000000:0.000000)0.000000:0.000000)0.000000:0.000000)0.000000:0.000000)0.472000:0.000000)0.429000:0.012595,(41410239_Mycobacterium_avium_subsp._paratube:0.000000,118467289_Mycobacterium_avium_104:0.000000)0.450000:0.000000)0.535000:0.012713,118472053_Mycobacterium_smegmatis_str._MC2_15:0.000000)0.780000:0.012651)0.689000:0.009105)0.898000:0.025864,(111018920_Rhodococcus_sp._RHA1:0.052637,(172039988_Corynebacterium_urealyticum_DSM_710:0.051582,(68536932_Corynebacterium_jeikeium_K411:0.000000,((((134103268_Saccharopolyspora_erythraea_NRRL_23:0.056049,((145596438_Salinispora_tropica_CNB-440:0.025106,159039838_Salinispora_arenicola_CNS-205:0.000000)0.974000:0.112654,117927511_Acidothermus_cellulolyticus_11B:0.092495)0.829000:0.038252)0.482000:0.012736,72163049_Thermobifida_fusca_YX:0.096507)0.861000:0.037904,((158317795_Frankia_sp._EAN1pec:0.000000,86739291_Frankia_sp._CcI3:0.000000)0.456000:0.000000,111220542_Frankia_alni_ACN14a:0.012011)0.812000:0.028779)0.895000:0.051024,(((163840914_Renibacterium_salmoninarum_ATCC_332:0.090515,116671527_Arthrobacter_sp._FB24:0.000000)0.566000:0.012219,119961568_Arthrobacter_aurescens_TC1:0.000000)0.973000:0.067484,((50843330_Propionibacterium_acnes_KPA171202:0.153776,(152964652_Kineococcus_radiotolerans_SRS30216:0.063546,119718144_Nocardioides_sp._JS614:0.124110)0.422000:0.054759)0.433000:0.030317,((21223041_Streptomyces_coelicolor_A3:0.000000,29831461_Streptomyces_avermitilis_MA-4680:0.000000)0.975000:0.076923,182436638_Streptomyces_griseus_subsp._griseus:0.000000)0.978000:0.087207)0.782000:0.018596)0.743000:0.015292)0.923000:0.050001)0.836000:0.012883)0.000000:0.000000)0.000000:0.000000)0.888000:0.039078)0.748000:0.015016,(((19551737_Corynebacterium_glutamicum_ATCC_130:0.000000,(62389392_Corynebacterium_glutamicum_ATCC_130:0.000000,145294646_Corynebacterium_glutamicum_R:0.000000)0.000000:0.000000)0.986000:0.070509,38233080_Corynebacterium_diphtheriae_NCTC_13:0.026613)0.154000:0.008959,25027071_Corynebacterium_efficiens_YS-314:0.029316)0.915000:0.055648)0.787000:0.032997)0.816000:0.048461,(28572836_Tropheryma_whipplei_TW08_27:0.000000,28493643_Tropheryma_whipplei_str._Twist:0.000000)0.992000:0.224447)0.922000:0.114145,108804978_Rubrobacter_xylanophilus_DSM_9941:0.258061)0.922000:0.154336)0.873000:0.075575)0.740000:0.030970,((42524378_Bdellovibrio_bacteriovorus_HD100:0.283492,(((116327519_Leptospira_borgpetersenii_serovar_H:0.000000,116331868_Leptospira_borgpetersenii_serovar_H:0.000000)0.751000:0.016141,183221351_Leptospira_biflexa_serovar_Patoc_st:0.107302)0.755000:0.022004,(24216115_Leptospira_interrogans_serovar_Lai_:0.000000,45656650_Leptospira_interrogans_serovar_Cope:0.000000)0.633000:0.010910)0.996000:0.351120)0.529000:0.108398,(((150008987_Parabacteroides_distasonis_ATCC_850:0.016914,34541544_Porphyromonas_gingivalis_W83:0.063144)0.391000:0.039173,((60683441_Bacteroides_fragilis_NCTC_9343:0.000000,53715469_Bacteroides_fragilis_YCH46:0.000000)0.486000:0.000000,(29348139_Bacteroides_thetaiotaomicron_VPI-54:0.024968,150003390_Bacteroides_vulgatus_ATCC_8482:0.024853)0.776000:0.012239)0.838000:0.038347)0.961000:0.241341,(110639538_Cytophaga_hutchinsonii_ATCC_33406:0.178555,(((150025410_Flavobacterium_psychrophilum_JIP02_:0.000000,146298164_Flavobacterium_johnsoniae_UW101:0.024434)0.812000:0.060548,120437177_Gramella_forsetii_KT0803:0.050486)0.950000:0.189429,161833816_Candidatus_Sulcia_muelleri_GWSS:0.467368)0.815000:0.113977)0.909000:0.146120)0.983000:0.300631)0.167000:0.000000)0.766000:0.021010)0.831000:0.044344,(19704889_Fusobacterium_nucleatum_subsp._nucl:0.181656,32475047_Rhodopirellula_baltica_SH_1:0.506937)0.879000:0.104382)0.807000:0.038908,(((94985972_Deinococcus_geothermalis_DSM_11300:0.064404,15805335_Deinococcus_radiodurans_R1:0.040775)0.899000:0.091127,(46199634_Thermus_thermophilus_HB27:0.000000,55981665_Thermus_thermophilus_HB8:0.000000)0.976000:0.190846)0.995000:0.288946,((116624206_Solibacter_usitatus_Ellin6076:0.249756,94968250_Acidobacteria_bacterium_Ellin345:0.000000)1.000000:0.265110,(157738196_Arcobacter_butzleri_RM4018:0.133105,((32265858_Helicobacter_hepaticus_ATCC_51449:0.052534,(((15645810_Helicobacter_pylori_26695:0.000000,15612184_Helicobacter_pylori_J99:0.000000)0.000000:0.000000,(108563560_Helicobacter_pylori_HPAG1:0.000000,109948059_Helicobacter_acinonychis_str._Sheeb:0.000000)0.000000:0.000000)0.905000:0.058618,34556894_Wolinella_succinogenes_DSM_1740:0.058224)0.915000:0.075643)0.958000:0.109465,(((78776557_Sulfurimonas_denitrificans_DSM_1251:0.128287,152991730_Sulfurovum_sp._NBC37-1:0.141519)0.836000:0.073004,(((118475749_Campylobacter_fetus_subsp._fetus_82:0.050087,((15791856_Campylobacter_jejuni_subsp._jejuni_:0.000000,(153951518_Campylobacter_jejuni_subsp._doylei_:0.000000,157414774_Campylobacter_jejuni_subsp._jejuni_:0.000000)0.000000:0.000000)0.000000:0.000000,(57237544_Campylobacter_jejuni_RM1221:0.000000,121612104_Campylobacter_jejuni_subsp._jejuni_:0.000000)0.000000:0.000000)0.956000:0.053518)0.432000:0.013299,(157164182_Campylobacter_concisus_13826:0.011948,154174218_Campylobacter_curvus_525.92:0.012226)0.000000:0.000000)0.777000:0.032311,154148658_Campylobacter_hominis_ATCC_BAA-381:0.056046)0.963000:0.110987)0.606000:0.052432,152990020_Nitratiruptor_sp._SB155-2:0.071983)0.914000:0.068381)0.170000:0.012036)0.829000:0.052827)0.559000:0.031627)0.864000:0.067185)0.726000:0.030825,(((46579710_Desulfovibrio_vulgaris_subsp._vulga:0.000000,120602813_Desulfovibrio_vulgaris_subsp._vulga:0.000000)0.848000:0.074785,94987385_Lawsonia_intracellularis_PHE_MN1-00:0.092508)0.775000:0.100596,78357305_Desulfovibrio_desulfuricans_G20:0.175839)0.884000:0.127781)0.879000:0.066749,(((150020841_Thermosipho_melanesiensis_BI429:0.072981,((15644252_Thermotoga_maritima_MSB8:0.000000,148270418_Thermotoga_petrophila_RKU-1:0.012367)0.918000:0.084483,157363438_Thermotoga_lettingae_TMO:0.231184)0.864000:0.063187)0.781000:0.037869,154249821_Fervidobacterium_nodosum_Rt17-B1:0.073010)0.873000:0.085728,160902260_Petrotoga_mobilis_SJ95:0.249170)0.949000:0.172561)0.792000:0.044863,((((((67459546_Rickettsia_felis_URRWXCal2:0.011909,157825312_Rickettsia_akari_str._Hartford:0.012002)0.000000:0.000000,((157828047_Rickettsia_rickettsii_str._Sheila_S:0.000000,(165932744_Rickettsia_rickettsii_str._Iowa:0.000000,15892096_Rickettsia_conorii_str._Malish_7:0.000000)0.000000:0.000000)0.000000:0.000000,157964198_Rickettsia_massiliae_MTU5:0.000000)0.000000:0.000000)0.000000:0.000000,157803319_Rickettsia_canadensis_str._McKiel:0.011965)0.000000:0.000000,(51473331_Rickettsia_typhi_str._Wilmington:0.023999,15604008_Rickettsia_prowazekii_str._Madrid_E:0.000000)0.863000:0.024390)0.796000:0.029593,(157826660_Rickettsia_bellii_OSU_85-389:0.000000,91205976_Rickettsia_bellii_RML369-C:0.000000)0.622000:0.006495)0.793000:0.118311,148284970_Orientia_tsutsugamushi_Boryong:0.724338)0.974000:0.416483)0.775000:0.048827,(((58584603_Wolbachia_endosymbiont_strain_TRS_o:0.062621,42519933_Wolbachia_endosymbiont_of_Drosophil:0.134954)0.952000:0.197371,(((88658498_Ehrlichia_chaffeensis_str._Arkansas:0.000000,73666793_Ehrlichia_canis_str._Jake:0.000000)0.611000:0.007190,(58616883_Ehrlichia_ruminantium_str._Gardel:0.000000,(57238895_Ehrlichia_ruminantium_str._Welgevon:0.000000,58578825_Ehrlichia_ruminantium_str._Welgevon:0.000000)0.000000:0.000000)0.771000:0.017113)0.851000:0.076854,(56416537_Anaplasma_marginale_str._St._Maries:0.086395,88607212_Anaplasma_phagocytophilum_HZ:0.072549)0.971000:0.203356)0.295000:0.086216)0.886000:0.182355,(88608538_Neorickettsia_sennetsu_str._Miyayam:1.059039,116335061_Candidatus_Carsonella_ruddii_PV:2.108558)0.710000:0.130404)0.758000:0.111411)0.999000:0.408060,15606876_Aquifex_aeolicus_VF5:0.012457,15606127_Aquifex_aeolicus_VF5:0.000000);
