# Supplementary material for: Genome-wide phylogenetic analysis of the pathogenic potential of Vibrio furnissii
Source: Front Microbiol. 2014 Aug 21;5:435. doi: 10.3389/fmicb.2014.00435 (PMC4139957; doi:10.3389/fmicb.2014.00435)
Supplement: Supplementary file 1 [file DataSheet1.ZIP › all_vfu_trees/VfuA00003.afa-gb-o.phylip_phyml_tree.txt]

(((((((((((((((((((((((((((((((16131221_Escherichia_coli_str._K-12_substr._:0.000000,(15803855_Escherichia_coli_O157_H7_EDL933:0.000000,(16766737_Salmonella_typhimurium_LT2:0.000000,(16762835_Salmonella_enterica_subsp._enterica:0.000000,(161486095_Escherichia_coli_CFT073:0.000000,(29144322_Salmonella_enterica_subsp._enterica:0.000000,(30065372_Shigella_flexneri_2a_str._2457T:0.000000,(56415367_Salmonella_enterica_subsp._enterica:0.000000,(162139535_Salmonella_enterica_subsp._enterica:0.000000,(82545692_Shigella_boydii_Sb227:0.000000,(162138355_Escherichia_coli_UTI89:0.000000,(110807175_Shigella_flexneri_5_str._8401:0.000000,(117625620_Escherichia_coli_APEC_O1:0.000000,(157159216_Escherichia_coli_E24377A:0.000000,(170683246_Escherichia_coli_SECEC_SMS-3-5:0.000000,110643583_Escherichia_coli_536:0.018692)0.000000:0.000000)0.000000:0.000000)0.000000:0.000000)0.000000:0.000000)0.000000:0.000000)0.000000:0.000000)0.000000:0.000000)0.000000:0.000000)0.000000:0.000000)0.000000:0.000000)0.000000:0.000000)0.000000:0.000000)0.000000:0.000000)0.000000:0.000000)0.000000:0.000000,89110668_Escherichia_coli_W3110:0.000000)0.000000:0.000000,15833447_Escherichia_coli_O157_H7_str._Sakai:0.000000)0.000000:0.000000,56480314_Shigella_flexneri_2a_str._301:0.000000)0.000000:0.000000,74313848_Shigella_sonnei_Ss046:0.000000)0.000000:0.000000,82778623_Shigella_dysenteriae_Sd197:0.000000)0.000000:0.000000,146313392_Enterobacter_sp._638:0.000000)0.000000:0.000000,157162818_Escherichia_coli_HS:0.000000)0.000000:0.000000,170018422_Escherichia_coli_ATCC_8739:0.000000)0.000000:0.000000,187733627_Shigella_boydii_CDC_3083-94:0.000000)0.910000:0.018679,152972235_Klebsiella_pneumoniae_subsp._pneumo:0.000000)0.000000:0.000000,((145597444_Yersinia_pestis_Pestoides_F:0.000000,(16120539_Yersinia_pestis_CO92:0.000000,(22127853_Yersinia_pestis_KIM:0.000000,(45440059_Yersinia_pestis_biovar_Microtus_str:0.000000,(51597995_Yersinia_pseudotuberculosis_IP_3295:0.000000,(108814027_Yersinia_pestis_Nepal516:0.000000,(108809263_Yersinia_pestis_Antiqua:0.000000,(123444105_Yersinia_enterocolitica_subsp._ente:0.000000,(153950162_Yersinia_pseudotuberculosis_IP_3175:0.000000,(162421204_Yersinia_pestis_Angola:0.000000,((170022536_Yersinia_pseudotuberculosis_YPIII:0.000000,(85060264_Sodalis_glossinidius_str._morsitans:0.000000,94676683_Baumannia_cicadellinicola_str._Hc:0.058923)0.000000:0.000000)0.000000:0.000000,37524438_Photorhabdus_luminescens_subsp._lau:0.036185)0.000000:0.000000)0.000000:0.000000)0.000000:0.000000)0.000000:0.000000)0.000000:0.000000)0.000000:0.000000)0.000000:0.000000)0.000000:0.000000)0.000000:0.000000)0.000000:0.000000)0.543000:0.000000,(50122958_Erwinia_carotovora_subsp._atrosepti:0.000000,157372783_Serratia_proteamaculans_568:0.018896)0.754000:0.037388)0.722000:0.039027)0.774000:0.018881,((71280149_Colwellia_psychrerythraea_34H:0.079687,(((((170729014_Shewanella_woodyi_ATCC_51908:0.000000,(120596984_Shewanella_sp._W3-18-1:0.000000,(146294846_Shewanella_putrefaciens_CN-32:0.000000,(157377454_Shewanella_sediminis_HAW-EB3:0.000000,(157960009_Shewanella_pealeana_ATCC_700345:0.000000,(167626044_Shewanella_halifaxensis_HAW-EB4:0.000000,(((117918652_Shewanella_sp._ANA-3:0.000000,114045702_Shewanella_sp._MR-7:0.000000)0.000000:0.000000,113968539_Shewanella_sp._MR-4:0.000000)0.000000:0.000000,24371824_Shewanella_oneidensis_MR-1:0.000000)0.000000:0.000000)0.000000:0.000000)0.000000:0.000000)0.000000:0.000000)0.000000:0.000000)0.000000:0.000000)0.520000:0.000000,(126090322_Shewanella_baltica_OS155:0.000000,(152998744_Shewanella_baltica_OS185:0.000000,(160873321_Shewanella_baltica_OS195:0.000000,119773349_Shewanella_amazonensis_SB2B:0.019332)0.000000:0.000000)0.000000:0.000000)0.850000:0.019362)0.525000:0.019278,(91791534_Shewanella_denitrificans_OS217:0.000000,114561331_Shewanella_frigidimarina_NCIMB_400:0.019528)0.000000:0.000000)0.739000:0.015499,127511087_Shewanella_loihica_PV-4:0.036239)0.940000:0.072388,77359195_Pseudoalteromonas_haloplanktis_TAC1:0.110173)0.000000:0.000000)0.783000:0.025618,((32490776_Wigglesworthia_glossinidia_endosymb:0.075399,(71892336_Candidatus_Blochmannia_pennsylvanic:0.107785,33520010_Candidatus_Blochmannia_floridanus:0.145098)0.896000:0.120588)0.882000:0.108884,((116515264_Buchnera_aphidicola_str._Cc:0.076598,27904947_Buchnera_aphidicola_str._Bp:0.106495)0.899000:0.095024,(21672775_Buchnera_aphidicola_str._Sg:0.079642,15617123_Buchnera_aphidicola_str._APS:0.000000)0.799000:0.041347)0.743000:0.040744)0.845000:0.042506)0.693000:0.014175)0.759000:0.020171,(((((((((147674738_Vibrio_cholerae_O395:0.018321,37681216_Vibrio_vulnificus_YJ016:0.000000)0.000000:0.000000,27364735_Vibrio_vulnificus_CMCP6:0.000000)0.000000:0.000000,59710837_Vibrio_fischeri_ES114:0.000000)0.000000:0.000000,156972437_Vibrio_harveyi_ATCC_BAA-1116:0.000000)0.000000:0.000000,28899547_Vibrio_parahaemolyticus_RIMD_221063:0.000000)0.000000:0.000000,15640386_Vibrio_cholerae_O1_biovar_eltor_str:0.000000)0.557000:0.000000,(54307534_Photobacterium_profundum_SS9:0.000000,((117617539_Aeromonas_hydrophila_subsp._hydroph:0.000000,162209425_Aeromonas_salmonicida_subsp._salmon:0.000000)0.939000:0.038471,(((((16272525_Haemophilus_influenzae_Rd_KW20:0.000000,(68249207_Haemophilus_influenzae_86-028NP:0.000000,(126208865_Actinobacillus_pleuropneumoniae_L20:0.000000,(148825139_Haemophilus_influenzae_PittEE:0.000000,(148827805_Haemophilus_influenzae_PittGG:0.000000,(165976831_Actinobacillus_pleuropneumoniae_ser:0.000000,33151838_Haemophilus_ducreyi_35000HP:0.018738)0.000000:0.000000)0.000000:0.000000)0.000000:0.000000)0.000000:0.000000)0.000000:0.000000)0.000000:0.000000,170718095_Haemophilus_somnus_2336:0.000000)0.000000:0.000000,113461783_Haemophilus_somnus_129PT:0.000000)0.000000:0.000000,52424217_Mannheimia_succiniciproducens_MBEL5:0.000000)0.521000:0.000000,(15603219_Pasteurella_multocida_subsp._multoc:0.000000,152977966_Actinobacillus_succinogenes_130Z:0.000000)0.834000:0.018654)0.747000:0.037929)0.000000:0.000000)0.474000:0.018501)0.325000:0.018458,((56459458_Idiomarina_loihiensis_L2TR:0.041157,((148653660_Psychrobacter_sp._PRwf-1:0.042666,(71066452_Psychrobacter_arcticus_273-4:0.000000,93007011_Psychrobacter_cryohalolentis_K5:0.000000)0.732000:0.016917)0.751000:0.032288,((50084092_Acinetobacter_sp._ADP1:0.000000,162286748_Acinetobacter_baumannii_ATCC_17978:0.000000)0.000000:0.000000,(169634059_Acinetobacter_baumannii:0.000000,169796953_Acinetobacter_baumannii:0.000000)0.000000:0.000000)0.831000:0.054584)0.981000:0.206796)0.871000:0.067877,109896928_Pseudoalteromonas_atlantica_T6c:0.085056)0.868000:0.089426)0.000000:0.000000,XX_VfuA00003_:0.000000)0.869000:0.037431)0.873000:0.046723,((((((((((167031495_Pseudomonas_putida_GB-1:0.017824,170723911_Pseudomonas_putida_W619:0.000000)0.000000:0.000000,148545734_Pseudomonas_putida_F1:0.000000)0.000000:0.000000,104779750_Pseudomonas_entomophila_L48:0.000000)0.000000:0.000000,26987190_Pseudomonas_putida_KT2440:0.000000)0.771000:0.019540,((70732887_Pseudomonas_fluorescens_Pf-5:0.000000,(77461305_Pseudomonas_fluorescens_PfO-1:0.000000,(28867849_Pseudomonas_syringae_pv._tomato_str:0.000000,(71734434_Pseudomonas_syringae_pv._phaseolico:0.000000,66047780_Pseudomonas_syringae_pv._syringae_B:0.000000)0.000000:0.000000)0.000000:0.000000)0.000000:0.000000)0.520000:0.000000,(146308928_Pseudomonas_mendocina_ymp:0.000000,146281165_Pseudomonas_stutzeri_A1501:0.055256)0.485000:0.018002)0.009000:0.000000)0.740000:0.041414,(15599464_Pseudomonas_aeruginosa_PAO1:0.000000,(116052303_Pseudomonas_aeruginosa_UCBPP-PA14:0.000000,152989554_Pseudomonas_aeruginosa_PA7:0.000000)0.000000:0.000000)0.718000:0.016865)0.936000:0.058712,90020573_Saccharophagus_degradans_2-40:0.000000)0.782000:0.019541,152998276_Marinomonas_sp._MWYL1:0.018776)0.769000:0.035485,((120553647_Marinobacter_aquaeolei_VT8:0.019204,110833241_Alcanivorax_borkumensis_SK2:0.105369)0.766000:0.018633,83648857_Hahella_chejuensis_KCTC_2396:0.019981)0.727000:0.025180)0.249000:0.034338,92112549_Chromohalobacter_salexigens_DSM_304:0.063353)0.767000:0.030470)0.766000:0.021225,((118602208_Candidatus_Ruthia_magnifica_str._Cm:0.016789,148244324_Candidatus_Vesicomyosocius_okutanii:0.000000)0.985000:0.171857,(119947043_Psychromonas_ingrahamii_37:0.142244,(78484635_Thiomicrospira_crunogena_XCL-2:0.061552,(((77165792_Nitrosococcus_oceani_ATCC_19707:0.036140,146328890_Dichelobacter_nodosus_VCS1703A:0.259897)0.886000:0.118590,((52840569_Legionella_pneumophila_subsp._pneum:0.000000,54296360_Legionella_pneumophila_str._Paris:0.000000)0.000000:0.000000,(54293316_Legionella_pneumophila_str._Lens:0.000000,148361058_Legionella_pneumophila_str._Corby:0.000000)0.000000:0.000000)0.834000:0.044677)0.648000:0.052758,(53803526_Methylococcus_capsulatus_str._Bath:0.017200,((29653585_Coxiella_burnetii_RSA_493:0.000000,154707459_Coxiella_burnetii_Dugway_5J108-111:0.000000)0.528000:0.000000,161830075_Coxiella_burnetii_RSA_331:0.018392)0.969000:0.227757)0.317000:0.067850)0.811000:0.044979)0.895000:0.071465)0.109000:0.030156)0.769000:0.042797)0.707000:0.013224,(121997654_Halorhodospira_halophila_SL1:0.139210,114319614_Alkalilimnicola_ehrlichei_MLHE-1:0.000000)0.974000:0.137362)0.841000:0.050913,((((((34499646_Chromobacterium_violaceum_ATCC_1247:0.055324,71905956_Dechloromonas_aromatica_RCB:0.036558)0.833000:0.045097,(((((59802166_Neisseria_gonorrhoeae_FA_1090:0.019243,161870921_Neisseria_meningitidis_053442:0.000000)0.000000:0.000000,121634011_Neisseria_meningitidis_FAM18:0.000000)0.000000:0.000000,15793165_Neisseria_meningitidis_Z2491:0.000000)0.000000:0.000000,15676064_Neisseria_meningitidis_MC58:0.000000)0.936000:0.113262,74316418_Thiobacillus_denitrificans_ATCC_252:0.123363)0.734000:0.021472)0.846000:0.040750,91774630_Methylobacillus_flagellatus_KT:0.092684)0.757000:0.023230,(((((134096326_Herminiimonas_arsenicoxydans:0.000000,152980527_Janthinobacterium_sp._Marseille:0.000000)0.988000:0.182450,((91785470_Burkholderia_xenovorans_LB400:0.000000,(53720826_Burkholderia_pseudomallei_K96243:0.000000,(76809886_Burkholderia_pseudomallei_1710b:0.000000,(83719839_Burkholderia_thailandensis_E264:0.000000,(126439365_Burkholderia_pseudomallei_668:0.000000,(126454808_Burkholderia_pseudomallei_1106a:0.000000,(53723859_Burkholderia_mallei_ATCC_23344:0.000000,(121601470_Burkholderia_mallei_SAVP1:0.000000,(124385891_Burkholderia_mallei_NCTC_10229:0.000000,126450225_Burkholderia_mallei_NCTC_10247:0.000000)0.000000:0.000000)0.000000:0.000000)0.000000:0.000000)0.000000:0.000000)0.000000:0.000000)0.000000:0.000000)0.000000:0.000000)0.000000:0.000000)0.845000:0.018546,(78064919_Burkholderia_sp._383:0.000000,(107024308_Burkholderia_cenocepacia_AU_1054:0.000000,(115350317_Burkholderia_ambifaria_AMMD:0.000000,(116688367_Burkholderia_cenocepacia_HI2424:0.000000,(134294438_Burkholderia_vietnamiensis_G4:0.000000,(161523424_Burkholderia_multivorans_ATCC_17616:0.000000,(170731677_Burkholderia_cenocepacia_MC0-3:0.000000,172059336_Burkholderia_ambifaria_MC40-6:0.000000)0.000000:0.000000)0.000000:0.000000)0.000000:0.000000)0.000000:0.000000)0.000000:0.000000)0.000000:0.000000)0.548000:0.000000)0.807000:0.040966)0.728000:0.021175,(((((73542869_Ralstonia_eutropha_JMP134:0.000000,94312258_Ralstonia_metallidurans_CH34:0.000000)0.578000:0.000000,17547743_Ralstonia_solanacearum_GMI1000:0.039837)0.479000:0.017982,113869441_Ralstonia_eutropha_H16:0.000000)0.734000:0.019050,(171462874_Polynucleobacter_necessarius_STIR1:0.059007,145588237_Polynucleobacter_sp._QLW-P1DMWA-1:0.000000)0.941000:0.111388)0.000000:0.000000,((((161609284_Bordetella_bronchiseptica_RB50:0.000000,33594746_Bordetella_parapertussis_12822:0.000000)0.000000:0.000000,(33594474_Bordetella_pertussis_Tohama_I:0.000000,187476534_Bordetella_avium_197N:0.000000)0.000000:0.000000)0.825000:0.017861,163859278_Bordetella_petrii_DSM_12804:0.000000)0.916000:0.081962,(((171060531_Leptothrix_cholodnii_SP-6:0.000000,(((121608238_Verminephrobacter_eiseniae_EF01-2:0.018068,(91786162_Polaromonas_sp._JS666:0.000000,121603115_Polaromonas_naphthalenivorans_CJ2:0.000000)0.780000:0.017920)0.787000:0.018251,89902560_Rhodoferax_ferrireducens_T118:0.000000)0.670000:0.018285,120609036_Acidovorax_avenae_subsp._citrulli_A:0.000000)0.473000:0.018388)0.000000:0.000000,124268632_Methylibium_petroleiphilum_PM1:0.057248)0.786000:0.018947,(160895835_Delftia_acidovorans_SPH-1:0.000000,121592707_Acidovorax_sp._JS42:0.000000)0.777000:0.019482)0.904000:0.064873)0.867000:0.056528)0.836000:0.045662)0.712000:0.031807,((154173657_Campylobacter_curvus_525.92:0.000000,(162135923_Campylobacter_fetus_subsp._fetus_82:0.000000,(((154148589_Campylobacter_hominis_ATCC_BAA-381:0.017453,(157414773_Campylobacter_jejuni_subsp._jejuni_:0.000000,(15791855_Campylobacter_jejuni_subsp._jejuni_:0.000000,(57237543_Campylobacter_jejuni_RM1221:0.000000,(121613664_Campylobacter_jejuni_subsp._jejuni_:0.000000,153952294_Campylobacter_jejuni_subsp._doylei_:0.000000)0.000000:0.000000)0.000000:0.000000)0.000000:0.000000)0.759000:0.018000)0.000000:0.000000,157738197_Arcobacter_butzleri_RM4018:0.035547)0.003000:0.000000,(((152990019_Nitratiruptor_sp._SB155-2:0.035402,34556893_Wolinella_succinogenes_DSM_1740:0.035886)0.001000:0.000000,((15645811_Helicobacter_pylori_26695:0.000000,(15612185_Helicobacter_pylori_J99:0.000000,(109948060_Helicobacter_acinonychis_str._Sheeb:0.000000,108563561_Helicobacter_pylori_HPAG1:0.000000)0.000000:0.000000)0.000000:0.000000)0.823000:0.033422,32265859_Helicobacter_hepaticus_ATCC_51449:0.055613)0.712000:0.038964)0.866000:0.036684,(78776556_Sulfurimonas_denitrificans_DSM_1251:0.037520,152991729_Sulfurovum_sp._NBC37-1:0.061303)0.833000:0.034867)0.881000:0.036477)0.845000:0.018144)0.096000:0.018114)0.996000:0.195958,((21241732_Xanthomonas_axonopodis_pv._citri_st:0.000000,(122879275_Xanthomonas_oryzae_pv._oryzae_KACC1:0.000000,(78046549_Xanthomonas_campestris_pv._vesicato:0.000000,(84625049_Xanthomonas_oryzae_pv._oryzae_MAFF_:0.000000,(21230359_Xanthomonas_campestris_pv._campestr:0.000000,66769647_Xanthomonas_campestris_pv._campestr:0.000000)0.000000:0.000000)0.000000:0.000000)0.000000:0.000000)0.000000:0.000000)0.473000:0.000000,((77747617_Xylella_fastidiosa_9a5c:0.000000,28199865_Xylella_fastidiosa_Temecula1:0.000000)0.000000:0.000000,(170731244_Xylella_fastidiosa_M12:0.000000,182682616_Xylella_fastidiosa_M23:0.000000)0.000000:0.000000)0.837000:0.034123)0.994000:0.189840)0.000000:0.000000)0.827000:0.062344,(161350049_Azoarcus_sp._EbN1:0.058775,119899711_Azoarcus_sp._BH72:0.000000)0.929000:0.079667)0.000000:0.000000)0.868000:0.081606,((114330569_Nitrosomonas_eutropha_C91:0.027675,30249995_Nitrosomonas_europaea_ATCC_19718:0.031580)0.733000:0.023353,82701895_Nitrosospira_multiformis_ATCC_25196:0.060267)0.933000:0.096663)0.791000:0.040601,((118496848_Francisella_tularensis_subsp._novic:0.000000,(56707474_Francisella_tularensis_subsp._tular:0.000000,(89255666_Francisella_tularensis_subsp._holar:0.000000,(110669945_Francisella_tularensis_subsp._tular:0.000000,(115314167_Francisella_tularensis_subsp._holar:0.000000,(134302589_Francisella_tularensis_subsp._tular:0.000000,(156501616_Francisella_tularensis_subsp._holar:0.000000,187932147_Francisella_tularensis_subsp._media:0.000000)0.000000:0.000000)0.000000:0.000000)0.000000:0.000000)0.000000:0.000000)0.000000:0.000000)0.904000:0.018007)0.000000:0.000000,167626810_Francisella_philomiragia_subsp._phi:0.018099)0.978000:0.132781)0.000000:0.000000)0.901000:0.075905,((((((((170738708_Methylobacterium_sp._4-46:0.018925,170748631_Methylobacterium_radiotolerans_JCM_:0.017788)0.710000:0.012214,(27380516_Bradyrhizobium_japonicum_USDA_110:0.000000,((161353768_Bradyrhizobium_sp._ORS278:0.000000,148256397_Bradyrhizobium_sp._BTAi1:0.000000)0.532000:0.000000,((39936318_Rhodopseudomonas_palustris_CGA009:0.000000,(91977657_Rhodopseudomonas_palustris_BisB5:0.000000,162134980_Rhodopseudomonas_palustris_BisA53:0.000000)0.000000:0.000000)0.529000:0.000000,((90424942_Rhodopseudomonas_palustris_BisB18:0.000000,(92117093_Nitrobacter_hamburgensis_X14:0.000000,75675551_Nitrobacter_winogradskyi_Nb-255:0.018094)0.537000:0.017697)0.005000:0.000000,86749410_Rhodopseudomonas_palustris_HaA2:0.018450)0.474000:0.017910)0.773000:0.018179)0.523000:0.018335)0.889000:0.042594)0.900000:0.037993,163851580_Methylobacterium_extorquens_PA1:0.000000)0.836000:0.040897,((((148554279_Sphingomonas_wittichii_RW1:0.000000,(87199265_Novosphingobium_aromaticivorans_DSM:0.017621,(103488300_Sphingopyxis_alaskensis_RB2256:0.069497,85374471_Erythrobacter_litoralis_HTCC2594:0.028672)0.739000:0.016132)0.809000:0.017422)0.990000:0.173516,(114800161_Hyphomonas_neptunium_ATCC_15444:0.294127,(182678332_Beijerinckia_indica_subsp._indica_A:0.248232,((77462254_Rhodobacter_sphaeroides_2.4.1:0.000000,(126461116_Rhodobacter_sphaeroides_ATCC_17029:0.000000,(126461130_Rhodobacter_sphaeroides_ATCC_17029:0.000000,146278573_Rhodobacter_sphaeroides_ATCC_17025:0.000000)0.000000:0.000000)0.000000:0.000000)0.527000:0.000000,(119383505_Paracoccus_denitrificans_PD1222:0.000000,((159042827_Dinoroseobacter_shibae_DFL_12:0.000000,(99080080_Silicibacter_sp._TM1040:0.000000,110681141_Roseobacter_denitrificans_OCh_114:0.018345)0.848000:0.018452)0.000000:0.000000,(56698323_Silicibacter_pomeroyi_DSS-3:0.000000,89053066_Jannaschia_sp._CCS1:0.036808)0.694000:0.018375)0.664000:0.037406)0.463000:0.065987)0.836000:0.074700)0.828000:0.060648)0.816000:0.076883)0.666000:0.015641,(((167644767_Caulobacter_sp._K31:0.025498,16127432_Caulobacter_crescentus_CB15:0.015690)0.945000:0.124012,114570350_Maricaulis_maris_MCS10:0.070843)0.869000:0.079069,(((162149178_Gluconacetobacter_diazotrophicus_PA:0.000000,58038859_Gluconobacter_oxydans_621H:0.058180)0.568000:0.002647,148260943_Acidiphilium_cryptum_JF-5:0.040406)0.873000:0.067506,114327214_Granulibacter_bethesdensis_CGDNIH1:0.000005)0.926000:0.091379)0.738000:0.023586)0.920000:0.073496,(158424183_Azorhizobium_caulinodans_ORS_571:0.000000,154245618_Xanthobacter_autotrophicus_Py2:0.000000)0.920000:0.065619)0.746000:0.025539)0.923000:0.092364,((((49474409_Bartonella_quintana_str._Toulouse:0.020986,(121602315_Bartonella_bacilliformis_KC583:0.000000,121601641_Bartonella_bacilliformis_KC583:0.000000)0.906000:0.041639)0.742000:0.018140,49475799_Bartonella_henselae_str._Houston-1:0.018666)0.871000:0.041481,(153009281_Ochrobactrum_anthropi_ATCC_49188:0.000000,((163868655_Bartonella_tribocorum_CIP_105476:0.036968,((15965104_Sinorhizobium_meliloti_1021:0.000000,(86357300_Rhizobium_etli_CFN_42:0.000000,116251535_Rhizobium_leguminosarum_bv._viciae_:0.000000)0.856000:0.018625)0.555000:0.017838,(159184987_Agrobacterium_tumefaciens_str._C58:0.000000,150396202_Sinorhizobium_medicae_WSM419:0.000000)0.549000:0.000000)0.928000:0.045694)0.502000:0.001150,(13470547_Mesorhizobium_loti_MAFF303099:0.000000,110634035_Mesorhizobium_sp._BNC1:0.105401)0.835000:0.019321)0.814000:0.019340)0.000000:0.000000)0.521000:0.019426,((161511151_Brucella_melitensis_16M:0.000000,23502115_Brucella_suis_1330:0.000000)0.000000:0.000000,((62290149_Brucella_abortus_biovar_1_str._9-94:0.000000,82700072_Brucella_melitensis_biovar_Abortus_:0.000000)0.000000:0.000000,((148560102_Brucella_ovis_ATCC_25840:0.000000,161619194_Brucella_canis_ATCC_23365:0.000000)0.000000:0.000000,(163843504_Brucella_suis_ATCC_23445:0.000000,189024387_Brucella_abortus_S19:0.000000)0.000000:0.000000)0.000000:0.000000)0.000000:0.000000)0.474000:0.000000)0.845000:0.041029)0.889000:0.059722,((83312234_Magnetospirillum_magneticum_AMB-1:0.083360,154253172_Parvibaculum_lavamentivorans_DS-1:0.085279)0.733000:0.018418,83594025_Rhodospirillum_rubrum_ATCC_11170:0.000000)0.869000:0.047838)0.939000:0.132543,(71083808_Candidatus_Pelagibacter_ubique_HTCC:0.253678,(((88607878_Anaplasma_phagocytophilum_HZ:0.000000,(56416536_Anaplasma_marginale_str._St._Maries:0.032396,(((57238894_Ehrlichia_ruminantium_str._Welgevon:0.000000,(58616882_Ehrlichia_ruminantium_str._Gardel:0.000000,58578824_Ehrlichia_ruminantium_str._Welgevon:0.000000)0.000000:0.000000)0.973000:0.080154,73666792_Ehrlichia_canis_str._Jake:0.000000)0.712000:0.014322,88657872_Ehrlichia_chaffeensis_str._Arkansas:0.020379)0.980000:0.170087)0.806000:0.052278)0.934000:0.227169,(42519932_Wolbachia_endosymbiont_of_Drosophil:0.117469,58584604_Wolbachia_endosymbiont_strain_TRS_o:0.000000)0.990000:0.441585)0.370000:0.048009,161511034_Neorickettsia_sennetsu_str._Miyayam:0.304469)0.434000:0.071485)0.473000:0.049200)0.741000:0.046752,(117924150_Magnetococcus_sp._MC-1:0.194853,108804979_Rubrobacter_xylanophilus_DSM_9941:0.300628)0.848000:0.131350)0.659000:0.034135)0.902000:0.085482,(((((((((158520721_Desulfococcus_oleovorans_Hxd3:0.137864,51244971_Desulfotalea_psychrophila_LSv54:0.103522)0.823000:0.101436,116748986_Syntrophobacter_fumaroxidans_MPOB:0.096344)0.885000:0.085116,114567846_Syntrophomonas_wolfei_subsp._wolfei:0.089180)0.767000:0.035556,((((158319538_Alkaliphilus_oremlandii_OhILAs:0.126193,(161723227_Clostridium_difficile_630:0.104986,150392165_Alkaliphilus_metalliredigens_QYMF:0.071946)0.733000:0.018122)0.795000:0.047526,(160878393_Clostridium_phytofermentans_ISDg:0.181882,((73748312_Dehalococcoides_sp._CBDB1:0.000000,147669092_Dehalococcoides_sp._BAV1:0.000000)0.499000:0.000000,57234696_Dehalococcoides_ethenogenes_195:0.017020)0.967000:0.251941)0.836000:0.090791)0.594000:0.047592,((((167036796_Thermoanaerobacter_pseudethanolicus:0.000000,167039515_Thermoanaerobacter_sp._X514:0.000000)0.882000:0.053097,((((161579582_Thermotoga_maritima_MSB8:0.000000,148270417_Thermotoga_petrophila_RKU-1:0.000000)0.902000:0.075382,160902261_Petrotoga_mobilis_SJ95:0.199242)0.201000:0.026104,(((15606128_Aquifex_aeolicus_VF5:0.000000,15606877_Aquifex_aeolicus_VF5:0.000000)0.983000:0.174814,154249822_Fervidobacterium_nodosum_Rt17-B1:0.045442)0.599000:0.065120,(150020840_Thermosipho_melanesiensis_BI429:0.071921,157363437_Thermotoga_lettingae_TMO:0.213777)0.840000:0.059777)0.690000:0.035245)0.973000:0.122266,20808665_Thermoanaerobacter_tengcongensis_MB:0.086051)0.709000:0.021269)0.878000:0.056202,51894215_Symbiobacterium_thermophilum_IAM_14:0.189728)0.873000:0.088731,125975209_Clostridium_thermocellum_ATCC_27405:0.043405)0.718000:0.030705)0.836000:0.072102,146295989_Caldicellulosiruptor_saccharolyticu:0.221591)0.169000:0.044185)0.002000:0.000000,83591281_Moorella_thermoacetica_ATCC_39073:0.095137)0.873000:0.038106,78044960_Carboxydothermus_hydrogenoformans_Z:0.123148)0.000000:0.000000,(((89893212_Desulfitobacterium_hafniense_Y51:0.165736,(167629462_Heliobacterium_modesticaldum_Ice1:0.126665,169830431_Candidatus_Desulforudis_audaxviator:0.133770)0.799000:0.065248)0.771000:0.034648,(147676650_Pelotomaculum_thermopropionicum_SI:0.074622,134298088_Desulfotomaculum_reducens_MI-1:0.037546)0.551000:0.000574)0.738000:0.020126,77918310_Pelobacter_carbinolicus_DSM_2380:0.103308)0.109000:0.037781)0.728000:0.019070,(153952856_Clostridium_kluyveri_DSM_555:0.054911,((18311392_Clostridium_perfringens_str._13:0.000000,(110799165_Clostridium_perfringens_ATCC_13124:0.000000,110802980_Clostridium_perfringens_SM101:0.000000)0.000000:0.000000)0.913000:0.000000,((((118442937_Clostridium_novyi_NT:0.130512,28212179_Clostridium_tetani_E88:0.144950)0.355000:0.030729,(148381426_Clostridium_botulinum_A_str._ATCC_3:0.000000,(153932301_Clostridium_botulinum_A_str._ATCC_1:0.000000,(153935598_Clostridium_botulinum_A_str._Hall:0.000000,(153940164_Clostridium_botulinum_F_str._Langel:0.000000,(170754555_Clostridium_botulinum_B1_str._Okra:0.000000,170761310_Clostridium_botulinum_A3_str._Loch_:0.000000)0.000000:0.000000)0.000000:0.000000)0.000000:0.000000)0.000000:0.000000)0.917000:0.070096)0.867000:0.047742,15896389_Clostridium_acetobutylicum_ATCC_824:0.058487)0.741000:0.019587,(187935415_Clostridium_botulinum_B_str._Eklund:0.030961,150015038_Clostridium_beijerinckii_NCIMB_8052:0.028553)0.963000:0.110510)0.000000:0.000000)0.029000:0.000000)0.990000:0.219283)0.000000:0.000000,(((78221841_Geobacter_metallireducens_GS-15:0.098871,148263136_Geobacter_uraniireducens_Rf4:0.014419)0.831000:0.039847,118579114_Pelobacter_propionicus_DSM_2379:0.000000)0.947000:0.143446,((86158373_Anaeromyxobacter_dehalogenans_2CP-C:0.095073,153004769_Anaeromyxobacter_sp._Fw109-5:0.009725)0.907000:0.085748,108758569_Myxococcus_xanthus_DK_1622:0.065647)0.865000:0.081133)0.752000:0.087949)0.937000:0.114831)0.650000:0.007711,(((((94968249_Acidobacteria_bacterium_Ellin345:0.136954,161541288_Solibacter_usitatus_Ellin6076:0.148779)0.933000:0.237636,(((((21675003_Chlorobium_tepidum_TLS:0.014455,119358196_Chlorobium_phaeobacteroides_DSM_266:0.030463)0.653000:0.007149,145219056_Prosthecochloris_vibrioformis_DSM_2:0.000000)0.770000:0.016965,78189812_Chlorobium_chlorochromatii_CaD3:0.035613)0.782000:0.017232,78186065_Pelodictyon_luteolum_DSM_273:0.000000)0.869000:0.174532,162449108_Sorangium_cellulosum_So_ce_56:0.301744)0.641000:0.114233)0.621000:0.094094,(((42526557_Treponema_denticola_ATCC_35405:0.237437,((15594732_Borrelia_burgdorferi_B31:0.000000,(51598644_Borrelia_garinii_PBi:0.000000,111115216_Borrelia_afzelii_PKo:0.000000)0.000000:0.000000)0.952000:0.153224,15639235_Treponema_pallidum_subsp._pallidum_:0.268362)0.225000:0.024905)0.939000:0.154817,(((24216116_Leptospira_interrogans_serovar_Lai_:0.000000,45656649_Leptospira_interrogans_serovar_Cope:0.000000)0.000000:0.000000,(116327518_Leptospira_borgpetersenii_serovar_H:0.000000,116331869_Leptospira_borgpetersenii_serovar_H:0.000000)0.000000:0.000000)0.744000:0.031765,183221352_Leptospira_biflexa_serovar_Patoc_st:0.059503)0.917000:0.114115)0.910000:0.086155,((42524379_Bdellovibrio_bacteriovorus_HD100:0.318523,((((158334960_Acaryochloris_marina_MBIC11017:0.021662,113474341_Trichodesmium_erythraeum_IMS101:0.075732)0.791000:0.037364,(((17231832_Nostoc_sp._PCC_7120:0.000000,75907513_Anabaena_variabilis_ATCC_29413:0.000000)0.888000:0.051183,(((86608398_Synechococcus_sp._JA-2-3Ba:0.000000,86605980_Synechococcus_sp._JA-3-3Ab:0.077508)0.898000:0.086803,37523494_Gloeobacter_violaceus_PCC_7421:0.105620)0.634000:0.018986,22299290_Thermosynechococcus_elongatus_BP-1:0.033559)0.916000:0.058576)0.000000:0.000000,(56750662_Synechococcus_elongatus_PCC_6301:0.000000,81299696_Synechococcus_elongatus_PCC_7942:0.000000)0.909000:0.067911)0.388000:0.018788)0.782000:0.019642,(172039004_Cyanothece_sp._ATCC_51142:0.017468,(166367020_Microcystis_aeruginosa_NIES-843:0.037007,(170078668_Synechococcus_sp._PCC_7002:0.037006,16330916_Synechocystis_sp._PCC_6803:0.020644)0.848000:0.034149)0.001000:0.000000)0.922000:0.058686)0.000000:0.000000,(((33241116_Prochlorococcus_marinus_subsp._mari:0.000000,(((123966924_Prochlorococcus_marinus_str._MIT_95:0.000000,(33862067_Prochlorococcus_marinus_subsp._past:0.000000,78779987_Prochlorococcus_marinus_str._MIT_93:0.000000)0.000000:0.000000)0.528000:0.000000,(126697040_Prochlorococcus_marinus_str._MIT_93:0.000000,(123969246_Prochlorococcus_marinus_str._AS9601:0.000000,157414112_Prochlorococcus_marinus_str._MIT_92:0.000000)0.000000:0.000000)0.915000:0.036887)0.901000:0.057248,159904175_Prochlorococcus_marinus_str._MIT_92:0.000000)0.474000:0.018615)0.735000:0.019116,(148243266_Synechococcus_sp._RCC307:0.038170,(33864046_Prochlorococcus_marinus_str._MIT_93:0.000000,124024052_Prochlorococcus_marinus_str._MIT_93:0.000000)0.743000:0.018205)0.000000:0.000000)0.785000:0.024168,(((113955318_Synechococcus_sp._CC9311:0.020389,(161407968_Prochlorococcus_marinus_str._NATL1A:0.000000,72382915_Prochlorococcus_marinus_str._NATL2A:0.018148)0.964000:0.077902)0.621000:0.004271,148238718_Synechococcus_sp._WH_7803:0.032226)0.767000:0.017650,((78211875_Synechococcus_sp._CC9605:0.000000,33866667_Synechococcus_sp._WH_8102:0.000000)0.784000:0.018189,78185586_Synechococcus_sp._CC9902:0.036749)0.752000:0.019853)0.845000:0.039051)0.966000:0.114636)0.877000:0.077238)0.860000:0.070858,(((((166155527_Chlamydia_trachomatis_L2b_UCH-1_pro:0.000000,(166154652_Chlamydia_trachomatis_434_Bu:0.000000,(15605611_Chlamydia_trachomatis_D_UW-3_CX:0.000000,(15835338_Chlamydia_muridarum_Nigg:0.000000,162019864_Chlamydia_trachomatis_A_HAR-13:0.000000)0.000000:0.000000)0.000000:0.000000)0.000000:0.000000)0.793000:0.028709,((15618463_Chlamydophila_pneumoniae_CWL029:0.000000,16752489_Chlamydophila_pneumoniae_AR39:0.000000)0.000000:0.000000,(15836083_Chlamydophila_pneumoniae_J138:0.000000,33241904_Chlamydophila_pneumoniae_TW-183:0.000000)0.000000:0.000000)0.979000:0.113355)0.782000:0.023649,(29839957_Chlamydophila_caviae_GPIC:0.000000,(62184830_Chlamydophila_abortus_S26_3:0.000000,89898624_Chlamydophila_felis_Fe_C-56:0.000000)0.000000:0.000000)0.526000:0.000000)0.728000:0.059506,46445843_Candidatus_Protochlamydia_amoebophi:0.208504)0.999000:0.569399,(((46579709_Desulfovibrio_vulgaris_subsp._vulga:0.000000,120602814_Desulfovibrio_vulgaris_subsp._vulga:0.000000)0.546000:0.000000,94987384_Lawsonia_intracellularis_PHE_MN1-00:0.057710)0.583000:0.053301,78357306_Desulfovibrio_desulfuricans_G20:0.019652)0.780000:0.069475)0.795000:0.064271)0.708000:0.022563)0.000000:0.000000)0.821000:0.045098,(182412055_Opitutus_terrae_PB90-1:0.384721,((46199635_Thermus_thermophilus_HB27:0.000000,55981666_Thermus_thermophilus_HB8:0.000000)0.918000:0.130498,(15805334_Deinococcus_radiodurans_R1:0.015893,94985973_Deinococcus_geothermalis_DSM_11300:0.023655)0.980000:0.295579)0.662000:0.106705)0.826000:0.101975)0.831000:0.049973,((19704890_Fusobacterium_nucleatum_subsp._nucl:0.162265,116335062_Candidatus_Carsonella_ruddii_PV:0.872939)0.908000:0.171363,(((((((((117927510_Acidothermus_cellulolyticus_11B:0.053699,((134103269_Saccharopolyspora_erythraea_NRRL_23:0.036632,((((111018921_Rhodococcus_sp._RHA1:0.036317,(120402290_Mycobacterium_vanbaalenii_PYR-1:0.000000,(161898737_Mycobacterium_gilvum_PYR-GCK:0.000000,169630930_Mycobacterium_abscessus:0.000000)0.000000:0.000000)0.532000:0.000000)0.773000:0.018390,((118471302_Mycobacterium_smegmatis_str._MC2_15:0.000000,(((41410238_Mycobacterium_avium_subsp._paratube:0.000000,(118466566_Mycobacterium_avium_104:0.000000,(183981032_Mycobacterium_marinum_M:0.000000,118616547_Mycobacterium_ulcerans_Agy99:0.000000)0.000000:0.000000)0.000000:0.000000)0.546000:0.000000,15828007_Mycobacterium_leprae_TN:0.017858)0.933000:0.015734,(15607822_Mycobacterium_tuberculosis_H37Rv:0.000000,(15840085_Mycobacterium_tuberculosis_CDC1551:0.000000,(31791866_Mycobacterium_bovis_AF2122_97:0.000000,(121636603_Mycobacterium_bovis_BCG_str._Pasteu:0.000000,(148660457_Mycobacterium_tuberculosis_H37Ra:0.000000,148821887_Mycobacterium_tuberculosis_F11:0.000000)0.000000:0.000000)0.000000:0.000000)0.000000:0.000000)0.000000:0.000000)0.927000:0.010666)0.924000:0.008506)0.719000:0.017385,(161407225_Mycobacterium_sp._MCS:0.000000,(119867054_Mycobacterium_sp._KMS:0.000000,126433620_Mycobacterium_sp._JLS:0.000000)0.000000:0.000000)0.563000:0.000000)0.777000:0.017525)0.892000:0.035008,54027052_Nocardia_farcinica_IFM_10152:0.000000)0.689000:0.075720,((25027070_Corynebacterium_efficiens_YS-314:0.000000,38233079_Corynebacterium_diphtheriae_NCTC_13:0.000000)0.517000:0.000000,((19551736_Corynebacterium_glutamicum_ATCC_130:0.000000,(62389391_Corynebacterium_glutamicum_ATCC_130:0.000000,145294645_Corynebacterium_glutamicum_R:0.000000)0.000000:0.000000)0.559000:0.000000,(161986618_Corynebacterium_jeikeium_K411:0.027454,172039987_Corynebacterium_urealyticum_DSM_710:0.091895)0.786000:0.030880)0.759000:0.036454)0.980000:0.117691)0.775000:0.023636)0.761000:0.023727,(29831460_Streptomyces_avermitilis_MA-4680:0.000000,(21223040_Streptomyces_coelicolor_A3:0.000000,182436639_Streptomyces_griseus_subsp._griseus:0.000000)0.000000:0.000000)0.918000:0.055194)0.791000:0.035658)0.740000:0.018239,119718145_Nocardioides_sp._JS614:0.051171)0.767000:0.021140,(((145596439_Salinispora_tropica_CNB-440:0.000000,159039839_Salinispora_arenicola_CNS-205:0.000000)0.903000:0.069559,152964651_Kineococcus_radiotolerans_SRS30216:0.078501)0.148000:0.030847,161621792_Propionibacterium_acnes_KPA171202:0.076769)0.000000:0.000000)0.767000:0.017974,(86739290_Frankia_sp._CcI3:0.000000,(162139920_Frankia_alni_ACN14a:0.000000,158317796_Frankia_sp._EAN1pec:0.000000)0.000000:0.000000)0.897000:0.038710)0.792000:0.019745,72163050_Thermobifida_fusca_YX:0.097561)0.432000:0.000094,((116671528_Arthrobacter_sp._FB24:0.019742,119963152_Arthrobacter_aurescens_TC1:0.000000)0.764000:0.035334,163840915_Renibacterium_salmoninarum_ATCC_332:0.072717)0.942000:0.122075)0.206000:0.034459,(((148273807_Clavibacter_michiganensis_subsp._mi:0.000000,170780727_Clavibacter_michiganensis_subsp._se:0.000000)0.916000:0.040100,50955574_Leifsonia_xyli_subsp._xyli_str._CTC:0.000000)0.808000:0.056709,(28572837_Tropheryma_whipplei_TW08_27:0.000000,28493644_Tropheryma_whipplei_str._Twist:0.000000)0.951000:0.122092)0.957000:0.143478)0.625000:0.067335,(119025548_Bifidobacterium_adolescentis_ATCC_1:0.018346,23465669_Bifidobacterium_longum_NCC2705:0.000000)0.936000:0.106182)0.902000:0.095644,(161986639_Salinibacter_ruber_DSM_13855:0.269629,((((((60683442_Bacteroides_fragilis_NCTC_9343:0.000000,(29348140_Bacteroides_thetaiotaomicron_VPI-54:0.000000,53715470_Bacteroides_fragilis_YCH46:0.000000)0.000000:0.000000)0.855000:0.018137,150003391_Bacteroides_vulgatus_ATCC_8482:0.000000)0.758000:0.015804,150008988_Parabacteroides_distasonis_ATCC_850:0.041008)0.752000:0.026541,34541545_Porphyromonas_gingivalis_W83:0.066097)0.897000:0.066202,110639539_Cytophaga_hutchinsonii_ATCC_33406:0.052062)0.746000:0.055441,((120437178_Gramella_forsetii_KT0803:0.035144,(146298165_Flavobacterium_johnsoniae_UW101:0.017492,150025411_Flavobacterium_psychrophilum_JIP02_:0.037486)0.942000:0.094621)0.001000:0.000000,161833815_Candidatus_Sulcia_muelleri_GWSS:0.131849)0.815000:0.065300)0.904000:0.097592)0.606000:0.007670)0.759000:0.019501)0.846000:0.045138)0.752000:0.020035)0.936000:0.060514,(((((42779186_Bacillus_cereus_ATCC_10987:0.000000,(30260296_Bacillus_anthracis_str._Ames:0.000000,(49183139_Bacillus_anthracis_str._Sterne:0.000000,(49476716_Bacillus_thuringiensis_serovar_konk:0.000000,(52145112_Bacillus_cereus_E33L:0.000000,(47525361_Bacillus_anthracis_str._Ames_Ancest:0.000000,(162382788_Bacillus_thuringiensis_str._Al_Haka:0.000000,(30018375_Bacillus_cereus_ATCC_14579:0.000000,163938113_Bacillus_weihenstephanensis_KBAB4:0.000000)0.000000:0.000000)0.000000:0.000000)0.000000:0.000000)0.000000:0.000000)0.000000:0.000000)0.000000:0.000000)0.000000:0.000000)0.848000:0.018963,152973951_Bacillus_cereus_subsp._cytotoxis_NV:0.000000)0.793000:0.067449,138893780_Geobacillus_thermodenitrificans_NG8:0.000000)0.669000:0.007208,56418636_Geobacillus_kaustophilus_HTA426:0.073957)0.766000:0.018943,((((157690894_Bacillus_pumilus_SAFR-032:0.038542,(16077178_Bacillus_subtilis_subsp._subtilis_s:0.035457,154684628_Bacillus_amyloliquefaciens_FZB42:0.000000)0.000000:0.000000)0.787000:0.030056,(52078604_Bacillus_licheniformis_ATCC_14580:0.000000,52783966_Bacillus_licheniformis_ATCC_14580:0.000000)0.631000:0.007668)0.912000:0.057074,169824187_Finegoldia_magna_ATCC_29328:0.288231)0.000000:0.000000,(((((((46908834_Listeria_monocytogenes_str._4b_F236:0.000000,16804693_Listeria_monocytogenes_EGD-e:0.000000)0.000000:0.000000,(16801866_Listeria_innocua_Clip11262:0.000000,116874021_Listeria_welshimeri_serovar_6b_str.:0.000000)0.000000:0.000000)0.876000:0.036718,((((15926223_Staphylococcus_aureus_subsp._aureus:0.000000,(15923535_Staphylococcus_aureus_subsp._aureus:0.000000,(49482775_Staphylococcus_aureus_subsp._aureus:0.000000,(49485410_Staphylococcus_aureus_subsp._aureus:0.000000,(21282229_Staphylococcus_aureus_subsp._aureus:0.000000,(82750253_Staphylococcus_aureus_RF122:0.000000,(87162023_Staphylococcus_aureus_subsp._aureus:0.000000,(88194307_Staphylococcus_aureus_subsp._aureus:0.000000,(148267005_Staphylococcus_aureus_subsp._aureus:0.000000,(150393052_Staphylococcus_aureus_subsp._aureus:0.000000,(151220719_Staphylococcus_aureus_subsp._aureus:0.000000,(156978874_Staphylococcus_aureus_subsp._aureus:0.000000,161508785_Staphylococcus_aureus_subsp._aureus:0.000000)0.000000:0.000000)0.000000:0.000000)0.000000:0.000000)0.000000:0.000000)0.000000:0.000000)0.000000:0.000000)0.000000:0.000000)0.000000:0.000000)0.000000:0.000000)0.000000:0.000000)0.000000:0.000000)0.528000:0.000000,57651421_Staphylococcus_aureus_subsp._aureus:0.032758)0.000000:0.000000,(73663519_Staphylococcus_saprophyticus_subsp.:0.000000,70727461_Staphylococcus_haemolyticus_JCSC143:0.032470)0.477000:0.017525)0.709000:0.016980,(27467227_Staphylococcus_epidermidis_ATCC_122:0.033250,57866137_Staphylococcus_epidermidis_RP62A:0.000000)0.929000:0.051931)0.924000:0.051775)0.765000:0.029583,23097569_Oceanobacillus_iheyensis_HTE831:0.072511)0.503000:0.037553,172056135_Exiguobacterium_sibiricum_255-15:0.051081)0.653000:0.014369,(56961927_Bacillus_clausii_KSM-K16:0.035876,15612692_Bacillus_halodurans_C-125:0.038051)0.764000:0.035742)0.762000:0.018648,(169830043_Lysinibacillus_sphaericus_C3-41:0.099312,((((148544701_Lactobacillus_reuteri_F275:0.000000,184155995_Lactobacillus_fermentum_IFO_3956:0.000000)0.927000:0.079507,((116334274_Lactobacillus_brevis_ATCC_367:0.000000,(116493167_Pediococcus_pentosaceus_ATCC_25745:0.054875,(28377828_Lactobacillus_plantarum_WCFS1:0.056421,81429382_Lactobacillus_sakei_subsp._sakei_23:0.021046)0.125000:0.013051)0.800000:0.019107)0.789000:0.020295,(90961182_Lactobacillus_salivarius_UCC118:0.057527,116495954_Lactobacillus_casei_ATCC_334:0.055121)0.616000:0.016657)0.758000:0.033606)0.787000:0.028532,(((116617320_Leuconostoc_mesenteroides_subsp._me:0.000000,116491309_Oenococcus_oeni_PSU-1:0.129763)0.762000:0.016571,170017952_Leuconostoc_citreum_KM20:0.037645)0.779000:0.019913,(((((29374844_Enterococcus_faecalis_V583:0.035211,((15674450_Streptococcus_pyogenes_M1_GAS:0.000000,(19745403_Streptococcus_pyogenes_MGAS8232:0.000000,(21909734_Streptococcus_pyogenes_MGAS315:0.000000,(28895115_Streptococcus_pyogenes_SSI-1:0.000000,(50913608_Streptococcus_pyogenes_MGAS10394:0.000000,(71902890_Streptococcus_pyogenes_MGAS6180:0.000000,(71910044_Streptococcus_pyogenes_MGAS5005:0.000000,(94987863_Streptococcus_pyogenes_MGAS9429:0.000000,(94989739_Streptococcus_pyogenes_MGAS10270:0.000000,(94993621_Streptococcus_pyogenes_MGAS10750:0.000000,(139473088_Streptococcus_pyogenes_str._Manfred:0.000000,94991745_Streptococcus_pyogenes_MGAS2096:0.000000)0.000000:0.000000)0.000000:0.000000)0.000000:0.000000)0.000000:0.000000)0.000000:0.000000)0.000000:0.000000)0.000000:0.000000)0.000000:0.000000)0.000000:0.000000)0.000000:0.000000)0.872000:0.017249,(22537910_Streptococcus_agalactiae_2603V_R:0.000000,(25011853_Streptococcus_agalactiae_NEM316:0.000000,(76788371_Streptococcus_agalactiae_A909:0.000000,24378854_Streptococcus_mutans_UA159:0.000000)0.000000:0.000000)0.000000:0.000000)0.545000:0.000000)0.793000:0.017307)0.809000:0.017982,(((146320002_Streptococcus_suis_98HAH33:0.000000,(15900205_Streptococcus_pneumoniae_TIGR4:0.000000,(15902292_Streptococcus_pneumoniae_R6:0.000000,(116516309_Streptococcus_pneumoniae_D39:0.000000,(182683252_Streptococcus_pneumoniae_CGSP14:0.000000,169832512_Streptococcus_pneumoniae_Hungary19A:0.035283)0.000000:0.000000)0.000000:0.000000)0.000000:0.000000)0.000000:0.000000)0.000000:0.000000,157150738_Streptococcus_gordonii_str._Challis:0.000000)0.000000:0.000000,125718896_Streptococcus_sanguinis_SK36:0.000000)0.003000:0.000000)0.003000:0.000000,146317808_Streptococcus_suis_05ZYH33:0.054134)0.734000:0.018042,(15674244_Lactococcus_lactis_subsp._lactis_Il:0.000000,(116513220_Lactococcus_lactis_subsp._cremoris_:0.000000,125625311_Lactococcus_lactis_subsp._cremoris_:0.000000)0.000000:0.000000)0.968000:0.097038)0.768000:0.019062,(55821763_Streptococcus_thermophilus_LMG_1831:0.000000,(55823682_Streptococcus_thermophilus_CNRZ1066:0.000000,116628480_Streptococcus_thermophilus_LMD-9:0.000000)0.000000:0.000000)0.835000:0.034737)0.867000:0.037409)0.768000:0.019023)0.590000:0.001992,((161506869_Lactobacillus_helveticus_DPC_4571:0.000000,(58336626_Lactobacillus_acidophilus_NCFM:0.000000,(104773538_Lactobacillus_delbrueckii_subsp._bu:0.000000,116513535_Lactobacillus_delbrueckii_subsp._bu:0.000000)0.924000:0.037133)0.579000:0.017500)0.778000:0.018350,(42518425_Lactobacillus_johnsonii_NCC_533:0.000000,116628959_Lactobacillus_gasseri_ATCC_33323:0.000000)0.885000:0.036957)0.829000:0.037480)0.942000:0.092599)0.695000:0.014376)0.800000:0.018951)0.776000:0.019060)0.774000:0.025472)0.766000:0.041180,((13507964_Mycoplasma_pneumoniae_M129:0.023061,12044939_Mycoplasma_genitalium_G37:0.034554)0.969000:0.130862,((161511501_Mycoplasma_gallisepticum_R:0.050151,26553481_Mycoplasma_penetrans_HF-2:0.189740)0.874000:0.066604,(13358089_Ureaplasma_parvum_serovar_3_str._AT:0.000000,170762391_Ureaplasma_parvum_serovar_3_str._AT:0.000000)0.994000:0.288925)0.000000:0.000000)0.977000:0.175799)0.796000:0.062239,(((54020330_Mycoplasma_hyopneumoniae_232:0.000000,(71893432_Mycoplasma_hyopneumoniae_J:0.000000,72080419_Mycoplasma_hyopneumoniae_7448:0.000000)0.000000:0.000000)0.999000:0.390119,((15828901_Mycoplasma_pulmonis_UAB_CTIP:0.164851,47459204_Mycoplasma_mobile_163K:0.109218)0.744000:0.049313,(148377857_Mycoplasma_agalactiae_PG2:0.146818,71894073_Mycoplasma_synoviae_53:0.138845)0.945000:0.161927)0.644000:0.023922)0.917000:0.073473,((162447055_Acholeplasma_laidlawii_PG-8A:0.084491,(85057739_Aster_yellows_witches-broom_phytopl:0.000000,39938748_Onion_yellows_phytoplasma_OY-M:0.000000)0.977000:0.329016)0.982000:0.353409,((161723278_Mycoplasma_mycoides_subsp._mycoides:0.000000,162316928_Mycoplasma_capricolum_subsp._capric:0.000000)0.828000:0.032239,50365440_Mesoplasma_florum_L1:0.021948)0.963000:0.192337)0.000000:0.000000)0.704000:0.065886)0.867000:0.088740,((148655342_Roseiflexus_sp._RS-1:0.000000,156743953_Roseiflexus_castenholzii_DSM_13941:0.000000)0.915000:0.101166,(159899793_Herpetosiphon_aurantiacus_ATCC_2377:0.082407,163847917_Chloroflexus_aurantiacus_J-10-fl:0.058078)0.668000:0.014449)0.829000:0.085389)0.650000:0.053364,32475046_Rhodopirellula_baltica_SH_1:0.517274)0.949000:0.407319,148284969_Orientia_tsutsugamushi_Boryong:0.322084)0.998000:0.689800,157825311_Rickettsia_akari_str._Hartford:0.000000)0.064000:0.035853,((((15892095_Rickettsia_conorii_str._Malish_7:0.000000,(157803318_Rickettsia_canadensis_str._McKiel:0.000000,165932743_Rickettsia_rickettsii_str._Iowa:0.000000)0.000000:0.000000)0.000000:0.000000,(162022119_Rickettsia_felis_URRWXCal2:0.000000,157828046_Rickettsia_rickettsii_str._Sheila_S:0.000000)0.000000:0.000000)0.000000:0.000000,15604007_Rickettsia_prowazekii_str._Madrid_E:0.000000)0.556000:0.000000,157964197_Rickettsia_massiliae_MTU5:0.017798)0.000000:0.000000)0.458000:0.018227,51473330_Rickettsia_typhi_str._Wilmington:0.000000)0.990000:0.093904,157826659_Rickettsia_bellii_OSU_85-389:0.017566,91205977_Rickettsia_bellii_RML369-C:0.000000);
