# Supplementary material for: Genome-wide phylogenetic analysis of the pathogenic potential of Vibrio furnissii
Source: Front Microbiol. 2014 Aug 21;5:435. doi: 10.3389/fmicb.2014.00435 (PMC4139957; doi:10.3389/fmicb.2014.00435)
Supplement: Supplementary file 1 [file DataSheet1.ZIP › all_vfu_trees/VfuA00005.afa-gb-o.phylip_phyml_tree.txt]

(((((((((((((((((16131223_Escherichia_coli_str._K-12_substr._:0.000000,89110666_Escherichia_coli_W3110:0.000000)0.000000:0.000000,(74313850_Shigella_sonnei_Ss046:0.000000,(170018420_Escherichia_coli_ATCC_8739:0.000000,170082861_Escherichia_coli_str._K-12_substr._:0.000000)0.000000:0.000000)0.000000:0.000000)0.000000:0.000000,170682208_Escherichia_coli_SECEC_SMS-3-5:0.000000)0.463000:0.000000,(((82545693_Shigella_boydii_Sb227:0.000000,(157162820_Escherichia_coli_HS:0.000000,187730215_Shigella_boydii_CDC_3083-94:0.000000)0.000000:0.000000)0.000000:0.000000,(24114608_Shigella_flexneri_2a_str._301:0.000000,(30065370_Shigella_flexneri_2a_str._2457T:0.000000,110807177_Shigella_flexneri_5_str._8401:0.000000)0.000000:0.000000)0.912000:0.009321)0.000000:0.000000,157159165_Escherichia_coli_E24377A:0.009388)0.829000:0.009462)0.000000:0.000000,(((26249942_Escherichia_coli_CFT073:0.000000,91212820_Escherichia_coli_UTI89:0.000000)0.000000:0.000000,(110643585_Escherichia_coli_536:0.000000,117625622_Escherichia_coli_APEC_O1:0.000000)0.000000:0.000000)0.487000:0.000000,(82778625_Shigella_dysenteriae_Sd197:0.000000,(15833449_Escherichia_coli_O157_H7_str._Sakai:0.000000,15803857_Escherichia_coli_O157_H7_EDL933:0.000000)0.839000:0.009466)0.755000:0.009473)0.415000:0.009499)0.978000:0.086478,((62181954_Salmonella_enterica_subsp._enterica:0.000000,(161616477_Salmonella_enterica_subsp._enterica:0.000000,(161505995_Salmonella_enterica_subsp._arizonae:0.000000,16766739_Salmonella_typhimurium_LT2:0.000000)0.000000:0.000000)0.000000:0.000000)0.435000:0.000000,(16762833_Salmonella_enterica_subsp._enterica:0.000000,(29144320_Salmonella_enterica_subsp._enterica:0.000000,56415369_Salmonella_enterica_subsp._enterica:0.000000)0.000000:0.000000)0.834000:0.009545)0.955000:0.073845)0.226000:0.023596,157148912_Citrobacter_koseri_ATCC_BAA-895:0.111324)0.892000:0.109018,152972237_Klebsiella_pneumoniae_subsp._pneumo:0.170734)0.969000:0.188411,146313394_Enterobacter_sp._638:0.166290)0.285000:0.061679,156936496_Enterobacter_sakazakii_ATCC_BAA-894:0.172926)0.641000:0.049144,(((((123444107_Yersinia_enterocolitica_subsp._ente:0.080254,(16120537_Yersinia_pestis_CO92:0.000000,(22127850_Yersinia_pestis_KIM:0.000000,(45440057_Yersinia_pestis_biovar_Microtus_str:0.000000,(51597997_Yersinia_pseudotuberculosis_IP_3295:0.000000,(108814029_Yersinia_pestis_Nepal516:0.000000,(108809265_Yersinia_pestis_Antiqua:0.000000,(145597442_Yersinia_pestis_Pestoides_F:0.000000,(153949491_Yersinia_pseudotuberculosis_IP_3175:0.000000,(162420040_Yersinia_pestis_Angola:0.000000,170022534_Yersinia_pseudotuberculosis_YPIII:0.000000)0.000000:0.000000)0.000000:0.000000)0.000000:0.000000)0.000000:0.000000)0.000000:0.000000)0.000000:0.000000)0.000000:0.000000)0.000000:0.000000)0.972000:0.081239)0.744000:0.038030,85060266_Sodalis_glossinidius_str._morsitans:0.343087)0.353000:0.064248,157372785_Serratia_proteamaculans_568:0.129637)0.829000:0.054073,50122960_Erwinia_carotovora_subsp._atrosepti:0.272512)0.739000:0.028298,37524436_Photorhabdus_luminescens_subsp._lau:0.270876)0.905000:0.087180)0.148000:0.072887,15617125_Buchnera_aphidicola_str._APS:0.584370)0.816000:0.102834,(((59710836_Vibrio_fischeri_ES114:0.302138,54307532_Photobacterium_profundum_SS9:0.374168)0.916000:0.130379,((((15640384_Vibrio_cholerae_O1_biovar_eltor_str:0.000000,147674171_Vibrio_cholerae_O395:0.000000)0.998000:0.289584,XX_VfuA00005_:0.249170)0.874000:0.081770,((152978434_Actinobacillus_succinogenes_130Z:0.534828,52424215_Mannheimia_succiniciproducens_MBEL5:0.074555)0.095000:0.107549,((170718080_Haemophilus_somnus_2336:0.008705,113461770_Haemophilus_somnus_129PT:0.008651)0.986000:0.155078,(16272520_Haemophilus_influenzae_Rd_KW20:0.017794,(68249177_Haemophilus_influenzae_86-028NP:0.000000,148825144_Haemophilus_influenzae_PittEE:0.000000)0.494000:0.000000)0.996000:0.223172)0.777000:0.062183)1.000000:0.394508)0.327000:0.050516,((28899549_Vibrio_parahaemolyticus_RIMD_221063:0.064224,156972439_Vibrio_harveyi_ATCC_BAA-1116:0.061359)0.930000:0.169876,(27364733_Vibrio_vulnificus_CMCP6:0.005142,37681218_Vibrio_vulnificus_YJ016:0.031491)0.978000:0.250701)0.999000:0.314990)0.000000:0.000000)0.497000:0.075268,(117618672_Aeromonas_hydrophila_subsp._hydroph:0.055572,145297383_Aeromonas_salmonicida_subsp._salmon:0.072601)1.000000:0.524356)0.288000:0.036705)0.999000:0.669876,157375271_Shewanella_sediminis_HAW-EB3:0.249262)0.715000:0.162261,117920502_Shewanella_sp._ANA-3:0.133672)0.868000:0.068800,153000728_Shewanella_baltica_OS185:0.009038)0.001000:0.000000,126174381_Shewanella_baltica_OS155:0.000000,160875427_Shewanella_baltica_OS195:0.009045);
