# Supplementary material for: Genome-wide phylogenetic analysis of the pathogenic potential of Vibrio furnissii
Source: Front Microbiol. 2014 Aug 21;5:435. doi: 10.3389/fmicb.2014.00435 (PMC4139957; doi:10.3389/fmicb.2014.00435)
Supplement: Supplementary file 1 [file DataSheet1.ZIP › all_vfu_trees/VfuA00006.afa-gb-o.phylip_phyml_tree.txt]

((((((((((((((((((((((((((((74313851_Shigella_sonnei_Ss046:0.000000,(82545694_Shigella_boydii_Sb227:0.000000,187733853_Shigella_boydii_CDC_3083-94:0.000000)0.921000:0.009491)0.000000:0.000000,157162821_Escherichia_coli_HS:0.000000)0.000000:0.000000,157158490_Escherichia_coli_E24377A:0.000000)0.526000:0.000000,((24114609_Shigella_flexneri_2a_str._301:0.000000,(30065369_Shigella_flexneri_2a_str._2457T:0.000000,110807178_Shigella_flexneri_5_str._8401:0.000000)0.000000:0.000000)0.523000:0.000000,(82778626_Shigella_dysenteriae_Sd197:0.000000,(15803858_Escherichia_coli_O157_H7_EDL933:0.000000,15833450_Escherichia_coli_O157_H7_str._Sakai:0.000000)0.866000:0.009363)0.737000:0.009482)0.854000:0.009514)0.000000:0.000000,170681621_Escherichia_coli_SECEC_SMS-3-5:0.019056)0.805000:0.009375,(((89110665_Escherichia_coli_W3110:0.000000,16131224_Escherichia_coli_str._K-12_substr._:0.000000)0.000000:0.000000,(170018419_Escherichia_coli_ATCC_8739:0.000000,170082862_Escherichia_coli_str._K-12_substr._:0.000000)0.000000:0.000000)0.680000:0.004124,(26249943_Escherichia_coli_CFT073:0.000000,(91212821_Escherichia_coli_UTI89:0.000000,(110643586_Escherichia_coli_536:0.000000,117625623_Escherichia_coli_APEC_O1:0.000000)0.000000:0.000000)0.000000:0.000000)0.933000:0.027936)0.737000:0.005921)0.759000:0.009456,(157148913_Citrobacter_koseri_ATCC_BAA-895:0.019384,(((16762832_Salmonella_enterica_subsp._enterica:0.000000,29144319_Salmonella_enterica_subsp._enterica:0.000000)0.922000:0.009682,((16766740_Salmonella_typhimurium_LT2:0.000000,56415370_Salmonella_enterica_subsp._enterica:0.000000)0.000000:0.000000,(62181955_Salmonella_enterica_subsp._enterica:0.000000,161616478_Salmonella_enterica_subsp._enterica:0.000000)0.000000:0.000000)0.547000:0.000000)0.000000:0.000000,161505994_Salmonella_enterica_subsp._arizonae:0.032113)0.977000:0.049969)0.776000:0.009476)0.817000:0.024950,((146313395_Enterobacter_sp._638:0.093177,152972238_Klebsiella_pneumoniae_subsp._pneumo:0.067969)0.849000:0.039538,156936495_Enterobacter_sakazakii_ATCC_BAA-894:0.079085)0.760000:0.022589)0.866000:0.038268,50122961_Erwinia_carotovora_subsp._atrosepti:0.137912)0.829000:0.039710,(((16120536_Yersinia_pestis_CO92:0.000000,22127849_Yersinia_pestis_KIM:0.000000)0.000000:0.000000,((45440056_Yersinia_pestis_biovar_Microtus_str:0.000000,51597998_Yersinia_pseudotuberculosis_IP_3295:0.000000)0.000000:0.000000,((108814030_Yersinia_pestis_Nepal516:0.000000,108809266_Yersinia_pestis_Antiqua:0.000000)0.000000:0.000000,((145597441_Yersinia_pestis_Pestoides_F:0.000000,153949993_Yersinia_pseudotuberculosis_IP_3175:0.000000)0.000000:0.000000,(162418715_Yersinia_pestis_Angola:0.000000,170022533_Yersinia_pseudotuberculosis_YPIII:0.000000)0.000000:0.000000)0.000000:0.000000)0.000000:0.000000)0.000000:0.000000)0.958000:0.057727,123444108_Yersinia_enterocolitica_subsp._ente:0.028943)0.868000:0.050258)0.752000:0.024596,157372786_Serratia_proteamaculans_568:0.111017)0.590000:0.028130,37524435_Photorhabdus_luminescens_subsp._lau:0.240370)0.820000:0.039930,85060267_Sodalis_glossinidius_str._morsitans:0.244851)0.057000:0.009474,((54307531_Photobacterium_profundum_SS9:0.131359,59710835_Vibrio_fischeri_ES114:0.368211)0.688000:0.101916,(((28899550_Vibrio_parahaemolyticus_RIMD_221063:0.032676,156972440_Vibrio_harveyi_ATCC_BAA-1116:0.028031)0.266000:0.026238,(37681219_Vibrio_vulnificus_YJ016:0.000000,27364732_Vibrio_vulnificus_CMCP6:0.018862)0.941000:0.046339)0.947000:0.064384,(XX_VfuA00006_:0.049161,(15640383_Vibrio_cholerae_O1_biovar_eltor_str:0.000000,147674114_Vibrio_cholerae_O395:0.000000)1.000000:0.228712)0.910000:0.053815)0.655000:0.016162)0.997000:0.208431)0.537000:0.054408,(145297382_Aeromonas_salmonicida_subsp._salmon:0.033531,117620404_Aeromonas_hydrophila_subsp._hydroph:0.030786)1.000000:0.389555)0.699000:0.025443,(15617126_Buchnera_aphidicola_str._APS:0.066252,21672778_Buchnera_aphidicola_str._Sg:0.224313)1.000000:0.483167)0.730000:0.032045,(94677052_Baumannia_cicadellinicola_str._Hc:0.378852,(((((((148827768_Haemophilus_influenzae_PittGG:0.059402,(68249176_Haemophilus_influenzae_86-028NP:0.000000,148825145_Haemophilus_influenzae_PittEE:0.000000)0.533000:0.000000)0.750000:0.014969,16272519_Haemophilus_influenzae_Rd_KW20:0.035382)0.979000:0.156054,152978433_Actinobacillus_succinogenes_130Z:0.207200)0.167000:0.028652,15603216_Pasteurella_multocida_subsp._multoc:0.236658)0.743000:0.073446,52424214_Mannheimia_succiniciproducens_MBEL5:0.156178)0.418000:0.080306,(113461771_Haemophilus_somnus_129PT:0.000000,170718081_Haemophilus_somnus_2336:0.000000)0.925000:0.098839)0.835000:0.092759,((165977078_Actinobacillus_pleuropneumoniae_ser:0.009857,126209106_Actinobacillus_pleuropneumoniae_L20:0.000000)0.928000:0.126458,33152889_Haemophilus_ducreyi_35000HP:0.153051)0.916000:0.126397)0.990000:0.335422)0.892000:0.148252)0.756000:0.035281,119947046_Psychromonas_ingrahamii_37:0.411755)0.781000:0.113563,(109898767_Pseudoalteromonas_atlantica_T6c:0.595204,152997253_Marinomonas_sp._MWYL1:0.630576)0.819000:0.113937)0.319000:0.045688,(((((((126174382_Shewanella_baltica_OS155:0.009228,(153000727_Shewanella_baltica_OS185:0.000000,160875426_Shewanella_baltica_OS195:0.000000)0.499000:0.000000)0.897000:0.077321,(120598824_Shewanella_sp._W3-18-1:0.000000,146293098_Shewanella_putrefaciens_CN-32:0.000000)0.989000:0.148087)0.791000:0.061593,(((114047500_Shewanella_sp._MR-7:0.000000,117920503_Shewanella_sp._ANA-3:0.009457)0.000000:0.000000,24373923_Shewanella_oneidensis_MR-1:0.073424)0.466000:0.009464,113970309_Shewanella_sp._MR-4:0.000000)0.878000:0.072021)0.969000:0.184220,119774916_Shewanella_amazonensis_SB2B:0.268462)0.732000:0.029744,(91793164_Shewanella_denitrificans_OS217:0.164519,114562978_Shewanella_frigidimarina_NCIMB_400:0.169508)0.988000:0.264669)0.920000:0.139888,127512943_Shewanella_loihica_PV-4:0.187703)0.852000:0.080823,((167624006_Shewanella_halifaxensis_HAW-EB4:0.062552,157961931_Shewanella_pealeana_ATCC_700345:0.076988)0.682000:0.066926,(157375272_Shewanella_sediminis_HAW-EB3:0.042494,170726820_Shewanella_woodyi_ATCC_51908:0.156811)0.854000:0.060427)0.803000:0.052933)0.992000:0.276986)0.887000:0.149885,((121998732_Halorhodospira_halophila_SL1:0.047541,114320808_Alkalilimnicola_ehrlichei_MLHE-1:0.083278)0.914000:0.089115,(83312468_Magnetospirillum_magneticum_AMB-1:0.198733,(118602840_Candidatus_Ruthia_magnifica_str._Cm:0.059923,148244929_Candidatus_Vesicomyosocius_okutanii:0.000000)0.996000:0.222676)0.755000:0.038044)0.991000:0.306380)0.448000:0.059440,92114048_Chromohalobacter_salexigens_DSM_304:0.416441)0.190000:0.062876,(83645339_Hahella_chejuensis_KCTC_2396:0.434337,120554439_Marinobacter_aquaeolei_VT8:0.694678)0.252000:0.105888)0.994000:0.386699,(152985150_Pseudomonas_aeruginosa_PA7:0.020008,(15597801_Pseudomonas_aeruginosa_PAO1:0.000000,116050592_Pseudomonas_aeruginosa_UCBPP-PA14:0.000000)0.507000:0.000000)0.896000:0.075368)0.898000:0.098916,(28870502_Pseudomonas_syringae_pv._tomato_str:0.044383,71737301_Pseudomonas_syringae_pv._phaseolico:0.027665)0.971000:0.134683)0.925000:0.076250,170722562_Pseudomonas_putida_W619:0.000000)0.532000:0.073593,167034594_Pseudomonas_putida_GB-1:0.000000)0.897000:0.019768,148547075_Pseudomonas_putida_F1:0.000000,26990698_Pseudomonas_putida_KT2440:0.000000);
