# Supplementary material for: Genome-wide phylogenetic analysis of the pathogenic potential of Vibrio furnissii
Source: Front Microbiol. 2014 Aug 21;5:435. doi: 10.3389/fmicb.2014.00435 (PMC4139957; doi:10.3389/fmicb.2014.00435)
Supplement: Supplementary file 1 [file DataSheet1.ZIP › all_vfu_trees/VfuA00007.afa-gb-o.phylip_phyml_tree.txt]

(((((((((((((((((((((((((((((((16762831_Salmonella_enterica_subsp._enterica:0.000000,(29144318_Salmonella_enterica_subsp._enterica:0.000000,(161616479_Salmonella_enterica_subsp._enterica:0.000000,(56415371_Salmonella_enterica_subsp._enterica:0.000000,(62181956_Salmonella_enterica_subsp._enterica:0.000000,(26249944_Escherichia_coli_CFT073:0.000000,(82545695_Shigella_boydii_Sb227:0.000000,(117625624_Escherichia_coli_APEC_O1:0.000000,110807179_Shigella_flexneri_5_str._8401:0.007946)0.000000:0.000000)0.000000:0.000000)0.000000:0.000000)0.000000:0.000000)0.000000:0.000000)0.000000:0.000000)0.000000:0.000000)0.000000:0.000000,16766741_Salmonella_typhimurium_LT2:0.000000)0.000000:0.000000,74313852_Shigella_sonnei_Ss046:0.000000)0.000000:0.000000,91212822_Escherichia_coli_UTI89:0.000000)0.000000:0.000000,15803859_Escherichia_coli_O157_H7_EDL933:0.000000)0.000000:0.000000,82778627_Shigella_dysenteriae_Sd197:0.000000)0.000000:0.000000,89110664_Escherichia_coli_W3110:0.000000)0.000000:0.000000,90111573_Escherichia_coli_str._K-12_substr._:0.000000)0.000000:0.000000,56480315_Shigella_flexneri_2a_str._301:0.000000)0.000000:0.000000,30065368_Shigella_flexneri_2a_str._2457T:0.000000)0.000000:0.000000,110643587_Escherichia_coli_536:0.000000)0.000000:0.000000,157162822_Escherichia_coli_HS:0.000000)0.000000:0.000000,(157159124_Escherichia_coli_E24377A:0.000000,170018418_Escherichia_coli_ATCC_8739:0.000000)0.000000:0.000000)0.000000:0.000000,170082863_Escherichia_coli_str._K-12_substr._:0.000000)0.000000:0.000000,(170681109_Escherichia_coli_SECEC_SMS-3-5:0.000000,187731781_Shigella_boydii_CDC_3083-94:0.000000)0.000000:0.000000)0.000000:0.000000,38704160_Escherichia_coli_O157_H7_str._Sakai:0.000000)0.873000:0.007986,161505993_Salmonella_enterica_subsp._arizonae:0.000000)0.855000:0.008012,157148914_Citrobacter_koseri_ATCC_BAA-895:0.000000)0.000000:0.000000,156936494_Enterobacter_sakazakii_ATCC_BAA-894:0.007992)0.467000:0.007994,(146313396_Enterobacter_sp._638:0.008043,152972239_Klebsiella_pneumoniae_subsp._pneumo:0.008030)0.000000:0.000000)0.912000:0.036505,((((((51597999_Yersinia_pseudotuberculosis_IP_3295:0.000000,(108814031_Yersinia_pestis_Nepal516:0.000000,((108809267_Yersinia_pestis_Antiqua:0.000000,(145597440_Yersinia_pestis_Pestoides_F:0.000000,153950437_Yersinia_pseudotuberculosis_IP_3175:0.000000)0.000000:0.000000)0.000000:0.000000,(162419254_Yersinia_pestis_Angola:0.000000,(170022532_Yersinia_pseudotuberculosis_YPIII:0.000000,(16120535_Yersinia_pestis_CO92:0.000000,(22127848_Yersinia_pestis_KIM:0.000000,45440055_Yersinia_pestis_biovar_Microtus_str:0.000000)0.000000:0.000000)0.000000:0.000000)0.000000:0.000000)0.000000:0.000000)0.000000:0.000000)0.000000:0.000000)0.842000:0.014527,123444109_Yersinia_enterocolitica_subsp._ente:0.017964)0.759000:0.007430,157372787_Serratia_proteamaculans_568:0.023739)0.753000:0.007932,37524434_Photorhabdus_luminescens_subsp._lau:0.034486)0.744000:0.008435,50122962_Erwinia_carotovora_subsp._atrosepti:0.033167)0.735000:0.007454,85060268_Sodalis_glossinidius_str._morsitans:0.050182)0.577000:0.014439)0.933000:0.077026,((((28899551_Vibrio_parahaemolyticus_RIMD_221063:0.000000,156972441_Vibrio_harveyi_ATCC_BAA-1116:0.000000)0.755000:0.006670,((27364731_Vibrio_vulnificus_CMCP6:0.000000,37681220_Vibrio_vulnificus_YJ016:0.000000)0.000000:0.000000,((15640382_Vibrio_cholerae_O1_biovar_eltor_str:0.000000,147675738_Vibrio_cholerae_O395:0.000000)0.880000:0.016017,XX_VfuA00007_:0.007980)0.887000:0.016121)0.784000:0.009181)0.901000:0.048168,54307530_Photobacterium_profundum_SS9:0.065151)0.517000:0.053379,59710834_Vibrio_fischeri_ES114:0.062357)0.965000:0.106772)0.742000:0.018787,((((113461772_Haemophilus_somnus_129PT:0.000000,170718082_Haemophilus_somnus_2336:0.000000)0.982000:0.071001,((16272518_Haemophilus_influenzae_Rd_KW20:0.000000,(68249175_Haemophilus_influenzae_86-028NP:0.000000,(148825146_Haemophilus_influenzae_PittEE:0.000000,148827767_Haemophilus_influenzae_PittGG:0.000000)0.000000:0.000000)0.000000:0.000000)0.946000:0.056496,15603215_Pasteurella_multocida_subsp._multoc:0.086557)0.209000:0.013658)0.576000:0.025252,(152978432_Actinobacillus_succinogenes_130Z:0.044100,52424213_Mannheimia_succiniciproducens_MBEL5:0.245016)0.835000:0.037851)0.859000:0.080214,(33152888_Haemophilus_ducreyi_35000HP:0.040206,(126209105_Actinobacillus_pleuropneumoniae_L20:0.000000,165977077_Actinobacillus_pleuropneumoniae_ser:0.000000)0.000000:0.000001)0.998000:0.157346)0.948000:0.101165)0.975000:0.161246,((145297380_Aeromonas_salmonicida_subsp._salmon:0.015980,117619169_Aeromonas_hydrophila_subsp._hydroph:0.000000)0.956000:0.189042,(29374747_Enterococcus_faecalis_V583:0.288094,160879637_Clostridium_phytofermentans_ISDg:0.408933)0.993000:0.374149)0.463000:0.063182)0.953000:0.196487,145297337_Aeromonas_salmonicida_subsp._salmon:0.518124)0.783000:0.058863,(((((27363651_Vibrio_vulnificus_CMCP6:0.000000,37679205_Vibrio_vulnificus_YJ016:0.000000)0.870000:0.051786,156975059_Vibrio_harveyi_ATCC_BAA-1116:0.106231)0.998000:0.188939,114561872_Shewanella_frigidimarina_NCIMB_400:0.163455)0.355000:0.078758,((167622108_Shewanella_halifaxensis_HAW-EB4:0.021160,157963889_Shewanella_pealeana_ATCC_700345:0.036775)0.291000:0.028888,170724477_Shewanella_woodyi_ATCC_51908:0.028081)0.883000:0.098640)0.936000:0.167081,119945708_Psychromonas_ingrahamii_37:0.279309)0.999000:0.338701)0.837000:0.064674,((((16121935_Yersinia_pestis_CO92:0.000000,(22125725_Yersinia_pestis_KIM:0.000000,45441610_Yersinia_pestis_biovar_Microtus_str:0.000000)0.000000:0.000000)0.000000:0.000000,(162418894_Yersinia_pestis_Angola:0.000000,(108812121_Yersinia_pestis_Nepal516:0.000000,(108807845_Yersinia_pestis_Antiqua:0.000000,145599058_Yersinia_pestis_Pestoides_F:0.000000)0.000000:0.000000)0.000000:0.000000)0.000000:0.000000)0.962000:0.235269,54310138_Photobacterium_profundum_SS9:0.253018)1.000000:0.593524,((((157375671_Shewanella_sediminis_HAW-EB3:0.201618,117621287_Aeromonas_hydrophila_subsp._hydroph:0.084589)0.671000:0.053958,(((24372980_Shewanella_oneidensis_MR-1:0.007946,(117921412_Shewanella_sp._ANA-3:0.000000,(114048368_Shewanella_sp._MR-7:0.000000,113971129_Shewanella_sp._MR-4:0.000000)0.948000:0.016000)0.000000:0.000000)0.723000:0.015549,((126175272_Shewanella_baltica_OS155:0.000000,(153001594_Shewanella_baltica_OS185:0.000000,160876330_Shewanella_baltica_OS195:0.000000)0.000000:0.000000)0.882000:0.015595,(120599753_Shewanella_sp._W3-18-1:0.000000,146292311_Shewanella_putrefaciens_CN-32:0.000000)0.872000:0.015757)0.757000:0.008428)0.832000:0.040626,170729206_Shewanella_woodyi_ATCC_51908:0.169036)0.191000:0.052871)0.904000:0.091321,(156975350_Vibrio_harveyi_ATCC_BAA-1116:0.023969,28898946_Vibrio_parahaemolyticus_RIMD_221063:0.000000)1.000000:0.289171)0.924000:0.162091,59711247_Vibrio_fischeri_ES114:0.358357)0.968000:0.219326)0.741000:0.033256)0.999000:0.367094,((((16762714_Salmonella_enterica_subsp._enterica:0.000000,(29144201_Salmonella_enterica_subsp._enterica:0.000000,56415490_Salmonella_enterica_subsp._enterica:0.000000)0.000000:0.000000)1.000000:0.689565,78355857_Desulfovibrio_desulfuricans_G20:0.446077)0.820000:0.110433,78044959_Carboxydothermus_hydrogenoformans_Z:0.254969)0.865000:0.118016,(51597726_Yersinia_pseudotuberculosis_IP_3295:0.000000,(153948026_Yersinia_pseudotuberculosis_IP_3175:0.000000,170022853_Yersinia_pseudotuberculosis_YPIII:0.000000)0.000000:0.000000)0.999000:0.374413)0.929000:0.221908)0.760000:0.092633,158320773_Alkaliphilus_oremlandii_OhILAs:0.545364)1.000000:0.641137,157692497_Bacillus_pumilus_SAFR-032:0.180599)0.798000:0.096972,52081136_Bacillus_licheniformis_ATCC_14580:0.000000,52786516_Bacillus_licheniformis_ATCC_14580:0.000000);
