# Supplementary material for: Genome-wide phylogenetic analysis of the pathogenic potential of Vibrio furnissii
Source: Front Microbiol. 2014 Aug 21;5:435. doi: 10.3389/fmicb.2014.00435 (PMC4139957; doi:10.3389/fmicb.2014.00435)
Supplement: Supplementary file 1 [file DataSheet1.ZIP › all_vfu_trees/VfuA00008.afa-gb-o.phylip_phyml_tree.txt]

((((((((((((((((((((((((((((((((110808046_Shigella_flexneri_5_str._8401:0.000000,(170083652_Escherichia_coli_str._K-12_substr._:0.000000,(161367453_Escherichia_coli_O157_H7_EDL933:0.000000,161949987_Shigella_dysenteriae_Sd197:0.000000)0.000000:0.000000)0.000000:0.000000)0.000000:0.000000,(161485846_Shigella_flexneri_2a_str._301:0.000000,89110927_Escherichia_coli_W3110:0.000000)0.000000:0.000000)0.000000:0.000000,(((162138300_Escherichia_coli_UTI89:0.000000,157163678_Escherichia_coli_HS:0.000000)0.000000:0.000000,((157147821_Citrobacter_koseri_ATCC_BAA-895:0.021823,161486009_Escherichia_coli_CFT073:0.000000)0.000000:0.000000,170682131_Escherichia_coli_SECEC_SMS-3-5:0.000000)0.000000:0.000000)0.000000:0.000000,90111705_Escherichia_coli_str._K-12_substr._:0.000000)0.000000:0.000000)0.000000:0.000000,38704245_Escherichia_coli_O157_H7_str._Sakai:0.000000)0.000000:0.000000,110644573_Escherichia_coli_536:0.000000)0.000000:0.000000,(157155588_Escherichia_coli_E24377A:0.000000,170021777_Escherichia_coli_ATCC_8739:0.000000)0.000000:0.000000)0.000000:0.000000,117626559_Escherichia_coli_APEC_O1:0.000000)0.456000:0.000000,146310042_Enterobacter_sp._638:0.071661)0.360000:0.021756,(162139500_Salmonella_enterica_subsp._enterica:0.000000,((161486767_Salmonella_enterica_subsp._enterica:0.000000,(161936195_Salmonella_enterica_subsp._enterica:0.000000,(161617669_Salmonella_enterica_subsp._enterica:0.000000,161505100_Salmonella_enterica_subsp._arizonae:0.000000)0.000000:0.000000)0.000000:0.000000)0.000000:0.000000,(161501901_Salmonella_enterica_subsp._enterica:0.000000,161353572_Salmonella_typhimurium_LT2:0.000000)0.000000:0.000000)0.000000:0.000000)0.459000:0.000000)0.929000:0.046712,156932427_Enterobacter_sakazakii_ATCC_BAA-894:0.000000)0.000000:0.000000,(152973072_Klebsiella_pneumoniae_subsp._pneumo:0.022094,((85058327_Sodalis_glossinidius_str._morsitans:0.094364,(50122528_Erwinia_carotovora_subsp._atrosepti:0.023039,(157368699_Serratia_proteamaculans_568:0.118280,(16123678_Yersinia_pestis_CO92:0.000000,(22124565_Yersinia_pestis_KIM:0.000000,(45440405_Yersinia_pestis_biovar_Microtus_str:0.000000,((108813436_Yersinia_pestis_Nepal516:0.000000,108806080_Yersinia_pestis_Antiqua:0.000000)0.000000:0.000000,(145600828_Yersinia_pestis_Pestoides_F:0.000000,(51594796_Yersinia_pseudotuberculosis_IP_3295:0.000000,(153948387_Yersinia_pseudotuberculosis_IP_3175:0.000000,(170025993_Yersinia_pseudotuberculosis_YPIII:0.000000,123440779_Yersinia_enterocolitica_subsp._ente:0.000000)0.000000:0.000000)0.000000:0.000000)0.000000:0.000000)0.000000:0.000000)0.000000:0.000000)0.000000:0.000000)0.000000:0.000000)0.971000:0.115911)0.001000:0.000000)0.713000:0.018135)0.749000:0.029505,161579558_Photorhabdus_luminescens_subsp._lau:0.069130)0.861000:0.047075)0.774000:0.021558)0.906000:0.087238,((170718449_Haemophilus_somnus_2336:0.000000,113461444_Haemophilus_somnus_129PT:0.000000)0.951000:0.088620,15603763_Pasteurella_multocida_subsp._multoc:0.000000)0.726000:0.030008)0.911000:0.067752,(152978397_Actinobacillus_succinogenes_130Z:0.037051,(52425918_Mannheimia_succiniciproducens_MBEL5:0.057349,(((117621334_Aeromonas_hydrophila_subsp._hydroph:0.000000,145298261_Aeromonas_salmonicida_subsp._salmon:0.000000)0.934000:0.106848,(54310397_Photobacterium_profundum_SS9:0.023101,((28897059_Vibrio_parahaemolyticus_RIMD_221063:0.000000,((27364187_Vibrio_vulnificus_CMCP6:0.000000,37678586_Vibrio_vulnificus_YJ016:0.000000)0.757000:0.021018,(15642563_Vibrio_cholerae_O1_biovar_eltor_str:0.000000,147673755_Vibrio_cholerae_O395:0.000000)0.935000:0.069438)0.898000:0.048290)0.776000:0.020449,156973078_Vibrio_harveyi_ATCC_BAA-1116:0.024167)0.620000:0.046039)0.801000:0.051402)0.226000:0.056056,59710921_Vibrio_fischeri_ES114:0.042780)0.969000:0.190869)0.746000:0.044567)0.601000:0.031543)0.746000:0.046813,(152997278_Marinomonas_sp._MWYL1:0.319582,119775827_Shewanella_amazonensis_SB2B:0.255770)0.863000:0.117237)0.710000:0.030212,(126209169_Actinobacillus_pleuropneumoniae_L20:0.157653,34540501_Porphyromonas_gingivalis_W83:0.326357)0.001000:0.000000)0.828000:0.090340,((29348386_Bacteroides_thetaiotaomicron_VPI-54:0.000000,(60683721_Bacteroides_fragilis_NCTC_9343:0.000000,53715794_Bacteroides_fragilis_YCH46:0.000000)0.982000:0.087464)0.783000:0.025788,150003992_Bacteroides_vulgatus_ATCC_8482:0.015899)0.985000:0.205298)0.757000:0.086290,((((127511284_Shewanella_loihica_PV-4:0.260650,(113968834_Shewanella_sp._MR-4:0.000000,(((153002381_Shewanella_baltica_OS185:0.000000,(24372075_Shewanella_oneidensis_MR-1:0.000000,117918946_Shewanella_sp._ANA-3:0.000000)0.000000:0.000000)0.444000:0.000000,114049027_Shewanella_sp._MR-7:0.021143)0.001000:0.000000,(160877104_Shewanella_baltica_OS195:0.000000,(120597410_Shewanella_sp._W3-18-1:0.000000,146294449_Shewanella_putrefaciens_CN-32:0.000000)0.903000:0.043355)0.981000:0.113629)0.513000:0.023048)0.920000:0.185092)0.865000:0.167488,(157373625_Shewanella_sediminis_HAW-EB3:0.128907,(((167622509_Shewanella_halifaxensis_HAW-EB4:0.111837,170728775_Shewanella_woodyi_ATCC_51908:0.042231)0.766000:0.020688,157960334_Shewanella_pealeana_ATCC_700345:0.000000)0.891000:0.098007,157373636_Shewanella_sediminis_HAW-EB3:0.063336)0.876000:0.106088)0.728000:0.041371)0.565000:0.058365,(167622493_Shewanella_halifaxensis_HAW-EB4:0.021106,(157960310_Shewanella_pealeana_ATCC_700345:0.000000,170728795_Shewanella_woodyi_ATCC_51908:0.000000)0.501000:0.000000)0.953000:0.154788)0.173000:0.074699,51245019_Desulfotalea_psychrophila_LSv54:0.522618)0.770000:0.099366)0.592000:0.005434,((110640018_Cytophaga_hutchinsonii_ATCC_33406:0.493351,150008365_Parabacteroides_distasonis_ATCC_850:0.317990)0.821000:0.181889,(((114797197_Hyphomonas_neptunium_ATCC_15444:0.430185,182414002_Opitutus_terrae_PB90-1:0.680772)0.760000:0.179723,(((165977076_Actinobacillus_pleuropneumoniae_ser:0.000000,126209104_Actinobacillus_pleuropneumoniae_L20:0.000000)0.698000:0.022548,33152887_Haemophilus_ducreyi_35000HP:0.224507)0.977000:0.291230,110833119_Alcanivorax_borkumensis_SK2:0.360267)0.779000:0.105684)0.241000:0.067520,((90023228_Saccharophagus_degradans_2-40:0.148515,167647943_Caulobacter_sp._K31:0.389156)0.038000:0.131341,(167648892_Caulobacter_sp._K31:0.151168,16127866_Caulobacter_crescentus_CB15:0.115067)0.950000:0.257717)0.618000:0.158049)0.833000:0.121069)0.874000:0.124244)0.001000:0.000000,(94971559_Acidobacteria_bacterium_Ellin345:0.232507,((((53715793_Bacteroides_fragilis_YCH46:0.000000,60683720_Bacteroides_fragilis_NCTC_9343:0.000000)0.458000:0.000000,150003993_Bacteroides_vulgatus_ATCC_8482:0.118273)0.792000:0.030029,29348385_Bacteroides_thetaiotaomicron_VPI-54:0.013234)0.899000:0.099163,((34540503_Porphyromonas_gingivalis_W83:0.252597,(150009304_Parabacteroides_distasonis_ATCC_850:0.105223,110638088_Cytophaga_hutchinsonii_ATCC_33406:0.201493)0.573000:0.052803)0.767000:0.076723,(((((71282635_Colwellia_psychrerythraea_34H:0.178755,119944680_Psychromonas_ingrahamii_37:0.158236)0.907000:0.131909,(109896935_Pseudoalteromonas_atlantica_T6c:0.143082,77360357_Pseudoalteromonas_haloplanktis_TAC1:0.112063)0.838000:0.056269)0.742000:0.026618,((157962895_Shewanella_pealeana_ATCC_700345:0.000000,167625076_Shewanella_halifaxensis_HAW-EB4:0.000000)0.905000:0.067922,((((((((114046507_Shewanella_sp._MR-7:0.000000,(113969307_Shewanella_sp._MR-4:0.000000,117919414_Shewanella_sp._ANA-3:0.000000)0.000000:0.000000)0.000000:0.000000,160876634_Shewanella_baltica_OS195:0.000000)0.000000:0.000000,153001912_Shewanella_baltica_OS185:0.000000)0.000000:0.000000,126175507_Shewanella_baltica_OS155:0.000000)0.488000:0.000000,(120597830_Shewanella_sp._W3-18-1:0.000000,(146294032_Shewanella_putrefaciens_CN-32:0.000000,24372722_Shewanella_oneidensis_MR-1:0.000000)0.000000:0.000000)0.835000:0.021585)0.732000:0.044749,91792353_Shewanella_denitrificans_OS217:0.021886)0.949000:0.091073,119775638_Shewanella_amazonensis_SB2B:0.153072)0.000000:0.000000,((114562151_Shewanella_frigidimarina_NCIMB_400:0.022437,157376538_Shewanella_sediminis_HAW-EB3:0.022090)0.789000:0.022028,(170727913_Shewanella_woodyi_ATCC_51908:0.021983,127513769_Shewanella_loihica_PV-4:0.000000)0.000000:0.000000)0.673000:0.022847)0.732000:0.021007)0.963000:0.100605)0.002000:0.000000,(90021202_Saccharophagus_degradans_2-40:0.182327,78485370_Thiomicrospira_crunogena_XCL-2:0.190124)0.766000:0.047296)0.775000:0.082519,(((((152988799_Pseudomonas_aeruginosa_PA7:0.000000,(15599768_Pseudomonas_aeruginosa_PAO1:0.000000,116052714_Pseudomonas_aeruginosa_UCBPP-PA14:0.000000)0.000000:0.000000)0.921000:0.042096,77461085_Pseudomonas_fluorescens_PfO-1:0.000000)0.518000:0.020808,(((((167031731_Pseudomonas_putida_GB-1:0.000000,170723662_Pseudomonas_putida_W619:0.000000)0.924000:0.020652,104780052_Pseudomonas_entomophila_L48:0.000000)0.000000:0.000000,148545961_Pseudomonas_putida_F1:0.000000)0.000000:0.000000,26987420_Pseudomonas_putida_KT2440:0.000000)0.439000:0.000000,((66047482_Pseudomonas_syringae_pv._syringae_B:0.000000,(71736181_Pseudomonas_syringae_pv._phaseolico:0.000000,28871713_Pseudomonas_syringae_pv._tomato_str:0.000000)0.000000:0.000000)0.880000:0.041924,146306238_Pseudomonas_mendocina_ymp:0.091106)0.862000:0.042522)0.565000:0.020718)0.003000:0.000000,70732638_Pseudomonas_fluorescens_Pf-5:0.000000)0.748000:0.020729,146281339_Pseudomonas_stutzeri_A1501:0.000000)0.892000:0.091922)0.869000:0.087044)0.844000:0.086918)0.739000:0.032102)0.774000:0.024418)0.000000:0.000000,((((109896439_Pseudoalteromonas_atlantica_T6c:0.096311,((((27364730_Vibrio_vulnificus_CMCP6:0.000000,37681221_Vibrio_vulnificus_YJ016:0.000000)0.000000:0.000000,54307529_Photobacterium_profundum_SS9:0.000000)0.790000:0.021726,((156972442_Vibrio_harveyi_ATCC_BAA-1116:0.000000,28899552_Vibrio_parahaemolyticus_RIMD_221063:0.000000)0.458000:0.000000,(((((((157374057_Shewanella_sediminis_HAW-EB3:0.000000,(114564399_Shewanella_frigidimarina_NCIMB_400:0.020542,91794259_Shewanella_denitrificans_OS217:0.048880)0.812000:0.022486)0.004000:0.000000,170725330_Shewanella_woodyi_ATCC_51908:0.021143)0.879000:0.043331,(157960655_Shewanella_pealeana_ATCC_700345:0.020571,167622821_Shewanella_halifaxensis_HAW-EB4:0.000000)0.863000:0.041785)0.770000:0.021241,((((126173134_Shewanella_baltica_OS155:0.000000,(153001982_Shewanella_baltica_OS185:0.000000,160876702_Shewanella_baltica_OS195:0.000000)0.000000:0.000000)0.828000:0.021022,((117919354_Shewanella_sp._ANA-3:0.000000,((113971369_Shewanella_sp._MR-4:0.000000,114046446_Shewanella_sp._MR-7:0.000000)0.848000:0.021532,(120597769_Shewanella_sp._W3-18-1:0.000000,146294098_Shewanella_putrefaciens_CN-32:0.000000)0.918000:0.047519)0.001000:0.000000)0.553000:0.021479,24372650_Shewanella_oneidensis_MR-1:0.000000)0.000000:0.000000)0.923000:0.084108,119946732_Psychromonas_ingrahamii_37:0.113172)0.776000:0.031983,(119773780_Shewanella_amazonensis_SB2B:0.084688,127511774_Shewanella_loihica_PV-4:0.000000)0.335000:0.020361)0.796000:0.020524)0.000000:0.000000,(59710833_Vibrio_fischeri_ES114:0.052164,34540502_Porphyromonas_gingivalis_W83:0.354040)0.836000:0.059272)0.931000:0.066320,XX_VfuA00008_:0.021457)0.771000:0.020341,(15640381_Vibrio_cholerae_O1_biovar_eltor_str:0.000000,147673443_Vibrio_cholerae_O395:0.000000)0.774000:0.021792)0.800000:0.020569)0.000000:0.000000)0.594000:0.068553,(145300185_Aeromonas_salmonicida_subsp._salmon:0.000000,117619579_Aeromonas_hydrophila_subsp._hydroph:0.000000)0.996000:0.204341)0.751000:0.022940)0.794000:0.065170,((15639848_Treponema_pallidum_subsp._pallidum_:0.570340,((152994876_Marinomonas_sp._MWYL1:0.173292,117925416_Magnetococcus_sp._MC-1:0.558838)0.719000:0.077758,((((21242301_Xanthomonas_axonopodis_pv._citri_st:0.000000,78047149_Xanthomonas_campestris_pv._vesicato:0.000000)0.837000:0.022248,(84623602_Xanthomonas_oryzae_pv._oryzae_MAFF_:0.000000,58581688_Xanthomonas_oryzae_pv._oryzae_KACC1:0.000000)0.456000:0.000000)0.775000:0.042107,(21230957_Xanthomonas_campestris_pv._campestr:0.000000,66769041_Xanthomonas_campestris_pv._campestr:0.000000)0.756000:0.027680)0.100000:0.047868,(170730410_Xylella_fastidiosa_M12:0.000000,(182681784_Xylella_fastidiosa_M23:0.000000,(28199058_Xylella_fastidiosa_Temecula1:0.000000,15838206_Xylella_fastidiosa_9a5c:0.000000)0.000000:0.000000)0.000000:0.000000)0.913000:0.154305)0.987000:0.330060)0.691000:0.042180)0.756000:0.036320,((77361803_Pseudoalteromonas_haloplanktis_TAC1:0.028436,71280667_Colwellia_psychrerythraea_34H:0.242835)0.040000:0.066686,150009303_Parabacteroides_distasonis_ATCC_850:0.275236)0.546000:0.004203)0.749000:0.021254)0.000000:0.000000,(((((42527789_Treponema_denticola_ATCC_35405:0.367677,(53805236_Methylococcus_capsulatus_str._Bath:0.201246,56552608_Zymomonas_mobilis_subsp._mobilis_ZM:0.389970)0.750000:0.058218)0.782000:0.075787,120436875_Gramella_forsetii_KT0803:0.530148)0.729000:0.057146,(146329262_Dichelobacter_nodosus_VCS1703A:0.211713,120553407_Marinobacter_aquaeolei_VT8:0.263063)0.795000:0.074052)0.805000:0.050088,((((93007230_Psychrobacter_cryohalolentis_K5:0.000000,71066644_Psychrobacter_arcticus_273-4:0.000000)0.872000:0.086278,148654048_Psychrobacter_sp._PRwf-1:0.326061)0.767000:0.061016,((((15677418_Neisseria_meningitidis_MC58:0.000000,(15794649_Neisseria_meningitidis_Z2491:0.020994,59801584_Neisseria_gonorrhoeae_FA_1090:0.020937)0.510000:0.000000)0.000000:0.000000,121635224_Neisseria_meningitidis_FAM18:0.000000)0.000000:0.000000,161870422_Neisseria_meningitidis_053442:0.000000)0.999000:0.276263,(((126640161_Acinetobacter_baumannii_ATCC_17978:0.000000,169632079_Acinetobacter_baumannii:0.000000)0.804000:0.020306,169797743_Acinetobacter_baumannii:0.000000)0.881000:0.073263,(((169632078_Acinetobacter_baumannii:0.021233,(126640160_Acinetobacter_baumannii_ATCC_17978:0.000000,169797744_Acinetobacter_baumannii:0.000000)0.465000:0.000000)0.916000:0.074863,50083359_Acinetobacter_sp._ADP1:0.041714)0.938000:0.152768,50083360_Acinetobacter_sp._ADP1:0.154703)0.698000:0.050197)0.716000:0.031693)0.850000:0.105541)0.678000:0.111888,56461409_Idiomarina_loihiensis_L2TR:0.136488)0.770000:0.046369)0.000000:0.000000,(((157165615_Campylobacter_concisus_13826:0.420604,34556812_Wolinella_succinogenes_DSM_1740:0.123938)0.961000:0.325079,(77359980_Pseudoalteromonas_haloplanktis_TAC1:0.325847,(((59713639_Vibrio_fischeri_ES114:0.105242,(((71281417_Colwellia_psychrerythraea_34H:0.088080,((145299933_Aeromonas_salmonicida_subsp._salmon:0.020845,117620814_Aeromonas_hydrophila_subsp._hydroph:0.000000)0.962000:0.120278,(15601419_Vibrio_cholerae_O1_biovar_eltor_str:0.000000,147672220_Vibrio_cholerae_O395:0.000000)0.984000:0.138780)0.003000:0.000000)0.765000:0.026519,(114564208_Shewanella_frigidimarina_NCIMB_400:0.153112,119946863_Psychromonas_ingrahamii_37:0.168565)0.891000:0.119435)0.386000:0.023972,(54309562_Photobacterium_profundum_SS9:0.056593,((127511889_Shewanella_loihica_PV-4:0.000000,119773827_Shewanella_amazonensis_SB2B:0.177203)0.809000:0.038373,((170725464_Shewanella_woodyi_ATCC_51908:0.066451,157374168_Shewanella_sediminis_HAW-EB3:0.000000)0.544000:0.037689,((((160876341_Shewanella_baltica_OS195:0.021491,(146292303_Shewanella_putrefaciens_CN-32:0.021699,120599761_Shewanella_sp._W3-18-1:0.000000)0.850000:0.043309)0.000000:0.000000,(126175283_Shewanella_baltica_OS155:0.000000,153001605_Shewanella_baltica_OS185:0.000000)0.755000:0.000000)0.000000:0.000000,(((114048378_Shewanella_sp._MR-7:0.000000,117921422_Shewanella_sp._ANA-3:0.000000)0.474000:0.000000,113971139_Shewanella_sp._MR-4:0.022127)0.000000:0.000000,24372968_Shewanella_oneidensis_MR-1:0.021277)0.704000:0.044621)0.928000:0.061737,(167622914_Shewanella_halifaxensis_HAW-EB4:0.000000,157960751_Shewanella_pealeana_ATCC_700345:0.000000)0.824000:0.039225)0.640000:0.010442)0.786000:0.030596)0.865000:0.054321)0.866000:0.056732)0.001000:0.000000)0.791000:0.027158,(162455826_Sorangium_cellulosum_So_ce_56:0.488755,((156976616_Vibrio_harveyi_ATCC_BAA-1116:0.020501,28900400_Vibrio_parahaemolyticus_RIMD_221063:0.000000)0.761000:0.024853,(37676735_Vibrio_vulnificus_YJ016:0.000000,27366959_Vibrio_vulnificus_CMCP6:0.000000)0.918000:0.084473)0.894000:0.149034)0.677000:0.016158)0.839000:0.090996,91792249_Shewanella_denitrificans_OS217:0.186773)0.180000:0.029696)0.844000:0.126425)0.661000:0.042996,150025932_Flavobacterium_psychrophilum_JIP02_:0.352123)0.813000:0.066648)0.945000:0.142659)0.313000:0.022643,((70731749_Pseudomonas_fluorescens_Pf-5:0.000000,(77457898_Pseudomonas_fluorescens_PfO-1:0.000000,((146306346_Pseudomonas_mendocina_ymp:0.000000,((((148549211_Pseudomonas_putida_F1:0.000000,26988446_Pseudomonas_putida_KT2440:0.000000)0.000000:0.000000,(167032318_Pseudomonas_putida_GB-1:0.000000,170720450_Pseudomonas_putida_W619:0.000000)0.000000:0.000000)0.480000:0.000000,(28871042_Pseudomonas_syringae_pv._tomato_str:0.021030,(66044839_Pseudomonas_syringae_pv._syringae_B:0.000000,71733570_Pseudomonas_syringae_pv._phaseolico:0.000000)0.443000:0.000000)0.925000:0.067727)0.345000:0.021433,104780609_Pseudomonas_entomophila_L48:0.000000)0.666000:0.044207)0.000000:0.000000,((15598458_Pseudomonas_aeruginosa_PAO1:0.000000,(116051276_Pseudomonas_aeruginosa_UCBPP-PA14:0.000000,152989366_Pseudomonas_aeruginosa_PA7:0.000000)0.000000:0.000000)0.934000:0.083530,146283109_Pseudomonas_stutzeri_A1501:0.026949)0.750000:0.021591)0.959000:0.065986)0.494000:0.043689)0.983000:0.253945,(42523992_Bdellovibrio_bacteriovorus_HD100:0.068479,(((71906629_Dechloromonas_aromatica_RCB:0.063916,((((108763019_Myxococcus_xanthus_DK_1622:0.058900,(86159817_Anaeromyxobacter_dehalogenans_2CP-C:0.165867,153006306_Anaeromyxobacter_sp._Fw109-5:0.050979)0.934000:0.136502)0.888000:0.102345,124266493_Methylibium_petroleiphilum_PM1:0.122635)0.228000:0.041575,(((((121605580_Polaromonas_naphthalenivorans_CJ2:0.000001,91787743_Polaromonas_sp._JS666:0.021481)0.983000:0.114313,(73538732_Ralstonia_eutropha_JMP134:0.057091,116696114_Ralstonia_eutropha_H16:0.031745)0.897000:0.064847)0.776000:0.021141,17546284_Ralstonia_solanacearum_GMI1000:0.000000)0.788000:0.036295,(94314542_Ralstonia_metallidurans_CH34:0.000000,((91779316_Burkholderia_xenovorans_LB400:0.119383,34497817_Chromobacterium_violaceum_ATCC_1247:0.354808)0.772000:0.049424,108759587_Myxococcus_xanthus_DK_1622:0.205535)0.855000:0.081545)0.549000:0.028104)0.850000:0.044335,((120611808_Acidovorax_avenae_subsp._citrulli_A:0.101019,121594295_Acidovorax_sp._JS42:0.020961)0.875000:0.064859,160896523_Delftia_acidovorans_SPH-1:0.053109)0.859000:0.046813)0.885000:0.060464)0.885000:0.063228,(116623008_Solibacter_usitatus_Ellin6076:0.183993,148265463_Geobacter_uraniireducens_Rf4:0.084607)0.815000:0.046903)0.716000:0.019267)0.802000:0.090548,((((119026442_Bifidobacterium_adolescentis_ATCC_1:0.822510,163846438_Chloroflexus_aurantiacus_J-10-fl:0.222949)0.000000:0.000000,((((148240077_Synechococcus_sp._WH_7803:0.000000,113954924_Synechococcus_sp._CC9311:0.043799)0.771000:0.033691,(78212418_Synechococcus_sp._CC9605:0.021397,33866159_Synechococcus_sp._WH_8102:0.098369)0.618000:0.010093)0.173000:0.026627,(16329650_Synechocystis_sp._PCC_6803:0.195782,(158334954_Acaryochloris_marina_MBIC11017:0.137439,(56751758_Synechococcus_elongatus_PCC_6301:0.000000,81301163_Synechococcus_elongatus_PCC_7942:0.000000)0.889000:0.085385)0.348000:0.042433)0.756000:0.029113)0.782000:0.060787,(123966687_Prochlorococcus_marinus_str._MIT_95:0.025278,33861849_Prochlorococcus_marinus_subsp._past:0.016830)0.901000:0.070300)0.847000:0.079762)0.768000:0.035894,119899608_Azoarcus_sp._BH72:0.109527)0.810000:0.106922,148263847_Geobacter_uraniireducens_Rf4:0.169172)0.960000:0.284133)0.728000:0.034919,(((((((16766742_Salmonella_typhimurium_LT2:0.000000,(56415372_Salmonella_enterica_subsp._enterica:0.000000,161616480_Salmonella_enterica_subsp._enterica:0.000000)0.000000:0.000000)0.000000:0.000000,156936493_Enterobacter_sakazakii_ATCC_BAA-894:0.000000)0.000000:0.000000,((((157148915_Citrobacter_koseri_ATCC_BAA-895:0.020817,146313397_Enterobacter_sp._638:0.000000)0.646000:0.021092,152972240_Klebsiella_pneumoniae_subsp._pneumo:0.000000)0.487000:0.020943,((16762830_Salmonella_enterica_subsp._enterica:0.000000,29144317_Salmonella_enterica_subsp._enterica:0.000000)0.830000:0.020876,(62181957_Salmonella_enterica_subsp._enterica:0.000000,161505992_Salmonella_enterica_subsp._arizonae:0.000000)0.458000:0.000000)0.534000:0.021197)0.000000:0.000000,((50122969_Erwinia_carotovora_subsp._atrosepti:0.066880,85060269_Sodalis_glossinidius_str._morsitans:0.021305)0.760000:0.034433,(157372788_Serratia_proteamaculans_568:0.021538,(((22127847_Yersinia_pestis_KIM:0.000000,45440054_Yersinia_pestis_biovar_Microtus_str:0.000000)0.000000:0.000000,((16120534_Yersinia_pestis_CO92:0.000000,51598000_Yersinia_pseudotuberculosis_IP_3295:0.000000)0.000000:0.000000,((108814032_Yersinia_pestis_Nepal516:0.000000,108809268_Yersinia_pestis_Antiqua:0.000000)0.000000:0.000000,((145597439_Yersinia_pestis_Pestoides_F:0.000000,153948271_Yersinia_pseudotuberculosis_IP_3175:0.000000)0.000000:0.000000,(162418288_Yersinia_pestis_Angola:0.000000,170022531_Yersinia_pseudotuberculosis_YPIII:0.000000)0.000000:0.000000)0.000000:0.000000)0.000000:0.000000)0.000000:0.000000)0.916000:0.042793,123444110_Yersinia_enterocolitica_subsp._ente:0.000000)0.909000:0.043181)0.754000:0.018455)0.799000:0.032651)0.255000:0.000000)0.003000:0.000000,37524433_Photorhabdus_luminescens_subsp._lau:0.085325)0.524000:0.021008,(15833452_Escherichia_coli_O157_H7_str._Sakai:0.000000,(26249945_Escherichia_coli_CFT073:0.000000,(74313853_Shigella_sonnei_Ss046:0.000000,(82545696_Shigella_boydii_Sb227:0.000000,(91212823_Escherichia_coli_UTI89:0.000000,(117625625_Escherichia_coli_APEC_O1:0.000000,(157162823_Escherichia_coli_HS:0.000000,(157157129_Escherichia_coli_E24377A:0.000000,(170680696_Escherichia_coli_SECEC_SMS-3-5:0.000000,(((((89110663_Escherichia_coli_W3110:0.000000,16131226_Escherichia_coli_str._K-12_substr._:0.000000)0.000000:0.000000,(((((15803860_Escherichia_coli_O157_H7_EDL933:0.000000,82778628_Shigella_dysenteriae_Sd197:0.000000)0.000000:0.000000,110643588_Escherichia_coli_536:0.000000)0.000000:0.000000,187731312_Shigella_boydii_CDC_3083-94:0.000000)0.000000:0.000000,170082864_Escherichia_coli_str._K-12_substr._:0.000000)0.000000:0.000000,170018417_Escherichia_coli_ATCC_8739:0.000000)0.000000:0.000000)0.000000:0.000000,110807180_Shigella_flexneri_5_str._8401:0.000000)0.000000:0.000000,30065367_Shigella_flexneri_2a_str._2457T:0.000000)0.000000:0.000000,24114611_Shigella_flexneri_2a_str._301:0.000000)0.000000:0.000000)0.000000:0.000000)0.000000:0.000000)0.000000:0.000000)0.000000:0.000000)0.000000:0.000000)0.000000:0.000000)0.000000:0.000000)0.000000:0.000000)0.491000:0.000000)0.389000:0.067767,((21672779_Buchnera_aphidicola_str._Sg:0.154609,15617127_Buchnera_aphidicola_str._APS:0.000000)0.894000:0.110631,27904951_Buchnera_aphidicola_str._Bp:0.141938)0.947000:0.175815)0.874000:0.082296,((32470858_Rhodopirellula_baltica_SH_1:0.757641,((((((68249174_Haemophilus_influenzae_86-028NP:0.000000,(148825147_Haemophilus_influenzae_PittEE:0.000000,148827766_Haemophilus_influenzae_PittGG:0.000000)0.000000:0.000000)0.490000:0.000000,16272517_Haemophilus_influenzae_Rd_KW20:0.021168)0.985000:0.124942,15603214_Pasteurella_multocida_subsp._multoc:0.120112)0.000000:0.000000,152978358_Actinobacillus_succinogenes_130Z:0.062322)0.054000:0.021517,52424212_Mannheimia_succiniciproducens_MBEL5:0.062526)0.532000:0.039041,(113461773_Haemophilus_somnus_129PT:0.021320,170718083_Haemophilus_somnus_2336:0.000000)0.996000:0.240783)0.647000:0.016599)0.650000:0.081206,182415830_Opitutus_terrae_PB90-1:0.160116)0.789000:0.045502)0.930000:0.114375)0.796000:0.050790)0.309000:0.098470)0.821000:0.084347)0.870000:0.044874)0.729000:0.036512,157377253_Shewanella_sediminis_HAW-EB3:0.484577)0.723000:0.055349,(77917908_Pelobacter_carbinolicus_DSM_2380:0.057697,158522420_Desulfococcus_oleovorans_Hxd3:0.511968)0.888000:0.113724)0.000000:0.000000,158521588_Desulfococcus_oleovorans_Hxd3:0.265731)0.625000:0.017061,((83643181_Hahella_chejuensis_KCTC_2396:0.195399,77920197_Pelobacter_carbinolicus_DSM_2380:0.283591)0.745000:0.062526,77918388_Pelobacter_carbinolicus_DSM_2380:0.115849)0.804000:0.077001)0.413000:0.056794,(114571148_Maricaulis_maris_MCS10:0.507475,148265085_Geobacter_uraniireducens_Rf4:0.155001)0.840000:0.111002)0.756000:0.085818,(92115256_Chromohalobacter_salexigens_DSM_304:0.282618,32476267_Rhodopirellula_baltica_SH_1:0.200686)0.902000:0.239171)0.409000:0.062972,77164725_Nitrosococcus_oceani_ATCC_19707:0.155437)0.864000:0.191324,((54296815_Legionella_pneumophila_str._Paris:0.000000,52841028_Legionella_pneumophila_subsp._pneum:0.000000)0.000000:0.000000,(54293773_Legionella_pneumophila_str._Lens:0.000000,148360557_Legionella_pneumophila_str._Corby:0.000000)0.000000:0.000000)0.942000:0.203990)0.856000:0.177014,171060463_Leptothrix_cholodnii_SP-6:0.466021)0.688000:0.049393,78485107_Thiomicrospira_crunogena_XCL-2:0.265151)0.971000:0.278139,154706488_Coxiella_burnetii_Dugway_5J108-111:0.000000)0.000000:0.000000,29653968_Coxiella_burnetii_RSA_493:0.000000,161830847_Coxiella_burnetii_RSA_331:0.000000);
