# Supplementary material for: Genome-wide phylogenetic analysis of the pathogenic potential of Vibrio furnissii
Source: Front Microbiol. 2014 Aug 21;5:435. doi: 10.3389/fmicb.2014.00435 (PMC4139957; doi:10.3389/fmicb.2014.00435)
Supplement: Supplementary file 1 [file DataSheet1.ZIP › all_vfu_trees/VfuA00009.afa-gb-o.phylip_phyml_tree.txt]

(((((((((((((153001983_Shewanella_baltica_OS185:0.000000,126173133_Shewanella_baltica_OS155:0.000000)0.000000:0.000000,160876703_Shewanella_baltica_OS195:0.016145)0.997000:0.083761,((146294099_Shewanella_putrefaciens_CN-32:0.000000,120597768_Shewanella_sp._W3-18-1:0.000000)0.909000:0.034104,24372649_Shewanella_oneidensis_MR-1:0.073870)0.360000:0.029696)0.291000:0.014591,((113971370_Shewanella_sp._MR-4:0.015557,114046445_Shewanella_sp._MR-7:0.000000)0.275000:0.018701,117919353_Shewanella_sp._ANA-3:0.046422)0.768000:0.016039)0.931000:0.124653,(157374056_Shewanella_sediminis_HAW-EB3:0.121341,170725329_Shewanella_woodyi_ATCC_51908:0.232576)0.993000:0.234102)0.871000:0.108477,(91794260_Shewanella_denitrificans_OS217:0.229503,114564400_Shewanella_frigidimarina_NCIMB_400:0.211860)0.985000:0.261170)0.453000:0.115313,(127511773_Shewanella_loihica_PV-4:0.215042,119773779_Shewanella_amazonensis_SB2B:0.283703)0.812000:0.103914)0.988000:0.340679,(((((109896440_Pseudoalteromonas_atlantica_T6c:0.240454,77361804_Pseudoalteromonas_haloplanktis_TAC1:0.340509)0.879000:0.110408,(145300186_Aeromonas_salmonicida_subsp._salmon:0.025381,117620085_Aeromonas_hydrophila_subsp._hydroph:0.078854)0.995000:0.278981)0.548000:0.076978,56461410_Idiomarina_loihiensis_L2TR:0.731128)0.700000:0.072572,71280020_Colwellia_psychrerythraea_34H:0.386408)0.882000:0.149251,((59710832_Vibrio_fischeri_ES114:0.117819,((27364729_Vibrio_vulnificus_CMCP6:0.000000,37681222_Vibrio_vulnificus_YJ016:0.000000)0.903000:0.049336,(((147674695_Vibrio_cholerae_O395:0.000000,15640380_Vibrio_cholerae_O1_biovar_eltor_str:0.000000)1.000000:0.228957,XX_VfuA00009_:0.096994)0.041000:0.040792,(156972443_Vibrio_harveyi_ATCC_BAA-1116:0.083006,28899553_Vibrio_parahaemolyticus_RIMD_221063:0.033407)0.914000:0.049982)0.892000:0.051466)0.921000:0.094230)0.946000:0.168750,54307528_Photobacterium_profundum_SS9:0.170877)0.908000:0.173741)0.837000:0.149402)0.724000:0.112706,71281850_Colwellia_psychrerythraea_34H:0.985170)0.793000:0.131867,(90023227_Saccharophagus_degradans_2-40:0.697254,83649051_Hahella_chejuensis_KCTC_2396:0.742609)0.546000:0.235450)0.999000:0.626792,20091353_Methanosarcina_acetivorans_C2A:0.327942)0.889000:0.199566,113477320_Trichodesmium_erythraeum_IMS101:0.070017)0.803000:0.030469,113476093_Trichodesmium_erythraeum_IMS101:0.000000,113478009_Trichodesmium_erythraeum_IMS101:0.075701);
