# Supplementary material for: Genome-wide phylogenetic analysis of the pathogenic potential of Vibrio furnissii
Source: Front Microbiol. 2014 Aug 21;5:435. doi: 10.3389/fmicb.2014.00435 (PMC4139957; doi:10.3389/fmicb.2014.00435)
Supplement: Supplementary file 1 [file DataSheet1.ZIP › all_vfu_trees/VfuA00010.afa-gb-o.phylip_phyml_tree.txt]

((((59710831_Vibrio_fischeri_ES114:0.159915,(161501828_Vibrio_vulnificus_CMCP6:0.000000,161486593_Vibrio_vulnificus_YJ016:0.000000)0.973000:0.123777)0.699000:0.013731,(28899554_Vibrio_parahaemolyticus_RIMD_221063:0.059693,156972444_Vibrio_harveyi_ATCC_BAA-1116:0.073159)0.861000:0.054920)0.966000:0.111810,XX_VfuA00010_:0.084938)0.978000:0.149153,147675283_Vibrio_cholerae_O395:0.000000,161582027_Vibrio_cholerae_O1_biovar_eltor_str:0.000000);
