# Supplementary material for: Genome-wide phylogenetic analysis of the pathogenic potential of Vibrio furnissii
Source: Front Microbiol. 2014 Aug 21;5:435. doi: 10.3389/fmicb.2014.00435 (PMC4139957; doi:10.3389/fmicb.2014.00435)
Supplement: Supplementary file 1 [file DataSheet1.ZIP › all_vfu_trees/VfuA00011.afa-gb-o.phylip_phyml_tree.txt]

((37681251_Vibrio_vulnificus_YJ016:0.000000,27364698_Vibrio_vulnificus_CMCP6:0.000000)0.928000:0.068895,28899587_Vibrio_parahaemolyticus_RIMD_221063:0.071755,XX_VfuA00011_:0.140388);
