# Supplementary material for: Genome-wide phylogenetic analysis of the pathogenic potential of Vibrio furnissii
Source: Front Microbiol. 2014 Aug 21;5:435. doi: 10.3389/fmicb.2014.00435 (PMC4139957; doi:10.3389/fmicb.2014.00435)
Supplement: Supplementary file 1 [file DataSheet1.ZIP › all_vfu_trees/VfuA00012.afa-gb-o.phylip_phyml_tree.txt]

(((((((((((((((((((((((((((((89110895_Escherichia_coli_W3110:0.000000,(((((((((((110644532_Escherichia_coli_536:0.000000,110808093_Shigella_flexneri_5_str._8401:0.000000)0.000000:0.000000,(82779443_Shigella_dysenteriae_Sd197:0.006226,117626522_Escherichia_coli_APEC_O1:0.000000)0.000000:0.000000)0.000000:0.000000,91213724_Escherichia_coli_UTI89:0.000000)0.000000:0.000000,82546584_Shigella_boydii_Sb227:0.000000)0.000000:0.000000,74314660_Shigella_sonnei_Ss046:0.000000)0.000000:0.000000,30065547_Shigella_flexneri_2a_str._2457T:0.000000)0.000000:0.000000,26251067_Escherichia_coli_CFT073:0.000000)0.000000:0.000000,24115530_Shigella_flexneri_2a_str._301:0.000000)0.000000:0.000000,15834405_Escherichia_coli_O157_H7_str._Sakai:0.000000)0.000000:0.000000,15804764_Escherichia_coli_O157_H7_EDL933:0.000000)0.000000:0.000000,16131997_Escherichia_coli_str._K-12_substr._:0.000000)0.000000:0.000000)0.000000:0.000000,157163638_Escherichia_coli_HS:0.000000)0.000000:0.000000,157155878_Escherichia_coli_E24377A:0.000000)0.000000:0.000000,170021815_Escherichia_coli_ATCC_8739:0.000000)0.000000:0.000000,170083621_Escherichia_coli_str._K-12_substr._:0.000000)0.000000:0.000000,170683296_Escherichia_coli_SECEC_SMS-3-5:0.000000)0.000000:0.000000,187733969_Shigella_boydii_CDC_3083-94:0.000000)0.768000:0.006244,(((16767610_Salmonella_typhimurium_LT2:0.000000,(16763183_Salmonella_enterica_subsp._enterica:0.000000,(29144662_Salmonella_enterica_subsp._enterica:0.000000,(56416155_Salmonella_enterica_subsp._enterica:0.000000,(62182810_Salmonella_enterica_subsp._enterica:0.000000,(161617634_Salmonella_enterica_subsp._enterica:0.000000,161505133_Salmonella_enterica_subsp._arizonae:0.000000)0.000000:0.000000)0.000000:0.000000)0.000000:0.000000)0.000000:0.000000)0.000000:0.000000)0.797000:0.006335,(152973045_Klebsiella_pneumoniae_subsp._pneumo:0.025555,146310023_Enterobacter_sp._638:0.018814)0.759000:0.006138)0.767000:0.006259,157147856_Citrobacter_koseri_ATCC_BAA-895:0.012857)0.589000:0.006155)0.890000:0.016502,((21672808_Buchnera_aphidicola_str._Sg:0.083535,15617158_Buchnera_aphidicola_str._APS:0.063292)0.963000:0.104649,27904984_Buchnera_aphidicola_str._Bp:0.711438)0.906000:0.066010)0.052000:0.003554,156932406_Enterobacter_sakazakii_ATCC_BAA-894:0.047394)0.929000:0.039398,((85058318_Sodalis_glossinidius_str._morsitans:0.005955,(((71891871_Candidatus_Blochmannia_pennsylvanic:0.049950,33519560_Candidatus_Blochmannia_floridanus:0.054859)0.978000:0.078282,32490935_Wigglesworthia_glossinidia_endosymb:0.132172)0.628000:0.035575,94676776_Baumannia_cicadellinicola_str._Hc:0.029004)0.848000:0.016237)0.975000:0.043222,50122851_Erwinia_carotovora_subsp._atrosepti:0.071501)0.802000:0.021045)0.809000:0.015444,((16120711_Yersinia_pestis_CO92:0.000000,(22124548_Yersinia_pestis_KIM:0.000000,(45440386_Yersinia_pestis_biovar_Microtus_str:0.000000,(51594780_Yersinia_pseudotuberculosis_IP_3295:0.000000,(108813455_Yersinia_pestis_Nepal516:0.000000,((108809898_Yersinia_pestis_Antiqua:0.000000,145600845_Yersinia_pestis_Pestoides_F:0.000000)0.000000:0.000000,(153948723_Yersinia_pseudotuberculosis_IP_3175:0.000000,(162421832_Yersinia_pestis_Angola:0.000000,170026010_Yersinia_pseudotuberculosis_YPIII:0.000000)0.000000:0.000000)0.000000:0.000000)0.000000:0.000000)0.000000:0.000000)0.000000:0.000000)0.000000:0.000000)0.000000:0.000000)0.930000:0.019283,123440763_Yersinia_enterocolitica_subsp._ente:0.006237)0.903000:0.022846)0.699000:0.006822,157368681_Serratia_proteamaculans_568:0.029312)0.888000:0.042210,37528397_Photorhabdus_luminescens_subsp._lau:0.120223)0.989000:0.127944,((((((27364697_Vibrio_vulnificus_CMCP6:0.006262,37681252_Vibrio_vulnificus_YJ016:0.000000)0.973000:0.039258,156972471_Vibrio_harveyi_ATCC_BAA-1116:0.040089)0.681000:0.005410,28899588_Vibrio_parahaemolyticus_RIMD_221063:0.019216)0.001000:0.000000,(XX_VfuA00012_:0.019340,(15640377_Vibrio_cholerae_O1_biovar_eltor_str:0.000000,147673768_Vibrio_cholerae_O395:0.000000)0.970000:0.032208)0.736000:0.007269)0.877000:0.030907,59712927_Vibrio_fischeri_ES114:0.144386)0.182000:0.048050,54310427_Photobacterium_profundum_SS9:0.096819)0.998000:0.191307)0.871000:0.053453,(((((113460633_Haemophilus_somnus_129PT:0.000000,170718067_Haemophilus_somnus_2336:0.000000)0.998000:0.082331,(15601983_Pasteurella_multocida_subsp._multoc:0.038327,(16272118_Haemophilus_influenzae_Rd_KW20:0.000000,(68248758_Haemophilus_influenzae_86-028NP:0.000000,(148825582_Haemophilus_influenzae_PittEE:0.000000,148827291_Haemophilus_influenzae_PittGG:0.000000)0.000000:0.000000)0.000000:0.000000)0.996000:0.076369)0.556000:0.017091)0.441000:0.018288,52425675_Mannheimia_succiniciproducens_MBEL5:0.047545)0.854000:0.037545,152978741_Actinobacillus_succinogenes_130Z:0.080653)0.933000:0.056886,((165976499_Actinobacillus_pleuropneumoniae_ser:0.000000,126208548_Actinobacillus_pleuropneumoniae_L20:0.000000)0.904000:0.051710,33152816_Haemophilus_ducreyi_35000HP:0.067792)0.953000:0.089560)0.996000:0.177951)0.931000:0.095084,(71280201_Colwellia_psychrerythraea_34H:0.183775,(((56459447_Idiomarina_loihiensis_L2TR:0.205836,109900280_Pseudoalteromonas_atlantica_T6c:0.248347)0.460000:0.055038,77359241_Pseudoalteromonas_haloplanktis_TAC1:0.183979)0.280000:0.045877,((117620058_Aeromonas_hydrophila_subsp._hydroph:0.000000,145300251_Aeromonas_salmonicida_subsp._salmon:0.006151)0.954000:0.113301,119946841_Psychromonas_ingrahamii_37:0.262646)0.827000:0.050147)0.467000:0.034089)0.134000:0.034109)0.861000:0.039175,(((114564469_Shewanella_frigidimarina_NCIMB_400:0.051328,91794550_Shewanella_denitrificans_OS217:0.018371)0.685000:0.018495,((((157373939_Shewanella_sediminis_HAW-EB3:0.020463,170728492_Shewanella_woodyi_ATCC_51908:0.041021)0.952000:0.042706,127511503_Shewanella_loihica_PV-4:0.017073)0.894000:0.032142,(157963351_Shewanella_pealeana_ATCC_700345:0.012193,167625537_Shewanella_halifaxensis_HAW-EB4:0.000000)0.991000:0.071855)0.969000:0.057225,((120597495_Shewanella_sp._W3-18-1:0.000000,146294364_Shewanella_putrefaciens_CN-32:0.000000)0.887000:0.015422,((24372197_Shewanella_oneidensis_MR-1:0.000000,((113968945_Shewanella_sp._MR-4:0.000000,114048917_Shewanella_sp._MR-7:0.000000)0.459000:0.000000,117919053_Shewanella_sp._ANA-3:0.012325)0.451000:0.006119)0.896000:0.015824,(126172810_Shewanella_baltica_OS155:0.000000,(153002270_Shewanella_baltica_OS185:0.000000,160876994_Shewanella_baltica_OS195:0.000000)0.000000:0.000000)0.928000:0.021382)0.172000:0.006245)0.893000:0.026322)0.828000:0.022231)0.898000:0.051646,119776154_Shewanella_amazonensis_SB2B:0.153929)0.944000:0.100578)0.430000:0.071939,(((54296518_Legionella_pneumophila_str._Paris:0.000000,148360899_Legionella_pneumophila_str._Corby:0.000000)0.848000:0.006147,(54293476_Legionella_pneumophila_str._Lens:0.006149,52840730_Legionella_pneumophila_subsp._pneum:0.000000)0.004000:0.000000)1.000000:0.405364,((((187931481_Francisella_tularensis_subsp._media:0.000000,(118497638_Francisella_tularensis_subsp._novic:0.000000,134302059_Francisella_tularensis_subsp._tular:0.000000)0.000000:0.000000)0.000000:0.000000,(56707759_Francisella_tularensis_subsp._tular:0.000000,110670230_Francisella_tularensis_subsp._tular:0.000000)0.000000:0.000000)0.481000:0.000000,(89256261_Francisella_tularensis_subsp._holar:0.000000,(115314715_Francisella_tularensis_subsp._holar:0.000000,156502322_Francisella_tularensis_subsp._holar:0.000000)0.000000:0.000000)0.821000:0.006056)0.769000:0.016517,167627770_Francisella_philomiragia_subsp._phi:0.027033)1.000000:0.533122)0.951000:0.160230)0.978000:0.144326,((92113406_Chromohalobacter_salexigens_DSM_304:0.433192,(110835061_Alcanivorax_borkumensis_SK2:0.373970,146329647_Dichelobacter_nodosus_VCS1703A:0.570589)0.833000:0.135657)0.811000:0.061131,(((83648039_Hahella_chejuensis_KCTC_2396:0.328924,120555677_Marinobacter_aquaeolei_VT8:0.253761)0.994000:0.228546,90022309_Saccharophagus_degradans_2-40:0.317643)0.397000:0.065060,(((((((26991569_Pseudomonas_putida_KT2440:0.000000,148549969_Pseudomonas_putida_F1:0.000000)0.851000:0.006388,167035932_Pseudomonas_putida_GB-1:0.000000)0.816000:0.012428,(170723840_Pseudomonas_putida_W619:0.012900,104783869_Pseudomonas_entomophila_L48:0.000000)0.675000:0.013511)0.880000:0.029711,((77456754_Pseudomonas_fluorescens_PfO-1:0.013841,(28872053_Pseudomonas_syringae_pv._tomato_str:0.013164,(66043842_Pseudomonas_syringae_pv._syringae_B:0.000000,71734700_Pseudomonas_syringae_pv._phaseolico:0.000000)0.461000:0.000000)0.929000:0.019651)0.536000:0.006483,70734073_Pseudomonas_fluorescens_Pf-5:0.000000)0.887000:0.024779)0.863000:0.025824,(146305673_Pseudomonas_mendocina_ymp:0.048069,146283977_Pseudomonas_stutzeri_A1501:0.069038)0.864000:0.035476)0.803000:0.028309,(152985499_Pseudomonas_aeruginosa_PA7:0.000000,(15600134_Pseudomonas_aeruginosa_PAO1:0.000000,116053090_Pseudomonas_aeruginosa_UCBPP-PA14:0.000000)0.837000:0.006436)0.894000:0.049059)0.999000:0.187932,152996642_Marinomonas_sp._MWYL1:0.227691)0.898000:0.109944)0.837000:0.049820)0.905000:0.086068)0.901000:0.047431,(((((78485435_Thiomicrospira_crunogena_XCL-2:0.165474,77166045_Nitrosococcus_oceani_ATCC_19707:0.356314)0.875000:0.076348,(((91775939_Methylobacillus_flagellatus_KT:0.161223,(74316622_Thiobacillus_denitrificans_ATCC_252:0.178706,((((114330967_Nitrosomonas_eutropha_C91:0.051785,30249263_Nitrosomonas_europaea_ATCC_19718:0.042351)0.996000:0.115008,82701578_Nitrosospira_multiformis_ATCC_25196:0.074788)0.947000:0.058483,(((((((94311036_Ralstonia_metallidurans_CH34:0.019528,73541766_Ralstonia_eutropha_JMP134:0.006682)0.793000:0.013186,113868330_Ralstonia_eutropha_H16:0.006472)0.949000:0.088122,17545942_Ralstonia_solanacearum_GMI1000:0.111808)0.987000:0.121880,((124267177_Methylibium_petroleiphilum_PM1:0.100047,171059541_Leptothrix_cholodnii_SP-6:0.091133)0.949000:0.088595,(((160900443_Delftia_acidovorans_SPH-1:0.025972,((91788462_Polaromonas_sp._JS666:0.065731,121604782_Polaromonas_naphthalenivorans_CJ2:0.036679)0.301000:0.005310,89901077_Rhodoferax_ferrireducens_T118:0.047569)0.934000:0.031541)0.712000:0.006471,(121593590_Acidovorax_sp._JS42:0.006496,120610119_Acidovorax_avenae_subsp._citrulli_A:0.032880)0.897000:0.012928)0.634000:0.004513,121607076_Verminephrobacter_eiseniae_EF01-2:0.022090)1.000000:0.249325)0.973000:0.130097)0.445000:0.032209,(145589464_Polynucleobacter_sp._QLW-P1DMWA-1:0.019497,171463411_Polynucleobacter_necessarius_STIR1:0.000000)0.996000:0.128845)0.870000:0.056810,(((33593194_Bordetella_pertussis_Tohama_I:0.000000,(33602143_Bordetella_bronchiseptica_RB50:0.000000,33597403_Bordetella_parapertussis_12822:0.000000)0.000000:0.000000)0.982000:0.074633,187478825_Bordetella_avium_197N:0.071291)0.207000:0.017917,163856339_Bordetella_petrii_DSM_12804:0.064181)1.000000:0.323609)0.314000:0.022429,(152980523_Janthinobacterium_sp._Marseille:0.016452,134094499_Herminiimonas_arsenicoxydans:0.016649)0.999000:0.181207)0.985000:0.119675)0.531000:0.031090,((56476102_Azoarcus_sp._EbN1:0.122432,119897226_Azoarcus_sp._BH72:0.065843)0.937000:0.057832,71908590_Dechloromonas_aromatica_RCB:0.120813)0.277000:0.023671)0.566000:0.030647)0.077000:0.023203)0.051000:0.029895,34498985_Chromobacterium_violaceum_ATCC_1247:0.313368)0.773000:0.041254,(((53723529_Burkholderia_mallei_ATCC_23344:0.000000,(53719155_Burkholderia_pseudomallei_K96243:0.000000,(76810074_Burkholderia_pseudomallei_1710b:0.000000,(121599732_Burkholderia_mallei_SAVP1:0.000000,(124383417_Burkholderia_mallei_NCTC_10229:0.000000,(126439300_Burkholderia_pseudomallei_668:0.000000,(126455310_Burkholderia_pseudomallei_1106a:0.000000,126450152_Burkholderia_mallei_NCTC_10247:0.000000)0.000000:0.000000)0.000000:0.000000)0.000000:0.000000)0.000000:0.000000)0.000000:0.000000)0.000000:0.000000)0.866000:0.032599,83721589_Burkholderia_thailandensis_E264:0.025507)0.935000:0.102661,(78066574_Burkholderia_sp._383:0.060031,172060764_Burkholderia_ambifaria_MC40-6:0.007883)0.992000:0.227227)1.000000:0.680633)0.951000:0.121314)0.405000:0.022314,(121997460_Halorhodospira_halophila_SL1:0.226997,114319737_Alkalilimnicola_ehrlichei_MLHE-1:0.137871)0.999000:0.231719)0.191000:0.032839,(53803936_Methylococcus_capsulatus_str._Bath:0.282493,(118602543_Candidatus_Ruthia_magnifica_str._Cm:0.029229,148244638_Candidatus_Vesicomyosocius_okutanii:0.074194)1.000000:0.215432)0.613000:0.064997)0.898000:0.062017,((((78046732_Xanthomonas_campestris_pv._vesicato:0.000000,21241910_Xanthomonas_axonopodis_pv._citri_st:0.000000)0.460000:0.000000,(21230509_Xanthomonas_campestris_pv._campestr:0.000000,66769497_Xanthomonas_campestris_pv._campestr:0.006286)0.807000:0.006271)0.000000:0.000000,((28199506_Xylella_fastidiosa_Temecula1:0.000000,(182682239_Xylella_fastidiosa_M23:0.000000,170730876_Xylella_fastidiosa_M12:0.000000)0.000000:0.000000)0.836000:0.006354,15837055_Xylella_fastidiosa_9a5c:0.000000)1.000000:0.175338)0.469000:0.006233,(58580536_Xanthomonas_oryzae_pv._oryzae_KACC1:0.000000,84622495_Xanthomonas_oryzae_pv._oryzae_MAFF_:0.000000)0.532000:0.000000)1.000000:0.574601)0.645000:0.050328)0.992000:0.208596,((((71082716_Candidatus_Pelagibacter_ubique_HTCC:0.316379,((((((154245607_Xanthobacter_autotrophicus_Py2:0.032136,158424194_Azorhizobium_caulinodans_ORS_571:0.135525)0.895000:0.050528,182678704_Beijerinckia_indica_subsp._indica_A:0.310997)0.738000:0.037069,(((146342415_Bradyrhizobium_sp._ORS278:0.039171,148257344_Bradyrhizobium_sp._BTAi1:0.019797)0.958000:0.044427,27381619_Bradyrhizobium_japonicum_USDA_110:0.078946)0.476000:0.012452,((86749161_Rhodopseudomonas_palustris_HaA2:0.056022,(91977817_Rhodopseudomonas_palustris_BisB5:0.011542,39936552_Rhodopseudomonas_palustris_CGA009:0.031060)0.405000:0.024698)0.772000:0.043791,(115524192_Rhodopseudomonas_palustris_BisA53:0.016643,90424752_Rhodopseudomonas_palustris_BisB18:0.015250)0.805000:0.024139)0.839000:0.030432)1.000000:0.172037)0.426000:0.026174,((163852077_Methylobacterium_extorquens_PA1:0.138808,170750917_Methylobacterium_radiotolerans_JCM_:0.093783)0.832000:0.047576,170739395_Methylobacterium_sp._4-46:0.143087)1.000000:0.269421)0.906000:0.068535,154252901_Parvibaculum_lavamentivorans_DS-1:0.238360)0.062000:0.014073,(((((150397218_Sinorhizobium_medicae_WSM419:0.012311,15965876_Sinorhizobium_meliloti_1021:0.000000)0.938000:0.047220,(86358400_Rhizobium_etli_CFN_42:0.101442,116252996_Rhizobium_leguminosarum_bv._viciae_:0.202978)0.996000:0.137952)0.905000:0.045550,15889331_Agrobacterium_tumefaciens_str._C58:0.121828)0.859000:0.056634,((((23502267_Brucella_suis_1330:0.000000,62290290_Brucella_abortus_biovar_1_str._9-94:0.000000)0.000000:0.000000,((82700213_Brucella_melitensis_biovar_Abortus_:0.000000,148559682_Brucella_ovis_ATCC_25840:0.000000)0.000000:0.000000,((161619343_Brucella_canis_ATCC_23365:0.000000,189024523_Brucella_abortus_S19:0.000000)0.000000:0.000000,(163843651_Brucella_suis_ATCC_23445:0.000000,17986894_Brucella_melitensis_16M:0.000000)0.000000:0.000000)0.000000:0.000000)0.000000:0.000000)0.981000:0.069083,153009125_Ochrobactrum_anthropi_ATCC_49188:0.000000)0.998000:0.155602,13471473_Mesorhizobium_loti_MAFF303099:0.124265)0.791000:0.069603)1.000000:0.393276,((89055663_Jannaschia_sp._CCS1:0.201181,(159045275_Dinoroseobacter_shibae_DFL_12:0.069475,110679210_Roseobacter_denitrificans_OCh_114:0.056857)0.774000:0.021009)0.538000:0.048617,((99081795_Silicibacter_sp._TM1040:0.107950,56696216_Silicibacter_pomeroyi_DSS-3:0.074007)0.807000:0.036810,(126462762_Rhodobacter_sphaeroides_ATCC_17029:0.000000,77463927_Rhodobacter_sphaeroides_2.4.1:0.000000)1.000000:0.215993)0.657000:0.021405)0.998000:0.287491)0.969000:0.136509)0.792000:0.040537)0.743000:0.051736,((((73667457_Ehrlichia_canis_str._Jake:0.031363,88658164_Ehrlichia_chaffeensis_str._Arkansas:0.031572)0.772000:0.030040,(58617569_Ehrlichia_ruminantium_str._Gardel:0.000000,(57239531_Ehrlichia_ruminantium_str._Welgevon:0.000000,58579515_Ehrlichia_ruminantium_str._Welgevon:0.000000)0.000000:0.000000)0.866000:0.028153)0.783000:0.059956,56417110_Anaplasma_marginale_str._St._Maries:0.157058)0.998000:0.238157,((((157964190_Rickettsia_massiliae_MTU5:0.006269,(165932736_Rickettsia_rickettsii_str._Iowa:0.000000,157828038_Rickettsia_rickettsii_str._Sheila_S:0.000000)0.000000:0.000000)0.000000:0.000000,157803309_Rickettsia_canadensis_str._McKiel:0.018847)0.687000:0.007838,(91205986_Rickettsia_bellii_RML369-C:0.006219,157826650_Rickettsia_bellii_OSU_85-389:0.000000)0.779000:0.011051)0.949000:0.153177,148284996_Orientia_tsutsugamushi_Boryong:0.248254)0.997000:0.314561)0.977000:0.196283)0.825000:0.065882,(((34498768_Chromobacterium_violaceum_ATCC_1247:0.303044,154247313_Xanthobacter_autotrophicus_Py2:0.321355)0.979000:0.174512,83312589_Magnetospirillum_magneticum_AMB-1:0.157230)0.894000:0.078461,83593537_Rhodospirillum_rubrum_ATCC_11170:0.252214)0.966000:0.134235)0.790000:0.060604,(114570573_Maricaulis_maris_MCS10:0.339518,114799745_Hyphomonas_neptunium_ATCC_15444:0.555336)0.916000:0.200173)0.946000:0.160875)0.783000:0.090943,(160902767_Petrotoga_mobilis_SJ95:0.348456,154249390_Fervidobacterium_nodosum_Rt17-B1:0.344659)0.987000:0.254424)0.353000:0.051306,((((46579097_Desulfovibrio_vulgaris_subsp._vulga:0.000000,120603323_Desulfovibrio_vulgaris_subsp._vulga:0.000000)0.989000:0.091552,94987118_Lawsonia_intracellularis_PHE_MN1-00:0.153133)0.879000:0.070528,78357987_Desulfovibrio_desulfuricans_G20:0.157173)0.990000:0.218809,117924872_Magnetococcus_sp._MC-1:0.358125)0.904000:0.125779)0.222000:0.017050,(150390853_Alkaliphilus_metalliredigens_QYMF:0.477691,(169829551_Lysinibacillus_sphaericus_C3-41:0.227396,15615716_Bacillus_halodurans_C-125:0.341087)1.000000:0.372829)0.776000:0.063105)0.881000:0.089285,110346940_Mesorhizobium_sp._BNC1:0.594419)0.997000:0.296815,(51244943_Desulfotalea_psychrophila_LSv54:0.389256,77919857_Pelobacter_carbinolicus_DSM_2380:0.159676)0.933000:0.116766)0.269000:0.049543,158520563_Desulfococcus_oleovorans_Hxd3:0.496341)0.996000:0.266705,108763305_Myxococcus_xanthus_DK_1622:0.063798,86159941_Anaeromyxobacter_dehalogenans_2CP-C:0.063619);
