# Supplementary material for: Genome-wide phylogenetic analysis of the pathogenic potential of Vibrio furnissii
Source: Front Microbiol. 2014 Aug 21;5:435. doi: 10.3389/fmicb.2014.00435 (PMC4139957; doi:10.3389/fmicb.2014.00435)
Supplement: Supplementary file 1 [file DataSheet1.ZIP › all_vfu_trees/VfuA00013.afa-gb-o.phylip_phyml_tree.txt]

(((((((((((((((((((((((((((((117626521_Escherichia_coli_APEC_O1:0.000000,(110644531_Escherichia_coli_536:0.000000,(89110894_Escherichia_coli_W3110:0.000000,(16131996_Escherichia_coli_str._K-12_substr._:0.000000,(15804763_Escherichia_coli_O157_H7_EDL933:0.000000,(15834404_Escherichia_coli_O157_H7_str._Sakai:0.000000,(74314659_Shigella_sonnei_Ss046:0.000000,(157155151_Escherichia_coli_E24377A:0.000000,(187730840_Shigella_boydii_CDC_3083-94:0.000000,(30065546_Shigella_flexneri_2a_str._2457T:0.000000,146310022_Enterobacter_sp._638:0.012107)0.000000:0.000000)0.000000:0.000000)0.000000:0.000000)0.000000:0.000000)0.000000:0.000000)0.000000:0.000000)0.000000:0.000000)0.000000:0.000000)0.000000:0.000000)0.000000:0.000000,91213723_Escherichia_coli_UTI89:0.000000)0.000000:0.000000,26251066_Escherichia_coli_CFT073:0.000000)0.000000:0.000000,170682628_Escherichia_coli_SECEC_SMS-3-5:0.000000)0.000000:0.000000,82546585_Shigella_boydii_Sb227:0.000000)0.000000:0.000000,110808092_Shigella_flexneri_5_str._8401:0.000000)0.000000:0.000000,157163637_Escherichia_coli_HS:0.000000)0.000000:0.000000,170021816_Escherichia_coli_ATCC_8739:0.000000)0.000000:0.000000,170083620_Escherichia_coli_str._K-12_substr._:0.000000)0.000000:0.000000,24115529_Shigella_flexneri_2a_str._301:0.000000)0.000000:0.000000,82779444_Shigella_dysenteriae_Sd197:0.000000)0.431000:0.000000,((157147857_Citrobacter_koseri_ATCC_BAA-895:0.000000,(((16767609_Salmonella_typhimurium_LT2:0.000000,(56416154_Salmonella_enterica_subsp._enterica:0.000000,(62182809_Salmonella_enterica_subsp._enterica:0.000000,(161617633_Salmonella_enterica_subsp._enterica:0.000000,((16763182_Salmonella_enterica_subsp._enterica:0.000000,29144661_Salmonella_enterica_subsp._enterica:0.000000)0.921000:0.011973,161505134_Salmonella_enterica_subsp._arizonae:0.000000)0.000000:0.000000)0.000000:0.000000)0.000000:0.000000)0.000000:0.000000)0.934000:0.024161,152973044_Klebsiella_pneumoniae_subsp._pneumo:0.000000)0.000000:0.000000,156932405_Enterobacter_sakazakii_ATCC_BAA-894:0.000000)0.000000:0.000000)0.484000:0.000000,(15617159_Buchnera_aphidicola_str._APS:0.068375,21672809_Buchnera_aphidicola_str._Sg:0.066660)0.994000:0.157817)0.472000:0.012102)0.004000:0.000000,((50122852_Erwinia_carotovora_subsp._atrosepti:0.039024,(((85058317_Sodalis_glossinidius_str._morsitans:0.000000,94676792_Baumannia_cicadellinicola_str._Hc:0.036865)0.684000:0.005910,(71891870_Candidatus_Blochmannia_pennsylvanic:0.029539,33519559_Candidatus_Blochmannia_floridanus:0.077772)0.930000:0.059260)0.702000:0.010920,32490934_Wigglesworthia_glossinidia_endosymb:0.076089)0.941000:0.046207)0.833000:0.024525,((((((((((((123440762_Yersinia_enterocolitica_subsp._ente:0.012127,170026011_Yersinia_pseudotuberculosis_YPIII:0.000000)0.000000:0.000000,153950662_Yersinia_pseudotuberculosis_IP_3175:0.000000)0.000000:0.000000,51594779_Yersinia_pseudotuberculosis_IP_3295:0.000000)0.000000:0.000000,162418653_Yersinia_pestis_Angola:0.000000)0.000000:0.000000,145600846_Yersinia_pestis_Pestoides_F:0.000000)0.000000:0.000000,108809899_Yersinia_pestis_Antiqua:0.000000)0.000000:0.000000,108813456_Yersinia_pestis_Nepal516:0.000000)0.000000:0.000000,45440385_Yersinia_pestis_biovar_Microtus_str:0.000000)0.000000:0.000000,22124547_Yersinia_pestis_KIM:0.000000)0.000000:0.000000,16120710_Yersinia_pestis_CO92:0.000000)0.481000:0.000000,157368680_Serratia_proteamaculans_568:0.012145)0.000000:0.000000,37528398_Photorhabdus_luminescens_subsp._lau:0.121153)0.452000:0.014207)0.893000:0.035294)0.993000:0.243261,(((((167625538_Shewanella_halifaxensis_HAW-EB4:0.040702,157963352_Shewanella_pealeana_ATCC_700345:0.000000)0.996000:0.141460,127511502_Shewanella_loihica_PV-4:0.101657)0.755000:0.012479,(170728493_Shewanella_woodyi_ATCC_51908:0.028389,157373938_Shewanella_sediminis_HAW-EB3:0.039165)0.954000:0.067441)0.896000:0.059348,((((113968944_Shewanella_sp._MR-4:0.000000,117919052_Shewanella_sp._ANA-3:0.000000)0.449000:0.000000,114048918_Shewanella_sp._MR-7:0.012834)0.000000:0.000000,(24372196_Shewanella_oneidensis_MR-1:0.000000,((153002271_Shewanella_baltica_OS185:0.000000,(160876995_Shewanella_baltica_OS195:0.000000,126172809_Shewanella_baltica_OS155:0.000000)0.000000:0.000000)0.788000:0.012489,(120597494_Shewanella_sp._W3-18-1:0.000000,146294365_Shewanella_putrefaciens_CN-32:0.000000)0.901000:0.026125)0.893000:0.026216)0.448000:0.025570)0.362000:0.037638,(114564470_Shewanella_frigidimarina_NCIMB_400:0.127744,91794551_Shewanella_denitrificans_OS217:0.062356)0.847000:0.044633)0.807000:0.048993)0.480000:0.058058,119776155_Shewanella_amazonensis_SB2B:0.168677)0.945000:0.132300)0.628000:0.021614,((77359240_Pseudoalteromonas_haloplanktis_TAC1:0.222885,71278127_Colwellia_psychrerythraea_34H:0.115722)0.662000:0.046018,(((((117619279_Aeromonas_hydrophila_subsp._hydroph:0.017737,145300252_Aeromonas_salmonicida_subsp._salmon:0.006902)0.844000:0.089891,56459446_Idiomarina_loihiensis_L2TR:0.271565)0.622000:0.094543,119946842_Psychromonas_ingrahamii_37:0.262641)0.415000:0.040011,109900279_Pseudoalteromonas_atlantica_T6c:0.225895)0.917000:0.091629,((((156972472_Vibrio_harveyi_ATCC_BAA-1116:0.024107,28899589_Vibrio_parahaemolyticus_RIMD_221063:0.024315)0.740000:0.011593,((27364696_Vibrio_vulnificus_CMCP6:0.000000,37681253_Vibrio_vulnificus_YJ016:0.000000)0.463000:0.000000,((15640376_Vibrio_cholerae_O1_biovar_eltor_str:0.000000,147675327_Vibrio_cholerae_O395:0.000000)0.902000:0.033989,XX_VfuA00013_:0.042980)0.504000:0.018376)0.800000:0.028588)0.875000:0.066957,59712928_Vibrio_fischeri_ES114:0.115489)0.961000:0.121502,54310428_Photobacterium_profundum_SS9:0.142079)0.922000:0.104463)0.131000:0.013275)0.776000:0.040522)0.557000:0.075021,((((15601982_Pasteurella_multocida_subsp._multoc:0.054044,(170718068_Haemophilus_somnus_2336:0.000000,113460632_Haemophilus_somnus_129PT:0.000000)0.893000:0.037583)0.000000:0.000000,(((16272119_Haemophilus_influenzae_Rd_KW20:0.000000,(68248759_Haemophilus_influenzae_86-028NP:0.000000,148827292_Haemophilus_influenzae_PittGG:0.000000)0.000000:0.000000)0.000000:0.000000,148825581_Haemophilus_influenzae_PittEE:0.000000)0.776000:0.023240,52425674_Mannheimia_succiniciproducens_MBEL5:0.114166)0.840000:0.025830)0.875000:0.038482,152978742_Actinobacillus_succinogenes_130Z:0.116707)0.907000:0.099760,((165976500_Actinobacillus_pleuropneumoniae_ser:0.000000,126208549_Actinobacillus_pleuropneumoniae_L20:0.000000)0.507000:0.000305,33152817_Haemophilus_ducreyi_35000HP:0.075827)0.924000:0.110865)0.958000:0.183735)0.853000:0.116830,(((118497639_Francisella_tularensis_subsp._novic:0.000000,(187931480_Francisella_tularensis_subsp._media:0.000000,(89256260_Francisella_tularensis_subsp._holar:0.000000,(115314714_Francisella_tularensis_subsp._holar:0.000000,(156502321_Francisella_tularensis_subsp._holar:0.000000,(56707758_Francisella_tularensis_subsp._tular:0.000000,(110670229_Francisella_tularensis_subsp._tular:0.000000,134302060_Francisella_tularensis_subsp._tular:0.000000)0.000000:0.000000)0.000000:0.000000)0.000000:0.000000)0.000000:0.000000)0.000000:0.000000)0.000000:0.000000)0.703000:0.013021,167627769_Francisella_philomiragia_subsp._phi:0.010226)0.959000:0.457883,27904985_Buchnera_aphidicola_str._Bp:1.054336)0.885000:0.295072)0.762000:0.097061,(52840729_Legionella_pneumophila_subsp._pneum:0.000000,(54296517_Legionella_pneumophila_str._Paris:0.000000,(54293475_Legionella_pneumophila_str._Lens:0.000000,148360900_Legionella_pneumophila_str._Corby:0.000000)0.000000:0.000000)0.000000:0.000000)0.998000:0.493980)0.906000:0.198568,((((146283978_Pseudomonas_stutzeri_A1501:0.076438,(((70734072_Pseudomonas_fluorescens_Pf-5:0.000000,(77456753_Pseudomonas_fluorescens_PfO-1:0.000000,(71735270_Pseudomonas_syringae_pv._phaseolico:0.000000,(66043841_Pseudomonas_syringae_pv._syringae_B:0.000000,28872054_Pseudomonas_syringae_pv._tomato_str:0.000000)0.000000:0.000000)0.000000:0.000000)0.000000:0.000000)0.787000:0.022092,((167035933_Pseudomonas_putida_GB-1:0.000000,((148549970_Pseudomonas_putida_F1:0.000000,26991570_Pseudomonas_putida_KT2440:0.000000)0.861000:0.012126,170723841_Pseudomonas_putida_W619:0.000000)0.723000:0.012099)0.749000:0.011703,104783870_Pseudomonas_entomophila_L48:0.012346)0.943000:0.056847)0.711000:0.041374,(152985788_Pseudomonas_aeruginosa_PA7:0.000000,(15600135_Pseudomonas_aeruginosa_PAO1:0.000000,116053091_Pseudomonas_aeruginosa_UCBPP-PA14:0.000000)0.000000:0.000000)0.895000:0.047225)0.805000:0.023527)0.615000:0.039145,146305672_Pseudomonas_mendocina_ymp:0.026805)0.838000:0.099593,(83648040_Hahella_chejuensis_KCTC_2396:0.280951,120555678_Marinobacter_aquaeolei_VT8:0.481044)0.956000:0.334444)0.796000:0.085848,(90022310_Saccharophagus_degradans_2-40:0.282654,(152996643_Marinomonas_sp._MWYL1:0.500476,((78485434_Thiomicrospira_crunogena_XCL-2:0.417181,92113405_Chromohalobacter_salexigens_DSM_304:0.430107)0.881000:0.175243,(110835062_Alcanivorax_borkumensis_SK2:0.379844,(((78046731_Xanthomonas_campestris_pv._vesicato:0.000000,(21241909_Xanthomonas_axonopodis_pv._citri_st:0.000000,(84622494_Xanthomonas_oryzae_pv._oryzae_MAFF_:0.000000,58580535_Xanthomonas_oryzae_pv._oryzae_KACC1:0.000000)0.000000:0.000000)0.000000:0.000000)0.486000:0.000000,(21230508_Xanthomonas_campestris_pv._campestr:0.000000,66769498_Xanthomonas_campestris_pv._campestr:0.000000)0.950000:0.052548)0.866000:0.094890,(170730877_Xylella_fastidiosa_M12:0.000000,(28199507_Xylella_fastidiosa_Temecula1:0.000000,(182682240_Xylella_fastidiosa_M23:0.000000,15837054_Xylella_fastidiosa_9a5c:0.000000)0.000000:0.000000)0.000000:0.000000)0.803000:0.044718)0.994000:0.498993)0.878000:0.167739)0.280000:0.043800)0.389000:0.052356)0.484000:0.049998)0.893000:0.102607)0.780000:0.058594,53803935_Methylococcus_capsulatus_str._Bath:0.287557)0.361000:0.068635,((77166046_Nitrosococcus_oceani_ATCC_19707:0.289843,(148244639_Candidatus_Vesicomyosocius_okutanii:0.081528,118602544_Candidatus_Ruthia_magnifica_str._Cm:0.019609)0.989000:0.359409)0.907000:0.158197,(((((((((170733165_Burkholderia_cenocepacia_MC0-3:0.000000,(107029015_Burkholderia_cenocepacia_AU_1054:0.000000,116689826_Burkholderia_cenocepacia_HI2424:0.000000)0.000000:0.000000)0.791000:0.012026,78066575_Burkholderia_sp._383:0.011946)0.001000:0.000000,((115351794_Burkholderia_ambifaria_AMMD:0.000000,172060765_Burkholderia_ambifaria_MC40-6:0.000000)0.441000:0.000000,134295836_Burkholderia_vietnamiensis_G4:0.012313)0.775000:0.011891)0.311000:0.022189,161524643_Burkholderia_multivorans_ATCC_17616:0.089235)0.959000:0.095554,((126451985_Burkholderia_pseudomallei_1106a:0.000000,(126441955_Burkholderia_pseudomallei_668:0.000000,(76810887_Burkholderia_pseudomallei_1710b:0.000000,(53719154_Burkholderia_pseudomallei_K96243:0.000000,(53723530_Burkholderia_mallei_ATCC_23344:0.000000,(121600959_Burkholderia_mallei_SAVP1:0.000000,(126450029_Burkholderia_mallei_NCTC_10247:0.000000,124384316_Burkholderia_mallei_NCTC_10229:0.000000)0.000000:0.000000)0.000000:0.000000)0.000000:0.000000)0.000000:0.000000)0.000000:0.000000)0.000000:0.000000)0.496000:0.000000,83719290_Burkholderia_thailandensis_E264:0.024911)0.923000:0.074056)0.896000:0.119247,91784200_Burkholderia_xenovorans_LB400:0.075748)1.000000:0.362598,((((73541767_Ralstonia_eutropha_JMP134:0.048699,113868331_Ralstonia_eutropha_H16:0.056408)0.753000:0.026351,94311037_Ralstonia_metallidurans_CH34:0.000000)0.832000:0.077822,17545941_Ralstonia_solanacearum_GMI1000:0.204014)0.988000:0.190473,((145589465_Polynucleobacter_sp._QLW-P1DMWA-1:0.045875,171463410_Polynucleobacter_necessarius_STIR1:0.032932)0.933000:0.124387,(171059542_Leptothrix_cholodnii_SP-6:0.133514,124267178_Methylibium_petroleiphilum_PM1:0.040971)0.975000:0.205104)0.897000:0.084992)0.557000:0.000828)0.871000:0.102814,(((((121593589_Acidovorax_sp._JS42:0.053635,(120610118_Acidovorax_avenae_subsp._citrulli_A:0.000000,((91788463_Polaromonas_sp._JS666:0.054242,121604781_Polaromonas_naphthalenivorans_CJ2:0.041907)0.472000:0.017900,121607077_Verminephrobacter_eiseniae_EF01-2:0.031159)0.890000:0.030042)0.059000:0.021777)0.529000:0.000500,160900444_Delftia_acidovorans_SPH-1:0.034994)0.930000:0.064791,89901078_Rhodoferax_ferrireducens_T118:0.042106)0.996000:0.229973,((((33597404_Bordetella_parapertussis_12822:0.000000,33602144_Bordetella_bronchiseptica_RB50:0.000000)0.470000:0.000000,33593195_Bordetella_pertussis_Tohama_I:0.011156)0.968000:0.060402,187478826_Bordetella_avium_197N:0.074505)0.757000:0.012893,163856338_Bordetella_petrii_DSM_12804:0.069166)0.997000:0.212017)0.323000:0.021475,((((((30249264_Nitrosomonas_europaea_ATCC_19718:0.051113,114330966_Nitrosomonas_eutropha_C91:0.083082)0.975000:0.113067,82701579_Nitrosospira_multiformis_ATCC_25196:0.111152)0.479000:0.029910,(74316621_Thiobacillus_denitrificans_ATCC_252:0.132334,91775940_Methylobacillus_flagellatus_KT:0.190749)0.920000:0.105041)0.575000:0.018345,(56476103_Azoarcus_sp._EbN1:0.066647,119897225_Azoarcus_sp._BH72:0.113390)0.908000:0.086513)0.878000:0.074987,(152981571_Janthinobacterium_sp._Marseille:0.000000,134094498_Herminiimonas_arsenicoxydans:0.011525)0.995000:0.223189)0.323000:0.038490,71908591_Dechloromonas_aromatica_RCB:0.083581)0.958000:0.131039)0.840000:0.052415)0.693000:0.040394,34498986_Chromobacterium_violaceum_ATCC_1247:0.363340)0.856000:0.095718)0.072000:0.036428)0.877000:0.118603,((146328833_Dichelobacter_nodosus_VCS1703A:0.822960,121997461_Halorhodospira_halophila_SL1:0.375431)0.753000:0.060955,114319736_Alkalilimnicola_ehrlichei_MLHE-1:0.221050)0.948000:0.240667)0.925000:0.145088,(((((15965877_Sinorhizobium_meliloti_1021:0.023463,150397219_Sinorhizobium_medicae_WSM419:0.000000)0.980000:0.112007,(159185025_Agrobacterium_tumefaciens_str._C58:0.068754,(116252997_Rhizobium_leguminosarum_bv._viciae_:0.293982,86358401_Rhizobium_etli_CFN_42:0.085730)0.898000:0.108914)0.709000:0.024073)0.823000:0.049951,(110634100_Mesorhizobium_sp._BNC1:0.184436,13471474_Mesorhizobium_loti_MAFF303099:0.054786)0.859000:0.066810)0.800000:0.079316,(((49475830_Bartonella_henselae_str._Houston-1:0.047416,163868688_Bartonella_tribocorum_CIP_105476:0.011755)0.720000:0.011754,49474434_Bartonella_quintana_str._Toulouse:0.023567)0.000000:0.000000,121602393_Bartonella_bacilliformis_KC583:0.114634)1.000000:0.691935)0.499000:0.040811,(((161619344_Brucella_canis_ATCC_23365:0.000000,23502268_Brucella_suis_1330:0.000000)0.000000:0.000000,((163843652_Brucella_suis_ATCC_23445:0.000000,(17986893_Brucella_melitensis_16M:0.000000,62290291_Brucella_abortus_biovar_1_str._9-94:0.000000)0.000000:0.000000)0.000000:0.000000,(82700214_Brucella_melitensis_biovar_Abortus_:0.000000,(148559541_Brucella_ovis_ATCC_25840:0.000000,189024524_Brucella_abortus_S19:0.000000)0.000000:0.000000)0.000000:0.000000)0.000000:0.000000)0.749000:0.026759,153009124_Ochrobactrum_anthropi_ATCC_49188:0.010350)0.571000:0.077567)0.992000:0.285152)0.822000:0.086331,((((((71082717_Candidatus_Pelagibacter_ubique_HTCC:0.251564,((((148257345_Bradyrhizobium_sp._BTAi1:0.076202,27381620_Bradyrhizobium_japonicum_USDA_110:0.076191)0.730000:0.007037,(((86749160_Rhodopseudomonas_palustris_HaA2:0.025431,91977818_Rhodopseudomonas_palustris_BisB5:0.025883)0.761000:0.013308,39936553_Rhodopseudomonas_palustris_CGA009:0.037507)0.769000:0.021231,((90424753_Rhodopseudomonas_palustris_BisB18:0.058884,115524191_Rhodopseudomonas_palustris_BisA53:0.083854)0.703000:0.046731,(75676534_Nitrobacter_winogradskyi_Nb-255:0.041307,92118238_Nitrobacter_hamburgensis_X14:0.020908)0.938000:0.079286)0.678000:0.020829)0.918000:0.067655)0.674000:0.006027,146342416_Bradyrhizobium_sp._ORS278:0.095241)0.924000:0.090851,((158424193_Azorhizobium_caulinodans_ORS_571:0.070542,154245608_Xanthobacter_autotrophicus_Py2:0.043592)0.797000:0.054699,182678703_Beijerinckia_indica_subsp._indica_A:0.348226)0.359000:0.065646)0.871000:0.082491)0.794000:0.042821,((167647306_Caulobacter_sp._K31:0.367007,((103487730_Sphingopyxis_alaskensis_RB2256:0.398926,148555271_Sphingomonas_wittichii_RW1:0.128269)0.505000:0.022049,(85375093_Erythrobacter_litoralis_HTCC2594:0.238911,87201345_Novosphingobium_aromaticivorans_DSM:0.143006)0.858000:0.092541)0.995000:0.290352)0.277000:0.082361,(((170750916_Methylobacterium_radiotolerans_JCM_:0.087785,163852078_Methylobacterium_extorquens_PA1:0.092724)0.760000:0.096219,170739396_Methylobacterium_sp._4-46:0.125378)0.997000:0.419155,114799007_Hyphomonas_neptunium_ATCC_15444:0.429182)0.086000:0.023547)0.716000:0.038608)0.311000:0.035458,((((77463928_Rhodobacter_sphaeroides_2.4.1:0.000000,126462763_Rhodobacter_sphaeroides_ATCC_17029:0.000000)0.484000:0.000000,146276934_Rhodobacter_sphaeroides_ATCC_17025:0.050007)0.264000:0.021604,119386378_Paracoccus_denitrificans_PD1222:0.191845)0.987000:0.247154,((159045276_Dinoroseobacter_shibae_DFL_12:0.019196,(110679209_Roseobacter_denitrificans_OCh_114:0.164051,89055664_Jannaschia_sp._CCS1:0.143403)0.757000:0.086876)0.885000:0.079854,(56696215_Silicibacter_pomeroyi_DSS-3:0.106032,99081796_Silicibacter_sp._TM1040:0.128319)0.923000:0.097210)0.145000:0.049170)0.999000:0.303448)0.845000:0.074968,(((((((73667456_Ehrlichia_canis_str._Jake:0.021973,88657696_Ehrlichia_chaffeensis_str._Arkansas:0.080403)0.856000:0.047339,(57239530_Ehrlichia_ruminantium_str._Welgevon:0.000000,(58617568_Ehrlichia_ruminantium_str._Gardel:0.000000,58579514_Ehrlichia_ruminantium_str._Welgevon:0.000000)0.000000:0.000000)0.830000:0.042196)0.792000:0.047646,(88606975_Anaplasma_phagocytophilum_HZ:0.095811,56417109_Anaplasma_marginale_str._St._Maries:0.084074)0.963000:0.146702)0.496000:0.142440,(58585025_Wolbachia_endosymbiont_strain_TRS_o:0.000000,42520669_Wolbachia_endosymbiont_of_Drosophil:0.011833)0.960000:0.206571)0.807000:0.131155,88608650_Neorickettsia_sennetsu_str._Miyayam:0.352778)0.887000:0.152917,114570574_Maricaulis_maris_MCS10:0.293077)0.865000:0.115461,(154252900_Parvibaculum_lavamentivorans_DS-1:0.379106,((((154247312_Xanthobacter_autotrophicus_Py2:0.337031,83312588_Magnetospirillum_magneticum_AMB-1:0.221173)0.300000:0.074276,34498767_Chromobacterium_violaceum_ATCC_1247:0.229501)0.972000:0.267354,(83593538_Rhodospirillum_rubrum_ATCC_11170:0.344621,((((157825299_Rickettsia_akari_str._Hartford:0.011946,((157964189_Rickettsia_massiliae_MTU5:0.000000,67459560_Rickettsia_felis_URRWXCal2:0.000000)0.000000:0.000000,((15603999_Rickettsia_prowazekii_str._Madrid_E:0.000000,51473322_Rickettsia_typhi_str._Wilmington:0.000000)0.824000:0.011953,((157828037_Rickettsia_rickettsii_str._Sheila_S:0.000000,165932735_Rickettsia_rickettsii_str._Iowa:0.000000)0.857000:0.011969,15892087_Rickettsia_conorii_str._Malish_7:0.000010)0.869000:0.011829)0.000000:0.000000)0.000000:0.000000)0.396000:0.011955,157803308_Rickettsia_canadensis_str._McKiel:0.000000)0.700000:0.040208,(157826649_Rickettsia_bellii_OSU_85-389:0.000000,91205987_Rickettsia_bellii_RML369-C:0.000000)0.803000:0.033235)0.965000:0.190623,148284995_Orientia_tsutsugamushi_Boryong:0.212025)0.989000:0.385406)0.047000:0.099192)0.747000:0.034885,117924871_Magnetococcus_sp._MC-1:0.347484)0.000000:0.000000)0.801000:0.049099)0.821000:0.042057)0.781000:0.053757,((125973183_Clostridium_thermocellum_ATCC_27405:0.359164,160881940_Clostridium_phytofermentans_ISDg:0.561849)0.929000:0.197940,(51893115_Symbiobacterium_thermophilum_IAM_14:0.376962,(15615717_Bacillus_halodurans_C-125:0.193139,169829552_Lysinibacillus_sphaericus_C3-41:0.436892)0.592000:0.075647)0.949000:0.242518)0.981000:0.304494)0.692000:0.061711,((94987117_Lawsonia_intracellularis_PHE_MN1-00:0.160911,((46579098_Desulfovibrio_vulgaris_subsp._vulga:0.000000,120603322_Desulfovibrio_vulgaris_subsp._vulga:0.000000)0.971000:0.137874,78357986_Desulfovibrio_desulfuricans_G20:0.217875)0.733000:0.036118)0.170000:0.073476,110346939_Mesorhizobium_sp._BNC1:0.752935)0.902000:0.192510)0.852000:0.060021)0.879000:0.080150,((((15644566_Thermotoga_maritima_MSB8:0.000000,148270237_Thermotoga_petrophila_RKU-1:0.000000)0.968000:0.242558,160902768_Petrotoga_mobilis_SJ95:0.252662)0.866000:0.108454,(150020525_Thermosipho_melanesiensis_BI429:0.193662,(154249389_Fervidobacterium_nodosum_Rt17-B1:0.277530,157363838_Thermotoga_lettingae_TMO:0.232921)0.968000:0.255057)0.833000:0.099755)0.978000:0.286758,(150390854_Alkaliphilus_metalliredigens_QYMF:0.398769,110346941_Mesorhizobium_sp._BNC1:0.811701)0.816000:0.139978)0.851000:0.080019)0.795000:0.049220,((116747634_Syntrophobacter_fumaroxidans_MPOB:0.386729,(77919856_Pelobacter_carbinolicus_DSM_2380:0.308794,51244944_Desulfotalea_psychrophila_LSv54:0.273146)0.825000:0.126216)0.916000:0.206413,(((108758403_Myxococcus_xanthus_DK_1622:0.136223,86159940_Anaeromyxobacter_dehalogenans_2CP-C:0.020131)0.984000:0.300852,((27367094_Vibrio_vulnificus_CMCP6:0.083378,119946424_Psychromonas_ingrahamii_37:0.043008)0.927000:0.163160,53802382_Methylococcus_capsulatus_str._Bath:0.241502)0.970000:0.229351)0.760000:0.063157,158520562_Desulfococcus_oleovorans_Hxd3:0.453366)0.909000:0.117175)0.878000:0.106891)0.898000:0.199120,(42526840_Treponema_denticola_ATCC_35405:0.195294,15639107_Treponema_pallidum_subsp._pallidum_:0.334487)0.927000:0.237919)1.000000:0.606505,15594548_Borrelia_burgdorferi_B31:0.000000)0.836000:0.012004,111115027_Borrelia_afzelii_PKo:0.000000,51598464_Borrelia_garinii_PBi:0.000000);
