# Supplementary material for: Genome-wide phylogenetic analysis of the pathogenic potential of Vibrio furnissii
Source: Front Microbiol. 2014 Aug 21;5:435. doi: 10.3389/fmicb.2014.00435 (PMC4139957; doi:10.3389/fmicb.2014.00435)
Supplement: Supplementary file 1 [file DataSheet1.ZIP › all_vfu_trees/VfuA00014.afa-gb-o.phylip_phyml_tree.txt]

((((((((((((((((((((((((((((((((((((15834403_Escherichia_coli_O157_H7_str._Sakai:0.000000,(74314658_Shigella_sonnei_Ss046:0.000000,(157163636_Escherichia_coli_HS:0.000000,157155239_Escherichia_coli_E24377A:0.000000)0.000000:0.000000)0.000000:0.000000)0.000000:0.000000,15804762_Escherichia_coli_O157_H7_EDL933:0.000000)0.000000:0.000000,((170021817_Escherichia_coli_ATCC_8739:0.000000,(170681964_Escherichia_coli_SECEC_SMS-3-5:0.000000,(82779445_Shigella_dysenteriae_Sd197:0.000000,24115528_Shigella_flexneri_2a_str._301:0.000000)0.000000:0.000000)0.000000:0.000000)0.000000:0.000000,((30065545_Shigella_flexneri_2a_str._2457T:0.000000,89110893_Escherichia_coli_W3110:0.000000)0.000000:0.000000,(((16131995_Escherichia_coli_str._K-12_substr._:0.000000,170083619_Escherichia_coli_str._K-12_substr._:0.000000)0.000000:0.000000,(82546586_Shigella_boydii_Sb227:0.000000,187731219_Shigella_boydii_CDC_3083-94:0.000000)0.000000:0.000000)0.000000:0.000000,(26251065_Escherichia_coli_CFT073:0.000000,(91213722_Escherichia_coli_UTI89:0.000000,(110644530_Escherichia_coli_536:0.000000,110808091_Shigella_flexneri_5_str._8401:0.000000)0.000000:0.000000)0.000000:0.000000)0.000000:0.000000)0.000000:0.000000)0.000000:0.000000)0.000000:0.000000)0.000000:0.000000,117626520_Escherichia_coli_APEC_O1:0.000000)0.456000:0.000000,(16767608_Salmonella_typhimurium_LT2:0.000000,(56416153_Salmonella_enterica_subsp._enterica:0.000000,(62182808_Salmonella_enterica_subsp._enterica:0.000000,(161617632_Salmonella_enterica_subsp._enterica:0.000000,(((16763181_Salmonella_enterica_subsp._enterica:0.000000,29144660_Salmonella_enterica_subsp._enterica:0.000000)0.932000:0.008717,157147858_Citrobacter_koseri_ATCC_BAA-895:0.000000)0.000000:0.000000,161505135_Salmonella_enterica_subsp._arizonae:0.000000)0.000000:0.000000)0.000000:0.000000)0.000000:0.000000)0.000000:0.000000)0.900000:0.017512)0.542000:0.016895,152973043_Klebsiella_pneumoniae_subsp._pneumo:0.026119)0.576000:0.001790,156932404_Enterobacter_sakazakii_ATCC_BAA-894:0.000000)0.749000:0.010841,146310021_Enterobacter_sp._638:0.037535)0.787000:0.026522,((((((((((((153949543_Yersinia_pseudotuberculosis_IP_3175:0.009104,123440761_Yersinia_enterocolitica_subsp._ente:0.000000)0.000000:0.000000,170026012_Yersinia_pseudotuberculosis_YPIII:0.000000)0.000000:0.000000,162418144_Yersinia_pestis_Angola:0.000000)0.000000:0.000000,145600847_Yersinia_pestis_Pestoides_F:0.000000)0.000000:0.000000,108809900_Yersinia_pestis_Antiqua:0.000000)0.000000:0.000000,108813457_Yersinia_pestis_Nepal516:0.000000)0.000000:0.000000,51594778_Yersinia_pseudotuberculosis_IP_3295:0.000000)0.000000:0.000000,45440384_Yersinia_pestis_biovar_Microtus_str:0.000000)0.000000:0.000000,22124545_Yersinia_pestis_KIM:0.000000)0.000000:0.000000,16120709_Yersinia_pestis_CO92:0.000000)0.770000:0.010475,157368679_Serratia_proteamaculans_568:0.027015)0.946000:0.046732,50122853_Erwinia_carotovora_subsp._atrosepti:0.027506)0.313000:0.010422)0.001000:0.000000,37528399_Photorhabdus_luminescens_subsp._lau:0.086983)0.068000:0.009070,(85058316_Sodalis_glossinidius_str._morsitans:0.000504,(94677008_Baumannia_cicadellinicola_str._Hc:0.156625,(33519558_Candidatus_Blochmannia_floridanus:0.250816,71891869_Candidatus_Blochmannia_pennsylvanic:0.068930)0.989000:0.219763)0.860000:0.062641)0.855000:0.007506)0.785000:0.016635,119946843_Psychromonas_ingrahamii_37:0.119129)0.907000:0.044858,((((77359239_Pseudoalteromonas_haloplanktis_TAC1:0.066408,71278353_Colwellia_psychrerythraea_34H:0.095102)0.906000:0.062687,(119776156_Shewanella_amazonensis_SB2B:0.009583,(((((120597493_Shewanella_sp._W3-18-1:0.000000,(146294366_Shewanella_putrefaciens_CN-32:0.000000,160876996_Shewanella_baltica_OS195:0.000000)0.000000:0.000000)0.000000:0.000000,(24372195_Shewanella_oneidensis_MR-1:0.009074,(113968943_Shewanella_sp._MR-4:0.000000,(114048919_Shewanella_sp._MR-7:0.000000,117919051_Shewanella_sp._ANA-3:0.000000)0.000000:0.000000)0.858000:0.009078)0.000000:0.000000)0.000000:0.000000,(126172808_Shewanella_baltica_OS155:0.000000,153002272_Shewanella_baltica_OS185:0.000000)0.852000:0.009068)0.874000:0.018994,(114564471_Shewanella_frigidimarina_NCIMB_400:0.027689,91794552_Shewanella_denitrificans_OS217:0.000000)0.178000:0.017852)0.932000:0.028424,(((167625539_Shewanella_halifaxensis_HAW-EB4:0.018462,157963353_Shewanella_pealeana_ATCC_700345:0.000000)0.887000:0.023636,127511501_Shewanella_loihica_PV-4:0.013042)0.483000:0.010355,(170728494_Shewanella_woodyi_ATCC_51908:0.048981,157373937_Shewanella_sediminis_HAW-EB3:0.002987)0.281000:0.021119)0.371000:0.022566)0.001000:0.000000)0.738000:0.029427)0.922000:0.052146,(145300253_Aeromonas_salmonicida_subsp._salmon:0.000000,117618820_Aeromonas_hydrophila_subsp._hydroph:0.000000)0.664000:0.010309)0.558000:0.017950,(((109900278_Pseudoalteromonas_atlantica_T6c:0.082727,56459445_Idiomarina_loihiensis_L2TR:0.029741)0.889000:0.045539,54310429_Photobacterium_profundum_SS9:0.054323)0.549000:0.001067,((28899590_Vibrio_parahaemolyticus_RIMD_221063:0.000000,156972473_Vibrio_harveyi_ATCC_BAA-1116:0.008908)0.420000:0.008871,((XX_VfuA00014_:0.008797,59712929_Vibrio_fischeri_ES114:0.027268)0.000000:0.000000,(27364695_Vibrio_vulnificus_CMCP6:0.000000,(37681254_Vibrio_vulnificus_YJ016:0.000000,(15640375_Vibrio_cholerae_O1_biovar_eltor_str:0.000000,147673365_Vibrio_cholerae_O395:0.000000)0.000000:0.000000)0.000000:0.000000)0.000000:0.000000)0.001000:0.000000)0.776000:0.010082)0.889000:0.029556)0.859000:0.043085)0.893000:0.052661,(53803934_Methylococcus_capsulatus_str._Bath:0.105652,118602251_Candidatus_Ruthia_magnifica_str._Cm:0.251656)0.845000:0.049547)0.734000:0.018568,(((21242485_Xanthomonas_axonopodis_pv._citri_st:0.000000,78047325_Xanthomonas_campestris_pv._vesicato:0.000000)0.493000:0.000000,((58582568_Xanthomonas_oryzae_pv._oryzae_KACC1:0.000000,84624454_Xanthomonas_oryzae_pv._oryzae_MAFF_:0.000000)0.464000:0.000000,(21231170_Xanthomonas_campestris_pv._campestr:0.000000,66768822_Xanthomonas_campestris_pv._campestr:0.000000)0.855000:0.008882)0.261000:0.008799)0.910000:0.041086,((170729308_Xylella_fastidiosa_M12:0.000000,28198002_Xylella_fastidiosa_Temecula1:0.000000)0.000000:0.000000,(182680628_Xylella_fastidiosa_M23:0.000000,15836693_Xylella_fastidiosa_9a5c:0.000000)0.000000:0.000000)0.903000:0.033715)0.989000:0.107368)0.503000:0.014202,((152978660_Actinobacillus_succinogenes_130Z:0.028561,(52425574_Mannheimia_succiniciproducens_MBEL5:0.027621,((33151908_Haemophilus_ducreyi_35000HP:0.104944,(165977405_Actinobacillus_pleuropneumoniae_ser:0.000000,126209416_Actinobacillus_pleuropneumoniae_L20:0.000000)0.459000:0.000000)0.804000:0.035701,(170717290_Haemophilus_somnus_2336:0.000000,113461247_Haemophilus_somnus_129PT:0.000000)0.905000:0.046680)0.681000:0.010463)0.318000:0.008836)0.750000:0.014969,15602772_Pasteurella_multocida_subsp._multoc:0.050699)0.977000:0.088580)0.895000:0.041044,78485431_Thiomicrospira_crunogena_XCL-2:0.174962)0.724000:0.013404,((114319735_Alkalilimnicola_ehrlichei_MLHE-1:0.087278,121997462_Halorhodospira_halophila_SL1:0.178535)0.872000:0.074068,146329152_Dichelobacter_nodosus_VCS1703A:0.263686)0.530000:0.035760)0.780000:0.039880,77166047_Nitrosococcus_oceani_ATCC_19707:0.105163)0.852000:0.035673,((((93005226_Psychrobacter_cryohalolentis_K5:0.000000,71064931_Psychrobacter_arcticus_273-4:0.000000)0.875000:0.030466,148653665_Psychrobacter_sp._PRwf-1:0.057836)0.942000:0.075786,((126643012_Acinetobacter_baumannii_ATCC_17978:0.000000,(169794678_Acinetobacter_baumannii:0.000000,169634287_Acinetobacter_baumannii:0.000000)0.000000:0.000000)0.780000:0.014376,50086023_Acinetobacter_sp._ADP1:0.060147)0.942000:0.075278)0.907000:0.086174,(((56707756_Francisella_tularensis_subsp._tular:0.000000,(110670227_Francisella_tularensis_subsp._tular:0.000000,(134302062_Francisella_tularensis_subsp._tular:0.000000,(187931478_Francisella_tularensis_subsp._media:0.000000,(156502317_Francisella_tularensis_subsp._holar:0.000000,(89256256_Francisella_tularensis_subsp._holar:0.000000,115314713_Francisella_tularensis_subsp._holar:0.000000)0.000000:0.000000)0.000000:0.000000)0.000000:0.000000)0.000000:0.000000)0.000000:0.000000)0.845000:0.008581,118497641_Francisella_tularensis_subsp._novic:0.000000)0.805000:0.016935,167627766_Francisella_philomiragia_subsp._phi:0.008833)1.000000:0.303980)0.792000:0.041242)0.634000:0.015238,(((110835063_Alcanivorax_borkumensis_SK2:0.174395,83648041_Hahella_chejuensis_KCTC_2396:0.052758)0.716000:0.018054,((92113404_Chromohalobacter_salexigens_DSM_304:0.095662,(152996644_Marinomonas_sp._MWYL1:0.154249,90022311_Saccharophagus_degradans_2-40:0.081272)0.115000:0.027382)0.794000:0.027219,(120555679_Marinobacter_aquaeolei_VT8:0.059159,(((77456752_Pseudomonas_fluorescens_PfO-1:0.046409,146305671_Pseudomonas_mendocina_ymp:0.009156)0.751000:0.008444,((170723842_Pseudomonas_putida_W619:0.000000,((70734071_Pseudomonas_fluorescens_Pf-5:0.008844,104783871_Pseudomonas_entomophila_L48:0.000000)0.721000:0.003140,(28872055_Pseudomonas_syringae_pv._tomato_str:0.000000,(71737921_Pseudomonas_syringae_pv._phaseolico:0.000000,66043840_Pseudomonas_syringae_pv._syringae_B:0.000000)0.000000:0.000000)0.919000:0.017558)0.764000:0.006143)0.782000:0.008786,(26991571_Pseudomonas_putida_KT2440:0.000000,(148549971_Pseudomonas_putida_F1:0.000000,167035934_Pseudomonas_putida_GB-1:0.000000)0.000000:0.000000)0.431000:0.000000)0.790000:0.009013)0.770000:0.008865,(152986375_Pseudomonas_aeruginosa_PA7:0.000000,((116053092_Pseudomonas_aeruginosa_UCBPP-PA14:0.000000,15600136_Pseudomonas_aeruginosa_PAO1:0.000000)0.849000:0.008787,146283979_Pseudomonas_stutzeri_A1501:0.017920)0.000000:0.000000)0.000000:0.000000)0.980000:0.093951)0.756000:0.015592)0.681000:0.013450)0.834000:0.044655,((54295993_Legionella_pneumophila_str._Paris:0.000000,148358150_Legionella_pneumophila_str._Corby:0.000000)0.000000:0.000000,(54292974_Legionella_pneumophila_str._Lens:0.000000,52840266_Legionella_pneumophila_subsp._pneum:0.000000)0.000000:0.000000)0.988000:0.127008)0.714000:0.047401)0.790000:0.036003,(((((15678003_Neisseria_meningitidis_MC58:0.000000,(161870115_Neisseria_meningitidis_053442:0.000000,15794350_Neisseria_meningitidis_Z2491:0.000000)0.000000:0.000000)0.473000:0.000000,59801111_Neisseria_gonorrhoeae_FA_1090:0.026782)0.000000:0.000000,121634959_Neisseria_meningitidis_FAM18:0.008771)1.000000:0.334415,(((((((((115351795_Burkholderia_ambifaria_AMMD:0.000000,(116689827_Burkholderia_cenocepacia_HI2424:0.000000,170733166_Burkholderia_cenocepacia_MC0-3:0.000000)0.000000:0.000000)0.000000:0.000000,(172060766_Burkholderia_ambifaria_MC40-6:0.000000,78066576_Burkholderia_sp._383:0.000000)0.000000:0.000000)0.451000:0.000000,134295837_Burkholderia_vietnamiensis_G4:0.008901)0.452000:0.008833,(((121599988_Burkholderia_mallei_SAVP1:0.000000,(124386447_Burkholderia_mallei_NCTC_10229:0.000000,(126448989_Burkholderia_mallei_NCTC_10247:0.000000,(53723536_Burkholderia_mallei_ATCC_23344:0.000000,(126439543_Burkholderia_pseudomallei_668:0.000000,(53719153_Burkholderia_pseudomallei_K96243:0.000000,(76812111_Burkholderia_pseudomallei_1710b:0.000000,126451860_Burkholderia_pseudomallei_1106a:0.000000)0.000000:0.000000)0.000000:0.000000)0.000000:0.000000)0.000000:0.000000)0.000000:0.000000)0.000000:0.000000)0.833000:0.008819,83720345_Burkholderia_thailandensis_E264:0.000000)0.855000:0.008828,161524642_Burkholderia_multivorans_ATCC_17616:0.000000)0.000000:0.000000)0.609000:0.036270,91784201_Burkholderia_xenovorans_LB400:0.000000)0.858000:0.033645,((134094497_Herminiimonas_arsenicoxydans:0.005917,152980964_Janthinobacterium_sp._Marseille:0.021729)0.060000:0.068601,(((113868332_Ralstonia_eutropha_H16:0.012004,(94311038_Ralstonia_metallidurans_CH34:0.000000,73541768_Ralstonia_eutropha_JMP134:0.017885)0.517000:0.015233)0.721000:0.041057,17545940_Ralstonia_solanacearum_GMI1000:0.082661)0.665000:0.025924,145589466_Polynucleobacter_sp._QLW-P1DMWA-1:0.171878)0.996000:0.190077)0.719000:0.059256)0.895000:0.060223,((((30249265_Nitrosomonas_europaea_ATCC_19718:0.020119,114330965_Nitrosomonas_eutropha_C91:0.025030)0.974000:0.057100,82701580_Nitrosospira_multiformis_ATCC_25196:0.037532)0.838000:0.043115,((71908592_Dechloromonas_aromatica_RCB:0.168594,91775941_Methylobacillus_flagellatus_KT:0.185595)0.846000:0.050329,((119897224_Azoarcus_sp._BH72:0.089180,56476104_Azoarcus_sp._EbN1:0.062993)0.829000:0.053482,34498987_Chromobacterium_violaceum_ATCC_1247:0.096507)0.232000:0.030957)0.631000:0.019283)0.779000:0.040054,74316620_Thiobacillus_denitrificans_ATCC_252:0.141214)0.777000:0.023452)0.501000:0.014492,((187478827_Bordetella_avium_197N:0.032233,163856337_Bordetella_petrii_DSM_12804:0.018304)0.554000:0.009959,((33602145_Bordetella_bronchiseptica_RB50:0.000000,33597405_Bordetella_parapertussis_12822:0.000000)0.440000:0.000000,33593196_Bordetella_pertussis_Tohama_I:0.008955)0.796000:0.013836)0.997000:0.175460)0.331000:0.036693,((171059543_Leptothrix_cholodnii_SP-6:0.064821,(((160900445_Delftia_acidovorans_SPH-1:0.054279,(121604780_Polaromonas_naphthalenivorans_CJ2:0.013834,91788464_Polaromonas_sp._JS666:0.028392)0.910000:0.038513)0.743000:0.012171,(120610117_Acidovorax_avenae_subsp._citrulli_A:0.019789,(121593588_Acidovorax_sp._JS42:0.032154,121607078_Verminephrobacter_eiseniae_EF01-2:0.028194)0.741000:0.014234)0.777000:0.015447)0.675000:0.030746,89901079_Rhodoferax_ferrireducens_T118:0.044904)0.970000:0.120140)0.358000:0.030807,124267179_Methylibium_petroleiphilum_PM1:0.081920)0.984000:0.113792)0.819000:0.028670)0.657000:0.009212,(161830086_Coxiella_burnetii_RSA_331:0.000000,(154706483_Coxiella_burnetii_Dugway_5J108-111:0.000000,29654314_Coxiella_burnetii_RSA_493:0.000000)0.000000:0.000000)0.996000:0.138873)0.832000:0.034200)0.978000:0.120881,((((((83593020_Rhodospirillum_rubrum_ATCC_11170:0.172628,148260756_Acidiphilium_cryptum_JF-5:0.070380)0.578000:0.005999,(85374078_Erythrobacter_litoralis_HTCC2594:0.065913,((87199949_Novosphingobium_aromaticivorans_DSM:0.048459,103486757_Sphingopyxis_alaskensis_RB2256:0.090972)0.108000:0.016533,(148553179_Sphingomonas_wittichii_RW1:0.035557,56551244_Zymomonas_mobilis_subsp._mobilis_ZM:0.062554)0.773000:0.015443)0.822000:0.019385)0.942000:0.081043)0.741000:0.047836,((162148045_Gluconacetobacter_diazotrophicus_PA:0.027178,114327788_Granulibacter_bethesdensis_CGDNIH1:0.038589)0.923000:0.045131,((((((126462218_Rhodobacter_sphaeroides_ATCC_17029:0.000000,77463363_Rhodobacter_sphaeroides_2.4.1:0.000000)0.429000:0.000000,146277534_Rhodobacter_sphaeroides_ATCC_17025:0.009085)0.000000:0.000000,(89054736_Jannaschia_sp._CCS1:0.028840,159044115_Dinoroseobacter_shibae_DFL_12:0.047730)0.811000:0.048255)0.928000:0.049602,(((99081196_Silicibacter_sp._TM1040:0.018644,110679965_Roseobacter_denitrificans_OCh_114:0.058311)0.576000:0.008524,56696948_Silicibacter_pomeroyi_DSS-3:0.038226)0.926000:0.031160,119386828_Paracoccus_denitrificans_PD1222:0.046449)0.744000:0.008725)0.999000:0.179048,83311472_Magnetospirillum_magneticum_AMB-1:0.086617)0.789000:0.020776,((39935664_Rhodopseudomonas_palustris_CGA009:0.000000,(((91977066_Rhodopseudomonas_palustris_BisB5:0.017744,((90424082_Rhodopseudomonas_palustris_BisB18:0.045059,86749994_Rhodopseudomonas_palustris_HaA2:0.000000)0.791000:0.008819,((92117387_Nitrobacter_hamburgensis_X14:0.008716,75675642_Nitrobacter_winogradskyi_Nb-255:0.000000)0.806000:0.008684,(148255461_Bradyrhizobium_sp._BTAi1:0.000000,146340795_Bradyrhizobium_sp._ORS278:0.000000)0.779000:0.008875)0.779000:0.008986)0.000000:0.000000)0.893000:0.026306,115524769_Rhodopseudomonas_palustris_BisA53:0.019641)0.856000:0.026656,27379603_Bradyrhizobium_japonicum_USDA_110:0.065262)0.000000:0.000000)0.998000:0.116413,((((((163849524_Methylobacterium_extorquens_PA1:0.000448,(163852243_Methylobacterium_extorquens_PA1:0.021124,170747912_Methylobacterium_radiotolerans_JCM_:0.054031)0.796000:0.023630)0.921000:0.054417,170744002_Methylobacterium_sp._4-46:0.050659)0.972000:0.090679,182678502_Beijerinckia_indica_subsp._indica_A:0.075673)0.903000:0.051050,154253563_Parvibaculum_lavamentivorans_DS-1:0.099152)0.835000:0.036305,((((((49474155_Bartonella_quintana_str._Toulouse:0.000000,49475521_Bartonella_henselae_str._Houston-1:0.026498)0.835000:0.022364,163868472_Bartonella_tribocorum_CIP_105476:0.012670)0.889000:0.028634,121602372_Bartonella_bacilliformis_KC583:0.089297)0.969000:0.068112,(((161619062_Brucella_canis_ATCC_23365:0.000000,(163843379_Brucella_suis_ATCC_23445:0.000000,(23501988_Brucella_suis_1330:0.000000,(62290025_Brucella_abortus_biovar_1_str._9-94:0.000000,(82699952_Brucella_melitensis_biovar_Abortus_:0.000000,(189024265_Brucella_abortus_S19:0.000000,17987156_Brucella_melitensis_16M:0.008958)0.000000:0.000000)0.000000:0.000000)0.000000:0.000000)0.000000:0.000000)0.000000:0.000000)0.000000:0.000000,148559818_Brucella_ovis_ATCC_25840:0.009146)0.000000:0.000000,153009537_Ochrobactrum_anthropi_ATCC_49188:0.018025)0.842000:0.023228)0.874000:0.037525,(13470637_Mesorhizobium_loti_MAFF303099:0.087094,110633964_Mesorhizobium_sp._BNC1:0.072946)0.232000:0.028627)0.915000:0.052798,(150396315_Sinorhizobium_medicae_WSM419:0.000000,(((116252041_Rhizobium_leguminosarum_bv._viciae_:0.017765,86357576_Rhizobium_etli_CFN_42:0.000000)0.873000:0.017990,159184763_Agrobacterium_tumefaciens_str._C58:0.008925)0.882000:0.028669,15965218_Sinorhizobium_meliloti_1021:0.000000)0.688000:0.018217)0.947000:0.052424)0.893000:0.038438)0.889000:0.030907,(158424703_Azorhizobium_caulinodans_ORS_571:0.042356,154248312_Xanthobacter_autotrophicus_Py2:0.025959)0.960000:0.045601)0.751000:0.008581)0.790000:0.025845)0.894000:0.048855)0.751000:0.027361)0.916000:0.087582,(114569999_Maricaulis_maris_MCS10:0.108054,114799526_Hyphomonas_neptunium_ATCC_15444:0.261461)0.936000:0.117526)0.826000:0.056834,(16125990_Caulobacter_crescentus_CB15:0.052156,167646573_Caulobacter_sp._K31:0.016806)0.940000:0.106380)0.911000:0.114625,117923594_Magnetococcus_sp._MC-1:0.169286)0.871000:0.085658)0.945000:0.096623,(114567436_Syntrophomonas_wolfei_subsp._wolfei:0.298770,((23099103_Oceanobacillus_iheyensis_HTE831:0.200808,(29376669_Enterococcus_faecalis_V583:0.212345,((((((22537370_Streptococcus_agalactiae_2603V_R:0.008735,(76787907_Streptococcus_agalactiae_A909:0.000000,25011333_Streptococcus_agalactiae_NEM316:0.000000)0.468000:0.000000)0.786000:0.026454,(55823147_Streptococcus_thermophilus_CNRZ1066:0.000000,(55821235_Streptococcus_thermophilus_LMG_1831:0.000000,116627962_Streptococcus_thermophilus_LMD-9:0.000000)0.000000:0.000000)0.466000:0.000000)0.718000:0.007138,24379871_Streptococcus_mutans_UA159:0.032330)0.761000:0.010372,((15674942_Streptococcus_pyogenes_M1_GAS:0.000000,(71910536_Streptococcus_pyogenes_MGAS5005:0.000000,(28896129_Streptococcus_pyogenes_SSI-1:0.000000,(19745984_Streptococcus_pyogenes_MGAS8232:0.000000,(71903368_Streptococcus_pyogenes_MGAS6180:0.000000,(94994213_Streptococcus_pyogenes_MGAS10750:0.000000,(94988411_Streptococcus_pyogenes_MGAS9429:0.000000,(94992292_Streptococcus_pyogenes_MGAS2096:0.000000,(21910171_Streptococcus_pyogenes_MGAS315:0.000000,(50914095_Streptococcus_pyogenes_MGAS10394:0.000000,94990291_Streptococcus_pyogenes_MGAS10270:0.000000)0.000000:0.000000)0.000000:0.000000)0.000000:0.000000)0.000000:0.000000)0.000000:0.000000)0.000000:0.000000)0.000000:0.000000)0.000000:0.000000)0.000000:0.000000)0.477000:0.000000,139473918_Streptococcus_pyogenes_str._Manfred:0.008823)0.934000:0.035717)0.748000:0.013412,(((15900573_Streptococcus_pneumoniae_TIGR4:0.000000,(15902633_Streptococcus_pneumoniae_R6:0.000000,(116517076_Streptococcus_pneumoniae_D39:0.000000,(169833818_Streptococcus_pneumoniae_Hungary19A:0.000000,182683599_Streptococcus_pneumoniae_CGSP14:0.000000)0.000000:0.000000)0.000000:0.000000)0.000000:0.000000)0.942000:0.036034,(157150665_Streptococcus_gordonii_str._Challis:0.000000,125718243_Streptococcus_sanguinis_SK36:0.000000)0.461000:0.000000)0.962000:0.046144,(146318969_Streptococcus_suis_05ZYH33:0.000000,146321179_Streptococcus_suis_98HAH33:0.000000)0.908000:0.027537)0.019000:0.010691)0.954000:0.087687,((116511052_Lactococcus_lactis_subsp._cremoris_:0.000000,125623110_Lactococcus_lactis_subsp._cremoris_:0.000000)0.484000:0.000000,30023980_Lactococcus_lactis_subsp._lactis_Il:0.008463)0.996000:0.172969)0.853000:0.068145)0.953000:0.121219)0.661000:0.043514,((((((154686156_Bacillus_amyloliquefaciens_FZB42:0.024061,(16078806_Bacillus_subtilis_subsp._subtilis_s:0.042026,(52080368_Bacillus_licheniformis_ATCC_14580:0.000000,52785746_Bacillus_licheniformis_ATCC_14580:0.000000)0.781000:0.012455)0.700000:0.007915)0.891000:0.034643,157692414_Bacillus_pumilus_SAFR-032:0.035357)0.971000:0.095044,172057117_Exiguobacterium_sibiricum_255-15:0.172405)0.789000:0.026057,((16803336_Listeria_monocytogenes_EGD-e:0.010372,((16800402_Listeria_innocua_Clip11262:0.000000,116872727_Listeria_welshimeri_serovar_6b_str.:0.026315)0.660000:0.017442,46907522_Listeria_monocytogenes_str._4b_F236:0.000000)0.704000:0.006875)1.000000:0.249005,(((57866834_Staphylococcus_epidermidis_RP62A:0.000000,27467902_Staphylococcus_epidermidis_ATCC_122:0.000000)0.967000:0.045904,70726604_Staphylococcus_haemolyticus_JCSC143:0.009116)0.000000:0.000000,(73662763_Staphylococcus_saprophyticus_subsp.:0.027069,((((148267794_Staphylococcus_aureus_subsp._aureus:0.000000,15926889_Staphylococcus_aureus_subsp._aureus:0.000000)0.000000:0.000000,((15924297_Staphylococcus_aureus_subsp._aureus:0.000000,57650297_Staphylococcus_aureus_subsp._aureus:0.000000)0.000000:0.000000,((87160925_Staphylococcus_aureus_subsp._aureus:0.000000,88195015_Staphylococcus_aureus_subsp._aureus:0.000000)0.000000:0.000000,((150393854_Staphylococcus_aureus_subsp._aureus:0.000000,156979627_Staphylococcus_aureus_subsp._aureus:0.000000)0.000000:0.000000,((161509471_Staphylococcus_aureus_subsp._aureus:0.000000,151221426_Staphylococcus_aureus_subsp._aureus:0.000000)0.000000:0.000000,(49486145_Staphylococcus_aureus_subsp._aureus:0.000000,21282918_Staphylococcus_aureus_subsp._aureus:0.000000)0.000000:0.000000)0.000000:0.000000)0.000000:0.000000)0.000000:0.000000)0.000000:0.000000)0.000000:0.000000,49483469_Staphylococcus_aureus_subsp._aureus:0.009009)0.000000:0.000000,82750906_Staphylococcus_aureus_RF122:0.017809)0.902000:0.027036)0.843000:0.019330)0.983000:0.128030)0.851000:0.042695)0.820000:0.030234,((56419859_Geobacillus_kaustophilus_HTA426:0.057501,138894843_Geobacillus_thermodenitrificans_NG8:0.000000)0.974000:0.093209,((((118478930_Bacillus_thuringiensis_str._Al_Haka:0.000000,(49479206_Bacillus_thuringiensis_serovar_konk:0.000000,((30263711_Bacillus_anthracis_str._Ames:0.000000,(42782784_Bacillus_cereus_ATCC_10987:0.000000,30021804_Bacillus_cereus_ATCC_14579:0.000000)0.000000:0.000000)0.000000:0.000000,(47778219_Bacillus_anthracis_str._Ames_Ancest:0.000000,49186555_Bacillus_anthracis_str._Sterne:0.000000)0.000000:0.000000)0.000000:0.000000)0.000000:0.000000)0.463000:0.000000,163941389_Bacillus_weihenstephanensis_KBAB4:0.008656)0.786000:0.008629,52141781_Bacillus_cereus_E33L:0.008791)0.907000:0.017644,152976100_Bacillus_cereus_subsp._cytotoxis_NV:0.000000)0.997000:0.140704)0.813000:0.026974)0.764000:0.012048,15614925_Bacillus_halodurans_C-125:0.190712)0.000000:0.000000)0.883000:0.052609)0.847000:0.045208)0.457000:0.022712,32474584_Rhodopirellula_baltica_SH_1:0.372675)0.793000:0.024699,((((167037414_Thermoanaerobacter_pseudethanolicus:0.000000,167040081_Thermoanaerobacter_sp._X514:0.000000)0.817000:0.032838,20807587_Thermoanaerobacter_tengcongensis_MB:0.061015)0.983000:0.141596,((((19704158_Fusobacterium_nucleatum_subsp._nucl:0.247067,((118444403_Clostridium_novyi_NT:0.065753,153955766_Clostridium_kluyveri_DSM_555:0.149919)0.735000:0.010304,(((((18310941_Clostridium_perfringens_str._13:0.000000,110800879_Clostridium_perfringens_ATCC_13124:0.000000)0.847000:0.008770,110801866_Clostridium_perfringens_SM101:0.000000)0.983000:0.093499,(187933898_Clostridium_botulinum_B_str._Eklund:0.043454,150019039_Clostridium_beijerinckii_NCIMB_8052:0.061035)0.921000:0.056076)0.761000:0.013572,((153941369_Clostridium_botulinum_F_str._Langel:0.000000,(148381031_Clostridium_botulinum_A_str._ATCC_3:0.000000,(153930875_Clostridium_botulinum_A_str._ATCC_1:0.000000,(153935967_Clostridium_botulinum_A_str._Hall:0.000000,170758584_Clostridium_botulinum_A3_str._Loch_:0.000000)0.000000:0.000000)0.000000:0.000000)0.000000:0.000000)0.851000:0.017773,170755107_Clostridium_botulinum_B1_str._Okra:0.009149)0.990000:0.085551)0.511000:0.011444,15895566_Clostridium_acetobutylicum_ATCC_824:0.108940)0.866000:0.030942)0.713000:0.020524)0.727000:0.045867,28211828_Clostridium_tetani_E88:0.082577)0.972000:0.131845,125974571_Clostridium_thermocellum_ATCC_27405:0.212988)0.695000:0.019703,((158320815_Alkaliphilus_oremlandii_OhILAs:0.091449,150389993_Alkaliphilus_metalliredigens_QYMF:0.050447)0.792000:0.028276,126698368_Clostridium_difficile_630:0.131782)0.963000:0.106723)0.386000:0.026362)0.898000:0.095969,146295993_Caldicellulosiruptor_saccharolyticu:0.236333)0.763000:0.034341)0.401000:0.036493,((160878692_Clostridium_phytofermentans_ISDg:0.316777,(((((((((50955206_Leifsonia_xyli_subsp._xyli_str._CTC:0.031206,(170781619_Clavibacter_michiganensis_subsp._se:0.000000,148273200_Clavibacter_michiganensis_subsp._mi:0.000000)0.965000:0.065070)0.879000:0.061768,(23465868_Bifidobacterium_longum_NCC2705:0.043251,119026136_Bifidobacterium_adolescentis_ATCC_1:0.031934)0.996000:0.145049)0.123000:0.027675,(119961109_Arthrobacter_aurescens_TC1:0.031959,(116670027_Arthrobacter_sp._FB24:0.009092,163839487_Renibacterium_salmoninarum_ATCC_332:0.009092)0.681000:0.005372)0.852000:0.027135)0.799000:0.034665,(152965471_Kineococcus_radiotolerans_SRS30216:0.068504,(159037045_Salinispora_arenicola_CNS-205:0.000000,145593996_Salinispora_tropica_CNB-440:0.000000)0.967000:0.075467)0.117000:0.057921)0.000000:0.000122,(((((68536185_Corynebacterium_jeikeium_K411:0.000000,172040561_Corynebacterium_urealyticum_DSM_710:0.053875)0.941000:0.046752,38234020_Corynebacterium_diphtheriae_NCTC_13:0.010266)0.720000:0.016052,((62390780_Corynebacterium_glutamicum_ATCC_130:0.000000,(23308879_Corynebacterium_glutamicum_ATCC_130:0.000000,145295845_Corynebacterium_glutamicum_R:0.000000)0.000000:0.000000)0.898000:0.027075,25028389_Corynebacterium_efficiens_YS-314:0.028350)0.977000:0.096256)0.992000:0.117044,(((111023736_Rhodococcus_sp._RHA1:0.037612,(183982002_Mycobacterium_marinum_M:0.000000,118618687_Mycobacterium_ulcerans_Agy99:0.008965)0.002000:0.000000)0.641000:0.028246,(((((15609862_Mycobacterium_tuberculosis_H37Rv:0.000000,((31793897_Mycobacterium_bovis_AF2122_97:0.000000,148662566_Mycobacterium_tuberculosis_H37Ra:0.000000)0.000000:0.000000,(148823913_Mycobacterium_tuberculosis_F11:0.000000,(121638600_Mycobacterium_bovis_BCG_str._Pasteu:0.000000,15842263_Mycobacterium_tuberculosis_CDC1551:0.000000)0.000000:0.000000)0.000000:0.000000)0.000000:0.000000)0.959000:0.037912,((41408937_Mycobacterium_avium_subsp._paratube:0.000000,118464862_Mycobacterium_avium_104:0.000000)0.471000:0.000000,(118473800_Mycobacterium_smegmatis_str._MC2_15:0.017858,120403426_Mycobacterium_vanbaalenii_PYR-1:0.009034)0.658000:0.017889)0.875000:0.017832)0.000000:0.000000,(((108799131_Mycobacterium_sp._MCS:0.000000,119868246_Mycobacterium_sp._KMS:0.000000)0.840000:0.008757,126434737_Mycobacterium_sp._JLS:0.000000)0.868000:0.017511,169630125_Mycobacterium_abscessus:0.009329)0.910000:0.027158)0.392000:0.009064,145224541_Mycobacterium_gilvum_PYR-GCK:0.017722)0.850000:0.018161,15827476_Mycobacterium_leprae_TN:0.049188)0.383000:0.009893)0.774000:0.015382,54025798_Nocardia_farcinica_IFM_10152:0.039999)0.917000:0.040302)0.831000:0.030543,((29829012_Streptomyces_avermitilis_MA-4680:0.009187,21224141_Streptomyces_coelicolor_A3:0.000000)0.738000:0.009576,182435517_Streptomyces_griseus_subsp._griseus:0.018009)0.986000:0.080553)0.882000:0.037099)0.790000:0.023499,(((111225063_Frankia_alni_ACN14a:0.000000,158313083_Frankia_sp._EAN1pec:0.057355)0.387000:0.014995,86742193_Frankia_sp._CcI3:0.013154)0.987000:0.081799,(72161224_Thermobifida_fusca_YX:0.053173,117928689_Acidothermus_cellulolyticus_11B:0.094006)0.833000:0.026169)0.776000:0.016423)0.724000:0.014763,119718057_Nocardioides_sp._JS614:0.118820)0.770000:0.024396,134098336_Saccharopolyspora_erythraea_NRRL_23:0.157397)0.814000:0.048073,50842504_Propionibacterium_acnes_KPA171202:0.310323)0.949000:0.139277)0.848000:0.049137,((((((((((153003095_Anaeromyxobacter_sp._Fw109-5:0.005840,86156632_Anaeromyxobacter_dehalogenans_2CP-C:0.034118)0.978000:0.100142,108761357_Myxococcus_xanthus_DK_1622:0.074980)0.898000:0.082163,162448660_Sorangium_cellulosum_So_ce_56:0.211271)0.632000:0.017952,((15805178_Deinococcus_radiodurans_R1:0.063178,94986105_Deinococcus_geothermalis_DSM_11300:0.027465)0.966000:0.182421,(55980535_Thermus_thermophilus_HB8:0.000000,46198506_Thermus_thermophilus_HB27:0.000000)0.999000:0.398147)0.893000:0.128310)0.807000:0.058311,(85860494_Syntrophus_aciditrophicus_SB:0.196429,116750604_Syntrophobacter_fumaroxidans_MPOB:0.115554)0.897000:0.076557)0.264000:0.023813,(((((39996112_Geobacter_sulfurreducens_PCA:0.031772,78223754_Geobacter_metallireducens_GS-15:0.009168)0.868000:0.037286,148262978_Geobacter_uraniireducens_Rf4:0.019053)0.837000:0.035705,118581300_Pelobacter_propionicus_DSM_2379:0.064666)0.883000:0.098026,77919639_Pelobacter_carbinolicus_DSM_2380:0.083626)0.906000:0.075712,(((24216333_Leptospira_interrogans_serovar_Lai_:0.000000,45656474_Leptospira_interrogans_serovar_Cope:0.000000)0.000000:0.000000,(116327044_Leptospira_borgpetersenii_serovar_H:0.000000,116332297_Leptospira_borgpetersenii_serovar_H:0.000000)0.000000:0.000000)0.912000:0.072601,183219489_Leptospira_biflexa_serovar_Patoc_st:0.098655)0.993000:0.228884)0.824000:0.054132)0.225000:0.023444,158520022_Desulfococcus_oleovorans_Hxd3:0.188010)0.596000:0.044290,51246770_Desulfotalea_psychrophila_LSv54:0.269268)0.838000:0.055944,(42523316_Bdellovibrio_bacteriovorus_HD100:0.326065,((46581638_Desulfovibrio_vulgaris_subsp._vulga:0.000000,120601203_Desulfovibrio_vulgaris_subsp._vulga:0.000000)0.960000:0.090118,78355423_Desulfovibrio_desulfuricans_G20:0.094282)0.969000:0.121980)0.134000:0.008331)0.926000:0.090095,(((((((((56751667_Synechococcus_elongatus_PCC_6301:0.009098,81301257_Synechococcus_elongatus_PCC_7942:0.000000)0.957000:0.064491,(((113477622_Trichodesmium_erythraeum_IMS101:0.076517,158336574_Acaryochloris_marina_MBIC11017:0.087466)0.817000:0.017433,(17231354_Nostoc_sp._PCC_7120:0.000000,75908055_Anabaena_variabilis_ATCC_29413:0.000000)0.939000:0.033869)0.772000:0.009279,(172036243_Cyanothece_sp._ATCC_51142:0.032604,(166365240_Microcystis_aeruginosa_NIES-843:0.036467,170077566_Synechococcus_sp._PCC_7002:0.062106)0.845000:0.027509)0.788000:0.014556)0.723000:0.012086)0.792000:0.044517,16330625_Synechocystis_sp._PCC_6803:0.134724)0.176000:0.045773,(86606241_Synechococcus_sp._JA-3-3Ab:0.026938,86607879_Synechococcus_sp._JA-2-3Ba:0.000000)0.988000:0.118554)0.394000:0.020733,((33863893_Prochlorococcus_marinus_str._MIT_93:0.000000,124021970_Prochlorococcus_marinus_str._MIT_93:0.000000)0.852000:0.046444,((148240512_Synechococcus_sp._WH_7803:0.039747,113955140_Synechococcus_sp._CC9311:0.057926)0.941000:0.073690,((33866698_Synechococcus_sp._WH_8102:0.025066,78183961_Synechococcus_sp._CC9902:0.016829)0.880000:0.035315,78213819_Synechococcus_sp._CC9605:0.000000)0.973000:0.096618)0.713000:0.017538)1.000000:0.344128)0.622000:0.054454,37523711_Gloeobacter_violaceus_PCC_7421:0.081704)0.971000:0.144866,((((156743087_Roseiflexus_castenholzii_DSM_13941:0.018440,148656458_Roseiflexus_sp._RS-1:0.000000)0.965000:0.142497,159899445_Herpetosiphon_aurantiacus_ATCC_2377:0.205414)0.419000:0.060603,163846033_Chloroflexus_aurantiacus_J-10-fl:0.025301)0.939000:0.122837,((73748531_Dehalococcoides_sp._CBDB1:0.008678,147669311_Dehalococcoides_sp._BAV1:0.008585)0.895000:0.052119,57234501_Dehalococcoides_ethenogenes_195:0.010801)1.000000:0.320935)0.884000:0.102994)0.777000:0.063370,((((51893261_Symbiobacterium_thermophilum_IAM_14:0.084969,((((162145994_Gluconacetobacter_diazotrophicus_PA:0.151013,(162451438_Sorangium_cellulosum_So_ce_56:0.032001,108763341_Myxococcus_xanthus_DK_1622:0.126222)0.353000:0.032953)0.000000:0.000000,((((119773889_Shewanella_amazonensis_SB2B:0.068693,167623692_Shewanella_halifaxensis_HAW-EB4:0.061184)0.961000:0.080104,119946045_Psychromonas_ingrahamii_37:0.130788)0.898000:0.069170,((71280498_Colwellia_psychrerythraea_34H:0.028347,77360336_Pseudoalteromonas_haloplanktis_TAC1:0.037949)0.921000:0.039463,(54303077_Photobacterium_profundum_SS9:0.009133,59711578_Vibrio_fischeri_ES114:0.028294)0.798000:0.016821)0.926000:0.061490)0.917000:0.077175,42524625_Bdellovibrio_bacteriovorus_HD100:0.114445)0.891000:0.061100)0.814000:0.101034,((119897618_Azoarcus_sp._BH72:0.038932,((56475689_Azoarcus_sp._EbN1:0.039659,34498295_Chromobacterium_violaceum_ATCC_1247:0.028021)0.772000:0.010175,71908333_Dechloromonas_aromatica_RCB:0.019198)0.671000:0.009050)0.644000:0.009331,74317381_Thiobacillus_denitrificans_ATCC_252:0.056898)0.982000:0.163881)0.961000:0.183554,162450419_Sorangium_cellulosum_So_ce_56:0.377853)0.913000:0.140442)0.965000:0.155976,167630622_Heliobacterium_modesticaldum_Ice1:0.246991)0.180000:0.023625,169831271_Candidatus_Desulforudis_audaxviator:0.104366)0.693000:0.019990,((147678455_Pelotomaculum_thermopropionicum_SI:0.103682,89894328_Desulfitobacterium_hafniense_Y51:0.360618)0.386000:0.011528,134299122_Desulfotomaculum_reducens_MI-1:0.078551)0.913000:0.051357)0.761000:0.021547)0.653000:0.008998,(116620284_Solibacter_usitatus_Ellin6076:0.146466,94971366_Acidobacteria_bacterium_Ellin345:0.155294)0.969000:0.116454)0.817000:0.045820)0.796000:0.026302)0.732000:0.020958)0.608000:0.069086,((((((((34541492_Porphyromonas_gingivalis_W83:0.029332,150009872_Parabacteroides_distasonis_ATCC_850:0.071206)0.209000:0.055295,(((60680164_Bacteroides_fragilis_NCTC_9343:0.000000,53711962_Bacteroides_fragilis_YCH46:0.000000)0.812000:0.003058,29347668_Bacteroides_thetaiotaomicron_VPI-54:0.007166)0.783000:0.008496,150004409_Bacteroides_vulgatus_ATCC_8482:0.007538)0.974000:0.106729)0.836000:0.042992,((150026443_Flavobacterium_psychrophilum_JIP02_:0.045822,146298932_Flavobacterium_johnsoniae_UW101:0.000000)0.961000:0.065412,120437448_Gramella_forsetii_KT0803:0.030225)0.943000:0.076991)0.860000:0.048931,110640205_Cytophaga_hutchinsonii_ATCC_33406:0.260090)0.807000:0.052325,(78189141_Chlorobium_chlorochromatii_CaD3:0.015444,(119357534_Chlorobium_phaeobacteroides_DSM_266:0.056955,(145219508_Prosthecochloris_vibrioformis_DSM_2:0.044700,(78187214_Pelodictyon_luteolum_DSM_273:0.032488,21674206_Chlorobium_tepidum_TLS:0.049465)0.024000:0.020882)0.858000:0.037363)0.672000:0.033534)0.997000:0.195920)0.440000:0.060069,83814057_Salinibacter_ruber_DSM_13855:0.246959)0.954000:0.110873,(((15835273_Chlamydia_muridarum_Nigg:0.000000,(((166155464_Chlamydia_trachomatis_L2b_UCH-1_pro:0.000000,166154589_Chlamydia_trachomatis_434_Bu:0.000000)0.000000:0.000000,(76789109_Chlamydia_trachomatis_A_HAR-13:0.000000,15605103_Chlamydia_trachomatis_D_UW-3_CX:0.000000)0.000000:0.000000)0.787000:0.016373,((89898550_Chlamydophila_felis_Fe_C-56:0.018661,(29840032_Chlamydophila_caviae_GPIC:0.000000,62184900_Chlamydophila_abortus_S26_3:0.018904)0.000000:0.000000)0.886000:0.045877,((15618389_Chlamydophila_pneumoniae_CWL029:0.000000,15836009_Chlamydophila_pneumoniae_J138:0.000000)0.000000:0.000000,(33241830_Chlamydophila_pneumoniae_TW-183:0.000000,16752564_Chlamydophila_pneumoniae_AR39:0.000000)0.000000:0.000000)0.988000:0.093584)0.824000:0.044342)0.608000:0.011520)0.993000:0.271514,46447400_Candidatus_Protochlamydia_amoebophi:0.368700)0.401000:0.063819,(182415919_Opitutus_terrae_PB90-1:0.185746,42528250_Treponema_denticola_ATCC_35405:0.363740)0.968000:0.191322)0.821000:0.060971)0.865000:0.045021,(((((((16802804_Listeria_monocytogenes_EGD-e:0.000000,(116872143_Listeria_welshimeri_serovar_6b_str.:0.000000,16799830_Listeria_innocua_Clip11262:0.000000)0.000000:0.000000)0.461000:0.000000,46907001_Listeria_monocytogenes_str._4b_F236:0.008915)1.000000:0.264690,(81427732_Lactobacillus_sakei_subsp._sakei_23:0.234386,((116495465_Lactobacillus_casei_ATCC_334:0.269065,(184156130_Lactobacillus_fermentum_IFO_3956:0.074632,148544835_Lactobacillus_reuteri_F275:0.087110)0.862000:0.086551)0.583000:0.006329,(((116334341_Lactobacillus_brevis_ATCC_367:0.125509,116492198_Pediococcus_pentosaceus_ATCC_25745:0.162666)0.882000:0.071160,90962408_Lactobacillus_salivarius_UCC118:0.225570)0.594000:0.039372,28377728_Lactobacillus_plantarum_WCFS1:0.118009)0.879000:0.049636)0.815000:0.055251)0.774000:0.041611)0.795000:0.029358,(((58337996_Lactobacillus_acidophilus_NCFM:0.008626,161508009_Lactobacillus_helveticus_DPC_4571:0.000000)0.895000:0.040203,((42519726_Lactobacillus_johnsonii_NCC_533:0.026406,116630251_Lactobacillus_gasseri_ATCC_33323:0.000000)0.957000:0.057060,(104774669_Lactobacillus_delbrueckii_subsp._bu:0.000000,116514796_Lactobacillus_delbrueckii_subsp._bu:0.000000)0.989000:0.067600)0.715000:0.010673)0.963000:0.116875,116490269_Oenococcus_oeni_PSU-1:0.287998)0.879000:0.078566)0.628000:0.057382,(116618936_Leuconostoc_mesenteroides_subsp._me:0.066335,170017909_Leuconostoc_citreum_KM20:0.060542)0.997000:0.242538)0.958000:0.122226,((((158320032_Alkaliphilus_oremlandii_OhILAs:0.069562,160879242_Clostridium_phytofermentans_ISDg:0.237279)0.498000:0.014755,126699826_Clostridium_difficile_630:0.146414)0.905000:0.073840,(((49481110_Bacillus_thuringiensis_serovar_konk:0.000000,(52143583_Bacillus_cereus_E33L:0.000000,(30261871_Bacillus_anthracis_str._Ames:0.000000,(49184707_Bacillus_anthracis_str._Sterne:0.000000,(47527117_Bacillus_anthracis_str._Ames_Ancest:0.000000,(118477292_Bacillus_thuringiensis_str._Al_Haka:0.000000,(30019905_Bacillus_cereus_ATCC_14579:0.000000,42780985_Bacillus_cereus_ATCC_10987:0.000000)0.000000:0.000000)0.000000:0.000000)0.000000:0.000000)0.000000:0.000000)0.000000:0.000000)0.000000:0.000000)0.888000:0.017439,152975231_Bacillus_cereus_subsp._cytotoxis_NV:0.008484)0.936000:0.026381,163939672_Bacillus_weihenstephanensis_KBAB4:0.000000)0.931000:0.070578)0.865000:0.078771,(169829798_Lysinibacillus_sphaericus_C3-41:0.100814,56962534_Bacillus_clausii_KSM-K16:0.219695)0.441000:0.037616)0.849000:0.076559)0.180000:0.022613,162448206_Acholeplasma_laidlawii_PG-8A:0.660367)0.833000:0.061259)0.001000:0.000000)0.790000:0.049585,(15606930_Aquifex_aeolicus_VF5:0.276402,(((157363646_Thermotoga_lettingae_TMO:0.380008,(154248821_Fervidobacterium_nodosum_Rt17-B1:0.133058,150021629_Thermosipho_melanesiensis_BI429:0.533388)0.855000:0.105091)0.505000:0.043274,(148269536_Thermotoga_petrophila_RKU-1:0.000000,15643293_Thermotoga_maritima_MSB8:0.000000)0.992000:0.225148)0.796000:0.132041,78043216_Carboxydothermus_hydrogenoformans_Z:0.299616)0.924000:0.112452)0.527000:0.038741)0.481000:0.032172,(169824593_Finegoldia_magna_ATCC_29328:0.535751,108804266_Rubrobacter_xylanophilus_DSM_9941:0.674514)0.700000:0.108506)0.969000:0.189453,((((14521287_Pyrococcus_abyssi_GE5:0.008841,14590961_Pyrococcus_horikoshii_OT3:0.047841)0.565000:0.024883,18977549_Pyrococcus_furiosus_DSM_3638:0.030652)0.399000:0.027399,57641911_Thermococcus_kodakarensis_KOD1:0.085103)1.000000:0.293162,((161529113_Nitrosopumilus_maritimus_SCM1:0.623252,((((((171184518_Thermoproteus_neutrophilus_V24Sta:0.048447,(18312175_Pyrobaculum_aerophilum_str._IM2:0.043958,145590303_Pyrobaculum_arsenaticum_DSM_13514:0.104346)0.923000:0.059143)0.737000:0.017158,119872584_Pyrobaculum_islandicum_DSM_4184:0.033524)0.841000:0.068253,126460749_Pyrobaculum_calidifontis_JCM_11548:0.096982)0.966000:0.156775,(170290900_Candidatus_Korarchaeum_cryptofilum_:1.366014,119719618_Thermofilum_pendens_Hrk_5:0.335115)0.744000:0.104129)0.607000:0.036373,159040727_Caldivirga_maquilingensis_IC-167:0.441061)0.507000:0.044200,((126465814_Staphylothermus_marinus_F1:0.271672,((146305023_Metallosphaera_sedula_DSM_5348:0.185526,((15920531_Sulfolobus_tokodaii_str._7:0.084180,70606461_Sulfolobus_acidocaldarius_DSM_639:0.114594)0.822000:0.039331,15897212_Sulfolobus_solfataricus_P2:0.177506)0.352000:0.034211)0.973000:0.223609,156937077_Ignicoccus_hospitalis_KIN4_I:0.415359)0.886000:0.137478)0.279000:0.070288,(124028000_Hyperthermus_butylicus_DSM_5456:0.274600,14601780_Aeropyrum_pernix_K1:0.272144)0.556000:0.049300)0.970000:0.187610)0.858000:0.079811)0.501000:0.054424,15669313_Methanocaldococcus_jannaschii_DSM_2:0.441007)0.574000:0.046110)0.921000:0.133620)0.599000:0.010914,20093894_Methanopyrus_kandleri_AV19:0.219037)0.369000:0.067048,147919506_uncultured_methanogenic_archaeon_RC:0.288755)0.805000:0.086225,(((21226612_Methanosarcina_mazei_Go1:0.076666,20092422_Methanosarcina_acetivorans_C2A:0.021358)0.802000:0.034825,73667900_Methanosarcina_barkeri_str._Fusaro:0.011367)0.948000:0.126973,91774320_Methanococcoides_burtonii_DSM_6242:0.190202)0.938000:0.135679)0.973000:0.206466,(((16554491_Halobacterium_sp._NRC-1:0.000000,169236057_Halobacterium_salinarum_R1:0.000000)0.704000:0.017109,110668265_Haloquadratum_walsbyi_DSM_16790:0.184364)0.550000:0.038084,76802506_Natronomonas_pharaonis_DSM_2160:0.069441)0.074000:0.025269)1.000000:0.638787,15791345_Halobacterium_sp._NRC-1:0.000000,169237105_Halobacterium_salinarum_R1:0.000000);
