# Supplementary material for: Genome-wide phylogenetic analysis of the pathogenic potential of Vibrio furnissii
Source: Front Microbiol. 2014 Aug 21;5:435. doi: 10.3389/fmicb.2014.00435 (PMC4139957; doi:10.3389/fmicb.2014.00435)
Supplement: Supplementary file 1 [file DataSheet1.ZIP › all_vfu_trees/VfuA00015.afa-gb-o.phylip_phyml_tree.txt]

((((((((((((((((((((((((((50122854_Erwinia_carotovora_subsp._atrosepti:0.000000,(85058315_Sodalis_glossinidius_str._morsitans:0.000000,(62182807_Salmonella_enterica_subsp._enterica:0.000000,(16767607_Salmonella_typhimurium_LT2:0.000000,(16763180_Salmonella_enterica_subsp._enterica:0.000000,(29144659_Salmonella_enterica_subsp._enterica:0.000000,(56416152_Salmonella_enterica_subsp._enterica:0.000000,(161617631_Salmonella_enterica_subsp._enterica:0.000000,(((15834402_Escherichia_coli_O157_H7_str._Sakai:0.000000,(24115527_Shigella_flexneri_2a_str._301:0.000000,(30065544_Shigella_flexneri_2a_str._2457T:0.000000,(74314657_Shigella_sonnei_Ss046:0.000000,(82546587_Shigella_boydii_Sb227:0.000000,(91213721_Escherichia_coli_UTI89:0.000000,(110644529_Escherichia_coli_536:0.000000,(110808090_Shigella_flexneri_5_str._8401:0.000000,(117626519_Escherichia_coli_APEC_O1:0.000000,(157163635_Escherichia_coli_HS:0.000000,(152973042_Klebsiella_pneumoniae_subsp._pneumo:0.000000,(156932403_Enterobacter_sakazakii_ATCC_BAA-894:0.000000,37528400_Photorhabdus_luminescens_subsp._lau:0.000000)0.000000:0.000000)0.000000:0.000000)0.000000:0.000000)0.000000:0.000000)0.000000:0.000000)0.000000:0.000000)0.000000:0.000000)0.000000:0.000000)0.000000:0.000000)0.000000:0.000000)0.000000:0.000000)0.000000:0.000000,(15804761_Escherichia_coli_O157_H7_EDL933:0.000000,16131994_Escherichia_coli_str._K-12_substr._:0.000000)0.000000:0.000000)0.000000:0.000000,(89110892_Escherichia_coli_W3110:0.000000,161505136_Salmonella_enterica_subsp._arizonae:0.000000)0.000000:0.000000)0.000000:0.000000)0.000000:0.000000)0.000000:0.000000)0.000000:0.000000)0.000000:0.000000)0.000000:0.000000)0.000000:0.000000)0.000000:0.000000)0.000000:0.000000,157368678_Serratia_proteamaculans_568:0.000000)0.000000:0.000000,26251064_Escherichia_coli_CFT073:0.000000)0.000000:0.000000,(170021818_Escherichia_coli_ATCC_8739:0.000000,170083618_Escherichia_coli_str._K-12_substr._:0.000000)0.000000:0.000000)0.000000:0.000000,157156846_Escherichia_coli_E24377A:0.000000)0.000000:0.000000,170681233_Escherichia_coli_SECEC_SMS-3-5:0.000000)0.000000:0.000000,187732706_Shigella_boydii_CDC_3083-94:0.000000)0.000000:0.000000,82779446_Shigella_dysenteriae_Sd197:0.000000)0.000000:0.000000,157147859_Citrobacter_koseri_ATCC_BAA-895:0.000000)0.000000:0.000000,146310020_Enterobacter_sp._638:0.000000)0.847000:0.016423,((((167625540_Shewanella_halifaxensis_HAW-EB4:0.000000,157963354_Shewanella_pealeana_ATCC_700345:0.000000)0.000000:0.000000,((16120708_Yersinia_pestis_CO92:0.000000,(22124544_Yersinia_pestis_KIM:0.000000,(45440383_Yersinia_pestis_biovar_Microtus_str:0.000000,(51594777_Yersinia_pseudotuberculosis_IP_3295:0.000000,(108813458_Yersinia_pestis_Nepal516:0.000000,(108809901_Yersinia_pestis_Antiqua:0.000000,(153947063_Yersinia_pseudotuberculosis_IP_3175:0.000000,(162419749_Yersinia_pestis_Angola:0.000000,(170026014_Yersinia_pseudotuberculosis_YPIII:0.000000,145600848_Yersinia_pestis_Pestoides_F:0.016702)0.000000:0.000000)0.000000:0.000000)0.000000:0.000000)0.000000:0.000000)0.000000:0.000000)0.000000:0.000000)0.000000:0.000000)0.000000:0.000000)0.000000:0.000000,123440760_Yersinia_enterocolitica_subsp._ente:0.000000)0.000000:0.000000)0.000000:0.000000,119776157_Shewanella_amazonensis_SB2B:0.000000)0.448000:0.000000,((((170728495_Shewanella_woodyi_ATCC_51908:0.000000,24372194_Shewanella_oneidensis_MR-1:0.000000)0.000000:0.000000,(((((((((127511500_Shewanella_loihica_PV-4:0.000000,114564472_Shewanella_frigidimarina_NCIMB_400:0.000000)0.000000:0.000000,146294367_Shewanella_putrefaciens_CN-32:0.000000)0.000000:0.000000,120597492_Shewanella_sp._W3-18-1:0.000000)0.000000:0.000000,160876997_Shewanella_baltica_OS195:0.000000)0.000000:0.000000,153002273_Shewanella_baltica_OS185:0.000000)0.000000:0.000000,126172807_Shewanella_baltica_OS155:0.000000)0.000000:0.000000,117919050_Shewanella_sp._ANA-3:0.000000)0.000000:0.000000,114048920_Shewanella_sp._MR-7:0.000000)0.000000:0.000000,113968942_Shewanella_sp._MR-4:0.000000)0.000000:0.000000)0.000000:0.000000,157373936_Shewanella_sediminis_HAW-EB3:0.000000)0.000000:0.000000,91794553_Shewanella_denitrificans_OS217:0.000000)0.922000:0.016713)0.000000:0.000000)0.759000:0.016432,109900277_Pseudoalteromonas_atlantica_T6c:0.016381)0.000000:0.000000,71281661_Colwellia_psychrerythraea_34H:0.033206)0.756000:0.017135,(32490933_Wigglesworthia_glossinidia_endosymb:0.105242,94676938_Baumannia_cicadellinicola_str._Hc:0.178783)0.753000:0.038904)0.769000:0.016174,(((((((169633286_Acinetobacter_baumannii:0.000000,(169795564_Acinetobacter_baumannii:0.000000,50085463_Acinetobacter_sp._ADP1:0.000000)0.000000:0.000000)0.797000:0.016783,((71065481_Psychrobacter_arcticus_273-4:0.000000,93006319_Psychrobacter_cryohalolentis_K5:0.000000)0.000000:0.000000,148652630_Psychrobacter_sp._PRwf-1:0.000000)0.782000:0.016893)0.836000:0.034230,110835064_Alcanivorax_borkumensis_SK2:0.035701)0.851000:0.033965,((83648042_Hahella_chejuensis_KCTC_2396:0.000000,(((((146305670_Pseudomonas_mendocina_ymp:0.000000,15600137_Pseudomonas_aeruginosa_PAO1:0.000000)0.000000:0.000000,(116053093_Pseudomonas_aeruginosa_UCBPP-PA14:0.000000,152985373_Pseudomonas_aeruginosa_PA7:0.000000)0.000000:0.000000)0.454000:0.000000,(146283980_Pseudomonas_stutzeri_A1501:0.017053,(104783872_Pseudomonas_entomophila_L48:0.000000,((170723843_Pseudomonas_putida_W619:0.000000,(26991572_Pseudomonas_putida_KT2440:0.000000,(148549972_Pseudomonas_putida_F1:0.000000,167035935_Pseudomonas_putida_GB-1:0.000000)0.000000:0.000000)0.000000:0.000000)0.481000:0.000000,(70734070_Pseudomonas_fluorescens_Pf-5:0.000000,(77456751_Pseudomonas_fluorescens_PfO-1:0.000000,(28872056_Pseudomonas_syringae_pv._tomato_str:0.000000,(71736310_Pseudomonas_syringae_pv._phaseolico:0.000000,66043839_Pseudomonas_syringae_pv._syringae_B:0.000000)0.000000:0.000000)0.946000:0.000000)0.000000:0.000000)0.948000:0.072272)0.118000:0.017403)0.882000:0.050932)0.059000:0.000000)0.341000:0.026386,90022312_Saccharophagus_degradans_2-40:0.047956)0.886000:0.046581,120555680_Marinobacter_aquaeolei_VT8:0.000000)0.501000:0.016562)0.000000:0.000000,(92113403_Chromohalobacter_salexigens_DSM_304:0.016371,152996645_Marinomonas_sp._MWYL1:0.016425)0.884000:0.040289)0.765000:0.016629)0.787000:0.016687,119946844_Psychromonas_ingrahamii_37:0.033658)0.008000:0.000000,(71891868_Candidatus_Blochmannia_pennsylvanic:0.181232,(((121997463_Halorhodospira_halophila_SL1:0.034618,114319734_Alkalilimnicola_ehrlichei_MLHE-1:0.015608)0.783000:0.019905,(((89256255_Francisella_tularensis_subsp._holar:0.000000,(115314712_Francisella_tularensis_subsp._holar:0.000000,(118497642_Francisella_tularensis_subsp._novic:0.000000,(134302063_Francisella_tularensis_subsp._tular:0.000000,(156502316_Francisella_tularensis_subsp._holar:0.000000,(56707755_Francisella_tularensis_subsp._tular:0.000000,(110670226_Francisella_tularensis_subsp._tular:0.000000,167627765_Francisella_philomiragia_subsp._phi:0.000000)0.000000:0.000000)0.000000:0.000000)0.000000:0.000000)0.000000:0.000000)0.000000:0.000000)0.000000:0.000000)0.000000:0.000000,187931477_Francisella_tularensis_subsp._media:0.015567)0.973000:0.217529,78485430_Thiomicrospira_crunogena_XCL-2:0.310320)0.568000:0.005970)0.774000:0.020796,146328683_Dichelobacter_nodosus_VCS1703A:0.117447)0.019000:0.016940)0.392000:0.066974)0.739000:0.016478,((((33151909_Haemophilus_ducreyi_35000HP:0.016497,(16272360_Haemophilus_influenzae_Rd_KW20:0.000000,(68249013_Haemophilus_influenzae_86-028NP:0.000000,((113461248_Haemophilus_somnus_129PT:0.000000,(170717289_Haemophilus_somnus_2336:0.000000,((52425573_Mannheimia_succiniciproducens_MBEL5:0.000000,152978661_Actinobacillus_succinogenes_130Z:0.000000)0.000000:0.000000,15602771_Pasteurella_multocida_subsp._multoc:0.000000)0.000000:0.000000)0.000000:0.000000)0.000000:0.000000,(148827611_Haemophilus_influenzae_PittGG:0.000000,148825308_Haemophilus_influenzae_PittEE:0.000000)0.000000:0.000000)0.000000:0.000000)0.000000:0.000000)0.838000:0.016576)0.000000:0.000000,(165977404_Actinobacillus_pleuropneumoniae_ser:0.000000,126209415_Actinobacillus_pleuropneumoniae_L20:0.000000)0.462000:0.000000)0.841000:0.016512,(27364694_Vibrio_vulnificus_CMCP6:0.000000,(37681255_Vibrio_vulnificus_YJ016:0.000000,(15640374_Vibrio_cholerae_O1_biovar_eltor_str:0.000000,((156972474_Vibrio_harveyi_ATCC_BAA-1116:0.000000,(59712930_Vibrio_fischeri_ES114:0.000000,(XX_VfuA00015_:0.000000,(54310430_Photobacterium_profundum_SS9:0.000000,77359238_Pseudoalteromonas_haloplanktis_TAC1:0.069474)0.000000:0.000000)0.000000:0.000000)0.000000:0.000000)0.000000:0.000000,(28899591_Vibrio_parahaemolyticus_RIMD_221063:0.000000,147674122_Vibrio_cholerae_O395:0.000000)0.000000:0.000000)0.000000:0.000000)0.000000:0.000000)0.000000:0.000000)0.847000:0.016582)0.000000:0.000000,(145300254_Aeromonas_salmonicida_subsp._salmon:0.000000,117618986_Aeromonas_hydrophila_subsp._hydroph:0.000000)0.000000:0.000000)0.000000:0.000000)0.000000:0.000000)0.811000:0.016629,56459444_Idiomarina_loihiensis_L2TR:0.017172)0.753000:0.016913,(((28198003_Xylella_fastidiosa_Temecula1:0.000000,(170729309_Xylella_fastidiosa_M12:0.000000,(182680629_Xylella_fastidiosa_M23:0.000000,((21242484_Xanthomonas_axonopodis_pv._citri_st:0.000000,(84624455_Xanthomonas_oryzae_pv._oryzae_MAFF_:0.000000,21231169_Xanthomonas_campestris_pv._campestr:0.000000)0.000000:0.000000)0.000000:0.000000,(78047324_Xanthomonas_campestris_pv._vesicato:0.000000,(66768823_Xanthomonas_campestris_pv._campestr:0.000000,58582569_Xanthomonas_oryzae_pv._oryzae_KACC1:0.000000)0.000000:0.000000)0.000000:0.000000)0.000000:0.000000)0.000000:0.000000)0.000000:0.000000)0.839000:0.017007,15836694_Xylella_fastidiosa_9a5c:0.000000)0.874000:0.035877,77166048_Nitrosococcus_oceani_ATCC_19707:0.051130)0.001000:0.000000)0.969000:0.074779,71908593_Dechloromonas_aromatica_RCB:0.017147)0.776000:0.017897,(56476105_Azoarcus_sp._EbN1:0.017277,119897223_Azoarcus_sp._BH72:0.000000)0.000000:0.000000)0.762000:0.017211,(121607079_Verminephrobacter_eiseniae_EF01-2:0.035681,((121604779_Polaromonas_naphthalenivorans_CJ2:0.000000,91788465_Polaromonas_sp._JS666:0.000000)0.466000:0.000000,(((120610116_Acidovorax_avenae_subsp._citrulli_A:0.000000,160900446_Delftia_acidovorans_SPH-1:0.000000)0.000000:0.000000,121593587_Acidovorax_sp._JS42:0.000000)0.000000:0.000000,89901080_Rhodoferax_ferrireducens_T118:0.000000)0.917000:0.018165)0.000000:0.000000)0.879000:0.036204)0.769000:0.018057,((33602146_Bordetella_bronchiseptica_RB50:0.000000,(33597406_Bordetella_parapertussis_12822:0.000000,(33593197_Bordetella_pertussis_Tohama_I:0.000000,(187478828_Bordetella_avium_197N:0.000000,163856336_Bordetella_petrii_DSM_12804:0.000000)0.000000:0.000000)0.000000:0.000000)0.000000:0.000000)0.786000:0.016384,(34498988_Chromobacterium_violaceum_ATCC_1247:0.035128,(15793918_Neisseria_meningitidis_Z2491:0.000000,(15676646_Neisseria_meningitidis_MC58:0.000000,(121634546_Neisseria_meningitidis_FAM18:0.000000,(59800772_Neisseria_gonorrhoeae_FA_1090:0.000000,161869692_Neisseria_meningitidis_053442:0.000000)0.000000:0.000000)0.000000:0.000000)0.000000:0.000000)0.853000:0.033428)0.773000:0.028413)0.669000:0.011608)0.764000:0.015531,((171059544_Leptothrix_cholodnii_SP-6:0.000000,124267180_Methylibium_petroleiphilum_PM1:0.000000)0.894000:0.038659,((((((((((((((((((((17545939_Ralstonia_solanacearum_GMI1000:0.000000,(113868333_Ralstonia_eutropha_H16:0.017370,(94311039_Ralstonia_metallidurans_CH34:0.000000,73541769_Ralstonia_eutropha_JMP134:0.000000)0.000000:0.000000)0.000000:0.000000)0.000000:0.000000,91784202_Burkholderia_xenovorans_LB400:0.000000)0.000000:0.000000,172060767_Burkholderia_ambifaria_MC40-6:0.000000)0.000000:0.000000,115351796_Burkholderia_ambifaria_AMMD:0.000000)0.000000:0.000000,126451417_Burkholderia_mallei_NCTC_10247:0.000000)0.000000:0.000000,126452708_Burkholderia_pseudomallei_1106a:0.000000)0.000000:0.000000,126438829_Burkholderia_pseudomallei_668:0.000000)0.000000:0.000000,124383448_Burkholderia_mallei_NCTC_10229:0.000000)0.000000:0.000000,121599379_Burkholderia_mallei_SAVP1:0.000000)0.000000:0.000000,83719805_Burkholderia_thailandensis_E264:0.000000)0.000000:0.000000,53719152_Burkholderia_pseudomallei_K96243:0.000000)0.000000:0.000000,53723537_Burkholderia_mallei_ATCC_23344:0.000000)0.000000:0.000000,170733167_Burkholderia_cenocepacia_MC0-3:0.000000)0.000000:0.000000,161524641_Burkholderia_multivorans_ATCC_17616:0.000000)0.000000:0.000000,134295838_Burkholderia_vietnamiensis_G4:0.000000)0.000000:0.000000,116689828_Burkholderia_cenocepacia_HI2424:0.000000)0.000000:0.000000,107029014_Burkholderia_cenocepacia_AU_1054:0.000000)0.000000:0.000000,78066577_Burkholderia_sp._383:0.000000)0.453000:0.000000,(171463407_Polynucleobacter_necessarius_STIR1:0.016463,145589467_Polynucleobacter_sp._QLW-P1DMWA-1:0.000000)0.862000:0.040529)0.466000:0.017552,(134094496_Herminiimonas_arsenicoxydans:0.000000,152983171_Janthinobacterium_sp._Marseille:0.000000)0.455000:0.000000)0.014000:0.000000)0.790000:0.020821)0.772000:0.036806,(82701581_Nitrosospira_multiformis_ATCC_25196:0.000000,(114330964_Nitrosomonas_eutropha_C91:0.045488,30249266_Nitrosomonas_europaea_ATCC_19718:0.046642)0.929000:0.073319)0.760000:0.019275)0.002000:0.000000,(53803766_Methylococcus_capsulatus_str._Bath:0.077785,91775942_Methylobacillus_flagellatus_KT:0.000000)0.983000:0.109147)1.000000:0.273092,(52840265_Legionella_pneumophila_subsp._pneum:0.000000,54295992_Legionella_pneumophila_str._Paris:0.000000)0.000000:0.000000)0.000000:0.000000,54292973_Legionella_pneumophila_str._Lens:0.000000,148358149_Legionella_pneumophila_str._Corby:0.000000);
