# Supplementary material for: Genome-wide phylogenetic analysis of the pathogenic potential of Vibrio furnissii
Source: Front Microbiol. 2014 Aug 21;5:435. doi: 10.3389/fmicb.2014.00435 (PMC4139957; doi:10.3389/fmicb.2014.00435)
Supplement: Supplementary file 1 [file DataSheet1.ZIP › all_vfu_trees/VfuA00016.afa-gb-o.phylip_phyml_tree.txt]

((((((((((((((((((((((((((((((((((((((((((16131993_Escherichia_coli_str._K-12_substr._:0.000000,(74314656_Shigella_sonnei_Ss046:0.000000,(82546588_Shigella_boydii_Sb227:0.000000,(24115526_Shigella_flexneri_2a_str._301:0.000000,30065543_Shigella_flexneri_2a_str._2457T:0.000000)0.917000:0.011090)0.000000:0.000000)0.000000:0.000000)0.000000:0.000000,89110891_Escherichia_coli_W3110:0.000000)0.000000:0.000000,157163634_Escherichia_coli_HS:0.000000)0.000000:0.000000,157157755_Escherichia_coli_E24377A:0.000000)0.000000:0.000000,170021819_Escherichia_coli_ATCC_8739:0.000000)0.000000:0.000000,170083617_Escherichia_coli_str._K-12_substr._:0.000000)0.000000:0.000000,82779447_Shigella_dysenteriae_Sd197:0.000000)0.000000:0.000000,187734140_Shigella_boydii_CDC_3083-94:0.000000)0.000000:0.000000,110808089_Shigella_flexneri_5_str._8401:0.000000)0.000000:0.000000,170681902_Escherichia_coli_SECEC_SMS-3-5:0.000000)0.000000:0.000000,15804760_Escherichia_coli_O157_H7_EDL933:0.000000)0.000000:0.000000,15834401_Escherichia_coli_O157_H7_str._Sakai:0.000000)0.542000:0.000000,(91213720_Escherichia_coli_UTI89:0.000000,(117626518_Escherichia_coli_APEC_O1:0.000000,(26251063_Escherichia_coli_CFT073:0.000000,110644528_Escherichia_coli_536:0.000000)0.000000:0.000000)0.000000:0.000000)0.855000:0.011072)0.848000:0.022264,((16767606_Salmonella_typhimurium_LT2:0.000000,(62182806_Salmonella_enterica_subsp._enterica:0.000000,(161936198_Salmonella_enterica_subsp._enterica:0.000000,(16763179_Salmonella_enterica_subsp._enterica:0.000000,(29144658_Salmonella_enterica_subsp._enterica:0.000000,161617630_Salmonella_enterica_subsp._enterica:0.000000)0.000000:0.000000)0.000000:0.000000)0.000000:0.000000)0.000000:0.000000)0.505000:0.000000,161505137_Salmonella_enterica_subsp._arizonae:0.011141)0.923000:0.034774)0.860000:0.023151,(157147860_Citrobacter_koseri_ATCC_BAA-895:0.000000,152973041_Klebsiella_pneumoniae_subsp._pneumo:0.034555)0.797000:0.011225)0.000000:0.000000,146310019_Enterobacter_sp._638:0.022500)0.735000:0.008051,156932402_Enterobacter_sakazakii_ATCC_BAA-894:0.055733)0.751000:0.017896,37528401_Photorhabdus_luminescens_subsp._lau:0.086611)0.905000:0.039915,(((123440759_Yersinia_enterocolitica_subsp._ente:0.000000,((16120707_Yersinia_pestis_CO92:0.000000,22124543_Yersinia_pestis_KIM:0.000000)0.000000:0.000000,((45440382_Yersinia_pestis_biovar_Microtus_str:0.000000,51594776_Yersinia_pseudotuberculosis_IP_3295:0.000000)0.000000:0.000000,((108813459_Yersinia_pestis_Nepal516:0.000000,108809902_Yersinia_pestis_Antiqua:0.000000)0.000000:0.000000,((145600849_Yersinia_pestis_Pestoides_F:0.000000,153950565_Yersinia_pseudotuberculosis_IP_3175:0.000000)0.000000:0.000000,(162419131_Yersinia_pestis_Angola:0.000000,170026015_Yersinia_pseudotuberculosis_YPIII:0.000000)0.000000:0.000000)0.000000:0.000000)0.000000:0.000000)0.000000:0.000000)0.000000:0.000000)0.867000:0.034706,157368677_Serratia_proteamaculans_568:0.048741)0.759000:0.018733,85058314_Sodalis_glossinidius_str._morsitans:0.028625)0.665000:0.012408)0.757000:0.020108,50122855_Erwinia_carotovora_subsp._atrosepti:0.043665)0.748000:0.011718,((54310431_Photobacterium_profundum_SS9:0.084329,(((((156972475_Vibrio_harveyi_ATCC_BAA-1116:0.023025,28899592_Vibrio_parahaemolyticus_RIMD_221063:0.000000)0.000000:0.000000,59712931_Vibrio_fischeri_ES114:0.087225)0.332000:0.027788,(37681256_Vibrio_vulnificus_YJ016:0.000000,161501829_Vibrio_vulnificus_CMCP6:0.000000)0.889000:0.034830)0.924000:0.045985,XX_VfuA00016_:0.000000)0.846000:0.035001,(15640373_Vibrio_cholerae_O1_biovar_eltor_str:0.000000,147673758_Vibrio_cholerae_O395:0.000000)0.763000:0.013542)0.914000:0.058676)0.797000:0.027661,(117618481_Aeromonas_hydrophila_subsp._hydroph:0.053703,145300255_Aeromonas_salmonicida_subsp._salmon:0.061212)0.921000:0.072655)0.828000:0.022743)0.882000:0.034274,((70734069_Pseudomonas_fluorescens_Pf-5:0.000061,((((15600138_Pseudomonas_aeruginosa_PAO1:0.011288,(116053094_Pseudomonas_aeruginosa_UCBPP-PA14:0.000000,152984449_Pseudomonas_aeruginosa_PA7:0.000000)0.532000:0.000000)0.911000:0.041793,146305669_Pseudomonas_mendocina_ymp:0.042524)0.863000:0.033982,146283981_Pseudomonas_stutzeri_A1501:0.095792)0.767000:0.038036,((28872057_Pseudomonas_syringae_pv._tomato_str:0.011371,(71737536_Pseudomonas_syringae_pv._phaseolico:0.000000,66043838_Pseudomonas_syringae_pv._syringae_B:0.000000)0.477000:0.000000)0.927000:0.047798,((((148549973_Pseudomonas_putida_F1:0.000000,26991573_Pseudomonas_putida_KT2440:0.022812)0.649000:0.011112,167035936_Pseudomonas_putida_GB-1:0.011233)0.000000:0.000000,170723844_Pseudomonas_putida_W619:0.011092)0.874000:0.026307,104783873_Pseudomonas_entomophila_L48:0.044172)0.831000:0.029370)0.837000:0.027049)0.797000:0.019640)0.798000:0.033296,77456750_Pseudomonas_fluorescens_PfO-1:0.069407)0.943000:0.055738)0.744000:0.014836,(((152996646_Marinomonas_sp._MWYL1:0.248841,(119946845_Psychromonas_ingrahamii_37:0.187194,109900276_Pseudoalteromonas_atlantica_T6c:0.134247)0.809000:0.046554)0.683000:0.019511,((((33151910_Haemophilus_ducreyi_35000HP:0.102822,(126209414_Actinobacillus_pleuropneumoniae_L20:0.000000,165977403_Actinobacillus_pleuropneumoniae_ser:0.000000)0.863000:0.029369)0.746000:0.012871,((68248619_Haemophilus_influenzae_86-028NP:0.000000,(16272042_Haemophilus_influenzae_Rd_KW20:0.000000,148825651_Haemophilus_influenzae_PittEE:0.000000)0.000000:0.000000)0.881000:0.035271,152978662_Actinobacillus_succinogenes_130Z:0.065829)0.241000:0.009587)0.897000:0.042013,(52425572_Mannheimia_succiniciproducens_MBEL5:0.039060,15602770_Pasteurella_multocida_subsp._multoc:0.078647)0.750000:0.017138)0.832000:0.040440,(113461227_Haemophilus_somnus_129PT:0.021418,170717828_Haemophilus_somnus_2336:0.000000)0.917000:0.054915)0.974000:0.098177)0.078000:0.006011,(157963355_Shewanella_pealeana_ATCC_700345:0.000000,167625541_Shewanella_halifaxensis_HAW-EB4:0.059221)0.998000:0.156004)0.774000:0.022566)0.715000:0.013242,((((33519557_Candidatus_Blochmannia_floridanus:0.197349,(27904986_Buchnera_aphidicola_str._Bp:0.378126,116515286_Buchnera_aphidicola_str._Cc:0.437244)0.521000:0.145050)0.874000:0.166591,71891867_Candidatus_Blochmannia_pennsylvanic:0.125639)0.706000:0.132254,(15617160_Buchnera_aphidicola_str._APS:0.380438,(94676728_Baumannia_cicadellinicola_str._Hc:0.127337,32490932_Wigglesworthia_glossinidia_endosymb:0.527514)0.635000:0.102735)0.576000:0.036404)0.856000:0.066215,(56459443_Idiomarina_loihiensis_L2TR:0.165483,(120555681_Marinobacter_aquaeolei_VT8:0.159506,92113402_Chromohalobacter_salexigens_DSM_304:0.104772)0.959000:0.115106)0.448000:0.015605)0.779000:0.016888)0.524000:0.047056,(((78485429_Thiomicrospira_crunogena_XCL-2:0.144966,((56707754_Francisella_tularensis_subsp._tular:0.000000,(89256254_Francisella_tularensis_subsp._holar:0.000000,(110670225_Francisella_tularensis_subsp._tular:0.000000,(115314711_Francisella_tularensis_subsp._holar:0.000000,(134302064_Francisella_tularensis_subsp._tular:0.000000,(156502315_Francisella_tularensis_subsp._holar:0.000000,(187931476_Francisella_tularensis_subsp._media:0.000000,118497643_Francisella_tularensis_subsp._novic:0.000000)0.000000:0.000000)0.000000:0.000000)0.000000:0.000000)0.000000:0.000000)0.000000:0.000000)0.000000:0.000000)0.863000:0.061567,167627764_Francisella_philomiragia_subsp._phi:0.031541)0.999000:0.281119)0.864000:0.092213,(146328871_Dichelobacter_nodosus_VCS1703A:0.397314,(148244845_Candidatus_Vesicomyosocius_okutanii:0.187465,118602748_Candidatus_Ruthia_magnifica_str._Cm:0.101509)0.912000:0.124497)0.869000:0.095964)0.912000:0.080901,77359237_Pseudoalteromonas_haloplanktis_TAC1:0.261848)0.760000:0.032753)0.752000:0.016302,(((((113968941_Shewanella_sp._MR-4:0.000000,(117919049_Shewanella_sp._ANA-3:0.000000,114048921_Shewanella_sp._MR-7:0.000000)0.000000:0.000000)0.944000:0.034366,24372193_Shewanella_oneidensis_MR-1:0.000000)0.873000:0.023463,(((170728496_Shewanella_woodyi_ATCC_51908:0.051678,157373935_Shewanella_sediminis_HAW-EB3:0.071185)0.387000:0.041666,127511499_Shewanella_loihica_PV-4:0.072476)0.974000:0.093261,(((160876998_Shewanella_baltica_OS195:0.000000,126172806_Shewanella_baltica_OS155:0.011178)0.000000:0.000000,153002274_Shewanella_baltica_OS185:0.011088)0.854000:0.034748,(120597491_Shewanella_sp._W3-18-1:0.000000,146294368_Shewanella_putrefaciens_CN-32:0.011220)0.001000:0.000000)0.772000:0.021733)0.000000:0.000000)0.896000:0.047810,((114564473_Shewanella_frigidimarina_NCIMB_400:0.066247,91794554_Shewanella_denitrificans_OS217:0.050996)0.718000:0.025660,119776158_Shewanella_amazonensis_SB2B:0.148821)0.439000:0.045489)0.885000:0.044546,71282631_Colwellia_psychrerythraea_34H:0.161155)0.640000:0.007347)0.837000:0.030650,90022313_Saccharophagus_degradans_2-40:0.172791)0.778000:0.023148,((161830090_Coxiella_burnetii_RSA_331:0.011196,(29654389_Coxiella_burnetii_RSA_493:0.000000,154706649_Coxiella_burnetii_Dugway_5J108-111:0.000000)0.468000:0.000000)0.988000:0.274191,110835065_Alcanivorax_borkumensis_SK2:0.459767)0.546000:0.032109)0.841000:0.039145,((121997464_Halorhodospira_halophila_SL1:0.211502,((((78047323_Xanthomonas_campestris_pv._vesicato:0.023553,21242483_Xanthomonas_axonopodis_pv._citri_st:0.000000)0.778000:0.016647,(84624456_Xanthomonas_oryzae_pv._oryzae_MAFF_:0.000000,58582570_Xanthomonas_oryzae_pv._oryzae_KACC1:0.000000)0.936000:0.045336)0.719000:0.022509,(21231168_Xanthomonas_campestris_pv._campestr:0.000000,66768824_Xanthomonas_campestris_pv._campestr:0.000000)0.943000:0.073512)0.957000:0.104290,((170729310_Xylella_fastidiosa_M12:0.000000,28198004_Xylella_fastidiosa_Temecula1:0.000000)0.000000:0.000000,(182680630_Xylella_fastidiosa_M23:0.000000,15836695_Xylella_fastidiosa_9a5c:0.000000)0.000000:0.000000)0.984000:0.171133)0.877000:0.070929)0.827000:0.043468,((((((91781910_Burkholderia_xenovorans_LB400:0.111151,(((94311841_Ralstonia_metallidurans_CH34:0.076695,73542455_Ralstonia_eutropha_JMP134:0.033619)0.001000:0.000000,113869024_Ralstonia_eutropha_H16:0.023659)0.810000:0.035287,17547283_Ralstonia_solanacearum_GMI1000:0.149452)0.956000:0.071905)0.000000:0.000000,(((((134294835_Burkholderia_vietnamiensis_G4:0.015190,161525791_Burkholderia_multivorans_ATCC_17616:0.010155)0.806000:0.020077,78065326_Burkholderia_sp._383:0.011468)0.769000:0.011766,(170732086_Burkholderia_cenocepacia_MC0-3:0.000000,(107021840_Burkholderia_cenocepacia_AU_1054:0.000000,116688787_Burkholderia_cenocepacia_HI2424:0.000000)0.845000:0.011336)0.775000:0.011214)0.795000:0.011302,(115350713_Burkholderia_ambifaria_AMMD:0.000000,172059744_Burkholderia_ambifaria_MC40-6:0.000000)0.532000:0.000000)0.854000:0.029777,(((126453466_Burkholderia_pseudomallei_1106a:0.000000,(53725785_Burkholderia_mallei_ATCC_23344:0.000000,(121599710_Burkholderia_mallei_SAVP1:0.000000,(124384595_Burkholderia_mallei_NCTC_10229:0.000000,(126448401_Burkholderia_mallei_NCTC_10247:0.000000,126440698_Burkholderia_pseudomallei_668:0.000000)0.000000:0.000000)0.000000:0.000000)0.000000:0.000000)0.000000:0.000000)0.000000:0.000000,(162210086_Burkholderia_pseudomallei_1710b:0.000000,53720424_Burkholderia_pseudomallei_K96243:0.000000)0.000000:0.000000)0.733000:0.010185,83720662_Burkholderia_thailandensis_E264:0.038104)0.945000:0.057668)0.884000:0.033679)0.867000:0.023125,((119899421_Azoarcus_sp._BH72:0.140446,56479462_Azoarcus_sp._EbN1:0.063173)0.983000:0.133360,((((((169795563_Acinetobacter_baumannii:0.000000,169633285_Acinetobacter_baumannii:0.000000)0.467000:0.000000,126642158_Acinetobacter_baumannii_ATCC_17978:0.000000)0.864000:0.070585,50085464_Acinetobacter_sp._ADP1:0.055128)0.920000:0.197540,((93006320_Psychrobacter_cryohalolentis_K5:0.010789,71065480_Psychrobacter_arcticus_273-4:0.000000)0.956000:0.182246,148652629_Psychrobacter_sp._PRwf-1:0.225454)0.895000:0.135912)0.936000:0.160046,((((161869846_Neisseria_meningitidis_053442:0.012339,15794076_Neisseria_meningitidis_Z2491:0.000000)0.757000:0.010869,(121634738_Neisseria_meningitidis_FAM18:0.000000,59801335_Neisseria_gonorrhoeae_FA_1090:0.023526)0.870000:0.024496)0.970000:0.048977,15676828_Neisseria_meningitidis_MC58:0.000000)0.959000:0.132678,(171464069_Polynucleobacter_necessarius_STIR1:0.034350,145589940_Polynucleobacter_sp._QLW-P1DMWA-1:0.098075)0.999000:0.260435)0.841000:0.052891)0.823000:0.045900,((34498844_Chromobacterium_violaceum_ATCC_1247:0.146763,91775738_Methylobacillus_flagellatus_KT:0.118700)0.845000:0.057134,(134093679_Herminiimonas_arsenicoxydans:0.044006,152979929_Janthinobacterium_sp._Marseille:0.040741)0.988000:0.137596)0.489000:0.000719)0.675000:0.050741)0.001000:0.000000)0.756000:0.016633,(124267223_Methylibium_petroleiphilum_PM1:0.104173,171057970_Leptothrix_cholodnii_SP-6:0.068279)0.976000:0.129310)0.757000:0.018848,((74317530_Thiobacillus_denitrificans_ATCC_252:0.272198,(((33598140_Bordetella_parapertussis_12822:0.011299,187477233_Bordetella_avium_197N:0.126574)0.000000:0.000000,(33603033_Bordetella_bronchiseptica_RB50:0.000000,33591484_Bordetella_pertussis_Tohama_I:0.000000)0.556000:0.000000)0.767000:0.011150,163855131_Bordetella_petrii_DSM_12804:0.023653)0.835000:0.028387)0.481000:0.023540,(((120609981_Acidovorax_avenae_subsp._citrulli_A:0.064047,160900585_Delftia_acidovorans_SPH-1:0.049336)0.234000:0.020890,(121595416_Acidovorax_sp._JS42:0.035731,121611143_Verminephrobacter_eiseniae_EF01-2:0.046087)0.746000:0.019110)0.784000:0.020905,(121604063_Polaromonas_naphthalenivorans_CJ2:0.048158,(91789072_Polaromonas_sp._JS666:0.059125,89900327_Rhodoferax_ferrireducens_T118:0.082551)0.811000:0.031749)0.719000:0.012278)0.976000:0.079530)0.650000:0.005996)0.923000:0.042378,((((54298687_Legionella_pneumophila_str._Paris:0.000000,148358567_Legionella_pneumophila_str._Corby:0.000000)0.000000:0.000000,52842902_Legionella_pneumophila_subsp._pneum:0.000000)0.522000:0.000000,54295537_Legionella_pneumophila_str._Lens:0.010952)1.000000:0.213956,83648043_Hahella_chejuensis_KCTC_2396:0.203187)0.752000:0.025100)0.837000:0.032083)0.891000:0.053501)0.852000:0.028000,(114319733_Alkalilimnicola_ehrlichei_MLHE-1:0.104237,53804021_Methylococcus_capsulatus_str._Bath:0.299060)0.750000:0.024286)0.718000:0.030051,(77166049_Nitrosococcus_oceani_ATCC_19707:0.267515,(71908784_Dechloromonas_aromatica_RCB:0.227814,((30249923_Nitrosomonas_europaea_ATCC_19718:0.056484,114330407_Nitrosomonas_eutropha_C91:0.108975)0.891000:0.086783,82701227_Nitrosospira_multiformis_ATCC_25196:0.159254)0.381000:0.041484)0.764000:0.037901)0.789000:0.042595)0.985000:0.177980,((((((15618819_Chlamydophila_pneumoniae_CWL029:0.000000,(16752126_Chlamydophila_pneumoniae_AR39:0.000000,(15836443_Chlamydophila_pneumoniae_J138:0.000000,33242273_Chlamydophila_pneumoniae_TW-183:0.000000)0.000000:0.000000)0.000000:0.000000)0.923000:0.090918,((((166154983_Chlamydia_trachomatis_L2b_UCH-1_pro:0.000000,166154108_Chlamydia_trachomatis_434_Bu:0.000000)0.000000:0.000000,(76789508_Chlamydia_trachomatis_A_HAR-13:0.000000,15605499_Chlamydia_trachomatis_D_UW-3_CX:0.000000)0.000000:0.000000)0.860000:0.033573,15834767_Chlamydia_muridarum_Nigg:0.000000)0.964000:0.109939,(62185427_Chlamydophila_abortus_S26_3:0.047161,(89897965_Chlamydophila_felis_Fe_C-56:0.059001,29840615_Chlamydophila_caviae_GPIC:0.056228)0.001000:0.000000)0.969000:0.120566)0.715000:0.044567)1.000000:0.254538,46446877_Candidatus_Protochlamydia_amoebophi:0.000000)0.985000:0.269544,42525576_Treponema_denticola_ATCC_35405:0.588684)0.712000:0.094234,(((((((172057114_Exiguobacterium_sibiricum_255-15:0.148591,89894333_Desulfitobacterium_hafniense_Y51:0.461856)0.094000:0.087563,160880511_Clostridium_phytofermentans_ISDg:0.368994)0.657000:0.029881,((169824442_Finegoldia_magna_ATCC_29328:0.221452,((187935269_Clostridium_botulinum_B_str._Eklund:0.116813,((150017422_Clostridium_beijerinckii_NCIMB_8052:0.135288,(125973293_Clostridium_thermocellum_ATCC_27405:0.156455,126699584_Clostridium_difficile_630:0.220919)0.882000:0.093259)0.740000:0.032240,((18310139_Clostridium_perfringens_str._13:0.011155,110800286_Clostridium_perfringens_ATCC_13124:0.000000)0.024000:0.000000,110803443_Clostridium_perfringens_SM101:0.022264)0.988000:0.153041)0.759000:0.024582)0.698000:0.015402,(28210985_Clostridium_tetani_E88:0.202381,((((((148379757_Clostridium_botulinum_A_str._ATCC_3:0.000000,(153933226_Clostridium_botulinum_A_str._ATCC_1:0.000000,153937216_Clostridium_botulinum_A_str._Hall:0.000000)0.000000:0.000000)0.514000:0.000000,153939563_Clostridium_botulinum_F_str._Langel:0.011235)0.000000:0.000000,170760598_Clostridium_botulinum_A3_str._Loch_:0.022731)0.725000:0.011443,170756578_Clostridium_botulinum_B1_str._Okra:0.000000)0.805000:0.048023,153954201_Clostridium_kluyveri_DSM_555:0.168453)0.870000:0.068562,(15895110_Clostridium_acetobutylicum_ATCC_824:0.111803,118444282_Clostridium_novyi_NT:0.123892)0.800000:0.043255)0.873000:0.066915)0.645000:0.036708)0.916000:0.086757)0.874000:0.081478,158320584_Alkaliphilus_oremlandii_OhILAs:0.154099)0.765000:0.034629)0.787000:0.069990,((20807806_Thermoanaerobacter_tengcongensis_MB:0.069679,(167040250_Thermoanaerobacter_sp._X514:0.000000,167037588_Thermoanaerobacter_pseudethanolicus:0.000000)0.913000:0.055223)0.853000:0.076840,15606346_Aquifex_aeolicus_VF5:0.482209)0.839000:0.109770)0.569000:0.008782,(78043010_Carboxydothermus_hydrogenoformans_Z:0.157636,(((((15643291_Thermotoga_maritima_MSB8:0.000000,148269538_Thermotoga_petrophila_RKU-1:0.000000)0.812000:0.047034,(154248974_Fervidobacterium_nodosum_Rt17-B1:0.234488,150021276_Thermosipho_melanesiensis_BI429:0.204421)0.615000:0.120898)0.727000:0.045996,160902826_Petrotoga_mobilis_SJ95:0.637087)0.753000:0.051700,157363644_Thermotoga_lettingae_TMO:0.250430)0.950000:0.166494,146297050_Caldicellulosiruptor_saccharolyticu:0.440635)0.840000:0.082047)0.837000:0.059909)0.846000:0.041746,((((32471457_Rhodopirellula_baltica_SH_1:0.352293,((119026049_Bifidobacterium_adolescentis_ATCC_1:0.191725,23465969_Bifidobacterium_longum_NCC2705:0.000000)0.980000:0.394472,(28572772_Tropheryma_whipplei_TW08_27:0.000000,28493576_Tropheryma_whipplei_str._Twist:0.000000)0.997000:0.516761)0.860000:0.164431)0.552000:0.100820,(((((15806693_Deinococcus_radiodurans_R1:0.315665,94984967_Deinococcus_geothermalis_DSM_11300:0.000000)0.855000:0.190527,(46198512_Thermus_thermophilus_HB27:0.000000,55980541_Thermus_thermophilus_HB8:0.000000)0.999000:0.629344)0.853000:0.262436,182414374_Opitutus_terrae_PB90-1:0.505999)0.901000:0.233636,((116670024_Arthrobacter_sp._FB24:0.138873,119962539_Arthrobacter_aurescens_TC1:0.138820)0.864000:0.085096,163839483_Renibacterium_salmoninarum_ATCC_332:0.183256)0.907000:0.133059)0.536000:0.064596,(((((50842502_Propionibacterium_acnes_KPA171202:0.479320,((((148273203_Clavibacter_michiganensis_subsp._mi:0.000000,170781616_Clavibacter_michiganensis_subsp._se:0.070023)0.989000:0.219946,50955209_Leifsonia_xyli_subsp._xyli_str._CTC:0.056516)0.984000:0.248616,152965468_Kineococcus_radiotolerans_SRS30216:0.081260)0.747000:0.034246,119718063_Nocardioides_sp._JS614:0.336170)0.778000:0.056406)0.632000:0.047819,((86742198_Frankia_sp._CcI3:0.064002,158313080_Frankia_sp._EAN1pec:0.123897)0.619000:0.015777,111225068_Frankia_alni_ACN14a:0.022173)0.960000:0.160987)0.408000:0.073227,((((29829017_Streptomyces_avermitilis_MA-4680:0.023832,21224136_Streptomyces_coelicolor_A3:0.037891)0.748000:0.024591,182435522_Streptomyces_griseus_subsp._griseus:0.075414)0.923000:0.069251,72161219_Thermobifida_fusca_YX:0.108162)0.814000:0.029621,((159037041_Salinispora_arenicola_CNS-205:0.000000,145593992_Salinispora_tropica_CNB-440:0.012486)0.972000:0.098026,117928691_Acidothermus_cellulolyticus_11B:0.176822)0.851000:0.028685)0.270000:0.015642)0.830000:0.046006,(((((((118618689_Mycobacterium_ulcerans_Agy99:0.000000,183982000_Mycobacterium_marinum_M:0.000000)0.965000:0.048478,(120403424_Mycobacterium_vanbaalenii_PYR-1:0.011050,145224543_Mycobacterium_gilvum_PYR-GCK:0.044453)0.777000:0.015028)0.756000:0.010226,((126434735_Mycobacterium_sp._JLS:0.011343,(108799129_Mycobacterium_sp._MCS:0.000000,119868244_Mycobacterium_sp._KMS:0.000000)0.510000:0.000000)0.917000:0.066928,118469507_Mycobacterium_smegmatis_str._MC2_15:0.070099)0.828000:0.025011)0.698000:0.014421,((((118618769_Mycobacterium_ulcerans_Agy99:0.000000,183981577_Mycobacterium_marinum_M:0.000000)1.000000:0.136409,(15609864_Mycobacterium_tuberculosis_H37Rv:0.000000,(15842265_Mycobacterium_tuberculosis_CDC1551:0.000000,(31793899_Mycobacterium_bovis_AF2122_97:0.000000,(121638602_Mycobacterium_bovis_BCG_str._Pasteu:0.000000,(148662568_Mycobacterium_tuberculosis_H37Ra:0.000000,148823915_Mycobacterium_tuberculosis_F11:0.000000)0.000000:0.000000)0.000000:0.000000)0.000000:0.000000)0.000000:0.000000)0.773000:0.012928)0.751000:0.009642,(41408939_Mycobacterium_avium_subsp._paratube:0.000000,118463158_Mycobacterium_avium_104:0.000000)0.780000:0.012375)0.828000:0.021905,15827474_Mycobacterium_leprae_TN:0.087922)0.200000:0.011803)0.879000:0.041898,(111023733_Rhodococcus_sp._RHA1:0.150398,54025801_Nocardia_farcinica_IFM_10152:0.071544)0.644000:0.028008)0.843000:0.051858,169630127_Mycobacterium_abscessus:0.075562)0.968000:0.125181,134098334_Saccharopolyspora_erythraea_NRRL_23:0.216282)0.643000:0.046933)0.858000:0.083321,((((25028394_Corynebacterium_efficiens_YS-314:0.079906,38234024_Corynebacterium_diphtheriae_NCTC_13:0.149568)0.301000:0.024604,(145295849_Corynebacterium_glutamicum_R:0.000000,(19553149_Corynebacterium_glutamicum_ATCC_130:0.000000,62390784_Corynebacterium_glutamicum_ATCC_130:0.000000)0.770000:0.022618)0.385000:0.043605)0.926000:0.093421,68536188_Corynebacterium_jeikeium_K411:0.134096)0.860000:0.080746,172040559_Corynebacterium_urealyticum_DSM_710:0.296478)0.908000:0.109157)0.705000:0.063151)0.912000:0.143853)0.898000:0.112201,((((((((56751625_Synechococcus_elongatus_PCC_6301:0.000000,81301299_Synechococcus_elongatus_PCC_7942:0.000000)1.000000:0.343941,((17232758_Nostoc_sp._PCC_7120:0.044986,75908732_Anabaena_variabilis_ATCC_29413:0.000000)0.914000:0.124130,166363125_Microcystis_aeruginosa_NIES-843:0.203628)0.846000:0.076643)0.000000:0.000000,((172036786_Cyanothece_sp._ATCC_51142:0.076946,22298190_Thermosynechococcus_elongatus_BP-1:0.202793)0.919000:0.104531,(158337617_Acaryochloris_marina_MBIC11017:0.129131,((113477399_Trichodesmium_erythraeum_IMS101:0.165422,16330707_Synechocystis_sp._PCC_6803:0.182569)0.844000:0.078785,170077812_Synechococcus_sp._PCC_7002:0.017771)0.932000:0.076331)0.241000:0.030681)0.856000:0.034057)0.000000:0.000000,37522817_Gloeobacter_violaceus_PCC_7421:0.406797)0.552000:0.030261,(86609493_Synechococcus_sp._JA-2-3Ba:0.030671,86604812_Synechococcus_sp._JA-3-3Ab:0.052357)0.998000:0.264457)0.889000:0.122022,(((78780113_Prochlorococcus_marinus_str._MIT_93:0.000000,((126697164_Prochlorococcus_marinus_str._MIT_93:0.021158,(123969377_Prochlorococcus_marinus_str._AS9601:0.067488,157414242_Prochlorococcus_marinus_str._MIT_92:0.081959)0.709000:0.011998)0.699000:0.012271,(123967057_Prochlorococcus_marinus_str._MIT_95:0.044412,33862191_Prochlorococcus_marinus_subsp._past:0.035742)0.997000:0.186315)0.904000:0.058357)0.975000:0.320492,(72383052_Prochlorococcus_marinus_str._NATL2A:0.038950,124026794_Prochlorococcus_marinus_str._NATL1A:0.020270)0.975000:0.271400)0.879000:0.178009,((159904303_Prochlorococcus_marinus_str._MIT_92:0.322057,33241246_Prochlorococcus_marinus_subsp._mari:0.281465)0.616000:0.129215,((148241190_Synechococcus_sp._RCC307:0.352354,(33862393_Prochlorococcus_marinus_str._MIT_93:0.034069,124021869_Prochlorococcus_marinus_str._MIT_93:0.010804)0.992000:0.188807)0.226000:0.052999,((78183716_Synechococcus_sp._CC9902:0.058369,33864630_Synechococcus_sp._WH_8102:0.061071)0.763000:0.025206,((148238482_Synechococcus_sp._WH_7803:0.196799,113955372_Synechococcus_sp._CC9311:0.079082)0.923000:0.090219,78211641_Synechococcus_sp._CC9605:0.048124)0.258000:0.027038)0.724000:0.053497)0.872000:0.151783)0.530000:0.105331)0.930000:0.165955)0.907000:0.147929,((15639624_Treponema_pallidum_subsp._pallidum_:0.513654,((((157376743_Shewanella_sediminis_HAW-EB3:0.352853,85859365_Syntrophus_aciditrophicus_SB:0.189408)0.737000:0.029366,148263565_Geobacter_uraniireducens_Rf4:0.198788)0.876000:0.074683,((((60680487_Bacteroides_fragilis_NCTC_9343:0.000000,53712313_Bacteroides_fragilis_YCH46:0.000000)0.795000:0.021049,29349731_Bacteroides_thetaiotaomicron_VPI-54:0.027071)0.001000:0.000000,150006075_Bacteroides_vulgatus_ATCC_8482:0.124086)0.793000:0.098245,150006950_Parabacteroides_distasonis_ATCC_850:0.104484)0.997000:0.307286)0.596000:0.009812,77920690_Pelobacter_carbinolicus_DSM_2380:0.263649)0.021000:0.042659)0.618000:0.039865,(83645044_Hahella_chejuensis_KCTC_2396:0.569812,118581646_Pelobacter_propionicus_DSM_2379:0.200229)0.652000:0.042806)1.000000:0.457589)0.774000:0.059304,(((85057726_Aster_yellows_witches-broom_phytopl:0.048529,39938761_Onion_yellows_phytoplasma_OY-M:0.010911)0.992000:0.433822,162447738_Acholeplasma_laidlawii_PG-8A:0.312081)0.954000:0.337078,(42523071_Bdellovibrio_bacteriovorus_HD100:0.565737,(((51599072_Borrelia_garinii_PBi:0.010244,111115656_Borrelia_afzelii_PKo:0.021269)0.891000:0.021301,15595166_Borrelia_burgdorferi_B31:0.000000)0.997000:0.752554,(((15612375_Helicobacter_pylori_J99:0.042683,108563766_Helicobacter_pylori_HPAG1:0.071286)0.975000:0.382247,((((78778006_Sulfurimonas_denitrificans_DSM_1251:0.214812,152990052_Nitratiruptor_sp._SB155-2:0.268553)0.913000:0.136584,152993793_Sulfurovum_sp._NBC37-1:0.350501)0.640000:0.038945,((157164731_Campylobacter_concisus_13826:0.148145,154174124_Campylobacter_curvus_525.92:0.127704)0.907000:0.115976,154149348_Campylobacter_hominis_ATCC_BAA-381:0.268534)0.952000:0.224711)0.885000:0.184119,34558264_Wolinella_succinogenes_DSM_1740:0.376374)0.627000:0.139919)0.476000:0.074601,32266409_Helicobacter_hepaticus_ATCC_51449:0.437575)0.975000:0.409160)0.470000:0.125816)0.784000:0.091468)0.890000:0.167192)0.831000:0.059306)0.711000:0.020681,(167630630_Heliobacterium_modesticaldum_Ice1:0.346784,(((147677679_Pelotomaculum_thermopropionicum_SI:0.375775,169830747_Candidatus_Desulforudis_audaxviator:0.112760)0.850000:0.072536,(((51892885_Symbiobacterium_thermophilum_IAM_14:0.154503,134299733_Desulfotomaculum_reducens_MI-1:0.169357)0.820000:0.055866,114566511_Syntrophomonas_wolfei_subsp._wolfei:0.317307)0.845000:0.053096,(((156744225_Roseiflexus_castenholzii_DSM_13941:0.105758,163845947_Chloroflexus_aurantiacus_J-10-fl:0.243021)0.724000:0.020789,148657440_Roseiflexus_sp._RS-1:0.000000)0.877000:0.107611,(159900778_Herpetosiphon_aurantiacus_ATCC_2377:0.150857,((147669315_Dehalococcoides_sp._BAV1:0.000000,73748554_Dehalococcoides_sp._CBDB1:0.000000)0.550000:0.009581,57234491_Dehalococcoides_ethenogenes_195:0.050280)1.000000:0.663408)0.432000:0.145802)0.978000:0.196836)0.509000:0.040437)0.000000:0.000000,83589963_Moorella_thermoacetica_ATCC_39073:0.149335)0.812000:0.070381)0.755000:0.034388)0.760000:0.020636)0.816000:0.036848,(150390305_Alkaliphilus_metalliredigens_QYMF:0.225443,((23099089_Oceanobacillus_iheyensis_HTE831:0.212987,(((70726607_Staphylococcus_haemolyticus_JCSC143:0.075148,(57866823_Staphylococcus_epidermidis_RP62A:0.000000,27467899_Staphylococcus_epidermidis_ATCC_122:0.000000)0.967000:0.102307)0.598000:0.033951,(((((((((150393851_Staphylococcus_aureus_subsp._aureus:0.000000,151221423_Staphylococcus_aureus_subsp._aureus:0.000000)0.000000:0.000000,((((49483466_Staphylococcus_aureus_subsp._aureus:0.011204,49486142_Staphylococcus_aureus_subsp._aureus:0.011342)0.551000:0.000000,82750901_Staphylococcus_aureus_RF122:0.000000)0.000000:0.000000,161509468_Staphylococcus_aureus_subsp._aureus:0.000000)0.000000:0.000000,156979624_Staphylococcus_aureus_subsp._aureus:0.000000)0.000000:0.000000)0.000000:0.000000,148267791_Staphylococcus_aureus_subsp._aureus:0.000000)0.000000:0.000000,88195012_Staphylococcus_aureus_subsp._aureus:0.000000)0.000000:0.000000,87161422_Staphylococcus_aureus_subsp._aureus:0.000000)0.000000:0.000000,21282915_Staphylococcus_aureus_subsp._aureus:0.000000)0.000000:0.000000,57651872_Staphylococcus_aureus_subsp._aureus:0.000000)0.000000:0.000000,15924294_Staphylococcus_aureus_subsp._aureus:0.000000)0.000000:0.000000,15926886_Staphylococcus_aureus_subsp._aureus:0.000000)0.981000:0.132976)0.594000:0.030528,73662766_Staphylococcus_saprophyticus_subsp.:0.158809)0.997000:0.300466)0.824000:0.077527,(((((((((((30263717_Bacillus_anthracis_str._Ames:0.000000,(47778220_Bacillus_anthracis_str._Ames_Ancest:0.000000,(49186561_Bacillus_anthracis_str._Sterne:0.000000,(49478337_Bacillus_thuringiensis_serovar_konk:0.000000,(52141773_Bacillus_cereus_E33L:0.000000,(118478937_Bacillus_thuringiensis_str._Al_Haka:0.000000,42782791_Bacillus_cereus_ATCC_10987:0.000000)0.000000:0.000000)0.000000:0.000000)0.000000:0.000000)0.000000:0.000000)0.000000:0.000000)0.972000:0.043523,30021809_Bacillus_cereus_ATCC_14579:0.000000)0.754000:0.015079,163941396_Bacillus_weihenstephanensis_KBAB4:0.044332)0.740000:0.010096,152976107_Bacillus_cereus_subsp._cytotoxis_NV:0.010320)0.996000:0.190507,((52080340_Bacillus_licheniformis_ATCC_14580:0.000000,52785719_Bacillus_licheniformis_ATCC_14580:0.000000)0.924000:0.082186,((154686146_Bacillus_amyloliquefaciens_FZB42:0.122921,16078796_Bacillus_subtilis_subsp._subtilis_s:0.072324)0.790000:0.041624,169827230_Lysinibacillus_sphaericus_C3-41:0.158669)0.848000:0.069329)0.336000:0.031449)0.162000:0.019562,157692404_Bacillus_pumilus_SAFR-032:0.133312)0.737000:0.042788,(56419847_Geobacillus_kaustophilus_HTA426:0.056906,138894831_Geobacillus_thermodenitrificans_NG8:0.003207)0.995000:0.170166)0.866000:0.052056,15614929_Bacillus_halodurans_C-125:0.101556)0.810000:0.046291,((((((161507828_Lactobacillus_helveticus_DPC_4571:0.067129,58337768_Lactobacillus_acidophilus_NCFM:0.043590)0.905000:0.099330,(116630008_Lactobacillus_gasseri_ATCC_33323:0.012404,42519489_Lactobacillus_johnsonii_NCC_533:0.096266)0.987000:0.184556)0.474000:0.069113,(104774324_Lactobacillus_delbrueckii_subsp._bu:0.000000,116514418_Lactobacillus_delbrueckii_subsp._bu:0.000000)0.919000:0.132894)0.999000:0.414279,(((83814321_Salinibacter_ruber_DSM_13855:0.228165,(((119356902_Chlorobium_phaeobacteroides_DSM_266:0.197974,78189357_Chlorobium_chlorochromatii_CaD3:0.190717)0.088000:0.029009,(145219584_Prosthecochloris_vibrioformis_DSM_2:0.182384,78187042_Pelodictyon_luteolum_DSM_273:0.143537)0.900000:0.092979)0.684000:0.024073,21673801_Chlorobium_tepidum_TLS:0.220872)0.947000:0.153570)0.903000:0.142702,(110639158_Cytophaga_hutchinsonii_ATCC_33406:0.334780,(((((53712196_Bacteroides_fragilis_YCH46:0.000000,150002709_Bacteroides_vulgatus_ATCC_8482:0.141817)0.589000:0.010822,60680376_Bacteroides_fragilis_NCTC_9343:0.000000)0.693000:0.025456,29349611_Bacteroides_thetaiotaomicron_VPI-54:0.074247)0.617000:0.107607,(150008721_Parabacteroides_distasonis_ATCC_850:0.143005,34540170_Porphyromonas_gingivalis_W83:0.368941)0.857000:0.099868)0.984000:0.349959,((150025958_Flavobacterium_psychrophilum_JIP02_:0.041636,146301195_Flavobacterium_johnsoniae_UW101:0.093444)0.961000:0.279992,120435019_Gramella_forsetii_KT0803:0.135374)0.992000:0.363920)0.279000:0.082741)0.913000:0.178384)0.978000:0.207152,(((24379872_Streptococcus_mutans_UA159:0.227417,((157150821_Streptococcus_gordonii_str._Challis:0.096556,125718244_Streptococcus_sanguinis_SK36:0.000000)0.902000:0.075808,(116515353_Streptococcus_pneumoniae_D39:0.000000,(15902632_Streptococcus_pneumoniae_R6:0.000000,(169833285_Streptococcus_pneumoniae_Hungary19A:0.000000,(15900572_Streptococcus_pneumoniae_TIGR4:0.000000,182683598_Streptococcus_pneumoniae_CGSP14:0.000000)0.917000:0.011160)0.000000:0.000000)0.000000:0.000000)0.954000:0.084757)0.932000:0.083651)0.689000:0.020196,((((50914094_Streptococcus_pyogenes_MGAS10394:0.000000,94994212_Streptococcus_pyogenes_MGAS10750:0.000000)0.878000:0.024698,(((94988410_Streptococcus_pyogenes_MGAS9429:0.000000,(94992291_Streptococcus_pyogenes_MGAS2096:0.000000,139473919_Streptococcus_pyogenes_str._Manfred:0.000000)0.000000:0.000000)0.525000:0.000000,(15674941_Streptococcus_pyogenes_M1_GAS:0.000000,(71910535_Streptococcus_pyogenes_MGAS5005:0.000000,94990290_Streptococcus_pyogenes_MGAS10270:0.000000)0.000000:0.000000)0.910000:0.020741)0.662000:0.010409,(19745983_Streptococcus_pyogenes_MGAS8232:0.000000,(21910170_Streptococcus_pyogenes_MGAS315:0.000000,(28896130_Streptococcus_pyogenes_SSI-1:0.000000,71903367_Streptococcus_pyogenes_MGAS6180:0.010470)0.000000:0.000000)0.000000:0.000000)0.568000:0.000000)0.788000:0.018277)0.784000:0.040780,(55823097_Streptococcus_thermophilus_CNRZ1066:0.000000,(55821186_Streptococcus_thermophilus_LMG_1831:0.000000,116627910_Streptococcus_thermophilus_LMD-9:0.000000)0.000000:0.000000)0.988000:0.152925)0.939000:0.090906,(((76787592_Streptococcus_agalactiae_A909:0.000000,25011334_Streptococcus_agalactiae_NEM316:0.000000)0.831000:0.010847,22537371_Streptococcus_agalactiae_2603V_R:0.000000)0.941000:0.107832,((125623452_Lactococcus_lactis_subsp._cremoris_:0.010752,116511420_Lactococcus_lactis_subsp._cremoris_:0.000000)0.832000:0.053653,15672608_Lactococcus_lactis_subsp._lactis_Il:0.026581)0.997000:0.229678)0.835000:0.047395)0.702000:0.011480)0.904000:0.072278,(146321180_Streptococcus_suis_98HAH33:0.000000,146318970_Streptococcus_suis_05ZYH33:0.000000)0.985000:0.174479)0.943000:0.128749)0.528000:0.044649)0.001000:0.000000,(((116618792_Leuconostoc_mesenteroides_subsp._me:0.186912,170016796_Leuconostoc_citreum_KM20:0.129835)0.992000:0.360692,90961531_Lactobacillus_salivarius_UCC118:0.313881)0.161000:0.021358,(((81428937_Lactobacillus_sakei_subsp._sakei_23:0.145960,148544427_Lactobacillus_reuteri_F275:0.260025)0.675000:0.037286,(184155752_Lactobacillus_fermentum_IFO_3956:0.159860,116492504_Pediococcus_pentosaceus_ATCC_25745:0.260178)0.244000:0.069440)0.765000:0.044695,(116333629_Lactobacillus_brevis_ATCC_367:0.148234,28378283_Lactobacillus_plantarum_WCFS1:0.210557)0.628000:0.088717)0.879000:0.099975)0.779000:0.043500)0.847000:0.050473,29376670_Enterococcus_faecalis_V583:0.173574)0.870000:0.043206)0.338000:0.012447,(56963949_Bacillus_clausii_KSM-K16:0.336575,((116872725_Listeria_welshimeri_serovar_6b_str.:0.052327,(16800400_Listeria_innocua_Clip11262:0.054570,(16803334_Listeria_monocytogenes_EGD-e:0.000000,46907520_Listeria_monocytogenes_str._4b_F236:0.033824)0.919000:0.063244)0.543000:0.020657)0.972000:0.151650,116495137_Lactobacillus_casei_ATCC_334:0.402505)0.865000:0.080355)0.672000:0.028235)0.668000:0.037261,19705222_Fusobacterium_nucleatum_subsp._nucl:0.567469)0.528000:0.001207)0.727000:0.013752)0.865000:0.042902)0.895000:0.051747)0.000000:0.000000,((((116749353_Syntrophobacter_fumaroxidans_MPOB:0.143805,85859790_Syntrophus_aciditrophicus_SB:0.192968)0.522000:0.101773,51245782_Desulfotalea_psychrophila_LSv54:0.453716)0.736000:0.022604,((158521775_Desulfococcus_oleovorans_Hxd3:0.234200,77918909_Pelobacter_carbinolicus_DSM_2380:0.208304)0.178000:0.051207,((((153005173_Anaeromyxobacter_sp._Fw109-5:0.076952,86157937_Anaeromyxobacter_dehalogenans_2CP-C:0.013901)0.937000:0.248283,162457336_Sorangium_cellulosum_So_ce_56:0.541491)0.876000:0.216379,108761579_Myxococcus_xanthus_DK_1622:0.275831)0.885000:0.188726,((94971585_Acidobacteria_bacterium_Ellin345:0.260605,(((24214216_Leptospira_interrogans_serovar_Lai_:0.000000,45658095_Leptospira_interrogans_serovar_Cope:0.000000)0.782000:0.075217,(116328565_Leptospira_borgpetersenii_serovar_H:0.000000,116331294_Leptospira_borgpetersenii_serovar_H:0.000000)0.863000:0.099306)0.833000:0.302684,183219896_Leptospira_biflexa_serovar_Patoc_st:0.522504)0.955000:0.308488)0.720000:0.133587,116620420_Solibacter_usitatus_Ellin6076:0.299411)0.536000:0.076821)0.613000:0.089959)0.759000:0.050810)0.364000:0.063459,(((78223259_Geobacter_metallireducens_GS-15:0.100580,39997098_Geobacter_sulfurreducens_PCA:0.107274)0.000000:0.075889,148263828_Geobacter_uraniireducens_Rf4:0.152522)0.914000:0.112268,118581368_Pelobacter_propionicus_DSM_2379:0.289671)0.736000:0.035924)0.784000:0.033091)0.897000:0.060009)0.623000:0.005866,117923592_Magnetococcus_sp._MC-1:0.389824)0.988000:0.254593,(((114798380_Hyphomonas_neptunium_ATCC_15444:0.475239,114570571_Maricaulis_maris_MCS10:0.454299)0.817000:0.110519,(167647311_Caulobacter_sp._K31:0.256473,16126337_Caulobacter_crescentus_CB15:0.097027)0.974000:0.286715)0.841000:0.118991,(((((((148560416_Brucella_ovis_ATCC_25840:0.000000,(161619337_Brucella_canis_ATCC_23365:0.000000,(163843645_Brucella_suis_ATCC_23445:0.000000,((189024518_Brucella_abortus_S19:0.000000,(23502261_Brucella_suis_1330:0.000000,17986899_Brucella_melitensis_16M:0.011784)0.000000:0.000000)0.000000:0.000000,(82700207_Brucella_melitensis_biovar_Abortus_:0.000000,62290285_Brucella_abortus_biovar_1_str._9-94:0.000000)0.000000:0.000000)0.000000:0.000000)0.000000:0.000000)0.000000:0.000000)0.962000:0.185047,153009131_Ochrobactrum_anthropi_ATCC_49188:0.136446)0.888000:0.141778,(13471468_Mesorhizobium_loti_MAFF303099:0.214122,110634094_Mesorhizobium_sp._BNC1:0.271863)0.506000:0.122250)0.872000:0.119526,(((86358397_Rhizobium_etli_CFN_42:0.037059,116252992_Rhizobium_leguminosarum_bv._viciae_:0.000000)0.978000:0.133270,159185023_Agrobacterium_tumefaciens_str._C58:0.131473)0.719000:0.023890,(150397212_Sinorhizobium_medicae_WSM419:0.082183,15965871_Sinorhizobium_meliloti_1021:0.084475)0.993000:0.230215)0.458000:0.072963)0.305000:0.057770,((119386699_Paracoccus_denitrificans_PD1222:0.354340,(159044041_Dinoroseobacter_shibae_DFL_12:0.268025,((77463255_Rhodobacter_sphaeroides_2.4.1:0.013076,126462129_Rhodobacter_sphaeroides_ATCC_17029:0.000000)0.960000:0.165826,146278190_Rhodobacter_sphaeroides_ATCC_17025:0.033519)0.965000:0.230754)0.740000:0.117903)0.229000:0.064344,(((110679815_Roseobacter_denitrificans_OCh_114:0.277785,99081256_Silicibacter_sp._TM1040:0.128056)0.799000:0.090365,56696543_Silicibacter_pomeroyi_DSS-3:0.157508)0.899000:0.119602,89054952_Jannaschia_sp._CCS1:0.324978)0.655000:0.037538)0.997000:0.416898)0.803000:0.085841,(163868685_Bartonella_tribocorum_CIP_105476:0.013964,(49474431_Bartonella_quintana_str._Toulouse:0.039566,49475827_Bartonella_henselae_str._Houston-1:0.050098)0.782000:0.042898)0.995000:0.352096)0.920000:0.182976,((182679765_Beijerinckia_indica_subsp._indica_A:0.396987,(((((((162145863_Gluconacetobacter_diazotrophicus_PA:0.213568,58039547_Gluconobacter_oxydans_621H:0.260768)0.838000:0.065045,114328146_Granulibacter_bethesdensis_CGDNIH1:0.289622)0.943000:0.146482,83312605_Magnetospirillum_magneticum_AMB-1:0.477128)0.750000:0.063856,83591806_Rhodospirillum_rubrum_ATCC_11170:0.263960)0.874000:0.108532,154252905_Parvibaculum_lavamentivorans_DS-1:0.493062)0.672000:0.037304,((((87200274_Novosphingobium_aromaticivorans_DSM:0.139130,85373931_Erythrobacter_litoralis_HTCC2594:0.131944)0.970000:0.200539,103486954_Sphingopyxis_alaskensis_RB2256:0.452571)0.402000:0.064195,148553532_Sphingomonas_wittichii_RW1:0.014867)0.005000:0.056979,56552034_Zymomonas_mobilis_subsp._mobilis_ZM:0.420799)0.937000:0.222781)0.944000:0.203914,((90424747_Rhodopseudomonas_palustris_BisB18:0.043581,(115524199_Rhodopseudomonas_palustris_BisA53:0.103506,((91976574_Rhodopseudomonas_palustris_BisB5:0.023154,86750457_Rhodopseudomonas_palustris_HaA2:0.023136)0.755000:0.016773,39935099_Rhodopseudomonas_palustris_CGA009:0.053251)0.941000:0.055478)0.810000:0.029658)0.941000:0.086678,((148257336_Bradyrhizobium_sp._BTAi1:0.064321,146342408_Bradyrhizobium_sp._ORS278:0.034476)0.973000:0.108472,((27381615_Bradyrhizobium_japonicum_USDA_110:0.122134,92118233_Nitrobacter_hamburgensis_X14:0.060833)0.476000:0.027895,75676529_Nitrobacter_winogradskyi_Nb-255:0.125262)0.635000:0.031300)0.816000:0.029676)0.801000:0.043697)0.784000:0.069681)0.277000:0.023039,(((170750921_Methylobacterium_radiotolerans_JCM_:0.153668,163852074_Methylobacterium_extorquens_PA1:0.096694)0.463000:0.121345,170744236_Methylobacterium_sp._4-46:0.233855)0.939000:0.123284,(154245603_Xanthobacter_autotrophicus_Py2:0.139426,158424199_Azorhizobium_caulinodans_ORS_571:0.154650)0.493000:0.032531)0.393000:0.042806)0.930000:0.151898)0.185000:0.011668)0.932000:0.205826)0.809000:0.118640,71082713_Candidatus_Pelagibacter_ubique_HTCC:0.500823)0.139000:0.112524,((((157828528_Rickettsia_rickettsii_str._Sheila_S:0.000000,(165933244_Rickettsia_rickettsii_str._Iowa:0.000000,(15892579_Rickettsia_conorii_str._Malish_7:0.000000,157964546_Rickettsia_massiliae_MTU5:0.000000)0.000000:0.000000)0.000000:0.000000)0.761000:0.010925,67459106_Rickettsia_felis_URRWXCal2:0.032353)0.183000:0.010801,((15604370_Rickettsia_prowazekii_str._Madrid_E:0.010860,51473692_Rickettsia_typhi_str._Wilmington:0.033863)0.944000:0.045802,157803767_Rickettsia_canadensis_str._McKiel:0.069519)0.000000:0.000000)0.319000:0.021135,(157825775_Rickettsia_akari_str._Hartford:0.022723,(91205594_Rickettsia_bellii_RML369-C:0.000000,157827308_Rickettsia_bellii_OSU_85-389:0.000000)0.998000:0.119485)0.000000:0.000000)0.999000:0.474258)0.312000:0.018499,((78356827_Desulfovibrio_desulfuricans_G20:0.202764,(46579944_Desulfovibrio_vulgaris_subsp._vulga:0.000000,120602642_Desulfovibrio_vulgaris_subsp._vulga:0.000000)0.966000:0.229520)0.728000:0.162644,94986725_Lawsonia_intracellularis_PHE_MN1-00:0.419315)0.938000:0.229479)0.997000:0.661700,(58584893_Wolbachia_endosymbiont_strain_TRS_o:0.132737,42520660_Wolbachia_endosymbiont_of_Drosophil:0.036493)0.736000:0.055088)0.946000:0.231285,(88606708_Anaplasma_phagocytophilum_HZ:0.276395,56416881_Anaplasma_marginale_str._St._Maries:0.340155)0.869000:0.094230)0.746000:0.046274,(73667076_Ehrlichia_canis_str._Jake:0.069394,88658369_Ehrlichia_chaffeensis_str._Arkansas:0.077846)0.794000:0.041005)0.990000:0.170782,58617176_Ehrlichia_ruminantium_str._Gardel:0.010651)0.515000:0.000000,57239166_Ehrlichia_ruminantium_str._Welgevon:0.000000,58579120_Ehrlichia_ruminantium_str._Welgevon:0.000000);
