# Supplementary material for: Genome-wide phylogenetic analysis of the pathogenic potential of Vibrio furnissii
Source: Front Microbiol. 2014 Aug 21;5:435. doi: 10.3389/fmicb.2014.00435 (PMC4139957; doi:10.3389/fmicb.2014.00435)
Supplement: Supplementary file 1 [file DataSheet1.ZIP › all_vfu_trees/VfuA00017.afa-gb-o.phylip_phyml_tree.txt]

((((((((((((((((((((((((((((((((170681264_Escherichia_coli_SECEC_SMS-3-5:0.000000,(15804759_Escherichia_coli_O157_H7_EDL933:0.000000,((15834400_Escherichia_coli_O157_H7_str._Sakai:0.000000,82779448_Shigella_dysenteriae_Sd197:0.000000)0.000000:0.000000,((170021820_Escherichia_coli_ATCC_8739:0.000000,(56480585_Shigella_flexneri_2a_str._301:0.000000,(91213719_Escherichia_coli_UTI89:0.000000,26251062_Escherichia_coli_CFT073:0.000000)0.000000:0.000000)0.000000:0.000000)0.000000:0.000000,(110808088_Shigella_flexneri_5_str._8401:0.000000,(30065542_Shigella_flexneri_2a_str._2457T:0.000000,(110644527_Escherichia_coli_536:0.000000,(117626517_Escherichia_coli_APEC_O1:0.000000,(74314655_Shigella_sonnei_Ss046:0.000000,(187733395_Shigella_boydii_CDC_3083-94:0.000000,(82546589_Shigella_boydii_Sb227:0.000000,(157163633_Escherichia_coli_HS:0.000000,(157158119_Escherichia_coli_E24377A:0.000000,(89110890_Escherichia_coli_W3110:0.000000,(16131992_Escherichia_coli_str._K-12_substr._:0.000000,170083616_Escherichia_coli_str._K-12_substr._:0.000000)0.000000:0.000000)0.000000:0.000000)0.000000:0.000000)0.000000:0.000000)0.000000:0.000000)0.000000:0.000000)0.000000:0.000000)0.000000:0.000000)0.000000:0.000000)0.000000:0.000000)0.000000:0.000000)0.000000:0.000000)0.000000:0.000000)0.000000:0.000000)0.000000:0.000000,157147861_Citrobacter_koseri_ATCC_BAA-895:0.000000)0.000000:0.000000,146310018_Enterobacter_sp._638:0.000000)0.467000:0.000000,((56416150_Salmonella_enterica_subsp._enterica:0.000000,(161617629_Salmonella_enterica_subsp._enterica:0.000000,(16763178_Salmonella_enterica_subsp._enterica:0.000000,(29144657_Salmonella_enterica_subsp._enterica:0.000000,(62182805_Salmonella_enterica_subsp._enterica:0.000000,16767605_Salmonella_typhimurium_LT2:0.000000)0.000000:0.000000)0.000000:0.000000)0.000000:0.000000)0.000000:0.000000)0.847000:0.011749,161505138_Salmonella_enterica_subsp._arizonae:0.000000)0.776000:0.011804)0.933000:0.011507,156932401_Enterobacter_sakazakii_ATCC_BAA-894:0.011015)0.998000:0.000832,152973040_Klebsiella_pneumoniae_subsp._pneumo:0.000000)0.762000:0.009658,((157368676_Serratia_proteamaculans_568:0.000000,(123440758_Yersinia_enterocolitica_subsp._ente:0.012080,(153947725_Yersinia_pseudotuberculosis_IP_3175:0.000000,(16120706_Yersinia_pestis_CO92:0.000000,(22124542_Yersinia_pestis_KIM:0.000000,(45440381_Yersinia_pestis_biovar_Microtus_str:0.000000,(51594775_Yersinia_pseudotuberculosis_IP_3295:0.000000,(108813460_Yersinia_pestis_Nepal516:0.000000,(108809903_Yersinia_pestis_Antiqua:0.000000,(145600850_Yersinia_pestis_Pestoides_F:0.000000,(170026016_Yersinia_pseudotuberculosis_YPIII:0.000000,162418239_Yersinia_pestis_Angola:0.000000)0.000000:0.000000)0.000000:0.000000)0.000000:0.000000)0.000000:0.000000)0.000000:0.000000)0.000000:0.000000)0.000000:0.000000)0.000000:0.000000)0.783000:0.012153)0.776000:0.012186)0.906000:0.023720,50122856_Erwinia_carotovora_subsp._atrosepti:0.011869)0.617000:0.004925)0.835000:0.021525,(37528402_Photorhabdus_luminescens_subsp._lau:0.079104,94676529_Baumannia_cicadellinicola_str._Hc:0.127588)0.754000:0.027868)0.000000:0.000000,85058313_Sodalis_glossinidius_str._morsitans:0.035461)0.940000:0.036166,((XX_VfuA00017_:0.011850,((28899593_Vibrio_parahaemolyticus_RIMD_221063:0.023759,156972476_Vibrio_harveyi_ATCC_BAA-1116:0.011829)0.871000:0.024816,(27364692_Vibrio_vulnificus_CMCP6:0.000000,37681257_Vibrio_vulnificus_YJ016:0.000000)0.895000:0.023814)0.745000:0.012555)0.796000:0.011701,(15640372_Vibrio_cholerae_O1_biovar_eltor_str:0.000000,147675065_Vibrio_cholerae_O395:0.000000)0.797000:0.011814)0.000000:0.000000)0.874000:0.024167,54310432_Photobacterium_profundum_SS9:0.024161)0.805000:0.012723,((((((114564474_Shewanella_frigidimarina_NCIMB_400:0.000000,109900275_Pseudoalteromonas_atlantica_T6c:0.152888)0.895000:0.023314,((((160876999_Shewanella_baltica_OS195:0.000000,(126172805_Shewanella_baltica_OS155:0.000000,153002275_Shewanella_baltica_OS185:0.000000)0.000000:0.000000)0.800000:0.011345,((24372192_Shewanella_oneidensis_MR-1:0.011361,(146294369_Shewanella_putrefaciens_CN-32:0.000000,120597490_Shewanella_sp._W3-18-1:0.000000)0.891000:0.023306)0.779000:0.011253,(114048922_Shewanella_sp._MR-7:0.000000,(113968940_Shewanella_sp._MR-4:0.000000,117919048_Shewanella_sp._ANA-3:0.000000)0.000000:0.000000)0.473000:0.000000)0.762000:0.011339)0.000000:0.000000,(((157373934_Shewanella_sediminis_HAW-EB3:0.035580,(167625542_Shewanella_halifaxensis_HAW-EB4:0.023226,157963356_Shewanella_pealeana_ATCC_700345:0.000000)0.765000:0.011000)0.855000:0.023517,127511498_Shewanella_loihica_PV-4:0.023907)0.754000:0.016833,170728497_Shewanella_woodyi_ATCC_51908:0.046350)0.915000:0.042407)0.859000:0.023009,91794555_Shewanella_denitrificans_OS217:0.000000)0.000000:0.000000)0.750000:0.011662,119776159_Shewanella_amazonensis_SB2B:0.062736)0.004000:0.000000,(117617892_Aeromonas_hydrophila_subsp._hydroph:0.000000,145300256_Aeromonas_salmonicida_subsp._salmon:0.011520)0.997000:0.087890)0.901000:0.035491,59712932_Vibrio_fischeri_ES114:0.023072)0.781000:0.023945,77359236_Pseudoalteromonas_haloplanktis_TAC1:0.050833)0.000000:0.000014)0.684000:0.009686,71280731_Colwellia_psychrerythraea_34H:0.150006)0.353000:0.013470,(78485428_Thiomicrospira_crunogena_XCL-2:0.221635,119946846_Psychromonas_ingrahamii_37:0.045558)0.764000:0.092802)0.770000:0.015217,((152978663_Actinobacillus_succinogenes_130Z:0.015834,((148827220_Haemophilus_influenzae_PittGG:0.000000,(16272041_Haemophilus_influenzae_Rd_KW20:0.000000,(68248618_Haemophilus_influenzae_86-028NP:0.000000,148825652_Haemophilus_influenzae_PittEE:0.000000)0.000000:0.000000)0.000000:0.000000)0.475000:0.000000,((165977401_Actinobacillus_pleuropneumoniae_ser:0.000000,126209412_Actinobacillus_pleuropneumoniae_L20:0.000000)0.679000:0.012588,33151911_Haemophilus_ducreyi_35000HP:0.049979)0.966000:0.067322)0.872000:0.034890)0.759000:0.016998,(52425571_Mannheimia_succiniciproducens_MBEL5:0.028416,(15602769_Pasteurella_multocida_subsp._multoc:0.000000,(170717827_Haemophilus_somnus_2336:0.000000,113461226_Haemophilus_somnus_129PT:0.000000)0.979000:0.046813)0.789000:0.019228)0.000000:0.000000)0.973000:0.073970)0.000000:0.000000,(152996647_Marinomonas_sp._MWYL1:0.117744,56459442_Idiomarina_loihiensis_L2TR:0.138883)0.784000:0.029454)0.728000:0.011981,((((78048158_Xanthomonas_campestris_pv._vesicato:0.000000,(58582355_Xanthomonas_oryzae_pv._oryzae_KACC1:0.000000,84624234_Xanthomonas_oryzae_pv._oryzae_MAFF_:0.000000)0.000000:0.000000)0.455000:0.000000,21243139_Xanthomonas_axonopodis_pv._citri_st:0.012293)0.715000:0.010809,((28199765_Xylella_fastidiosa_Temecula1:0.000000,(182682515_Xylella_fastidiosa_M23:0.000000,170731141_Xylella_fastidiosa_M12:0.000000)0.000000:0.000000)0.477000:0.000000,15837362_Xylella_fastidiosa_9a5c:0.035665)0.998000:0.095120)0.766000:0.013667,(21231736_Xanthomonas_campestris_pv._campestr:0.000000,66768138_Xanthomonas_campestris_pv._campestr:0.000000)0.476000:0.000000)0.998000:0.133151)0.923000:0.058789,((((((((146305668_Pseudomonas_mendocina_ymp:0.024015,((148549974_Pseudomonas_putida_F1:0.000000,26991574_Pseudomonas_putida_KT2440:0.000000)0.918000:0.011518,167035937_Pseudomonas_putida_GB-1:0.000000)0.000000:0.000000)0.751000:0.011580,((15600139_Pseudomonas_aeruginosa_PAO1:0.000000,116053095_Pseudomonas_aeruginosa_UCBPP-PA14:0.000000)0.832000:0.012059,152988751_Pseudomonas_aeruginosa_PA7:0.000000)0.942000:0.036739)0.000000:0.000000,170723845_Pseudomonas_putida_W619:0.000000)0.000000:0.000000,104783874_Pseudomonas_entomophila_L48:0.062124)0.628000:0.036402,(((71738065_Pseudomonas_syringae_pv._phaseolico:0.000000,28872058_Pseudomonas_syringae_pv._tomato_str:0.011842)0.746000:0.011799,66043837_Pseudomonas_syringae_pv._syringae_B:0.000000)0.738000:0.011677,((70734068_Pseudomonas_fluorescens_Pf-5:0.000000,77456749_Pseudomonas_fluorescens_PfO-1:0.011627)0.743000:0.011488,146283982_Pseudomonas_stutzeri_A1501:0.064533)0.000000:0.000000)0.000000:0.000000)0.952000:0.092463,110835066_Alcanivorax_borkumensis_SK2:0.136656)0.870000:0.054845,((83648044_Hahella_chejuensis_KCTC_2396:0.076662,((53804020_Methylococcus_capsulatus_str._Bath:0.057578,114319732_Alkalilimnicola_ehrlichei_MLHE-1:0.190112)0.665000:0.042434,77163867_Nitrosococcus_oceani_ATCC_19707:0.141343)0.778000:0.026202)0.749000:0.018726,92113401_Chromohalobacter_salexigens_DSM_304:0.141154)0.680000:0.011807)0.847000:0.035547,120555682_Marinobacter_aquaeolei_VT8:0.043774)0.873000:0.034952)0.000000:0.000000,(90022314_Saccharophagus_degradans_2-40:0.097440,27904987_Buchnera_aphidicola_str._Bp:0.527296)0.756000:0.026937)0.861000:0.060076,(((((((((121635130_Neisseria_meningitidis_FAM18:0.000000,15677300_Neisseria_meningitidis_MC58:0.011671)0.765000:0.010830,59801161_Neisseria_gonorrhoeae_FA_1090:0.028096)0.773000:0.015399,(15794549_Neisseria_meningitidis_Z2491:0.000000,161870311_Neisseria_meningitidis_053442:0.000000)0.601000:0.005326)0.963000:0.151029,146297051_Caldicellulosiruptor_saccharolyticu:0.357910)0.804000:0.065914,(((116331748_Leptospira_borgpetersenii_serovar_H:0.000000,116328839_Leptospira_borgpetersenii_serovar_H:0.000000)0.784000:0.032759,(45658356_Leptospira_interrogans_serovar_Cope:0.000000,24213875_Leptospira_interrogans_serovar_Lai_:0.000000)0.777000:0.036926)0.997000:0.235283,172057082_Exiguobacterium_sibiricum_255-15:0.202005)0.174000:0.021696)0.847000:0.063289,42523070_Bdellovibrio_bacteriovorus_HD100:0.392204)0.004000:0.000000,((89894335_Desulfitobacterium_hafniense_Y51:0.200568,(85859791_Syntrophus_aciditrophicus_SB:0.271801,(15806699_Deinococcus_radiodurans_R1:0.095559,94985638_Deinococcus_geothermalis_DSM_11300:0.049808)0.999000:0.422494)0.505000:0.050814)0.715000:0.025972,((73662773_Staphylococcus_saprophyticus_subsp.:0.048771,((57866809_Staphylococcus_epidermidis_RP62A:0.000000,27467893_Staphylococcus_epidermidis_ATCC_122:0.000000)0.784000:0.022708,70726617_Staphylococcus_haemolyticus_JCSC143:0.068273)0.389000:0.021812)0.913000:0.049153,(((21282908_Staphylococcus_aureus_subsp._aureus:0.000000,49483459_Staphylococcus_aureus_subsp._aureus:0.000000)0.000000:0.000000,((57651866_Staphylococcus_aureus_subsp._aureus:0.000000,87161404_Staphylococcus_aureus_subsp._aureus:0.000000)0.000000:0.000000,((88195006_Staphylococcus_aureus_subsp._aureus:0.000000,151221417_Staphylococcus_aureus_subsp._aureus:0.000000)0.000000:0.000000,((161509462_Staphylococcus_aureus_subsp._aureus:0.000000,15926879_Staphylococcus_aureus_subsp._aureus:0.000000)0.000000:0.000000,(15924287_Staphylococcus_aureus_subsp._aureus:0.000000,(150393845_Staphylococcus_aureus_subsp._aureus:0.000000,156979617_Staphylococcus_aureus_subsp._aureus:0.000000)0.000000:0.000000)0.000000:0.000000)0.000000:0.000000)0.000000:0.000000)0.000000:0.000000)0.000000:0.000000,49486135_Staphylococcus_aureus_subsp._aureus:0.000000)0.490000:0.000000)0.999000:0.212366)0.792000:0.030972)0.739000:0.016844,(((((((((125625245_Lactococcus_lactis_subsp._cremoris_:0.000000,15674190_Lactococcus_lactis_subsp._lactis_Il:0.000000)0.871000:0.030366,116513153_Lactococcus_lactis_subsp._cremoris_:0.015386)0.987000:0.140426,((((25012090_Streptococcus_agalactiae_NEM316:0.000000,(22538232_Streptococcus_agalactiae_2603V_R:0.000000,76787614_Streptococcus_agalactiae_A909:0.000000)0.000000:0.000000)0.967000:0.082742,(116627019_Streptococcus_thermophilus_LMD-9:0.000000,(55820157_Streptococcus_thermophilus_LMG_1831:0.000000,55822045_Streptococcus_thermophilus_CNRZ1066:0.000000)0.000000:0.000000)0.859000:0.047179)0.754000:0.028416,((15675871_Streptococcus_pyogenes_M1_GAS:0.000000,(71911617_Streptococcus_pyogenes_MGAS5005:0.000000,(19746988_Streptococcus_pyogenes_MGAS8232:0.000000,(21911341_Streptococcus_pyogenes_MGAS315:0.000000,(28896715_Streptococcus_pyogenes_SSI-1:0.000000,(94989445_Streptococcus_pyogenes_MGAS9429:0.000000,(94993334_Streptococcus_pyogenes_MGAS2096:0.000000,71904450_Streptococcus_pyogenes_MGAS6180:0.000000)0.000000:0.000000)0.000000:0.000000)0.000000:0.000000)0.000000:0.000000)0.000000:0.000000)0.000000:0.000000)0.000000:0.000000,(94991382_Streptococcus_pyogenes_MGAS10270:0.000000,(94995292_Streptococcus_pyogenes_MGAS10750:0.000000,(50915149_Streptococcus_pyogenes_MGAS10394:0.000000,139474561_Streptococcus_pyogenes_str._Manfred:0.000000)0.000000:0.000000)0.000000:0.000000)0.000000:0.000000)0.971000:0.088542)0.649000:0.038457,24380423_Streptococcus_mutans_UA159:0.089813)0.504000:0.035075)0.326000:0.020500,(((15900110_Streptococcus_pneumoniae_TIGR4:0.000000,15902204_Streptococcus_pneumoniae_R6:0.000000)0.000000:0.000000,(116516396_Streptococcus_pneumoniae_D39:0.000000,182683158_Streptococcus_pneumoniae_CGSP14:0.000000)0.000000:0.000000)0.000000:0.000000,169833770_Streptococcus_pneumoniae_Hungary19A:0.000000)0.996000:0.140941)0.752000:0.023669,(125719036_Streptococcus_sanguinis_SK36:0.000000,157151210_Streptococcus_gordonii_str._Challis:0.000000)0.933000:0.067153)0.846000:0.052242,(117924347_Magnetococcus_sp._MC-1:0.325619,(146317719_Streptococcus_suis_05ZYH33:0.000000,146319909_Streptococcus_suis_98HAH33:0.000000)0.733000:0.044388)0.499000:0.065135)0.933000:0.094138,(170017651_Leuconostoc_citreum_KM20:0.025849,116618669_Leuconostoc_mesenteroides_subsp._me:0.060743)0.976000:0.118413)0.758000:0.028728,((((23099087_Oceanobacillus_iheyensis_HTE831:0.120800,((((158320585_Alkaliphilus_oremlandii_OhILAs:0.098126,150390306_Alkaliphilus_metalliredigens_QYMF:0.201883)0.926000:0.110018,169824441_Finegoldia_magna_ATCC_29328:0.300234)0.753000:0.030915,(88604448_Methanospirillum_hungatei_JF-1:0.285678,126699585_Clostridium_difficile_630:0.214870)0.182000:0.053546)0.875000:0.077993,(160880512_Clostridium_phytofermentans_ISDg:0.167736,125973294_Clostridium_thermocellum_ATCC_27405:0.109339)0.564000:0.028404)0.754000:0.020776)0.789000:0.030401,(((156740125_Roseiflexus_castenholzii_DSM_13941:0.000000,148658624_Roseiflexus_sp._RS-1:0.011823)0.957000:0.088216,163846708_Chloroflexus_aurantiacus_J-10-fl:0.039090)0.949000:0.120887,159899518_Herpetosiphon_aurantiacus_ATCC_2377:0.133449)0.944000:0.112448)0.778000:0.037794,((114566509_Syntrophomonas_wolfei_subsp._wolfei:0.263227,162447739_Acholeplasma_laidlawii_PG-8A:0.169048)0.907000:0.155772,((((110800749_Clostridium_perfringens_ATCC_13124:0.000000,18310138_Clostridium_perfringens_str._13:0.000000)0.490000:0.000000,110801747_Clostridium_perfringens_SM101:0.010681)0.985000:0.100445,(((28210986_Clostridium_tetani_E88:0.174711,15895111_Clostridium_acetobutylicum_ATCC_824:0.115730)0.375000:0.011867,((170757624_Clostridium_botulinum_B1_str._Okra:0.000000,153938478_Clostridium_botulinum_F_str._Langel:0.000000)0.000000:0.000000,((148379758_Clostridium_botulinum_A_str._ATCC_3:0.000000,153933845_Clostridium_botulinum_A_str._ATCC_1:0.000000)0.000000:0.000000,(153936560_Clostridium_botulinum_A_str._Hall:0.000000,170761162_Clostridium_botulinum_A3_str._Loch_:0.000000)0.000000:0.000000)0.000000:0.000000)0.989000:0.109575)0.796000:0.031936,(150017423_Clostridium_beijerinckii_NCIMB_8052:0.053556,187932933_Clostridium_botulinum_B_str._Eklund:0.040852)0.934000:0.085787)0.801000:0.027376)0.000000:0.000000,(153954200_Clostridium_kluyveri_DSM_555:0.127412,118443055_Clostridium_novyi_NT:0.141731)0.788000:0.046002)0.915000:0.094675)0.840000:0.076087)0.803000:0.033432,((((((((184154990_Lactobacillus_fermentum_IFO_3956:0.106331,148543761_Lactobacillus_reuteri_F275:0.078346)0.957000:0.120596,15614931_Bacillus_halodurans_C-125:0.132179)0.799000:0.043674,(28378883_Lactobacillus_plantarum_WCFS1:0.125234,116333842_Lactobacillus_brevis_ATCC_367:0.198716)0.704000:0.019977)0.784000:0.019714,((((154686122_Bacillus_amyloliquefaciens_FZB42:0.016656,16078768_Bacillus_subtilis_subsp._subtilis_s:0.041325)0.827000:0.048859,(52080311_Bacillus_licheniformis_ATCC_14580:0.000000,52785687_Bacillus_licheniformis_ATCC_14580:0.000000)0.953000:0.083539)0.754000:0.036956,157692389_Bacillus_pumilus_SAFR-032:0.105820)0.812000:0.054535,((138894827_Geobacillus_thermodenitrificans_NG8:0.015735,56419842_Geobacillus_kaustophilus_HTA426:0.031202)0.687000:0.034563,(((49186618_Bacillus_anthracis_str._Sterne:0.000000,47529193_Bacillus_anthracis_str._Ames_Ancest:0.000000)0.000000:0.000000,((118478989_Bacillus_thuringiensis_str._Al_Haka:0.000000,30021860_Bacillus_cereus_ATCC_14579:0.000000)0.000000:0.000000,(163941456_Bacillus_weihenstephanensis_KBAB4:0.000000,152976134_Bacillus_cereus_subsp._cytotoxis_NV:0.000000)0.000000:0.000000)0.000000:0.000000)0.000000:0.000000,((49479185_Bacillus_thuringiensis_serovar_konk:0.000000,30263774_Bacillus_anthracis_str._Ames:0.000000)0.000000:0.000000,(52141721_Bacillus_cereus_E33L:0.000000,42782852_Bacillus_cereus_ATCC_10987:0.000000)0.000000:0.000000)0.000000:0.000000)0.967000:0.100065)0.533000:0.057882)0.937000:0.093803)0.000000:0.000000,81427977_Lactobacillus_sakei_subsp._sakei_23:0.120393)0.888000:0.055222,(116493021_Pediococcus_pentosaceus_ATCC_25745:0.111932,((((116872836_Listeria_welshimeri_serovar_6b_str.:0.000000,16803444_Listeria_monocytogenes_EGD-e:0.000000)0.000000:0.000000,46907632_Listeria_monocytogenes_str._4b_F236:0.000000)0.838000:0.010971,16800509_Listeria_innocua_Clip11262:0.000000)0.910000:0.077514,169827226_Lysinibacillus_sphaericus_C3-41:0.227059)0.842000:0.052918)0.000000:0.000000)0.865000:0.038151,(90962102_Lactobacillus_salivarius_UCC118:0.066470,29377616_Enterococcus_faecalis_V583:0.135053)0.488000:0.023858)0.878000:0.065526,56963951_Bacillus_clausii_KSM-K16:0.164874)0.864000:0.049653)0.840000:0.027831)0.781000:0.018144,(((((((169633284_Acinetobacter_baumannii:0.000000,169795562_Acinetobacter_baumannii:0.000000)0.466000:0.000000,126642160_Acinetobacter_baumannii_ATCC_17978:0.011539)0.817000:0.030257,50085465_Acinetobacter_sp._ADP1:0.030665)0.852000:0.126237,(148652628_Psychrobacter_sp._PRwf-1:0.153926,(71065479_Psychrobacter_arcticus_273-4:0.045228,93006321_Psychrobacter_cryohalolentis_K5:0.000000)0.863000:0.042301)0.974000:0.166328)0.951000:0.182724,116495687_Lactobacillus_casei_ATCC_334:0.191475)0.675000:0.032469,(((58336746_Lactobacillus_acidophilus_NCFM:0.023348,161506973_Lactobacillus_helveticus_DPC_4571:0.000000)0.829000:0.037466,(116629084_Lactobacillus_gasseri_ATCC_33323:0.055934,42518562_Lactobacillus_johnsonii_NCC_533:0.003984)0.949000:0.087226)0.909000:0.094351,(104774421_Lactobacillus_delbrueckii_subsp._bu:0.000000,116514519_Lactobacillus_delbrueckii_subsp._bu:0.000000)0.928000:0.095383)0.950000:0.134051)0.795000:0.059218,(((((167040249_Thermoanaerobacter_sp._X514:0.000000,167037587_Thermoanaerobacter_pseudethanolicus:0.000000)0.880000:0.057813,20807805_Thermoanaerobacter_tengcongensis_MB:0.009996)0.982000:0.176598,(134299735_Desulfotomaculum_reducens_MI-1:0.279304,147677677_Pelotomaculum_thermopropionicum_SI:0.065868)0.902000:0.103456)0.688000:0.018971,(((124485988_Methanocorpusculum_labreanum_Z:0.276709,154150760_Candidatus_Methanoregula_boonei_6A8:0.118455)0.782000:0.078634,126179894_Methanoculleus_marisnigri_JR1:0.217524)0.823000:0.102401,(((20089411_Methanosarcina_acetivorans_C2A:0.059647,21227784_Methanosarcina_mazei_Go1:0.000000)0.868000:0.057783,73669014_Methanosarcina_barkeri_str._Fusaro:0.054364)0.901000:0.110352,91773654_Methanococcoides_burtonii_DSM_6242:0.137080)0.883000:0.119595)0.745000:0.043301)0.836000:0.066198,83589962_Moorella_thermoacetica_ATCC_39073:0.110915)0.841000:0.066748)0.738000:0.018140)0.741000:0.011360)0.889000:0.045165,((29654390_Coxiella_burnetii_RSA_493:0.000000,(161830565_Coxiella_burnetii_RSA_331:0.000000,154705842_Coxiella_burnetii_Dugway_5J108-111:0.000000)0.000000:0.000000)1.000000:0.303480,(146329481_Dichelobacter_nodosus_VCS1703A:0.144420,((((19703797_Fusobacterium_nucleatum_subsp._nucl:0.360214,32475085_Rhodopirellula_baltica_SH_1:0.150324)0.319000:0.052175,183221533_Leptospira_biflexa_serovar_Patoc_st:0.247133)0.624000:0.009711,(116754773_Methanosaeta_thermophila_PT:0.208447,(21672810_Buchnera_aphidicola_str._Sg:0.131779,15617161_Buchnera_aphidicola_str._APS:0.157182)0.980000:0.239258)0.721000:0.030311)0.851000:0.048014,((((52842903_Legionella_pneumophila_subsp._pneum:0.011585,148358566_Legionella_pneumophila_str._Corby:0.000000)0.743000:0.007006,54295538_Legionella_pneumophila_str._Lens:0.021409)0.214000:0.008918,54298688_Legionella_pneumophila_str._Paris:0.000000)0.996000:0.259187,((89256853_Francisella_tularensis_subsp._holar:0.000000,(115315236_Francisella_tularensis_subsp._holar:0.000000,(134302436_Francisella_tularensis_subsp._tular:0.000000,(156503027_Francisella_tularensis_subsp._holar:0.000000,(187932042_Francisella_tularensis_subsp._media:0.000000,(56707628_Francisella_tularensis_subsp._tular:0.000000,(110670099_Francisella_tularensis_subsp._tular:0.000000,118497176_Francisella_tularensis_subsp._novic:0.000000)0.000000:0.000000)0.000000:0.000000)0.000000:0.000000)0.000000:0.000000)0.000000:0.000000)0.000000:0.000000)0.850000:0.051449,167626478_Francisella_philomiragia_subsp._phi:0.043502)0.936000:0.150064)0.655000:0.061763)0.611000:0.007016)0.820000:0.049265)0.553000:0.007526)0.885000:0.039913)0.824000:0.029171,(((((((113869023_Ralstonia_eutropha_H16:0.000000,73542454_Ralstonia_eutropha_JMP134:0.037261)0.716000:0.012797,94311840_Ralstonia_metallidurans_CH34:0.024468)0.832000:0.025721,17547282_Ralstonia_solanacearum_GMI1000:0.041682)0.862000:0.054719,(((134294836_Burkholderia_vietnamiensis_G4:0.024750,(78065327_Burkholderia_sp._383:0.012028,172059745_Burkholderia_ambifaria_MC40-6:0.000000)0.001000:0.000000)0.536000:0.012134,(115350714_Burkholderia_ambifaria_AMMD:0.000000,((170732087_Burkholderia_cenocepacia_MC0-3:0.000000,(107021841_Burkholderia_cenocepacia_AU_1054:0.000000,116688788_Burkholderia_cenocepacia_HI2424:0.000000)0.000000:0.000000)0.859000:0.012125,161525790_Burkholderia_multivorans_ATCC_17616:0.012062)0.000000:0.000000)0.000000:0.000000)0.235000:0.020821,(91781911_Burkholderia_xenovorans_LB400:0.058927,(((53725794_Burkholderia_mallei_ATCC_23344:0.000000,53720423_Burkholderia_pseudomallei_K96243:0.000000)0.000000:0.000000,((121598418_Burkholderia_mallei_SAVP1:0.000000,124383705_Burkholderia_mallei_NCTC_10229:0.000000)0.000000:0.000000,((126454824_Burkholderia_pseudomallei_1106a:0.000000,126451135_Burkholderia_mallei_NCTC_10247:0.000000)0.000000:0.000000,(126441610_Burkholderia_pseudomallei_668:0.000000,76810303_Burkholderia_pseudomallei_1710b:0.000000)0.000000:0.000000)0.000000:0.000000)0.000000:0.000000)0.480000:0.000000,83721397_Burkholderia_thailandensis_E264:0.012834)0.904000:0.045776)0.785000:0.035526)0.940000:0.104760)0.890000:0.078580,(134093680_Herminiimonas_arsenicoxydans:0.038563,152980279_Janthinobacterium_sp._Marseille:0.017626)0.946000:0.102599)0.857000:0.042840,(((33603032_Bordetella_bronchiseptica_RB50:0.000000,(33598139_Bordetella_parapertussis_12822:0.000000,33591485_Bordetella_pertussis_Tohama_I:0.000000)0.000000:0.000000)0.834000:0.028208,(163855132_Bordetella_petrii_DSM_12804:0.029062,187477234_Bordetella_avium_197N:0.050649)0.775000:0.032166)0.991000:0.146417,((171057810_Leptothrix_cholodnii_SP-6:0.113962,124267220_Methylibium_petroleiphilum_PM1:0.070427)0.868000:0.066533,((120609987_Acidovorax_avenae_subsp._citrulli_A:0.018455,121593398_Acidovorax_sp._JS42:0.034930)0.646000:0.016014,(((91789069_Polaromonas_sp._JS666:0.000000,121604065_Polaromonas_naphthalenivorans_CJ2:0.037552)0.963000:0.077935,89902077_Rhodoferax_ferrireducens_T118:0.054584)0.922000:0.064410,160900563_Delftia_acidovorans_SPH-1:0.054901)0.728000:0.015922)0.791000:0.038366)0.969000:0.144319)0.811000:0.039841)0.903000:0.064274,((((91775737_Methylobacillus_flagellatus_KT:0.188936,74317535_Thiobacillus_denitrificans_ATCC_252:0.129731)0.273000:0.056111,((56475775_Azoarcus_sp._EbN1:0.079743,119899416_Azoarcus_sp._BH72:0.037261)0.969000:0.124083,71908777_Dechloromonas_aromatica_RCB:0.071260)0.634000:0.072583)0.322000:0.082134,(34496797_Chromobacterium_violaceum_ATCC_1247:0.153344,82702273_Nitrosospira_multiformis_ATCC_25196:0.140104)0.754000:0.044280)0.482000:0.052837,(30249702_Nitrosomonas_europaea_ATCC_19718:0.086450,114331804_Nitrosomonas_eutropha_C91:0.000000)0.965000:0.097542)0.717000:0.030907)0.848000:0.048249)0.513000:0.025722,((121997465_Halorhodospira_halophila_SL1:0.109983,78044214_Carboxydothermus_hydrogenoformans_Z:0.326596)0.892000:0.109288,(((120603501_Desulfovibrio_vulgaris_subsp._vulga:0.000000,78358503_Desulfovibrio_desulfuricans_G20:0.188784)0.131000:0.023120,46578899_Desulfovibrio_vulgaris_subsp._vulga:0.000000)0.895000:0.094341,94987070_Lawsonia_intracellularis_PHE_MN1-00:0.223832)0.949000:0.139006)0.000000:0.000000)0.955000:0.081330,((((108802890_Rubrobacter_xylanophilus_DSM_9941:0.314895,(((77918908_Pelobacter_carbinolicus_DSM_2380:0.073663,((78223260_Geobacter_metallireducens_GS-15:0.053668,(39997099_Geobacter_sulfurreducens_PCA:0.062346,148263827_Geobacter_uraniireducens_Rf4:0.060257)0.707000:0.019893)0.199000:0.038529,118581367_Pelobacter_propionicus_DSM_2379:0.166179)0.903000:0.061893)0.815000:0.040404,(46445773_Candidatus_Protochlamydia_amoebophi:0.167700,(108761749_Myxococcus_xanthus_DK_1622:0.349197,158520166_Desulfococcus_oleovorans_Hxd3:0.142506)0.480000:0.029113)0.804000:0.056699)0.574000:0.001540,(((116626082_Solibacter_usitatus_Ellin6076:0.076543,94970246_Acidobacteria_bacterium_Ellin345:0.161782)0.956000:0.136567,((78188128_Chlorobium_chlorochromatii_CaD3:0.079191,(119356019_Chlorobium_phaeobacteroides_DSM_266:0.143469,(78187823_Pelodictyon_luteolum_DSM_273:0.067514,(21674838_Chlorobium_tepidum_TLS:0.118565,145220427_Prosthecochloris_vibrioformis_DSM_2:0.032296)0.349000:0.014301)0.812000:0.037308)0.614000:0.027305)0.876000:0.053476,(83814237_Salinibacter_ruber_DSM_13855:0.231265,(110636441_Cytophaga_hutchinsonii_ATCC_33406:0.102178,(((161833848_Candidatus_Sulcia_muelleri_GWSS:0.470986,120435154_Gramella_forsetii_KT0803:0.045999)0.846000:0.111862,((34540235_Porphyromonas_gingivalis_W83:0.220813,150008991_Parabacteroides_distasonis_ATCC_850:0.000000)0.864000:0.054335,((29349259_Bacteroides_thetaiotaomicron_VPI-54:0.012999,(60683322_Bacteroides_fragilis_NCTC_9343:0.000000,53715353_Bacteroides_fragilis_YCH46:0.000000)0.883000:0.030137)0.809000:0.026095,150003015_Bacteroides_vulgatus_ATCC_8482:0.047144)0.917000:0.068958)0.850000:0.050326)0.318000:0.036864,(150025219_Flavobacterium_psychrophilum_JIP02_:0.024384,146297976_Flavobacterium_johnsoniae_UW101:0.096815)0.925000:0.081320)0.176000:0.035856)0.399000:0.050616)0.869000:0.106038)0.930000:0.097137)0.530000:0.041051,51245818_Desulfotalea_psychrophila_LSv54:0.259837)0.395000:0.030340)0.772000:0.021728)0.724000:0.018173,(((15835478_Chlamydia_muridarum_Nigg:0.042366,((166155665_Chlamydia_trachomatis_L2b_UCH-1_pro:0.000000,(166154790_Chlamydia_trachomatis_434_Bu:0.000000,(15605304_Chlamydia_trachomatis_D_UW-3_CX:0.000000,76789312_Chlamydia_trachomatis_A_HAR-13:0.000000)0.000000:0.000000)0.000000:0.000000)0.811000:0.045459,((33242172_Chlamydophila_pneumoniae_TW-183:0.000000,(15836345_Chlamydophila_pneumoniae_J138:0.000000,15618721_Chlamydophila_pneumoniae_CWL029:0.000000)0.000000:0.000000)0.000000:0.000000,16752228_Chlamydophila_pneumoniae_AR39:0.000000)0.997000:0.170952)0.157000:0.057056)0.335000:0.113074,((89897870_Chlamydophila_felis_Fe_C-56:0.011127,29840706_Chlamydophila_caviae_GPIC:0.011624)0.979000:0.058199,62185520_Chlamydophila_abortus_S26_3:0.000000)0.718000:0.029683)0.990000:0.311195,(((73748885_Dehalococcoides_sp._CBDB1:0.010918,147669646_Dehalococcoides_sp._BAV1:0.000000)0.755000:0.036101,57234054_Dehalococcoides_ethenogenes_195:0.049476)0.985000:0.298416,(148553415_Sphingomonas_wittichii_RW1:0.084373,((103487111_Sphingopyxis_alaskensis_RB2256:0.117093,85373986_Erythrobacter_litoralis_HTCC2594:0.186862)0.838000:0.059064,(87200143_Novosphingobium_aromaticivorans_DSM:0.098077,56551250_Zymomonas_mobilis_subsp._mobilis_ZM:0.268091)0.288000:0.037641)0.754000:0.053252)0.916000:0.193139)0.851000:0.115157)0.802000:0.067650)0.200000:0.003063,(116749352_Syntrophobacter_fumaroxidans_MPOB:0.227812,182415852_Opitutus_terrae_PB90-1:0.152887)0.823000:0.051068)0.907000:0.058784,((((169830745_Candidatus_Desulforudis_audaxviator:0.147506,51892886_Symbiobacterium_thermophilum_IAM_14:0.189393)0.132000:0.052946,162457337_Sorangium_cellulosum_So_ce_56:0.115893)0.112000:0.050542,(153004950_Anaeromyxobacter_sp._Fw109-5:0.037044,86158140_Anaeromyxobacter_dehalogenans_2CP-C:0.117731)0.883000:0.076721)0.844000:0.052479,167630633_Heliobacterium_modesticaldum_Ice1:0.236047)0.616000:0.005745)0.749000:0.020079)0.810000:0.023117,(((((92118635_Nitrobacter_hamburgensis_X14:0.012941,(((86751283_Rhodopseudomonas_palustris_HaA2:0.011574,39937431_Rhodopseudomonas_palustris_CGA009:0.000000)0.663000:0.011301,91978493_Rhodopseudomonas_palustris_BisB5:0.037295)0.979000:0.078999,((90422900_Rhodopseudomonas_palustris_BisB18:0.037179,115523441_Rhodopseudomonas_palustris_BisA53:0.099826)0.000000:0.000000,(27382604_Bradyrhizobium_japonicum_USDA_110:0.050036,(148253233_Bradyrhizobium_sp._BTAi1:0.000000,146342898_Bradyrhizobium_sp._ORS278:0.000000)0.908000:0.036241)0.865000:0.026300)0.724000:0.015170)0.000000:0.000000)0.878000:0.060502,75676732_Nitrobacter_winogradskyi_Nb-255:0.036485)0.992000:0.159247,((((154246983_Xanthobacter_autotrophicus_Py2:0.120610,158424017_Azorhizobium_caulinodans_ORS_571:0.139202)0.604000:0.006497,((163853662_Methylobacterium_extorquens_PA1:0.021498,170746511_Methylobacterium_radiotolerans_JCM_:0.064054)0.891000:0.063990,170744658_Methylobacterium_sp._4-46:0.025656)0.941000:0.080344)0.843000:0.059473,(((58039705_Gluconobacter_oxydans_621H:0.109193,162146417_Gluconacetobacter_diazotrophicus_PA:0.148974)0.854000:0.046621,(114327127_Granulibacter_bethesdensis_CGDNIH1:0.053394,148259642_Acidiphilium_cryptum_JF-5:0.236522)0.835000:0.058732)0.946000:0.116959,182677997_Beijerinckia_indica_subsp._indica_A:0.186539)0.737000:0.020969)0.833000:0.026258,(154250749_Parvibaculum_lavamentivorans_DS-1:0.130843,(((((((146278965_Rhodobacter_sphaeroides_ATCC_17025:0.024245,(126463518_Rhodobacter_sphaeroides_ATCC_17029:0.000000,((159042919_Dinoroseobacter_shibae_DFL_12:0.206144,110678039_Roseobacter_denitrificans_OCh_114:0.103830)0.856000:0.071044,77464678_Rhodobacter_sphaeroides_2.4.1:0.012102)0.001000:0.000000)0.000000:0.000000)0.827000:0.029951,119385437_Paracoccus_denitrificans_PD1222:0.055824)0.852000:0.037829,99079943_Silicibacter_sp._TM1040:0.070608)0.328000:0.028465,89056538_Jannaschia_sp._CCS1:0.119450)0.000000:0.000000,56698186_Silicibacter_pomeroyi_DSS-3:0.073451)0.964000:0.154422,114799039_Hyphomonas_neptunium_ATCC_15444:0.280017)0.731000:0.028336,(83313515_Magnetospirillum_magneticum_AMB-1:0.100245,((16124948_Caulobacter_crescentus_CB15:0.000000,167648022_Caulobacter_sp._K31:0.024083)0.995000:0.184517,(83594278_Rhodospirillum_rubrum_ATCC_11170:0.079476,114569167_Maricaulis_maris_MCS10:0.197455)0.594000:0.044309)0.389000:0.023290)0.782000:0.041573)0.438000:0.017758)0.001000:0.000000)0.749000:0.014359)0.842000:0.050059,((((157827812_Rickettsia_bellii_OSU_85-389:0.000000,91206202_Rickettsia_bellii_RML369-C:0.000000)0.481000:0.000000,(((157826372_Rickettsia_akari_str._Hartford:0.000000,67459779_Rickettsia_felis_URRWXCal2:0.000000)0.447000:0.000000,(((157829199_Rickettsia_rickettsii_str._Sheila_S:0.000000,165933924_Rickettsia_rickettsii_str._Iowa:0.000000)0.000000:0.000000,(15893284_Rickettsia_conorii_str._Malish_7:0.000000,157965005_Rickettsia_massiliae_MTU5:0.000000)0.000000:0.000000)0.448000:0.000000,157804273_Rickettsia_canadensis_str._McKiel:0.010615)0.847000:0.010912)0.001000:0.000000,(15604708_Rickettsia_prowazekii_str._Madrid_E:0.045140,51474047_Rickettsia_typhi_str._Wilmington:0.000000)0.799000:0.022067)0.065000:0.010995)0.986000:0.151609,148285056_Orientia_tsutsugamushi_Boryong:0.137746)0.783000:0.050944,(((88607715_Anaplasma_phagocytophilum_HZ:0.141036,56416596_Anaplasma_marginale_str._St._Maries:0.061488)0.951000:0.139309,((88658331_Ehrlichia_chaffeensis_str._Arkansas:0.020490,73666847_Ehrlichia_canis_str._Jake:0.078012)0.838000:0.027503,((57238946_Ehrlichia_ruminantium_str._Welgevon:0.000000,58578879_Ehrlichia_ruminantium_str._Welgevon:0.000000)0.906000:0.022332,58616937_Ehrlichia_ruminantium_str._Gardel:0.000000)0.434000:0.021053)0.858000:0.064569)0.957000:0.125904,((58584653_Wolbachia_endosymbiont_strain_TRS_o:0.045829,42520375_Wolbachia_endosymbiont_of_Drosophil:0.045712)0.740000:0.011348,42521099_Wolbachia_endosymbiont_of_Drosophil:0.023395)0.930000:0.111656)0.923000:0.097122)0.814000:0.061528)0.786000:0.068956,((((116250684_Rhizobium_leguminosarum_bv._viciae_:0.022855,86356494_Rhizobium_etli_CFN_42:0.000000)0.880000:0.037253,(150395653_Sinorhizobium_medicae_WSM419:0.023625,15964569_Sinorhizobium_meliloti_1021:0.000000)0.839000:0.023764)0.898000:0.052323,159184423_Agrobacterium_tumefaciens_str._C58:0.039270)0.884000:0.073300,((((((148558497_Brucella_ovis_ATCC_25840:0.000000,189022424_Brucella_abortus_S19:0.000000)0.000000:0.000000,(161620296_Brucella_canis_ATCC_23365:0.000000,163844405_Brucella_suis_ATCC_23445:0.000000)0.000000:0.000000)0.000000:0.000000,((62317165_Brucella_abortus_biovar_1_str._9-94:0.000000,83269147_Brucella_melitensis_biovar_Abortus_:0.000000)0.000000:0.000000,(17989371_Brucella_melitensis_16M:0.000000,23499977_Brucella_suis_1330:0.000000)0.000000:0.000000)0.000000:0.000000)0.761000:0.012106,153010372_Ochrobactrum_anthropi_ATCC_49188:0.048329)0.866000:0.028022,((49475080_Bartonella_henselae_str._Houston-1:0.000000,121602207_Bartonella_bacilliformis_KC583:0.063956)0.869000:0.025281,(163867560_Bartonella_tribocorum_CIP_105476:0.011517,49473918_Bartonella_quintana_str._Toulouse:0.011885)0.759000:0.010780)0.974000:0.086939)0.201000:0.026303,(13476839_Mesorhizobium_loti_MAFF303099:0.061802,110632802_Mesorhizobium_sp._BNC1:0.067902)0.804000:0.054434)0.867000:0.067843)0.916000:0.085903)0.876000:0.055009)0.897000:0.041688,((((110667417_Haloquadratum_walsbyi_DSM_16790:0.242783,55379204_Haloarcula_marismortui_ATCC_43049:0.142831)0.478000:0.041281,((15789473_Halobacterium_sp._NRC-1:0.000000,169235188_Halobacterium_salinarum_R1:0.000000)0.998000:0.280791,76800920_Natronomonas_pharaonis_DSM_2160:0.050400)0.863000:0.128364)0.952000:0.161150,108803144_Rubrobacter_xylanophilus_DSM_9941:0.145955)0.843000:0.062668,15606703_Aquifex_aeolicus_VF5:0.308774)0.845000:0.058298)0.002000:0.000000,88608179_Neorickettsia_sennetsu_str._Miyayam:0.319780)0.758000:0.053005,((154250378_Fervidobacterium_nodosum_Rt17-B1:0.144829,(160902075_Petrotoga_mobilis_SJ95:0.303388,(150020662_Thermosipho_melanesiensis_BI429:0.128456,157363591_Thermotoga_lettingae_TMO:0.396808)0.781000:0.053280)0.894000:0.077096)0.728000:0.058879,(15642797_Thermotoga_maritima_MSB8:0.011516,148270035_Thermotoga_petrophila_RKU-1:0.000000)0.993000:0.182832)0.926000:0.117717)0.806000:0.136923,(15639295_Treponema_pallidum_subsp._pallidum_:0.144403,(111115035_Borrelia_afzelii_PKo:0.000000,(51598472_Borrelia_garinii_PBi:0.037057,15594556_Borrelia_burgdorferi_B31:0.000000)0.300000:0.011441)0.999000:0.722215)0.746000:0.110409)0.944000:0.181456,(((172035215_Cyanothece_sp._ATCC_51142:0.245182,166366968_Microcystis_aeruginosa_NIES-843:0.131177)0.820000:0.068466,170077272_Synechococcus_sp._PCC_7002:0.138832)0.840000:0.069094,((((17230547_Nostoc_sp._PCC_7120:0.000000,75907079_Anabaena_variabilis_ATCC_29413:0.000000)0.975000:0.176442,(56752322_Synechococcus_elongatus_PCC_6301:0.000000,81300589_Synechococcus_elongatus_PCC_7942:0.000000)1.000000:0.336791)0.516000:0.027597,113474371_Trichodesmium_erythraeum_IMS101:0.248446)0.738000:0.049568,86607230_Synechococcus_sp._JA-3-3Ab:0.309367)0.922000:0.089466)0.411000:0.061414)0.682000:0.072150,37520848_Gloeobacter_violaceus_PCC_7421:0.381417)0.769000:0.168908,16329972_Synechocystis_sp._PCC_6803:0.203349)1.000000:0.940389,55981292_Thermus_thermophilus_HB8:0.000000,46199261_Thermus_thermophilus_HB27:0.000000);
