# Supplementary material for: Genome-wide phylogenetic analysis of the pathogenic potential of Vibrio furnissii
Source: Front Microbiol. 2014 Aug 21;5:435. doi: 10.3389/fmicb.2014.00435 (PMC4139957; doi:10.3389/fmicb.2014.00435)
Supplement: Supplementary file 1 [file DataSheet1.ZIP › all_vfu_trees/VfuA00018.afa-gb-o.phylip_phyml_tree.txt]

((((((((((((((((((((((((((((82545118_Shigella_boydii_Sb227:0.000000,((24114098_Shigella_flexneri_2a_str._301:0.000000,(91212212_Escherichia_coli_UTI89:0.000000,(117625070_Escherichia_coli_APEC_O1:0.000000,82778193_Shigella_dysenteriae_Sd197:0.000000)0.000000:0.000000)0.000000:0.000000)0.000000:0.000000,(30064159_Shigella_flexneri_2a_str._2457T:0.000000,26249246_Escherichia_coli_CFT073:0.000000)0.000000:0.000000)0.000000:0.000000)0.000000:0.000000,74313385_Shigella_sonnei_Ss046:0.000000)0.000000:0.000000,(110806754_Shigella_flexneri_5_str._8401:0.000000,89109600_Escherichia_coli_W3110:0.000000)0.000000:0.000000)0.000000:0.000000,90111492_Escherichia_coli_str._K-12_substr._:0.000000)0.000000:0.000000,(38704120_Escherichia_coli_O157_H7_str._Sakai:0.000000,110642984_Escherichia_coli_536:0.000000)0.000000:0.000000)0.000000:0.000000,(157162269_Escherichia_coli_HS:0.000000,157157803_Escherichia_coli_E24377A:0.000000)0.000000:0.000000)0.000000:0.000000,(170018940_Escherichia_coli_ATCC_8739:0.000000,170082385_Escherichia_coli_str._K-12_substr._:0.000000)0.000000:0.000000)0.000000:0.000000,(170681690_Escherichia_coli_SECEC_SMS-3-5:0.000000,187730180_Shigella_boydii_CDC_3083-94:0.000000)0.000000:0.000000)0.000000:0.000000,15803336_Escherichia_coli_O157_H7_EDL933:0.000000)0.469000:0.000000,((157148360_Citrobacter_koseri_ATCC_BAA-895:0.014486,161506466_Salmonella_enterica_subsp._arizonae:0.014530)0.000000:0.000000,(152971744_Klebsiella_pneumoniae_subsp._pneumo:0.000000,146312901_Enterobacter_sp._638:0.000000)0.454000:0.000000)0.821000:0.014759)0.388000:0.015632,170683287_Escherichia_coli_SECEC_SMS-3-5:0.048647)0.776000:0.013435,((16766293_Salmonella_typhimurium_LT2:0.000000,56414938_Salmonella_enterica_subsp._enterica:0.000000)0.000000:0.000000,((62181499_Salmonella_enterica_subsp._enterica:0.000000,16761767_Salmonella_enterica_subsp._enterica:0.000000)0.000000:0.000000,(29143251_Salmonella_enterica_subsp._enterica:0.000000,161615925_Salmonella_enterica_subsp._enterica:0.000000)0.000000:0.000000)0.000000:0.000000)0.460000:0.000000)0.901000:0.045637,156932709_Enterobacter_sakazakii_ATCC_BAA-894:0.032743)0.765000:0.015930,(157372046_Serratia_proteamaculans_568:0.015739,((50119940_Erwinia_carotovora_subsp._atrosepti:0.015661,(123443507_Yersinia_enterocolitica_subsp._ente:0.014929,(16121324_Yersinia_pestis_CO92:0.000000,(51597337_Yersinia_pseudotuberculosis_IP_3295:0.000000,(108813138_Yersinia_pestis_Nepal516:0.000000,(108806492_Yersinia_pestis_Antiqua:0.000000,((145598971_Yersinia_pestis_Pestoides_F:0.000000,153949599_Yersinia_pseudotuberculosis_IP_3175:0.000000)0.000000:0.000000,((162421866_Yersinia_pestis_Angola:0.000000,170023295_Yersinia_pseudotuberculosis_YPIII:0.000000)0.000000:0.000000,(22127037_Yersinia_pestis_KIM:0.000000,45442595_Yersinia_pestis_biovar_Microtus_str:0.000000)0.000000:0.000000)0.000000:0.000000)0.000000:0.000000)0.000000:0.000000)0.000000:0.000000)0.000000:0.000000)0.900000:0.031702)0.771000:0.015173)0.668000:0.029898,37524646_Photorhabdus_luminescens_subsp._lau:0.065573)0.808000:0.047529)0.000000:0.000000)0.907000:0.084104,85059939_Sodalis_glossinidius_str._morsitans:0.060973)0.928000:0.142767,34499277_Chromobacterium_violaceum_ATCC_1247:0.129346)0.762000:0.076462,((((((160900559_Delftia_acidovorans_SPH-1:0.033062,(91789059_Polaromonas_sp._JS666:0.000000,121604078_Polaromonas_naphthalenivorans_CJ2:0.085720)0.965000:0.096168)0.865000:0.043216,(((53804639_Methylococcus_capsulatus_str._Bath:0.352183,89902072_Rhodoferax_ferrireducens_T118:0.151758)0.839000:0.087409,121593403_Acidovorax_sp._JS42:0.030703)0.001000:0.000000,120609992_Acidovorax_avenae_subsp._citrulli_A:0.032643)0.848000:0.031182)0.784000:0.022061,121608677_Verminephrobacter_eiseniae_EF01-2:0.029342)0.749000:0.026081,(124267216_Methylibium_petroleiphilum_PM1:0.078013,171057814_Leptothrix_cholodnii_SP-6:0.205289)0.932000:0.129576)0.678000:0.043346,((32491017_Wigglesworthia_glossinidia_endosymb:0.761138,(((73540290_Ralstonia_eutropha_JMP134:0.031833,94309471_Ralstonia_metallidurans_CH34:0.029649)0.435000:0.024378,113866624_Ralstonia_eutropha_H16:0.022773)0.798000:0.036086,17547258_Ralstonia_solanacearum_GMI1000:0.116547)0.565000:0.004886)0.726000:0.080405,(((((152980575_Janthinobacterium_sp._Marseille:0.019508,134093682_Herminiimonas_arsenicoxydans:0.025918)0.941000:0.143356,74317537_Thiobacillus_denitrificans_ATCC_252:0.250513)0.722000:0.037987,(119897534_Azoarcus_sp._BH72:0.022770,(56477957_Azoarcus_sp._EbN1:0.042537,71908662_Dechloromonas_aromatica_RCB:0.237892)0.816000:0.039550)0.714000:0.017062)0.614000:0.007019,((((126449032_Burkholderia_mallei_NCTC_10247:0.000000,(76810749_Burkholderia_pseudomallei_1710b:0.000000,(121600228_Burkholderia_mallei_SAVP1:0.000000,(124384069_Burkholderia_mallei_NCTC_10229:0.000000,(126442238_Burkholderia_pseudomallei_668:0.000000,(126452927_Burkholderia_pseudomallei_1106a:0.000000,83719750_Burkholderia_thailandensis_E264:0.000000)0.000000:0.000000)0.000000:0.000000)0.000000:0.000000)0.000000:0.000000)0.000000:0.000000)0.000000:0.000000,(53725153_Burkholderia_mallei_ATCC_23344:0.000000,53718498_Burkholderia_pseudomallei_K96243:0.000000)0.000000:0.000000)0.541000:0.000000,(((78067364_Burkholderia_sp._383:0.000000,172061524_Burkholderia_ambifaria_MC40-6:0.000000)0.477000:0.000000,115352662_Burkholderia_ambifaria_AMMD:0.015271)0.896000:0.031954,(161523913_Burkholderia_multivorans_ATCC_17616:0.000000,(134296748_Burkholderia_vietnamiensis_G4:0.032025,(107023501_Burkholderia_cenocepacia_AU_1054:0.000000,(116690583_Burkholderia_cenocepacia_HI2424:0.000000,170733923_Burkholderia_cenocepacia_MC0-3:0.000000)0.000000:0.000000)0.458000:0.000000)0.846000:0.015800)0.000000:0.000000)0.655000:0.015980)0.796000:0.031032,91785034_Burkholderia_xenovorans_LB400:0.054069)0.888000:0.050854)0.755000:0.026766,(171463893_Polynucleobacter_necessarius_STIR1:0.000000,145588780_Polynucleobacter_sp._QLW-P1DMWA-1:0.015489)0.994000:0.182789)0.354000:0.048484)0.708000:0.054371)0.775000:0.038203,((187477240_Bordetella_avium_197N:0.064783,163855135_Bordetella_petrii_DSM_12804:0.175078)0.632000:0.030909,(33603030_Bordetella_bronchiseptica_RB50:0.000000,(33598137_Bordetella_parapertussis_12822:0.000000,33591487_Bordetella_pertussis_Tohama_I:0.000000)0.000000:0.000000)0.588000:0.010522)0.991000:0.227585)0.806000:0.074975)0.765000:0.033661,(91775734_Methylobacillus_flagellatus_KT:0.168580,82703647_Nitrosospira_multiformis_ATCC_25196:0.131630)0.891000:0.092300)0.730000:0.019280,(((((29654392_Coxiella_burnetii_RSA_493:0.000000,(154707251_Coxiella_burnetii_Dugway_5J108-111:0.000000,161830719_Coxiella_burnetii_RSA_331:0.000000)0.000000:0.000000)0.996000:0.487085,((54295539_Legionella_pneumophila_str._Lens:0.000000,(52842904_Legionella_pneumophila_subsp._pneum:0.000000,54298689_Legionella_pneumophila_str._Paris:0.000000)0.000000:0.000000)0.000000:0.000000,148358565_Legionella_pneumophila_str._Corby:0.000000)0.896000:0.161976)0.760000:0.182954,((83648046_Hahella_chejuensis_KCTC_2396:0.182441,((((21242526_Xanthomonas_axonopodis_pv._citri_st:0.000000,((84623906_Xanthomonas_oryzae_pv._oryzae_MAFF_:0.000000,58581991_Xanthomonas_oryzae_pv._oryzae_KACC1:0.000000)0.850000:0.031421,(21231213_Xanthomonas_campestris_pv._campestr:0.000000,66768780_Xanthomonas_campestris_pv._campestr:0.000000)0.810000:0.023429)0.792000:0.027179)0.001000:0.000000,78047368_Xanthomonas_campestris_pv._vesicato:0.015749)1.000000:0.520309,((15600731_Pseudomonas_aeruginosa_PAO1:0.000000,116053689_Pseudomonas_aeruginosa_UCBPP-PA14:0.000000)0.870000:0.031810,152987900_Pseudomonas_aeruginosa_PA7:0.000000)0.832000:0.093758)0.793000:0.116975,((70733459_Pseudomonas_fluorescens_Pf-5:0.035222,77461877_Pseudomonas_fluorescens_PfO-1:0.071202)0.802000:0.036718,(71735524_Pseudomonas_syringae_pv._phaseolico:0.000000,(66048301_Pseudomonas_syringae_pv._syringae_B:0.000000,28872633_Pseudomonas_syringae_pv._tomato_str:0.000000)0.000000:0.000000)0.669000:0.011941)0.963000:0.231592)0.923000:0.195913)0.878000:0.174227,120555683_Marinobacter_aquaeolei_VT8:0.207559)0.721000:0.042603)0.742000:0.024603,(((((((33151670_Haemophilus_ducreyi_35000HP:0.095415,((((68248617_Haemophilus_influenzae_86-028NP:0.000000,(16272040_Haemophilus_influenzae_Rd_KW20:0.000000,148825653_Haemophilus_influenzae_PittEE:0.000000)0.000000:0.000000)0.482000:0.000000,148827219_Haemophilus_influenzae_PittGG:0.015162)0.916000:0.103342,(((170717826_Haemophilus_somnus_2336:0.000000,113461225_Haemophilus_somnus_129PT:0.000000)0.868000:0.080337,15602768_Pasteurella_multocida_subsp._multoc:0.083190)0.946000:0.146492,(152978664_Actinobacillus_succinogenes_130Z:0.035524,52425570_Mannheimia_succiniciproducens_MBEL5:0.122680)0.930000:0.122637)0.088000:0.028081)0.959000:0.220280,(126208606_Actinobacillus_pleuropneumoniae_L20:0.000000,165976562_Actinobacillus_pleuropneumoniae_ser:0.000000)0.780000:0.075658)0.657000:0.166695)0.942000:0.170720,(((((((51594774_Yersinia_pseudotuberculosis_IP_3295:0.000000,153949299_Yersinia_pseudotuberculosis_IP_3175:0.000000)0.000000:0.000000,(((108809904_Yersinia_pestis_Antiqua:0.000000,145600851_Yersinia_pestis_Pestoides_F:0.000000)0.000000:0.000000,(162418625_Yersinia_pestis_Angola:0.000000,108813461_Yersinia_pestis_Nepal516:0.000000)0.000000:0.000000)0.000000:0.000000,((22124541_Yersinia_pestis_KIM:0.000000,45440380_Yersinia_pestis_biovar_Microtus_str:0.000000)0.000000:0.000000,(170026017_Yersinia_pseudotuberculosis_YPIII:0.000000,16120705_Yersinia_pestis_CO92:0.000000)0.000000:0.000000)0.000000:0.000000)0.000000:0.000000)0.484000:0.000000,157368675_Serratia_proteamaculans_568:0.062198)0.801000:0.014749,123440757_Yersinia_enterocolitica_subsp._ente:0.014935)0.577000:0.009292,(85058312_Sodalis_glossinidius_str._morsitans:0.070569,94676650_Baumannia_cicadellinicola_str._Hc:0.259611)0.871000:0.111977)0.790000:0.043424,(((152973039_Klebsiella_pneumoniae_subsp._pneumo:0.000000,(146310017_Enterobacter_sp._638:0.046137,(((((89110889_Escherichia_coli_W3110:0.000000,16131991_Escherichia_coli_str._K-12_substr._:0.000000)0.000000:0.000000,((74314654_Shigella_sonnei_Ss046:0.000000,170021821_Escherichia_coli_ATCC_8739:0.000000)0.000000:0.000000,((170083615_Escherichia_coli_str._K-12_substr._:0.000000,157163632_Escherichia_coli_HS:0.000000)0.000000:0.000000,((157157404_Escherichia_coli_E24377A:0.000000,187733063_Shigella_boydii_CDC_3083-94:0.000000)0.000000:0.000000,((82546590_Shigella_boydii_Sb227:0.000000,110808087_Shigella_flexneri_5_str._8401:0.000000)0.000000:0.000000,((56480584_Shigella_flexneri_2a_str._301:0.000000,30065541_Shigella_flexneri_2a_str._2457T:0.000000)0.000000:0.000000,(((26251061_Escherichia_coli_CFT073:0.000000,15804758_Escherichia_coli_O157_H7_EDL933:0.000000)0.951000:0.000000,(15834399_Escherichia_coli_O157_H7_str._Sakai:0.000000,82779449_Shigella_dysenteriae_Sd197:0.000000)0.954000:0.000000)0.000000:0.000000,((117626516_Escherichia_coli_APEC_O1:0.000000,170680514_Escherichia_coli_SECEC_SMS-3-5:0.000000)0.964000:0.000000,(91213718_Escherichia_coli_UTI89:0.000000,110644526_Escherichia_coli_536:0.000000)0.942000:0.000000)0.000000:0.000000)0.000000:0.000000)0.000000:0.000000)0.000000:0.000000)0.000000:0.000000)0.000000:0.000000)0.000000:0.000000)0.783000:0.019887,157147862_Citrobacter_koseri_ATCC_BAA-895:0.042846)0.859000:0.030491,((((16767604_Salmonella_typhimurium_LT2:0.000000,(16763177_Salmonella_enterica_subsp._enterica:0.000000,29144656_Salmonella_enterica_subsp._enterica:0.000000)0.000000:0.000000)0.000000:0.000000,(62182804_Salmonella_enterica_subsp._enterica:0.000000,56416149_Salmonella_enterica_subsp._enterica:0.000000)0.000000:0.000000)0.464000:0.000000,161617628_Salmonella_enterica_subsp._enterica:0.015451)0.807000:0.029161,161505139_Salmonella_enterica_subsp._arizonae:0.018120)0.871000:0.057822)0.000000:0.000000,156932400_Enterobacter_sakazakii_ATCC_BAA-894:0.073627)0.738000:0.014832)0.857000:0.030546)0.962000:0.144847,37528403_Photorhabdus_luminescens_subsp._lau:0.223054)0.659000:0.029155,50122857_Erwinia_carotovora_subsp._atrosepti:0.106529)0.174000:0.062281)0.922000:0.103219,(33519556_Candidatus_Blochmannia_floridanus:0.225976,71891866_Candidatus_Blochmannia_pennsylvanic:0.178882)0.878000:0.097724)0.000000:0.000000)0.704000:0.040743,27904992_Buchnera_aphidicola_str._Bp:1.056492)0.892000:0.136356,(145300257_Aeromonas_salmonicida_subsp._salmon:0.000000,117621060_Aeromonas_hydrophila_subsp._hydroph:0.065229)0.984000:0.291082)0.759000:0.049800,((119946847_Psychromonas_ingrahamii_37:0.405706,(71279345_Colwellia_psychrerythraea_34H:0.367420,(77359235_Pseudoalteromonas_haloplanktis_TAC1:0.204547,56459441_Idiomarina_loihiensis_L2TR:0.227940)0.649000:0.033732)0.792000:0.107509)0.667000:0.038438,((54310433_Photobacterium_profundum_SS9:0.103009,(XX_VfuA00018_:1.616340,(((156972477_Vibrio_harveyi_ATCC_BAA-1116:0.000000,(28899594_Vibrio_parahaemolyticus_RIMD_221063:0.001088,(27364691_Vibrio_vulnificus_CMCP6:0.000000,37681258_Vibrio_vulnificus_YJ016:0.000000)0.783000:0.031085)0.988000:0.097648)0.980000:0.119403,(15640371_Vibrio_cholerae_O1_biovar_eltor_str:0.000000,147675682_Vibrio_cholerae_O395:0.000000)0.978000:0.142449)0.624000:0.017705,59712933_Vibrio_fischeri_ES114:0.153215)0.723000:0.126814)0.756000:0.106490)0.870000:0.053044,(((114564475_Shewanella_frigidimarina_NCIMB_400:0.068409,91794556_Shewanella_denitrificans_OS217:0.158372)0.799000:0.094701,((((157373933_Shewanella_sediminis_HAW-EB3:0.000000,170728498_Shewanella_woodyi_ATCC_51908:0.030122)0.737000:0.023949,127511497_Shewanella_loihica_PV-4:0.053618)0.846000:0.050287,(167625543_Shewanella_halifaxensis_HAW-EB4:0.046809,157963357_Shewanella_pealeana_ATCC_700345:0.000000)0.812000:0.036932)0.921000:0.087221,(((113968939_Shewanella_sp._MR-4:0.000000,(114048923_Shewanella_sp._MR-7:0.000000,117919047_Shewanella_sp._ANA-3:0.000000)0.000000:0.000000)0.876000:0.030025,(24372191_Shewanella_oneidensis_MR-1:0.014916,(146294370_Shewanella_putrefaciens_CN-32:0.000000,120597489_Shewanella_sp._W3-18-1:0.000000)0.903000:0.031529)0.000000:0.000000)0.929000:0.030318,(160877000_Shewanella_baltica_OS195:0.000000,(153002276_Shewanella_baltica_OS185:0.000000,126172804_Shewanella_baltica_OS155:0.000000)0.000000:0.000000)0.475000:0.000000)0.874000:0.059624)0.744000:0.039271)0.847000:0.075360,119776160_Shewanella_amazonensis_SB2B:0.116817)0.840000:0.065128)0.771000:0.026972)0.769000:0.035831)0.788000:0.057308,109900274_Pseudoalteromonas_atlantica_T6c:0.361444)0.374000:0.072214,152996648_Marinomonas_sp._MWYL1:0.476855)0.808000:0.052996)0.004000:0.000000,(((((104783875_Pseudomonas_entomophila_L48:0.031569,((70734067_Pseudomonas_fluorescens_Pf-5:0.011963,(77456748_Pseudomonas_fluorescens_PfO-1:0.000000,((28872059_Pseudomonas_syringae_pv._tomato_str:0.000000,71733327_Pseudomonas_syringae_pv._phaseolico:0.013797)0.559000:0.000324,66043836_Pseudomonas_syringae_pv._syringae_B:0.028983)0.939000:0.057558)0.942000:0.046055)0.777000:0.016441,(146305667_Pseudomonas_mendocina_ymp:0.061566,146283983_Pseudomonas_stutzeri_A1501:0.049275)0.817000:0.049467)0.001000:0.000000)0.000000:0.019112,(167035938_Pseudomonas_putida_GB-1:0.000000,((26991575_Pseudomonas_putida_KT2440:0.000000,148549975_Pseudomonas_putida_F1:0.000000)0.946000:0.059924,170723846_Pseudomonas_putida_W619:0.015019)0.003000:0.000000)0.914000:0.059528)0.864000:0.083948,(15600140_Pseudomonas_aeruginosa_PAO1:0.000000,(116053096_Pseudomonas_aeruginosa_UCBPP-PA14:0.000000,152989096_Pseudomonas_aeruginosa_PA7:0.000000)0.000000:0.000000)0.605000:0.014105)0.976000:0.310937,110835067_Alcanivorax_borkumensis_SK2:0.280446)0.725000:0.050238,(90022315_Saccharophagus_degradans_2-40:0.212437,(((((((15832560_Escherichia_coli_O157_H7_str._Sakai:0.000000,(24113776_Shigella_flexneri_2a_str._301:0.000000,(30063827_Shigella_flexneri_2a_str._2457T:0.000000,((16130360_Escherichia_coli_str._K-12_substr._:0.000000,(((26248811_Escherichia_coli_CFT073:0.000000,(91211773_Escherichia_coli_UTI89:0.000000,117624640_Escherichia_coli_APEC_O1:0.000000)0.000000:0.000000)0.000000:0.000000,(110642616_Escherichia_coli_536:0.000000,170683652_Escherichia_coli_SECEC_SMS-3-5:0.000000)0.000000:0.000000)0.000000:0.000000,(170082044_Escherichia_coli_str._K-12_substr._:0.000000,170019283_Escherichia_coli_ATCC_8739:0.000000)0.000000:0.000000)0.000000:0.000000)0.000000:0.000000,(157156944_Escherichia_coli_E24377A:0.000000,74312970_Shigella_sonnei_Ss046:0.000000)0.000000:0.000000)0.000000:0.000000)0.000000:0.000000)0.000000:0.000000)0.000000:0.000000,(82777829_Shigella_dysenteriae_Sd197:0.000000,89109249_Escherichia_coli_W3110:0.000000)0.000000:0.000000)0.000000:0.000000,(187730935_Shigella_boydii_CDC_3083-94:0.000000,15802966_Escherichia_coli_O157_H7_EDL933:0.000000)0.000000:0.000000)0.000000:0.000000,(82544894_Shigella_boydii_Sb227:0.000000,110806376_Shigella_flexneri_5_str._8401:0.000000)0.000000:0.000000)0.477000:0.000000,157161902_Escherichia_coli_HS:0.015273)0.898000:0.033523,156933011_Enterobacter_sakazakii_ATCC_BAA-894:0.030829)0.535000:0.002975,(157144631_Citrobacter_koseri_ATCC_BAA-895:0.000000,((152971309_Klebsiella_pneumoniae_subsp._pneumo:0.048548,((16765770_Salmonella_typhimurium_LT2:0.000000,56412664_Salmonella_enterica_subsp._enterica:0.000000)0.000000:0.000000,((16761368_Salmonella_enterica_subsp._enterica:0.000000,29140935_Salmonella_enterica_subsp._enterica:0.000000)0.000000:0.000000,(62181019_Salmonella_enterica_subsp._enterica:0.000000,161612805_Salmonella_enterica_subsp._enterica:0.000000)0.000000:0.000000)0.000000:0.000000)0.472000:0.000000)0.125000:0.015058,(146312597_Enterobacter_sp._638:0.014897,157371700_Serratia_proteamaculans_568:0.140177)0.796000:0.033075)0.000000:0.000000)0.616000:0.012092)0.993000:0.332803)0.855000:0.156705)0.711000:0.057421)0.963000:0.129136)0.685000:0.023380,(92113400_Chromohalobacter_salexigens_DSM_304:0.495538,(114331871_Nitrosomonas_eutropha_C91:0.113799,30248667_Nitrosomonas_europaea_ATCC_19718:0.000000)0.883000:0.367809)0.062000:0.000000)0.738000:0.033198,(((((77919112_Pelobacter_carbinolicus_DSM_2380:0.727998,147677121_Pelotomaculum_thermopropionicum_SI:0.793495)0.902000:0.325275,146329139_Dichelobacter_nodosus_VCS1703A:0.409347)0.220000:0.041545,((((28199766_Xylella_fastidiosa_Temecula1:0.000000,(182682516_Xylella_fastidiosa_M23:0.000000,(170731142_Xylella_fastidiosa_M12:0.000000,15837361_Xylella_fastidiosa_9a5c:0.000000)0.000000:0.000000)0.000000:0.000000)0.999000:0.191603,(21243140_Xanthomonas_axonopodis_pv._citri_st:0.000000,(84624235_Xanthomonas_oryzae_pv._oryzae_MAFF_:0.000000,58582356_Xanthomonas_oryzae_pv._oryzae_KACC1:0.000000)0.934000:0.031759)0.543000:0.015559)0.001000:0.000000,78048159_Xanthomonas_campestris_pv._vesicato:0.015976)0.003000:0.000000,(21231737_Xanthomonas_campestris_pv._campestr:0.000000,66768137_Xanthomonas_campestris_pv._campestr:0.000000)0.844000:0.031278)0.989000:0.443658)0.433000:0.139636,((59801840_Neisseria_gonorrhoeae_FA_1090:0.000000,(161870618_Neisseria_meningitidis_053442:0.000000,15794908_Neisseria_meningitidis_Z2491:0.000000)0.000000:0.000000)0.000000:0.000000,(15676367_Neisseria_meningitidis_MC58:0.000000,121635401_Neisseria_meningitidis_FAM18:0.000000)0.000000:0.000000)0.998000:0.651557)0.727000:0.055567,((121997466_Halorhodospira_halophila_SL1:0.627398,114319731_Alkalilimnicola_ehrlichei_MLHE-1:0.188235)0.890000:0.190295,78485427_Thiomicrospira_crunogena_XCL-2:0.579716)0.711000:0.032327)0.814000:0.071794)0.778000:0.117365,77163868_Nitrosococcus_oceani_ATCC_19707:0.175777)0.776000:0.105991,85858931_Syntrophus_aciditrophicus_SB:0.749442)0.848000:0.194626,117925419_Magnetococcus_sp._MC-1:0.401614)0.986000:0.398065,154253715_Parvibaculum_lavamentivorans_DS-1:0.268449)0.742000:0.067766,(110634061_Mesorhizobium_sp._BNC1:0.137918,75675911_Nitrobacter_winogradskyi_Nb-255:0.580592)0.903000:0.264925)0.983000:0.479061,(116251508_Rhizobium_leguminosarum_bv._viciae_:0.043400,86357280_Rhizobium_etli_CFN_42:0.103077)0.796000:0.128170)0.868000:0.220789,150396180_Sinorhizobium_medicae_WSM419:0.086596,15965082_Sinorhizobium_meliloti_1021:0.034797);
