# Supplementary material for: Genome-wide phylogenetic analysis of the pathogenic potential of Vibrio furnissii
Source: Front Microbiol. 2014 Aug 21;5:435. doi: 10.3389/fmicb.2014.00435 (PMC4139957; doi:10.3389/fmicb.2014.00435)
Supplement: Supplementary file 1 [file DataSheet1.ZIP › all_vfu_trees/VfuA00019.afa-gb-o.phylip_phyml_tree.txt]

((((((((((((((((((((((((((((((((((16131990_Escherichia_coli_str._K-12_substr._:0.000000,((15804757_Escherichia_coli_O157_H7_EDL933:0.000000,(30065540_Shigella_flexneri_2a_str._2457T:0.000000,(74314653_Shigella_sonnei_Ss046:0.000000,(82779450_Shigella_dysenteriae_Sd197:0.000000,(82546591_Shigella_boydii_Sb227:0.000000,110808086_Shigella_flexneri_5_str._8401:0.000000)0.000000:0.000000)0.000000:0.000000)0.000000:0.000000)0.000000:0.000000)0.000000:0.000000,(15834398_Escherichia_coli_O157_H7_str._Sakai:0.000000,24115523_Shigella_flexneri_2a_str._301:0.000000)0.000000:0.000000)0.000000:0.000000)0.000000:0.000000,89110888_Escherichia_coli_W3110:0.000000)0.000000:0.000000,157163631_Escherichia_coli_HS:0.000000)0.000000:0.000000,157158929_Escherichia_coli_E24377A:0.000000)0.000000:0.000000,170021822_Escherichia_coli_ATCC_8739:0.000000)0.000000:0.000000,170083614_Escherichia_coli_str._K-12_substr._:0.000000)0.000000:0.000000,187732615_Shigella_boydii_CDC_3083-94:0.000000)0.000000:0.000000,91213717_Escherichia_coli_UTI89:0.000000)0.000000:0.000000,110644525_Escherichia_coli_536:0.000000)0.000000:0.000000,(117626515_Escherichia_coli_APEC_O1:0.000000,26251060_Escherichia_coli_CFT073:0.000000)0.000000:0.000000)0.000000:0.000000,170684296_Escherichia_coli_SECEC_SMS-3-5:0.000000)0.533000:0.000000,157368674_Serratia_proteamaculans_568:0.021518)0.983000:0.003024,((157147863_Citrobacter_koseri_ATCC_BAA-895:0.000000,16767603_Salmonella_typhimurium_LT2:0.000000)0.000000:0.000000,((16763176_Salmonella_enterica_subsp._enterica:0.000000,(62182803_Salmonella_enterica_subsp._enterica:0.000000,56416148_Salmonella_enterica_subsp._enterica:0.000000)0.000000:0.000000)0.000000:0.000000,(29144655_Salmonella_enterica_subsp._enterica:0.000000,(161617627_Salmonella_enterica_subsp._enterica:0.000000,161505140_Salmonella_enterica_subsp._arizonae:0.000000)0.000000:0.000000)0.000000:0.000000)0.000000:0.000000)0.926000:0.021129)0.928000:0.020330,156932399_Enterobacter_sakazakii_ATCC_BAA-894:0.046061)0.000000:0.000000,(146310016_Enterobacter_sp._638:0.000000,152973038_Klebsiella_pneumoniae_subsp._pneumo:0.000000)0.561000:0.000000)0.745000:0.021781,50122858_Erwinia_carotovora_subsp._atrosepti:0.042720)0.000000:0.000000,(16120704_Yersinia_pestis_CO92:0.000000,(22124540_Yersinia_pestis_KIM:0.000000,(45440379_Yersinia_pestis_biovar_Microtus_str:0.000000,(108813462_Yersinia_pestis_Nepal516:0.000000,(108809905_Yersinia_pestis_Antiqua:0.000000,(145600852_Yersinia_pestis_Pestoides_F:0.000000,(162421620_Yersinia_pestis_Angola:0.000000,(170026018_Yersinia_pseudotuberculosis_YPIII:0.000000,(51594773_Yersinia_pseudotuberculosis_IP_3295:0.000000,(153948244_Yersinia_pseudotuberculosis_IP_3175:0.000000,123440756_Yersinia_enterocolitica_subsp._ente:0.021299)0.000000:0.000000)0.000000:0.000000)0.000000:0.000000)0.000000:0.000000)0.000000:0.000000)0.000000:0.000000)0.000000:0.000000)0.000000:0.000000)0.000000:0.000000)0.880000:0.050277)0.800000:0.021716,37528404_Photorhabdus_luminescens_subsp._lau:0.021170)0.679000:0.024258,(85058311_Sodalis_glossinidius_str._morsitans:0.092972,((((89256616_Francisella_tularensis_subsp._holar:0.000000,(115315041_Francisella_tularensis_subsp._holar:0.000000,(156502748_Francisella_tularensis_subsp._holar:0.000000,(56707521_Francisella_tularensis_subsp._tular:0.000000,(110669992_Francisella_tularensis_subsp._tular:0.000000,(134302541_Francisella_tularensis_subsp._tular:0.000000,187931144_Francisella_tularensis_subsp._media:0.000000)0.000000:0.000000)0.000000:0.000000)0.000000:0.000000)0.000000:0.000000)0.000000:0.000000)0.826000:0.020698,118496886_Francisella_tularensis_subsp._novic:0.000000)0.778000:0.076033,167626765_Francisella_philomiragia_subsp._phi:0.063202)0.929000:0.285814,(71891865_Candidatus_Blochmannia_pennsylvanic:0.217309,33519555_Candidatus_Blochmannia_floridanus:0.581750)0.951000:0.390803)0.767000:0.102005)0.711000:0.052136)0.831000:0.062851,78485426_Thiomicrospira_crunogena_XCL-2:0.358009)0.001000:0.000000,(((169633283_Acinetobacter_baumannii:0.000000,(169795561_Acinetobacter_baumannii:0.000000,126642161_Acinetobacter_baumannii_ATCC_17978:0.000000)0.000000:0.000000)0.754000:0.031281,50085466_Acinetobacter_sp._ADP1:0.077433)0.973000:0.371211,(171463892_Polynucleobacter_necessarius_STIR1:0.101134,145588781_Polynucleobacter_sp._QLW-P1DMWA-1:0.016142)0.961000:0.301568)0.772000:0.086013)0.201000:0.033732,((109900273_Pseudoalteromonas_atlantica_T6c:0.067955,(148244917_Candidatus_Vesicomyosocius_okutanii:0.000000,118602829_Candidatus_Ruthia_magnifica_str._Cm:0.111569)0.999000:0.588945)0.538000:0.051060,90022316_Saccharophagus_degradans_2-40:0.232893)0.803000:0.110321)0.505000:0.003344,((114564476_Shewanella_frigidimarina_NCIMB_400:0.058115,((91794557_Shewanella_denitrificans_OS217:0.107173,56459440_Idiomarina_loihiensis_L2TR:0.265044)0.642000:0.008909,(((((120597488_Shewanella_sp._W3-18-1:0.000000,(146294371_Shewanella_putrefaciens_CN-32:0.000000,(126172803_Shewanella_baltica_OS155:0.000000,(153002277_Shewanella_baltica_OS185:0.000000,160877001_Shewanella_baltica_OS195:0.000000)0.000000:0.000000)0.000000:0.000000)0.000000:0.000000)0.000000:0.000000,24372190_Shewanella_oneidensis_MR-1:0.000000)0.855000:0.023639,(113968938_Shewanella_sp._MR-4:0.000000,(117919046_Shewanella_sp._ANA-3:0.000000,114048924_Shewanella_sp._MR-7:0.000000)0.000000:0.000000)0.542000:0.000000)0.942000:0.096220,((170728499_Shewanella_woodyi_ATCC_51908:0.063107,157373932_Shewanella_sediminis_HAW-EB3:0.000000)0.894000:0.044335,119776161_Shewanella_amazonensis_SB2B:0.044424)0.696000:0.015959)0.767000:0.022728,((157963358_Shewanella_pealeana_ATCC_700345:0.025821,167625544_Shewanella_halifaxensis_HAW-EB4:0.000000)0.909000:0.088890,127511496_Shewanella_loihica_PV-4:0.032570)0.753000:0.020426)0.770000:0.066194)0.835000:0.044081)0.851000:0.073954,(XX_VfuA00019_:0.066508,(15640370_Vibrio_cholerae_O1_biovar_eltor_str:0.000000,147673406_Vibrio_cholerae_O395:0.000000)0.434000:0.000000)0.816000:0.034123)0.249000:0.024572)0.370000:0.032127,((28899595_Vibrio_parahaemolyticus_RIMD_221063:0.000000,156972478_Vibrio_harveyi_ATCC_BAA-1116:0.021259)0.858000:0.043795,54310434_Photobacterium_profundum_SS9:0.000000)0.766000:0.022040)0.000000:0.000000,((37681259_Vibrio_vulnificus_YJ016:0.000000,27364690_Vibrio_vulnificus_CMCP6:0.000000)0.887000:0.045189,59712934_Vibrio_fischeri_ES114:0.045239)0.000000:0.000000)0.872000:0.048471,(((71279211_Colwellia_psychrerythraea_34H:0.246453,83648047_Hahella_chejuensis_KCTC_2396:0.186744)0.742000:0.032099,77359234_Pseudoalteromonas_haloplanktis_TAC1:0.368219)0.000000:0.000000,(((117617591_Aeromonas_hydrophila_subsp._hydroph:0.000000,145300258_Aeromonas_salmonicida_subsp._salmon:0.000000)0.937000:0.121488,119946848_Psychromonas_ingrahamii_37:0.102545)0.772000:0.041993,((((((((148825654_Haemophilus_influenzae_PittEE:0.000000,16272039_Haemophilus_influenzae_Rd_KW20:0.000000)0.000000:0.000000,(68248616_Haemophilus_influenzae_86-028NP:0.000000,148827218_Haemophilus_influenzae_PittGG:0.000000)0.000000:0.000000)0.981000:0.102727,(170717825_Haemophilus_somnus_2336:0.000000,113461224_Haemophilus_somnus_129PT:0.000000)0.515000:0.000000)0.756000:0.019311,(52425569_Mannheimia_succiniciproducens_MBEL5:0.021651,152978665_Actinobacillus_succinogenes_130Z:0.085367)0.866000:0.049893)0.835000:0.058268,15602767_Pasteurella_multocida_subsp._multoc:0.046366)0.348000:0.071751,(33151671_Haemophilus_ducreyi_35000HP:0.052206,(126208605_Actinobacillus_pleuropneumoniae_L20:0.000000,165976561_Actinobacillus_pleuropneumoniae_ser:0.000000)0.750000:0.016380)0.991000:0.287729)0.696000:0.043061,53804635_Methylococcus_capsulatus_str._Bath:0.271683)0.535000:0.061252,((120555684_Marinobacter_aquaeolei_VT8:0.244351,((92113399_Chromohalobacter_salexigens_DSM_304:0.116610,(77163869_Nitrosococcus_oceani_ATCC_19707:0.278580,((71065478_Psychrobacter_arcticus_273-4:0.000000,93006322_Psychrobacter_cryohalolentis_K5:0.021294)0.725000:0.069185,148652627_Psychrobacter_sp._PRwf-1:0.018910)0.969000:0.292841)0.392000:0.087441)0.761000:0.042030,((114319730_Alkalilimnicola_ehrlichei_MLHE-1:0.208973,((((170731143_Xylella_fastidiosa_M12:0.000000,15837360_Xylella_fastidiosa_9a5c:0.000000)0.807000:0.044037,(28199767_Xylella_fastidiosa_Temecula1:0.000000,182682517_Xylella_fastidiosa_M23:0.000000)0.570000:0.000000)0.963000:0.114925,(21231738_Xanthomonas_campestris_pv._campestr:0.000000,66768136_Xanthomonas_campestris_pv._campestr:0.000000)0.715000:0.022216)0.803000:0.052009,((21243141_Xanthomonas_axonopodis_pv._citri_st:0.000000,78048160_Xanthomonas_campestris_pv._vesicato:0.000000)0.000000:0.000000,(58582357_Xanthomonas_oryzae_pv._oryzae_KACC1:0.000000,84624236_Xanthomonas_oryzae_pv._oryzae_MAFF_:0.000000)0.000000:0.000000)0.488000:0.000000)0.995000:0.298745)0.753000:0.041171,121997467_Halorhodospira_halophila_SL1:0.154212)0.918000:0.134606)0.820000:0.080507)0.689000:0.033511,((((116053097_Pseudomonas_aeruginosa_UCBPP-PA14:0.000000,15600141_Pseudomonas_aeruginosa_PAO1:0.000000)0.835000:0.021121,152987898_Pseudomonas_aeruginosa_PA7:0.000000)0.795000:0.040737,(146305666_Pseudomonas_mendocina_ymp:0.000004,((((71733822_Pseudomonas_syringae_pv._phaseolico:0.000000,28872060_Pseudomonas_syringae_pv._tomato_str:0.000000)0.530000:0.000000,(146283984_Pseudomonas_stutzeri_A1501:0.071601,66043835_Pseudomonas_syringae_pv._syringae_B:0.000000)0.603000:0.022555)0.784000:0.023066,(70734066_Pseudomonas_fluorescens_Pf-5:0.024856,77456747_Pseudomonas_fluorescens_PfO-1:0.098898)0.236000:0.020892)0.869000:0.046238,((170723847_Pseudomonas_putida_W619:0.000000,104783876_Pseudomonas_entomophila_L48:0.022584)0.002000:0.000000,(26991576_Pseudomonas_putida_KT2440:0.000000,(148549976_Pseudomonas_putida_F1:0.000000,167035939_Pseudomonas_putida_GB-1:0.000000)0.000000:0.000000)0.800000:0.022508)0.922000:0.094534)0.763000:0.022179)0.838000:0.058349)0.838000:0.067927,(110835068_Alcanivorax_borkumensis_SK2:0.089745,152996649_Marinomonas_sp._MWYL1:0.256519)0.833000:0.056526)0.723000:0.025232)0.810000:0.071551)0.776000:0.057013)0.763000:0.045492)0.726000:0.024751)0.821000:0.079431,(114798401_Hyphomonas_neptunium_ATCC_15444:0.294839,(((167629799_Heliobacterium_modesticaldum_Ice1:0.362389,(((157691315_Bacillus_pumilus_SAFR-032:0.530866,134300721_Desulfotomaculum_reducens_MI-1:0.264932)0.831000:0.142195,20807036_Thermoanaerobacter_tengcongensis_MB:0.352709)0.631000:0.088103,83590983_Moorella_thermoacetica_ATCC_39073:0.572004)0.729000:0.082687)0.878000:0.163715,(146278987_Rhodobacter_sphaeroides_ATCC_17025:0.448271,(16127764_Caulobacter_crescentus_CB15:0.245686,((116249795_Rhizobium_leguminosarum_bv._viciae_:0.023976,86355697_Rhizobium_etli_CFN_42:0.061922)0.795000:0.171212,(150398437_Sinorhizobium_medicae_WSM419:0.045101,15963790_Sinorhizobium_meliloti_1021:0.019651)0.884000:0.142481)0.842000:0.162349)0.442000:0.119273)0.742000:0.072791)0.729000:0.046003,117924268_Magnetococcus_sp._MC-1:0.625386)0.448000:0.059482)0.941000:0.219451)0.850000:0.071683,((91775733_Methylobacillus_flagellatus_KT:0.075623,(34499276_Chromobacterium_violaceum_ATCC_1247:0.115582,(56477958_Azoarcus_sp._EbN1:0.188551,119897535_Azoarcus_sp._BH72:0.102050)0.974000:0.223066)0.650000:0.012638)0.756000:0.038580,(((((53725154_Burkholderia_mallei_ATCC_23344:0.000000,(53718499_Burkholderia_pseudomallei_K96243:0.000000,(76811777_Burkholderia_pseudomallei_1710b:0.000000,(121600092_Burkholderia_mallei_SAVP1:0.000000,(124384821_Burkholderia_mallei_NCTC_10229:0.000000,(126439327_Burkholderia_pseudomallei_668:0.000000,(126453763_Burkholderia_pseudomallei_1106a:0.000000,(126450031_Burkholderia_mallei_NCTC_10247:0.000000,83720658_Burkholderia_thailandensis_E264:0.000000)0.000000:0.000000)0.000000:0.000000)0.000000:0.000000)0.000000:0.000000)0.000000:0.000000)0.000000:0.000000)0.000000:0.000000)0.895000:0.076231,91785033_Burkholderia_xenovorans_LB400:0.093669)0.544000:0.002961,(((116690582_Burkholderia_cenocepacia_HI2424:0.000000,(107023500_Burkholderia_cenocepacia_AU_1054:0.000000,170733922_Burkholderia_cenocepacia_MC0-3:0.000000)0.000000:0.000000)0.532000:0.000000,134296747_Burkholderia_vietnamiensis_G4:0.021245)0.001000:0.000000,(161523914_Burkholderia_multivorans_ATCC_17616:0.000000,((78067363_Burkholderia_sp._383:0.021211,115352661_Burkholderia_ambifaria_AMMD:0.000000)0.000000:0.000000,172061523_Burkholderia_ambifaria_MC40-6:0.000000)0.000000:0.000000)0.842000:0.021779)0.807000:0.041354)0.967000:0.176375,17547259_Ralstonia_solanacearum_GMI1000:0.115930)0.737000:0.049946,((113866623_Ralstonia_eutropha_H16:0.021720,73540289_Ralstonia_eutropha_JMP134:0.021348)0.788000:0.026436,94309470_Ralstonia_metallidurans_CH34:0.016857)0.907000:0.098640)0.941000:0.130067)0.202000:0.037989)0.608000:0.012459,((((114331870_Nitrosomonas_eutropha_C91:0.020809,30248668_Nitrosomonas_europaea_ATCC_19718:0.020318)0.995000:0.307386,82703646_Nitrosospira_multiformis_ATCC_25196:0.081328)0.391000:0.092189,(29654394_Coxiella_burnetii_RSA_493:0.000000,(161830204_Coxiella_burnetii_RSA_331:0.000000,154706560_Coxiella_burnetii_Dugway_5J108-111:0.000000)0.000000:0.000000)0.999000:0.531913)0.387000:0.118265,((91789058_Polaromonas_sp._JS666:0.104625,((89902071_Rhodoferax_ferrireducens_T118:0.163831,((160900558_Delftia_acidovorans_SPH-1:0.054342,121608678_Verminephrobacter_eiseniae_EF01-2:0.059404)0.895000:0.090048,120609993_Acidovorax_avenae_subsp._citrulli_A:0.058306)0.577000:0.029807)0.881000:0.079678,(124267215_Methylibium_petroleiphilum_PM1:0.273823,171057815_Leptothrix_cholodnii_SP-6:0.197034)0.297000:0.088108)0.000000:0.000000)0.929000:0.153567,(((33591488_Bordetella_pertussis_Tohama_I:0.000000,(33603029_Bordetella_bronchiseptica_RB50:0.000000,33598136_Bordetella_parapertussis_12822:0.000000)0.000000:0.000000)0.760000:0.028231,163855136_Bordetella_petrii_DSM_12804:0.088866)0.866000:0.084899,187477241_Bordetella_avium_197N:0.145120)0.974000:0.269332)0.867000:0.125089)0.809000:0.098219)0.834000:0.085353,(134093683_Herminiimonas_arsenicoxydans:0.000000,152981588_Janthinobacterium_sp._Marseille:0.063250)0.982000:0.259834)0.785000:0.097363,71908663_Dechloromonas_aromatica_RCB:0.285783)0.775000:0.110849,((121635400_Neisseria_meningitidis_FAM18:0.000000,(161870617_Neisseria_meningitidis_053442:0.000000,15794907_Neisseria_meningitidis_Z2491:0.000000)0.000000:0.000000)0.000000:0.000000,(59801839_Neisseria_gonorrhoeae_FA_1090:0.000000,15676368_Neisseria_meningitidis_MC58:0.000000)0.000000:0.000000)0.944000:0.327374)0.996000:0.503146,(54295540_Legionella_pneumophila_str._Lens:0.000000,52842905_Legionella_pneumophila_subsp._pneum:0.000000)0.000000:0.000000)0.000000:0.000000,54298690_Legionella_pneumophila_str._Paris:0.000000,148358564_Legionella_pneumophila_str._Corby:0.000000);
