# Supplementary material for: Genome-wide phylogenetic analysis of the pathogenic potential of Vibrio furnissii
Source: Front Microbiol. 2014 Aug 21;5:435. doi: 10.3389/fmicb.2014.00435 (PMC4139957; doi:10.3389/fmicb.2014.00435)
Supplement: Supplementary file 1 [file DataSheet1.ZIP › all_vfu_trees/VfuA00020.afa-gb-o.phylip_phyml_tree.txt]

(((((((((((((((((((((((((((((((((((117626513_Escherichia_coli_APEC_O1:0.000000,(56480582_Shigella_flexneri_2a_str._301:0.000000,(16131988_Escherichia_coli_str._K-12_substr._:0.000000,(170021824_Escherichia_coli_ATCC_8739:0.000000,(187732642_Shigella_boydii_CDC_3083-94:0.000000,82546592_Shigella_boydii_Sb227:0.010979)0.000000:0.000000)0.000000:0.000000)0.000000:0.000000)0.000000:0.000000)0.000000:0.000000,(170680505_Escherichia_coli_SECEC_SMS-3-5:0.000000,(110808085_Shigella_flexneri_5_str._8401:0.000000,(89110886_Escherichia_coli_W3110:0.000000,(157155174_Escherichia_coli_E24377A:0.000000,(15804755_Escherichia_coli_O157_H7_EDL933:0.000000,(82779454_Shigella_dysenteriae_Sd197:0.000000,110644523_Escherichia_coli_536:0.011017)0.000000:0.000000)0.000000:0.000000)0.000000:0.000000)0.000000:0.000000)0.000000:0.000000)0.000000:0.000000)0.000000:0.000000,26251058_Escherichia_coli_CFT073:0.000000)0.000000:0.000000,91213715_Escherichia_coli_UTI89:0.000000)0.000000:0.000000,30065538_Shigella_flexneri_2a_str._2457T:0.000000)0.000000:0.000000,157163629_Escherichia_coli_HS:0.000000)0.000000:0.000000,170083612_Escherichia_coli_str._K-12_substr._:0.000000)0.000000:0.000000,15834396_Escherichia_coli_O157_H7_str._Sakai:0.000000)0.000000:0.000000,(((((((170026020_Yersinia_pseudotuberculosis_YPIII:0.000000,(16120702_Yersinia_pestis_CO92:0.000000,(22124538_Yersinia_pestis_KIM:0.000000,(45440377_Yersinia_pestis_biovar_Microtus_str:0.000000,((51594771_Yersinia_pseudotuberculosis_IP_3295:0.000000,108813464_Yersinia_pestis_Nepal516:0.000000)0.000000:0.000000,((108809907_Yersinia_pestis_Antiqua:0.000000,145600854_Yersinia_pestis_Pestoides_F:0.000000)0.000000:0.000000,(153946901_Yersinia_pseudotuberculosis_IP_3175:0.000000,162420924_Yersinia_pestis_Angola:0.000000)0.000000:0.000000)0.000000:0.000000)0.000000:0.000000)0.000000:0.000000)0.000000:0.000000)0.000000:0.000000)0.465000:0.000000,(157368672_Serratia_proteamaculans_568:0.044224,123440754_Yersinia_enterocolitica_subsp._ente:0.000000)0.446000:0.010906)0.817000:0.033258,(37528405_Photorhabdus_luminescens_subsp._lau:0.033340,50122860_Erwinia_carotovora_subsp._atrosepti:0.011067)0.000000:0.000000)0.999000:0.071218,146310014_Enterobacter_sp._638:0.000000)0.249000:0.021976,152973036_Klebsiella_pneumoniae_subsp._pneumo:0.000000)0.790000:0.010973,156932398_Enterobacter_sakazakii_ATCC_BAA-894:0.000000)0.647000:0.010976,(39546397_Salmonella_typhimurium_LT2:0.000000,(56416146_Salmonella_enterica_subsp._enterica:0.000000,(62182801_Salmonella_enterica_subsp._enterica:0.000000,((161617626_Salmonella_enterica_subsp._enterica:0.000000,16763174_Salmonella_enterica_subsp._enterica:0.000000)0.000000:0.000000,(29144653_Salmonella_enterica_subsp._enterica:0.000000,161505141_Salmonella_enterica_subsp._arizonae:0.000000)0.000000:0.000000)0.000000:0.000000)0.000000:0.000000)0.000000:0.000000)0.827000:0.011005)0.460000:0.000000)0.000000:0.000000,74314652_Shigella_sonnei_Ss046:0.010917)0.002000:0.000000,157147864_Citrobacter_koseri_ATCC_BAA-895:0.010986)0.899000:0.032153,(((((((157963011_Shewanella_pealeana_ATCC_700345:0.009226,167625187_Shewanella_halifaxensis_HAW-EB4:0.001628)0.901000:0.029663,(157376658_Shewanella_sediminis_HAW-EB3:0.010925,170727331_Shewanella_woodyi_ATCC_51908:0.010734)0.597000:0.004330)0.786000:0.017504,127513907_Shewanella_loihica_PV-4:0.003831)0.937000:0.043391,119775757_Shewanella_amazonensis_SB2B:0.023371)0.496000:0.010616,114562008_Shewanella_frigidimarina_NCIMB_400:0.030226)0.754000:0.012653,((((153002146_Shewanella_baltica_OS185:0.000000,126172918_Shewanella_baltica_OS155:0.000000)0.763000:0.010492,((91792095_Shewanella_denitrificans_OS217:0.081943,146291887_Shewanella_putrefaciens_CN-32:0.010519)0.001000:0.000000,160876866_Shewanella_baltica_OS195:0.010508)0.000000:0.000000)0.766000:0.010496,120600185_Shewanella_sp._W3-18-1:0.000000)0.776000:0.010593,((113971527_Shewanella_sp._MR-4:0.000000,(114046278_Shewanella_sp._MR-7:0.000000,117919197_Shewanella_sp._ANA-3:0.000000)0.000000:0.000000)0.440000:0.000000,24375350_Shewanella_oneidensis_MR-1:0.020842)0.788000:0.010450)0.847000:0.034285)0.954000:0.057003,(((((156972479_Vibrio_harveyi_ATCC_BAA-1116:0.018651,28899596_Vibrio_parahaemolyticus_RIMD_221063:0.027244)0.773000:0.015823,(37681260_Vibrio_vulnificus_YJ016:0.000000,27364689_Vibrio_vulnificus_CMCP6:0.000000)0.838000:0.027623)0.895000:0.033232,((15640369_Vibrio_cholerae_O1_biovar_eltor_str:0.000000,147674159_Vibrio_cholerae_O395:0.000000)0.759000:0.016249,XX_VfuA00020_:0.050762)0.488000:0.020248)0.871000:0.029733,59712935_Vibrio_fischeri_ES114:0.022482)0.917000:0.033234,54310436_Photobacterium_profundum_SS9:0.032912)0.752000:0.014974)0.874000:0.038642)0.767000:0.022017,109900271_Pseudoalteromonas_atlantica_T6c:0.100522)0.824000:0.027723,77361400_Pseudoalteromonas_haloplanktis_TAC1:0.061094)0.834000:0.029571,((145300259_Aeromonas_salmonicida_subsp._salmon:0.000000,119946850_Psychromonas_ingrahamii_37:0.097102)0.299000:0.010833,117621367_Aeromonas_hydrophila_subsp._hydroph:0.000000)0.966000:0.096515)0.883000:0.045940,(110835070_Alcanivorax_borkumensis_SK2:0.190223,90022318_Saccharophagus_degradans_2-40:0.091364)0.944000:0.100342)0.677000:0.016679,(((((((((91775732_Methylobacillus_flagellatus_KT:0.061314,((119897536_Azoarcus_sp._BH72:0.122710,56477959_Azoarcus_sp._EbN1:0.082132)0.738000:0.047575,34499275_Chromobacterium_violaceum_ATCC_1247:0.194011)0.170000:0.012622)0.792000:0.012094,((74317538_Thiobacillus_denitrificans_ATCC_252:0.068774,71908664_Dechloromonas_aromatica_RCB:0.114261)0.852000:0.048043,((((73540288_Ralstonia_eutropha_JMP134:0.010739,113866622_Ralstonia_eutropha_H16:0.067876)0.003000:0.000000,94309469_Ralstonia_metallidurans_CH34:0.021180)0.836000:0.041413,17547260_Ralstonia_solanacearum_GMI1000:0.067508)0.959000:0.086392,82703645_Nitrosospira_multiformis_ATCC_25196:0.078473)0.734000:0.019752)0.919000:0.036618)0.650000:0.008527,(83719067_Burkholderia_thailandensis_E264:0.010841,(((((134296746_Burkholderia_vietnamiensis_G4:0.021599,(115352660_Burkholderia_ambifaria_AMMD:0.000000,172061522_Burkholderia_ambifaria_MC40-6:0.000000)0.437000:0.000000)0.165000:0.010517,((107023499_Burkholderia_cenocepacia_AU_1054:0.000000,(116690581_Burkholderia_cenocepacia_HI2424:0.000000,170733921_Burkholderia_cenocepacia_MC0-3:0.000000)0.000000:0.000000)0.000000:0.000000,161523915_Burkholderia_multivorans_ATCC_17616:0.000000)0.425000:0.000000)0.848000:0.010729,78067362_Burkholderia_sp._383:0.000000)0.000000:0.000000,91785032_Burkholderia_xenovorans_LB400:0.056053)0.909000:0.022111,(126441184_Burkholderia_pseudomallei_668:0.000000,(53725155_Burkholderia_mallei_ATCC_23344:0.000000,(121599115_Burkholderia_mallei_SAVP1:0.000000,(124385264_Burkholderia_mallei_NCTC_10229:0.000000,(126449945_Burkholderia_mallei_NCTC_10247:0.000000,(53718500_Burkholderia_pseudomallei_K96243:0.000000,(76808587_Burkholderia_pseudomallei_1710b:0.000000,126455169_Burkholderia_pseudomallei_1106a:0.000000)0.000000:0.000000)0.000000:0.000000)0.000000:0.000000)0.000000:0.000000)0.000000:0.000000)0.000000:0.000000)0.746000:0.010783)0.000000:0.000000)0.984000:0.090340)0.149000:0.043966,145588782_Polynucleobacter_sp._QLW-P1DMWA-1:0.164496)0.805000:0.034830,((171057816_Leptothrix_cholodnii_SP-6:0.071509,124267214_Methylibium_petroleiphilum_PM1:0.097032)0.739000:0.020797,(((121608679_Verminephrobacter_eiseniae_EF01-2:0.124097,89902070_Rhodoferax_ferrireducens_T118:0.006248)0.817000:0.041341,((160900557_Delftia_acidovorans_SPH-1:0.066879,(120609994_Acidovorax_avenae_subsp._citrulli_A:0.000000,121593404_Acidovorax_sp._JS42:0.011423)0.803000:0.026979)0.746000:0.020704,121604080_Polaromonas_naphthalenivorans_CJ2:0.036854)0.496000:0.023789)0.865000:0.025099,91789057_Polaromonas_sp._JS666:0.050812)0.896000:0.044378)0.910000:0.059413)0.950000:0.071431,((77163871_Nitrosococcus_oceani_ATCC_19707:0.093479,53804633_Methylococcus_capsulatus_str._Bath:0.098606)0.796000:0.025424,(121997469_Halorhodospira_halophila_SL1:0.149318,114319728_Alkalilimnicola_ehrlichei_MLHE-1:0.119502)0.449000:0.042828)0.751000:0.018040)0.747000:0.021152,((78048162_Xanthomonas_campestris_pv._vesicato:0.000000,(58582359_Xanthomonas_oryzae_pv._oryzae_KACC1:0.000000,(84624238_Xanthomonas_oryzae_pv._oryzae_MAFF_:0.000000,(21231740_Xanthomonas_campestris_pv._campestr:0.000000,66768134_Xanthomonas_campestris_pv._campestr:0.000000)0.000000:0.000000)0.000000:0.000000)0.000000:0.000000)0.512000:0.000000,21243143_Xanthomonas_axonopodis_pv._citri_st:0.022220)0.973000:0.092720)0.854000:0.040396,((83648049_Hahella_chejuensis_KCTC_2396:0.068369,(120555686_Marinobacter_aquaeolei_VT8:0.059779,92113397_Chromohalobacter_salexigens_DSM_304:0.192968)0.690000:0.014332)0.931000:0.059093,((146283986_Pseudomonas_stutzeri_A1501:0.045136,(((146305664_Pseudomonas_mendocina_ymp:0.021542,((77456745_Pseudomonas_fluorescens_PfO-1:0.010686,70734064_Pseudomonas_fluorescens_Pf-5:0.010507)0.791000:0.010692,((28872062_Pseudomonas_syringae_pv._tomato_str:0.000000,66043833_Pseudomonas_syringae_pv._syringae_B:0.000000)0.747000:0.010782,71736502_Pseudomonas_syringae_pv._phaseolico:0.010615)0.014000:0.000000)0.738000:0.010809)0.000000:0.000000,(152984237_Pseudomonas_aeruginosa_PA7:0.000000,(15600143_Pseudomonas_aeruginosa_PAO1:0.000000,116053099_Pseudomonas_aeruginosa_UCBPP-PA14:0.000000)0.000000:0.000000)0.858000:0.021931)0.763000:0.011435,(((26991578_Pseudomonas_putida_KT2440:0.000000,(148549978_Pseudomonas_putida_F1:0.000000,167035941_Pseudomonas_putida_GB-1:0.000000)0.000000:0.000000)0.759000:0.011506,104783878_Pseudomonas_entomophila_L48:0.069917)0.199000:0.022224,170723849_Pseudomonas_putida_W619:0.000000)0.991000:0.082323)0.758000:0.013256)0.944000:0.062995,152995346_Marinomonas_sp._MWYL1:0.188181)0.815000:0.032314)0.939000:0.047283)0.769000:0.023281,(71282276_Colwellia_psychrerythraea_34H:0.114358,78485425_Thiomicrospira_crunogena_XCL-2:0.143776)0.831000:0.056756)0.838000:0.029346)0.741000:0.011269,(((93005349_Psychrobacter_cryohalolentis_K5:0.000000,71065094_Psychrobacter_arcticus_273-4:0.000000)0.847000:0.031085,148652272_Psychrobacter_sp._PRwf-1:0.026243)0.970000:0.116630,(((169796195_Acinetobacter_baumannii:0.000000,169633697_Acinetobacter_baumannii:0.000000)0.555000:0.000000,126641557_Acinetobacter_baumannii_ATCC_17978:0.010334)0.001000:0.000000,50085175_Acinetobacter_sp._ADP1:0.020707)0.977000:0.119924)0.952000:0.097477)0.522000:0.057894,(167627896_Francisella_philomiragia_subsp._phi:0.013176,118497368_Francisella_tularensis_subsp._novic:0.008655)0.999000:0.258103)0.857000:0.085725,(((170749537_Methylobacterium_radiotolerans_JCM_:0.058475,163851808_Methylobacterium_extorquens_PA1:0.063649)0.888000:0.045877,((((((86355965_Rhizobium_etli_CFN_42:0.011736,15887641_Agrobacterium_tumefaciens_str._C58:0.032979)0.783000:0.019497,(116250094_Rhizobium_leguminosarum_bv._viciae_:0.000000,(150398718_Sinorhizobium_medicae_WSM419:0.022106,15964079_Sinorhizobium_meliloti_1021:0.000000)0.881000:0.049151)0.875000:0.024268)0.504000:0.010778,13473891_Mesorhizobium_loti_MAFF303099:0.049802)0.857000:0.024440,110635924_Mesorhizobium_sp._BNC1:0.010866)0.779000:0.016412,(((83591619_Rhodospirillum_rubrum_ATCC_11170:0.088460,((154250656_Parvibaculum_lavamentivorans_DS-1:0.056685,(((163845158_Brucella_suis_ATCC_23445:0.000000,(23500767_Brucella_suis_1330:0.000000,(161621093_Brucella_canis_ATCC_23365:0.000000,(148558164_Brucella_ovis_ATCC_25840:0.000000,((62317872_Brucella_abortus_biovar_1_str._9-94:0.000000,(83269850_Brucella_melitensis_biovar_Abortus_:0.000000,189023122_Brucella_abortus_S19:0.000000)0.000000:0.000000)0.923000:0.010702,17988599_Brucella_melitensis_16M:0.000000)0.000000:0.000000)0.000000:0.000000)0.000000:0.000000)0.000000:0.000000)0.933000:0.059910,153008668_Ochrobactrum_anthropi_ATCC_49188:0.002640)0.920000:0.071908,162146700_Gluconacetobacter_diazotrophicus_PA:0.053547)0.734000:0.012845)0.631000:0.027123,114326959_Granulibacter_bethesdensis_CGDNIH1:0.139826)0.814000:0.035885)0.754000:0.013449,((159045847_Dinoroseobacter_shibae_DFL_12:0.033127,((114799749_Hyphomonas_neptunium_ATCC_15444:0.057368,114568672_Maricaulis_maris_MCS10:0.077450)0.940000:0.056462,((((56698581_Silicibacter_pomeroyi_DSS-3:0.033595,99082646_Silicibacter_sp._TM1040:0.010877)0.703000:0.011378,110677473_Roseobacter_denitrificans_OCh_114:0.079882)0.843000:0.034182,((77464724_Rhodobacter_sphaeroides_2.4.1:0.000000,126463564_Rhodobacter_sphaeroides_ATCC_17029:0.000000)0.748000:0.010953,(146278817_Rhodobacter_sphaeroides_ATCC_17025:0.033898,119385021_Paracoccus_denitrificans_PD1222:0.021854)0.002000:0.000000)0.002000:0.000000)0.878000:0.024950,89052765_Jannaschia_sp._CCS1:0.034569)0.808000:0.020189)0.128000:0.011486)0.764000:0.012551,((((115522530_Rhodopseudomonas_palustris_BisA53:0.043954,90421964_Rhodopseudomonas_palustris_BisB18:0.035119)0.790000:0.022177,(158426300_Azorhizobium_caulinodans_ORS_571:0.042921,154245753_Xanthobacter_autotrophicus_Py2:0.030605)0.986000:0.115941)0.646000:0.016093,(((148251838_Bradyrhizobium_sp._BTAi1:0.022168,146337302_Bradyrhizobium_sp._ORS278:0.034262)0.820000:0.037786,27375825_Bradyrhizobium_japonicum_USDA_110:0.067796)0.553000:0.021501,((91974652_Rhodopseudomonas_palustris_BisB5:0.010136,86747789_Rhodopseudomonas_palustris_HaA2:0.055231)0.723000:0.010829,39933122_Rhodopseudomonas_palustris_CGA009:0.022618)0.785000:0.016832)0.749000:0.028666)0.851000:0.028176,(16127868_Caulobacter_crescentus_CB15:0.033260,167648899_Caulobacter_sp._K31:0.033433)0.905000:0.035148)0.795000:0.021940)0.780000:0.011798)0.348000:0.013452,(83309879_Magnetospirillum_magneticum_AMB-1:0.370991,(148260345_Acidiphilium_cryptum_JF-5:0.063125,((103488345_Sphingopyxis_alaskensis_RB2256:0.050958,(87198242_Novosphingobium_aromaticivorans_DSM:0.062896,85375313_Erythrobacter_litoralis_HTCC2594:0.061622)0.877000:0.044569)0.762000:0.031191,148555807_Sphingomonas_wittichii_RW1:0.050823)0.898000:0.064676)0.600000:0.057371)0.737000:0.038765)0.301000:0.018342)0.704000:0.012270,182680216_Beijerinckia_indica_subsp._indica_A:0.086585)0.665000:0.024377)0.844000:0.070962,58039877_Gluconobacter_oxydans_621H:0.200260)0.938000:0.182170)0.229000:0.060872,(((24215153_Leptospira_interrogans_serovar_Lai_:0.000000,45657378_Leptospira_interrogans_serovar_Cope:0.000000)0.816000:0.058086,(116328342_Leptospira_borgpetersenii_serovar_H:0.000000,116331068_Leptospira_borgpetersenii_serovar_H:0.000000)0.865000:0.073666)0.966000:0.280998,183222074_Leptospira_biflexa_serovar_Patoc_st:0.422268)0.950000:0.300150)0.895000:0.118956,(((78186322_Pelodictyon_luteolum_DSM_273:0.138722,145219300_Prosthecochloris_vibrioformis_DSM_2:0.105087)0.908000:0.109106,21673161_Chlorobium_tepidum_TLS:0.236809)0.792000:0.053595,(78188236_Chlorobium_chlorochromatii_CaD3:0.167551,119356493_Chlorobium_phaeobacteroides_DSM_266:0.202026)0.833000:0.095635)0.929000:0.142340)0.823000:0.088770,34540290_Porphyromonas_gingivalis_W83:0.647759)0.736000:0.053253,((((((153005642_Anaeromyxobacter_sp._Fw109-5:0.000000,86159275_Anaeromyxobacter_dehalogenans_2CP-C:0.199331)0.961000:0.244871,108761976_Myxococcus_xanthus_DK_1622:0.431581)0.873000:0.151672,42523305_Bdellovibrio_bacteriovorus_HD100:0.396687)0.417000:0.103740,(((29348654_Bacteroides_thetaiotaomicron_VPI-54:0.093093,(53711365_Bacteroides_fragilis_YCH46:0.000000,60679681_Bacteroides_fragilis_NCTC_9343:0.011000)0.975000:0.181372)0.938000:0.147905,150009664_Parabacteroides_distasonis_ATCC_850:0.178752)0.748000:0.089178,(((146299404_Flavobacterium_johnsoniae_UW101:0.103626,150026162_Flavobacterium_psychrophilum_JIP02_:0.071542)0.794000:0.056863,120434545_Gramella_forsetii_KT0803:0.032731)0.218000:0.087424,110636795_Cytophaga_hutchinsonii_ATCC_33406:0.220606)0.983000:0.231110)0.837000:0.080876)0.777000:0.047620,(94971208_Acidobacteria_bacterium_Ellin345:0.370906,(116622677_Solibacter_usitatus_Ellin6076:0.154270,32474135_Rhodopirellula_baltica_SH_1:0.357936)0.235000:0.084559)0.756000:0.103624)0.747000:0.037298,((((55980455_Thermus_thermophilus_HB8:0.023548,46198420_Thermus_thermophilus_HB27:0.000000)0.996000:0.454112,94986077_Deinococcus_geothermalis_DSM_11300:0.269203)0.967000:0.318715,(159899561_Herpetosiphon_aurantiacus_ATCC_2377:0.353773,(((86609002_Synechococcus_sp._JA-2-3Ba:0.031681,86606299_Synechococcus_sp._JA-3-3Ab:0.036643)0.941000:0.113112,(((((56751000_Synechococcus_elongatus_PCC_6301:0.000000,81299341_Synechococcus_elongatus_PCC_7942:0.000000)0.946000:0.074823,(172035668_Cyanothece_sp._ATCC_51142:0.042276,(166367789_Microcystis_aeruginosa_NIES-843:0.144626,((113478178_Trichodesmium_erythraeum_IMS101:0.094575,16330158_Synechocystis_sp._PCC_6803:0.160833)0.836000:0.068988,(17232435_Nostoc_sp._PCC_7120:0.010710,75908446_Anabaena_variabilis_ATCC_29413:0.020852)0.606000:0.004767)0.752000:0.032752)0.865000:0.049873)0.950000:0.076465)0.829000:0.041418,170078562_Synechococcus_sp._PCC_7002:0.053899)0.853000:0.029244,22298130_Thermosynechococcus_elongatus_BP-1:0.125169)0.879000:0.054615,(((((33864546_Synechococcus_sp._WH_8102:0.065899,(78183591_Synechococcus_sp._CC9902:0.090956,78211565_Synechococcus_sp._CC9605:0.034267)0.917000:0.054221)0.649000:0.012991,(148238343_Synechococcus_sp._WH_7803:0.068433,113952821_Synechococcus_sp._CC9311:0.000000)0.791000:0.053790)0.939000:0.093470,(124021721_Prochlorococcus_marinus_str._MIT_93:0.000000,33862280_Prochlorococcus_marinus_str._MIT_93:0.010590)0.911000:0.073486)0.662000:0.032714,(((159902547_Prochlorococcus_marinus_str._MIT_92:0.065950,(72383171_Prochlorococcus_marinus_str._NATL2A:0.010007,124024719_Prochlorococcus_marinus_str._NATL1A:0.000000)0.999000:0.153995)0.791000:0.053307,((123965241_Prochlorococcus_marinus_str._MIT_95:0.019316,(78778392_Prochlorococcus_marinus_str._MIT_93:0.043183,(157412345_Prochlorococcus_marinus_str._MIT_92:0.010688,(126695344_Prochlorococcus_marinus_str._MIT_93:0.010364,123967543_Prochlorococcus_marinus_str._AS9601:0.031585)0.765000:0.010401)0.901000:0.032778)0.923000:0.046730)0.856000:0.052247,33860567_Prochlorococcus_marinus_subsp._past:0.017243)0.978000:0.126206)0.234000:0.006270,33239459_Prochlorococcus_marinus_subsp._mari:0.085846)0.989000:0.176804)0.644000:0.048525,148241106_Synechococcus_sp._RCC307:0.122895)0.980000:0.198932)0.967000:0.120546)0.649000:0.014170,37521033_Gloeobacter_violaceus_PCC_7421:0.284995)0.973000:0.240324)0.705000:0.027414)0.784000:0.068048,(182415827_Opitutus_terrae_PB90-1:0.283010,162452710_Sorangium_cellulosum_So_ce_56:0.454296)0.629000:0.071659)0.450000:0.034887)0.726000:0.054280)0.880000:0.086564,108805957_Rubrobacter_xylanophilus_DSM_9941:0.464014)0.702000:0.040525,117924925_Magnetococcus_sp._MC-1:0.568087)0.967000:0.230614,(83589371_Moorella_thermoacetica_ATCC_39073:0.681866,89894042_Desulfitobacterium_hafniense_Y51:0.303812)0.762000:0.093346)0.832000:0.078700,((((125717370_Streptococcus_sanguinis_SK36:0.005667,((146319068_Streptococcus_suis_05ZYH33:0.000000,146321274_Streptococcus_suis_98HAH33:0.000000)0.929000:0.054632,(((((((((((76788215_Streptococcus_agalactiae_A909:0.000000,19745740_Streptococcus_pyogenes_MGAS8232:0.000000)0.000000:0.000000,(21909989_Streptococcus_pyogenes_MGAS315:0.000000,(28896315_Streptococcus_pyogenes_SSI-1:0.000000,(50913896_Streptococcus_pyogenes_MGAS10394:0.000000,(139474159_Streptococcus_pyogenes_str._Manfred:0.000000,94993944_Streptococcus_pyogenes_MGAS10750:0.000000)0.000000:0.000000)0.000000:0.000000)0.000000:0.000000)0.000000:0.000000)0.000000:0.000000,25010632_Streptococcus_agalactiae_NEM316:0.000000)0.000000:0.000000,22536696_Streptococcus_agalactiae_2603V_R:0.000000)0.000000:0.000000,94990033_Streptococcus_pyogenes_MGAS10270:0.000000)0.000000:0.000000,71910342_Streptococcus_pyogenes_MGAS5005:0.000000)0.000000:0.000000,15674712_Streptococcus_pyogenes_M1_GAS:0.000000)0.751000:0.000000,71903174_Streptococcus_pyogenes_MGAS6180:0.010700)0.000000:0.000000,(94988151_Streptococcus_pyogenes_MGAS9429:0.000000,94992038_Streptococcus_pyogenes_MGAS2096:0.000000)0.856000:0.010599)0.887000:0.027009,24379741_Streptococcus_mutans_UA159:0.064605)0.695000:0.015036,(116627874_Streptococcus_thermophilus_LMD-9:0.000000,(55821159_Streptococcus_thermophilus_LMG_1831:0.000000,55823070_Streptococcus_thermophilus_CNRZ1066:0.000000)0.000000:0.000000)0.933000:0.055647)0.749000:0.035317)0.765000:0.030332)0.995000:0.222326,29376141_Enterococcus_faecalis_V583:0.061174)0.829000:0.082814,(116495671_Lactobacillus_casei_ATCC_334:0.169593,81427650_Lactobacillus_sakei_subsp._sakei_23:0.092600)0.909000:0.110392)0.964000:0.164769,((56963231_Bacillus_clausii_KSM-K16:0.111616,((16802974_Listeria_monocytogenes_EGD-e:0.000000,16800004_Listeria_innocua_Clip11262:0.000000)0.530000:0.000000,116872331_Listeria_welshimeri_serovar_6b_str.:0.010341)0.998000:0.191969)0.567000:0.015622,((56419017_Geobacillus_kaustophilus_HTA426:0.028927,138894168_Geobacillus_thermodenitrificans_NG8:0.014771)0.939000:0.064654,((((((27468456_Staphylococcus_epidermidis_ATCC_122:0.000000,57867281_Staphylococcus_epidermidis_RP62A:0.000000)0.883000:0.021356,((15927430_Staphylococcus_aureus_subsp._aureus:0.000000,((49484098_Staphylococcus_aureus_subsp._aureus:0.000000,148268328_Staphylococcus_aureus_subsp._aureus:0.000000)0.000000:0.000000,((150394390_Staphylococcus_aureus_subsp._aureus:0.000000,156980172_Staphylococcus_aureus_subsp._aureus:0.000000)0.000000:0.000000,((57650646_Staphylococcus_aureus_subsp._aureus:0.000000,87160144_Staphylococcus_aureus_subsp._aureus:0.000000)0.000000:0.000000,((151221960_Staphylococcus_aureus_subsp._aureus:0.000000,88195680_Staphylococcus_aureus_subsp._aureus:0.000000)0.000000:0.000000,((161510074_Staphylococcus_aureus_subsp._aureus:0.000000,82751511_Staphylococcus_aureus_RF122:0.000000)0.000000:0.000000,(49486675_Staphylococcus_aureus_subsp._aureus:0.000000,21283526_Staphylococcus_aureus_subsp._aureus:0.000000)0.000000:0.000000)0.000000:0.000000)0.000000:0.000000)0.000000:0.000000)0.000000:0.000000)0.000000:0.000000)0.000000:0.000000,15924846_Staphylococcus_aureus_subsp._aureus:0.000000)0.895000:0.021518)0.759000:0.010348,73662248_Staphylococcus_saprophyticus_subsp.:0.021187)0.893000:0.020955,70726107_Staphylococcus_haemolyticus_JCSC143:0.000000)1.000000:0.293261,172056700_Exiguobacterium_sibiricum_255-15:0.209674)0.290000:0.041018,(23098540_Oceanobacillus_iheyensis_HTE831:0.134301,((((30260703_Bacillus_anthracis_str._Ames:0.000000,(49183540_Bacillus_anthracis_str._Sterne:0.000000,(47525818_Bacillus_anthracis_str._Ames_Ancest:0.000000,(42779680_Bacillus_cereus_ATCC_10987:0.000000,(49479873_Bacillus_thuringiensis_serovar_konk:0.000000,(52144768_Bacillus_cereus_E33L:0.000000,(118476234_Bacillus_thuringiensis_str._Al_Haka:0.000000,30018732_Bacillus_cereus_ATCC_14579:0.010541)0.000000:0.000000)0.000000:0.000000)0.000000:0.000000)0.000000:0.000000)0.000000:0.000000)0.000000:0.000000)0.914000:0.000000,163938470_Bacillus_weihenstephanensis_KBAB4:0.010350)0.840000:0.031413,152974301_Bacillus_cereus_subsp._cytotoxis_NV:0.000000)0.997000:0.117752,((((157691627_Bacillus_pumilus_SAFR-032:0.115511,154685353_Bacillus_amyloliquefaciens_FZB42:0.000000)0.435000:0.021071,16077956_Bacillus_subtilis_subsp._subtilis_s:0.000000)0.978000:0.070583,(52079366_Bacillus_licheniformis_ATCC_14580:0.000000,52784727_Bacillus_licheniformis_ATCC_14580:0.000000)0.969000:0.077473)0.912000:0.039433,(169825956_Lysinibacillus_sphaericus_C3-41:0.147320,15613583_Bacillus_halodurans_C-125:0.122921)0.813000:0.029864)0.774000:0.012639)0.724000:0.021602)0.112000:0.020919)0.002000:0.000000)0.960000:0.075072)0.711000:0.026724)0.962000:0.194004)0.799000:0.044686,51893290_Symbiobacterium_thermophilum_IAM_14:0.371756)0.873000:0.153889,((150391368_Alkaliphilus_metalliredigens_QYMF:0.270458,158319943_Alkaliphilus_oremlandii_OhILAs:0.253317)0.884000:0.120004,126698142_Clostridium_difficile_630:0.508267)0.895000:0.163872)0.063000:0.064316,(20808189_Thermoanaerobacter_tengcongensis_MB:0.066270,(167039942_Thermoanaerobacter_sp._X514:0.000000,167037141_Thermoanaerobacter_pseudethanolicus:0.000000)0.923000:0.080377)0.925000:0.173831)0.999000:0.330186,118444366_Clostridium_novyi_NT:0.054530)0.785000:0.056182,(((((153940926_Clostridium_botulinum_F_str._Langel:0.000000,148378210_Clostridium_botulinum_A_str._ATCC_3:0.000000)0.554000:0.000000,170759424_Clostridium_botulinum_A3_str._Loch_:0.010184)0.440000:0.010170,(153933716_Clostridium_botulinum_A_str._ATCC_1:0.000000,153935506_Clostridium_botulinum_A_str._Hall:0.000000)0.560000:0.000000)0.431000:0.020444,170754597_Clostridium_botulinum_B1_str._Okra:0.000000)0.977000:0.094813,28210109_Clostridium_tetani_E88:0.147704)0.692000:0.015709)0.323000:0.061787,(160880183_Clostridium_phytofermentans_ISDg:0.272456,187933870_Clostridium_botulinum_B_str._Eklund:0.140516)0.233000:0.038072)0.999000:0.280580,18310302_Clostridium_perfringens_str._13:0.000000,110799201_Clostridium_perfringens_ATCC_13124:0.000000);
