# Supplementary material for: Genome-wide phylogenetic analysis of the pathogenic potential of Vibrio furnissii
Source: Front Microbiol. 2014 Aug 21;5:435. doi: 10.3389/fmicb.2014.00435 (PMC4139957; doi:10.3389/fmicb.2014.00435)
Supplement: Supplementary file 1 [file DataSheet1.ZIP › all_vfu_trees/VfuA00022.afa-gb-o.phylip_phyml_tree.txt]

(((((((((((((((((((((((((90111697_Escherichia_coli_str._K-12_substr._:0.000000,(161486014_Escherichia_coli_CFT073:0.000000,(157163628_Escherichia_coli_HS:0.000000,(157155866_Escherichia_coli_E24377A:0.000000,(170021825_Escherichia_coli_ATCC_8739:0.000000,(170681955_Escherichia_coli_SECEC_SMS-3-5:0.000000,(187730220_Shigella_boydii_CDC_3083-94:0.000000,((161485837_Shigella_flexneri_2a_str._301:0.000000,161486369_Shigella_flexneri_2a_str._2457T:0.000000)0.000000:0.000000,110808083_Shigella_flexneri_5_str._8401:0.000000)0.913000:0.009208)0.000000:0.000000)0.000000:0.000000)0.000000:0.000000)0.000000:0.000000)0.000000:0.000000)0.000000:0.000000)0.000000:0.000000,89110885_Escherichia_coli_W3110:0.000000)0.000000:0.000000,161986383_Shigella_sonnei_Ss046:0.000000)0.000000:0.000000,161949984_Shigella_dysenteriae_Sd197:0.000000)0.000000:0.000000,170083611_Escherichia_coli_str._K-12_substr._:0.000000)0.000000:0.000000,161984789_Shigella_boydii_Sb227:0.000000)0.000000:0.000000,110644521_Escherichia_coli_536:0.000000)0.000000:0.000000,91213714_Escherichia_coli_UTI89:0.000000)0.000000:0.000000,117626511_Escherichia_coli_APEC_O1:0.000000)0.547000:0.000000,(161367457_Escherichia_coli_O157_H7_EDL933:0.000000,38704238_Escherichia_coli_O157_H7_str._Sakai:0.000000)0.851000:0.009317)0.779000:0.009206,(157147866_Citrobacter_koseri_ATCC_BAA-895:0.028749,((((((170026022_Yersinia_pseudotuberculosis_YPIII:0.000000,108813465_Yersinia_pestis_Nepal516:0.000000)0.000000:0.000000,((108809908_Yersinia_pestis_Antiqua:0.000000,(161511446_Yersinia_pestis_biovar_Microtus_str:0.000000,162419396_Yersinia_pestis_Angola:0.000000)0.000000:0.000000)0.000000:0.000000,((145600855_Yersinia_pestis_Pestoides_F:0.000000,(51594770_Yersinia_pseudotuberculosis_IP_3295:0.000000,153949964_Yersinia_pseudotuberculosis_IP_3175:0.000000)0.000000:0.000000)0.000000:0.000000,(16120701_Yersinia_pestis_CO92:0.000000,161484882_Yersinia_pestis_KIM:0.000000)0.000000:0.000000)0.000000:0.000000)0.000000:0.000000)0.934000:0.028929,123440753_Yersinia_enterocolitica_subsp._ente:0.000000)0.525000:0.025624,157368671_Serratia_proteamaculans_568:0.019118)0.870000:0.022800,37528414_Photorhabdus_luminescens_subsp._lau:0.040149)0.858000:0.019258,(((16767599_Salmonella_typhimurium_LT2:0.000000,(16763172_Salmonella_enterica_subsp._enterica:0.000000,(29144651_Salmonella_enterica_subsp._enterica:0.000000,(56416144_Salmonella_enterica_subsp._enterica:0.000000,(62182799_Salmonella_enterica_subsp._enterica:0.000000,(161505144_Salmonella_enterica_subsp._arizonae:0.000000,161617623_Salmonella_enterica_subsp._enterica:0.000000)0.000000:0.000000)0.000000:0.000000)0.000000:0.000000)0.000000:0.000000)0.000000:0.000000)0.765000:0.009579,152973034_Klebsiella_pneumoniae_subsp._pneumo:0.038706)0.853000:0.018783,146310013_Enterobacter_sp._638:0.000000)0.792000:0.009319)0.001000:0.000000)0.759000:0.009207)0.001000:0.000000,156932395_Enterobacter_sakazakii_ATCC_BAA-894:0.009073)0.705000:0.014735,((50122884_Erwinia_carotovora_subsp._atrosepti:0.052388,85058292_Sodalis_glossinidius_str._morsitans:0.088255)0.607000:0.036285,((94676725_Baumannia_cicadellinicola_str._Hc:0.131855,(71891864_Candidatus_Blochmannia_pennsylvanic:0.069255,33519554_Candidatus_Blochmannia_floridanus:0.268813)0.963000:0.180444)0.159000:0.036259,((27904991_Buchnera_aphidicola_str._Bp:0.242636,32491178_Wigglesworthia_glossinidia_endosymb:0.323338)0.010000:0.052438,((15617165_Buchnera_aphidicola_str._APS:0.089182,21672814_Buchnera_aphidicola_str._Sg:0.200006)0.837000:0.141643,116515288_Buchnera_aphidicola_str._Cc:0.595352)0.657000:0.067115)0.788000:0.071641)0.948000:0.126639)0.730000:0.018421)0.857000:0.036225,(((152978666_Actinobacillus_succinogenes_130Z:0.020227,((126208604_Actinobacillus_pleuropneumoniae_L20:0.000000,165976560_Actinobacillus_pleuropneumoniae_ser:0.000000)0.932000:0.048526,33151672_Haemophilus_ducreyi_35000HP:0.057842)0.475000:0.028470)0.890000:0.037351,52425567_Mannheimia_succiniciproducens_MBEL5:0.021641)0.671000:0.011716,(((((16273602_Haemophilus_influenzae_Rd_KW20:0.008793,148825742_Haemophilus_influenzae_PittEE:0.000000)0.000000:0.000000,68250317_Haemophilus_influenzae_86-028NP:0.000000)0.000000:0.000000,148827138_Haemophilus_influenzae_PittGG:0.000000)0.957000:0.058786,(113461243_Haemophilus_somnus_129PT:0.000000,170717217_Haemophilus_somnus_2336:0.008533)0.959000:0.070336)0.857000:0.033101,15602765_Pasteurella_multocida_subsp._multoc:0.036393)0.860000:0.042030)0.996000:0.149822)0.681000:0.043477,((((156972480_Vibrio_harveyi_ATCC_BAA-1116:0.012509,28899597_Vibrio_parahaemolyticus_RIMD_221063:0.005254)0.856000:0.037333,(37681261_Vibrio_vulnificus_YJ016:0.000000,27364686_Vibrio_vulnificus_CMCP6:0.000000)0.965000:0.068904)0.697000:0.031255,(((XX_VfuA00022_:0.045091,(15640368_Vibrio_cholerae_O1_biovar_eltor_str:0.000000,147673115_Vibrio_cholerae_O395:0.000000)0.992000:0.098237)0.415000:0.019944,59712936_Vibrio_fischeri_ES114:0.078868)0.313000:0.018641,54310437_Photobacterium_profundum_SS9:0.054295)0.786000:0.034653)0.765000:0.081393,((117621372_Aeromonas_hydrophila_subsp._hydroph:0.006747,145297909_Aeromonas_salmonicida_subsp._salmon:0.030103)0.993000:0.190130,(((77359452_Pseudoalteromonas_haloplanktis_TAC1:0.114867,71282475_Colwellia_psychrerythraea_34H:0.227577)0.383000:0.046453,109899782_Pseudoalteromonas_atlantica_T6c:0.162602)0.926000:0.139188,(((170728503_Shewanella_woodyi_ATCC_51908:0.086095,(((91794560_Shewanella_denitrificans_OS217:0.079801,114564478_Shewanella_frigidimarina_NCIMB_400:0.074599)0.826000:0.028855,119776164_Shewanella_amazonensis_SB2B:0.079908)0.936000:0.044259,((((117919043_Shewanella_sp._ANA-3:0.008577,24372183_Shewanella_oneidensis_MR-1:0.017193)0.000000:0.000000,(113968935_Shewanella_sp._MR-4:0.000000,114048927_Shewanella_sp._MR-7:0.000000)0.551000:0.000000)0.755000:0.008797,(120597485_Shewanella_sp._W3-18-1:0.000000,146294374_Shewanella_putrefaciens_CN-32:0.000000)0.870000:0.017442)0.834000:0.025447,(126172800_Shewanella_baltica_OS155:0.000000,(153002280_Shewanella_baltica_OS185:0.000000,160877004_Shewanella_baltica_OS195:0.000000)0.000000:0.000000)0.904000:0.025722)0.001000:0.000000)0.964000:0.074130)0.713000:0.020978,(167625547_Shewanella_halifaxensis_HAW-EB4:0.036114,157963361_Shewanella_pealeana_ATCC_700345:0.026366)0.874000:0.028089)0.790000:0.017532,(157373929_Shewanella_sediminis_HAW-EB3:0.024627,127511493_Shewanella_loihica_PV-4:0.121554)0.807000:0.018702)0.851000:0.057252)0.611000:0.048191)0.011000:0.047174)0.655000:0.086717)0.846000:0.058864,56461400_Idiomarina_loihiensis_L2TR:0.157753)0.911000:0.076297,(110835071_Alcanivorax_borkumensis_SK2:0.126911,((29654538_Coxiella_burnetii_RSA_493:0.000000,(154707040_Coxiella_burnetii_Dugway_5J108-111:0.000000,161829936_Coxiella_burnetii_RSA_331:0.000000)0.000000:0.000000)0.987000:0.250699,(118602163_Candidatus_Ruthia_magnifica_str._Cm:0.049504,148244280_Candidatus_Vesicomyosocius_okutanii:0.109812)0.979000:0.205142)0.711000:0.087172)0.676000:0.029876)0.885000:0.077056,((114320658_Alkalilimnicola_ehrlichei_MLHE-1:0.123548,146329636_Dichelobacter_nodosus_VCS1703A:0.212310)0.637000:0.067822,(((77163872_Nitrosococcus_oceani_ATCC_19707:0.120939,((52842945_Legionella_pneumophila_subsp._pneum:0.000000,(54298733_Legionella_pneumophila_str._Paris:0.000000,(54295579_Legionella_pneumophila_str._Lens:0.000000,148358519_Legionella_pneumophila_str._Corby:0.000000)0.000000:0.000000)0.000000:0.000000)0.498000:0.000000,42522865_Bdellovibrio_bacteriovorus_HD100:0.958339)0.668000:0.232670)0.619000:0.051222,((90022321_Saccharophagus_degradans_2-40:0.106564,(((152996651_Marinomonas_sp._MWYL1:0.219052,78484978_Thiomicrospira_crunogena_XCL-2:0.175029)0.843000:0.083703,119946941_Psychromonas_ingrahamii_37:0.184277)0.779000:0.046310,((((21231607_Xanthomonas_campestris_pv._campestr:0.000000,66768271_Xanthomonas_campestris_pv._campestr:0.000000)0.833000:0.008801,(58581832_Xanthomonas_oryzae_pv._oryzae_KACC1:0.000000,(84623734_Xanthomonas_oryzae_pv._oryzae_MAFF_:0.000000,(21242783_Xanthomonas_axonopodis_pv._citri_st:0.000000,78047756_Xanthomonas_campestris_pv._vesicato:0.000000)0.000000:0.000000)0.000000:0.000000)0.547000:0.000000)0.822000:0.041336,(15837858_Xylella_fastidiosa_9a5c:0.001189,(28198432_Xylella_fastidiosa_Temecula1:0.000000,(182681104_Xylella_fastidiosa_M23:0.000000,170729792_Xylella_fastidiosa_M12:0.000000)0.000000:0.000000)0.863000:0.027189)0.940000:0.078318)0.986000:0.157689,((71066107_Psychrobacter_arcticus_273-4:0.027591,93006558_Psychrobacter_cryohalolentis_K5:0.000000)0.960000:0.097202,148652620_Psychrobacter_sp._PRwf-1:0.008572)0.997000:0.216740)0.245000:0.032509)0.638000:0.027431)0.725000:0.024816,53805219_Methylococcus_capsulatus_str._Bath:0.193491)0.840000:0.052909)0.000000:0.000000,((126640603_Acinetobacter_baumannii_ATCC_17978:0.000000,(169634394_Acinetobacter_baumannii:0.000000,169797233_Acinetobacter_baumannii:0.000000)0.000000:0.000000)0.729000:0.013798,50086122_Acinetobacter_sp._ADP1:0.051254)0.999000:0.167378)0.868000:0.026051)0.723000:0.026464)0.000000:0.000000,(((((15600144_Pseudomonas_aeruginosa_PAO1:0.000000,116053100_Pseudomonas_aeruginosa_UCBPP-PA14:0.000000)0.806000:0.009244,152985597_Pseudomonas_aeruginosa_PA7:0.000000)0.840000:0.037642,((((104783881_Pseudomonas_entomophila_L48:0.000000,(((26991580_Pseudomonas_putida_KT2440:0.000000,148549980_Pseudomonas_putida_F1:0.000000)0.541000:0.000000,167035943_Pseudomonas_putida_GB-1:0.008660)0.739000:0.008776,170723851_Pseudomonas_putida_W619:0.020578)0.904000:0.015315)0.608000:0.029652,77456743_Pseudomonas_fluorescens_PfO-1:0.023710)0.916000:0.034887,70734062_Pseudomonas_fluorescens_Pf-5:0.021287)0.640000:0.024371,(146284105_Pseudomonas_stutzeri_A1501:0.079511,((71733293_Pseudomonas_syringae_pv._phaseolico:0.000000,66043831_Pseudomonas_syringae_pv._syringae_B:0.000000)0.898000:0.036478,28872064_Pseudomonas_syringae_pv._tomato_str:0.009185)0.783000:0.047371)0.761000:0.016933)0.789000:0.024312)0.667000:0.038050,146305663_Pseudomonas_mendocina_ymp:0.106034)0.893000:0.083086,(120555687_Marinobacter_aquaeolei_VT8:0.112361,((59800509_Neisseria_gonorrhoeae_FA_1090:0.008645,(15793584_Neisseria_meningitidis_Z2491:0.000000,(15677698_Neisseria_meningitidis_MC58:0.035401,(161869352_Neisseria_meningitidis_053442:0.000000,121634222_Neisseria_meningitidis_FAM18:0.000000)0.518000:0.000000)0.387000:0.008621)0.000000:0.000000)0.994000:0.165627,92113396_Chromohalobacter_salexigens_DSM_304:0.172962)0.613000:0.058399)0.853000:0.057092)0.884000:0.042662)0.508000:0.040413,121997034_Halorhodospira_halophila_SL1:0.208806)0.736000:0.029711,((83648050_Hahella_chejuensis_KCTC_2396:0.224689,(((((82701847_Nitrosospira_multiformis_ATCC_25196:0.205108,30248106_Nitrosomonas_europaea_ATCC_19718:0.066749)0.183000:0.027904,114332250_Nitrosomonas_eutropha_C91:0.016665)0.990000:0.122383,119897809_Azoarcus_sp._BH72:0.049143)0.780000:0.047049,56478391_Azoarcus_sp._EbN1:0.020517)0.886000:0.043993,74317857_Thiobacillus_denitrificans_ATCC_252:0.103876)0.820000:0.041788)0.796000:0.058736,(((((91775826_Methylobacillus_flagellatus_KT:0.136715,(171463904_Polynucleobacter_necessarius_STIR1:0.066283,145588712_Polynucleobacter_sp._QLW-P1DMWA-1:0.000000)0.999000:0.217165)0.697000:0.033344,((34497823_Chromobacterium_violaceum_ATCC_1247:0.174366,17545661_Ralstonia_solanacearum_GMI1000:0.015344)0.862000:0.055207,((73540610_Ralstonia_eutropha_JMP134:0.000000,113868667_Ralstonia_eutropha_H16:0.018365)0.758000:0.012550,94311510_Ralstonia_metallidurans_CH34:0.034767)0.481000:0.036331)0.300000:0.039502)0.692000:0.036235,(134094115_Herminiimonas_arsenicoxydans:0.059015,152981086_Janthinobacterium_sp._Marseille:0.082354)0.763000:0.015459)0.712000:0.018580,((124268095_Methylibium_petroleiphilum_PM1:0.101668,((((91787582_Polaromonas_sp._JS666:0.049261,121604376_Polaromonas_naphthalenivorans_CJ2:0.044838)0.932000:0.096429,((120610573_Acidovorax_avenae_subsp._citrulli_A:0.062141,121595648_Acidovorax_sp._JS42:0.117097)0.447000:0.055253,121607325_Verminephrobacter_eiseniae_EF01-2:0.064504)0.734000:0.043071)0.033000:0.036103,89900205_Rhodoferax_ferrireducens_T118:0.070105)0.945000:0.091853,(((33602411_Bordetella_bronchiseptica_RB50:0.000000,(33596303_Bordetella_parapertussis_12822:0.000000,33593655_Bordetella_pertussis_Tohama_I:0.000000)0.000000:0.000000)0.881000:0.026700,163856231_Bordetella_petrii_DSM_12804:0.030917)0.901000:0.053538,187477876_Bordetella_avium_197N:0.012298)0.994000:0.202163)0.186000:0.016961)0.660000:0.010207,171057672_Leptothrix_cholodnii_SP-6:0.153200)0.928000:0.074100)0.611000:0.070466,(71908614_Dechloromonas_aromatica_RCB:0.172868,((((((115351008_Burkholderia_ambifaria_AMMD:0.000000,172060013_Burkholderia_ambifaria_MC40-6:0.000000)0.803000:0.008817,((78065664_Burkholderia_sp._383:0.008844,(107022156_Burkholderia_cenocepacia_AU_1054:0.000000,(116689101_Burkholderia_cenocepacia_HI2424:0.000000,170732389_Burkholderia_cenocepacia_MC0-3:0.000000)0.000000:0.000000)0.528000:0.000000)0.002000:0.000000,134295109_Burkholderia_vietnamiensis_G4:0.008792)0.000000:0.000000)0.335000:0.008884,161525395_Burkholderia_multivorans_ATCC_17616:0.008780)0.967000:0.035984,83720885_Burkholderia_thailandensis_E264:0.000000)0.109000:0.008884,(53724753_Burkholderia_mallei_ATCC_23344:0.000000,((121598453_Burkholderia_mallei_SAVP1:0.000000,124385187_Burkholderia_mallei_NCTC_10229:0.000000)0.000000:0.000000,(126441737_Burkholderia_pseudomallei_668:0.000000,(126450125_Burkholderia_mallei_NCTC_10247:0.000000,(53720090_Burkholderia_pseudomallei_K96243:0.000000,(126451823_Burkholderia_pseudomallei_1106a:0.000000,76810706_Burkholderia_pseudomallei_1710b:0.000000)0.000000:0.000000)0.000000:0.000000)0.000000:0.000000)0.000000:0.000000)0.000000:0.000000)0.003000:0.000000)0.868000:0.039114,91784777_Burkholderia_xenovorans_LB400:0.064450)0.951000:0.088261)0.869000:0.050686)0.614000:0.037037)0.830000:0.056179)0.919000:0.148634,(162455935_Sorangium_cellulosum_So_ce_56:0.417427,(108757524_Myxococcus_xanthus_DK_1622:0.564755,(((((19553671_Corynebacterium_glutamicum_ATCC_130:0.000000,62391312_Corynebacterium_glutamicum_ATCC_130:0.000000)0.485000:0.000000,(145296472_Corynebacterium_glutamicum_R:0.000000,(38234384_Corynebacterium_diphtheriae_NCTC_13:0.177906,25028926_Corynebacterium_efficiens_YS-314:0.089194)0.615000:0.008408)0.477000:0.008472)0.998000:0.240135,(68535589_Corynebacterium_jeikeium_K411:0.252292,172041073_Corynebacterium_urealyticum_DSM_710:0.058636)0.822000:0.063493)0.879000:0.113954,(((111221205_Frankia_alni_ACN14a:0.053623,86739751_Frankia_sp._CcI3:0.070482)0.594000:0.092928,158317263_Frankia_sp._EAN1pec:0.142290)0.970000:0.129986,((((((((108800606_Mycobacterium_sp._MCS:0.000000,(119869745_Mycobacterium_sp._KMS:0.000000,126436222_Mycobacterium_sp._JLS:0.000000)0.000000:0.000000)0.943000:0.051906,(120405054_Mycobacterium_vanbaalenii_PYR-1:0.057803,145223130_Mycobacterium_gilvum_PYR-GCK:0.024765)0.862000:0.072048)0.788000:0.032736,118473234_Mycobacterium_smegmatis_str._MC2_15:0.025210)0.929000:0.055277,((118619032_Mycobacterium_ulcerans_Agy99:0.000000,183983834_Mycobacterium_marinum_M:0.000000)0.731000:0.009619,(((31793691_Mycobacterium_bovis_AF2122_97:0.000000,(121638393_Mycobacterium_bovis_BCG_str._Pasteu:0.000000,(148662347_Mycobacterium_tuberculosis_H37Ra:0.000000,148823708_Mycobacterium_tuberculosis_F11:0.000000)0.000000:0.000000)0.000000:0.000000)0.000000:0.000000,(15842039_Mycobacterium_tuberculosis_CDC1551:0.000000,15609648_Mycobacterium_tuberculosis_H37Rv:0.000000)0.000000:0.000000)0.885000:0.028832,15827135_Mycobacterium_leprae_TN:0.065867)0.917000:0.044602)0.893000:0.038075)0.188000:0.023536,(41408418_Mycobacterium_avium_subsp._paratube:0.000000,118464888_Mycobacterium_avium_104:0.008892)0.978000:0.081386)0.838000:0.038628,((54023254_Nocardia_farcinica_IFM_10152:0.044743,(159036666_Salinispora_arenicola_CNS-205:0.036594,145593678_Salinispora_tropica_CNB-440:0.000000)0.996000:0.128769)0.308000:0.016892,169628623_Mycobacterium_abscessus:0.080247)0.743000:0.017654)0.856000:0.037594,111018425_Rhodococcus_sp._RHA1:0.106957)0.108000:0.010236,134097879_Saccharopolyspora_erythraea_NRRL_23:0.083817)0.917000:0.078246)0.834000:0.054881)0.832000:0.047112,(((((170781928_Clavibacter_michiganensis_subsp._se:0.000000,148272620_Clavibacter_michiganensis_subsp._mi:0.000000)1.000000:0.267528,50955048_Leifsonia_xyli_subsp._xyli_str._CTC:0.076755)0.799000:0.072794,(23466268_Bifidobacterium_longum_NCC2705:0.009816,119025471_Bifidobacterium_adolescentis_ATCC_1:0.117156)0.997000:0.269450)0.950000:0.161406,(((50843110_Propionibacterium_acnes_KPA171202:0.231752,((116670981_Arthrobacter_sp._FB24:0.099711,119961384_Arthrobacter_aurescens_TC1:0.000000)0.005000:0.053043,163842028_Renibacterium_salmoninarum_ATCC_332:0.137636)0.985000:0.144414)0.600000:0.004031,((((29831803_Streptomyces_avermitilis_MA-4680:0.025788,21221244_Streptomyces_coelicolor_A3:0.087178)0.199000:0.021600,182438534_Streptomyces_griseus_subsp._griseus:0.009709)0.942000:0.134814,152967659_Kineococcus_radiotolerans_SRS30216:0.412827)0.780000:0.035553,119715587_Nocardioides_sp._JS614:0.171441)0.810000:0.038291)0.848000:0.046483,(117928856_Acidothermus_cellulolyticus_11B:0.193448,72162668_Thermobifida_fusca_YX:0.178309)0.860000:0.057816)0.789000:0.031504)0.265000:0.014978,(28572517_Tropheryma_whipplei_TW08_27:0.000000,28493373_Tropheryma_whipplei_str._Twist:0.008677)1.000000:0.549940)0.637000:0.066564)0.945000:0.130563)0.765000:0.043889)0.883000:0.092788)0.784000:0.049462,(((156501565_Francisella_tularensis_subsp._holar:0.000000,(187932223_Francisella_tularensis_subsp._media:0.000000,((56707385_Francisella_tularensis_subsp._tular:0.000000,110669856_Francisella_tularensis_subsp._tular:0.000000)0.731000:0.008668,115314122_Francisella_tularensis_subsp._holar:0.000000)0.000000:0.000000)0.000000:0.000000)0.000000:0.000000,(134302673_Francisella_tularensis_subsp._tular:0.000000,89255617_Francisella_tularensis_subsp._holar:0.000000)0.000000:0.000000)0.795000:0.025162,(118496683_Francisella_tularensis_subsp._novic:0.000000,167626987_Francisella_philomiragia_subsp._phi:0.097537)0.871000:0.049867)0.986000:0.319511)1.000000:0.691339,152999287_Shewanella_baltica_OS185:0.000000)0.391000:0.008558,160873900_Shewanella_baltica_OS195:0.000000,126175802_Shewanella_baltica_OS155:0.008471);
