# Supplementary material for: Genome-wide phylogenetic analysis of the pathogenic potential of Vibrio furnissii
Source: Front Microbiol. 2014 Aug 21;5:435. doi: 10.3389/fmicb.2014.00435 (PMC4139957; doi:10.3389/fmicb.2014.00435)
Supplement: Supplementary file 1 [file DataSheet1.ZIP › all_vfu_trees/VfuA00023.afa-gb-o.phylip_phyml_tree.txt]

((((((((((((((((((((((((161353574_Salmonella_typhimurium_LT2:0.000000,((161936199_Salmonella_enterica_subsp._enterica:0.000000,162139506_Salmonella_enterica_subsp._enterica:0.000000)0.000000:0.000000,((161617622_Salmonella_enterica_subsp._enterica:0.000000,161501904_Salmonella_enterica_subsp._enterica:0.000000)0.000000:0.000000,(((38704237_Escherichia_coli_O157_H7_str._Sakai:0.000000,161486370_Shigella_flexneri_2a_str._2457T:0.000000)0.000000:0.000000,((161986384_Shigella_sonnei_Ss046:0.000000,157163627_Escherichia_coli_HS:0.000000)0.000000:0.000000,(((161984788_Shigella_boydii_Sb227:0.000000,89110884_Escherichia_coli_W3110:0.000000)0.000000:0.000000,((((((((((((((((((123440752_Yersinia_enterocolitica_subsp._ente:0.000000,(16120700_Yersinia_pestis_CO92:0.000000,(22124536_Yersinia_pestis_KIM:0.000000,(45440374_Yersinia_pestis_biovar_Microtus_str:0.000000,(51594769_Yersinia_pseudotuberculosis_IP_3295:0.000000,(108813466_Yersinia_pestis_Nepal516:0.000000,(108809909_Yersinia_pestis_Antiqua:0.000000,(145600856_Yersinia_pestis_Pestoides_F:0.000000,(153947749_Yersinia_pseudotuberculosis_IP_3175:0.000000,(162418544_Yersinia_pestis_Angola:0.000000,(170026023_Yersinia_pseudotuberculosis_YPIII:0.000000,157368670_Serratia_proteamaculans_568:0.047739)0.000000:0.000000)0.000000:0.000000)0.000000:0.000000)0.000000:0.000000)0.000000:0.000000)0.000000:0.000000)0.000000:0.000000)0.000000:0.000000)0.000000:0.000000)0.000000:0.000000)0.000000:0.000000,85058291_Sodalis_glossinidius_str._morsitans:0.000000)0.000000:0.000000,50122885_Erwinia_carotovora_subsp._atrosepti:0.000000)0.000000:0.000000,37528415_Photorhabdus_luminescens_subsp._lau:0.000000)0.000000:0.000000,156932394_Enterobacter_sakazakii_ATCC_BAA-894:0.000000)0.000000:0.000000,146310012_Enterobacter_sp._638:0.000000)0.000000:0.000000,152973033_Klebsiella_pneumoniae_subsp._pneumo:0.000000)0.000000:0.000000,157147867_Citrobacter_koseri_ATCC_BAA-895:0.000000)0.000000:0.000000,110808082_Shigella_flexneri_5_str._8401:0.000000)0.000000:0.000000,117626510_Escherichia_coli_APEC_O1:0.000000)0.000000:0.000000,170681485_Escherichia_coli_SECEC_SMS-3-5:0.000000)0.000000:0.000000,162138304_Escherichia_coli_UTI89:0.000000)0.000000:0.000000,161486015_Escherichia_coli_CFT073:0.000000)0.000000:0.000000,110644520_Escherichia_coli_536:0.000000)0.000000:0.000000,161949983_Shigella_dysenteriae_Sd197:0.000000)0.000000:0.000000,170083610_Escherichia_coli_str._K-12_substr._:0.000000)0.000000:0.000000,170021826_Escherichia_coli_ATCC_8739:0.000000)0.000000:0.000000,90111696_Escherichia_coli_str._K-12_substr._:0.000000)0.000000:0.000000)0.000000:0.000000,((157156166_Escherichia_coli_E24377A:0.000000,187731751_Shigella_boydii_CDC_3083-94:0.000000)0.000000:0.000000,161485845_Shigella_flexneri_2a_str._301:0.000000)0.000000:0.000000)0.000000:0.000000)0.000000:0.000000)0.000000:0.000000,((161486770_Salmonella_enterica_subsp._enterica:0.000000,161505145_Salmonella_enterica_subsp._arizonae:0.000000)0.000000:0.000000,161367458_Escherichia_coli_O157_H7_EDL933:0.000000)0.000000:0.000000)0.000000:0.000000)0.000000:0.000000)0.000000:0.000000)0.480000:0.000000,((((146297080_Caldicellulosiruptor_saccharolyticu:0.000000,47459395_Mycoplasma_mobile_163K:0.686367)0.814000:0.381916,157364705_Thermotoga_lettingae_TMO:0.000000)0.367000:0.150880,(148270147_Thermotoga_petrophila_RKU-1:0.000000,15644464_Thermotoga_maritima_MSB8:0.000000)0.819000:0.230379)0.795000:0.211314,(154250364_Fervidobacterium_nodosum_Rt17-B1:0.216825,150021381_Thermosipho_melanesiensis_BI429:0.194132)0.706000:0.191631)0.827000:0.181457)0.834000:0.047311,(161936285_Photobacterium_profundum_SS9:0.046459,(((152978667_Actinobacillus_succinogenes_130Z:0.000000,109899783_Pseudoalteromonas_atlantica_T6c:0.000000)0.920000:0.047098,52425566_Mannheimia_succiniciproducens_MBEL5:0.000000)0.000000:0.000000,(((((148825743_Haemophilus_influenzae_PittEE:0.000000,(16273601_Haemophilus_influenzae_Rd_KW20:0.000000,(68250316_Haemophilus_influenzae_86-028NP:0.000000,(148827137_Haemophilus_influenzae_PittGG:0.000000,15602764_Pasteurella_multocida_subsp._multoc:0.000000)0.000000:0.000000)0.000000:0.000000)0.000000:0.000000)0.000000:0.000000,165975586_Actinobacillus_pleuropneumoniae_ser:0.000000)0.000000:0.000000,126207618_Actinobacillus_pleuropneumoniae_L20:0.000000)0.484000:0.000000,(113461242_Haemophilus_somnus_129PT:0.000000,170717218_Haemophilus_somnus_2336:0.000000)0.930000:0.048837)0.928000:0.038785,33152163_Haemophilus_ducreyi_35000HP:0.038874)0.917000:0.018805)0.877000:0.049710)0.001000:0.000000)0.798000:0.045789,((156972481_Vibrio_harveyi_ATCC_BAA-1116:0.000000,28899598_Vibrio_parahaemolyticus_RIMD_221063:0.000000)0.000000:0.000000,((XX_VfuA00023_:0.000000,27364685_Vibrio_vulnificus_CMCP6:0.000000)0.000000:0.000000,((37681262_Vibrio_vulnificus_YJ016:0.000000,15640367_Vibrio_cholerae_O1_biovar_eltor_str:0.000000)0.000000:0.000000,(147674254_Vibrio_cholerae_O395:0.000000,59712937_Vibrio_fischeri_ES114:0.000000)0.000000:0.000000)0.000000:0.000000)0.000000:0.000000)0.466000:0.000000)0.734000:0.104779,119946942_Psychromonas_ingrahamii_37:0.098380)0.001000:0.000000,(145297908_Aeromonas_salmonicida_subsp._salmon:0.000000,117620846_Aeromonas_hydrophila_subsp._hydroph:0.000000)0.905000:0.125483)0.001000:0.000000,(71280707_Colwellia_psychrerythraea_34H:0.139071,(77359451_Pseudoalteromonas_haloplanktis_TAC1:0.049142,(117926433_Magnetococcus_sp._MC-1:0.382718,148377479_Mycoplasma_agalactiae_PG2:0.357816)0.766000:0.200426)0.367000:0.089307)0.792000:0.106886)0.023000:0.000000,((((157373928_Shewanella_sediminis_HAW-EB3:0.000000,(170728504_Shewanella_woodyi_ATCC_51908:0.000000,(127511492_Shewanella_loihica_PV-4:0.000000,(((120597484_Shewanella_sp._W3-18-1:0.000000,(146294375_Shewanella_putrefaciens_CN-32:0.000000,(126172799_Shewanella_baltica_OS155:0.000000,(153002281_Shewanella_baltica_OS185:0.000000,160877005_Shewanella_baltica_OS195:0.000000)0.000000:0.000000)0.000000:0.000000)0.000000:0.000000)0.908000:0.043601,114564479_Shewanella_frigidimarina_NCIMB_400:0.000000)0.000000:0.000000,91794561_Shewanella_denitrificans_OS217:0.000000)0.000000:0.000000)0.000000:0.000000)0.000000:0.000000)0.511000:0.000000,(167625548_Shewanella_halifaxensis_HAW-EB4:0.000000,(157963362_Shewanella_pealeana_ATCC_700345:0.000000,119776165_Shewanella_amazonensis_SB2B:0.000000)0.000000:0.000000)0.910000:0.091632)0.553000:0.043879,(114048928_Shewanella_sp._MR-7:0.000000,(113968934_Shewanella_sp._MR-4:0.000000,(117919042_Shewanella_sp._ANA-3:0.000000,24372182_Shewanella_oneidensis_MR-1:0.000000)0.000000:0.000000)0.000000:0.000000)0.449000:0.000000)0.804000:0.107739,56461401_Idiomarina_loihiensis_L2TR:0.056102)0.838000:0.123267)0.871000:0.186879,((((((((114320659_Alkalilimnicola_ehrlichei_MLHE-1:0.143002,22298530_Thermosynechococcus_elongatus_BP-1:0.523007)0.617000:0.133813,19704014_Fusobacterium_nucleatum_subsp._nucl:0.780752)0.717000:0.109884,(((160880617_Clostridium_phytofermentans_ISDg:0.189832,((((((((((153005669_Anaeromyxobacter_sp._Fw109-5:0.000000,86159554_Anaeromyxobacter_dehalogenans_2CP-C:0.117196)0.576000:0.274527,51245234_Desulfotalea_psychrophila_LSv54:0.000000)0.969000:0.363317,159038881_Salinispora_arenicola_CNS-205:0.073658)0.205000:0.081484,(182433950_Streptomyces_griseus_subsp._griseus:0.280946,((((182435162_Streptomyces_griseus_subsp._griseus:0.125826,(29828628_Streptomyces_avermitilis_MA-4680:0.000000,(134103475_Saccharopolyspora_erythraea_NRRL_23:0.189436,152967875_Kineococcus_radiotolerans_SRS30216:0.303308)0.809000:0.199368)0.785000:0.051074)0.000000:0.000000,21224475_Streptomyces_coelicolor_A3:0.055691)0.901000:0.183784,111021095_Rhodococcus_sp._RHA1:0.182233)0.000000:0.000000,54022180_Nocardia_farcinica_IFM_10152:0.242469)0.741000:0.063474)0.709000:0.055530)0.792000:0.274919,((116671389_Arthrobacter_sp._FB24:0.000000,119962811_Arthrobacter_aurescens_TC1:0.000000)0.734000:0.113338,145596703_Salinispora_tropica_CNB-440:0.515830)0.889000:0.457197)0.678000:0.148036,(39997625_Geobacter_sulfurreducens_PCA:0.253055,((((((125974027_Clostridium_thermocellum_ATCC_27405:0.000000,29346600_Bacteroides_thetaiotaomicron_VPI-54:0.357335)0.780000:0.051901,160879287_Clostridium_phytofermentans_ISDg:0.160066)0.762000:0.050228,116622386_Solibacter_usitatus_Ellin6076:0.118557)0.771000:0.055000,147920575_uncultured_methanogenic_archaeon_RC:0.055647)0.000000:0.000000,172056642_Exiguobacterium_sibiricum_255-15:0.054231)0.589000:0.050990,(42524121_Bdellovibrio_bacteriovorus_HD100:0.333273,((((((156976069_Vibrio_harveyi_ATCC_BAA-1116:0.000000,28901484_Vibrio_parahaemolyticus_RIMD_221063:0.000000)0.444000:0.000000,(((((13471788_Mesorhizobium_loti_MAFF303099:0.000000,(89056363_Jannaschia_sp._CCS1:0.056863,56697410_Silicibacter_pomeroyi_DSS-3:0.174982)0.805000:0.090635)0.725000:0.049203,163850439_Methylobacterium_extorquens_PA1:0.051204)0.000000:0.000000,116249492_Rhizobium_leguminosarum_bv._viciae_:0.053111)0.979000:0.171032,((37675727_Vibrio_vulnificus_YJ016:0.000000,27367619_Vibrio_vulnificus_CMCP6:0.000000)0.762000:0.049075,78358210_Desulfovibrio_desulfuricans_G20:0.050734)0.000000:0.000000)0.555000:0.049758,54302065_Photobacterium_profundum_SS9:0.047537)0.001000:0.000000)0.769000:0.049038,(54308978_Photobacterium_profundum_SS9:0.046859,(59713201_Vibrio_fischeri_ES114:0.047636,78484382_Thiomicrospira_crunogena_XCL-2:0.000000)0.001000:0.000000)0.841000:0.047283)0.000000:0.000000,((167623201_Shewanella_halifaxensis_HAW-EB4:0.000000,157961063_Shewanella_pealeana_ATCC_700345:0.000000)0.841000:0.045989,157374150_Shewanella_sediminis_HAW-EB3:0.000000)0.733000:0.047111)0.902000:0.098724,((((158522810_Desulfococcus_oleovorans_Hxd3:0.046263,148262865_Geobacter_uraniireducens_Rf4:0.000000)0.756000:0.048679,115526489_Rhodopseudomonas_palustris_BisA53:0.112922)0.650000:0.018618,(46580623_Desulfovibrio_vulgaris_subsp._vulga:0.000000,120602068_Desulfovibrio_vulgaris_subsp._vulga:0.000000)0.976000:0.315465)0.737000:0.046067,(((46907558_Listeria_monocytogenes_str._4b_F236:0.000000,16803372_Listeria_monocytogenes_EGD-e:0.000000)0.000000:0.000000,(16800437_Listeria_innocua_Clip11262:0.000000,116872763_Listeria_welshimeri_serovar_6b_str.:0.000000)0.000000:0.000000)0.828000:0.048792,(126700988_Clostridium_difficile_630:0.155329,152997864_Marinomonas_sp._MWYL1:0.094677)0.631000:0.026755)0.799000:0.049052)0.000000:0.000000)0.409000:0.063229,((((158320710_Alkaliphilus_oremlandii_OhILAs:0.040136,162448935_Sorangium_cellulosum_So_ce_56:0.206549)0.778000:0.060642,134298618_Desulfotomaculum_reducens_MI-1:0.049674)0.002000:0.000000,((23097799_Oceanobacillus_iheyensis_HTE831:0.255295,(20092257_Methanosarcina_acetivorans_C2A:0.000000,(73670189_Methanosarcina_barkeri_str._Fusaro:0.000000,21228663_Methanosarcina_mazei_Go1:0.000000)0.000000:0.000000)0.481000:0.000000)0.425000:0.105414,28378376_Lactobacillus_plantarum_WCFS1:0.119909)0.001000:0.000000)0.743000:0.052514,(((126178840_Methanoculleus_marisnigri_JR1:0.122847,((108758477_Myxococcus_xanthus_DK_1622:0.057371,78222014_Geobacter_metallireducens_GS-15:0.104152)0.748000:0.085319,167645338_Caulobacter_sp._K31:0.078270)0.741000:0.180084)0.632000:0.031933,(((30262035_Bacillus_anthracis_str._Ames:0.000000,(49184878_Bacillus_anthracis_str._Sterne:0.000000,(47527306_Bacillus_anthracis_str._Ames_Ancest:0.000000,(118477457_Bacillus_thuringiensis_str._Al_Haka:0.000000,(52143414_Bacillus_cereus_E33L:0.000000,(49477464_Bacillus_thuringiensis_serovar_konk:0.000000,158334086_Acaryochloris_marina_MBIC11017:0.052363)0.000000:0.000000)0.000000:0.000000)0.000000:0.000000)0.000000:0.000000)0.000000:0.000000)0.469000:0.000000,(163939846_Bacillus_weihenstephanensis_KBAB4:0.048940,(30020142_Bacillus_cereus_ATCC_14579:0.000000,42781153_Bacillus_cereus_ATCC_10987:0.000000)0.468000:0.000000)0.594000:0.049888)0.883000:0.049407,((37523015_Gloeobacter_violaceus_PCC_7421:0.036397,17227451_Nostoc_sp._PCC_7120:0.078223)0.868000:0.106940,(52079579_Bacillus_licheniformis_ATCC_14580:0.000000,52784943_Bacillus_licheniformis_ATCC_14580:0.000000)0.662000:0.032863)0.822000:0.071099)0.000000:0.000000)0.000000:0.000000,(89894491_Desulfitobacterium_hafniense_Y51:0.104732,(182412554_Opitutus_terrae_PB90-1:0.000000,((77920493_Pelobacter_carbinolicus_DSM_2380:0.053364,((24216696_Leptospira_interrogans_serovar_Lai_:0.000000,45659015_Leptospira_interrogans_serovar_Cope:0.000000)0.470000:0.000000,116329356_Leptospira_borgpetersenii_serovar_H:0.051057)0.923000:0.177879)0.757000:0.049860,(169829854_Lysinibacillus_sphaericus_C3-41:0.133282,(21244218_Xanthomonas_axonopodis_pv._citri_st:0.000000,(78049177_Xanthomonas_campestris_pv._vesicato:0.000000,(21232791_Xanthomonas_campestris_pv._campestr:0.000000,(66767135_Xanthomonas_campestris_pv._campestr:0.000000,(58580718_Xanthomonas_oryzae_pv._oryzae_KACC1:0.000000,(84622650_Xanthomonas_oryzae_pv._oryzae_MAFF_:0.000000,((28199464_Xylella_fastidiosa_Temecula1:0.000000,182682194_Xylella_fastidiosa_M23:0.000000)0.000000:0.000000,(170730842_Xylella_fastidiosa_M12:0.000000,15837158_Xylella_fastidiosa_9a5c:0.000000)0.000000:0.000000)0.929000:0.107865)0.000000:0.000000)0.000000:0.000000)0.000000:0.000000)0.000000:0.000000)0.000000:0.000000)0.490000:0.000000)0.859000:0.114822)0.795000:0.056284)0.868000:0.104047)0.484000:0.057447)0.870000:0.109514)0.000000:0.000000)0.179000:0.000000)0.000000:0.000000)0.729000:0.302617)0.270000:0.000000)0.946000:0.287192,(((18310719_Clostridium_perfringens_str._13:0.000000,(110802523_Clostridium_perfringens_SM101:0.000000,110799288_Clostridium_perfringens_ATCC_13124:0.000000)0.000000:0.000000)0.791000:0.054970,((28210914_Clostridium_tetani_E88:0.107802,(150016036_Clostridium_beijerinckii_NCIMB_8052:0.000000,187933227_Clostridium_botulinum_B_str._Eklund:0.000000)0.724000:0.052315)0.892000:0.121658,(((((161760542_Ureaplasma_parvum_serovar_3_str._AT:0.000000,170762079_Ureaplasma_parvum_serovar_3_str._AT:0.000000)0.939000:0.487576,26554358_Mycoplasma_penetrans_HF-2:0.000000)0.904000:0.186703,152989875_Nitratiruptor_sp._SB155-2:0.381616)0.532000:0.079900,15895006_Clostridium_acetobutylicum_ATCC_824:0.061608)0.902000:0.274134,((118444328_Clostridium_novyi_NT:0.054546,153954001_Clostridium_kluyveri_DSM_555:0.129573)0.763000:0.039310,((148380457_Clostridium_botulinum_A_str._ATCC_3:0.000000,153933437_Clostridium_botulinum_A_str._ATCC_1:0.000000)0.000000:0.000000,((153937033_Clostridium_botulinum_A_str._Hall:0.000000,170758682_Clostridium_botulinum_A3_str._Loch_:0.000000)0.000000:0.000000,(153939662_Clostridium_botulinum_F_str._Langel:0.000000,170754729_Clostridium_botulinum_B1_str._Okra:0.000000)0.000000:0.000000)0.000000:0.000000)0.826000:0.096762)0.722000:0.027513)0.000000:0.000000)0.171000:0.059401)0.793000:0.123940,((33860579_Prochlorococcus_marinus_subsp._past:0.049450,123965253_Prochlorococcus_marinus_str._MIT_95:0.000000)0.440000:0.051283,123967555_Prochlorococcus_marinus_str._AS9601:0.000000)0.939000:0.247280)0.003000:0.051822)0.808000:0.079744,(147678115_Pelotomaculum_thermopropionicum_SI:0.292913,(158320468_Alkaliphilus_oremlandii_OhILAs:0.000000,150390538_Alkaliphilus_metalliredigens_QYMF:0.055255)0.729000:0.061518)0.000000:0.000000)0.861000:0.112679,126700195_Clostridium_difficile_630:0.123988)0.001000:0.000000,134299571_Desulfotomaculum_reducens_MI-1:0.109707)0.713000:0.071640)0.740000:0.058070,(((167630207_Heliobacterium_modesticaldum_Ice1:0.419630,((((167040385_Thermoanaerobacter_sp._X514:0.000000,(167037724_Thermoanaerobacter_pseudethanolicus:0.000000,20807942_Thermoanaerobacter_tengcongensis_MB:0.000000)0.000000:0.000000)0.867000:0.418373,(160903336_Petrotoga_mobilis_SJ95:0.140061,15605738_Aquifex_aeolicus_VF5:0.573934)0.782000:0.125579)0.861000:0.256896,125973094_Clostridium_thermocellum_ATCC_27405:0.441603)0.000000:0.000000,(114566750_Syntrophomonas_wolfei_subsp._wolfei:0.006399,169824365_Finegoldia_magna_ATCC_29328:0.595506)0.770000:0.172056)0.412000:0.093743)0.717000:0.082572,83589764_Moorella_thermoacetica_ATCC_39073:0.147795)0.002000:0.000000,(169831739_Candidatus_Desulforudis_audaxviator:0.305504,89895430_Desulfitobacterium_hafniense_Y51:0.109760)0.676000:0.041813)0.789000:0.086576)0.765000:0.070581,((((((159902560_Prochlorococcus_marinus_str._MIT_92:0.208060,78211581_Synechococcus_sp._CC9605:0.000000)0.000000:0.000000,(124021738_Prochlorococcus_marinus_str._MIT_93:0.000000,33862297_Prochlorococcus_marinus_str._MIT_93:0.000000)0.943000:0.184178)0.393000:0.055077,(113955161_Synechococcus_sp._CC9311:0.000000,(((33239471_Prochlorococcus_marinus_subsp._mari:0.153398,(124024731_Prochlorococcus_marinus_str._NATL1A:0.000000,72383183_Prochlorococcus_marinus_str._NATL2A:0.000000)0.921000:0.282067)0.783000:0.113135,148238361_Synechococcus_sp._WH_7803:0.000000)0.715000:0.111634,(78183606_Synechococcus_sp._CC9902:0.000000,33864562_Synechococcus_sp._WH_8102:0.000000)0.835000:0.055383)0.000000:0.000000)0.000000:0.000000)0.802000:0.087155,((((16332059_Synechocystis_sp._PCC_6803:0.066701,(172036212_Cyanothece_sp._ATCC_51142:0.000000,(75906606_Anabaena_variabilis_ATCC_29413:0.000000,17229941_Nostoc_sp._PCC_7120:0.000000)0.927000:0.062799)0.000000:0.000000)0.695000:0.127522,((((56752026_Synechococcus_elongatus_PCC_6301:0.000000,81300885_Synechococcus_elongatus_PCC_7942:0.000000)0.852000:0.139050,158333624_Acaryochloris_marina_MBIC11017:0.170049)0.001000:0.000000,113475425_Trichodesmium_erythraeum_IMS101:0.154329)0.882000:0.192435,170077314_Synechococcus_sp._PCC_7002:0.000000)0.000000:0.000000)0.000000:0.000000,166367683_Microcystis_aeruginosa_NIES-843:0.236052)0.921000:0.271045,148241123_Synechococcus_sp._RCC307:0.148456)0.600000:0.026319)0.762000:0.115720,37523837_Gloeobacter_violaceus_PCC_7421:0.167299)0.790000:0.152840,(86610357_Synechococcus_sp._JA-2-3Ba:0.052283,86605496_Synechococcus_sp._JA-3-3Ab:0.000000)0.914000:0.201237)0.767000:0.064021)0.845000:0.167475)0.756000:0.089280,(78484975_Thiomicrospira_crunogena_XCL-2:0.393161,159900112_Herpetosiphon_aurantiacus_ATCC_2377:0.286134)0.717000:0.062057)0.801000:0.072601,((((146284107_Pseudomonas_stutzeri_A1501:0.000000,146305661_Pseudomonas_mendocina_ymp:0.000000)0.000000:0.000000,((77456742_Pseudomonas_fluorescens_PfO-1:0.000000,70734061_Pseudomonas_fluorescens_Pf-5:0.000000)0.000000:0.000000,((66043830_Pseudomonas_syringae_pv._syringae_B:0.000000,71738152_Pseudomonas_syringae_pv._phaseolico:0.000000)0.000000:0.000000,((28872065_Pseudomonas_syringae_pv._tomato_str:0.000000,116053101_Pseudomonas_aeruginosa_UCBPP-PA14:0.000000)0.000000:0.000000,(15600145_Pseudomonas_aeruginosa_PAO1:0.000000,152987846_Pseudomonas_aeruginosa_PA7:0.000000)0.000000:0.000000)0.000000:0.000000)0.000000:0.000000)0.000000:0.000000)0.847000:0.049353,((167035944_Pseudomonas_putida_GB-1:0.000000,(170723852_Pseudomonas_putida_W619:0.000000,104783882_Pseudomonas_entomophila_L48:0.000000)0.000000:0.000000)0.000000:0.000000,(26991581_Pseudomonas_putida_KT2440:0.000000,148549981_Pseudomonas_putida_F1:0.000000)0.000000:0.000000)0.456000:0.000000)0.747000:0.049171,((92113395_Chromohalobacter_salexigens_DSM_304:0.000000,152996652_Marinomonas_sp._MWYL1:0.218767)0.328000:0.105857,((120555688_Marinobacter_aquaeolei_VT8:0.081760,90022322_Saccharophagus_degradans_2-40:0.166989)0.754000:0.075064,83648051_Hahella_chejuensis_KCTC_2396:0.078405)0.794000:0.091771)0.001000:0.000000)0.000000:0.000000)0.823000:0.088870,((78186239_Pelodictyon_luteolum_DSM_273:0.059373,(((78042965_Carboxydothermus_hydrogenoformans_Z:0.306969,(((53711977_Bacteroides_fragilis_YCH46:0.000000,60680181_Bacteroides_fragilis_NCTC_9343:0.000000)0.466000:0.000000,(((88602569_Methanospirillum_hungatei_JF-1:0.226911,(24212834_Leptospira_interrogans_serovar_Lai_:0.000000,(45656031_Leptospira_interrogans_serovar_Cope:0.000000,(116329491_Leptospira_borgpetersenii_serovar_H:0.000000,116329901_Leptospira_borgpetersenii_serovar_H:0.000000)0.000000:0.000000)0.000000:0.000000)0.470000:0.000000)0.923000:0.424365,110639110_Cytophaga_hutchinsonii_ATCC_33406:0.098566)0.747000:0.095256,(29347660_Bacteroides_thetaiotaomicron_VPI-54:0.000000,150004419_Bacteroides_vulgatus_ATCC_8482:0.045107)0.545000:0.048174)0.001000:0.000000)0.750000:0.063640,(((150009959_Parabacteroides_distasonis_ATCC_850:0.115651,34541506_Porphyromonas_gingivalis_W83:0.085654)0.876000:0.129189,(146298276_Flavobacterium_johnsoniae_UW101:0.000000,150024357_Flavobacterium_psychrophilum_JIP02_:0.050345)0.829000:0.099382)0.752000:0.047378,120434712_Gramella_forsetii_KT0803:0.111644)0.000000:0.000000)0.833000:0.204493)0.781000:0.235449,(21674392_Chlorobium_tepidum_TLS:0.155020,((145219226_Prosthecochloris_vibrioformis_DSM_2:0.000000,119357863_Chlorobium_phaeobacteroides_DSM_266:0.116425)0.856000:0.171287,78188307_Chlorobium_chlorochromatii_CaD3:0.000000)0.627000:0.030077)0.748000:0.105080)0.000000:0.000000,(((((152965176_Kineococcus_radiotolerans_SRS30216:0.000000,((170782434_Clavibacter_michiganensis_subsp._se:0.000000,148272497_Clavibacter_michiganensis_subsp._mi:0.000000)0.772000:0.039328,50955459_Leifsonia_xyli_subsp._xyli_str._CTC:0.021805)0.810000:0.094745)0.931000:0.111073,((21223579_Streptomyces_coelicolor_A3:0.000000,29829585_Streptomyces_avermitilis_MA-4680:0.000000)0.451000:0.000000,182436104_Streptomyces_griseus_subsp._griseus:0.054459)0.767000:0.055090)0.000000:0.000000,((119715934_Nocardioides_sp._JS614:0.068407,117927742_Acidothermus_cellulolyticus_11B:0.309027)0.000000:0.000000,72160947_Thermobifida_fusca_YX:0.160569)0.895000:0.117072)0.805000:0.065705,(((((((((((62389651_Corynebacterium_glutamicum_ATCC_130:0.000000,(145294926_Corynebacterium_glutamicum_R:0.000000,(25027334_Corynebacterium_efficiens_YS-314:0.000000,172040169_Corynebacterium_urealyticum_DSM_710:0.057304)0.000000:0.000000)0.000000:0.000000)0.473000:0.000000,38233312_Corynebacterium_diphtheriae_NCTC_13:0.058100)0.621000:0.061656,(118469007_Mycobacterium_smegmatis_str._MC2_15:0.000000,(68536713_Corynebacterium_jeikeium_K411:0.061261,54026563_Nocardia_farcinica_IFM_10152:0.057143)0.000000:0.000000)0.002000:0.000000)0.605000:0.057670,(120402769_Mycobacterium_vanbaalenii_PYR-1:0.000000,145225274_Mycobacterium_gilvum_PYR-GCK:0.000000)0.480000:0.000000)0.460000:0.057723,15827343_Mycobacterium_leprae_TN:0.000000)0.000000:0.000000,(118618042_Mycobacterium_ulcerans_Agy99:0.000000,183981341_Mycobacterium_marinum_M:0.000000)0.844000:0.058247)0.841000:0.122390,158312811_Frankia_sp._EAN1pec:0.000000)0.534000:0.070492,((145596231_Salinispora_tropica_CNB-440:0.000000,159039628_Salinispora_arenicola_CNS-205:0.000000)0.837000:0.070521,134102870_Saccharopolyspora_erythraea_NRRL_23:0.000000)0.138000:0.066222)0.000000:0.000000,86742452_Frankia_sp._CcI3:0.000000)0.000000:0.000000,111225361_Frankia_alni_ACN14a:0.134381)0.000000:0.000000,50842748_Propionibacterium_acnes_KPA171202:0.224822)0.464000:0.069788)0.001000:0.000000,((118580490_Pelobacter_propionicus_DSM_2379:0.848779,94987856_Streptococcus_pyogenes_MGAS9429:0.000000)0.734000:0.244127,(83815175_Salinibacter_ruber_DSM_13855:0.571430,42526957_Treponema_denticola_ATCC_35405:0.000000)0.000000:0.000000)0.800000:0.435945)0.923000:0.215256)0.745000:0.061592)0.834000:0.171332,((46445776_Candidatus_Protochlamydia_amoebophi:0.000000,32472253_Rhodopirellula_baltica_SH_1:0.361330)0.750000:0.073624,((111114921_Borrelia_afzelii_PKo:0.000000,(15594445_Borrelia_burgdorferi_B31:0.000000,51598362_Borrelia_garinii_PBi:0.000000)0.000000:0.000000)0.960000:0.509629,(148244691_Candidatus_Vesicomyosocius_okutanii:0.000000,118602596_Candidatus_Ruthia_magnifica_str._Cm:0.000000)0.973000:0.438101)0.000000:0.000000)0.618000:0.105828)0.747000:0.076419)0.722000:0.033466,(((126640602_Acinetobacter_baumannii_ATCC_17978:0.000000,(169797234_Acinetobacter_baumannii:0.000000,169634395_Acinetobacter_baumannii:0.000000)0.000000:0.000000)0.497000:0.000000,((71066108_Psychrobacter_arcticus_273-4:0.000000,93006559_Psychrobacter_cryohalolentis_K5:0.000000)0.486000:0.000000,148652619_Psychrobacter_sp._PRwf-1:0.165201)0.733000:0.110035)0.759000:0.050537,((((((((134302439_Francisella_tularensis_subsp._tular:0.000000,(56707625_Francisella_tularensis_subsp._tular:0.000000,110670096_Francisella_tularensis_subsp._tular:0.000000)0.000000:0.000000)0.474000:0.000000,187932045_Francisella_tularensis_subsp._media:0.048769)0.863000:0.048898,167626481_Francisella_philomiragia_subsp._phi:0.000000)0.000000:0.000000,118497173_Francisella_tularensis_subsp._novic:0.000000)0.000000:0.000000,156503031_Francisella_tularensis_subsp._holar:0.000000)0.000000:0.000000,115315238_Francisella_tularensis_subsp._holar:0.000000)0.000000:0.000000,89256857_Francisella_tularensis_subsp._holar:0.000000)1.000000:0.769056,50086123_Acinetobacter_sp._ADP1:0.052363)0.000000:0.000000)0.691000:0.034899)0.843000:0.129075,(110835072_Alcanivorax_borkumensis_SK2:0.063434,((53805221_Methylococcus_capsulatus_str._Bath:0.241909,51892492_Symbiobacterium_thermophilum_IAM_14:0.614268)0.789000:0.252283,((54295581_Legionella_pneumophila_str._Lens:0.000000,52842947_Legionella_pneumophila_subsp._pneum:0.000000)0.000000:0.000000,(148358517_Legionella_pneumophila_str._Corby:0.000000,54298735_Legionella_pneumophila_str._Paris:0.000000)0.000000:0.000000)0.949000:0.267547)0.740000:0.080884)0.001000:0.000000)0.688000:0.123752)0.707000:0.075560,((156742326_Roseiflexus_castenholzii_DSM_13941:0.000000,148656597_Roseiflexus_sp._RS-1:0.000000)0.781000:0.091017,163846820_Chloroflexus_aurantiacus_J-10-fl:0.083480)0.868000:0.226618)0.887000:0.198962,(57866767_Staphylococcus_epidermidis_RP62A:0.000000,27467814_Staphylococcus_epidermidis_ATCC_122:0.000000)0.462000:0.000000)0.914000:0.098273,(82750825_Staphylococcus_aureus_RF122:0.000000,(49483384_Staphylococcus_aureus_subsp._aureus:0.000000,(15926804_Staphylococcus_aureus_subsp._aureus:0.000000,(15924211_Staphylococcus_aureus_subsp._aureus:0.000000,(49486060_Staphylococcus_aureus_subsp._aureus:0.000000,(21282833_Staphylococcus_aureus_subsp._aureus:0.000000,(148267712_Staphylococcus_aureus_subsp._aureus:0.000000,(150393770_Staphylococcus_aureus_subsp._aureus:0.000000,(156979542_Staphylococcus_aureus_subsp._aureus:0.000000,(57651789_Staphylococcus_aureus_subsp._aureus:0.000000,(162138557_Staphylococcus_aureus_subsp._aureus:0.000000,(161353527_Staphylococcus_aureus_subsp._aureus:0.000000,(151221343_Staphylococcus_aureus_subsp._aureus:0.000000,161509393_Staphylococcus_aureus_subsp._aureus:0.000000)0.000000:0.000000)0.000000:0.000000)0.000000:0.000000)0.000000:0.000000)0.000000:0.000000)0.000000:0.000000)0.000000:0.000000)0.000000:0.000000)0.000000:0.000000)0.000000:0.000000)0.000000:0.000000)0.000000:0.000000)0.747000:0.047612)0.001000:0.000000,70726695_Staphylococcus_haemolyticus_JCSC143:0.049731)0.758000:0.050060,73662860_Staphylococcus_saprophyticus_subsp.:0.000000)0.000000:0.000000,((((146328639_Dichelobacter_nodosus_VCS1703A:0.423416,((30263864_Bacillus_anthracis_str._Ames:0.000000,49186711_Bacillus_anthracis_str._Sterne:0.000000)0.000000:0.000000,((49479408_Bacillus_thuringiensis_serovar_konk:0.000000,47529290_Bacillus_anthracis_str._Ames_Ancest:0.000000)0.000000:0.000000,((42782953_Bacillus_cereus_ATCC_10987:0.000000,52141627_Bacillus_cereus_E33L:0.000000)0.000000:0.000000,((118479083_Bacillus_thuringiensis_str._Al_Haka:0.000000,30021949_Bacillus_cereus_ATCC_14579:0.000000)0.000000:0.000000,(163941599_Bacillus_weihenstephanensis_KBAB4:0.000000,152976227_Bacillus_cereus_subsp._cytotoxis_NV:0.000000)0.000000:0.000000)0.000000:0.000000)0.000000:0.000000)0.000000:0.000000)0.957000:0.270005)0.000000:0.000000,((154685994_Bacillus_amyloliquefaciens_FZB42:0.037346,(15615066_Bacillus_halodurans_C-125:0.134939,(52080181_Bacillus_licheniformis_ATCC_14580:0.000000,(52785558_Bacillus_licheniformis_ATCC_14580:0.000000,157692258_Bacillus_pumilus_SAFR-032:0.000000)0.000000:0.000000)0.507000:0.000000)0.634000:0.021307)0.793000:0.091162,16078641_Bacillus_subtilis_subsp._subtilis_s:0.000000)0.793000:0.064796)0.750000:0.050218,(56964079_Bacillus_clausii_KSM-K16:0.053630,23098965_Oceanobacillus_iheyensis_HTE831:0.094577)0.755000:0.080787)0.000000:0.000000,((138894698_Geobacillus_thermodenitrificans_NG8:0.000000,56419712_Geobacillus_kaustophilus_HTA426:0.000000)0.778000:0.037765,172057931_Exiguobacterium_sibiricum_255-15:0.039536)0.790000:0.082655)0.758000:0.060131)0.000000:0.000000,((114332247_Nitrosomonas_eutropha_C91:0.111555,30248109_Nitrosomonas_europaea_ATCC_19718:0.000000)0.874000:0.244205,(((((91775828_Methylobacillus_flagellatus_KT:0.146189,82701844_Nitrosospira_multiformis_ATCC_25196:0.000000)0.298000:0.068599,(134094112_Herminiimonas_arsenicoxydans:0.000000,152981152_Janthinobacterium_sp._Marseille:0.000000)0.926000:0.322658)0.821000:0.108337,((74317860_Thiobacillus_denitrificans_ATCC_252:0.288438,(56478389_Azoarcus_sp._EbN1:0.000000,119897807_Azoarcus_sp._BH72:0.055907)0.791000:0.252783)0.732000:0.061563,71908617_Dechloromonas_aromatica_RCB:0.178984)0.000000:0.000000)0.742000:0.094578,(171057670_Leptothrix_cholodnii_SP-6:0.000000,((((91787579_Polaromonas_sp._JS666:0.000000,121604373_Polaromonas_naphthalenivorans_CJ2:0.000000)0.894000:0.099233,124268098_Methylibium_petroleiphilum_PM1:0.090625)0.760000:0.047770,89900202_Rhodoferax_ferrireducens_T118:0.057907)0.839000:0.102256,(121595651_Acidovorax_sp._JS42:0.000000,(120610570_Acidovorax_avenae_subsp._citrulli_A:0.000000,(121607322_Verminephrobacter_eiseniae_EF01-2:0.000000,160900771_Delftia_acidovorans_SPH-1:0.000000)0.000000:0.000000)0.894000:0.093667)0.260000:0.046678)0.772000:0.047612)0.987000:0.462227)0.000000:0.000136,(((((15795093_Neisseria_meningitidis_Z2491:0.000000,(161870801_Neisseria_meningitidis_053442:0.000000,15676187_Neisseria_meningitidis_MC58:0.000000)0.000000:0.000000)0.450000:0.000000,59802054_Neisseria_gonorrhoeae_FA_1090:0.047972)0.003000:0.000000,121634133_Neisseria_meningitidis_FAM18:0.050600)0.945000:0.394137,34497820_Chromobacterium_violaceum_ATCC_1247:0.039930)0.752000:0.153127,((((115351006_Burkholderia_ambifaria_AMMD:0.000000,172060011_Burkholderia_ambifaria_MC40-6:0.000000)0.000000:0.000000,((78065662_Burkholderia_sp._383:0.000000,170732387_Burkholderia_cenocepacia_MC0-3:0.000000)0.000000:0.000000,((107022154_Burkholderia_cenocepacia_AU_1054:0.000000,116689099_Burkholderia_cenocepacia_HI2424:0.000000)0.000000:0.000000,((134295107_Burkholderia_vietnamiensis_G4:0.000000,161525397_Burkholderia_multivorans_ATCC_17616:0.000000)0.000000:0.000000,((126440045_Burkholderia_pseudomallei_668:0.000000,126454053_Burkholderia_pseudomallei_1106a:0.000000)0.000000:0.000000,((53720092_Burkholderia_pseudomallei_K96243:0.000000,76811134_Burkholderia_pseudomallei_1710b:0.000000)0.000000:0.000000,((53724755_Burkholderia_mallei_ATCC_23344:0.000000,121599814_Burkholderia_mallei_SAVP1:0.000000)0.000000:0.000000,(124386177_Burkholderia_mallei_NCTC_10229:0.000000,(126451073_Burkholderia_mallei_NCTC_10247:0.000000,161723147_Burkholderia_thailandensis_E264:0.000000)0.000000:0.000000)0.000000:0.000000)0.000000:0.000000)0.000000:0.000000)0.000000:0.000000)0.000000:0.000000)0.000000:0.000000)0.000000:0.000000)0.915000:0.050847,91784779_Burkholderia_xenovorans_LB400:0.000000)0.795000:0.060952,((((73540608_Ralstonia_eutropha_JMP134:0.000000,(113868669_Ralstonia_eutropha_H16:0.000000,17545659_Ralstonia_solanacearum_GMI1000:0.000000)0.000000:0.000000)0.854000:0.053073,(145588710_Polynucleobacter_sp._QLW-P1DMWA-1:0.000000,171463906_Polynucleobacter_necessarius_STIR1:0.000000)0.937000:0.180171)0.000000:0.000000,94311512_Ralstonia_metallidurans_CH34:0.000000)0.522000:0.101134,(((33602413_Bordetella_bronchiseptica_RB50:0.000000,(33596301_Bordetella_parapertussis_12822:0.000000,33593657_Bordetella_pertussis_Tohama_I:0.000000)0.000000:0.000000)0.929000:0.163209,163856229_Bordetella_petrii_DSM_12804:0.000000)0.459000:0.106705,187477874_Bordetella_avium_197N:0.000000)0.000000:0.000000)0.764000:0.055527)0.812000:0.098749)0.787000:0.084451)0.924000:0.340947)0.806000:0.218658)0.816000:0.054702,((((((71902883_Streptococcus_pyogenes_MGAS6180:0.000000,(94991738_Streptococcus_pyogenes_MGAS2096:0.000000,(94993614_Streptococcus_pyogenes_MGAS10750:0.000000,(15674443_Streptococcus_pyogenes_M1_GAS:0.000000,(71910037_Streptococcus_pyogenes_MGAS5005:0.000000,(161485754_Streptococcus_pyogenes_MGAS315:0.000000,(28895108_Streptococcus_pyogenes_SSI-1:0.000000,(19745395_Streptococcus_pyogenes_MGAS8232:0.000000,(50913601_Streptococcus_pyogenes_MGAS10394:0.000000,(139473081_Streptococcus_pyogenes_str._Manfred:0.000000,94989732_Streptococcus_pyogenes_MGAS10270:0.000000)0.000000:0.000000)0.000000:0.000000)0.000000:0.000000)0.000000:0.000000)0.000000:0.000000)0.000000:0.000000)0.000000:0.000000)0.000000:0.000000)0.000000:0.000000)0.842000:0.046370,((39938668_Onion_yellows_phytoplasma_OY-M:0.000000,85057817_Aster_yellows_witches-broom_phytopl:0.000000)0.835000:0.203887,(71893504_Mycoplasma_hyopneumoniae_J:0.000000,(54020105_Mycoplasma_hyopneumoniae_232:0.000000,72080491_Mycoplasma_hyopneumoniae_7448:0.000000)0.000000:0.000000)0.936000:0.311437)0.806000:0.244554)0.000000:0.000000,(169833128_Streptococcus_pneumoniae_Hungary19A:0.000000,(182684918_Streptococcus_pneumoniae_CGSP14:0.000000,(15901807_Streptococcus_pneumoniae_TIGR4:0.000000,(15903840_Streptococcus_pneumoniae_R6:0.000000,(116516502_Streptococcus_pneumoniae_D39:0.000000,(116628486_Streptococcus_thermophilus_LMD-9:0.000000,(55821770_Streptococcus_thermophilus_LMG_1831:0.000000,55823688_Streptococcus_thermophilus_CNRZ1066:0.000000)0.000000:0.000000)0.000000:0.000000)0.000000:0.000000)0.000000:0.000000)0.000000:0.000000)0.000000:0.000000)0.869000:0.000000)0.182000:0.000000,(24378848_Streptococcus_mutans_UA159:0.112948,(157149972_Streptococcus_gordonii_str._Challis:0.045606,(125718904_Streptococcus_sanguinis_SK36:0.000000,((((146319648_Streptococcus_suis_05ZYH33:0.000000,146321846_Streptococcus_suis_98HAH33:0.000000)0.000000:0.000000,161486745_Streptococcus_agalactiae_A909:0.000000)0.000000:0.000000,25011859_Streptococcus_agalactiae_NEM316:0.000000)0.000000:0.000000,22537916_Streptococcus_agalactiae_2603V_R:0.000000)0.000000:0.000000)0.919000:0.032716)0.928000:0.022050)0.000000:0.000000)0.852000:0.101428,169827068_Lysinibacillus_sphaericus_C3-41:0.110764)0.766000:0.051725,((16803859_Listeria_monocytogenes_EGD-e:0.000000,46908051_Listeria_monocytogenes_str._4b_F236:0.000000)0.000000:0.000000,(16800999_Listeria_innocua_Clip11262:0.000000,116873254_Listeria_welshimeri_serovar_6b_str.:0.000000)0.000000:0.000000)0.777000:0.050478)0.000000:0.000000)0.786000:0.050100,(116514360_Lactobacillus_delbrueckii_subsp._bu:0.000000,104774275_Lactobacillus_delbrueckii_subsp._bu:0.000000)0.805000:0.065997)0.781000:0.062049,29377575_Enterococcus_faecalis_V583:0.104189)0.000000:0.000000,((58337591_Lactobacillus_acidophilus_NCFM:0.000000,161507725_Lactobacillus_helveticus_DPC_4571:0.000000)0.508000:0.000000,(42519408_Lactobacillus_johnsonii_NCC_533:0.000000,116629422_Lactobacillus_gasseri_ATCC_33323:0.000000)0.837000:0.053523)0.795000:0.068876)0.766000:0.052979,((81428308_Lactobacillus_sakei_subsp._sakei_23:0.000000,(125624960_Lactococcus_lactis_subsp._cremoris_:0.000000,(116512862_Lactococcus_lactis_subsp._cremoris_:0.000000,15673908_Lactococcus_lactis_subsp._lactis_Il:0.000000)0.000000:0.000000)0.940000:0.103188)0.000000:0.000000,(116495103_Lactobacillus_casei_ATCC_334:0.000000,(((170016872_Leuconostoc_citreum_KM20:0.102348,116618604_Leuconostoc_mesenteroides_subsp._me:0.000000)0.418000:0.051452,90961594_Lactobacillus_salivarius_UCC118:0.000000)0.763000:0.046851,((28378320_Lactobacillus_plantarum_WCFS1:0.045466,116333599_Lactobacillus_brevis_ATCC_367:0.000000)0.761000:0.043308,((148544392_Lactobacillus_reuteri_F275:0.046508,116492600_Pediococcus_pentosaceus_ATCC_25745:0.000000)0.865000:0.096365,184155723_Lactobacillus_fermentum_IFO_3956:0.071950)0.397000:0.024282)0.620000:0.018860)0.855000:0.118463)0.478000:0.059525)0.000000:0.000000)0.499000:0.107246,162447122_Acholeplasma_laidlawii_PG-8A:0.000000)0.998000:0.746928,50365038_Mesoplasma_florum_L1:0.164319)0.475000:0.000000,42560854_Mycoplasma_mycoides_subsp._mycoides:0.000000,83319551_Mycoplasma_capricolum_subsp._capric:0.000000);
