# Supplementary material for: Genome-wide phylogenetic analysis of the pathogenic potential of Vibrio furnissii
Source: Front Microbiol. 2014 Aug 21;5:435. doi: 10.3389/fmicb.2014.00435 (PMC4139957; doi:10.3389/fmicb.2014.00435)
Supplement: Supplementary file 1 [file DataSheet1.ZIP › all_vfu_trees/VfuA00024.afa-gb-o.phylip_phyml_tree.txt]

((((((((((((((((((((((((((((((89110883_Escherichia_coli_W3110:0.000000,(15804752_Escherichia_coli_O157_H7_EDL933:0.000000,(15834393_Escherichia_coli_O157_H7_str._Sakai:0.000000,(24115518_Shigella_flexneri_2a_str._301:0.000000,(30065535_Shigella_flexneri_2a_str._2457T:0.000000,(82546596_Shigella_boydii_Sb227:0.000000,(110644519_Escherichia_coli_536:0.000000,(110808081_Shigella_flexneri_5_str._8401:0.000000,(157157207_Escherichia_coli_E24377A:0.000000,(187733504_Shigella_boydii_CDC_3083-94:0.000000,(26251055_Escherichia_coli_CFT073:0.000000,157163626_Escherichia_coli_HS:0.000000)0.000000:0.000000)0.000000:0.000000)0.000000:0.000000)0.000000:0.000000)0.000000:0.000000)0.000000:0.000000)0.000000:0.000000)0.000000:0.000000)0.000000:0.000000)0.000000:0.000000)0.000000:0.000000,16131985_Escherichia_coli_str._K-12_substr._:0.000000)0.000000:0.000000,170021827_Escherichia_coli_ATCC_8739:0.000000)0.000000:0.000000,170083609_Escherichia_coli_str._K-12_substr._:0.000000)0.000000:0.000000,170682986_Escherichia_coli_SECEC_SMS-3-5:0.000000)0.000000:0.000000,74314648_Shigella_sonnei_Ss046:0.000000)0.000000:0.000000,82779457_Shigella_dysenteriae_Sd197:0.000000)0.000000:0.000000,91213712_Escherichia_coli_UTI89:0.000000)0.484000:0.000000,(157147868_Citrobacter_koseri_ATCC_BAA-895:0.010611,((146310011_Enterobacter_sp._638:0.021319,152973032_Klebsiella_pneumoniae_subsp._pneumo:0.011020)0.785000:0.010486,(161505146_Salmonella_enterica_subsp._arizonae:0.010487,((16767597_Salmonella_typhimurium_LT2:0.000000,(56416142_Salmonella_enterica_subsp._enterica:0.000000,(62182797_Salmonella_enterica_subsp._enterica:0.000000,161617621_Salmonella_enterica_subsp._enterica:0.000000)0.000000:0.000000)0.000000:0.000000)0.439000:0.000000,(16763170_Salmonella_enterica_subsp._enterica:0.000000,29144649_Salmonella_enterica_subsp._enterica:0.000000)0.913000:0.010564)0.000000:0.000000)0.775000:0.010508)0.000000:0.000000)0.766000:0.010452)0.410000:0.010453,156932392_Enterobacter_sakazakii_ATCC_BAA-894:0.000000)0.940000:0.052612,(85058290_Sodalis_glossinidius_str._morsitans:0.093849,(157368669_Serratia_proteamaculans_568:0.048009,((16120699_Yersinia_pestis_CO92:0.000000,(22124534_Yersinia_pestis_KIM:0.000000,((45440373_Yersinia_pestis_biovar_Microtus_str:0.000000,(51594768_Yersinia_pseudotuberculosis_IP_3295:0.000000,108813467_Yersinia_pestis_Nepal516:0.000000)0.000000:0.000000)0.000000:0.000000,(108809910_Yersinia_pestis_Antiqua:0.000000,(145600858_Yersinia_pestis_Pestoides_F:0.000000,(153949315_Yersinia_pseudotuberculosis_IP_3175:0.000000,(162418972_Yersinia_pestis_Angola:0.000000,170026024_Yersinia_pseudotuberculosis_YPIII:0.000000)0.000000:0.000000)0.000000:0.000000)0.000000:0.000000)0.000000:0.000000)0.000000:0.000000)0.000000:0.000000)0.447000:0.000000,123440751_Yersinia_enterocolitica_subsp._ente:0.033403)0.772000:0.011265)0.668000:0.010579)0.798000:0.023305)0.738000:0.011773,50122886_Erwinia_carotovora_subsp._atrosepti:0.096427)0.000000:0.000000,82701814_Nitrosospira_multiformis_ATCC_25196:0.295193)0.819000:0.033125,(((94676507_Baumannia_cicadellinicola_str._Hc:0.171039,((15603764_Pasteurella_multocida_subsp._multoc:0.041896,(((16272127_Haemophilus_influenzae_Rd_KW20:0.000000,148825571_Haemophilus_influenzae_PittEE:0.000000)0.469000:0.000000,68248768_Haemophilus_influenzae_86-028NP:0.011041)0.910000:0.038380,((52425919_Mannheimia_succiniciproducens_MBEL5:0.074773,152978398_Actinobacillus_succinogenes_130Z:0.027266)0.881000:0.032275,(170718450_Haemophilus_somnus_2336:0.000000,113461443_Haemophilus_somnus_129PT:0.010800)0.002000:0.000000)0.979000:0.058254)0.765000:0.012443)0.845000:0.040366,((126208871_Actinobacillus_pleuropneumoniae_L20:0.000000,165976837_Actinobacillus_pleuropneumoniae_ser:0.000000)0.884000:0.047634,33151832_Haemophilus_ducreyi_35000HP:0.085742)0.821000:0.046806)0.964000:0.123887)0.023000:0.045336,((71891863_Candidatus_Blochmannia_pennsylvanic:0.094570,33519553_Candidatus_Blochmannia_floridanus:0.228538)0.986000:0.314622,32491177_Wigglesworthia_glossinidia_endosymb:0.328481)0.946000:0.219711)0.447000:0.029476,37528416_Photorhabdus_luminescens_subsp._lau:0.114059)0.754000:0.029378)0.893000:0.057777,((54310439_Photobacterium_profundum_SS9:0.093206,59712938_Vibrio_fischeri_ES114:0.075207)0.140000:0.025500,((27364684_Vibrio_vulnificus_CMCP6:0.000000,37681263_Vibrio_vulnificus_YJ016:0.000000)0.422000:0.000000,(XX_VfuA00024_:0.033491,(156972482_Vibrio_harveyi_ATCC_BAA-1116:0.000000,(28899599_Vibrio_parahaemolyticus_RIMD_221063:0.000000,(15640366_Vibrio_cholerae_O1_biovar_eltor_str:0.000000,147674504_Vibrio_cholerae_O395:0.000000)0.934000:0.021602)0.671000:0.010579)0.785000:0.010446)0.718000:0.010965)0.001000:0.000000)0.983000:0.086726)0.837000:0.028537,((((((((((114048929_Shewanella_sp._MR-7:0.000000,(117919041_Shewanella_sp._ANA-3:0.000000,113968933_Shewanella_sp._MR-4:0.000000)0.000000:0.000000)0.480000:0.000000,(146294376_Shewanella_putrefaciens_CN-32:0.000000,120597483_Shewanella_sp._W3-18-1:0.000000)0.864000:0.010855)0.795000:0.010804,(153002282_Shewanella_baltica_OS185:0.000000,(160877006_Shewanella_baltica_OS195:0.000000,126172798_Shewanella_baltica_OS155:0.000000)0.000000:0.000000)0.785000:0.010981)0.885000:0.022185,119776166_Shewanella_amazonensis_SB2B:0.033431)0.819000:0.018806,(114564480_Shewanella_frigidimarina_NCIMB_400:0.104639,91794562_Shewanella_denitrificans_OS217:0.019702)0.345000:0.031619)0.805000:0.023020,((167625549_Shewanella_halifaxensis_HAW-EB4:0.021707,((170728505_Shewanella_woodyi_ATCC_51908:0.000000,157373927_Shewanella_sediminis_HAW-EB3:0.055831)0.818000:0.021691,127511491_Shewanella_loihica_PV-4:0.023089)0.761000:0.021981)0.004000:0.000000,157963363_Shewanella_pealeana_ATCC_700345:0.000000)0.001000:0.000000)0.934000:0.087761,109899784_Pseudoalteromonas_atlantica_T6c:0.155619)0.916000:0.079489,77359450_Pseudoalteromonas_haloplanktis_TAC1:0.000000)0.825000:0.044369,71279706_Colwellia_psychrerythraea_34H:0.217154)0.613000:0.020240,(56461402_Idiomarina_loihiensis_L2TR:0.085338,((145297907_Aeromonas_salmonicida_subsp._salmon:0.021783,117618102_Aeromonas_hydrophila_subsp._hydroph:0.000000)0.982000:0.112206,119946943_Psychromonas_ingrahamii_37:0.095673)0.890000:0.055017)0.265000:0.025149)0.971000:0.085656)0.809000:0.043483,(((((92114647_Chromohalobacter_salexigens_DSM_304:0.154242,187478375_Bordetella_avium_197N:0.052245)0.798000:0.058376,163856650_Bordetella_petrii_DSM_12804:0.103280)0.527000:0.026858,(33601870_Bordetella_bronchiseptica_RB50:0.000000,(161610387_Bordetella_parapertussis_12822:0.000000,33592417_Bordetella_pertussis_Tohama_I:0.000000)0.000000:0.000000)0.977000:0.106113)0.762000:0.031823,(((146305656_Pseudomonas_mendocina_ymp:0.028284,((((148549986_Pseudomonas_putida_F1:0.000000,(26991586_Pseudomonas_putida_KT2440:0.000000,167035950_Pseudomonas_putida_GB-1:0.000000)0.000000:0.000000)0.810000:0.010755,104783888_Pseudomonas_entomophila_L48:0.010756)0.784000:0.010698,170723858_Pseudomonas_putida_W619:0.000000)0.816000:0.010525,(((66043826_Pseudomonas_syringae_pv._syringae_B:0.000000,(71734600_Pseudomonas_syringae_pv._phaseolico:0.000000,(28872069_Pseudomonas_syringae_pv._tomato_str:0.000000,77456737_Pseudomonas_fluorescens_PfO-1:0.020903)0.000000:0.000000)0.000000:0.000000)0.467000:0.000000,70734056_Pseudomonas_fluorescens_Pf-5:0.020866)0.769000:0.009527,146284112_Pseudomonas_stutzeri_A1501:0.104752)0.866000:0.022143)0.737000:0.007712)0.838000:0.040204,((116053106_Pseudomonas_aeruginosa_UCBPP-PA14:0.000000,15600150_Pseudomonas_aeruginosa_PAO1:0.010470)0.000000:0.000000,152989546_Pseudomonas_aeruginosa_PA7:0.010619)0.637000:0.000035)0.880000:0.056444,(((114320023_Alkalilimnicola_ehrlichei_MLHE-1:0.110008,((((78048436_Xanthomonas_campestris_pv._vesicato:0.000000,84624749_Xanthomonas_oryzae_pv._oryzae_MAFF_:0.011153)0.000000:0.000000,21243455_Xanthomonas_axonopodis_pv._citri_st:0.021989)0.764000:0.011256,(21231986_Xanthomonas_campestris_pv._campestr:0.000000,66767887_Xanthomonas_campestris_pv._campestr:0.000000)0.753000:0.010663)0.726000:0.009402,(15837966_Xylella_fastidiosa_9a5c:0.000000,(170729910_Xylella_fastidiosa_M12:0.000000,(28198513_Xylella_fastidiosa_Temecula1:0.000000,182681190_Xylella_fastidiosa_M23:0.000000)0.000000:0.000000)0.000000:0.000000)0.980000:0.112368)0.988000:0.149380)0.869000:0.077052,53804267_Methylococcus_capsulatus_str._Bath:0.240243)0.847000:0.053488,77166347_Nitrosococcus_oceani_ATCC_19707:0.313763)0.420000:0.051308)0.569000:0.039165)0.788000:0.034094,(120555691_Marinobacter_aquaeolei_VT8:0.081567,83648056_Hahella_chejuensis_KCTC_2396:0.216554)0.808000:0.080091)0.876000:0.062342)0.830000:0.043653,((((91776474_Methylobacillus_flagellatus_KT:0.034629,((((160900092_Delftia_acidovorans_SPH-1:0.097054,((71908489_Dechloromonas_aromatica_RCB:0.078892,134094668_Herminiimonas_arsenicoxydans:0.025098)0.727000:0.016249,152979838_Janthinobacterium_sp._Marseille:0.032103)0.807000:0.023770)0.802000:0.020569,(((91790692_Polaromonas_sp._JS666:0.071201,121606971_Polaromonas_naphthalenivorans_CJ2:0.000000)0.828000:0.048984,124267981_Methylibium_petroleiphilum_PM1:0.046511)0.780000:0.027902,89899418_Rhodoferax_ferrireducens_T118:0.077751)0.749000:0.015185)0.718000:0.015436,((171060918_Leptothrix_cholodnii_SP-6:0.044194,121594039_Acidovorax_sp._JS42:0.138523)0.738000:0.018738,119899838_Azoarcus_sp._BH72:0.069754)0.767000:0.017458)0.404000:0.030830,(121608618_Verminephrobacter_eiseniae_EF01-2:0.153138,120611618_Acidovorax_avenae_subsp._citrulli_A:0.072533)0.259000:0.017933)0.931000:0.070352)0.845000:0.088238,34496046_Chromobacterium_violaceum_ATCC_1247:0.117522)0.921000:0.083467,85375224_Erythrobacter_litoralis_HTCC2594:0.152671)0.762000:0.080522,(110835074_Alcanivorax_borkumensis_SK2:0.182180,((((169794305_Acinetobacter_baumannii:0.000000,126643385_Acinetobacter_baumannii_ATCC_17978:0.000000)0.531000:0.000000,169634811_Acinetobacter_baumannii:0.010314)0.741000:0.019543,50086514_Acinetobacter_sp._ADP1:0.058106)0.935000:0.123556,((93007042_Psychrobacter_cryohalolentis_K5:0.021359,71066480_Psychrobacter_arcticus_273-4:0.000000)0.891000:0.095859,148653892_Psychrobacter_sp._PRwf-1:0.057510)0.987000:0.196678)0.829000:0.067495)0.604000:0.069741)0.741000:0.018310)0.877000:0.068478,152996656_Marinomonas_sp._MWYL1:0.187904)0.679000:0.021875,(90022324_Saccharophagus_degradans_2-40:0.230428,((54298979_Legionella_pneumophila_str._Paris:0.000000,(54295813_Legionella_pneumophila_str._Lens:0.000000,(52843167_Legionella_pneumophila_subsp._pneum:0.000000,148361314_Legionella_pneumophila_str._Corby:0.000000)0.000000:0.000000)0.000000:0.000000)0.997000:0.355186,((89255860_Francisella_tularensis_subsp._holar:0.000000,(110670004_Francisella_tularensis_subsp._tular:0.000000,(115314349_Francisella_tularensis_subsp._holar:0.000000,(134302532_Francisella_tularensis_subsp._tular:0.000000,(156501843_Francisella_tularensis_subsp._holar:0.000000,(187931338_Francisella_tularensis_subsp._media:0.000000,(56707533_Francisella_tularensis_subsp._tular:0.000000,118497081_Francisella_tularensis_subsp._novic:0.000000)0.000000:0.000000)0.000000:0.000000)0.000000:0.000000)0.000000:0.000000)0.000000:0.000000)0.000000:0.000000)0.838000:0.066170,167626587_Francisella_philomiragia_subsp._phi:0.107505)0.995000:0.300911)0.641000:0.049982)0.374000:0.034872)0.812000:0.058262,((118602381_Candidatus_Ruthia_magnifica_str._Cm:0.050672,148244485_Candidatus_Vesicomyosocius_okutanii:0.066562)0.968000:0.167810,((((94313043_Ralstonia_metallidurans_CH34:0.364376,146329401_Dichelobacter_nodosus_VCS1703A:0.721509)0.588000:0.017865,121997615_Halorhodospira_halophila_SL1:0.558599)0.890000:0.167706,(154706090_Coxiella_burnetii_Dugway_5J108-111:0.000000,(29655113_Coxiella_burnetii_RSA_493:0.000000,161830960_Coxiella_burnetii_RSA_331:0.000000)0.000000:0.000000)0.977000:0.278238)0.762000:0.082288,78485258_Thiomicrospira_crunogena_XCL-2:0.241577)0.567000:0.085033)0.837000:0.099695)0.934000:0.173088,(162457318_Sorangium_cellulosum_So_ce_56:0.613054,42523341_Bdellovibrio_bacteriovorus_HD100:0.564490)0.056000:0.112274)0.710000:0.031260,((((116328502_Leptospira_borgpetersenii_serovar_H:0.000000,116331232_Leptospira_borgpetersenii_serovar_H:0.000000)0.892000:0.022847,(45657246_Leptospira_interrogans_serovar_Cope:0.000000,24215316_Leptospira_interrogans_serovar_Lai_:0.000000)0.474000:0.000000)0.919000:0.172179,183221915_Leptospira_biflexa_serovar_Patoc_st:0.090908)0.988000:0.388052,((134298320_Desulfotomaculum_reducens_MI-1:0.777983,167630816_Heliobacterium_modesticaldum_Ice1:0.166278)0.807000:0.098560,((153005175_Anaeromyxobacter_sp._Fw109-5:0.086830,86157934_Anaeromyxobacter_dehalogenans_2CP-C:0.089484)0.986000:0.305036,108760031_Myxococcus_xanthus_DK_1622:0.239060)0.896000:0.160063)0.847000:0.112605)0.889000:0.149242)0.906000:0.143607,(((15645969_Helicobacter_pylori_26695:0.291581,(32267337_Helicobacter_hepaticus_ATCC_51449:0.075488,34557639_Wolinella_succinogenes_DSM_1740:0.418494)0.873000:0.113786)0.920000:0.147814,((152990549_Nitratiruptor_sp._SB155-2:0.042956,152992672_Sulfurovum_sp._NBC37-1:0.650817)0.837000:0.123502,157738392_Arcobacter_butzleri_RM4018:0.252452)0.913000:0.179207)0.506000:0.067423,((((154174301_Campylobacter_curvus_525.92:0.000000,157164361_Campylobacter_concisus_13826:0.174213)0.972000:0.182369,118474973_Campylobacter_fetus_subsp._fetus_82:0.277063)0.258000:0.048260,154147880_Campylobacter_hominis_ATCC_BAA-381:0.259036)0.923000:0.128640,((157415114_Campylobacter_jejuni_subsp._jejuni_:0.000000,121612932_Campylobacter_jejuni_subsp._jejuni_:0.000000)0.605000:0.005591,15792185_Campylobacter_jejuni_subsp._jejuni_:0.034887)0.936000:0.205911)0.952000:0.215413)0.962000:0.326799)0.880000:0.198903,(((((15893329_Clostridium_acetobutylicum_ATCC_824:0.106015,((110802920_Clostridium_perfringens_SM101:0.000000,(18309010_Clostridium_perfringens_str._13:0.000000,110798633_Clostridium_perfringens_ATCC_13124:0.000000)0.000000:0.000000)0.999000:0.209357,(150014910_Clostridium_beijerinckii_NCIMB_8052:0.093544,187932700_Clostridium_botulinum_B_str._Eklund:0.079585)0.847000:0.067613)0.102000:0.023043)0.839000:0.055220,((170755106_Clostridium_botulinum_B1_str._Okra:0.000000,(148378032_Clostridium_botulinum_A_str._ATCC_3:0.000000,(153932372_Clostridium_botulinum_A_str._ATCC_1:0.000000,(153937664_Clostridium_botulinum_A_str._Hall:0.000000,(170757058_Clostridium_botulinum_B1_str._Okra:0.010510,(170759780_Clostridium_botulinum_A3_str._Loch_:0.021257,153938292_Clostridium_botulinum_F_str._Langel:0.021130)0.000000:0.000000)0.000000:0.000000)0.000000:0.000000)0.000000:0.000000)0.000000:0.000000)0.956000:0.150300,153952711_Clostridium_kluyveri_DSM_555:0.213743)0.882000:0.082009)0.680000:0.042550,28209853_Clostridium_tetani_E88:0.185736)0.617000:0.005334,118445161_Clostridium_novyi_NT:0.197538)0.851000:0.074196,((150391888_Alkaliphilus_metalliredigens_QYMF:0.249940,158321354_Alkaliphilus_oremlandii_OhILAs:0.226846)0.806000:0.061492,(((((((89897894_Chlamydophila_felis_Fe_C-56:0.036908,29840682_Chlamydophila_caviae_GPIC:0.018241)0.741000:0.019502,62185496_Chlamydophila_abortus_S26_3:0.029719)0.940000:0.134132,(15618748_Chlamydophila_pneumoniae_CWL029:0.000000,(16752199_Chlamydophila_pneumoniae_AR39:0.000000,(15836372_Chlamydophila_pneumoniae_J138:0.000000,33242199_Chlamydophila_pneumoniae_TW-183:0.000000)0.000000:0.000000)0.000000:0.000000)0.978000:0.167134)0.862000:0.096998,((15605432_Chlamydia_trachomatis_D_UW-3_CX:0.000000,(76789439_Chlamydia_trachomatis_A_HAR-13:0.000000,(166154041_Chlamydia_trachomatis_434_Bu:0.000000,166154916_Chlamydia_trachomatis_L2b_UCH-1_pro:0.000000)0.000000:0.000000)0.000000:0.000000)0.994000:0.218285,15834697_Chlamydia_muridarum_Nigg:0.019408)0.985000:0.251320)0.917000:0.148776,46445657_Candidatus_Protochlamydia_amoebophi:0.131116)0.648000:0.095510,182413793_Opitutus_terrae_PB90-1:0.378185)0.861000:0.153379,19703690_Fusobacterium_nucleatum_subsp._nucl:0.347753)0.920000:0.155389)0.823000:0.050867)0.995000:0.430039)0.183000:0.070235,(((170742741_Methylobacterium_sp._4-46:0.093973,170746788_Methylobacterium_radiotolerans_JCM_:0.229314)0.107000:0.054797,171060274_Leptothrix_cholodnii_SP-6:0.204974)0.000000:0.000000,(75674896_Nitrobacter_winogradskyi_Nb-255:0.080278,(27381742_Bradyrhizobium_japonicum_USDA_110:0.002601,(146342531_Bradyrhizobium_sp._ORS278:0.000000,148257452_Bradyrhizobium_sp._BTAi1:0.021061)0.995000:0.152570)0.865000:0.067224)0.952000:0.116547)0.988000:0.498623)0.998000:0.562434,169829304_Lysinibacillus_sphaericus_C3-41:0.336603)0.799000:0.112774,172056799_Exiguobacterium_sibiricum_255-15:0.507202)0.829000:0.109369,((138896101_Geobacillus_thermodenitrificans_NG8:0.000000,56421063_Geobacillus_kaustophilus_HTA426:0.031163)0.918000:0.134078,((((((52141166_Bacillus_cereus_E33L:0.000000,(47778311_Bacillus_anthracis_str._Ames_Ancest:0.000000,30022416_Bacillus_cereus_ATCC_14579:0.000000)0.000000:0.000000)0.000000:0.000000,(30264410_Bacillus_anthracis_str._Ames:0.000000,49187231_Bacillus_anthracis_str._Sterne:0.000000)0.000000:0.000000)0.000000:0.000000,42783465_Bacillus_cereus_ATCC_10987:0.000000)0.510000:0.000000,163942094_Bacillus_weihenstephanensis_KBAB4:0.042924)0.491000:0.010422,(118479503_Bacillus_thuringiensis_str._Al_Haka:0.000000,49481397_Bacillus_thuringiensis_serovar_konk:0.000000)0.468000:0.000000)0.834000:0.046210,152976768_Bacillus_cereus_subsp._cytotoxis_NV:0.019548)0.999000:0.324280)0.733000:0.044323)0.992000:0.305576,52081651_Bacillus_licheniformis_ATCC_14580:0.000000,52787035_Bacillus_licheniformis_ATCC_14580:0.000000);
