# Supplementary material for: Genome-wide phylogenetic analysis of the pathogenic potential of Vibrio furnissii
Source: Front Microbiol. 2014 Aug 21;5:435. doi: 10.3389/fmicb.2014.00435 (PMC4139957; doi:10.3389/fmicb.2014.00435)
Supplement: Supplementary file 1 [file DataSheet1.ZIP › all_vfu_trees/VfuA00027.afa-gb-o.phylip_phyml_tree.txt]

(((((((((((((((((((((52425970_Mannheimia_succiniciproducens_MBEL5:0.017956,152979228_Actinobacillus_succinogenes_130Z:0.065434)0.882000:0.025893,((16272550_Haemophilus_influenzae_Rd_KW20:0.000000,68249307_Haemophilus_influenzae_86-028NP:0.000000)0.000000:0.000000,(148827899_Haemophilus_influenzae_PittGG:0.000000,148825504_Haemophilus_influenzae_PittEE:0.000000)0.000000:0.000000)0.966000:0.037074)0.477000:0.009336,(15603032_Pasteurella_multocida_subsp._multoc:0.013079,(113460365_Haemophilus_somnus_129PT:0.000000,170719005_Haemophilus_somnus_2336:0.000000)0.991000:0.063910)0.722000:0.021510)0.000000:0.000000,(153952211_Campylobacter_jejuni_subsp._doylei_:0.111149,((126208718_Actinobacillus_pleuropneumoniae_L20:0.000000,165976670_Actinobacillus_pleuropneumoniae_ser:0.000000)0.978000:0.103992,152977708_Actinobacillus_succinogenes_130Z:0.079131)1.000000:0.254867)0.788000:0.049466)0.866000:0.029268,((165976672_Actinobacillus_pleuropneumoniae_ser:0.000000,126208720_Actinobacillus_pleuropneumoniae_L20:0.000000)0.885000:0.041747,52425433_Mannheimia_succiniciproducens_MBEL5:0.091873)0.847000:0.028723)0.900000:0.045090,((((93006247_Psychrobacter_cryohalolentis_K5:0.000000,71065608_Psychrobacter_arcticus_273-4:0.017301)0.738000:0.026688,148653340_Psychrobacter_sp._PRwf-1:0.038687)0.941000:0.053829,((((15676690_Neisseria_meningitidis_MC58:0.000000,161869738_Neisseria_meningitidis_053442:0.000000)0.000000:0.000000,121634586_Neisseria_meningitidis_FAM18:0.000000)0.000000:0.000000,15793959_Neisseria_meningitidis_Z2491:0.000000)0.473000:0.000000,59800821_Neisseria_gonorrhoeae_FA_1090:0.008926)0.990000:0.112745)0.766000:0.021895,154147951_Campylobacter_hominis_ATCC_BAA-381:0.170046)0.886000:0.052213)0.599000:0.025858,((22127310_Yersinia_pestis_KIM:0.000000,45443186_Yersinia_pestis_biovar_Microtus_str:0.000000)0.000000:0.000000,((108813358_Yersinia_pestis_Nepal516:0.000000,16121074_Yersinia_pestis_CO92:0.000000)0.000000:0.000000,((108809382_Yersinia_pestis_Antiqua:0.000000,170023027_Yersinia_pseudotuberculosis_YPIII:0.000000)0.000000:0.000000,(51597573_Yersinia_pseudotuberculosis_IP_3295:0.000000,153949157_Yersinia_pseudotuberculosis_IP_3175:0.000000)0.000000:0.000000)0.000000:0.000000)0.000000:0.000000)0.997000:0.115078)0.781000:0.024894,37524918_Photorhabdus_luminescens_subsp._lau:0.069735)0.932000:0.078839,117618173_Aeromonas_hydrophila_subsp._hydroph:0.133153)0.742000:0.017096,(((170727434_Shewanella_woodyi_ATCC_51908:0.000000,157374699_Shewanella_sediminis_HAW-EB3:0.008567)0.001000:0.000000,(127513418_Shewanella_loihica_PV-4:0.027046,(157962484_Shewanella_pealeana_ATCC_700345:0.008726,167624668_Shewanella_halifaxensis_HAW-EB4:0.000000)0.841000:0.027595)0.837000:0.026078)0.894000:0.037755,(((126172679_Shewanella_baltica_OS155:0.000000,(153002413_Shewanella_baltica_OS185:0.000000,160877134_Shewanella_baltica_OS195:0.000000)0.000000:0.000000)0.474000:0.000000,((114049061_Shewanella_sp._MR-7:0.000000,113968799_Shewanella_sp._MR-4:0.000000)0.842000:0.008409,117918907_Shewanella_sp._ANA-3:0.000000)0.739000:0.008454)0.432000:0.008477,(120597381_Shewanella_sp._W3-18-1:0.000000,146294479_Shewanella_putrefaciens_CN-32:0.000000)0.434000:0.000000)0.848000:0.035178)0.981000:0.103535)0.941000:0.075336,(15600796_Vibrio_cholerae_O1_biovar_eltor_str:0.000000,147672366_Vibrio_cholerae_O395:0.000000)0.933000:0.057286)0.648000:0.032822,(157375202_Shewanella_sediminis_HAW-EB3:0.066939,(54309184_Photobacterium_profundum_SS9:0.044536,((156974317_Vibrio_harveyi_ATCC_BAA-1116:0.009636,28898030_Vibrio_parahaemolyticus_RIMD_221063:0.024584)0.413000:0.008702,(27366088_Vibrio_vulnificus_CMCP6:0.000000,37679645_Vibrio_vulnificus_YJ016:0.000000)0.921000:0.028295)0.944000:0.054112)0.805000:0.029706)0.845000:0.052763)0.378000:0.048961,83643382_Hahella_chejuensis_KCTC_2396:0.249612)0.919000:0.128044,((150401312_Methanococcus_aeolicus_Nankai-3:0.248144,15668853_Methanocaldococcus_jannaschii_DSM_2:0.269128)0.998000:0.382163,15605634_Aquifex_aeolicus_VF5:0.204064)0.473000:0.072972)0.913000:0.135571,((108762401_Myxococcus_xanthus_DK_1622:0.730602,((((78777343_Sulfurimonas_denitrificans_DSM_1251:0.389562,15603450_Pasteurella_multocida_subsp._multoc:0.330695)0.900000:0.149258,((116327953_Leptospira_borgpetersenii_serovar_H:0.000000,116330835_Leptospira_borgpetersenii_serovar_H:0.000000)0.706000:0.016399,(24214367_Leptospira_interrogans_serovar_Lai_:0.000000,45657966_Leptospira_interrogans_serovar_Cope:0.000000)0.721000:0.020038)0.996000:0.352005)0.133000:0.082437,((157376339_Shewanella_sediminis_HAW-EB3:0.024905,((((28898148_Vibrio_parahaemolyticus_RIMD_221063:0.000000,59711659_Vibrio_fischeri_ES114:0.017316)0.003000:0.000000,((15641326_Vibrio_cholerae_O1_biovar_eltor_str:0.008477,147674466_Vibrio_cholerae_O395:0.000000)0.741000:0.013563,29349147_Bacteroides_thetaiotaomicron_VPI-54:0.397820)0.846000:0.030189)0.494000:0.008711,(37680255_Vibrio_vulnificus_YJ016:0.000000,27365597_Vibrio_vulnificus_CMCP6:0.000000)0.463000:0.000000)0.686000:0.008511,(54308409_Photobacterium_profundum_SS9:0.003402,(119946001_Psychromonas_ingrahamii_37:0.072088,119945999_Psychromonas_ingrahamii_37:0.092955)0.928000:0.047142)0.791000:0.015456)0.000000:0.000000)0.926000:0.127629,(((((147675598_Vibrio_cholerae_O395:0.008094,15640365_Vibrio_cholerae_O1_biovar_eltor_str:0.000000)0.580000:0.008124,XX_VfuA00027_:0.000000)0.917000:0.016565,(37681264_Vibrio_vulnificus_YJ016:0.000000,27364683_Vibrio_vulnificus_CMCP6:0.000000)0.786000:0.008456)0.764000:0.008082,(156972486_Vibrio_harveyi_ATCC_BAA-1116:0.000000,28899600_Vibrio_parahaemolyticus_RIMD_221063:0.000000)0.770000:0.008296)0.711000:0.032032,54310440_Photobacterium_profundum_SS9:0.012368)0.980000:0.176461)0.985000:0.214710)0.890000:0.129687,183219653_Leptospira_biflexa_serovar_Patoc_st:0.448114)0.473000:0.059213)0.895000:0.135859,150388531_Alkaliphilus_metalliredigens_QYMF:0.699225)0.983000:0.213523)0.790000:0.068612,(169237506_Halobacterium_salinarum_R1:0.058973,55380105_Haloarcula_marismortui_ATCC_43049:0.047258)0.996000:0.278467)0.808000:0.058208,(182413071_Opitutus_terrae_PB90-1:0.298928,(108803004_Rubrobacter_xylanophilus_DSM_9941:0.560687,15678812_Methanothermobacter_thermautotrophi:0.803736)0.721000:0.189665)0.309000:0.028646)0.941000:0.131266,((126180397_Methanoculleus_marisnigri_JR1:0.187899,124486325_Methanocorpusculum_labreanum_Z:0.175956)0.879000:0.067068,88603198_Methanospirillum_hungatei_JF-1:0.136696)0.935000:0.098543)0.272000:0.039431,(((((121997158_Halorhodospira_halophila_SL1:0.196544,(114797982_Hyphomonas_neptunium_ATCC_15444:0.175101,114568623_Maricaulis_maris_MCS10:0.212224)0.995000:0.244997)0.914000:0.111908,((120437917_Gramella_forsetii_KT0803:0.262110,(((52079191_Bacillus_licheniformis_ATCC_14580:0.000000,52784558_Bacillus_licheniformis_ATCC_14580:0.000000)0.877000:0.085850,56963213_Bacillus_clausii_KSM-K16:0.450242)0.907000:0.110433,73661613_Staphylococcus_saprophyticus_subsp.:0.099262)0.992000:0.188223)0.900000:0.078710,23099995_Oceanobacillus_iheyensis_HTE831:0.097018)0.001000:0.000000)0.737000:0.014265,(((((((114321085_Alkalilimnicola_ehrlichei_MLHE-1:0.087910,121997245_Halorhodospira_halophila_SL1:0.084787)0.998000:0.215203,115523301_Rhodopseudomonas_palustris_BisA53:0.182020)0.682000:0.036340,(((146307803_Pseudomonas_mendocina_ymp:0.071491,92113918_Chromohalobacter_salexigens_DSM_304:0.117701)0.921000:0.051763,120554720_Marinobacter_aquaeolei_VT8:0.032311)0.961000:0.072718,(((91793811_Shewanella_denitrificans_OS217:0.067540,71278242_Colwellia_psychrerythraea_34H:0.051394)0.911000:0.065414,77362275_Pseudoalteromonas_haloplanktis_TAC1:0.095869)0.961000:0.107988,154253684_Parvibaculum_lavamentivorans_DS-1:0.203081)0.638000:0.040305)0.741000:0.017274)0.893000:0.049163,((((19551476_Corynebacterium_glutamicum_ATCC_130:0.000000,(62389123_Corynebacterium_glutamicum_ATCC_130:0.000000,145294344_Corynebacterium_glutamicum_R:0.000000)0.000000:0.000000)0.932000:0.052096,25026750_Corynebacterium_efficiens_YS-314:0.023441)0.952000:0.081231,(38232804_Corynebacterium_diphtheriae_NCTC_13:0.027508,172041618_Corynebacterium_urealyticum_DSM_710:0.092218)0.740000:0.035133)0.898000:0.068145,(108562640_Helicobacter_pylori_HPAG1:0.000000,109947997_Helicobacter_acinonychis_str._Sheeb:0.017069)0.938000:0.074605)0.993000:0.136754)0.888000:0.050809,76801290_Natronomonas_pharaonis_DSM_2160:0.223917)0.697000:0.021820,(77919668_Pelobacter_carbinolicus_DSM_2380:0.145416,51244619_Desulfotalea_psychrophila_LSv54:0.122101)0.986000:0.146201)0.831000:0.029168,(((((15927490_Staphylococcus_aureus_subsp._aureus:0.000000,(49486736_Staphylococcus_aureus_subsp._aureus:0.000000,21283586_Staphylococcus_aureus_subsp._aureus:0.000000)0.000000:0.000000)0.000000:0.000000,((15924906_Staphylococcus_aureus_subsp._aureus:0.000000,57650669_Staphylococcus_aureus_subsp._aureus:0.000000)0.000000:0.000000,((88195817_Staphylococcus_aureus_subsp._aureus:0.000000,148268390_Staphylococcus_aureus_subsp._aureus:0.000000)0.000000:0.000000,((150394452_Staphylococcus_aureus_subsp._aureus:0.000000,151222066_Staphylococcus_aureus_subsp._aureus:0.000000)0.000000:0.000000,((156980232_Staphylococcus_aureus_subsp._aureus:0.000000,87160976_Staphylococcus_aureus_subsp._aureus:0.000000)0.000000:0.000000,(161510140_Staphylococcus_aureus_subsp._aureus:0.000000,(82751574_Staphylococcus_aureus_RF122:0.000000,49484158_Staphylococcus_aureus_subsp._aureus:0.000000)0.000000:0.000000)0.000000:0.000000)0.000000:0.000000)0.000000:0.000000)0.000000:0.000000)0.000000:0.000000)0.745000:0.018780,73662184_Staphylococcus_saprophyticus_subsp.:0.023067)0.999000:0.180362,(52078934_Bacillus_licheniformis_ATCC_14580:0.000000,52784308_Bacillus_licheniformis_ATCC_14580:0.000000)0.981000:0.125623)0.307000:0.050175,56965752_Bacillus_clausii_KSM-K16:0.124179)1.000000:0.161920)0.810000:0.023290)0.882000:0.065276,77165905_Nitrosococcus_oceani_ATCC_19707:0.320088)0.573000:0.035131,(56461496_Idiomarina_loihiensis_L2TR:0.455327,((32472392_Rhodopirellula_baltica_SH_1:0.358661,90021005_Saccharophagus_degradans_2-40:0.262865)0.784000:0.035887,109898037_Pseudoalteromonas_atlantica_T6c:0.198043)0.498000:0.066175)0.955000:0.138472)0.914000:0.084703)0.904000:0.140867,51891265_Symbiobacterium_thermophilum_IAM_14:0.214113)1.000000:0.810287,32266084_Helicobacter_hepaticus_ATCC_51449:0.368654,34557682_Wolinella_succinogenes_DSM_1740:0.099930);
