# Supplementary material for: Genome-wide phylogenetic analysis of the pathogenic potential of Vibrio furnissii
Source: Front Microbiol. 2014 Aug 21;5:435. doi: 10.3389/fmicb.2014.00435 (PMC4139957; doi:10.3389/fmicb.2014.00435)
Supplement: Supplementary file 1 [file DataSheet1.ZIP › all_vfu_trees/VfuA00028.afa-gb-o.phylip_phyml_tree.txt]

((((((((((((((((((((((((((71280933_Colwellia_psychrerythraea_34H:0.200412,(83644002_Hahella_chejuensis_KCTC_2396:0.235365,71281444_Colwellia_psychrerythraea_34H:0.119131)0.768000:0.064110)0.740000:0.060427,(120556009_Marinobacter_aquaeolei_VT8:0.000903,56460529_Idiomarina_loihiensis_L2TR:0.273598)0.968000:0.220614)0.883000:0.109968,(((((145299579_Aeromonas_salmonicida_subsp._salmon:0.021005,117618584_Aeromonas_hydrophila_subsp._hydroph:0.019592)0.822000:0.050995,(147671512_Vibrio_cholerae_O395:0.192800,((((37676688_Vibrio_vulnificus_YJ016:0.000000,27366911_Vibrio_vulnificus_CMCP6:0.000000)0.859000:0.023242,28900855_Vibrio_parahaemolyticus_RIMD_221063:0.012505)0.001000:0.000000,54303603_Photobacterium_profundum_SS9:0.121766)0.650000:0.031251,(15641325_Vibrio_cholerae_O1_biovar_eltor_str:0.000000,147674508_Vibrio_cholerae_O395:0.000000)0.891000:0.055046)0.800000:0.036726)0.811000:0.047498)0.291000:0.036660,(59713352_Vibrio_fischeri_ES114:0.051000,59713353_Vibrio_fischeri_ES114:0.000000)0.909000:0.095550)0.935000:0.110376,(157376368_Shewanella_sediminis_HAW-EB3:0.134295,28900346_Vibrio_parahaemolyticus_RIMD_221063:0.124562)0.277000:0.019855)0.744000:0.031651,(59712649_Vibrio_fischeri_ES114:0.179916,((90019992_Saccharophagus_degradans_2-40:0.196680,(157963082_Shewanella_pealeana_ATCC_700345:0.086685,157375446_Shewanella_sediminis_HAW-EB3:0.111427)0.845000:0.148467)0.698000:0.114507,(145299675_Aeromonas_salmonicida_subsp._salmon:0.082125,117619899_Aeromonas_hydrophila_subsp._hydroph:0.000000)0.829000:0.066117)0.419000:0.027837)0.710000:0.025674)0.769000:0.032113)0.855000:0.049811,(((((((70731638_Pseudomonas_fluorescens_Pf-5:0.000000,(((77460243_Pseudomonas_fluorescens_PfO-1:0.000000,(((148548667_Pseudomonas_putida_F1:0.000000,26989034_Pseudomonas_putida_KT2440:0.000000)0.460000:0.000000,167032920_Pseudomonas_putida_GB-1:0.012166)0.000000:0.000000,104781023_Pseudomonas_entomophila_L48:0.025180)0.767000:0.024172)0.820000:0.012034,170720937_Pseudomonas_putida_W619:0.011955)0.000000:0.000000,(28869455_Pseudomonas_syringae_pv._tomato_str:0.048857,(71734416_Pseudomonas_syringae_pv._phaseolico:0.011915,66045299_Pseudomonas_syringae_pv._syringae_B:0.000000)0.000000:0.000000)0.462000:0.024594)0.788000:0.012034)0.000000:0.000000,146282372_Pseudomonas_stutzeri_A1501:0.111427)0.841000:0.040250,(152989147_Pseudomonas_aeruginosa_PA7:0.000000,(15598063_Pseudomonas_aeruginosa_PAO1:0.000000,116050870_Pseudomonas_aeruginosa_UCBPP-PA14:0.000000)0.000000:0.000000)0.950000:0.077852)0.678000:0.020840,146307467_Pseudomonas_mendocina_ymp:0.057914)0.991000:0.260770,(((((113971555_Shewanella_sp._MR-4:0.000000,(114046273_Shewanella_sp._MR-7:0.000000,24375378_Shewanella_oneidensis_MR-1:0.000000)0.000000:0.000000)0.512000:0.000000,(146291881_Shewanella_putrefaciens_CN-32:0.000000,120600191_Shewanella_sp._W3-18-1:0.000000)0.903000:0.022838)0.441000:0.011677,117919191_Shewanella_sp._ANA-3:0.000000)0.989000:0.465991,56459286_Idiomarina_loihiensis_L2TR:0.236043)0.810000:0.119846,152994261_Marinomonas_sp._MWYL1:0.079467)0.868000:0.127761)0.569000:0.006764,((((((15599716_Pseudomonas_aeruginosa_PAO1:0.000000,116052550_Pseudomonas_aeruginosa_UCBPP-PA14:0.000000)0.468000:0.000000,152983970_Pseudomonas_aeruginosa_PA7:0.012517)0.842000:0.041590,(((170723564_Pseudomonas_putida_W619:0.034233,104780151_Pseudomonas_entomophila_L48:0.034047)0.921000:0.046941,77457016_Pseudomonas_fluorescens_PfO-1:0.011826)0.766000:0.011031,70734347_Pseudomonas_fluorescens_Pf-5:0.000000)0.898000:0.053539)0.606000:0.039947,146305817_Pseudomonas_mendocina_ymp:0.044785)0.848000:0.063129,146283941_Pseudomonas_stutzeri_A1501:0.099361)0.723000:0.031213,(83644748_Hahella_chejuensis_KCTC_2396:0.084213,120553888_Marinobacter_aquaeolei_VT8:0.139540)0.973000:0.145117)0.744000:0.039354)0.458000:0.052112,(((90021961_Saccharophagus_degradans_2-40:0.145279,(((70734209_Pseudomonas_fluorescens_Pf-5:0.012797,(104779920_Pseudomonas_entomophila_L48:0.000000,(170723741_Pseudomonas_putida_W619:0.002288,(26987322_Pseudomonas_putida_KT2440:0.000000,(148545873_Pseudomonas_putida_F1:0.000000,167031645_Pseudomonas_putida_GB-1:0.000000)0.000000:0.000000)0.925000:0.011008)0.921000:0.011374)0.800000:0.012903)0.605000:0.012672,77456885_Pseudomonas_fluorescens_PfO-1:0.000000)0.823000:0.080059,((71734837_Pseudomonas_syringae_pv._phaseolico:0.012264,66045460_Pseudomonas_syringae_pv._syringae_B:0.000000)0.426000:0.025135,28869643_Pseudomonas_syringae_pv._tomato_str:0.000000)0.699000:0.043390)0.986000:0.269469)0.693000:0.055792,(117619093_Aeromonas_hydrophila_subsp._hydroph:0.082440,90020040_Saccharophagus_degradans_2-40:0.282213)0.778000:0.037394)0.544000:0.019062,(((28898933_Vibrio_parahaemolyticus_RIMD_221063:0.240349,152997597_Marinomonas_sp._MWYL1:0.282207)0.836000:0.114940,(114321086_Alkalilimnicola_ehrlichei_MLHE-1:0.222856,121997246_Halorhodospira_halophila_SL1:0.062413)0.766000:0.069120)0.785000:0.071479,78484915_Thiomicrospira_crunogena_XCL-2:0.164739)0.830000:0.072981)0.828000:0.047391)0.563000:0.002503)0.893000:0.028913,(((((((119775739_Shewanella_amazonensis_SB2B:0.084044,91792074_Shewanella_denitrificans_OS217:0.070909)0.724000:0.017398,((((113971330_Shewanella_sp._MR-4:0.000000,(114048567_Shewanella_sp._MR-7:0.000000,117921611_Shewanella_sp._ANA-3:0.000000)0.000000:0.000000)0.459000:0.000000,50261353_Shewanella_oneidensis_MR-1:0.011194)0.615000:0.011194,(160874237_Shewanella_baltica_OS195:0.000000,(152999618_Shewanella_baltica_OS185:0.000000,126173259_Shewanella_baltica_OS155:0.000000)0.000000:0.000000)0.441000:0.000000)0.432000:0.011256,(120599940_Shewanella_sp._W3-18-1:0.000000,146292124_Shewanella_putrefaciens_CN-32:0.000000)0.526000:0.000000)0.758000:0.013245)0.939000:0.062066,(114562039_Shewanella_frigidimarina_NCIMB_400:0.117477,127513880_Shewanella_loihica_PV-4:0.073257)0.056000:0.016210)0.755000:0.019664,(170725172_Shewanella_woodyi_ATCC_51908:0.097184,157376837_Shewanella_sediminis_HAW-EB3:0.003801)0.811000:0.038823)0.889000:0.085583,83644586_Hahella_chejuensis_KCTC_2396:0.214310)0.748000:0.035144,83644767_Hahella_chejuensis_KCTC_2396:0.153228)0.783000:0.035520,((((((((71734051_Pseudomonas_syringae_pv._phaseolico:0.000000,28869704_Pseudomonas_syringae_pv._tomato_str:0.000000)0.842000:0.012925,66045555_Pseudomonas_syringae_pv._syringae_B:0.000000)0.943000:0.126090,170721465_Pseudomonas_putida_W619:0.107288)0.890000:0.074804,(((37677131_Vibrio_vulnificus_YJ016:0.011842,27367374_Vibrio_vulnificus_CMCP6:0.000000)0.764000:0.034585,(15601660_Vibrio_cholerae_O1_biovar_eltor_str:0.000000,147672281_Vibrio_cholerae_O395:0.000000)0.643000:0.016262)0.985000:0.257607,((66044785_Pseudomonas_syringae_pv._syringae_B:0.271339,152996323_Marinomonas_sp._MWYL1:0.175254)0.929000:0.142616,(120556191_Marinobacter_aquaeolei_VT8:0.008292,156976870_Vibrio_harveyi_ATCC_BAA-1116:0.666879)0.816000:0.124950)0.667000:0.043030)0.781000:0.059102)0.646000:0.005994,(((146284422_Pseudomonas_stutzeri_A1501:0.209758,((((70734176_Pseudomonas_fluorescens_Pf-5:0.025349,77456850_Pseudomonas_fluorescens_PfO-1:0.008920)0.877000:0.046565,((26987300_Pseudomonas_putida_KT2440:0.000000,167031623_Pseudomonas_putida_GB-1:0.013004)0.340000:0.028703,104783791_Pseudomonas_entomophila_L48:0.000000)0.910000:0.054585)0.864000:0.031568,(146305752_Pseudomonas_mendocina_ymp:0.073957,146283963_Pseudomonas_stutzeri_A1501:0.161779)0.760000:0.034186)0.001000:0.000000,(116052992_Pseudomonas_aeruginosa_UCBPP-PA14:0.000000,(15600037_Pseudomonas_aeruginosa_PAO1:0.000000,152986783_Pseudomonas_aeruginosa_PA7:0.000000)0.000000:0.000000)0.972000:0.085669)0.924000:0.181571)0.600000:0.009166,(146282057_Pseudomonas_stutzeri_A1501:0.083413,146306732_Pseudomonas_mendocina_ymp:0.025190)0.923000:0.113636)0.612000:0.081543,(((((66046197_Pseudomonas_syringae_pv._syringae_B:0.000000,71738069_Pseudomonas_syringae_pv._phaseolico:0.000000)0.797000:0.010640,28870271_Pseudomonas_syringae_pv._tomato_str:0.002646)0.855000:0.043680,((71738161_Pseudomonas_syringae_pv._phaseolico:0.000000,66045042_Pseudomonas_syringae_pv._syringae_B:0.000000)0.820000:0.011743,28870835_Pseudomonas_syringae_pv._tomato_str:0.000546)0.849000:0.036358)0.950000:0.082205,((((26991697_Pseudomonas_putida_KT2440:0.000000,167036060_Pseudomonas_putida_GB-1:0.000000)0.491000:0.000000,(148550097_Pseudomonas_putida_F1:0.000000,170719630_Pseudomonas_putida_W619:0.000000)0.844000:0.013022)0.569000:0.003107,104784001_Pseudomonas_entomophila_L48:0.038724)0.957000:0.127942,((77460413_Pseudomonas_fluorescens_PfO-1:0.037514,(70729147_Pseudomonas_fluorescens_Pf-5:0.048364,((((148549098_Pseudomonas_putida_F1:0.000000,26988549_Pseudomonas_putida_KT2440:0.000000)0.919000:0.011471,167032409_Pseudomonas_putida_GB-1:0.011854)0.925000:0.002389,170720613_Pseudomonas_putida_W619:0.000000)0.565000:0.001714,104780695_Pseudomonas_entomophila_L48:0.039282)0.963000:0.068792)0.000000:0.000000)0.876000:0.048544,((116049591_Pseudomonas_aeruginosa_UCBPP-PA14:0.012357,15596843_Pseudomonas_aeruginosa_PAO1:0.000000)0.864000:0.028264,146307474_Pseudomonas_mendocina_ymp:0.096757)0.812000:0.036801)0.838000:0.056108)0.940000:0.126627)0.001000:0.000000,((((146292526_Shewanella_putrefaciens_CN-32:0.000000,120599476_Shewanella_sp._W3-18-1:0.000000)0.984000:0.199567,146280781_Pseudomonas_stutzeri_A1501:0.217075)0.711000:0.032435,((((((((148550096_Pseudomonas_putida_F1:0.000000,26991696_Pseudomonas_putida_KT2440:0.000000)0.931000:0.013168,104784000_Pseudomonas_entomophila_L48:0.000081)0.381000:0.003934,(170719631_Pseudomonas_putida_W619:0.026968,167036059_Pseudomonas_putida_GB-1:0.000000)0.894000:0.009965)0.781000:0.014140,((71734678_Pseudomonas_syringae_pv._phaseolico:0.013036,66043646_Pseudomonas_syringae_pv._syringae_B:0.000000)0.877000:0.035819,28872272_Pseudomonas_syringae_pv._tomato_str:0.009982)0.963000:0.069831)0.785000:0.011889,77456606_Pseudomonas_fluorescens_PfO-1:0.026135)0.002000:0.000000,70733922_Pseudomonas_fluorescens_Pf-5:0.012918)0.887000:0.028562,(66043647_Pseudomonas_syringae_pv._syringae_B:0.012477,(71734220_Pseudomonas_syringae_pv._phaseolico:0.000000,28872271_Pseudomonas_syringae_pv._tomato_str:0.024752)0.002000:0.000000)0.861000:0.026546)0.747000:0.012045,(66045592_Pseudomonas_syringae_pv._syringae_B:0.025234,(71736374_Pseudomonas_syringae_pv._phaseolico:0.000000,28869806_Pseudomonas_syringae_pv._tomato_str:0.000000)0.516000:0.000000)0.950000:0.069386)0.708000:0.014809)0.000000:0.000000,((146308159_Pseudomonas_mendocina_ymp:0.000000,((((70734275_Pseudomonas_fluorescens_Pf-5:0.012061,((((28868276_Pseudomonas_syringae_pv._tomato_str:0.000000,71737108_Pseudomonas_syringae_pv._phaseolico:0.000000)0.000000:0.000000,71736873_Pseudomonas_syringae_pv._phaseolico:0.000000)0.470000:0.000000,66044160_Pseudomonas_syringae_pv._syringae_B:0.012499)0.782000:0.012717,(66048316_Pseudomonas_syringae_pv._syringae_B:0.000000,28872658_Pseudomonas_syringae_pv._tomato_str:0.000000)0.772000:0.012316)0.901000:0.025634)0.001000:0.000000,77456956_Pseudomonas_fluorescens_PfO-1:0.012231)0.753000:0.012286,(146283932_Pseudomonas_stutzeri_A1501:0.038913,170720440_Pseudomonas_putida_W619:0.120244)0.000000:0.000000)0.873000:0.025082,((26991342_Pseudomonas_putida_KT2440:0.000000,(148549722_Pseudomonas_putida_F1:0.000000,167035644_Pseudomonas_putida_GB-1:0.000000)0.000000:0.000000)0.489000:0.000000,(170719964_Pseudomonas_putida_W619:0.000000,104779960_Pseudomonas_entomophila_L48:0.000000)0.838000:0.012093)0.896000:0.054472)0.002000:0.000000)0.880000:0.040700,(15600265_Pseudomonas_aeruginosa_PAO1:0.000000,(116053219_Pseudomonas_aeruginosa_UCBPP-PA14:0.000000,(146280737_Pseudomonas_stutzeri_A1501:0.163926,152983757_Pseudomonas_aeruginosa_PA7:0.000000)0.667000:0.037813)0.266000:0.012106)0.970000:0.087739)0.817000:0.024016)0.771000:0.021029)0.859000:0.047674)0.729000:0.026620)0.842000:0.034916,(((153001933_Shewanella_baltica_OS185:0.000000,(126173182_Shewanella_baltica_OS155:0.000000,160876655_Shewanella_baltica_OS195:0.000000)0.000000:0.000000)0.970000:0.156037,120556176_Marinobacter_aquaeolei_VT8:0.225955)0.752000:0.031761,(71733553_Pseudomonas_syringae_pv._phaseolico:0.174085,(((146306931_Pseudomonas_mendocina_ymp:0.004068,(146282208_Pseudomonas_stutzeri_A1501:0.129893,((((167032661_Pseudomonas_putida_GB-1:0.000000,(26988835_Pseudomonas_putida_KT2440:0.000000,148548834_Pseudomonas_putida_F1:0.000000)0.000000:0.000000)0.455000:0.000000,104782763_Pseudomonas_entomophila_L48:0.013197)0.002000:0.000000,((70729309_Pseudomonas_fluorescens_Pf-5:0.026357,77458060_Pseudomonas_fluorescens_PfO-1:0.000000)0.874000:0.026066,(71733972_Pseudomonas_syringae_pv._phaseolico:0.000000,(66046635_Pseudomonas_syringae_pv._syringae_B:0.000000,28869218_Pseudomonas_syringae_pv._tomato_str:0.000000)0.000000:0.000000)0.615000:0.004812)0.801000:0.024202)0.698000:0.027489,170720816_Pseudomonas_putida_W619:0.000000)0.808000:0.034661)0.740000:0.033230)0.899000:0.035078,((15596758_Pseudomonas_aeruginosa_PAO1:0.000000,116049504_Pseudomonas_aeruginosa_UCBPP-PA14:0.000000)0.913000:0.012313,152986892_Pseudomonas_aeruginosa_PA7:0.000000)0.001000:0.000000)0.985000:0.216115,((((71725176_Pseudomonas_syringae_pv._phaseolico:0.012205,71736337_Pseudomonas_syringae_pv._phaseolico:0.012250)0.091000:0.000000,66048317_Pseudomonas_syringae_pv._syringae_B:0.000000)0.817000:0.012236,28872659_Pseudomonas_syringae_pv._tomato_str:0.000000)0.964000:0.215598,(71736958_Pseudomonas_syringae_pv._phaseolico:0.000000,(66045477_Pseudomonas_syringae_pv._syringae_B:0.000000,28869665_Pseudomonas_syringae_pv._tomato_str:0.000000)0.000000:0.000000)0.990000:0.258211)0.117000:0.028468)0.476000:0.041868)0.790000:0.046777)0.831000:0.051486)0.715000:0.025594,(146283258_Pseudomonas_stutzeri_A1501:0.064680,(((((((83642995_Hahella_chejuensis_KCTC_2396:0.162994,((148547312_Pseudomonas_putida_F1:0.000000,170721444_Pseudomonas_putida_W619:0.000000)0.472000:0.000000,(((146309465_Pseudomonas_mendocina_ymp:0.258722,170721768_Pseudomonas_putida_W619:0.246912)0.338000:0.092559,104781177_Pseudomonas_entomophila_L48:0.000000)0.531000:0.050464,167033274_Pseudomonas_putida_GB-1:0.000000)0.427000:0.012070)0.912000:0.078392)0.778000:0.035311,((120599464_Shewanella_sp._W3-18-1:0.000000,146292538_Shewanella_putrefaciens_CN-32:0.000000)0.863000:0.069714,152996786_Marinomonas_sp._MWYL1:0.146574)0.878000:0.102216)0.752000:0.039245,((((66044123_Pseudomonas_syringae_pv._syringae_B:0.000000,71734687_Pseudomonas_syringae_pv._phaseolico:0.000000)0.812000:0.049215,77460487_Pseudomonas_fluorescens_PfO-1:0.122844)0.869000:0.064193,((66046580_Pseudomonas_syringae_pv._syringae_B:0.000000,(71736146_Pseudomonas_syringae_pv._phaseolico:0.000000,28870740_Pseudomonas_syringae_pv._tomato_str:0.000000)0.000000:0.000000)0.682000:0.010145,66045870_Pseudomonas_syringae_pv._syringae_B:0.056053)0.832000:0.045075)0.910000:0.083770,((((((15596448_Pseudomonas_aeruginosa_PAO1:0.012717,152988740_Pseudomonas_aeruginosa_PA7:0.000000)0.002000:0.000000,116049203_Pseudomonas_aeruginosa_UCBPP-PA14:0.012658)0.836000:0.051696,(((71734280_Pseudomonas_syringae_pv._phaseolico:0.000000,66046343_Pseudomonas_syringae_pv._syringae_B:0.000000)0.499000:0.000000,28870443_Pseudomonas_syringae_pv._tomato_str:0.012347)0.911000:0.063829,77461054_Pseudomonas_fluorescens_PfO-1:0.072358)0.344000:0.032389)0.843000:0.049626,(((70730719_Pseudomonas_fluorescens_Pf-5:0.000000,77459132_Pseudomonas_fluorescens_PfO-1:0.026285)0.921000:0.042683,((((((71733951_Pseudomonas_syringae_pv._phaseolico:0.000000,28867696_Pseudomonas_syringae_pv._tomato_str:0.012603)0.968000:0.038614,(70733993_Pseudomonas_fluorescens_Pf-5:0.000000,66047930_Pseudomonas_syringae_pv._syringae_B:0.013039)0.734000:0.013314)0.001000:0.000000,77456675_Pseudomonas_fluorescens_PfO-1:0.026577)0.802000:0.012869,70733994_Pseudomonas_fluorescens_Pf-5:0.013235)0.757000:0.014239,((104784080_Pseudomonas_entomophila_L48:0.013126,148545594_Pseudomonas_putida_F1:0.000000)0.004000:0.000000,(26987059_Pseudomonas_putida_KT2440:0.000000,(167031358_Pseudomonas_putida_GB-1:0.000000,170724047_Pseudomonas_putida_W619:0.000000)0.000000:0.000000)0.901000:0.013433)0.868000:0.028195)0.730000:0.012326,(71735769_Pseudomonas_syringae_pv._phaseolico:0.000000,(28868542_Pseudomonas_syringae_pv._tomato_str:0.013418,66044401_Pseudomonas_syringae_pv._syringae_B:0.000000)0.446000:0.013596)0.953000:0.073881)0.897000:0.040926)0.001000:0.000000,(((146307494_Pseudomonas_mendocina_ymp:0.024351,((104782647_Pseudomonas_entomophila_L48:0.053017,(70729125_Pseudomonas_fluorescens_Pf-5:0.018585,77457857_Pseudomonas_fluorescens_PfO-1:0.019746)0.907000:0.056380)0.858000:0.032776,(146282253_Pseudomonas_stutzeri_A1501:0.000000,146282252_Pseudomonas_stutzeri_A1501:0.073203)0.949000:0.038080)0.000000:0.000000)0.762000:0.012600,70729775_Pseudomonas_fluorescens_Pf-5:0.129893)0.739000:0.025592,(152999433_Shewanella_baltica_OS185:0.000000,(126175638_Shewanella_baltica_OS155:0.000000,160874051_Shewanella_baltica_OS195:0.000000)0.000000:0.000000)0.983000:0.092333)0.763000:0.013535)0.882000:0.026706)0.724000:0.013021,(((28870737_Pseudomonas_syringae_pv._tomato_str:0.016273,66046577_Pseudomonas_syringae_pv._syringae_B:0.008255)0.999000:0.156116,70729905_Pseudomonas_fluorescens_Pf-5:0.021808)0.633000:0.016817,((28871756_Pseudomonas_syringae_pv._tomato_str:0.011283,66044738_Pseudomonas_syringae_pv._syringae_B:0.000000)0.838000:0.040844,70729551_Pseudomonas_fluorescens_Pf-5:0.068050)0.935000:0.084858)0.787000:0.031005)0.000000:0.000000,((66045349_Pseudomonas_syringae_pv._syringae_B:0.132603,77457645_Pseudomonas_fluorescens_PfO-1:0.085961)0.318000:0.015447,((15596805_Pseudomonas_aeruginosa_PAO1:0.000000,(116049553_Pseudomonas_aeruginosa_UCBPP-PA14:0.000000,152988227_Pseudomonas_aeruginosa_PA7:0.000000)0.000000:0.000000)0.917000:0.050329,((71733856_Pseudomonas_syringae_pv._phaseolico:0.000000,66047445_Pseudomonas_syringae_pv._syringae_B:0.000000)0.863000:0.012770,(28871675_Pseudomonas_syringae_pv._tomato_str:0.000000,28872674_Pseudomonas_syringae_pv._tomato_str:0.000000)0.505000:0.000000)0.929000:0.065599)0.749000:0.015697)0.851000:0.032345)0.202000:0.027133)0.645000:0.008541)0.728000:0.022611,70732694_Pseudomonas_fluorescens_Pf-5:0.117909)0.880000:0.044872,((152997328_Marinomonas_sp._MWYL1:0.000000,152997327_Marinomonas_sp._MWYL1:0.000000)0.841000:0.062080,(120598773_Shewanella_sp._W3-18-1:0.000000,146293150_Shewanella_putrefaciens_CN-32:0.000000)0.917000:0.083158)0.915000:0.079580)0.000000:0.000000,56459719_Idiomarina_loihiensis_L2TR:0.129866)0.842000:0.054738,((28868215_Pseudomonas_syringae_pv._tomato_str:0.000000,66044115_Pseudomonas_syringae_pv._syringae_B:0.000000)0.481000:0.000000,71734466_Pseudomonas_syringae_pv._phaseolico:0.011502)0.967000:0.128960)0.902000:0.097634)0.893000:0.101337)0.596000:0.022305,((121996976_Halorhodospira_halophila_SL1:0.221923,(121997350_Halorhodospira_halophila_SL1:0.279678,120553280_Marinobacter_aquaeolei_VT8:0.215118)0.340000:0.104496)0.684000:0.122608,114320257_Alkalilimnicola_ehrlichei_MLHE-1:0.109692)0.851000:0.059984)0.882000:0.056821)0.000000:0.000000)0.754000:0.013153,((((((((114563502_Shewanella_frigidimarina_NCIMB_400:0.078370,91792956_Shewanella_denitrificans_OS217:0.048751)0.280000:0.099425,120556549_Marinobacter_aquaeolei_VT8:0.390901)0.624000:0.024512,27365673_Vibrio_vulnificus_CMCP6:0.248574)0.439000:0.046105,83648708_Hahella_chejuensis_KCTC_2396:0.133912)0.403000:0.055954,((126175268_Shewanella_baltica_OS155:0.000000,153001590_Shewanella_baltica_OS185:0.000000)0.913000:0.193615,26989542_Pseudomonas_putida_KT2440:0.200766)0.846000:0.138068)0.891000:0.071308,(((54302047_Photobacterium_profundum_SS9:0.292754,157962219_Shewanella_pealeana_ATCC_700345:0.153334)0.000000:0.000000,(77361657_Pseudoalteromonas_haloplanktis_TAC1:0.191060,157374151_Shewanella_sediminis_HAW-EB3:0.125418)0.656000:0.060444)0.132000:0.037651,54308182_Photobacterium_profundum_SS9:0.134132)0.781000:0.049254)0.833000:0.050266,(((146307672_Pseudomonas_mendocina_ymp:0.041297,(15598116_Pseudomonas_aeruginosa_PAO1:0.000000,(116050922_Pseudomonas_aeruginosa_UCBPP-PA14:0.000000,152984300_Pseudomonas_aeruginosa_PA7:0.000000)0.000000:0.000000)0.881000:0.059673)0.734000:0.034845,146280693_Pseudomonas_stutzeri_A1501:0.123402)0.957000:0.144233,(((145299272_Aeromonas_salmonicida_subsp._salmon:0.025505,117620060_Aeromonas_hydrophila_subsp._hydroph:0.000000)0.985000:0.166259,(((((37678468_Vibrio_vulnificus_YJ016:0.000000,27364275_Vibrio_vulnificus_CMCP6:0.000000)0.770000:0.025630,28896957_Vibrio_parahaemolyticus_RIMD_221063:0.071697)0.666000:0.073535,(15640246_Vibrio_cholerae_O1_biovar_eltor_str:0.000000,147674999_Vibrio_cholerae_O395:0.000000)0.883000:0.078984)0.916000:0.099852,(54309325_Photobacterium_profundum_SS9:0.115309,((((((((117921737_Shewanella_sp._ANA-3:0.000000,(126173115_Shewanella_baltica_OS155:0.000000,(153002003_Shewanella_baltica_OS185:0.000000,160876723_Shewanella_baltica_OS195:0.000000)0.000000:0.000000)0.888000:0.011708)0.004000:0.000000,(113971653_Shewanella_sp._MR-4:0.000000,(117921928_Shewanella_sp._ANA-3:0.000000,114046140_Shewanella_sp._MR-7:0.000000)0.000000:0.000000)0.920000:0.011849)0.921000:0.004591,(114048690_Shewanella_sp._MR-7:0.000000,113969168_Shewanella_sp._MR-4:0.000000)0.927000:0.007568)0.910000:0.011323,((126172890_Shewanella_baltica_OS155:0.000000,(160876893_Shewanella_baltica_OS195:0.000000,153002173_Shewanella_baltica_OS185:0.000000)0.000000:0.000000)0.853000:0.011926,(120597574_Shewanella_sp._W3-18-1:0.000000,146294287_Shewanella_putrefaciens_CN-32:0.000000)0.463000:0.000000)0.669000:0.023985)0.000000:0.000000,(120597723_Shewanella_sp._W3-18-1:0.000000,146294140_Shewanella_putrefaciens_CN-32:0.000000)0.000000:0.000000)0.011000:0.000000,(114561767_Shewanella_frigidimarina_NCIMB_400:0.128060,(157376664_Shewanella_sediminis_HAW-EB3:0.078086,119776012_Shewanella_amazonensis_SB2B:0.040281)0.000000:0.000000)0.820000:0.023467)0.679000:0.023559,24372574_Shewanella_oneidensis_MR-1:0.000000)0.802000:0.024846,(((157376891_Shewanella_sediminis_HAW-EB3:0.000000,77359662_Pseudoalteromonas_haloplanktis_TAC1:0.056988)0.891000:0.036770,157373976_Shewanella_sediminis_HAW-EB3:0.014708)0.852000:0.035701,127511742_Shewanella_loihica_PV-4:0.067913)0.296000:0.011900)0.936000:0.097379)0.553000:0.026596)0.771000:0.057349,((54309261_Photobacterium_profundum_SS9:0.025323,83646471_Hahella_chejuensis_KCTC_2396:0.161585)0.765000:0.037401,((((117617924_Aeromonas_hydrophila_subsp._hydroph:0.000000,145297317_Aeromonas_salmonicida_subsp._salmon:0.012173)0.946000:0.191794,54303526_Photobacterium_profundum_SS9:0.184444)0.850000:0.094807,(((((((167625921_Shewanella_halifaxensis_HAW-EB4:0.031221,157377348_Shewanella_sediminis_HAW-EB3:0.025488)0.777000:0.014422,153001062_Shewanella_baltica_OS185:0.030991)0.936000:0.048131,127511171_Shewanella_loihica_PV-4:0.000000)0.780000:0.071747,71279880_Colwellia_psychrerythraea_34H:0.221065)0.896000:0.136546,54301884_Photobacterium_profundum_SS9:0.000000)0.978000:0.178825,((157375918_Shewanella_sediminis_HAW-EB3:0.035599,((127513972_Shewanella_loihica_PV-4:0.087812,157374637_Shewanella_sediminis_HAW-EB3:0.060122)0.887000:0.044631,54301708_Photobacterium_profundum_SS9:0.024216)0.694000:0.016451)0.558000:0.056376,(71279484_Colwellia_psychrerythraea_34H:0.354852,(((114049285_Shewanella_sp._MR-7:0.000000,117922356_Shewanella_sp._ANA-3:0.000000)0.451000:0.000000,113972055_Shewanella_sp._MR-4:0.012355)0.055000:0.036535,(153002612_Shewanella_baltica_OS185:0.000000,160877335_Shewanella_baltica_OS195:0.000000)0.768000:0.028291)0.848000:0.085628)0.740000:0.024949)0.785000:0.046133)0.765000:0.035934,(((27366036_Vibrio_vulnificus_CMCP6:0.000000,37679698_Vibrio_vulnificus_YJ016:0.000000)0.847000:0.041952,(147675234_Vibrio_cholerae_O395:0.000000,15641424_Vibrio_cholerae_O1_biovar_eltor_str:0.000000)0.872000:0.036093)0.889000:0.076118,156974700_Vibrio_harveyi_ATCC_BAA-1116:0.005175)0.956000:0.128464)0.731000:0.033874)0.700000:0.028964,((54302061_Photobacterium_profundum_SS9:0.150106,((77458779_Pseudomonas_fluorescens_PfO-1:0.054100,70730262_Pseudomonas_fluorescens_Pf-5:0.056293)0.930000:0.109751,((71736806_Pseudomonas_syringae_pv._phaseolico:0.000000,28870402_Pseudomonas_syringae_pv._tomato_str:0.000000)0.865000:0.088737,145300865_Aeromonas_salmonicida_subsp._salmon:0.139550)0.502000:0.050591)0.907000:0.096621)0.000000:0.000000,((27366502_Vibrio_vulnificus_CMCP6:0.000000,37676209_Vibrio_vulnificus_YJ016:0.000000)0.507000:0.000000,(15601036_Vibrio_cholerae_O1_biovar_eltor_str:0.000000,147671668_Vibrio_cholerae_O395:0.000000)0.963000:0.119936)0.981000:0.137275)0.745000:0.018304)0.844000:0.068637)0.911000:0.127512)0.819000:0.074167)0.678000:0.009932,((27364632_Vibrio_vulnificus_CMCP6:0.000000,37681324_Vibrio_vulnificus_YJ016:0.000000)0.663000:0.026050,(15640311_Vibrio_cholerae_O1_biovar_eltor_str:0.000000,147674450_Vibrio_cholerae_O395:0.000000)0.958000:0.191218)0.984000:0.187268)0.895000:0.058436)0.000000:0.000000)0.781000:0.015345,((((((114046465_Shewanella_sp._MR-7:0.000000,(113969268_Shewanella_sp._MR-4:0.000000,117919372_Shewanella_sp._ANA-3:0.000000)0.000000:0.000000)0.516000:0.000000,(153001964_Shewanella_baltica_OS185:0.000000,(126173153_Shewanella_baltica_OS155:0.000000,(160876685_Shewanella_baltica_OS195:0.000000,(120600046_Shewanella_sp._W3-18-1:0.000000,146292029_Shewanella_putrefaciens_CN-32:0.000000)0.000000:0.000000)0.000000:0.000000)0.000000:0.000000)0.905000:0.034230)0.923000:0.155255,152994448_Marinomonas_sp._MWYL1:0.224602)0.765000:0.036008,120555700_Marinobacter_aquaeolei_VT8:0.129424)0.611000:0.013681,71281197_Colwellia_psychrerythraea_34H:0.315339)0.887000:0.122809,(71281232_Colwellia_psychrerythraea_34H:0.065477,((119773904_Shewanella_amazonensis_SB2B:0.154350,170727158_Shewanella_woodyi_ATCC_51908:0.235495)0.779000:0.079238,77361303_Pseudoalteromonas_haloplanktis_TAC1:0.093250)0.000000:0.000000)0.761000:0.042882)0.888000:0.081899)0.756000:0.012235)0.001000:0.000000,(((((((((167622000_Shewanella_halifaxensis_HAW-EB4:0.034359,157964007_Shewanella_pealeana_ATCC_700345:0.029020)0.962000:0.088309,157377593_Shewanella_sediminis_HAW-EB3:0.000000)0.903000:0.059632,109896474_Pseudoalteromonas_atlantica_T6c:0.128013)0.000000:0.000000,((146291620_Shewanella_putrefaciens_CN-32:0.000000,120600446_Shewanella_sp._W3-18-1:0.000000)0.905000:0.024556,120598850_Shewanella_sp._W3-18-1:0.000000)0.999000:0.190506)0.960000:0.069136,((((127511530_Shewanella_loihica_PV-4:0.000000,157376988_Shewanella_sediminis_HAW-EB3:0.000000)0.497000:0.000000,71278766_Colwellia_psychrerythraea_34H:0.095712)0.995000:0.222745,146282464_Pseudomonas_stutzeri_A1501:0.198639)0.000000:0.000000,152997945_Marinomonas_sp._MWYL1:0.208351)0.880000:0.081009)0.000000:0.000000,((((24375540_Shewanella_oneidensis_MR-1:0.000000,((120600343_Shewanella_sp._W3-18-1:0.000000,146291725_Shewanella_putrefaciens_CN-32:0.000000)0.510000:0.000000,((160873685_Shewanella_baltica_OS195:0.000000,152999089_Shewanella_baltica_OS185:0.000000)0.486000:0.000000,126175966_Shewanella_baltica_OS155:0.012100)0.986000:0.064435)0.857000:0.036891)0.482000:0.023867,117922047_Shewanella_sp._ANA-3:0.000000)0.929000:0.099912,114563110_Shewanella_frigidimarina_NCIMB_400:0.111680)0.944000:0.137732,(((((((126172792_Shewanella_baltica_OS155:0.012029,(160877012_Shewanella_baltica_OS195:0.000000,153002288_Shewanella_baltica_OS185:0.000000)0.453000:0.000000)0.793000:0.051557,(146294381_Shewanella_putrefaciens_CN-32:0.000000,120597478_Shewanella_sp._W3-18-1:0.000000)0.496000:0.000000)0.744000:0.018929,((24372177_Shewanella_oneidensis_MR-1:0.056490,117919035_Shewanella_sp._ANA-3:0.012661)0.697000:0.015026,(114048935_Shewanella_sp._MR-7:0.000000,113968927_Shewanella_sp._MR-4:0.000000)0.466000:0.000000)0.912000:0.064659)0.936000:0.111753,170728511_Shewanella_woodyi_ATCC_51908:0.104452)0.779000:0.045101,(((37676239_Vibrio_vulnificus_YJ016:0.000000,27366531_Vibrio_vulnificus_CMCP6:0.000000)0.993000:0.276142,59713275_Vibrio_fischeri_ES114:0.066447)0.412000:0.097769,(15601741_Vibrio_cholerae_O1_biovar_eltor_str:0.000000,147671485_Vibrio_cholerae_O395:0.000000)0.995000:0.251643)0.734000:0.026833)0.984000:0.189118,(((146284357_Pseudomonas_stutzeri_A1501:0.100140,(146284359_Pseudomonas_stutzeri_A1501:0.077667,(((77460879_Pseudomonas_fluorescens_PfO-1:0.067538,104780168_Pseudomonas_entomophila_L48:0.122780)0.821000:0.040865,70732369_Pseudomonas_fluorescens_Pf-5:0.011864)0.889000:0.093157,15640536_Vibrio_cholerae_O1_biovar_eltor_str:0.112097)0.920000:0.109969)0.289000:0.064911)0.732000:0.042514,83645863_Hahella_chejuensis_KCTC_2396:0.220377)0.750000:0.042706,(((157375825_Shewanella_sediminis_HAW-EB3:0.000000,(157961684_Shewanella_pealeana_ATCC_700345:0.024027,167624351_Shewanella_halifaxensis_HAW-EB4:0.023304)0.798000:0.011822)0.026000:0.035093,127513087_Shewanella_loihica_PV-4:0.032011)0.967000:0.196078,27365879_Vibrio_vulnificus_CMCP6:0.275497)0.837000:0.072567)0.861000:0.069587)0.000000:0.000000,(170725096_Shewanella_woodyi_ATCC_51908:0.176252,54302045_Photobacterium_profundum_SS9:0.141191)0.821000:0.040637)0.726000:0.041800)0.822000:0.045203)0.000000:0.000000,(((((((((170721930_Pseudomonas_putida_W619:0.013617,(167033919_Pseudomonas_putida_GB-1:0.000000,(26989580_Pseudomonas_putida_KT2440:0.000000,148548042_Pseudomonas_putida_F1:0.013604)0.774000:0.027002)0.772000:0.012471)0.751000:0.012326,104782002_Pseudomonas_entomophila_L48:0.029500)0.978000:0.095075,77458826_Pseudomonas_fluorescens_PfO-1:0.010142)0.762000:0.015000,(70730480_Pseudomonas_fluorescens_Pf-5:0.028724,((66045021_Pseudomonas_syringae_pv._syringae_B:0.000000,28870854_Pseudomonas_syringae_pv._tomato_str:0.011993)0.404000:0.026391,71737388_Pseudomonas_syringae_pv._phaseolico:0.000000)0.957000:0.063598)0.683000:0.008642)0.718000:0.068373,146307201_Pseudomonas_mendocina_ymp:0.000000)0.463000:0.066289,117619147_Aeromonas_hydrophila_subsp._hydroph:0.330360)0.881000:0.127345,((((113972112_Shewanella_sp._MR-4:0.000000,(117922417_Shewanella_sp._ANA-3:0.000000,114049342_Shewanella_sp._MR-7:0.000000)0.000000:0.000000)0.915000:0.071399,126172414_Shewanella_baltica_OS155:0.000000)0.994000:0.162776,170728762_Shewanella_woodyi_ATCC_51908:0.098390)0.000000:0.000000,(27363668_Vibrio_vulnificus_CMCP6:0.000000,37679188_Vibrio_vulnificus_YJ016:0.000000)0.969000:0.116575)0.563000:0.085044)0.415000:0.021620,(120537113_Marinobacter_aquaeolei_VT8:0.000000,120553567_Marinobacter_aquaeolei_VT8:0.000000)0.996000:0.234127)0.002000:0.000000,((((((113970105_Shewanella_sp._MR-4:0.000000,114047344_Shewanella_sp._MR-7:0.000000)0.918000:0.012342,((24373793_Shewanella_oneidensis_MR-1:0.010055,((153000867_Shewanella_baltica_OS185:0.000000,(160875575_Shewanella_baltica_OS195:0.000000,126174571_Shewanella_baltica_OS155:0.000000)0.000000:0.000000)0.971000:0.056018,(120598711_Shewanella_sp._W3-18-1:0.000000,146293212_Shewanella_putrefaciens_CN-32:0.000000)0.769000:0.011654)0.755000:0.014531)0.886000:0.027094,117920697_Shewanella_sp._ANA-3:0.000000)0.000000:0.000000)0.765000:0.022783,(((((167624228_Shewanella_halifaxensis_HAW-EB4:0.108219,157961818_Shewanella_pealeana_ATCC_700345:0.050043)0.755000:0.024063,157375549_Shewanella_sediminis_HAW-EB3:0.030042)0.804000:0.029848,170726545_Shewanella_woodyi_ATCC_51908:0.049435)0.719000:0.021598,127512796_Shewanella_loihica_PV-4:0.123848)0.673000:0.031197,119774789_Shewanella_amazonensis_SB2B:0.157272)0.727000:0.028029)0.744000:0.014813,114562945_Shewanella_frigidimarina_NCIMB_400:0.098054)0.985000:0.256365,((((((((170723145_Pseudomonas_putida_W619:0.023451,((26987963_Pseudomonas_putida_KT2440:0.000000,148546500_Pseudomonas_putida_F1:0.000000)0.779000:0.010125,167035183_Pseudomonas_putida_GB-1:0.002646)0.949000:0.049920)0.002000:0.000000,104783055_Pseudomonas_entomophila_L48:0.000000)0.876000:0.053680,26988667_Pseudomonas_putida_KT2440:0.137419)0.608000:0.007427,((70731972_Pseudomonas_fluorescens_Pf-5:0.023139,77460603_Pseudomonas_fluorescens_PfO-1:0.000000)0.948000:0.088205,(((((148547438_Pseudomonas_putida_F1:0.000000,26990269_Pseudomonas_putida_KT2440:0.000000)0.465000:0.000000,(167033370_Pseudomonas_putida_GB-1:0.000000,104782061_Pseudomonas_entomophila_L48:0.011450)0.398000:0.011249)0.003000:0.000000,170721255_Pseudomonas_putida_W619:0.023211)0.868000:0.024246,77459992_Pseudomonas_fluorescens_PfO-1:0.048146)0.781000:0.010696,70731369_Pseudomonas_fluorescens_Pf-5:0.000000)0.001000:0.000000)0.750000:0.027326)0.876000:0.032708,146307026_Pseudomonas_mendocina_ymp:0.000000)0.858000:0.044568,(116050641_Pseudomonas_aeruginosa_UCBPP-PA14:0.000000,(15597850_Pseudomonas_aeruginosa_PAO1:0.000000,152987948_Pseudomonas_aeruginosa_PA7:0.000000)0.000000:0.000000)0.814000:0.030824)0.977000:0.111791,77459195_Pseudomonas_fluorescens_PfO-1:0.000000)0.965000:0.156410,((147671631_Vibrio_cholerae_O395:0.000000,(15601786_Vibrio_cholerae_O1_biovar_eltor_str:0.000000,(27367433_Vibrio_vulnificus_CMCP6:0.000000,37677218_Vibrio_vulnificus_YJ016:0.000000)0.000000:0.000000)0.000000:0.000000)0.853000:0.034689,117620929_Aeromonas_hydrophila_subsp._hydroph:0.016307)0.890000:0.108428)0.789000:0.058129)0.827000:0.076356,((((59711740_Vibrio_fischeri_ES114:0.140060,(15641900_Vibrio_cholerae_O1_biovar_eltor_str:0.000000,147674132_Vibrio_cholerae_O395:0.000000)0.838000:0.028721)0.623000:0.009642,54309570_Photobacterium_profundum_SS9:0.101921)0.802000:0.028512,((156973808_Vibrio_harveyi_ATCC_BAA-1116:0.000000,28897737_Vibrio_parahaemolyticus_RIMD_221063:0.000000)0.662000:0.009398,(27365400_Vibrio_vulnificus_CMCP6:0.000000,37680559_Vibrio_vulnificus_YJ016:0.000000)0.980000:0.064179)0.770000:0.024909)0.777000:0.064826,(145298698_Aeromonas_salmonicida_subsp._salmon:0.000000,117618746_Aeromonas_hydrophila_subsp._hydroph:0.025456)0.982000:0.217523)0.861000:0.086178)0.882000:0.060687)0.833000:0.035567)0.733000:0.028894,((((59712768_Vibrio_fischeri_ES114:0.074250,37681071_Vibrio_vulnificus_YJ016:0.000000)0.877000:0.091946,147918683_uncultured_methanogenic_archaeon_RC:0.107091)0.971000:0.161690,(((((((((170726632_Shewanella_woodyi_ATCC_51908:0.023390,157375462_Shewanella_sediminis_HAW-EB3:0.014133)0.497000:0.011784,127512857_Shewanella_loihica_PV-4:0.111097)0.450000:0.042824,119774849_Shewanella_amazonensis_SB2B:0.074850)0.554000:0.001524,(167624154_Shewanella_halifaxensis_HAW-EB4:0.000000,157962063_Shewanella_pealeana_ATCC_700345:0.060523)0.986000:0.192526)0.669000:0.021339,(((113970025_Shewanella_sp._MR-4:0.000000,117920237_Shewanella_sp._ANA-3:0.000000)0.928000:0.013200,114047260_Shewanella_sp._MR-7:0.000000)0.001000:0.000000,((146292912_Shewanella_putrefaciens_CN-32:0.000000,120599017_Shewanella_sp._W3-18-1:0.000000)0.756000:0.013040,((153000475_Shewanella_baltica_OS185:0.000000,126174150_Shewanella_baltica_OS155:0.000000)0.816000:0.012196,160875072_Shewanella_baltica_OS195:0.000000)0.301000:0.024911)0.929000:0.040098)0.980000:0.140099)0.846000:0.067419,114562530_Shewanella_frigidimarina_NCIMB_400:0.134715)0.962000:0.193540,152997731_Marinomonas_sp._MWYL1:0.177633)0.743000:0.048987,((((28899879_Vibrio_parahaemolyticus_RIMD_221063:0.023481,156978217_Vibrio_harveyi_ATCC_BAA-1116:0.000000)0.795000:0.027921,(15600779_Vibrio_cholerae_O1_biovar_eltor_str:0.000000,147671903_Vibrio_cholerae_O395:0.000000)0.981000:0.105684)0.061000:0.017170,(37675681_Vibrio_vulnificus_YJ016:0.000000,27367575_Vibrio_vulnificus_CMCP6:0.000000)0.826000:0.042157)0.883000:0.067600,59713508_Vibrio_fischeri_ES114:0.012475)0.966000:0.158817)0.700000:0.034166,((156974042_Vibrio_harveyi_ATCC_BAA-1116:0.029791,28897862_Vibrio_parahaemolyticus_RIMD_221063:0.041479)0.775000:0.021620,((59712225_Vibrio_fischeri_ES114:0.081301,(((27363527_Vibrio_vulnificus_CMCP6:0.000000,37679272_Vibrio_vulnificus_YJ016:0.000000)0.898000:0.058649,54302189_Photobacterium_profundum_SS9:0.077684)0.818000:0.036920,(27367639_Vibrio_vulnificus_CMCP6:0.000000,37675751_Vibrio_vulnificus_YJ016:0.000000)0.953000:0.079136)0.862000:0.048440)0.531000:0.006420,(27366013_Vibrio_vulnificus_CMCP6:0.007032,37679722_Vibrio_vulnificus_YJ016:0.019377)0.914000:0.036278)0.856000:0.029656)0.888000:0.062664)0.823000:0.043568)0.000000:0.000000,((146283294_Pseudomonas_stutzeri_A1501:0.014767,(146283293_Pseudomonas_stutzeri_A1501:0.000000,(((((15597848_Pseudomonas_aeruginosa_PAO1:0.000000,(116050639_Pseudomonas_aeruginosa_UCBPP-PA14:0.000000,152987047_Pseudomonas_aeruginosa_PA7:0.000000)0.000000:0.000000)0.893000:0.030241,((71734549_Pseudomonas_syringae_pv._phaseolico:0.012457,28870543_Pseudomonas_syringae_pv._tomato_str:0.000000)0.929000:0.040888,77459990_Pseudomonas_fluorescens_PfO-1:0.026178)0.676000:0.010097)0.674000:0.018637,70731367_Pseudomonas_fluorescens_Pf-5:0.019307)0.000000:0.022377,83644758_Hahella_chejuensis_KCTC_2396:0.198388)0.702000:0.016947,146307028_Pseudomonas_mendocina_ymp:0.028472)0.982000:0.117235)0.713000:0.025895)0.841000:0.083097,(71281933_Colwellia_psychrerythraea_34H:0.244179,91794305_Shewanella_denitrificans_OS217:0.131140)0.844000:0.093426)0.918000:0.091602)0.890000:0.037887)0.000000:0.000000,(((((((90020318_Saccharophagus_degradans_2-40:0.219714,146281971_Pseudomonas_stutzeri_A1501:0.266274)0.671000:0.033408,83649336_Hahella_chejuensis_KCTC_2396:0.256647)0.790000:0.084136,(117617731_Aeromonas_hydrophila_subsp._hydroph:0.156656,(167625858_Shewanella_halifaxensis_HAW-EB4:0.276279,28900451_Vibrio_parahaemolyticus_RIMD_221063:0.000000)0.970000:0.253297)0.839000:0.103425)0.532000:0.073368,71278287_Colwellia_psychrerythraea_34H:0.160561)0.000000:0.000000,(((54303417_Photobacterium_profundum_SS9:0.163999,(((153001937_Shewanella_baltica_OS185:0.000000,(160876659_Shewanella_baltica_OS195:0.000000,126173179_Shewanella_baltica_OS155:0.000000)0.000000:0.000000)0.521000:0.000000,((120600021_Shewanella_sp._W3-18-1:0.000000,146292054_Shewanella_putrefaciens_CN-32:0.000000)0.919000:0.059804,(119775660_Shewanella_amazonensis_SB2B:0.075688,(114046490_Shewanella_sp._MR-7:0.000000,(117919397_Shewanella_sp._ANA-3:0.000000,(113969290_Shewanella_sp._MR-4:0.000000,28275210_Shewanella_oneidensis_MR-1:0.025628)0.000000:0.000000)0.000000:0.000000)0.882000:0.043129)0.770000:0.028198)0.736000:0.012001)0.748000:0.064400,170727938_Shewanella_woodyi_ATCC_51908:0.056856)0.930000:0.213553)0.769000:0.095310,(152995610_Marinomonas_sp._MWYL1:0.040158,152998053_Marinomonas_sp._MWYL1:0.078841)0.872000:0.118003)0.908000:0.127626,(83647634_Hahella_chejuensis_KCTC_2396:0.240599,(152994952_Marinomonas_sp._MWYL1:0.090249,152994953_Marinomonas_sp._MWYL1:0.103122)0.918000:0.127883)0.768000:0.057258)0.605000:0.052520)0.832000:0.030216,(((((71725193_Pseudomonas_syringae_pv._phaseolico:0.060210,(71735673_Pseudomonas_syringae_pv._phaseolico:0.000000,28869719_Pseudomonas_syringae_pv._tomato_str:0.013564)0.789000:0.021759)0.749000:0.037106,(((146306242_Pseudomonas_mendocina_ymp:0.047676,((77460538_Pseudomonas_fluorescens_PfO-1:0.037760,70731886_Pseudomonas_fluorescens_Pf-5:0.019825)0.859000:0.036840,(((148548827_Pseudomonas_putida_F1:0.000000,(26988844_Pseudomonas_putida_KT2440:0.000000,167032668_Pseudomonas_putida_GB-1:0.000000)0.000000:0.000000)0.773000:0.013715,104782755_Pseudomonas_entomophila_L48:0.013567)0.662000:0.013357,170720823_Pseudomonas_putida_W619:0.000000)0.861000:0.031935)0.842000:0.029370)0.633000:0.013693,146283468_Pseudomonas_stutzeri_A1501:0.081179)0.809000:0.031470,((15597757_Pseudomonas_aeruginosa_PAO1:0.000000,116050507_Pseudomonas_aeruginosa_UCBPP-PA14:0.013697)0.473000:0.013725,152984385_Pseudomonas_aeruginosa_PA7:0.000000)0.882000:0.054159)0.719000:0.046887)0.961000:0.171758,(120555258_Marinobacter_aquaeolei_VT8:0.231246,56460980_Idiomarina_loihiensis_L2TR:0.206944)0.573000:0.024988)0.729000:0.116330,(117621362_Aeromonas_hydrophila_subsp._hydroph:0.011879,24376324_Shewanella_oneidensis_MR-1:0.052917)0.808000:0.089686)0.761000:0.070242,(((90019730_Saccharophagus_degradans_2-40:0.105955,90020755_Saccharophagus_degradans_2-40:0.250003)0.269000:0.088420,145298814_Aeromonas_salmonicida_subsp._salmon:0.150340)0.259000:0.038999,(((120555027_Marinobacter_aquaeolei_VT8:0.307444,152994160_Marinomonas_sp._MWYL1:0.321642)0.266000:0.284447,83648937_Hahella_chejuensis_KCTC_2396:0.040975)0.638000:0.111044,83646199_Hahella_chejuensis_KCTC_2396:0.093330)0.895000:0.091253)0.621000:0.013795)0.764000:0.025227)0.733000:0.016658,(152995414_Marinomonas_sp._MWYL1:0.224648,(71282390_Colwellia_psychrerythraea_34H:0.102835,((((91792451_Shewanella_denitrificans_OS217:0.092726,(((170728054_Shewanella_woodyi_ATCC_51908:0.064110,127513882_Shewanella_loihica_PV-4:0.056403)0.755000:0.023333,157376634_Shewanella_sediminis_HAW-EB3:0.010661)0.847000:0.034539,114562025_Shewanella_frigidimarina_NCIMB_400:0.142175)0.653000:0.014639)0.000000:0.000000,((157962986_Shewanella_pealeana_ATCC_700345:0.012736,167625163_Shewanella_halifaxensis_HAW-EB4:0.038564)0.389000:0.009689,((((114046299_Shewanella_sp._MR-7:0.000000,(113971508_Shewanella_sp._MR-4:0.000000,117919216_Shewanella_sp._ANA-3:0.000000)0.000000:0.000000)0.457000:0.000000,((160876846_Shewanella_baltica_OS195:0.000000,(126172939_Shewanella_baltica_OS155:0.000000,153002126_Shewanella_baltica_OS185:0.000000)0.000000:0.000000)0.895000:0.037573,(146291901_Shewanella_putrefaciens_CN-32:0.000000,120600171_Shewanella_sp._W3-18-1:0.000000)0.462000:0.000000)0.976000:0.068993)0.186000:0.025056,24375328_Shewanella_oneidensis_MR-1:0.000000)0.946000:0.067677,119775741_Shewanella_amazonensis_SB2B:0.023998)0.819000:0.031345)0.827000:0.034426)0.824000:0.053116,77361648_Pseudoalteromonas_haloplanktis_TAC1:0.168205)0.749000:0.031483,117618167_Aeromonas_hydrophila_subsp._hydroph:0.131735)0.857000:0.070552)0.300000:0.063476)0.765000:0.053938)0.000000:0.013674)0.927000:0.050598)0.870000:0.024049,(((78486338_Thiomicrospira_crunogena_XCL-2:0.239315,(146282321_Pseudomonas_stutzeri_A1501:0.287128,146305677_Pseudomonas_mendocina_ymp:0.132521)0.759000:0.084048)0.655000:0.023951,(83646110_Hahella_chejuensis_KCTC_2396:0.209216,109896848_Pseudoalteromonas_atlantica_T6c:0.237837)0.800000:0.084056)0.779000:0.021688,((56461443_Idiomarina_loihiensis_L2TR:0.228318,(((37676553_Vibrio_vulnificus_YJ016:0.000000,27366778_Vibrio_vulnificus_CMCP6:0.000000)0.971000:0.204827,(15601807_Vibrio_cholerae_O1_biovar_eltor_str:0.000000,147672207_Vibrio_cholerae_O395:0.000000)0.817000:0.075434)0.901000:0.159823,170727909_Shewanella_woodyi_ATCC_51908:0.095566)0.735000:0.078293)0.575000:0.003038,((((((157374145_Shewanella_sediminis_HAW-EB3:0.000000,157374146_Shewanella_sediminis_HAW-EB3:0.011536)0.804000:0.025020,(167622892_Shewanella_halifaxensis_HAW-EB4:0.011786,157960728_Shewanella_pealeana_ATCC_700345:0.000000)0.907000:0.042084)0.016000:0.026063,127511855_Shewanella_loihica_PV-4:0.079792)0.979000:0.118991,(15641648_Vibrio_cholerae_O1_biovar_eltor_str:0.000000,147675407_Vibrio_cholerae_O395:0.000000)0.491000:0.000000)0.921000:0.116053,(59711594_Vibrio_fischeri_ES114:0.090063,((24373012_Shewanella_oneidensis_MR-1:0.200511,(59711724_Vibrio_fischeri_ES114:0.164142,59711699_Vibrio_fischeri_ES114:0.180394)0.881000:0.161962)0.866000:0.131842,(((15600839_Vibrio_cholerae_O1_biovar_eltor_str:0.000000,147671767_Vibrio_cholerae_O395:0.000000)0.976000:0.081850,((((59713631_Vibrio_fischeri_ES114:0.036917,(15601727_Vibrio_cholerae_O1_biovar_eltor_str:0.000000,147671688_Vibrio_cholerae_O395:0.000000)0.878000:0.023997)0.724000:0.011519,((156976324_Vibrio_harveyi_ATCC_BAA-1116:0.000000,28901347_Vibrio_parahaemolyticus_RIMD_221063:0.011957)0.003000:0.000000,37676000_Vibrio_vulnificus_YJ016:0.011861)0.899000:0.024774)0.838000:0.029690,59713630_Vibrio_fischeri_ES114:0.030670)0.855000:0.031584,(59714252_Vibrio_fischeri_ES114:0.280026,54308588_Photobacterium_profundum_SS9:0.000000)0.767000:0.016272)0.772000:0.024305)0.779000:0.019530,(((156976363_Vibrio_harveyi_ATCC_BAA-1116:0.012192,28901317_Vibrio_parahaemolyticus_RIMD_221063:0.063172)0.882000:0.045509,(117619012_Aeromonas_hydrophila_subsp._hydroph:0.012113,145299813_Aeromonas_salmonicida_subsp._salmon:0.023337)0.951000:0.072210)0.649000:0.019792,(37676028_Vibrio_vulnificus_YJ016:0.000000,27367901_Vibrio_vulnificus_CMCP6:0.000000)0.927000:0.051425)0.804000:0.033109)0.695000:0.023692)0.740000:0.071495)0.953000:0.143405)0.845000:0.060735,((((((157376246_Shewanella_sediminis_HAW-EB3:0.000000,170725923_Shewanella_woodyi_ATCC_51908:0.074687)0.929000:0.040832,119775480_Shewanella_amazonensis_SB2B:0.112587)0.001000:0.000000,((114562324_Shewanella_frigidimarina_NCIMB_400:0.164718,(167623317_Shewanella_halifaxensis_HAW-EB4:0.024032,157961150_Shewanella_pealeana_ATCC_700345:0.022260)0.863000:0.059325)0.759000:0.047848,127512241_Shewanella_loihica_PV-4:0.000000)0.915000:0.034464)0.525000:0.006433,(((28870840_Pseudomonas_syringae_pv._tomato_str:0.050602,66045033_Pseudomonas_syringae_pv._syringae_B:0.024285)0.353000:0.012024,71737970_Pseudomonas_syringae_pv._phaseolico:0.000000)0.884000:0.091551,(146306385_Pseudomonas_mendocina_ymp:0.066971,(146280751_Pseudomonas_stutzeri_A1501:0.182536,120556714_Marinobacter_aquaeolei_VT8:0.132138)0.522000:0.095243)0.782000:0.040535)0.998000:0.287824)0.105000:0.043254,(((113969587_Shewanella_sp._MR-4:0.000000,(114046819_Shewanella_sp._MR-7:0.000000,117919741_Shewanella_sp._ANA-3:0.000000)0.000000:0.000000)0.547000:0.000000,24374793_Shewanella_oneidensis_MR-1:0.021554)0.787000:0.010602,(((126175178_Shewanella_baltica_OS155:0.000000,160876240_Shewanella_baltica_OS195:0.000000)0.855000:0.011031,153001503_Shewanella_baltica_OS185:0.000000)0.891000:0.022042,(120598193_Shewanella_sp._W3-18-1:0.000000,146293733_Shewanella_putrefaciens_CN-32:0.000000)0.432000:0.000000)0.792000:0.011147)0.740000:0.027448)0.932000:0.120914,((83647021_Hahella_chejuensis_KCTC_2396:0.228446,(120600294_Shewanella_sp._W3-18-1:0.000000,146291777_Shewanella_putrefaciens_CN-32:0.000000)0.952000:0.265258)0.588000:0.040699,157373669_Shewanella_sediminis_HAW-EB3:0.260756)0.782000:0.063243)0.869000:0.078001)0.677000:0.018839)0.730000:0.025228)0.888000:0.048330)0.000000:0.000000,(((((((((((114561268_Shewanella_frigidimarina_NCIMB_400:0.014904,(91791468_Shewanella_denitrificans_OS217:0.025711,(((126172535_Shewanella_baltica_OS155:0.000000,(152998828_Shewanella_baltica_OS185:0.000000,160873409_Shewanella_baltica_OS195:0.000000)0.000000:0.000000)0.903000:0.012726,((120597072_Shewanella_sp._W3-18-1:0.000000,146291494_Shewanella_putrefaciens_CN-32:0.000000)0.000000:0.000000,((114049237_Shewanella_sp._MR-7:0.000000,117918729_Shewanella_sp._ANA-3:0.000000)0.000000:0.000000,(113968615_Shewanella_sp._MR-4:0.000000,24375932_Shewanella_oneidensis_MR-1:0.000000)0.000000:0.000000)0.000000:0.000000)0.461000:0.000000)0.002000:0.000000,((157377534_Shewanella_sediminis_HAW-EB3:0.012993,127511019_Shewanella_loihica_PV-4:0.054483)0.752000:0.013328,170729113_Shewanella_woodyi_ATCC_51908:0.026886)0.782000:0.013541)0.919000:0.039336)0.005000:0.000000)0.733000:0.012154,119776654_Shewanella_amazonensis_SB2B:0.026862)0.909000:0.090423,54309188_Photobacterium_profundum_SS9:0.192211)0.828000:0.042348,((59713860_Vibrio_fischeri_ES114:0.137155,(15600946_Vibrio_cholerae_O1_biovar_eltor_str:0.000000,147671891_Vibrio_cholerae_O395:0.000000)0.836000:0.047378)0.435000:0.029333,(((156976377_Vibrio_harveyi_ATCC_BAA-1116:0.000000,28901304_Vibrio_parahaemolyticus_RIMD_221063:0.025291)0.875000:0.043702,(27367913_Vibrio_vulnificus_CMCP6:0.000000,37676040_Vibrio_vulnificus_YJ016:0.000000)0.861000:0.039132)0.554000:0.017696,54310281_Photobacterium_profundum_SS9:0.131254)0.665000:0.015225)0.922000:0.078806)0.000000:0.000000,(((54309471_Photobacterium_profundum_SS9:0.132504,(15600989_Vibrio_cholerae_O1_biovar_eltor_str:0.000000,147671663_Vibrio_cholerae_O395:0.000000)0.754000:0.029499)0.885000:0.070865,((146292498_Shewanella_putrefaciens_CN-32:0.000000,120599504_Shewanella_sp._W3-18-1:0.000000)0.868000:0.024100,126173732_Shewanella_baltica_OS155:0.000000)0.928000:0.082193)0.001000:0.000000,(117617631_Aeromonas_hydrophila_subsp._hydroph:0.036091,117619359_Aeromonas_hydrophila_subsp._hydroph:0.030789)0.865000:0.045837)0.934000:0.085512)0.771000:0.067712,(54308447_Photobacterium_profundum_SS9:0.281348,77359797_Pseudoalteromonas_haloplanktis_TAC1:0.492038)0.779000:0.069111)0.776000:0.037650,((126174776_Shewanella_baltica_OS155:0.000000,(153001118_Shewanella_baltica_OS185:0.000000,160875790_Shewanella_baltica_OS195:0.000000)0.000000:0.000000)0.828000:0.070113,70729680_Pseudomonas_fluorescens_Pf-5:0.066823)0.995000:0.359157)0.125000:0.015973,83644493_Hahella_chejuensis_KCTC_2396:0.318306)0.000000:0.000000,((91793591_Shewanella_denitrificans_OS217:0.169323,119773692_Shewanella_amazonensis_SB2B:0.159584)0.866000:0.090774,(((((145297803_Aeromonas_salmonicida_subsp._salmon:0.000000,117617741_Aeromonas_hydrophila_subsp._hydroph:0.000000)0.975000:0.217416,((((((156977150_Vibrio_harveyi_ATCC_BAA-1116:0.012608,28900697_Vibrio_parahaemolyticus_RIMD_221063:0.011633)0.664000:0.016771,(37676388_Vibrio_vulnificus_YJ016:0.000000,27366677_Vibrio_vulnificus_CMCP6:0.010935)0.871000:0.055766)0.626000:0.062564,(15601528_Vibrio_cholerae_O1_biovar_eltor_str:0.000000,147672437_Vibrio_cholerae_O395:0.000000)0.902000:0.078760)0.816000:0.069171,114564871_Shewanella_frigidimarina_NCIMB_400:0.114558)0.837000:0.070317,(119775275_Shewanella_amazonensis_SB2B:0.181867,127513191_Shewanella_loihica_PV-4:0.053624)0.628000:0.084976)0.835000:0.071978,((91792957_Shewanella_denitrificans_OS217:0.053061,((((157962292_Shewanella_pealeana_ATCC_700345:0.024399,167623741_Shewanella_halifaxensis_HAW-EB4:0.000000)0.009000:0.000000,(157375734_Shewanella_sediminis_HAW-EB3:0.013184,127513145_Shewanella_loihica_PV-4:0.024712)0.000000:0.000000)0.418000:0.012194,119775089_Shewanella_amazonensis_SB2B:0.024862)0.002000:0.000000,((117617935_Aeromonas_hydrophila_subsp._hydroph:0.000000,145299046_Aeromonas_salmonicida_subsp._salmon:0.011680)0.999000:0.241931,(((120598990_Shewanella_sp._W3-18-1:0.000000,146292925_Shewanella_putrefaciens_CN-32:0.000000)0.929000:0.023965,(24373643_Shewanella_oneidensis_MR-1:0.011986,(160875021_Shewanella_baltica_OS195:0.000000,(153000424_Shewanella_baltica_OS185:0.000000,126174098_Shewanella_baltica_OS155:0.000000)0.000000:0.000000)0.437000:0.000000)0.000000:0.000000)0.432000:0.011895,(117920307_Shewanella_sp._ANA-3:0.000000,(113970145_Shewanella_sp._MR-4:0.000000,114047665_Shewanella_sp._MR-7:0.000000)0.000000:0.000000)0.554000:0.000000)0.680000:0.021089)0.862000:0.058122)0.000000:0.000000)0.648000:0.080839,((54309371_Photobacterium_profundum_SS9:0.082942,(114565002_Shewanella_frigidimarina_NCIMB_400:0.209666,54303523_Photobacterium_profundum_SS9:0.003724)0.750000:0.047729)0.847000:0.088054,(((27366002_Vibrio_vulnificus_CMCP6:0.000000,37679733_Vibrio_vulnificus_YJ016:0.000000)0.834000:0.022898,156974650_Vibrio_harveyi_ATCC_BAA-1116:0.009980)0.629000:0.004740,28898402_Vibrio_parahaemolyticus_RIMD_221063:0.000000)0.878000:0.096070)0.853000:0.121751)0.864000:0.087654)0.760000:0.063608)0.859000:0.120274,(((((117621026_Aeromonas_hydrophila_subsp._hydroph:0.015829,145297678_Aeromonas_salmonicida_subsp._salmon:0.008387)0.465000:0.032835,((160874908_Shewanella_baltica_OS195:0.006821,117920964_Shewanella_sp._ANA-3:0.044202)0.788000:0.018504,(146293443_Shewanella_putrefaciens_CN-32:0.000000,120598478_Shewanella_sp._W3-18-1:0.000000)0.704000:0.012193)0.949000:0.082285)0.902000:0.073651,(15641261_Vibrio_cholerae_O1_biovar_eltor_str:0.000000,147675614_Vibrio_cholerae_O395:0.000000)0.745000:0.016731)0.001000:0.000000,(37680819_Vibrio_vulnificus_YJ016:0.000000,27365130_Vibrio_vulnificus_CMCP6:0.000000)0.958000:0.074079)0.804000:0.104682,((27366798_Vibrio_vulnificus_CMCP6:0.000000,37676573_Vibrio_vulnificus_YJ016:0.000000)0.839000:0.060875,156976907_Vibrio_harveyi_ATCC_BAA-1116:0.048890)0.953000:0.290353)0.794000:0.127164)0.805000:0.121666,(((((28897196_Vibrio_parahaemolyticus_RIMD_221063:0.000000,((156973186_Vibrio_harveyi_ATCC_BAA-1116:0.000000,(27364074_Vibrio_vulnificus_CMCP6:0.000000,37678764_Vibrio_vulnificus_YJ016:0.000000)0.917000:0.025220)0.639000:0.015405,54307660_Photobacterium_profundum_SS9:0.220931)0.534000:0.020932)0.774000:0.023229,(59712843_Vibrio_fischeri_ES114:0.108043,(147673263_Vibrio_cholerae_O395:0.000000,15642435_Vibrio_cholerae_O1_biovar_eltor_str:0.000000)0.881000:0.043296)0.830000:0.034423)0.620000:0.023669,(145297825_Aeromonas_salmonicida_subsp._salmon:0.024049,117619329_Aeromonas_hydrophila_subsp._hydroph:0.000000)0.972000:0.322884)0.971000:0.316026,(71282609_Colwellia_psychrerythraea_34H:0.018451,152997351_Marinomonas_sp._MWYL1:0.282758)0.947000:0.196163)0.465000:0.062158,((146305769_Pseudomonas_mendocina_ymp:0.017261,(146283427_Pseudomonas_stutzeri_A1501:0.073326,((77456678_Pseudomonas_fluorescens_PfO-1:0.013098,70733997_Pseudomonas_fluorescens_Pf-5:0.053492)0.871000:0.039346,((((26987062_Pseudomonas_putida_KT2440:0.000000,148545597_Pseudomonas_putida_F1:0.000000)0.912000:0.013048,104784077_Pseudomonas_entomophila_L48:0.000000)0.000000:0.000000,170724044_Pseudomonas_putida_W619:0.000000)0.000000:0.000000,167031361_Pseudomonas_putida_GB-1:0.000000)0.947000:0.067120)0.732000:0.031669)0.650000:0.007920)0.729000:0.043016,(15641969_Vibrio_cholerae_O1_biovar_eltor_str:0.000000,147674320_Vibrio_cholerae_O395:0.000000)0.994000:0.381785)0.919000:0.216901)0.005000:0.020823)0.811000:0.041478,((((((((114048510_Shewanella_sp._MR-7:0.000000,113971272_Shewanella_sp._MR-4:0.000000)0.559000:0.000000,117921554_Shewanella_sp._ANA-3:0.011700)0.716000:0.023543,(160874296_Shewanella_baltica_OS195:0.000000,(126173325_Shewanella_baltica_OS155:0.000000,152999676_Shewanella_baltica_OS185:0.000000)0.000000:0.000000)0.450000:0.000000)0.382000:0.022969,119774079_Shewanella_amazonensis_SB2B:0.013983)0.920000:0.036903,170725671_Shewanella_woodyi_ATCC_51908:0.000000)0.897000:0.207773,56460876_Idiomarina_loihiensis_L2TR:0.234993)0.782000:0.080265,83645370_Hahella_chejuensis_KCTC_2396:0.145002)0.805000:0.059926,(157376388_Shewanella_sediminis_HAW-EB3:0.325748,54308562_Photobacterium_profundum_SS9:0.194822)0.736000:0.064139)0.631000:0.009853)0.723000:0.013523)0.672000:0.032160)0.736000:0.018467,((157376959_Shewanella_sediminis_HAW-EB3:0.166031,152994909_Marinomonas_sp._MWYL1:0.288030)0.748000:0.059863,(167623228_Shewanella_halifaxensis_HAW-EB4:0.355107,(((148547370_Pseudomonas_putida_F1:0.000000,26989362_Pseudomonas_putida_KT2440:0.000000)0.813000:0.014080,167034181_Pseudomonas_putida_GB-1:0.000000)0.813000:0.172266,71735162_Pseudomonas_syringae_pv._phaseolico:0.320533)0.516000:0.140558)0.714000:0.103208)0.796000:0.081193)0.747000:0.028109,(((((117619243_Aeromonas_hydrophila_subsp._hydroph:0.355692,((77359361_Pseudoalteromonas_haloplanktis_TAC1:0.040696,71279686_Colwellia_psychrerythraea_34H:0.248147)0.938000:0.280595,77359883_Pseudoalteromonas_haloplanktis_TAC1:0.116431)0.909000:0.276975)0.829000:0.154501,(56460176_Idiomarina_loihiensis_L2TR:0.205045,109896932_Pseudoalteromonas_atlantica_T6c:0.225834)0.202000:0.043033)0.688000:0.058367,(170724924_Shewanella_woodyi_ATCC_51908:0.596388,(((91793318_Shewanella_denitrificans_OS217:0.278909,71280713_Colwellia_psychrerythraea_34H:0.134265)0.000000:0.000000,120555436_Marinobacter_aquaeolei_VT8:0.432619)0.855000:0.102273,(15600108_Pseudomonas_aeruginosa_PAO1:0.000000,116053064_Pseudomonas_aeruginosa_UCBPP-PA14:0.000000)0.962000:0.189269)0.001000:0.000000)0.834000:0.113198)0.114000:0.126345,((15597984_Pseudomonas_aeruginosa_PAO1:0.000000,(116050788_Pseudomonas_aeruginosa_UCBPP-PA14:0.000000,152989327_Pseudomonas_aeruginosa_PA7:0.000000)0.000000:0.000000)0.953000:0.362105,(34557756_Wolinella_succinogenes_DSM_1740:0.123971,154173929_Campylobacter_curvus_525.92:0.344892)0.596000:0.181010)0.834000:0.254319)0.072000:0.010166,((((27365390_Vibrio_vulnificus_CMCP6:0.000000,121997916_Halorhodospira_halophila_SL1:0.805830)0.136000:0.511462,121997765_Halorhodospira_halophila_SL1:0.062943)0.833000:0.287945,(117619756_Aeromonas_hydrophila_subsp._hydroph:0.000000,145299433_Aeromonas_salmonicida_subsp._salmon:0.038917)0.927000:0.372992)0.809000:0.119348,((148548689_Pseudomonas_putida_F1:0.000000,26988981_Pseudomonas_putida_KT2440:0.000000)0.807000:0.013913,167032896_Pseudomonas_putida_GB-1:0.000000)0.972000:0.425028)0.747000:0.071381)0.792000:0.076113)0.525000:0.050136)0.838000:0.029159,((((109899729_Pseudoalteromonas_atlantica_T6c:0.036992,((((((114048609_Shewanella_sp._MR-7:0.000000,(113969246_Shewanella_sp._MR-4:0.000000,(117921650_Shewanella_sp._ANA-3:0.000000,(160874196_Shewanella_baltica_OS195:0.000000,(152999577_Shewanella_baltica_OS185:0.000000,126173218_Shewanella_baltica_OS155:0.000000)0.000000:0.000000)0.000000:0.000000)0.000000:0.000000)0.000000:0.000000)0.452000:0.000000,(120599976_Shewanella_sp._W3-18-1:0.000000,146292090_Shewanella_putrefaciens_CN-32:0.000000)0.844000:0.012022)0.812000:0.012360,(((((167622852_Shewanella_halifaxensis_HAW-EB4:0.000000,157960687_Shewanella_pealeana_ATCC_700345:0.000000)0.777000:0.012127,119775954_Shewanella_amazonensis_SB2B:0.024752)0.778000:0.011836,(157374100_Shewanella_sediminis_HAW-EB3:0.000000,114564244_Shewanella_frigidimarina_NCIMB_400:0.036697)0.007000:0.000000)0.914000:0.012133,127511810_Shewanella_loihica_PV-4:0.000000)0.001000:0.000000,170725373_Shewanella_woodyi_ATCC_51908:0.024566)0.783000:0.012313)0.804000:0.012405,24375141_Shewanella_oneidensis_MR-1:0.000000)0.422000:0.025132,91794242_Shewanella_denitrificans_OS217:0.000000)0.914000:0.069906,77361553_Pseudoalteromonas_haloplanktis_TAC1:0.087135)0.569000:0.050919)0.001000:0.000000,56461335_Idiomarina_loihiensis_L2TR:0.155651)0.886000:0.057937,71277838_Colwellia_psychrerythraea_34H:0.000000)0.990000:0.169785,((152994172_Marinomonas_sp._MWYL1:0.026742,152996732_Marinomonas_sp._MWYL1:0.243980)0.851000:0.096274,((((152999918_Shewanella_baltica_OS185:0.011420,160874543_Shewanella_baltica_OS195:0.000000)0.001000:0.000000,126173640_Shewanella_baltica_OS155:0.011420)0.963000:0.115504,114562393_Shewanella_frigidimarina_NCIMB_400:0.015341)0.672000:0.082275,157373350_Shewanella_sediminis_HAW-EB3:0.193573)0.939000:0.151179)0.710000:0.083013)0.645000:0.028670)0.845000:0.040368,((((56460404_Idiomarina_loihiensis_L2TR:0.230194,((((127513047_Shewanella_loihica_PV-4:0.117887,157375120_Shewanella_sediminis_HAW-EB3:0.000000)0.722000:0.021715,170726963_Shewanella_woodyi_ATCC_51908:0.098064)0.782000:0.046255,119775462_Shewanella_amazonensis_SB2B:0.182864)0.634000:0.026590,114563383_Shewanella_frigidimarina_NCIMB_400:0.084012)0.291000:0.077394)0.788000:0.092686,51244830_Desulfotalea_psychrophila_LSv54:0.334952)0.851000:0.087473,(((((((((((116052343_Pseudomonas_aeruginosa_UCBPP-PA14:0.000000,15599505_Pseudomonas_aeruginosa_PAO1:0.000000)0.000000:0.000000,152989516_Pseudomonas_aeruginosa_PA7:0.000000)0.000000:0.000000,15599506_Pseudomonas_aeruginosa_PAO1:0.000000)0.000000:0.000000,116052344_Pseudomonas_aeruginosa_UCBPP-PA14:0.000000)0.471000:0.000000,(15599503_Pseudomonas_aeruginosa_PAO1:0.000000,(116052341_Pseudomonas_aeruginosa_UCBPP-PA14:0.000000,152984093_Pseudomonas_aeruginosa_PA7:0.000000)0.844000:0.012568)0.167000:0.012331)0.767000:0.010083,152986167_Pseudomonas_aeruginosa_PA7:0.002421)0.944000:0.070571,146281260_Pseudomonas_stutzeri_A1501:0.036820)0.695000:0.014340,(77362427_Pseudoalteromonas_haloplanktis_TAC1:0.194597,56459313_Idiomarina_loihiensis_L2TR:0.270135)0.819000:0.077068)0.794000:0.026820,(((((146308329_Pseudomonas_mendocina_ymp:0.035684,((((77460652_Pseudomonas_fluorescens_PfO-1:0.000000,170720197_Pseudomonas_putida_W619:0.011475)0.727000:0.007092,((148549557_Pseudomonas_putida_F1:0.000000,(26988105_Pseudomonas_putida_KT2440:0.000000,167035436_Pseudomonas_putida_GB-1:0.000000)0.000000:0.000000)0.795000:0.012017,104780365_Pseudomonas_entomophila_L48:0.011836)0.833000:0.010545)0.938000:0.005641,77456582_Pseudomonas_fluorescens_PfO-1:0.011483)0.000000:0.000000,70732109_Pseudomonas_fluorescens_Pf-5:0.000000)0.503000:0.000000)0.003000:0.000000,70733899_Pseudomonas_fluorescens_Pf-5:0.049361)0.166000:0.015457,(66045486_Pseudomonas_syringae_pv._syringae_B:0.000000,(71737816_Pseudomonas_syringae_pv._phaseolico:0.000000,28869673_Pseudomonas_syringae_pv._tomato_str:0.000000)0.000000:0.000000)0.912000:0.036094)0.762000:0.018801,(71735345_Pseudomonas_syringae_pv._phaseolico:0.000000,66046763_Pseudomonas_syringae_pv._syringae_B:0.011986)0.961000:0.063630)0.610000:0.006371,(104784019_Pseudomonas_entomophila_L48:0.013378,170719611_Pseudomonas_putida_W619:0.000000)0.962000:0.093112)0.470000:0.024236)0.925000:0.060480,(((26988973_Pseudomonas_putida_KT2440:0.000000,(148548697_Pseudomonas_putida_F1:0.000000,(167032888_Pseudomonas_putida_GB-1:0.000000,170720908_Pseudomonas_putida_W619:0.000000)0.000000:0.000000)0.000000:0.000000)0.830000:0.012780,104780988_Pseudomonas_entomophila_L48:0.000000)0.852000:0.026784,((28868278_Pseudomonas_syringae_pv._tomato_str:0.000000,(70733635_Pseudomonas_fluorescens_Pf-5:0.003002,77456352_Pseudomonas_fluorescens_PfO-1:0.009619)0.917000:0.011560)0.000000:0.000000,66044161_Pseudomonas_syringae_pv._syringae_B:0.012273)0.721000:0.024507)0.001000:0.000000)0.891000:0.080434,167623306_Shewanella_halifaxensis_HAW-EB4:0.202162)0.813000:0.076144)0.853000:0.090793,(((121998493_Halorhodospira_halophila_SL1:0.273999,(145297912_Aeromonas_salmonicida_subsp._salmon:0.000000,117617676_Aeromonas_hydrophila_subsp._hydroph:0.012202)0.966000:0.134708)0.672000:0.023069,((152995013_Marinomonas_sp._MWYL1:0.431018,(152995000_Marinomonas_sp._MWYL1:0.093721,((27367899_Vibrio_vulnificus_CMCP6:0.011150,37676026_Vibrio_vulnificus_YJ016:0.000000)0.983000:0.175203,((((((((27366840_Vibrio_vulnificus_CMCP6:0.000000,37676622_Vibrio_vulnificus_YJ016:0.000000)0.875000:0.073661,(15601820_Vibrio_cholerae_O1_biovar_eltor_str:0.000000,147672108_Vibrio_cholerae_O395:0.000000)0.912000:0.091925)0.788000:0.085046,(59711976_Vibrio_fischeri_ES114:0.111776,(117620665_Aeromonas_hydrophila_subsp._hydroph:0.026053,145297330_Aeromonas_salmonicida_subsp._salmon:0.000000)0.954000:0.107556)0.503000:0.037322)0.781000:0.059856,152995412_Marinomonas_sp._MWYL1:0.203335)0.755000:0.063883,(((54309987_Photobacterium_profundum_SS9:0.023255,((156974170_Vibrio_harveyi_ATCC_BAA-1116:0.000000,(37680286_Vibrio_vulnificus_YJ016:0.000000,27365568_Vibrio_vulnificus_CMCP6:0.000000)0.834000:0.011615)0.769000:0.010884,((59714048_Vibrio_fischeri_ES114:0.277593,(15641302_Vibrio_cholerae_O1_biovar_eltor_str:0.000000,147673234_Vibrio_cholerae_O395:0.000000)0.941000:0.053287)0.001000:0.000000,28898678_Vibrio_parahaemolyticus_RIMD_221063:0.018676)0.760000:0.011516)0.976000:0.067913)0.754000:0.010848,54309988_Photobacterium_profundum_SS9:0.012394)0.754000:0.028503,59711384_Vibrio_fischeri_ES114:0.092310)0.764000:0.034643)0.164000:0.025110,(((((156976014_Vibrio_harveyi_ATCC_BAA-1116:0.011011,28901506_Vibrio_parahaemolyticus_RIMD_221063:0.000000)0.882000:0.047489,(27366841_Vibrio_vulnificus_CMCP6:0.000000,37676623_Vibrio_vulnificus_YJ016:0.000000)0.921000:0.066594)0.790000:0.028041,((157961455_Shewanella_pealeana_ATCC_700345:0.012042,167624553_Shewanella_halifaxensis_HAW-EB4:0.000000)0.937000:0.086027,(((((160877376_Shewanella_baltica_OS195:0.000000,(153002640_Shewanella_baltica_OS185:0.000000,(126172447_Shewanella_baltica_OS155:0.000000,(117922382_Shewanella_sp._ANA-3:0.000000,(113972079_Shewanella_sp._MR-4:0.000000,(114049309_Shewanella_sp._MR-7:0.000000,24376031_Shewanella_oneidensis_MR-1:0.000000)0.000000:0.000000)0.000000:0.000000)0.000000:0.000000)0.000000:0.000000)0.000000:0.000000)0.452000:0.000000,126172448_Shewanella_baltica_OS155:0.011552)0.001000:0.000000,(120600669_Shewanella_sp._W3-18-1:0.000000,146291430_Shewanella_putrefaciens_CN-32:0.000000)0.883000:0.011596)0.852000:0.034473,(145297981_Aeromonas_salmonicida_subsp._salmon:0.000000,117621191_Aeromonas_hydrophila_subsp._hydroph:0.000000)0.926000:0.063344)0.875000:0.045615,170724622_Shewanella_woodyi_ATCC_51908:0.000000)0.810000:0.041766)0.903000:0.066129)0.830000:0.058376,54302087_Photobacterium_profundum_SS9:0.083432)0.695000:0.048225,(((145298135_Aeromonas_salmonicida_subsp._salmon:0.000000,117619744_Aeromonas_hydrophila_subsp._hydroph:0.000000)0.816000:0.044495,((170725076_Shewanella_woodyi_ATCC_51908:0.134714,(XX_VfuA00028_:0.000000,((28899601_Vibrio_parahaemolyticus_RIMD_221063:0.022235,156972487_Vibrio_harveyi_ATCC_BAA-1116:0.000000)0.953000:0.089302,54310442_Photobacterium_profundum_SS9:0.092483)0.664000:0.036216)0.945000:0.137339)0.771000:0.043449,(167625492_Shewanella_halifaxensis_HAW-EB4:0.000000,((157963306_Shewanella_pealeana_ATCC_700345:0.000000,167625493_Shewanella_halifaxensis_HAW-EB4:0.023670)0.842000:0.036282,157963305_Shewanella_pealeana_ATCC_700345:0.000000)0.459000:0.022918)0.941000:0.099393)0.856000:0.055948)0.722000:0.052023,59713290_Vibrio_fischeri_ES114:0.110608)0.880000:0.092953)0.736000:0.040751)0.854000:0.053105,(((146294105_Shewanella_putrefaciens_CN-32:0.000000,(120597760_Shewanella_sp._W3-18-1:0.000000,(160876709_Shewanella_baltica_OS195:0.000000,(153001989_Shewanella_baltica_OS185:0.000000,126173127_Shewanella_baltica_OS155:0.000000)0.000000:0.000000)0.000000:0.000000)0.000000:0.000000)0.923000:0.009284,(113971377_Shewanella_sp._MR-4:0.000000,(114046436_Shewanella_sp._MR-7:0.000000,117919347_Shewanella_sp._ANA-3:0.000000)0.000000:0.000000)0.936000:0.011151)0.908000:0.002901,24372641_Shewanella_oneidensis_MR-1:0.000000)0.967000:0.122498)0.000000:0.000000,152998025_Marinomonas_sp._MWYL1:0.143888)0.082000:0.068769)0.767000:0.048842)0.816000:0.069077)0.842000:0.072648,(152996454_Marinomonas_sp._MWYL1:0.111433,71280779_Colwellia_psychrerythraea_34H:0.280670)0.867000:0.233936)0.740000:0.045582)0.745000:0.028079,(((((15641861_Vibrio_cholerae_O1_biovar_eltor_str:0.000000,147673173_Vibrio_cholerae_O395:0.000000)0.934000:0.119586,37680517_Vibrio_vulnificus_YJ016:0.082126)0.883000:0.105505,54308329_Photobacterium_profundum_SS9:0.177399)0.892000:0.088630,(145300089_Aeromonas_salmonicida_subsp._salmon:0.011810,117620938_Aeromonas_hydrophila_subsp._hydroph:0.012466)0.901000:0.065936)0.088000:0.020256,((116052776_Pseudomonas_aeruginosa_UCBPP-PA14:0.000000,(15599829_Pseudomonas_aeruginosa_PAO1:0.000000,152985612_Pseudomonas_aeruginosa_PA7:0.000000)0.000000:0.000000)0.447000:0.000000,((146308684_Pseudomonas_mendocina_ymp:0.000000,104780126_Pseudomonas_entomophila_L48:0.023580)0.000000:0.000000,(77460936_Pseudomonas_fluorescens_PfO-1:0.000000,70732442_Pseudomonas_fluorescens_Pf-5:0.000000)0.849000:0.011693)0.364000:0.023709)0.993000:0.157143)0.801000:0.046364)0.903000:0.071178)0.434000:0.018710)0.001000:0.000000,((((34498740_Chromobacterium_violaceum_ATCC_1247:0.287479,(146307181_Pseudomonas_mendocina_ymp:0.000000,((((59713572_Vibrio_fischeri_ES114:0.221278,15640538_Vibrio_cholerae_O1_biovar_eltor_str:0.123705)0.617000:0.011290,(((((37680570_Vibrio_vulnificus_YJ016:0.116425,((27367965_Vibrio_vulnificus_CMCP6:0.000000,37676094_Vibrio_vulnificus_YJ016:0.000000)0.753000:0.011312,(147672377_Vibrio_cholerae_O395:0.000000,15601677_Vibrio_cholerae_O1_biovar_eltor_str:0.000000)0.896000:0.022341)0.000000:0.000000)0.829000:0.011285,(15642160_Vibrio_cholerae_O1_biovar_eltor_str:0.000000,147673902_Vibrio_cholerae_O395:0.000000)0.975000:0.082341)0.001000:0.000000,((28900366_Vibrio_parahaemolyticus_RIMD_221063:0.011229,156977526_Vibrio_harveyi_ATCC_BAA-1116:0.011447)0.779000:0.012035,(27367966_Vibrio_vulnificus_CMCP6:0.000000,37676097_Vibrio_vulnificus_YJ016:0.000000)0.758000:0.011370)0.891000:0.022698)0.001000:0.000000,54308659_Photobacterium_profundum_SS9:0.122068)0.303000:0.032259,((146293217_Shewanella_putrefaciens_CN-32:0.000000,120598705_Shewanella_sp._W3-18-1:0.000000)0.773000:0.023618,126174577_Shewanella_baltica_OS155:0.000000)0.971000:0.084721)0.796000:0.037366)0.813000:0.069889,157376609_Shewanella_sediminis_HAW-EB3:0.191921)0.650000:0.028431,(147673778_Vibrio_cholerae_O395:0.000000,15640857_Vibrio_cholerae_O1_biovar_eltor_str:0.000000)0.990000:0.338761)0.963000:0.249142)0.820000:0.079317)0.680000:0.028303,152995614_Marinomonas_sp._MWYL1:0.243150)0.940000:0.169537,(((157374205_Shewanella_sediminis_HAW-EB3:0.088615,(77362101_Pseudoalteromonas_haloplanktis_TAC1:0.171420,((71279453_Colwellia_psychrerythraea_34H:0.375215,152997710_Marinomonas_sp._MWYL1:0.202332)0.581000:0.018587,(145297817_Aeromonas_salmonicida_subsp._salmon:0.011472,117621406_Aeromonas_hydrophila_subsp._hydroph:0.000000)0.986000:0.288703)0.000000:0.027417)0.912000:0.139401)0.756000:0.031353,((((146292206_Shewanella_putrefaciens_CN-32:0.000000,120599858_Shewanella_sp._W3-18-1:0.000000)0.452000:0.000000,(152999720_Shewanella_baltica_OS185:0.000000,160874339_Shewanella_baltica_OS195:0.000000)0.913000:0.023441)0.762000:0.012962,((114048482_Shewanella_sp._MR-7:0.000000,113971244_Shewanella_sp._MR-4:0.000000)0.000000:0.000000,(117921526_Shewanella_sp._ANA-3:0.000000,24372859_Shewanella_oneidensis_MR-1:0.000000)0.000000:0.000000)0.757000:0.010186)0.767000:0.015254,((91792271_Shewanella_denitrificans_OS217:0.055381,119775767_Shewanella_amazonensis_SB2B:0.074465)0.885000:0.056214,127513229_Shewanella_loihica_PV-4:0.014939)0.771000:0.035012)0.708000:0.017379)0.816000:0.066981,114564165_Shewanella_frigidimarina_NCIMB_400:0.033872)0.904000:0.135727)0.818000:0.079525,(((28898755_Vibrio_parahaemolyticus_RIMD_221063:0.039500,156975062_Vibrio_harveyi_ATCC_BAA-1116:0.000000)0.925000:0.184429,54309203_Photobacterium_profundum_SS9:0.155311)0.744000:0.110958,59712396_Vibrio_fischeri_ES114:0.154214)0.971000:0.367345)0.767000:0.050234)0.908000:0.076368,(((((70733311_Pseudomonas_fluorescens_Pf-5:0.046872,77461736_Pseudomonas_fluorescens_PfO-1:0.025895)0.654000:0.007402,(170719397_Pseudomonas_putida_W619:0.000000,104784305_Pseudomonas_entomophila_L48:0.013744)0.966000:0.061125)0.802000:0.030990,((71735782_Pseudomonas_syringae_pv._phaseolico:0.000000,28867357_Pseudomonas_syringae_pv._tomato_str:0.000000)0.806000:0.012594,66043342_Pseudomonas_syringae_pv._syringae_B:0.000000)0.901000:0.063175)0.694000:0.022820,146283263_Pseudomonas_stutzeri_A1501:0.075508)0.944000:0.148132,((15597769_Pseudomonas_aeruginosa_PAO1:0.000000,116050559_Pseudomonas_aeruginosa_UCBPP-PA14:0.000000)0.877000:0.091618,70733232_Pseudomonas_fluorescens_Pf-5:0.096313)0.927000:0.173901)0.766000:0.070816)0.893000:0.068196,(39998246_Geobacter_sulfurreducens_PCA:0.164816,39996019_Geobacter_sulfurreducens_PCA:0.139616)0.804000:0.070754)0.772000:0.023247,((83815947_Salinibacter_ruber_DSM_13855:0.160702,83814728_Salinibacter_ruber_DSM_13855:0.492650)0.887000:0.160684,(((148265101_Geobacter_uraniireducens_Rf4:0.134774,118581461_Pelobacter_propionicus_DSM_2379:0.176956)0.000000:0.000000,(((((((39996132_Geobacter_sulfurreducens_PCA:0.039575,39996135_Geobacter_sulfurreducens_PCA:0.114096)0.797000:0.043275,((((((78221932_Geobacter_metallireducens_GS-15:0.020158,39996136_Geobacter_sulfurreducens_PCA:0.060455)0.798000:0.022375,39996133_Geobacter_sulfurreducens_PCA:0.013158)0.001000:0.000000,148262691_Geobacter_uraniireducens_Rf4:0.042840)0.202000:0.013158,((78222019_Geobacter_metallireducens_GS-15:0.039984,39997746_Geobacter_sulfurreducens_PCA:0.026174)0.764000:0.024436,(118578586_Pelobacter_propionicus_DSM_2379:0.054838,(118579650_Pelobacter_propionicus_DSM_2379:0.050274,118581548_Pelobacter_propionicus_DSM_2379:0.019577)0.169000:0.037720)0.921000:0.063385)0.813000:0.031614)0.767000:0.011997,((118579163_Pelobacter_propionicus_DSM_2379:0.094424,78224021_Geobacter_metallireducens_GS-15:0.101191)0.854000:0.066459,148265335_Geobacter_uraniireducens_Rf4:0.053200)0.664000:0.010039)0.648000:0.027122,39996038_Geobacter_sulfurreducens_PCA:0.028756)0.712000:0.015949)0.649000:0.010847,(39996476_Geobacter_sulfurreducens_PCA:0.069349,39995508_Geobacter_sulfurreducens_PCA:0.058163)0.819000:0.034626)0.660000:0.009221,78224024_Geobacter_metallireducens_GS-15:0.085068)0.662000:0.016528,(118581508_Pelobacter_propionicus_DSM_2379:0.025377,118579815_Pelobacter_propionicus_DSM_2379:0.077029)0.890000:0.044169)0.767000:0.024776,(148264885_Geobacter_uraniireducens_Rf4:0.042916,(((39995862_Geobacter_sulfurreducens_PCA:0.099129,148265084_Geobacter_uraniireducens_Rf4:0.074190)0.710000:0.023727,((78222041_Geobacter_metallireducens_GS-15:0.042846,39995856_Geobacter_sulfurreducens_PCA:0.115003)0.015000:0.035298,118578490_Pelobacter_propionicus_DSM_2379:0.117041)0.419000:0.022458)0.594000:0.013597,39998033_Geobacter_sulfurreducens_PCA:0.041344)0.002000:0.000000)0.867000:0.026921)0.786000:0.018388,((39996143_Geobacter_sulfurreducens_PCA:0.043342,(39995509_Geobacter_sulfurreducens_PCA:0.094016,148263033_Geobacter_uraniireducens_Rf4:0.097542)0.666000:0.030219)0.767000:0.038618,148262458_Geobacter_uraniireducens_Rf4:0.081693)0.587000:0.006151)0.693000:0.014129)0.753000:0.018852,((((78224135_Geobacter_metallireducens_GS-15:0.009355,39995689_Geobacter_sulfurreducens_PCA:0.107391)0.924000:0.120883,148266411_Geobacter_uraniireducens_Rf4:0.126283)0.865000:0.124458,91794449_Shewanella_denitrificans_OS217:0.233155)0.928000:0.132034,(118577406_Pelobacter_propionicus_DSM_2379:0.029956,118581865_Pelobacter_propionicus_DSM_2379:0.072021)0.993000:0.255910)0.000000:0.000000)0.784000:0.072621)0.740000:0.028017)0.002000:0.000000,((148262558_Geobacter_uraniireducens_Rf4:0.296986,(((78358333_Desulfovibrio_desulfuricans_G20:0.048304,78358335_Desulfovibrio_desulfuricans_G20:0.063410)0.943000:0.113143,(78358060_Desulfovibrio_desulfuricans_G20:0.060737,((46580714_Desulfovibrio_vulgaris_subsp._vulga:0.000000,120601997_Desulfovibrio_vulgaris_subsp._vulga:0.000000)0.956000:0.102141,(78358008_Desulfovibrio_desulfuricans_G20:0.075645,(46579059_Desulfovibrio_vulgaris_subsp._vulga:0.003732,(120603389_Desulfovibrio_vulgaris_subsp._vulga:0.012022,46579022_Desulfovibrio_vulgaris_subsp._vulga:0.000000)0.993000:0.147323)0.637000:0.061798)0.810000:0.046305)0.579000:0.041067)0.783000:0.037654)0.164000:0.069456,(46580266_Desulfovibrio_vulgaris_subsp._vulga:0.000000,(120602351_Desulfovibrio_vulgaris_subsp._vulga:0.000000,120603615_Desulfovibrio_vulgaris_subsp._vulga:0.000000)0.000000:0.000000)0.838000:0.107358)0.963000:0.238145)0.371000:0.067795,83816473_Salinibacter_ruber_DSM_13855:0.379442)0.000000:0.000000)0.000000:0.000000,148265417_Geobacter_uraniireducens_Rf4:0.360257)0.762000:0.015328,((34496535_Chromobacterium_violaceum_ATCC_1247:0.041244,(34496536_Chromobacterium_violaceum_ATCC_1247:0.069687,(34496354_Chromobacterium_violaceum_ATCC_1247:0.149653,34499611_Chromobacterium_violaceum_ATCC_1247:0.102580)0.418000:0.064032)0.384000:0.045432)0.956000:0.140088,(34495486_Chromobacterium_violaceum_ATCC_1247:0.169814,(54310451_Photobacterium_profundum_SS9:0.354818,(34497171_Chromobacterium_violaceum_ATCC_1247:0.238102,34496168_Chromobacterium_violaceum_ATCC_1247:0.172066)0.733000:0.044890)0.543000:0.021556)0.722000:0.056220)0.819000:0.063868)0.756000:0.048911,(((((((((152977296_Bacillus_cereus_subsp._cytotoxis_NV:0.403723,((((52079992_Bacillus_licheniformis_ATCC_14580:0.000000,52785367_Bacillus_licheniformis_ATCC_14580:0.000000)0.745000:0.020877,154685804_Bacillus_amyloliquefaciens_FZB42:0.114152)0.928000:0.113584,157692065_Bacillus_pumilus_SAFR-032:0.038207)0.929000:0.157928,(((118480102_Bacillus_thuringiensis_str._Al_Haka:0.000000,(49481071_Bacillus_thuringiensis_serovar_konk:0.000000,(((50196965_Bacillus_anthracis_str._Ames_Ancest:0.000000,(49187871_Bacillus_anthracis_str._Sterne:0.000000,30265058_Bacillus_anthracis_str._Ames:0.000000)0.000000:0.000000)0.000000:0.000000,(42784197_Bacillus_cereus_ATCC_10987:0.000000,52140521_Bacillus_cereus_E33L:0.000000)0.000000:0.000000)0.000000:0.000000,30023049_Bacillus_cereus_ATCC_14579:0.011953)0.000000:0.000000)0.000000:0.000000)0.664000:0.013493,163942733_Bacillus_weihenstephanensis_KBAB4:0.023435)0.799000:0.065973,152977282_Bacillus_cereus_subsp._cytotoxis_NV:0.075405)0.973000:0.226022)0.777000:0.077504)0.111000:0.011217,((138894554_Geobacillus_thermodenitrificans_NG8:0.000000,56419555_Geobacillus_kaustophilus_HTA426:0.024091)0.877000:0.135070,15614838_Bacillus_halodurans_C-125:0.360042)0.798000:0.070833)0.771000:0.043572,(((51244837_Desulfotalea_psychrophila_LSv54:0.014361,51244839_Desulfotalea_psychrophila_LSv54:0.032368)0.903000:0.120536,(51244815_Desulfotalea_psychrophila_LSv54:0.039345,51244814_Desulfotalea_psychrophila_LSv54:0.000000)0.910000:0.155154)0.390000:0.070734,51244347_Desulfotalea_psychrophila_LSv54:0.166419)0.993000:0.311648)0.690000:0.049093,(28211206_Clostridium_tetani_E88:0.344144,(153939253_Clostridium_botulinum_F_str._Langel:0.000000,170757844_Clostridium_botulinum_B1_str._Okra:0.000000)0.952000:0.301654)0.828000:0.111298)0.942000:0.141009,(56965807_Bacillus_clausii_KSM-K16:0.281587,167631105_Heliobacterium_modesticaldum_Ice1:0.214086)0.754000:0.062465)0.000000:0.000000,(((20807189_Thermoanaerobacter_tengcongensis_MB:0.454100,((150392319_Alkaliphilus_metalliredigens_QYMF:0.114201,158319302_Alkaliphilus_oremlandii_OhILAs:0.172544)0.799000:0.100415,89896784_Desulfitobacterium_hafniense_Y51:0.287329)0.644000:0.043603)0.293000:0.048615,57640573_Thermococcus_kodakarensis_KOD1:0.480937)0.585000:0.027152,(((((15894092_Clostridium_acetobutylicum_ATCC_824:0.253646,153955351_Clostridium_kluyveri_DSM_555:0.330723)0.000000:0.000000,15895809_Clostridium_acetobutylicum_ATCC_824:0.245666)0.870000:0.103144,(28211477_Clostridium_tetani_E88:0.260714,(148379495_Clostridium_botulinum_A_str._ATCC_3:0.000000,(153931513_Clostridium_botulinum_A_str._ATCC_1:0.000000,153936278_Clostridium_botulinum_A_str._Hall:0.000000)0.000000:0.000000)0.947000:0.153626)0.814000:0.048936)0.855000:0.092283,((170757202_Clostridium_botulinum_B1_str._Okra:0.000000,(153932253_Clostridium_botulinum_A_str._ATCC_1:0.000000,153935540_Clostridium_botulinum_A_str._Hall:0.000000)0.000000:0.000000)0.000000:0.000000,(153938254_Clostridium_botulinum_F_str._Langel:0.000000,148381161_Clostridium_botulinum_A_str._ATCC_3:0.000000)0.000000:0.000000)0.980000:0.220674)0.725000:0.056491,((160902163_Petrotoga_mobilis_SJ95:0.240064,(15896076_Clostridium_acetobutylicum_ATCC_824:0.333740,((153937961_Clostridium_botulinum_F_str._Langel:0.000000,170757347_Clostridium_botulinum_B1_str._Okra:0.000000)0.000000:0.000000,((153931884_Clostridium_botulinum_A_str._ATCC_1:0.000000,153935997_Clostridium_botulinum_A_str._Hall:0.000000)0.000000:0.000000,(148378402_Clostridium_botulinum_A_str._ATCC_3:0.000000,170761254_Clostridium_botulinum_A3_str._Loch_:0.000000)0.000000:0.000000)0.000000:0.000000)0.776000:0.059320)0.956000:0.182527)0.649000:0.030997,(148269687_Thermotoga_petrophila_RKU-1:0.210702,(150020225_Thermosipho_melanesiensis_BI429:0.128929,150020643_Thermosipho_melanesiensis_BI429:0.075469)0.568000:0.004332)0.419000:0.039240)0.735000:0.024114)0.840000:0.076864)0.868000:0.085770)0.596000:0.018637,(157693541_Bacillus_pumilus_SAFR-032:0.000000,((((16080178_Bacillus_subtilis_subsp._subtilis_s:0.012342,(((16080175_Bacillus_subtilis_subsp._subtilis_s:0.000000,154687230_Bacillus_amyloliquefaciens_FZB42:0.078814)0.936000:0.070727,157693543_Bacillus_pumilus_SAFR-032:0.045351)0.048000:0.041940,(154687233_Bacillus_amyloliquefaciens_FZB42:0.024514,((154687232_Bacillus_amyloliquefaciens_FZB42:0.072283,16080177_Bacillus_subtilis_subsp._subtilis_s:0.024020)0.492000:0.034699,(154687231_Bacillus_amyloliquefaciens_FZB42:0.000000,16080176_Bacillus_subtilis_subsp._subtilis_s:0.012147)0.856000:0.043285)0.677000:0.010614)0.834000:0.023794)0.001000:0.000000)0.751000:0.011911,(((52080553_Bacillus_licheniformis_ATCC_14580:0.000000,52785932_Bacillus_licheniformis_ATCC_14580:0.000000)0.938000:0.037743,((52081614_Bacillus_licheniformis_ATCC_14580:0.000000,52786995_Bacillus_licheniformis_ATCC_14580:0.000000)0.441000:0.000000,(52081612_Bacillus_licheniformis_ATCC_14580:0.000000,52786993_Bacillus_licheniformis_ATCC_14580:0.000000)0.949000:0.037173)0.746000:0.012073)0.742000:0.012518,(52081613_Bacillus_licheniformis_ATCC_14580:0.000000,52786994_Bacillus_licheniformis_ATCC_14580:0.000000)0.924000:0.038249)0.753000:0.013931)0.922000:0.062429,157693542_Bacillus_pumilus_SAFR-032:0.047216)0.715000:0.011256,157693540_Bacillus_pumilus_SAFR-032:0.000000)0.768000:0.063023)0.998000:0.207306)0.806000:0.030080,(((((163938481_Bacillus_weihenstephanensis_KBAB4:0.023956,((30260716_Bacillus_anthracis_str._Ames:0.000000,(49183552_Bacillus_anthracis_str._Sterne:0.000000,(47525831_Bacillus_anthracis_str._Ames_Ancest:0.000000,(52144752_Bacillus_cereus_E33L:0.000000,(49480152_Bacillus_thuringiensis_serovar_konk:0.000000,(118476246_Bacillus_thuringiensis_str._Al_Haka:0.000000,42779698_Bacillus_cereus_ATCC_10987:0.000000)0.000000:0.000000)0.000000:0.000000)0.000000:0.000000)0.000000:0.000000)0.000000:0.000000)0.460000:0.000000,((((30018762_Bacillus_cereus_ATCC_14579:0.000000,163938499_Bacillus_weihenstephanensis_KBAB4:0.000000)0.000000:0.000000,((118476263_Bacillus_thuringiensis_str._Al_Haka:0.000000,49480166_Bacillus_thuringiensis_serovar_konk:0.000000)0.000000:0.000000,((30260732_Bacillus_anthracis_str._Ames:0.000000,49183570_Bacillus_anthracis_str._Sterne:0.000000)0.000000:0.000000,(47525849_Bacillus_anthracis_str._Ames_Ancest:0.000000,52144733_Bacillus_cereus_E33L:0.000000)0.000000:0.000000)0.000000:0.000000)0.000000:0.000000)0.927000:0.053239,152974326_Bacillus_cereus_subsp._cytotoxis_NV:0.020941)0.963000:0.082553,30018745_Bacillus_cereus_ATCC_14579:0.000000)0.846000:0.011604)0.000000:0.000000)0.711000:0.012502,(((118478555_Bacillus_thuringiensis_str._Al_Haka:0.000000,118477935_Bacillus_thuringiensis_str._Al_Haka:0.000000)0.442000:0.000000,(30263207_Bacillus_anthracis_str._Ames:0.000000,(49186061_Bacillus_anthracis_str._Sterne:0.000000,47528578_Bacillus_anthracis_str._Ames_Ancest:0.000000)0.000000:0.000000)0.849000:0.012076)0.762000:0.011932,(52142966_Bacillus_cereus_E33L:0.012132,(67077905_Bacillus_cereus_E33L:0.000000,30021622_Bacillus_cereus_ATCC_14579:0.000000)0.476000:0.000000)0.783000:0.011980)0.974000:0.083747)0.877000:0.035679,152974322_Bacillus_cereus_subsp._cytotoxis_NV:0.000000)0.788000:0.022024,((30020143_Bacillus_cereus_ATCC_14579:0.023991,(163939847_Bacillus_weihenstephanensis_KBAB4:0.000000,((30262036_Bacillus_anthracis_str._Ames:0.000000,(49184879_Bacillus_anthracis_str._Sterne:0.000000,(52143413_Bacillus_cereus_E33L:0.000000,(47527307_Bacillus_anthracis_str._Ames_Ancest:0.000000,(118477458_Bacillus_thuringiensis_str._Al_Haka:0.000000,49481221_Bacillus_thuringiensis_serovar_konk:0.000000)0.000000:0.000000)0.000000:0.000000)0.000000:0.000000)0.000000:0.000000)0.440000:0.000000,42781154_Bacillus_cereus_ATCC_10987:0.011871)0.827000:0.011286)0.000000:0.000000)0.893000:0.033751,152975307_Bacillus_cereus_subsp._cytotoxis_NV:0.012394)0.906000:0.041881)0.970000:0.092674,((172056266_Exiguobacterium_sibiricum_255-15:0.179847,((((20807243_Thermoanaerobacter_tengcongensis_MB:0.458825,((20806957_Thermoanaerobacter_tengcongensis_MB:0.049886,167038232_Thermoanaerobacter_pseudethanolicus:0.000000)0.831000:0.110039,167038163_Thermoanaerobacter_pseudethanolicus:0.131603)0.730000:0.136375)0.848000:0.139202,(170761623_Clostridium_botulinum_A3_str._Loch_:0.059920,187934153_Clostridium_botulinum_B_str._Eklund:0.090045)0.869000:0.169327)0.421000:0.117782,(((169830108_Lysinibacillus_sphaericus_C3-41:0.051847,169830107_Lysinibacillus_sphaericus_C3-41:0.032951)0.961000:0.191885,((169826690_Lysinibacillus_sphaericus_C3-41:0.076793,169827811_Lysinibacillus_sphaericus_C3-41:0.005484)0.876000:0.145396,23100184_Oceanobacillus_iheyensis_HTE831:0.233640)0.169000:0.048681)0.798000:0.084687,23099557_Oceanobacillus_iheyensis_HTE831:0.217626)0.763000:0.034935)0.000000:0.000000,134299044_Desulfotomaculum_reducens_MI-1:0.496886)0.751000:0.021695)0.785000:0.045128,(167630188_Heliobacterium_modesticaldum_Ice1:0.252601,134300593_Desulfotomaculum_reducens_MI-1:0.421600)0.778000:0.088462)0.524000:0.006822)0.536000:0.001555)0.854000:0.059512,78042826_Carboxydothermus_hydrogenoformans_Z:0.385946)0.675000:0.058804)0.843000:0.226050,(153002082_Shewanella_baltica_OS185:0.000000,160876801_Shewanella_baltica_OS195:0.000000)0.992000:0.537964)0.844000:0.154843,((15964630_Sinorhizobium_meliloti_1021:0.000000,150395714_Sinorhizobium_medicae_WSM419:0.011879)0.693000:0.014293,159185086_Agrobacterium_tumefaciens_str._C58:0.021712)0.952000:0.239201)0.875000:0.141476,(((((120610554_Acidovorax_avenae_subsp._citrulli_A:0.153995,161520793_Burkholderia_multivorans_ATCC_17616:0.000000)0.371000:0.012767,(172063285_Burkholderia_ambifaria_MC40-6:0.000000,(115358540_Burkholderia_ambifaria_AMMD:0.000000,134293591_Burkholderia_vietnamiensis_G4:0.000000)0.000000:0.000000)0.497000:0.000000)0.307000:0.012766,((170738331_Burkholderia_cenocepacia_MC0-3:0.000000,(107026343_Burkholderia_cenocepacia_AU_1054:0.000000,116692469_Burkholderia_cenocepacia_HI2424:0.000000)0.000000:0.000000)0.453000:0.000000,78062492_Burkholderia_sp._383:0.012914)0.000000:0.000000)0.897000:0.073694,50120044_Erwinia_carotovora_subsp._atrosepti:0.113925)0.251000:0.013567,((((153949556_Yersinia_pseudotuberculosis_IP_3175:0.000000,(170025057_Yersinia_pseudotuberculosis_YPIII:0.000000,145599737_Yersinia_pestis_Pestoides_F:0.000000)0.000000:0.000000)0.000000:0.000000,((16121516_Yersinia_pestis_CO92:0.000000,51595609_Yersinia_pseudotuberculosis_IP_3295:0.000000)0.000000:0.000000,((108812909_Yersinia_pestis_Nepal516:0.000000,108806940_Yersinia_pestis_Antiqua:0.000000)0.000000:0.000000,(162419208_Yersinia_pestis_Angola:0.000000,(22126835_Yersinia_pestis_KIM:0.000000,45440751_Yersinia_pestis_biovar_Microtus_str:0.000000)0.000000:0.000000)0.000000:0.000000)0.000000:0.000000)0.000000:0.000000)0.714000:0.019035,123441733_Yersinia_enterocolitica_subsp._ente:0.037494)0.909000:0.072352,((157145544_Citrobacter_koseri_ATCC_BAA-895:0.000000,156933685_Enterobacter_sakazakii_ATCC_BAA-894:0.053426)0.888000:0.054003,146311974_Enterobacter_sp._638:0.000434)0.963000:0.087774)0.846000:0.045696)0.000000:0.000000)0.738000:0.015982,((((116687073_Burkholderia_cenocepacia_HI2424:0.000000,(170734801_Burkholderia_cenocepacia_MC0-3:0.000000,107029202_Burkholderia_cenocepacia_AU_1054:0.000000)0.000000:0.000000)0.837000:0.012272,78059760_Burkholderia_sp._383:0.000000)0.810000:0.034711,(172060328_Burkholderia_ambifaria_MC40-6:0.000000,115351300_Burkholderia_ambifaria_AMMD:0.000000)0.842000:0.061849)0.944000:0.138313,((((((92112261_Chromohalobacter_salexigens_DSM_304:0.270992,92113548_Chromohalobacter_salexigens_DSM_304:0.310324)0.631000:0.079514,157737982_Arcobacter_butzleri_RM4018:0.923846)0.000000:0.000000,89902217_Rhodoferax_ferrireducens_T118:0.084736)0.941000:0.181202,((17545325_Ralstonia_solanacearum_GMI1000:0.024424,72384125_Ralstonia_eutropha_JMP134:0.110465)0.900000:0.123002,((160898916_Delftia_acidovorans_SPH-1:0.072184,120609124_Acidovorax_avenae_subsp._citrulli_A:0.027478)0.668000:0.038718,160899221_Delftia_acidovorans_SPH-1:0.031947)0.739000:0.065928)0.823000:0.057301)0.000000:0.000000,((91781147_Burkholderia_xenovorans_LB400:0.145272,134291806_Burkholderia_vietnamiensis_G4:0.078731)0.827000:0.104258,120609773_Acidovorax_avenae_subsp._citrulli_A:0.041189)0.999000:0.475570)0.757000:0.029766,(((160896031_Delftia_acidovorans_SPH-1:0.055251,120609792_Acidovorax_avenae_subsp._citrulli_A:0.007314)0.893000:0.082871,17548024_Ralstonia_solanacearum_GMI1000:0.085483)0.509000:0.050875,73538961_Ralstonia_eutropha_JMP134:0.155794)0.802000:0.071983)0.847000:0.057199)0.802000:0.060790)0.780000:0.038372,(91784395_Burkholderia_xenovorans_LB400:0.040722,((73539742_Ralstonia_eutropha_JMP134:0.038580,113866087_Ralstonia_eutropha_H16:0.000000)0.238000:0.014534,188590815_Cupriavidus_taiwanensis:0.011614)0.975000:0.106601)0.898000:0.057945)0.832000:0.034809,(((121601127_Burkholderia_mallei_SAVP1:0.000000,53724360_Burkholderia_mallei_ATCC_23344:0.000000)0.000000:0.000000,((53720948_Burkholderia_pseudomallei_K96243:0.000000,76811243_Burkholderia_pseudomallei_1710b:0.000000)0.000000:0.000000,(126453360_Burkholderia_pseudomallei_1106a:0.000000,126440977_Burkholderia_pseudomallei_668:0.000000)0.000000:0.000000)0.000000:0.000000)0.914000:0.013019,83720415_Burkholderia_thailandensis_E264:0.000000)0.211000:0.000000)1.000000:0.297503,124383350_Burkholderia_mallei_NCTC_10229:0.000000,126448748_Burkholderia_mallei_NCTC_10247:0.000000);
