# Supplementary material for: Genome-wide phylogenetic analysis of the pathogenic potential of Vibrio furnissii
Source: Front Microbiol. 2014 Aug 21;5:435. doi: 10.3389/fmicb.2014.00435 (PMC4139957; doi:10.3389/fmicb.2014.00435)
Supplement: Supplementary file 1 [file DataSheet1.ZIP › all_vfu_trees/VfuA00029.afa-gb-o.phylip_phyml_tree.txt]

((((((XX_VfuA00029_:0.086307,(15640364_Vibrio_cholerae_O1_biovar_eltor_str:0.000000,147673631_Vibrio_cholerae_O395:0.000000)1.000000:0.135731)0.921000:0.048743,(28899602_Vibrio_parahaemolyticus_RIMD_221063:0.051069,156972488_Vibrio_harveyi_ATCC_BAA-1116:0.034589)0.989000:0.077883)0.007000:0.025493,(27364682_Vibrio_vulnificus_CMCP6:0.000000,37681265_Vibrio_vulnificus_YJ016:0.008472)0.976000:0.063109)0.979000:0.132368,59712939_Vibrio_fischeri_ES114:0.152260)0.992000:0.225795,((89902505_Rhodoferax_ferrireducens_T118:0.291495,119773258_Shewanella_amazonensis_SB2B:0.412570)0.095000:0.079171,(34495791_Chromobacterium_violaceum_ATCC_1247:0.555895,(51245285_Desulfotalea_psychrophila_LSv54:0.757319,(((((23499993_Brucella_suis_1330:0.000000,(161620313_Brucella_canis_ATCC_23365:0.000000,(17989353_Brucella_melitensis_16M:0.000000,(62317836_Brucella_abortus_biovar_1_str._9-94:0.000000,(83269815_Brucella_melitensis_biovar_Abortus_:0.000000,189023087_Brucella_abortus_S19:0.000000)0.000000:0.000000)0.000000:0.000000)0.000000:0.000000)0.000000:0.000000)0.999000:0.244471,15890966_Agrobacterium_tumefaciens_str._C58:0.184907)0.967000:0.192173,119383676_Paracoccus_denitrificans_PD1222:0.392967)0.880000:0.118287,146342526_Bradyrhizobium_sp._ORS278:0.909220)0.327000:0.092302,152998048_Marinomonas_sp._MWYL1:0.821068)0.252000:0.080402)0.942000:0.152864)0.771000:0.130440)0.996000:0.249710)0.996000:0.243101,145298480_Aeromonas_salmonicida_subsp._salmon:0.038850,117621150_Aeromonas_hydrophila_subsp._hydroph:0.011173);
