# Supplementary material for: Genome-wide phylogenetic analysis of the pathogenic potential of Vibrio furnissii
Source: Front Microbiol. 2014 Aug 21;5:435. doi: 10.3389/fmicb.2014.00435 (PMC4139957; doi:10.3389/fmicb.2014.00435)
Supplement: Supplementary file 1 [file DataSheet1.ZIP › all_vfu_trees/VfuA00030.afa-gb-o.phylip_phyml_tree.txt]

(((((((((((((((((((((((((((((((110643856_Escherichia_coli_536:0.000000,(117625890_Escherichia_coli_APEC_O1:0.000000,(170681198_Escherichia_coli_SECEC_SMS-3-5:0.000000,(15804156_Escherichia_coli_O157_H7_EDL933:0.000000,(74314151_Shigella_sonnei_Ss046:0.000000,(82545980_Shigella_boydii_Sb227:0.000000,(157163096_Escherichia_coli_HS:0.000000,(157155712_Escherichia_coli_E24377A:0.000000,(170018155_Escherichia_coli_ATCC_8739:0.000000,(187733244_Shigella_boydii_CDC_3083-94:0.000000,(161486071_Escherichia_coli_CFT073:0.000000,((89110399_Escherichia_coli_W3110:0.000000,16131483_Escherichia_coli_str._K-12_substr._:0.000000)0.000000:0.000000,(170083120_Escherichia_coli_str._K-12_substr._:0.000000,(56480386_Shigella_flexneri_2a_str._301:0.000000,(30065112_Shigella_flexneri_2a_str._2457T:0.000000,162139318_Shigella_flexneri_5_str._8401:0.000000)0.000000:0.000000)0.000000:0.000000)0.000000:0.000000)0.000000:0.000000)0.000000:0.000000)0.000000:0.000000)0.000000:0.000000)0.000000:0.000000)0.000000:0.000000)0.000000:0.000000)0.000000:0.000000)0.000000:0.000000)0.000000:0.000000)0.000000:0.000000)0.000000:0.000000,162138341_Escherichia_coli_UTI89:0.000000)0.000000:0.000000,15833744_Escherichia_coli_O157_H7_str._Sakai:0.000000)0.497000:0.000000,82779105_Shigella_dysenteriae_Sd197:0.003496)0.932000:0.018485,(157149230_Citrobacter_koseri_ATCC_BAA-895:0.005183,146309790_Enterobacter_sp._638:0.026017)0.238000:0.009104)0.364000:0.007629,((161501906_Salmonella_enterica_subsp._enterica:0.000000,(161486772_Salmonella_enterica_subsp._enterica:0.000000,(16766989_Salmonella_typhimurium_LT2:0.000000,(161936206_Salmonella_enterica_subsp._enterica:0.000000,161616782_Salmonella_enterica_subsp._enterica:0.000000)0.000000:0.000000)0.000000:0.000000)0.000000:0.000000)0.538000:0.000000,(62182197_Salmonella_enterica_subsp._enterica:0.000000,161505761_Salmonella_enterica_subsp._arizonae:0.000000)0.827000:0.003463)0.854000:0.015178)0.645000:0.010557,152972462_Klebsiella_pneumoniae_subsp._pneumo:0.023802)0.868000:0.023351,156936216_Enterobacter_sakazakii_ATCC_BAA-894:0.054724)0.925000:0.031688,(((16120415_Yersinia_pestis_CO92:0.000000,(22123998_Yersinia_pestis_KIM:0.000000,(45439928_Yersinia_pestis_biovar_Microtus_str:0.000000,(108813946_Yersinia_pestis_Nepal516:0.000000,(108809469_Yersinia_pestis_Antiqua:0.000000,(145601081_Yersinia_pestis_Pestoides_F:0.000000,(162421119_Yersinia_pestis_Angola:0.000000,(153948376_Yersinia_pseudotuberculosis_IP_3175:0.003494,(170026348_Yersinia_pseudotuberculosis_YPIII:0.000000,51594418_Yersinia_pseudotuberculosis_IP_3295:0.000000)0.000000:0.000000)0.000000:0.000000)0.000000:0.000000)0.000000:0.000000)0.000000:0.000000)0.000000:0.000000)0.000000:0.000000)0.000000:0.000000)0.894000:0.014311,123440477_Yersinia_enterocolitica_subsp._ente:0.000018)0.971000:0.030900,157373051_Serratia_proteamaculans_568:0.028481)0.971000:0.038686)0.997000:0.071516,((117617846_Aeromonas_hydrophila_subsp._hydroph:0.007420,145300952_Aeromonas_salmonicida_subsp._salmon:0.007243)1.000000:0.139569,(((54307445_Photobacterium_profundum_SS9:0.075545,(((156972489_Vibrio_harveyi_ATCC_BAA-1116:0.007261,(161501830_Vibrio_vulnificus_CMCP6:0.000000,161486592_Vibrio_vulnificus_YJ016:0.000000)0.988000:0.024779)0.764000:0.004101,28899603_Vibrio_parahaemolyticus_RIMD_221063:0.009896)0.980000:0.048609,59710809_Vibrio_fischeri_ES114:0.057700)0.544000:0.023941)0.441000:0.021397,((15640363_Vibrio_cholerae_O1_biovar_eltor_str:0.000000,147675493_Vibrio_cholerae_O395:0.000000)0.950000:0.021869,XX_VfuA00030_:0.018272)0.891000:0.022646)0.997000:0.093635,119946817_Psychromonas_ingrahamii_37:0.159367)0.225000:0.018028)0.854000:0.024973)0.840000:0.021713,((((117918510_Shewanella_sp._ANA-3:0.000000,(114045556_Shewanella_sp._MR-7:0.000000,113968390_Shewanella_sp._MR-4:0.000000)0.000000:0.000000)0.913000:0.010832,24371649_Shewanella_oneidensis_MR-1:0.007144)0.883000:0.011222,((120600820_Shewanella_sp._W3-18-1:0.003567,146291151_Shewanella_putrefaciens_CN-32:0.000000)0.787000:0.007322,((152998598_Shewanella_baltica_OS185:0.000000,126176513_Shewanella_baltica_OS155:0.000000)0.775000:0.003564,160873173_Shewanella_baltica_OS195:0.003583)0.985000:0.030478)0.207000:0.004716)0.939000:0.025727,((((170729195_Shewanella_woodyi_ATCC_51908:0.032199,157377600_Shewanella_sediminis_HAW-EB3:0.022201)0.679000:0.009522,127514734_Shewanella_loihica_PV-4:0.034288)0.870000:0.013135,((157964028_Shewanella_pealeana_ATCC_700345:0.014977,167621984_Shewanella_halifaxensis_HAW-EB4:0.021653)0.949000:0.028895,(91795043_Shewanella_denitrificans_OS217:0.051968,114565171_Shewanella_frigidimarina_NCIMB_400:0.035877)0.445000:0.016485)0.340000:0.008797)0.960000:0.029167,119773202_Shewanella_amazonensis_SB2B:0.037746)0.851000:0.018230)0.998000:0.086422)0.880000:0.023426,(((71279623_Colwellia_psychrerythraea_34H:0.119951,109899912_Pseudoalteromonas_atlantica_T6c:0.085086)0.577000:0.020339,77359332_Pseudoalteromonas_haloplanktis_TAC1:0.131224)0.437000:0.014170,56459344_Idiomarina_loihiensis_L2TR:0.173921)0.774000:0.015878)0.994000:0.065435,(((((146284392_Pseudomonas_stutzeri_A1501:0.035811,146309260_Pseudomonas_mendocina_ymp:0.051951)0.884000:0.019431,(((77456561_Pseudomonas_fluorescens_PfO-1:0.017163,70733875_Pseudomonas_fluorescens_Pf-5:0.032039)0.743000:0.017410,((71734339_Pseudomonas_syringae_pv._phaseolico:0.008894,28872439_Pseudomonas_syringae_pv._tomato_str:0.012386)0.923000:0.014407,66048109_Pseudomonas_syringae_pv._syringae_B:0.000000)0.998000:0.078440)0.940000:0.028653,((((26991732_Pseudomonas_putida_KT2440:0.000000,148550131_Pseudomonas_putida_F1:0.000000)0.942000:0.014095,167036096_Pseudomonas_putida_GB-1:0.015366)0.392000:0.011372,104779659_Pseudomonas_entomophila_L48:0.003562)0.807000:0.010183,170719596_Pseudomonas_putida_W619:0.026678)0.898000:0.021008)0.911000:0.023052)0.772000:0.014755,(15600324_Pseudomonas_aeruginosa_PAO1:0.000000,(116053278_Pseudomonas_aeruginosa_UCBPP-PA14:0.000000,152988075_Pseudomonas_aeruginosa_PA7:0.000000)0.000000:0.000000)0.850000:0.013499)0.997000:0.106814,((((169634640_Acinetobacter_baumannii:0.003597,126640323_Acinetobacter_baumannii_ATCC_17978:0.004228)0.001000:0.000000,169797501_Acinetobacter_baumannii:0.000000)0.823000:0.023916,50083534_Acinetobacter_sp._ADP1:0.045058)0.998000:0.142172,((71065267_Psychrobacter_arcticus_273-4:0.020587,93005503_Psychrobacter_cryohalolentis_K5:0.012272)0.948000:0.043042,148653233_Psychrobacter_sp._PRwf-1:0.102741)0.994000:0.101508)0.927000:0.047928)0.927000:0.039365,90020143_Saccharophagus_degradans_2-40:0.263074)0.904000:0.035087)0.871000:0.027252,((((89256779_Francisella_tularensis_subsp._holar:0.000000,(187931979_Francisella_tularensis_subsp._media:0.000000,(56708385_Francisella_tularensis_subsp._tular:0.000000,(110670856_Francisella_tularensis_subsp._tular:0.000000,(134302371_Francisella_tularensis_subsp._tular:0.000000,(115315170_Francisella_tularensis_subsp._holar:0.000000,169656687_Francisella_tularensis_subsp._holar:0.000000)0.000000:0.000000)0.000000:0.000000)0.000000:0.000000)0.000000:0.000000)0.000000:0.000000)0.832000:0.003551,118497245_Francisella_tularensis_subsp._novic:0.000000)0.898000:0.023983,167626394_Francisella_philomiragia_subsp._phi:0.020471)1.000000:0.223419,(83644207_Hahella_chejuensis_KCTC_2396:0.147867,120556076_Marinobacter_aquaeolei_VT8:0.084169)0.925000:0.068970)0.735000:0.031479)0.420000:0.012295,92112182_Chromohalobacter_salexigens_DSM_304:0.320139)0.604000:0.012140,((77163578_Nitrosococcus_oceani_ATCC_19707:0.263518,(((54293490_Legionella_pneumophila_str._Lens:0.003571,52840746_Legionella_pneumophila_subsp._pneum:0.000000)0.606000:0.003588,54296532_Legionella_pneumophila_str._Paris:0.000000)0.154000:0.007239,148360885_Legionella_pneumophila_str._Corby:0.000000)1.000000:0.300865)0.663000:0.045159,((29654827_Coxiella_burnetii_RSA_493:0.000000,(154707286_Coxiella_burnetii_Dugway_5J108-111:0.000000,161830441_Coxiella_burnetii_RSA_331:0.000000)0.000000:0.000000)1.000000:0.351227,(148245098_Candidatus_Vesicomyosocius_okutanii:0.038085,118603030_Candidatus_Ruthia_magnifica_str._Cm:0.024615)1.000000:0.232701)0.860000:0.053572)0.831000:0.035460)0.703000:0.030910,(152994757_Marinomonas_sp._MWYL1:0.157627,78486295_Thiomicrospira_crunogena_XCL-2:0.258955)0.886000:0.054125)0.481000:0.028254,(74318412_Thiobacillus_denitrificans_ATCC_252:0.208696,(91776540_Methylobacillus_flagellatus_KT:0.144040,34498807_Chromobacterium_violaceum_ATCC_1247:0.246509)0.605000:0.035408)0.943000:0.057577)0.986000:0.076389,160880999_Clostridium_phytofermentans_ISDg:0.247608)0.895000:0.030669,((((83309404_Magnetospirillum_magneticum_AMB-1:0.144266,83592570_Rhodospirillum_rubrum_ATCC_11170:0.145853)0.964000:0.075810,(((((114328376_Granulibacter_bethesdensis_CGDNIH1:0.139722,148253121_Bradyrhizobium_sp._BTAi1:0.174632)0.778000:0.034622,((86747562_Rhodopseudomonas_palustris_HaA2:0.021558,91974864_Rhodopseudomonas_palustris_BisB5:0.017372)0.813000:0.012565,39933417_Rhodopseudomonas_palustris_CGA009:0.018130)0.994000:0.094539)0.649000:0.018531,((148259916_Acidiphilium_cryptum_JF-5:0.153463,58038805_Gluconobacter_oxydans_621H:0.090745)0.920000:0.057140,162149117_Gluconacetobacter_diazotrophicus_PA:0.124629)0.922000:0.030875)0.812000:0.043339,170751012_Methylobacterium_radiotolerans_JCM_:0.188384)0.912000:0.066335,((((((159042645_Dinoroseobacter_shibae_DFL_12:0.097889,110677738_Roseobacter_denitrificans_OCh_114:0.075016)0.910000:0.040568,(15891468_Agrobacterium_tumefaciens_str._C58:0.118293,119385233_Paracoccus_denitrificans_PD1222:0.189634)0.541000:0.027489)0.784000:0.014661,((126463353_Rhodobacter_sphaeroides_ATCC_17029:0.000000,77464513_Rhodobacter_sphaeroides_2.4.1:0.003737)0.899000:0.019997,146279013_Rhodobacter_sphaeroides_ATCC_17025:0.018626)1.000000:0.139696)0.372000:0.015329,(56698621_Silicibacter_pomeroyi_DSS-3:0.066976,99082597_Silicibacter_sp._TM1040:0.080108)0.958000:0.052963)0.879000:0.043713,89052870_Jannaschia_sp._CCS1:0.171495)1.000000:0.165353,(32475443_Rhodopirellula_baltica_SH_1:0.324104,182414288_Opitutus_terrae_PB90-1:0.278564)0.983000:0.143574)0.934000:0.062685)0.954000:0.066749)0.827000:0.028766,117926785_Magnetococcus_sp._MC-1:0.349586)0.911000:0.053203,(((86156664_Anaeromyxobacter_dehalogenans_2CP-C:0.056841,153003134_Anaeromyxobacter_sp._Fw109-5:0.033815)0.981000:0.147992,108757281_Myxococcus_xanthus_DK_1622:0.218116)0.951000:0.106775,162449314_Sorangium_cellulosum_So_ce_56:0.367593)0.948000:0.086562)0.830000:0.033671)0.847000:0.024950,((((((((15616119_Bacillus_halodurans_C-125:0.051940,56964782_Bacillus_clausii_KSM-K16:0.071862)0.981000:0.051616,((((30023173_Bacillus_cereus_ATCC_14579:0.000000,(49478892_Bacillus_thuringiensis_serovar_konk:0.000000,(52140433_Bacillus_cereus_E33L:0.000000,(30265162_Bacillus_anthracis_str._Ames:0.000000,(49187972_Bacillus_anthracis_str._Sterne:0.000000,(47530675_Bacillus_anthracis_str._Ames_Ancest:0.000000,(118480173_Bacillus_thuringiensis_str._Al_Haka:0.000000,42784285_Bacillus_cereus_ATCC_10987:0.000000)0.000000:0.000000)0.000000:0.000000)0.000000:0.000000)0.000000:0.000000)0.000000:0.000000)0.000000:0.000000)0.739000:0.003497,163942820_Bacillus_weihenstephanensis_KBAB4:0.014322)0.908000:0.015187,152977354_Bacillus_cereus_subsp._cytotoxis_NV:0.002757)0.999000:0.087255,((((154687528_Bacillus_amyloliquefaciens_FZB42:0.007144,16080444_Bacillus_subtilis_subsp._subtilis_s:0.003604)0.774000:0.006000,(52081959_Bacillus_licheniformis_ATCC_14580:0.000000,52787347_Bacillus_licheniformis_ATCC_14580:0.000000)0.996000:0.034282)0.724000:0.003882,157693806_Bacillus_pumilus_SAFR-032:0.054210)0.965000:0.030073,(((23099890_Oceanobacillus_iheyensis_HTE831:0.078651,((((57866439_Staphylococcus_epidermidis_RP62A:0.000000,27467478_Staphylococcus_epidermidis_ATCC_122:0.000000)0.961000:0.023207,73663222_Staphylococcus_saprophyticus_subsp.:0.024578)0.039000:0.011238,70727111_Staphylococcus_haemolyticus_JCSC143:0.019428)0.688000:0.007113,(49483033_Staphylococcus_aureus_subsp._aureus:0.000000,(57650117_Staphylococcus_aureus_subsp._aureus:0.000000,(49485647_Staphylococcus_aureus_subsp._aureus:0.000000,(21282466_Staphylococcus_aureus_subsp._aureus:0.000000,(87161543_Staphylococcus_aureus_subsp._aureus:0.000000,(88194558_Staphylococcus_aureus_subsp._aureus:0.000000,(148267235_Staphylococcus_aureus_subsp._aureus:0.000000,(150393284_Staphylococcus_aureus_subsp._aureus:0.000000,(151220956_Staphylococcus_aureus_subsp._aureus:0.000000,(161509046_Staphylococcus_aureus_subsp._aureus:0.000000,(15926452_Staphylococcus_aureus_subsp._aureus:0.000000,(15923765_Staphylococcus_aureus_subsp._aureus:0.000000,(156979103_Staphylococcus_aureus_subsp._aureus:0.000000,82750483_Staphylococcus_aureus_RF122:0.000000)0.000000:0.000000)0.000000:0.000000)0.000000:0.000000)0.000000:0.000000)0.000000:0.000000)0.000000:0.000000)0.000000:0.000000)0.000000:0.000000)0.000000:0.000000)0.000000:0.000000)0.000000:0.000000)0.000000:0.000000)0.939000:0.021514)1.000000:0.148950)0.985000:0.071956,169826064_Lysinibacillus_sphaericus_C3-41:0.136313)0.795000:0.016946,(138896641_Geobacillus_thermodenitrificans_NG8:0.022762,56421590_Geobacillus_kaustophilus_HTA426:0.014510)0.991000:0.047695)0.875000:0.009214)0.777000:0.012719)0.754000:0.022791)0.692000:0.046988,172058401_Exiguobacterium_sibiricum_255-15:0.170549)0.562000:0.018235,(16801612_Listeria_innocua_Clip11262:0.000000,(46908629_Listeria_monocytogenes_str._4b_F236:0.000000,(16804494_Listeria_monocytogenes_EGD-e:0.000000,116873820_Listeria_welshimeri_serovar_6b_str.:0.000000)0.833000:0.003503)0.441000:0.003497)1.000000:0.135792)1.000000:0.101537,(((169824487_Finegoldia_magna_ATCC_29328:0.370963,((((((153938319_Clostridium_botulinum_F_str._Langel:0.000000,((170758358_Clostridium_botulinum_A3_str._Loch_:0.000000,153933967_Clostridium_botulinum_A_str._ATCC_1:0.000000)0.000000:0.000000,(153936169_Clostridium_botulinum_A_str._Hall:0.000000,148378232_Clostridium_botulinum_A_str._ATCC_3:0.000000)0.000000:0.000000)0.000000:0.000000)0.000000:0.000000,170756209_Clostridium_botulinum_B1_str._Okra:0.000000)1.000000:0.127689,(15894000_Clostridium_acetobutylicum_ATCC_824:0.074620,153955988_Clostridium_kluyveri_DSM_555:0.099840)0.461000:0.018936)0.438000:0.022452,118444017_Clostridium_novyi_NT:0.124116)0.854000:0.033573,(((187934745_Clostridium_botulinum_B_str._Eklund:0.033204,150015489_Clostridium_beijerinckii_NCIMB_8052:0.036675)0.978000:0.063012,((18310283_Clostridium_perfringens_str._13:0.000000,110803633_Clostridium_perfringens_SM101:0.007074)0.447000:0.003586,110801419_Clostridium_perfringens_ATCC_13124:0.000000)0.997000:0.061557)0.838000:0.043700,28210137_Clostridium_tetani_E88:0.141276)0.634000:0.026802)0.997000:0.099749,(126700791_Clostridium_difficile_630:0.236182,(158320008_Alkaliphilus_oremlandii_OhILAs:0.112961,150391309_Alkaliphilus_metalliredigens_QYMF:0.196793)0.979000:0.078626)0.714000:0.035105)0.697000:0.017918)0.864000:0.027666,(146296956_Caldicellulosiruptor_saccharolyticu:0.139322,125972664_Clostridium_thermocellum_ATCC_27405:0.190721)0.921000:0.054517)0.537000:0.022658,((167039952_Thermoanaerobacter_sp._X514:0.015803,167037152_Thermoanaerobacter_pseudethanolicus:0.007007)1.000000:0.156124,78042968_Carboxydothermus_hydrogenoformans_Z:0.179790)0.531000:0.028184)0.768000:0.029306)0.781000:0.022540,(167628774_Heliobacterium_modesticaldum_Ice1:0.198933,114565840_Syntrophomonas_wolfei_subsp._wolfei:0.276357)0.924000:0.057684)0.608000:0.002633,(((((((158334806_Acaryochloris_marina_MBIC11017:0.187641,((((170078830_Synechococcus_sp._PCC_7002:0.127430,16331205_Synechocystis_sp._PCC_6803:0.129888)0.824000:0.031167,(172036704_Cyanothece_sp._ATCC_51142:0.100728,166365978_Microcystis_aeruginosa_NIES-843:0.134568)0.110000:0.027144)0.906000:0.040998,(56751058_Synechococcus_elongatus_PCC_6301:0.000000,81299280_Synechococcus_elongatus_PCC_7942:0.000000)1.000000:0.124388)0.898000:0.030912,((75906946_Anabaena_variabilis_ATCC_29413:0.000000,17231674_Nostoc_sp._PCC_7120:0.007229)0.985000:0.086447,113474800_Trichodesmium_erythraeum_IMS101:0.203631)0.638000:0.031458)0.877000:0.025196)0.899000:0.037372,22297695_Thermosynechococcus_elongatus_BP-1:0.149216)0.450000:0.046449,(86606763_Synechococcus_sp._JA-3-3Ab:0.031373,86610111_Synechococcus_sp._JA-2-3Ba:0.025146)1.000000:0.158421)0.665000:0.029086,37520325_Gloeobacter_violaceus_PCC_7421:0.211954)0.432000:0.053416,((((159904093_Prochlorococcus_marinus_str._MIT_92:0.078808,33241036_Prochlorococcus_marinus_subsp._mari:0.085268)0.123000:0.039334,((((148240331_Synechococcus_sp._WH_7803:0.058771,113954989_Synechococcus_sp._CC9311:0.090186)0.678000:0.023621,148242956_Synechococcus_sp._RCC307:0.200813)0.275000:0.020971,(78213679_Synechococcus_sp._CC9605:0.080368,(33865055_Synechococcus_sp._WH_8102:0.046763,78184090_Synechococcus_sp._CC9902:0.077212)0.297000:0.016965)0.970000:0.054084)0.947000:0.046059,(33863713_Prochlorococcus_marinus_str._MIT_93:0.011542,124022218_Prochlorococcus_marinus_str._MIT_93:0.011001)0.994000:0.068786)0.916000:0.056850)0.823000:0.044043,(72382804_Prochlorococcus_marinus_str._NATL2A:0.019867,124026539_Prochlorococcus_marinus_str._NATL1A:0.006001)1.000000:0.127768)0.927000:0.056618,((123966846_Prochlorococcus_marinus_str._MIT_95:0.033409,33861990_Prochlorococcus_marinus_subsp._past:0.014532)0.780000:0.019006,(78779911_Prochlorococcus_marinus_str._MIT_93:0.010539,(157414034_Prochlorococcus_marinus_str._MIT_92:0.020882,(123969168_Prochlorococcus_marinus_str._AS9601:0.020897,126696962_Prochlorococcus_marinus_str._MIT_93:0.016071)0.829000:0.010454)0.495000:0.004830)0.944000:0.034238)1.000000:0.108444)1.000000:0.151862)1.000000:0.181871,((169830516_Candidatus_Desulforudis_audaxviator:0.150515,147679055_Pelotomaculum_thermopropionicum_SI:0.161029)0.842000:0.033831,(134300820_Desulfotomaculum_reducens_MI-1:0.076879,134298014_Desulfotomaculum_reducens_MI-1:0.174312)0.999000:0.149309)0.945000:0.054984)0.929000:0.041690,(51891386_Symbiobacterium_thermophilum_IAM_14:0.290468,((83589134_Moorella_thermoacetica_ATCC_39073:0.192724,((77920167_Pelobacter_carbinolicus_DSM_2380:0.182172,((((110668681_Haloquadratum_walsbyi_DSM_16790:0.292623,(15790779_Halobacterium_sp._NRC-1:0.000000,169236523_Halobacterium_salinarum_R1:0.000000)1.000000:0.199548)0.243000:0.049926,76801628_Natronomonas_pharaonis_DSM_2160:0.136867)0.835000:0.089373,55379940_Haloarcula_marismortui_ATCC_43049:0.149553)0.999000:0.262229,83815456_Salinibacter_ruber_DSM_13855:0.429273)0.953000:0.130781)0.885000:0.045225,((((156740670_Roseiflexus_castenholzii_DSM_13941:0.036672,148654981_Roseiflexus_sp._RS-1:0.014520)1.000000:0.274511,159897411_Herpetosiphon_aurantiacus_ATCC_2377:0.309984)0.199000:0.042510,163846717_Chloroflexus_aurantiacus_J-10-fl:0.171512)1.000000:0.208418,(((((46580030_Desulfovibrio_vulgaris_subsp._vulga:0.011686,120602560_Desulfovibrio_vulgaris_subsp._vulga:0.000000)1.000000:0.242994,78356800_Desulfovibrio_desulfuricans_G20:0.236515)0.724000:0.062054,94987457_Lawsonia_intracellularis_PHE_MN1-00:0.312685)0.986000:0.146865,158520110_Desulfococcus_oleovorans_Hxd3:0.259527)0.804000:0.030228,94968102_Acidobacteria_bacterium_Ellin345:0.531476)0.217000:0.019186)0.904000:0.039976)0.872000:0.032682)0.748000:0.038811,(((118582010_Pelobacter_propionicus_DSM_2379:0.128228,148266137_Geobacter_uraniireducens_Rf4:0.125993)0.528000:0.024332,(78224394_Geobacter_metallireducens_GS-15:0.084667,39998297_Geobacter_sulfurreducens_PCA:0.132359)0.404000:0.021780)0.973000:0.086966,89897585_Desulfitobacterium_hafniense_Y51:0.238712)0.958000:0.072225)0.302000:0.030650)0.868000:0.031151)0.679000:0.018754)0.665000:0.036121,(116753488_Methanosaeta_thermophila_PT:0.232406,(((21227006_Methanosarcina_mazei_Go1:0.113091,20092802_Methanosarcina_acetivorans_C2A:0.052101)0.000000:0.016917,(73668755_Methanosarcina_barkeri_str._Fusaro:0.068689,(73669713_Methanosarcina_barkeri_str._Fusaro:0.068780,20091494_Methanosarcina_acetivorans_C2A:0.054909)0.973000:0.039021)0.840000:0.017354)0.996000:0.110664,91773854_Methanococcoides_burtonii_DSM_6242:0.185006)0.949000:0.068335)0.181000:0.029443)0.857000:0.021882)0.053000:0.047540,((((150026172_Flavobacterium_psychrophilum_JIP02_:0.078008,146299524_Flavobacterium_johnsoniae_UW101:0.047945)0.997000:0.136444,120434780_Gramella_forsetii_KT0803:0.155382)0.946000:0.083216,110640097_Cytophaga_hutchinsonii_ATCC_33406:0.184916)0.997000:0.201729,(((60679834_Bacteroides_fragilis_NCTC_9343:0.000000,53711583_Bacteroides_fragilis_YCH46:0.000000)0.941000:0.028885,(150003942_Bacteroides_vulgatus_ATCC_8482:0.053899,150009254_Parabacteroides_distasonis_ATCC_850:0.107397)0.976000:0.056296)0.887000:0.032491,29348828_Bacteroides_thetaiotaomicron_VPI-54:0.045284)0.998000:0.198212)0.962000:0.101847)0.783000:0.022437,((((56416912_Anaplasma_marginale_str._St._Maries:0.160366,88606919_Anaplasma_phagocytophilum_HZ:0.157871)0.978000:0.114056,((88657673_Ehrlichia_chaffeensis_str._Arkansas:0.076172,73667141_Ehrlichia_canis_str._Jake:0.052773)0.986000:0.087722,(58617257_Ehrlichia_ruminantium_str._Gardel:0.000000,(57239242_Ehrlichia_ruminantium_str._Welgevon:0.000000,58579204_Ehrlichia_ruminantium_str._Welgevon:0.000000)0.000000:0.000000)0.966000:0.074514)1.000000:0.188651)0.829000:0.056301,(42520703_Wolbachia_endosymbiont_of_Drosophil:0.047224,58584660_Wolbachia_endosymbiont_strain_TRS_o:0.029493)1.000000:0.231495)0.998000:0.220739,((85057716_Aster_yellows_witches-broom_phytopl:0.021467,39938771_Onion_yellows_phytoplasma_OY-M:0.016537)0.999000:0.227337,162447265_Acholeplasma_laidlawii_PG-8A:0.320836)0.992000:0.168165)0.826000:0.046803)0.811000:0.019246,(((((13357740_Ureaplasma_parvum_serovar_3_str._AT:0.000000,170762100_Ureaplasma_parvum_serovar_3_str._AT:0.000000)1.000000:0.858315,31544784_Mycoplasma_gallisepticum_R:0.209322)0.797000:0.085664,(108885113_Mycoplasma_genitalium_G37:0.073655,13508367_Mycoplasma_pneumoniae_M129:0.133344)0.924000:0.090815)0.981000:0.147979,(26553825_Mycoplasma_penetrans_HF-2:0.300061,((((148377951_Mycoplasma_agalactiae_PG2:0.187310,71894666_Mycoplasma_synoviae_53:0.132267)0.347000:0.045861,15828930_Mycoplasma_pulmonis_UAB_CTIP:0.135563)0.979000:0.106595,((71893944_Mycoplasma_hyopneumoniae_J:0.000000,72080923_Mycoplasma_hyopneumoniae_7448:0.000000)0.591000:0.001930,54020261_Mycoplasma_hyopneumoniae_232:0.009611)1.000000:0.278479)0.803000:0.024607,47459166_Mycoplasma_mobile_163K:0.232582)0.995000:0.156993)0.878000:0.075227)0.927000:0.076167,((83320056_Mycoplasma_capricolum_subsp._capric:0.009276,42561347_Mycoplasma_mycoides_subsp._mycoides:0.027137)0.991000:0.137944,50365319_Mesoplasma_florum_L1:0.070821)1.000000:0.463580)0.938000:0.087284)0.826000:0.053270,(((((((78777811_Sulfurimonas_denitrificans_DSM_1251:0.156932,152993767_Sulfurovum_sp._NBC37-1:0.110874)0.772000:0.041021,157738114_Arcobacter_butzleri_RM4018:0.169804)0.695000:0.025301,34558324_Wolinella_succinogenes_DSM_1740:0.248293)0.305000:0.019171,32266668_Helicobacter_hepaticus_ATCC_51449:0.204775)0.763000:0.018072,(((15611975_Helicobacter_pylori_J99:0.010942,109947594_Helicobacter_acinonychis_str._Sheeb:0.022549)0.893000:0.011048,15645589_Helicobacter_pylori_26695:0.000000)0.452000:0.003674,108563380_Helicobacter_pylori_HPAG1:0.000000)1.000000:0.239894)0.720000:0.032697,(((154149452_Campylobacter_hominis_ATCC_BAA-381:0.156707,118475593_Campylobacter_fetus_subsp._fetus_82:0.121520)0.986000:0.098460,(((153951697_Campylobacter_jejuni_subsp._doylei_:0.003556,157414729_Campylobacter_jejuni_subsp._jejuni_:0.000000)0.000000:0.000000,(57237489_Campylobacter_jejuni_RM1221:0.006808,15791801_Campylobacter_jejuni_subsp._jejuni_:0.007113)0.568000:0.000357)0.315000:0.002825,121612982_Campylobacter_jejuni_subsp._jejuni_:0.004342)1.000000:0.125241)0.865000:0.027605,(157164042_Campylobacter_concisus_13826:0.097544,154175547_Campylobacter_curvus_525.92:0.091413)0.875000:0.025320)0.856000:0.104660)0.999000:0.239436,88608772_Neorickettsia_sennetsu_str._Miyayam:0.438084)0.868000:0.094833)0.946000:0.105686,(85859816_Syntrophus_aciditrophicus_SB:1.141511,(21225111_Streptomyces_coelicolor_A3:0.879205,154251927_Parvibaculum_lavamentivorans_DS-1:1.094296)0.371000:0.070303)0.803000:0.080609)1.000000:0.453793,(71905875_Dechloromonas_aromatica_RCB:0.333867,((53804931_Methylococcus_capsulatus_str._Bath:0.208070,(162452778_Sorangium_cellulosum_So_ce_56:0.245715,51246324_Desulfotalea_psychrophila_LSv54:0.429958)0.938000:0.110282)0.902000:0.089483,116749839_Syntrophobacter_fumaroxidans_MPOB:0.352226)0.806000:0.039271)0.627000:0.056941)0.991000:0.188748,183219916_Leptospira_biflexa_serovar_Patoc_st:0.174182)1.000000:0.286979,45656283_Leptospira_interrogans_serovar_Cope:0.001791)0.336000:0.004529,24213139_Leptospira_interrogans_serovar_Lai_:0.031824)1.000000:0.067480,116327026_Leptospira_borgpetersenii_serovar_H:0.000000,116332315_Leptospira_borgpetersenii_serovar_H:0.000000);
