# Supplementary material for: Genome-wide phylogenetic analysis of the pathogenic potential of Vibrio furnissii
Source: Front Microbiol. 2014 Aug 21;5:435. doi: 10.3389/fmicb.2014.00435 (PMC4139957; doi:10.3389/fmicb.2014.00435)
Supplement: Supplementary file 1 [file DataSheet1.ZIP › all_vfu_trees/VfuA00031.afa-gb-o.phylip_phyml_tree.txt]

((((((((((((((((((((((161485824_Shigella_flexneri_2a_str._301:0.000000,((26250261_Escherichia_coli_CFT073:0.000000,(91213131_Escherichia_coli_UTI89:0.000000,(117625891_Escherichia_coli_APEC_O1:0.000000,(110643857_Escherichia_coli_536:0.000000,(170684238_Escherichia_coli_SECEC_SMS-3-5:0.000000,(89110398_Escherichia_coli_W3110:0.000000,(162135913_Escherichia_coli_str._K-12_substr._:0.000000,(157163097_Escherichia_coli_HS:0.000000,(157158830_Escherichia_coli_E24377A:0.000000,(170018154_Escherichia_coli_ATCC_8739:0.000000,(170083121_Escherichia_coli_str._K-12_substr._:0.000000,(15804157_Escherichia_coli_O157_H7_EDL933:0.000000,(15833745_Escherichia_coli_O157_H7_str._Sakai:0.000000,(82545981_Shigella_boydii_Sb227:0.000000,(74314150_Shigella_sonnei_Ss046:0.000000,(187730051_Shigella_boydii_CDC_3083-94:0.000000,82779106_Shigella_dysenteriae_Sd197:0.011732)0.000000:0.000000)0.000000:0.000000)0.000000:0.000000)0.000000:0.000000)0.000000:0.000000)0.000000:0.000000)0.000000:0.000000)0.000000:0.000000)0.000000:0.000000)0.000000:0.000000)0.000000:0.000000)0.000000:0.000000)0.000000:0.000000)0.000000:0.000000)0.000000:0.000000)0.000000:0.000000,161486389_Shigella_flexneri_2a_str._2457T:0.000000)0.000000:0.000000)0.000000:0.000000,110807709_Shigella_flexneri_5_str._8401:0.000000)0.987000:0.002194,((146309789_Enterobacter_sp._638:0.023677,152972464_Klebsiella_pneumoniae_subsp._pneumo:0.023560)0.000000:0.000000,157149231_Citrobacter_koseri_ATCC_BAA-895:0.000000)0.918000:0.010472)0.926000:0.010801,((16762605_Salmonella_enterica_subsp._enterica:0.000000,(161616783_Salmonella_enterica_subsp._enterica:0.000000,161505760_Salmonella_enterica_subsp._arizonae:0.000000)0.000000:0.000000)0.000000:0.000000,((29144094_Salmonella_enterica_subsp._enterica:0.000000,16766990_Salmonella_typhimurium_LT2:0.000000)0.000000:0.000000,(56415595_Salmonella_enterica_subsp._enterica:0.000000,62182198_Salmonella_enterica_subsp._enterica:0.000000)0.000000:0.000000)0.000000:0.000000)0.478000:0.000000)0.779000:0.014748,(((123440476_Yersinia_enterocolitica_subsp._ente:0.000000,(((161486895_Yersinia_pestis_CO92:0.000000,(22123999_Yersinia_pestis_KIM:0.000000,45439927_Yersinia_pestis_biovar_Microtus_str:0.000000)0.000000:0.000000)0.000000:0.000000,(161760594_Yersinia_pseudotuberculosis_IP_3295:0.000000,(108813947_Yersinia_pestis_Nepal516:0.000000,(108809470_Yersinia_pestis_Antiqua:0.000000,(145601082_Yersinia_pestis_Pestoides_F:0.000000,(162420738_Yersinia_pestis_Angola:0.000000,(153950447_Yersinia_pseudotuberculosis_IP_3175:0.000000,170026349_Yersinia_pseudotuberculosis_YPIII:0.000000)0.000000:0.000000)0.000000:0.000000)0.000000:0.000000)0.000000:0.000000)0.000000:0.000000)0.000000:0.000000)0.441000:0.000000,(157373052_Serratia_proteamaculans_568:0.036673,(85060166_Sodalis_glossinidius_str._morsitans:0.026220,94676920_Baumannia_cicadellinicola_str._Hc:0.299358)0.897000:0.076470)0.771000:0.016188)0.513000:0.023509)0.038000:0.019868,50119130_Erwinia_carotovora_subsp._atrosepti:0.066109)0.891000:0.036002,37528650_Photorhabdus_luminescens_subsp._lau:0.062204)0.815000:0.027544)0.598000:0.005627,156936215_Enterobacter_sakazakii_ATCC_BAA-894:0.015377)0.719000:0.065873,((52426375_Mannheimia_succiniciproducens_MBEL5:0.039772,(152978252_Actinobacillus_succinogenes_130Z:0.137560,((126208307_Actinobacillus_pleuropneumoniae_L20:0.011498,165976248_Actinobacillus_pleuropneumoniae_ser:0.000000)0.302000:0.035235,33152688_Haemophilus_ducreyi_35000HP:0.245583)0.952000:0.144071)0.879000:0.080624)0.758000:0.041314,(15603372_Pasteurella_multocida_subsp._multoc:0.059574,(((68249352_Haemophilus_influenzae_86-028NP:0.000000,16272697_Haemophilus_influenzae_Rd_KW20:0.000000)0.728000:0.011110,148827946_Haemophilus_influenzae_PittGG:0.025068)0.996000:0.320315,(113461586_Haemophilus_somnus_129PT:0.000000,170718740_Haemophilus_somnus_2336:0.000000)0.992000:0.250855)0.462000:0.078462)0.994000:0.207582)0.950000:0.153104)0.977000:0.204980,(54307444_Photobacterium_profundum_SS9:0.144825,(59712958_Vibrio_fischeri_ES114:0.067299,(((156972494_Vibrio_harveyi_ATCC_BAA-1116:0.011525,28899608_Vibrio_parahaemolyticus_RIMD_221063:0.000000)0.874000:0.049665,(27364676_Vibrio_vulnificus_CMCP6:0.000000,37681274_Vibrio_vulnificus_YJ016:0.000000)0.959000:0.086127)0.603000:0.043818,((15640362_Vibrio_cholerae_O1_biovar_eltor_str:0.000000,147674849_Vibrio_cholerae_O395:0.000000)0.964000:0.086459,XX_VfuA00031_:0.034080)0.921000:0.078442)0.975000:0.147614)0.984000:0.182462)0.858000:0.110503)0.946000:0.161938,(109899911_Pseudoalteromonas_atlantica_T6c:0.419227,71278378_Colwellia_psychrerythraea_34H:0.310495)0.860000:0.100892)0.000000:0.000000,56459343_Idiomarina_loihiensis_L2TR:0.442565)0.801000:0.046523,(145300953_Aeromonas_salmonicida_subsp._salmon:0.011868,117621497_Aeromonas_hydrophila_subsp._hydroph:0.000000)0.997000:0.372321)0.845000:0.087737,(77359331_Pseudoalteromonas_haloplanktis_TAC1:0.222440,(((((24371648_Shewanella_oneidensis_MR-1:0.011672,(114045555_Shewanella_sp._MR-7:0.000000,117918509_Shewanella_sp._ANA-3:0.000000)0.776000:0.011896)0.874000:0.023705,(120600821_Shewanella_sp._W3-18-1:0.000000,146291150_Shewanella_putrefaciens_CN-32:0.000000)0.947000:0.035793)0.763000:0.011569,(152998597_Shewanella_baltica_OS185:0.000000,(160873172_Shewanella_baltica_OS195:0.000000,126176514_Shewanella_baltica_OS155:0.000000)0.000000:0.000000)0.777000:0.012211)0.911000:0.058291,114565172_Shewanella_frigidimarina_NCIMB_400:0.112093)0.735000:0.020983,(119773201_Shewanella_amazonensis_SB2B:0.099426,(91795044_Shewanella_denitrificans_OS217:0.182475,(((157377601_Shewanella_sediminis_HAW-EB3:0.062727,(167621983_Shewanella_halifaxensis_HAW-EB4:0.035290,157964029_Shewanella_pealeana_ATCC_700345:0.000000)0.974000:0.098526)0.453000:0.020454,170729196_Shewanella_woodyi_ATCC_51908:0.082135)0.830000:0.047178,127514735_Shewanella_loihica_PV-4:0.054316)0.874000:0.055388)0.551000:0.014858)0.875000:0.060297)0.987000:0.245321)0.731000:0.073619)0.616000:0.032664,119946818_Psychromonas_ingrahamii_37:0.652914)0.898000:0.129912,((((21240798_Xanthomonas_axonopodis_pv._citri_st:0.011985,78045581_Xanthomonas_campestris_pv._vesicato:0.000000)0.518000:0.011883,(58584210_Xanthomonas_oryzae_pv._oryzae_KACC1:0.000000,84625980_Xanthomonas_oryzae_pv._oryzae_MAFF_:0.000000)0.445000:0.000000)0.043000:0.000000,(21229500_Xanthomonas_campestris_pv._campestr:0.000000,66766374_Xanthomonas_campestris_pv._campestr:0.000000)0.816000:0.011877)0.852000:0.106085,(182682671_Xylella_fastidiosa_M23:0.000000,(28199919_Xylella_fastidiosa_Temecula1:0.000000,(170731299_Xylella_fastidiosa_M12:0.000000,15839294_Xylella_fastidiosa_9a5c:0.000000)0.000000:0.000000)0.000000:0.000000)0.977000:0.206190)0.996000:0.395742)0.877000:0.097503,(((((91776541_Methylobacillus_flagellatus_KT:0.113913,(82702249_Nitrosospira_multiformis_ATCC_25196:0.146460,(30249741_Nitrosomonas_europaea_ATCC_19718:0.049206,114330921_Nitrosomonas_eutropha_C91:0.065217)0.942000:0.112693)0.960000:0.138405)0.004000:0.024229,(134096132_Herminiimonas_arsenicoxydans:0.081092,152981371_Janthinobacterium_sp._Marseille:0.008360)0.995000:0.199435)0.576000:0.058260,(71906249_Dechloromonas_aromatica_RCB:0.163508,(56475988_Azoarcus_sp._EbN1:0.179409,119899097_Azoarcus_sp._BH72:0.101759)0.969000:0.252422)0.932000:0.175592)0.787000:0.048127,74318411_Thiobacillus_denitrificans_ATCC_252:0.251452)0.879000:0.105229,(((((33591807_Bordetella_pertussis_Tohama_I:0.000000,(33599288_Bordetella_bronchiseptica_RB50:0.000000,33595010_Bordetella_parapertussis_12822:0.000000)0.000000:0.000000)0.921000:0.037703,187476758_Bordetella_avium_197N:0.023920)0.001000:0.000000,163859014_Bordetella_petrii_DSM_12804:0.093645)0.984000:0.226564,((86157096_Anaeromyxobacter_dehalogenans_2CP-C:0.579677,(((78223061_Geobacter_metallireducens_GS-15:0.165519,118580824_Pelobacter_propionicus_DSM_2379:0.211564)0.988000:0.271030,148263991_Geobacter_uraniireducens_Rf4:0.000000)0.992000:0.405624,158522463_Desulfococcus_oleovorans_Hxd3:0.347239)0.885000:0.186732)0.489000:0.131481,77919273_Pelobacter_carbinolicus_DSM_2380:0.749375)0.945000:0.193181)0.726000:0.046689,92112181_Chromohalobacter_salexigens_DSM_304:0.603719)0.798000:0.055947)0.937000:0.140799)0.000000:0.000000,(53803366_Methylococcus_capsulatus_str._Bath:0.265985,(114321716_Alkalilimnicola_ehrlichei_MLHE-1:0.344090,121998001_Halorhodospira_halophila_SL1:0.328841)0.951000:0.277453)0.804000:0.090091)0.730000:0.021263,((146309261_Pseudomonas_mendocina_ymp:0.013382,((104779658_Pseudomonas_entomophila_L48:0.000000,(((148550132_Pseudomonas_putida_F1:0.011706,26991733_Pseudomonas_putida_KT2440:0.000000)0.462000:0.011689,(167036097_Pseudomonas_putida_GB-1:0.000000,170719595_Pseudomonas_putida_W619:0.000000)0.453000:0.000000)0.932000:0.047969,(66048110_Pseudomonas_syringae_pv._syringae_B:0.000000,(((77456560_Pseudomonas_fluorescens_PfO-1:0.035268,70733873_Pseudomonas_fluorescens_Pf-5:0.012123)0.954000:0.047024,28872440_Pseudomonas_syringae_pv._tomato_str:0.011594)0.001000:0.000000,71736001_Pseudomonas_syringae_pv._phaseolico:0.000000)0.812000:0.011557)0.952000:0.047365)0.756000:0.012668)0.959000:0.065951,(146284393_Pseudomonas_stutzeri_A1501:0.024100,(152988313_Pseudomonas_aeruginosa_PA7:0.000000,(15600326_Pseudomonas_aeruginosa_PAO1:0.000000,116053280_Pseudomonas_aeruginosa_UCBPP-PA14:0.000000)0.000000:0.000000)0.997000:0.145965)0.788000:0.025890)0.845000:0.049549)0.995000:0.264095,(110835136_Alcanivorax_borkumensis_SK2:0.352914,90020142_Saccharophagus_degradans_2-40:0.332729)0.621000:0.028115)0.823000:0.066980)0.000000:0.000000,(83644206_Hahella_chejuensis_KCTC_2396:0.273069,152994758_Marinomonas_sp._MWYL1:0.485325)0.575000:0.051483)0.890000:0.148151,(54293489_Legionella_pneumophila_str._Lens:0.011906,(148360886_Legionella_pneumophila_str._Corby:0.011809,(52840745_Legionella_pneumophila_subsp._pneum:0.000000,54296531_Legionella_pneumophila_str._Paris:0.000000)0.457000:0.000000)0.005000:0.000000)1.000000:0.696120)0.584000:0.014774,120556077_Marinobacter_aquaeolei_VT8:0.509791)1.000000:0.553742,154707717_Coxiella_burnetii_Dugway_5J108-111:0.012729)0.517000:0.000000,29654828_Coxiella_burnetii_RSA_493:0.000000,161830899_Coxiella_burnetii_RSA_331:0.000000);
