# Supplementary material for: Genome-wide phylogenetic analysis of the pathogenic potential of Vibrio furnissii
Source: Front Microbiol. 2014 Aug 21;5:435. doi: 10.3389/fmicb.2014.00435 (PMC4139957; doi:10.3389/fmicb.2014.00435)
Supplement: Supplementary file 1 [file DataSheet1.ZIP › all_vfu_trees/VfuA00032.afa-gb-o.phylip_phyml_tree.txt]

((((((((((((((((121598322_Burkholderia_mallei_SAVP1:0.000000,124384719_Burkholderia_mallei_NCTC_10229:0.000000)0.000000:0.000000,53723751_Burkholderia_mallei_ATCC_23344:0.000000)0.000000:0.000000,126449544_Burkholderia_mallei_NCTC_10247:0.000000)0.763000:0.004003,126440925_Burkholderia_pseudomallei_668:0.007969)0.792000:0.003984,126451949_Burkholderia_pseudomallei_1106a:0.000000)0.393000:0.004018,(76812080_Burkholderia_pseudomallei_1710b:0.000000,53719847_Burkholderia_pseudomallei_K96243:0.000000)0.000000:0.000000)0.982000:0.086724,83719380_Burkholderia_thailandensis_E264:0.046144)1.000000:0.259178,((((115352269_Burkholderia_ambifaria_AMMD:0.008103,172061141_Burkholderia_ambifaria_MC40-6:0.012457)0.968000:0.037529,134296354_Burkholderia_vietnamiensis_G4:0.093137)0.468000:0.023894,((170733533_Burkholderia_cenocepacia_MC0-3:0.006854,(107028641_Burkholderia_cenocepacia_AU_1054:0.000000,116690200_Burkholderia_cenocepacia_HI2424:0.000000)0.636000:0.001373)0.998000:0.052152,78066960_Burkholderia_sp._383:0.035617)0.671000:0.025067)0.888000:0.040149,161524268_Burkholderia_multivorans_ATCC_17616:0.050448)1.000000:0.222220)0.918000:0.107714,((73541225_Ralstonia_eutropha_JMP134:0.079556,188592313_Cupriavidus_taiwanensis:0.109431)0.853000:0.027430,116694582_Ralstonia_eutropha_H16:0.036599)1.000000:0.269679)0.994000:0.239363,((161522947_Burkholderia_multivorans_ATCC_17616:0.437254,91783916_Burkholderia_xenovorans_LB400:0.417460)0.941000:0.218253,(89899634_Rhodoferax_ferrireducens_T118:0.278497,91786830_Polaromonas_sp._JS666:0.354394)0.996000:0.363679)0.935000:0.172676)0.298000:0.034272,82702042_Nitrosospira_multiformis_ATCC_25196:0.464815)0.892000:0.119038,(74316227_Thiobacillus_denitrificans_ATCC_252:0.317379,32475613_Rhodopirellula_baltica_SH_1:0.464957)0.931000:0.131381)0.937000:0.141261,120555536_Marinobacter_aquaeolei_VT8:0.405371)0.925000:0.164824,71279343_Colwellia_psychrerythraea_34H:0.478095)0.929000:0.098093,(((170726044_Shewanella_woodyi_ATCC_51908:0.286268,(157376091_Shewanella_sediminis_HAW-EB3:0.106108,157376119_Shewanella_sediminis_HAW-EB3:0.060560)0.982000:0.125349)0.683000:0.054946,((27364674_Vibrio_vulnificus_CMCP6:0.000000,37681276_Vibrio_vulnificus_YJ016:0.007359)1.000000:0.281760,((59710807_Vibrio_fischeri_ES114:0.190470,(156972495_Vibrio_harveyi_ATCC_BAA-1116:0.035291,28899609_Vibrio_parahaemolyticus_RIMD_221063:0.047970)0.995000:0.127108)0.871000:0.062379,119944564_Psychromonas_ingrahamii_37:0.229052)0.264000:0.024556)0.128000:0.020764)0.950000:0.113400,XX_VfuA00032_:0.256912)0.107000:0.083385)1.000000:0.510612,15640361_Vibrio_cholerae_O1_biovar_eltor_str:0.000000,147674872_Vibrio_cholerae_O395:0.000000);
