# Supplementary material for: Genome-wide phylogenetic analysis of the pathogenic potential of Vibrio furnissii
Source: Front Microbiol. 2014 Aug 21;5:435. doi: 10.3389/fmicb.2014.00435 (PMC4139957; doi:10.3389/fmicb.2014.00435)
Supplement: Supplementary file 1 [file DataSheet1.ZIP › all_vfu_trees/VfuA00033.afa-gb-o.phylip_phyml_tree.txt]

((((((((((((((134296457_Burkholderia_vietnamiensis_G4:0.000000,(78067069_Burkholderia_sp._383:0.000000,(170733632_Burkholderia_cenocepacia_MC0-3:0.000000,(172061232_Burkholderia_ambifaria_MC40-6:0.000000,(53718824_Burkholderia_pseudomallei_K96243:0.000000,(126441304_Burkholderia_pseudomallei_668:0.000000,(126451830_Burkholderia_pseudomallei_1106a:0.000000,(126451083_Burkholderia_mallei_NCTC_10247:0.000000,(53725390_Burkholderia_mallei_ATCC_23344:0.000000,121600189_Burkholderia_mallei_SAVP1:0.000000)0.932000:0.011449)0.000000:0.000000)0.000000:0.000000)0.000000:0.000000)0.000000:0.000000)0.000000:0.000000)0.000000:0.000000)0.000000:0.000000)0.000000:0.000000,161524181_Burkholderia_multivorans_ATCC_17616:0.000000)0.000000:0.000000,107023211_Burkholderia_cenocepacia_AU_1054:0.000000)0.000000:0.000000,116690294_Burkholderia_cenocepacia_HI2424:0.000000)0.000000:0.000000,115352362_Burkholderia_ambifaria_AMMD:0.000000)0.000000:0.000000,76808834_Burkholderia_pseudomallei_1710b:0.000000)0.924000:0.000000,124383765_Burkholderia_mallei_NCTC_10229:0.000000)0.000000:0.000000,83720351_Burkholderia_thailandensis_E264:0.000000)0.000000:0.000000,91782589_Burkholderia_xenovorans_LB400:0.036458)0.999000:0.111224,((113867047_Ralstonia_eutropha_H16:0.000000,73540641_Ralstonia_eutropha_JMP134:0.000000)0.850000:0.011585,94309846_Ralstonia_metallidurans_CH34:0.000000)0.831000:0.030308)0.754000:0.017757,17546805_Ralstonia_solanacearum_GMI1000:0.000000)0.817000:0.128179,(((((146309200_Pseudomonas_mendocina_ymp:0.076171,(146284310_Pseudomonas_stutzeri_A1501:0.152317,((((77461565_Pseudomonas_fluorescens_PfO-1:0.046832,((167036158_Pseudomonas_putida_GB-1:0.011528,(26991795_Pseudomonas_putida_KT2440:0.000000,(148550195_Pseudomonas_putida_F1:0.000000,170719533_Pseudomonas_putida_W619:0.000000)0.000000:0.000000)0.470000:0.000000)0.780000:0.011418,104779575_Pseudomonas_entomophila_L48:0.000000)0.774000:0.012071)0.714000:0.013789,70733149_Pseudomonas_fluorescens_Pf-5:0.027582)0.872000:0.037589,((71737186_Pseudomonas_syringae_pv._phaseolico:0.022852,28867649_Pseudomonas_syringae_pv._tomato_str:0.059526)0.781000:0.011149,66047981_Pseudomonas_syringae_pv._syringae_B:0.000000)0.984000:0.096996)0.943000:0.080357,(15595564_Pseudomonas_aeruginosa_PAO1:0.000000,(116054096_Pseudomonas_aeruginosa_UCBPP-PA14:0.000000,152988023_Pseudomonas_aeruginosa_PA7:0.000000)0.000000:0.000000)0.934000:0.041099)0.630000:0.010755)0.173000:0.030506)0.661000:0.027224,(((169634453_Acinetobacter_baumannii:0.000000,169797298_Acinetobacter_baumannii:0.000000)0.861000:0.037148,50083743_Acinetobacter_sp._ADP1:0.011407)0.988000:0.303767,110832949_Alcanivorax_borkumensis_SK2:0.329426)0.539000:0.072024)0.935000:0.121008,(120556476_Marinobacter_aquaeolei_VT8:0.108282,83643888_Hahella_chejuensis_KCTC_2396:0.068826)0.960000:0.133445)0.000000:0.000000,39995315_Geobacter_sulfurreducens_PCA:0.760448)0.856000:0.102277,((34497839_Chromobacterium_violaceum_ATCC_1247:0.145976,((161869754_Neisseria_meningitidis_053442:0.000000,(15676708_Neisseria_meningitidis_MC58:0.000000,59800837_Neisseria_gonorrhoeae_FA_1090:0.000000)0.000000:0.000000)0.000000:0.000000,(15793976_Neisseria_meningitidis_Z2491:0.000000,121634602_Neisseria_meningitidis_FAM18:0.000000)0.000000:0.000000)0.998000:0.368897)0.668000:0.086708,(71281763_Colwellia_psychrerythraea_34H:0.224404,(((114565087_Shewanella_frigidimarina_NCIMB_400:0.038437,(((127514636_Shewanella_loihica_PV-4:0.024746,91794961_Shewanella_denitrificans_OS217:0.097673)0.921000:0.055587,(167626119_Shewanella_halifaxensis_HAW-EB4:0.000000,157959938_Shewanella_pealeana_ATCC_700345:0.011512)0.337000:0.011443)0.348000:0.025271,((119773241_Shewanella_amazonensis_SB2B:0.062204,(((146294981_Shewanella_putrefaciens_CN-32:0.000000,(120596884_Shewanella_sp._W3-18-1:0.000000,((113972226_Shewanella_sp._MR-4:0.000000,114049475_Shewanella_sp._MR-7:0.000000)0.000000:0.000000,(126172315_Shewanella_baltica_OS155:0.000000,(153002835_Shewanella_baltica_OS185:0.000000,160877580_Shewanella_baltica_OS195:0.000000)0.000000:0.000000)0.915000:0.011814)0.000000:0.000000)0.000000:0.000000)0.454000:0.000000,24376147_Shewanella_oneidensis_MR-1:0.011557)0.001000:0.000000,117922534_Shewanella_sp._ANA-3:0.011641)0.859000:0.023587)0.756000:0.010920,157373244_Shewanella_sediminis_HAW-EB3:0.133613)0.000000:0.000000)0.765000:0.013117)0.774000:0.024965,(157373243_Shewanella_sediminis_HAW-EB3:0.014808,170724436_Shewanella_woodyi_ATCC_51908:0.035576)0.809000:0.034258)0.961000:0.087212,((117619886_Aeromonas_hydrophila_subsp._hydroph:0.000000,145297198_Aeromonas_salmonicida_subsp._salmon:0.000000)0.897000:0.043751,(54307442_Photobacterium_profundum_SS9:0.091303,((59710762_Vibrio_fischeri_ES114:0.087406,77361204_Pseudoalteromonas_haloplanktis_TAC1:0.298907)0.803000:0.048286,(((28899610_Vibrio_parahaemolyticus_RIMD_221063:0.000000,156972496_Vibrio_harveyi_ATCC_BAA-1116:0.000000)0.773000:0.011885,(27364673_Vibrio_vulnificus_CMCP6:0.000000,37681277_Vibrio_vulnificus_YJ016:0.000000)0.922000:0.035257)0.870000:0.026855,((15640360_Vibrio_cholerae_O1_biovar_eltor_str:0.000000,147673640_Vibrio_cholerae_O395:0.000000)0.906000:0.036400,XX_VfuA00033_:0.037467)0.485000:0.011695)0.964000:0.106535)0.830000:0.055558)0.880000:0.060407)0.663000:0.028782)0.908000:0.104524)0.755000:0.040649)0.804000:0.059287)0.982000:0.381177)0.783000:0.131587,(120554412_Marinobacter_aquaeolei_VT8:0.189296,83645531_Hahella_chejuensis_KCTC_2396:0.250153)0.961000:0.279594)0.988000:0.335265,117619108_Aeromonas_hydrophila_subsp._hydroph:0.022762,145299010_Aeromonas_salmonicida_subsp._salmon:0.013808);
