# Supplementary material for: Genome-wide phylogenetic analysis of the pathogenic potential of Vibrio furnissii
Source: Front Microbiol. 2014 Aug 21;5:435. doi: 10.3389/fmicb.2014.00435 (PMC4139957; doi:10.3389/fmicb.2014.00435)
Supplement: Supplementary file 1 [file DataSheet1.ZIP › all_vfu_trees/VfuA00034.afa-gb-o.phylip_phyml_tree.txt]

((((((((((((((((((((((((((((((((16131827_Escherichia_coli_str._K-12_substr._:0.000000,(157163466_Escherichia_coli_HS:0.000000,(170022000_Escherichia_coli_ATCC_8739:0.000000,(26250768_Escherichia_coli_CFT073:0.000000,(91212796_Escherichia_coli_UTI89:0.000000,(117626259_Escherichia_coli_APEC_O1:0.000000,(15834174_Escherichia_coli_O157_H7_str._Sakai:0.000000,(24115281_Shigella_flexneri_2a_str._301:0.000000,(30064721_Shigella_flexneri_2a_str._2457T:0.000000,110807847_Shigella_flexneri_5_str._8401:0.000000)0.000000:0.000000)0.919000:0.013156)0.000000:0.000000)0.000000:0.000000)0.000000:0.000000)0.000000:0.000000)0.000000:0.000000)0.000000:0.000000)0.000000:0.000000,82546339_Shigella_boydii_Sb227:0.000000)0.000000:0.000000,89110041_Escherichia_coli_W3110:0.000000)0.000000:0.000000,74314491_Shigella_sonnei_Ss046:0.000000)0.000000:0.000000,157158608_Escherichia_coli_E24377A:0.000000)0.000000:0.000000,170083458_Escherichia_coli_str._K-12_substr._:0.000000)0.000000:0.000000,170683454_Escherichia_coli_SECEC_SMS-3-5:0.000000)0.000000:0.000000,187733317_Shigella_boydii_CDC_3083-94:0.000000)0.000000:0.000000,(15804588_Escherichia_coli_O157_H7_EDL933:0.000000,(82778827_Shigella_dysenteriae_Sd197:0.000000,(152979635_Actinobacillus_succinogenes_130Z:0.012094,(52424238_Mannheimia_succiniciproducens_MBEL5:0.000000,(((113461676_Haemophilus_somnus_129PT:0.000000,170718716_Haemophilus_somnus_2336:0.000000)0.945000:0.042962,(126207600_Actinobacillus_pleuropneumoniae_L20:0.000000,165975568_Actinobacillus_pleuropneumoniae_ser:0.000000)0.482000:0.000000)0.859000:0.025637,15603599_Pasteurella_multocida_subsp._multoc:0.039453)0.736000:0.026287)0.868000:0.026927)0.980000:0.070911)0.871000:0.013094)0.000000:0.000000)0.447000:0.000000,110644332_Escherichia_coli_536:0.013094)0.483000:0.013051,((((((156972579_Vibrio_harveyi_ATCC_BAA-1116:0.000000,(28899690_Vibrio_parahaemolyticus_RIMD_221063:0.000000,(27364622_Vibrio_vulnificus_CMCP6:0.000000,37681334_Vibrio_vulnificus_YJ016:0.000000)0.000000:0.000000)0.000000:0.000000)0.451000:0.000000,(15640359_Vibrio_cholerae_O1_biovar_eltor_str:0.000000,147675642_Vibrio_cholerae_O395:0.000000)0.887000:0.013011)0.002000:0.000000,(XX_VfuA00034_:0.012997,(54310494_Photobacterium_profundum_SS9:0.000000,59713009_Vibrio_fischeri_ES114:0.000000)0.428000:0.000000)0.474000:0.013024)0.083000:0.018587,(109896576_Pseudoalteromonas_atlantica_T6c:0.033162,119946828_Psychromonas_ingrahamii_37:0.061716)0.867000:0.040162)0.886000:0.029167,(50119196_Erwinia_carotovora_subsp._atrosepti:0.000000,85058116_Sodalis_glossinidius_str._morsitans:0.130367)0.928000:0.051871)0.000000:0.000000,37524498_Photorhabdus_luminescens_subsp._lau:0.085572)0.880000:0.034846)0.002000:0.000000,161505345_Salmonella_enterica_subsp._arizonae:0.000000)0.000000:0.000000,(((((45442851_Yersinia_pestis_biovar_Microtus_str:0.000000,(22124411_Yersinia_pestis_KIM:0.000000,16123871_Yersinia_pestis_CO92:0.000000)0.000000:0.000000)0.000000:0.000000,(108810397_Yersinia_pestis_Nepal516:0.000000,(108809598_Yersinia_pestis_Antiqua:0.000000,(145600979_Yersinia_pestis_Pestoides_F:0.000000,(162421492_Yersinia_pestis_Angola:0.000000,(170022609_Yersinia_pseudotuberculosis_YPIII:0.000000,(51594649_Yersinia_pseudotuberculosis_IP_3295:0.000000,153950025_Yersinia_pseudotuberculosis_IP_3175:0.000000)0.000000:0.000000)0.000000:0.000000)0.000000:0.000000)0.000000:0.000000)0.000000:0.000000)0.000000:0.000000)0.911000:0.026524,157147206_Citrobacter_koseri_ATCC_BAA-895:0.000000)0.523000:0.013048,(123440686_Yersinia_enterocolitica_subsp._ente:0.013259,157368536_Serratia_proteamaculans_568:0.026657)0.795000:0.012924)0.000000:0.000000,(16762290_Salmonella_enterica_subsp._enterica:0.000000,(29143778_Salmonella_enterica_subsp._enterica:0.000000,(56415993_Salmonella_enterica_subsp._enterica:0.000000,(62182618_Salmonella_enterica_subsp._enterica:0.000000,(161617306_Salmonella_enterica_subsp._enterica:0.000000,(16767421_Salmonella_typhimurium_LT2:0.000000,(156935800_Enterobacter_sakazakii_ATCC_BAA-894:0.013040,146309877_Enterobacter_sp._638:0.000000)0.000000:0.000000)0.000000:0.000000)0.000000:0.000000)0.000000:0.000000)0.000000:0.000000)0.000000:0.000000)0.460000:0.000000)0.852000:0.013045)0.865000:0.013094,152972859_Klebsiella_pneumoniae_subsp._pneumo:0.000000)0.000000:0.000000,(145297830_Aeromonas_salmonicida_subsp._salmon:0.000000,117619073_Aeromonas_hydrophila_subsp._hydroph:0.025881)0.881000:0.027378)0.895000:0.026603,(71281343_Colwellia_psychrerythraea_34H:0.098555,(((((24372030_Shewanella_oneidensis_MR-1:0.000000,(126172665_Shewanella_baltica_OS155:0.000000,160877146_Shewanella_baltica_OS195:0.000000)0.000000:0.000000)0.000000:0.000000,((120597368_Shewanella_sp._W3-18-1:0.000000,146294492_Shewanella_putrefaciens_CN-32:0.000000)0.000000:0.000000,((113968783_Shewanella_sp._MR-4:0.000000,114049077_Shewanella_sp._MR-7:0.000000)0.000000:0.000000,(117918892_Shewanella_sp._ANA-3:0.000000,153002426_Shewanella_baltica_OS185:0.000000)0.000000:0.000000)0.000000:0.000000)0.000000:0.000000)0.546000:0.000000,(127514350_Shewanella_loihica_PV-4:0.000000,(((91791832_Shewanella_denitrificans_OS217:0.000000,170724657_Shewanella_woodyi_ATCC_51908:0.000000)0.453000:0.000000,114561669_Shewanella_frigidimarina_NCIMB_400:0.012648)0.000000:0.000000,(157373581_Shewanella_sediminis_HAW-EB3:0.000000,(157960256_Shewanella_pealeana_ATCC_700345:0.000000,167622424_Shewanella_halifaxensis_HAW-EB4:0.000000)0.852000:0.012574)0.615000:0.012656)0.912000:0.025693)0.254000:0.012875)0.882000:0.034570,119773528_Shewanella_amazonensis_SB2B:0.004600)0.994000:0.117976,56461406_Idiomarina_loihiensis_L2TR:0.067444)0.002000:0.000000)0.850000:0.026051)0.767000:0.014365,(((((((26991750_Pseudomonas_putida_KT2440:0.000000,(148550149_Pseudomonas_putida_F1:0.000000,(167036113_Pseudomonas_putida_GB-1:0.000000,(104779618_Pseudomonas_entomophila_L48:0.000000,170719579_Pseudomonas_putida_W619:0.000000)0.000000:0.000000)0.000000:0.000000)0.927000:0.013013)0.000000:0.000000,((71733761_Pseudomonas_syringae_pv._phaseolico:0.012956,(66043681_Pseudomonas_syringae_pv._syringae_B:0.000000,28872231_Pseudomonas_syringae_pv._tomato_str:0.000000)0.478000:0.000000)0.887000:0.030343,((((15600227_Pseudomonas_aeruginosa_PAO1:0.007012,(116053182_Pseudomonas_aeruginosa_UCBPP-PA14:0.000000,152987059_Pseudomonas_aeruginosa_PA7:0.000000)0.928000:0.007191)0.801000:0.012823,146305589_Pseudomonas_mendocina_ymp:0.013469)0.773000:0.013795,146280958_Pseudomonas_stutzeri_A1501:0.013209)0.766000:0.017622,70733959_Pseudomonas_fluorescens_Pf-5:0.052481)0.345000:0.014015)0.884000:0.036191)0.894000:0.027380,77456643_Pseudomonas_fluorescens_PfO-1:0.014886)0.872000:0.038068,90022326_Saccharophagus_degradans_2-40:0.051756)0.653000:0.012873,78484468_Thiomicrospira_crunogena_XCL-2:0.068950)0.941000:0.052810,120553768_Marinobacter_aquaeolei_VT8:0.025889)0.842000:0.027577,(((92112251_Chromohalobacter_salexigens_DSM_304:0.147157,(152995149_Marinomonas_sp._MWYL1:0.137780,(((126642407_Acinetobacter_baumannii_ATCC_17978:0.000000,(169632914_Acinetobacter_baumannii:0.000000,169795244_Acinetobacter_baumannii:0.000000)0.000000:0.000000)0.855000:0.034079,50085555_Acinetobacter_sp._ADP1:0.018107)0.869000:0.086828,((93006505_Psychrobacter_cryohalolentis_K5:0.000000,71066057_Psychrobacter_arcticus_273-4:0.000000)0.894000:0.069095,148653397_Psychrobacter_sp._PRwf-1:0.113993)0.947000:0.129316)0.883000:0.098814)0.806000:0.055236)0.858000:0.060120,(83648604_Hahella_chejuensis_KCTC_2396:0.008053,110835088_Alcanivorax_borkumensis_SK2:0.078801)0.300000:0.012777)0.395000:0.024630,(((((21243740_Xanthomonas_axonopodis_pv._citri_st:0.000000,(78048719_Xanthomonas_campestris_pv._vesicato:0.000000,58580865_Xanthomonas_oryzae_pv._oryzae_KACC1:0.013247)0.000000:0.000000)0.000000:0.000000,84622798_Xanthomonas_oryzae_pv._oryzae_MAFF_:0.000000)0.851000:0.028745,((170729884_Xylella_fastidiosa_M12:0.000000,15837933_Xylella_fastidiosa_9a5c:0.000000)0.805000:0.013341,(28198490_Xylella_fastidiosa_Temecula1:0.000000,182681167_Xylella_fastidiosa_M23:0.000000)0.473000:0.000000)0.990000:0.088199)0.664000:0.012585,(21232275_Xanthomonas_campestris_pv._campestr:0.000000,66767592_Xanthomonas_campestris_pv._campestr:0.000000)0.495000:0.000000)0.972000:0.162077,117923343_Magnetococcus_sp._MC-1:0.182538)0.908000:0.116078)0.636000:0.007935)0.868000:0.026829)0.770000:0.013630,77361801_Pseudoalteromonas_haloplanktis_TAC1:0.070624)0.881000:0.046279,((148245057_Candidatus_Vesicomyosocius_okutanii:0.126236,118602987_Candidatus_Ruthia_magnifica_str._Cm:0.215144)0.858000:0.111209,(146328900_Dichelobacter_nodosus_VCS1703A:0.207842,(((56707226_Francisella_tularensis_subsp._tular:0.000000,(110669696_Francisella_tularensis_subsp._tular:0.000000,(134301261_Francisella_tularensis_subsp._tular:0.000000,(187931003_Francisella_tularensis_subsp._media:0.000000,(89257075_Francisella_tularensis_subsp._holar:0.000000,(115315431_Francisella_tularensis_subsp._holar:0.000000,156503285_Francisella_tularensis_subsp._holar:0.000000)0.000000:0.000000)0.000000:0.000000)0.000000:0.000000)0.000000:0.000000)0.000000:0.000000)0.471000:0.000000,118498225_Francisella_tularensis_subsp._novic:0.026842)0.854000:0.062149,167627169_Francisella_philomiragia_subsp._phi:0.079867)0.980000:0.245748)0.772000:0.064344)0.850000:0.081915)0.839000:0.057149,(53802347_Methylococcus_capsulatus_str._Bath:0.231520,(((52842245_Legionella_pneumophila_subsp._pneum:0.000000,(54294926_Legionella_pneumophila_str._Lens:0.000000,148359600_Legionella_pneumophila_str._Corby:0.000000)0.000000:0.000000)0.858000:0.013180,54297955_Legionella_pneumophila_str._Paris:0.000000)0.900000:0.063647,((154706655_Coxiella_burnetii_Dugway_5J108-111:0.000000,(29653627_Coxiella_burnetii_RSA_493:0.000000,161831037_Coxiella_burnetii_RSA_331:0.000000)0.000000:0.000000)0.994000:0.298938,32491257_Wigglesworthia_glossinidia_endosymb:0.319514)0.817000:0.072024)0.749000:0.033703)0.628000:0.047151)0.822000:0.058494,77166455_Nitrosococcus_oceani_ATCC_19707:0.195032)0.737000:0.024060,121997849_Halorhodospira_halophila_SL1:0.220846)0.878000:0.031114,(((30248462_Nitrosomonas_europaea_ATCC_19718:0.052376,(114330618_Nitrosomonas_eutropha_C91:0.053956,82701838_Nitrosospira_multiformis_ATCC_25196:0.041126)0.376000:0.017610)0.771000:0.037560,((71905674_Dechloromonas_aromatica_RCB:0.045639,(171462855_Polynucleobacter_necessarius_STIR1:0.014748,145588217_Polynucleobacter_sp._QLW-P1DMWA-1:0.037459)0.996000:0.152635)0.876000:0.044053,((((((((121603278_Polaromonas_naphthalenivorans_CJ2:0.000000,89899631_Rhodoferax_ferrireducens_T118:0.067965)0.366000:0.013351,91790102_Polaromonas_sp._JS666:0.000000)0.919000:0.040607,124265327_Methylibium_petroleiphilum_PM1:0.026039)0.768000:0.017372,((((33594189_Bordetella_pertussis_Tohama_I:0.013137,(33603574_Bordetella_bronchiseptica_RB50:0.000000,33598623_Bordetella_parapertussis_12822:0.000000)0.475000:0.000000)0.932000:0.057408,163854651_Bordetella_petrii_DSM_12804:0.046292)0.919000:0.063566,187479681_Bordetella_avium_197N:0.015248)0.955000:0.069177,171060194_Leptothrix_cholodnii_SP-6:0.000000)0.818000:0.011521)0.661000:0.004412,((121607014_Verminephrobacter_eiseniae_EF01-2:0.027052,((160896015_Delftia_acidovorans_SPH-1:0.013253,120613104_Acidovorax_avenae_subsp._citrulli_A:0.013395)0.002000:0.000000,121596148_Acidovorax_sp._JS42:0.000000)0.001000:0.000000)0.730000:0.022137,((161869724_Neisseria_meningitidis_053442:0.000000,(15793948_Neisseria_meningitidis_Z2491:0.000000,(15676679_Neisseria_meningitidis_MC58:0.000000,(121634575_Neisseria_meningitidis_FAM18:0.000000,59800806_Neisseria_gonorrhoeae_FA_1090:0.000000)0.000000:0.000000)0.000000:0.000000)0.000000:0.000000)0.902000:0.087168,34496577_Chromobacterium_violaceum_ATCC_1247:0.056901)0.984000:0.114966)0.869000:0.058140)0.898000:0.048502,((113869569_Ralstonia_eutropha_H16:0.012852,94312422_Ralstonia_metallidurans_CH34:0.025750)0.000000:0.000000,((((170731481_Burkholderia_cenocepacia_MC0-3:0.000000,(115350157_Burkholderia_ambifaria_AMMD:0.000000,134294243_Burkholderia_vietnamiensis_G4:0.000000)0.000000:0.000000)0.000000:0.000000,((107024486_Burkholderia_cenocepacia_AU_1054:0.000000,116688135_Burkholderia_cenocepacia_HI2424:0.000000)0.000000:0.000000,(78064769_Burkholderia_sp._383:0.000000,172059176_Burkholderia_ambifaria_MC40-6:0.000000)0.000000:0.000000)0.000000:0.000000)0.952000:0.039647,(161523292_Burkholderia_multivorans_ATCC_17616:0.000000,(53720998_Burkholderia_pseudomallei_K96243:0.000000,(126439558_Burkholderia_pseudomallei_668:0.000000,(121600162_Burkholderia_mallei_SAVP1:0.000000,(124385903_Burkholderia_mallei_NCTC_10229:0.000000,(126449299_Burkholderia_mallei_NCTC_10247:0.000000,(126451836_Burkholderia_pseudomallei_1106a:0.000000,(53724020_Burkholderia_mallei_ATCC_23344:0.000000,(76809875_Burkholderia_pseudomallei_1710b:0.000000,(83719923_Burkholderia_thailandensis_E264:0.000000,91785729_Burkholderia_xenovorans_LB400:0.013372)0.000000:0.000000)0.000000:0.000000)0.000000:0.000000)0.000000:0.000000)0.000000:0.000000)0.000000:0.000000)0.000000:0.000000)0.000000:0.000000)0.000000:0.000000)0.485000:0.000000)0.962000:0.057370,(73543024_Ralstonia_eutropha_JMP134:0.012954,(17548020_Ralstonia_solanacearum_GMI1000:0.002337,(134096533_Herminiimonas_arsenicoxydans:0.000000,152980188_Janthinobacterium_sp._Marseille:0.039512)0.995000:0.101914)0.791000:0.024305)0.739000:0.010542)0.767000:0.016267)0.865000:0.027523)0.402000:0.013304,(119900268_Azoarcus_sp._BH72:0.000000,56477020_Azoarcus_sp._EbN1:0.039768)0.926000:0.037821)0.003000:0.000000,74318797_Thiobacillus_denitrificans_ATCC_252:0.115054)0.831000:0.030413)0.843000:0.032903)0.884000:0.053696,91777014_Methylobacillus_flagellatus_KT:0.068553)0.956000:0.102901)0.728000:0.015543,114321912_Alkalilimnicola_ehrlichei_MLHE-1:0.115388)0.994000:0.201934,((((148262100_Geobacter_uraniireducens_Rf4:0.013443,(39998542_Geobacter_sulfurreducens_PCA:0.000000,78221244_Geobacter_metallireducens_GS-15:0.027196)0.004000:0.000000)0.501000:0.065146,118579058_Pelobacter_propionicus_DSM_2379:0.079856)0.947000:0.150815,116878447_Pelobacter_carbinolicus_DSM_2380:0.063082)0.905000:0.117737,51245132_Desulfotalea_psychrophila_LSv54:0.275825)0.795000:0.099269)0.004000:0.000000,(((((150024155_Flavobacterium_psychrophilum_JIP02_:0.061888,146298708_Flavobacterium_johnsoniae_UW101:0.052683)0.724000:0.046104,120437550_Gramella_forsetii_KT0803:0.085568)0.998000:0.395672,(((78776833_Sulfurimonas_denitrificans_DSM_1251:0.026792,157738012_Arcobacter_butzleri_RM4018:0.086657)0.615000:0.018763,152993199_Sulfurovum_sp._NBC37-1:0.008919)0.991000:0.184571,((((154174765_Campylobacter_curvus_525.92:0.114867,157165236_Campylobacter_concisus_13826:0.000000)0.682000:0.071565,118475174_Campylobacter_fetus_subsp._fetus_82:0.000000)0.889000:0.027315,(154149184_Campylobacter_hominis_ATCC_BAA-381:0.075918,(((157415506_Campylobacter_jejuni_subsp._jejuni_:0.000000,15792567_Campylobacter_jejuni_subsp._jejuni_:0.000000)0.000000:0.000000,(57238116_Campylobacter_jejuni_RM1221:0.000000,121613555_Campylobacter_jejuni_subsp._jejuni_:0.000000)0.000000:0.000000)0.496000:0.000000,153952657_Campylobacter_jejuni_subsp._doylei_:0.013436)0.973000:0.070673)0.000000:0.000000)0.804000:0.078033,((32267372_Helicobacter_hepaticus_ATCC_51449:0.143642,(((108563010_Helicobacter_pylori_HPAG1:0.000000,(15645229_Helicobacter_pylori_26695:0.000000,15611618_Helicobacter_pylori_J99:0.000000)0.000000:0.000000)0.522000:0.000000,109947902_Helicobacter_acinonychis_str._Sheeb:0.013058)0.868000:0.067037,34556803_Wolinella_succinogenes_DSM_1740:0.218358)0.244000:0.026499)0.907000:0.088120,152990235_Nitratiruptor_sp._SB155-2:0.126710)0.894000:0.061778)0.751000:0.032306)0.873000:0.121766)0.883000:0.128999,(((((88608180_Neorickettsia_sennetsu_str._Miyayam:0.623547,(58584262_Wolbachia_endosymbiont_strain_TRS_o:0.047751,42520838_Wolbachia_endosymbiont_of_Drosophil:0.069811)0.862000:0.171339)0.089000:0.086323,(((73666643_Ehrlichia_canis_str._Jake:0.006526,88657828_Ehrlichia_chaffeensis_str._Arkansas:0.073093)0.975000:0.146986,(57238748_Ehrlichia_ruminantium_str._Welgevon:0.000000,(58578669_Ehrlichia_ruminantium_str._Welgevon:0.000000,58616732_Ehrlichia_ruminantium_str._Gardel:0.000000)0.000000:0.000000)0.959000:0.118906)0.678000:0.028102,(88607724_Anaplasma_phagocytophilum_HZ:0.259372,56417276_Anaplasma_marginale_str._St._Maries:0.243598)0.812000:0.099579)0.569000:0.060011)0.784000:0.055277,(((((((67459794_Rickettsia_felis_URRWXCal2:0.000000,67459792_Rickettsia_felis_URRWXCal2:0.000000)0.904000:0.040713,(157826384_Rickettsia_akari_str._Hartford:0.000000,157827863_Rickettsia_rickettsii_str._Sheila_S:0.000000)0.964000:0.071835)0.001000:0.000000,(15893297_Rickettsia_conorii_str._Malish_7:0.000000,(15920164_Sulfolobus_tokodaii_str._7:0.000000,(157829207_Rickettsia_rickettsii_str._Sheila_S:0.000000,(165933933_Rickettsia_rickettsii_str._Iowa:0.000000,(165975458_Actinobacillus_pleuropneumoniae_ser:0.000000,(157826386_Rickettsia_bellii_OSU_85-389:0.000000,(157959831_Shewanella_pealeana_ATCC_700345:0.000000,157965040_Rickettsia_massiliae_MTU5:0.000000)0.911000:0.013223)0.000000:0.000000)0.000000:0.000000)0.000000:0.000000)0.000000:0.000000)0.000000:0.000000)0.734000:0.014056)0.140000:0.034325,(157804282_Rickettsia_canadensis_str._McKiel:0.000000,157825126_Rickettsia_akari_str._Hartford:0.000000)0.945000:0.065565)0.211000:0.022237,((16077069_Bacillus_subtilis_subsp._subtilis_s:0.000000,15604713_Rickettsia_prowazekii_str._Madrid_E:0.000000)0.916000:0.054139,(51593847_Yersinia_pseudotuberculosis_IP_3295:0.000000,51474053_Rickettsia_typhi_str._Wilmington:0.000000)0.872000:0.044277)0.878000:0.053058)0.964000:0.119444,((91206246_Escherichia_coli_UTI89:0.000000,91206244_Rickettsia_bellii_RML369-C:0.000000)0.000000:0.000000,(157954007_Rickettsia_massiliae_MTU5:0.000000,157827861_Rickettsia_bellii_OSU_85-389:0.000000)0.000000:0.000000)0.878000:0.057073)0.908000:0.107902,148284564_Orientia_tsutsugamushi_Boryong:0.258372)0.883000:0.119410)0.911000:0.130679,((((((162147010_Gluconacetobacter_diazotrophicus_PA:0.145881,58039500_Gluconobacter_oxydans_621H:0.220870)0.937000:0.139322,114326666_Granulibacter_bethesdensis_CGDNIH1:0.213442)0.000000:0.000000,148261459_Acidiphilium_cryptum_JF-5:0.132294)0.987000:0.148399,(((83313649_Magnetospirillum_magneticum_AMB-1:0.137444,83594945_Rhodospirillum_rubrum_ATCC_11170:0.122376)0.923000:0.083337,((((((170750688_Methylobacterium_radiotolerans_JCM_:0.034906,170739349_Methylobacterium_sp._4-46:0.063757)0.188000:0.020308,163850923_Methylobacterium_extorquens_PA1:0.111412)0.868000:0.075551,182680469_Beijerinckia_indica_subsp._indica_A:0.269305)0.849000:0.115841,(110635804_Mesorhizobium_sp._BNC1:0.074055,13473780_Mesorhizobium_loti_MAFF303099:0.070275)0.797000:0.056981)0.685000:0.032790,(((23502914_Brucella_suis_1330:0.000000,62290910_Brucella_abortus_biovar_1_str._9-94:0.000000)0.000000:0.000000,((82700821_Brucella_melitensis_biovar_Abortus_:0.000000,161619980_Brucella_canis_ATCC_23365:0.000000)0.000000:0.000000,((163844084_Brucella_suis_ATCC_23445:0.000000,189025123_Brucella_abortus_S19:0.000000)0.000000:0.000000,(148559474_Brucella_ovis_ATCC_25840:0.000000,17986285_Brucella_melitensis_16M:0.000000)0.000000:0.000000)0.000000:0.000000)0.000000:0.000000)0.872000:0.030006,153008190_Ochrobactrum_anthropi_ATCC_49188:0.010382)0.980000:0.175542)0.394000:0.060392,((((15967094_Sinorhizobium_meliloti_1021:0.000000,15887360_Agrobacterium_tumefaciens_str._C58:0.000000)0.799000:0.038544,150398400_Sinorhizobium_medicae_WSM419:0.040031)0.912000:0.075558,(17936712_Agrobacterium_tumefaciens_str._C58:0.000000,15890080_Agrobacterium_tumefaciens_str._C58:0.000000)0.924000:0.065273)0.748000:0.019739,((86359704_Rhizobium_etli_CFN_42:0.000000,86359706_Rhizobium_etli_CFN_42:0.000000)0.611000:0.008937,116254466_Rhizobium_leguminosarum_bv._viciae_:0.035849)0.921000:0.055788)0.891000:0.082623)0.842000:0.037394)0.803000:0.032844,(154251710_Parvibaculum_lavamentivorans_DS-1:0.251228,((110678609_Roseobacter_denitrificans_OCh_114:0.016130,((56698468_Silicibacter_pomeroyi_DSS-3:0.012679,159045245_Dinoroseobacter_shibae_DFL_12:0.026588)0.839000:0.025140,99082368_Silicibacter_sp._TM1040:0.013914)0.617000:0.025633)0.842000:0.064126,(119386337_Paracoccus_denitrificans_PD1222:0.019955,(((126463095_Rhodobacter_sphaeroides_ATCC_17029:0.000000,77464253_Rhodobacter_sphaeroides_2.4.1:0.000000)0.907000:0.026386,146276602_Rhodobacter_sphaeroides_ATCC_17025:0.000000)0.977000:0.113729,89056337_Jannaschia_sp._CCS1:0.153949)0.636000:0.051028)0.866000:0.052987)0.973000:0.152451)0.775000:0.051568)0.749000:0.021699)0.846000:0.062019,((((114571512_Maricaulis_maris_MCS10:0.349011,167648971_Caulobacter_sp._K31:0.000000)0.508000:0.119772,(16127993_Caulobacter_crescentus_CB15:0.000000,15674251_Streptococcus_pyogenes_M1_GAS:0.000000)0.455000:0.000000)0.973000:0.173142,(114800363_Hyphomonas_neptunium_ATCC_15444:0.000000,115313982_Francisella_tularensis_subsp._holar:0.000000)0.985000:0.187370)0.920000:0.128753,((85375428_Erythrobacter_litoralis_HTCC2594:0.102133,87198144_Novosphingobium_aromaticivorans_DSM:0.257693)0.869000:0.085191,((103488320_Sphingopyxis_alaskensis_RB2256:0.133685,(56707108_Lactobacillus_salivarius_UCC118:0.000000,56552894_Zymomonas_mobilis_subsp._mobilis_ZM:0.000000)0.990000:0.183339)0.843000:0.039475,148555742_Sphingomonas_wittichii_RW1:0.061760)0.894000:0.048728)0.879000:0.071626)0.886000:0.098984)0.881000:0.076389,(((158426341_Azorhizobium_caulinodans_ORS_571:0.000000,158421419_Deinococcus_geothermalis_DSM_11300:0.000000)0.890000:0.054117,154245770_Xanthobacter_autotrophicus_Py2:0.208840)0.867000:0.065516,(((148253695_Bradyrhizobium_sp._BTAi1:0.023167,146338935_Bradyrhizobium_sp._ORS278:0.042845)0.782000:0.019609,((115523333_Rhodopseudomonas_palustris_BisA53:0.015087,(90422769_Rhodopseudomonas_palustris_BisB18:0.012431,((91978232_Rhodopseudomonas_palustris_BisB5:0.013639,86751122_Rhodopseudomonas_palustris_HaA2:0.012979)0.980000:0.069919,39934581_Rhodopseudomonas_palustris_CGA009:0.000000)0.986000:0.104663)0.690000:0.027096)0.940000:0.067544,27377510_Bradyrhizobium_japonicum_USDA_110:0.068003)0.861000:0.038142)0.577000:0.002087,(75675170_Nitrobacter_winogradskyi_Nb-255:0.014272,92118433_Nitrobacter_hamburgensis_X14:0.028315)0.909000:0.070753)0.984000:0.161763)0.890000:0.065242)0.849000:0.078311)0.482000:0.051494,((((15605480_Chlamydia_trachomatis_D_UW-3_CX:0.000000,76789488_Chlamydia_trachomatis_A_HAR-13:0.000000)0.000000:0.000000,(166154964_Chlamydia_trachomatis_L2b_UCH-1_pro:0.000000,166154089_Chlamydia_trachomatis_434_Bu:0.000000)0.000000:0.000000)0.521000:0.000000,(15834747_Chlamydia_muridarum_Nigg:0.065752,((15618799_Chlamydophila_pneumoniae_CWL029:0.000000,(16752146_Chlamydophila_pneumoniae_AR39:0.000000,(15836423_Chlamydophila_pneumoniae_J138:0.000000,33242252_Chlamydophila_pneumoniae_TW-183:0.000000)0.000000:0.000000)0.000000:0.000000)0.991000:0.245108,((29840635_Chlamydophila_caviae_GPIC:0.040638,89897945_Chlamydophila_felis_Fe_C-56:0.043752)0.204000:0.022409,62185447_Chlamydophila_abortus_S26_3:0.019498)0.761000:0.130151)0.826000:0.092699)0.768000:0.031739)1.000000:0.641601,182414510_Opitutus_terrae_PB90-1:0.518028)0.589000:0.038281)0.873000:0.103955)0.782000:0.041455,((32475041_Rhodopirellula_baltica_SH_1:0.427475,78043006_Carboxydothermus_hydrogenoformans_Z:0.184743)0.643000:0.023797,(((162456911_Sorangium_cellulosum_So_ce_56:0.069921,(86157515_Anaeromyxobacter_dehalogenans_2CP-C:0.054534,153003995_Anaeromyxobacter_sp._Fw109-5:0.000000)1.000000:0.453407)0.963000:0.268626,((28572890_Tropheryma_whipplei_TW08_27:0.000000,28493702_Tropheryma_whipplei_str._Twist:0.000000)1.000000:0.745987,46447147_Candidatus_Protochlamydia_amoebophi:0.527415)0.268000:0.080719)0.000000:0.000000,((((94967724_Acidobacteria_bacterium_Ellin345:0.351116,116624284_Solibacter_usitatus_Ellin6076:0.292573)0.911000:0.161085,((((((152965551_Kineococcus_radiotolerans_SRS30216:0.152324,((((116671318_Arthrobacter_sp._FB24:0.044016,119961786_Arthrobacter_aurescens_TC1:0.015777)0.732000:0.015059,(163839966_Renibacterium_salmoninarum_ATCC_332:0.037591,(148271766_Clavibacter_michiganensis_subsp._mi:0.000000,170783148_Clavibacter_michiganensis_subsp._se:0.013784)0.986000:0.115464)0.371000:0.045487)0.774000:0.037750,50841794_Propionibacterium_acnes_KPA171202:0.287572)0.931000:0.091392,50954007_Leifsonia_xyli_subsp._xyli_str._CTC:0.000000)0.487000:0.062407)0.904000:0.098313,((((68536152_Corynebacterium_jeikeium_K411:0.105871,172040595_Corynebacterium_urealyticum_DSM_710:0.166822)0.953000:0.190372,(((145294554_Corynebacterium_glutamicum_R:0.000000,(62389335_Corynebacterium_glutamicum_ATCC_130:0.000000,19551680_Corynebacterium_glutamicum_ATCC_130:0.000000)0.850000:0.013041)0.876000:0.053518,25027014_Corynebacterium_efficiens_YS-314:0.033658)0.996000:0.180206,38233021_Corynebacterium_diphtheriae_NCTC_13:0.032917)0.552000:0.003151)0.998000:0.321418,(145594079_Salinispora_tropica_CNB-440:0.032985,159037110_Salinispora_arenicola_CNS-205:0.024253)0.915000:0.075704)0.000000:0.000000,((((86740040_Frankia_sp._CcI3:0.116208,111221536_Frankia_alni_ACN14a:0.059924)0.380000:0.017403,158316931_Frankia_sp._EAN1pec:0.125263)0.847000:0.080179,((169630069_Mycobacterium_abscessus:0.123103,((111023816_Rhodococcus_sp._RHA1:0.112569,134098412_Saccharopolyspora_erythraea_NRRL_23:0.145136)0.168000:0.027105,54025708_Nocardia_farcinica_IFM_10152:0.066274)0.761000:0.026103)0.748000:0.028110,((((119868294_Mycobacterium_sp._KMS:0.000000,(126434787_Mycobacterium_sp._JLS:0.000000,108799179_Mycobacterium_sp._MCS:0.000000)0.000000:0.000000)0.994000:0.119856,118467722_Mycobacterium_smegmatis_str._MC2_15:0.017288)0.743000:0.016415,(145224500_Mycobacterium_gilvum_PYR-GCK:0.071448,120403471_Mycobacterium_vanbaalenii_PYR-1:0.063576)0.906000:0.096305)0.946000:0.111577,(((15827506_Mycobacterium_leprae_TN:0.158917,((15609815_Mycobacterium_tuberculosis_H37Rv:0.000000,121638553_Mycobacterium_bovis_BCG_str._Pasteu:0.000000)0.000000:0.000000,((148662519_Mycobacterium_tuberculosis_H37Ra:0.000000,148823868_Mycobacterium_tuberculosis_F11:0.000000)0.000000:0.000000,(15842216_Mycobacterium_tuberculosis_CDC1551:0.000000,31793850_Mycobacterium_bovis_AF2122_97:0.000000)0.000000:0.000000)0.000000:0.000000)0.980000:0.095905)0.000000:0.000000,(118618642_Mycobacterium_ulcerans_Agy99:0.000000,183982051_Mycobacterium_marinum_M:0.000000)0.932000:0.085453)0.930000:0.074770,(41408897_Mycobacterium_avium_subsp._paratube:0.000000,118466726_Mycobacterium_avium_104:0.000000)0.975000:0.130499)0.747000:0.018237)0.765000:0.026482)0.786000:0.048879)0.298000:0.032162,117928589_Acidothermus_cellulolyticus_11B:0.184186)0.818000:0.045035)0.842000:0.064963)0.905000:0.072253,((119717896_Nocardioides_sp._JS614:0.252113,72162298_Thermobifida_fusca_YX:0.082217)0.804000:0.063251,((21224363_Streptomyces_coelicolor_A3:0.028950,182435266_Streptomyces_griseus_subsp._griseus:0.074890)0.474000:0.013050,29828770_Streptomyces_avermitilis_MA-4680:0.022303)0.798000:0.033658)0.598000:0.028322)0.951000:0.158216,((((169826007_Lysinibacillus_sphaericus_C3-41:0.187759,((157691740_Bacillus_pumilus_SAFR-032:0.216313,((52079499_Bacillus_licheniformis_ATCC_14580:0.000000,52784864_Bacillus_licheniformis_ATCC_14580:0.000000)0.959000:0.084823,((154685469_Bacillus_amyloliquefaciens_FZB42:0.026228,((((42780242_Bacillus_cereus_ATCC_10987:0.000000,(49480147_Bacillus_thuringiensis_serovar_konk:0.000000,(52144241_Bacillus_cereus_E33L:0.000000,(30019223_Bacillus_cereus_ATCC_14579:0.000000,(30261187_Bacillus_anthracis_str._Ames:0.000000,(49184020_Bacillus_anthracis_str._Sterne:0.000000,(47777891_Bacillus_anthracis_str._Ames_Ancest:0.000000,118476672_Bacillus_thuringiensis_str._Al_Haka:0.000000)0.000000:0.000000)0.000000:0.000000)0.000000:0.000000)0.000000:0.000000)0.000000:0.000000)0.000000:0.000000)0.518000:0.000000,163938985_Bacillus_weihenstephanensis_KBAB4:0.027399)0.371000:0.033051,152974638_Bacillus_cereus_subsp._cytotoxis_NV:0.024918)0.979000:0.119611,(138894243_Geobacillus_thermodenitrificans_NG8:0.000000,56419196_Geobacillus_kaustophilus_HTA426:0.041539)0.940000:0.075654)0.896000:0.067532)0.768000:0.019113,16078076_Bacillus_subtilis_subsp._subtilis_s:0.028739)0.877000:0.038522)0.574000:0.022825)0.315000:0.019807,23098622_Oceanobacillus_iheyensis_HTE831:0.133886)0.661000:0.048702)0.687000:0.012152,((((70726129_Staphylococcus_haemolyticus_JCSC143:0.099292,((15927408_Staphylococcus_aureus_subsp._aureus:0.000000,(15924824_Staphylococcus_aureus_subsp._aureus:0.000000,(57650622_Staphylococcus_aureus_subsp._aureus:0.000000,(49486650_Staphylococcus_aureus_subsp._aureus:0.000000,(21283503_Staphylococcus_aureus_subsp._aureus:0.000000,(87162428_Staphylococcus_aureus_subsp._aureus:0.000000,(88195655_Staphylococcus_aureus_subsp._aureus:0.000000,(148268305_Staphylococcus_aureus_subsp._aureus:0.000000,(150394367_Staphylococcus_aureus_subsp._aureus:0.000000,(151221937_Staphylococcus_aureus_subsp._aureus:0.000000,(156980150_Staphylococcus_aureus_subsp._aureus:0.000000,(161510048_Staphylococcus_aureus_subsp._aureus:0.000000,49484075_Staphylococcus_aureus_subsp._aureus:0.013791)0.000000:0.000000)0.000000:0.000000)0.000000:0.000000)0.000000:0.000000)0.000000:0.000000)0.000000:0.000000)0.000000:0.000000)0.000000:0.000000)0.000000:0.000000)0.000000:0.000000)0.000000:0.000000)0.470000:0.000000,82751486_Staphylococcus_aureus_RF122:0.013356)0.867000:0.027711)0.670000:0.027841,(27468431_Staphylococcus_epidermidis_ATCC_122:0.000000,57867299_Staphylococcus_epidermidis_RP62A:0.000000)0.506000:0.000000)0.911000:0.077515,73662274_Staphylococcus_saprophyticus_subsp.:0.047939)0.944000:0.079699,((15613765_Bacillus_halodurans_C-125:0.031763,56963303_Bacillus_clausii_KSM-K16:0.140335)0.722000:0.020891,172056737_Exiguobacterium_sibiricum_255-15:0.265417)0.854000:0.045625)0.000000:0.002322)0.933000:0.104288,(((46908446_Listeria_monocytogenes_str._4b_F236:0.000000,116873645_Listeria_welshimeri_serovar_6b_str.:0.013485)0.000000:0.000000,16804251_Listeria_monocytogenes_EGD-e:0.013538)0.394000:0.013648,16801379_Listeria_innocua_Clip11262:0.000000)0.945000:0.148773)0.875000:0.101483,15806153_Deinococcus_radiodurans_R1:0.325601)0.716000:0.033293)0.869000:0.106756,159900063_Herpetosiphon_aurantiacus_ATCC_2377:0.413084)0.233000:0.048743,(55980570_Thermus_thermophilus_HB8:0.000000,46198540_Thermus_thermophilus_HB27:0.000000)0.993000:0.229596)0.726000:0.021572)0.788000:0.016246,(((78188113_Chlorobium_chlorochromatii_CaD3:0.095878,((78187834_Pelodictyon_luteolum_DSM_273:0.014353,145220438_Prosthecochloris_vibrioformis_DSM_2:0.000000)0.841000:0.035531,119356021_Chlorobium_phaeobacteroides_DSM_266:0.027826)0.720000:0.028309)0.242000:0.037975,21674849_Chlorobium_tepidum_TLS:0.013955)1.000000:0.343698,((156742005_Roseiflexus_castenholzii_DSM_13941:0.029925,148655883_Roseiflexus_sp._RS-1:0.010502)0.973000:0.106642,163848148_Chloroflexus_aurantiacus_J-10-fl:0.072372)0.785000:0.040210)0.878000:0.057815)0.000000:0.000000,(((13542123_Thermoplasma_volcanium_GSS1:0.270320,16081446_Thermoplasma_acidophilum_DSM_1728:0.095807)0.957000:0.306468,48478485_Picrophilus_torridus_DSM_9790:0.276557)0.906000:0.249765,((110637194_Cytophaga_hutchinsonii_ATCC_33406:0.474129,71083051_Candidatus_Pelagibacter_ubique_HTCC:0.518312)0.588000:0.022390,15605850_Aquifex_aeolicus_VF5:0.267642)0.774000:0.112669)0.818000:0.121902)0.868000:0.056488)0.758000:0.023127)0.862000:0.038337)0.819000:0.042414)0.844000:0.110549,(83815293_Salinibacter_ruber_DSM_13855:0.526175,108760710_Myxococcus_xanthus_DK_1622:0.206908)0.231000:0.041346)0.775000:0.158544,(((((113475390_Trichodesmium_erythraeum_IMS101:0.144288,(17231401_Nostoc_sp._PCC_7120:0.000000,75908009_Anabaena_variabilis_ATCC_29413:0.000000)0.796000:0.034410)0.912000:0.072318,(172037879_Cyanothece_sp._ATCC_51142:0.057042,(166365870_Microcystis_aeruginosa_NIES-843:0.027136,(170077445_Synechococcus_sp._PCC_7002:0.058353,16332025_Synechocystis_sp._PCC_6803:0.043584)0.747000:0.014695)0.000000:0.000000)0.758000:0.016558)0.882000:0.047093,((37523446_Gloeobacter_violaceus_PCC_7421:0.058010,(86605095_Synechococcus_sp._JA-3-3Ab:0.052492,86609317_Synechococcus_sp._JA-2-3Ba:0.014989)0.993000:0.175992)0.924000:0.081803,158339423_Acaryochloris_marina_MBIC11017:0.103076)0.833000:0.035932)0.746000:0.021005,(22298283_Thermosynechococcus_elongatus_BP-1:0.181540,(56750472_Synechococcus_elongatus_PCC_6301:0.000000,81299895_Synechococcus_elongatus_PCC_7942:0.000000)0.821000:0.040054)0.885000:0.068936)0.888000:0.123245,((124023536_Prochlorococcus_marinus_str._MIT_93:0.000000,33862718_Prochlorococcus_marinus_str._MIT_93:0.000000)0.497000:0.000000,((33240529_Prochlorococcus_marinus_subsp._mari:0.000000,((123965883_Prochlorococcus_marinus_str._MIT_95:0.000000,(126695947_Prochlorococcus_marinus_str._MIT_93:0.013652,((157413000_Prochlorococcus_marinus_str._MIT_92:0.000000,123968174_Prochlorococcus_marinus_str._AS9601:0.013490)0.000000:0.000000,78778968_Prochlorococcus_marinus_str._MIT_93:0.013503)0.622000:0.013535)0.000000:0.000000)0.853000:0.013719,33861140_Prochlorococcus_marinus_subsp._past:0.000000)0.999000:0.149883)0.884000:0.028879,((113953768_Synechococcus_sp._CC9311:0.000000,((((33866029_Synechococcus_sp._WH_8102:0.028574,78184493_Synechococcus_sp._CC9902:0.029086)0.004000:0.000000,148239091_Synechococcus_sp._WH_7803:0.014273)0.804000:0.014355,78212551_Synechococcus_sp._CC9605:0.014594)0.892000:0.032714,148242018_Synechococcus_sp._RCC307:0.014246)0.752000:0.014882)0.932000:0.046047,(159903610_Prochlorococcus_marinus_str._MIT_92:0.043355,(72381859_Prochlorococcus_marinus_str._NATL2A:0.000000,124025350_Prochlorococcus_marinus_str._NATL1A:0.000000)0.801000:0.025396)0.625000:0.006916)0.874000:0.030463)0.700000:0.014233)0.859000:0.123832)0.963000:0.305873)0.998000:0.544427,42524807_Bdellovibrio_bacteriovorus_HD100:0.150172)0.000000:0.000000,183220563_Leptospira_biflexa_serovar_Patoc_st:0.493856)0.949000:0.158937,(116332460_Leptospira_borgpetersenii_serovar_H:0.000000,116329571_Leptospira_borgpetersenii_serovar_H:0.000000)0.874000:0.068763)0.935000:0.094476,45655597_Leptospira_interrogans_serovar_Cope:0.000000,24217077_Leptospira_interrogans_serovar_Lai_:0.000000);
