# Supplementary material for: Genome-wide phylogenetic analysis of the pathogenic potential of Vibrio furnissii
Source: Front Microbiol. 2014 Aug 21;5:435. doi: 10.3389/fmicb.2014.00435 (PMC4139957; doi:10.3389/fmicb.2014.00435)
Supplement: Supplementary file 1 [file DataSheet1.ZIP › all_vfu_trees/VfuA00035.afa-gb-o.phylip_phyml_tree.txt]

((((((((((((((((((((((((((((((((((((((((((((89110042_Escherichia_coli_W3110:0.000000,(157163465_Escherichia_coli_HS:0.000000,(170083457_Escherichia_coli_str._K-12_substr._:0.000000,(110807846_Shigella_flexneri_5_str._8401:0.000000,(30064722_Shigella_flexneri_2a_str._2457T:0.000000,(82778828_Shigella_dysenteriae_Sd197:0.000000,146309876_Enterobacter_sp._638:0.029458)0.866000:0.014506)0.000000:0.000000)0.000000:0.000000)0.000000:0.000000)0.000000:0.000000)0.000000:0.000000,(49176450_Escherichia_coli_str._K-12_substr._:0.000000,(157154966_Escherichia_coli_E24377A:0.000000,(82546338_Shigella_boydii_Sb227:0.000000,(24115280_Shigella_flexneri_2a_str._301:0.000000,(15804587_Escherichia_coli_O157_H7_EDL933:0.000000,15834173_Escherichia_coli_O157_H7_str._Sakai:0.000000)0.906000:0.014556)0.000000:0.000000)0.000000:0.000000)0.000000:0.000000)0.000000:0.000000)0.000000:0.000000,161505347_Salmonella_enterica_subsp._arizonae:0.000000)0.000000:0.000000,74314490_Shigella_sonnei_Ss046:0.000000)0.000000:0.000000,170022001_Escherichia_coli_ATCC_8739:0.000000)0.000000:0.000000,187734103_Shigella_boydii_CDC_3083-94:0.000000)0.730000:0.014450,170680713_Escherichia_coli_SECEC_SMS-3-5:0.000000)0.000000:0.000000,26250767_Escherichia_coli_CFT073:0.000000)0.000000:0.000000,110644331_Escherichia_coli_536:0.000000)0.000000:0.000000,16762291_Salmonella_enterica_subsp._enterica:0.000000)0.000000:0.000000,29143779_Salmonella_enterica_subsp._enterica:0.000000)0.000000:0.000000,56415992_Salmonella_enterica_subsp._enterica:0.000000)0.000000:0.000000,161617305_Salmonella_enterica_subsp._enterica:0.000000)0.000000:0.000000,16767420_Salmonella_typhimurium_LT2:0.000000)0.462000:0.000000,62182617_Salmonella_enterica_subsp._enterica:0.014486)0.001000:0.000000,(91212797_Escherichia_coli_UTI89:0.000000,117626258_Escherichia_coli_APEC_O1:0.000000)0.925000:0.014641)0.444000:0.014942,157147207_Citrobacter_koseri_ATCC_BAA-895:0.000000)0.229000:0.030443,152972858_Klebsiella_pneumoniae_subsp._pneumo:0.108249)0.875000:0.061893,156935801_Enterobacter_sakazakii_ATCC_BAA-894:0.062593)0.351000:0.041812,(50119195_Erwinia_carotovora_subsp._atrosepti:0.160540,((((22124408_Yersinia_pestis_KIM:0.000000,(45442853_Yersinia_pestis_biovar_Microtus_str:0.000000,(16123873_Yersinia_pestis_CO92:0.000000,(108810395_Yersinia_pestis_Nepal516:0.000000,(108809600_Yersinia_pestis_Antiqua:0.000000,(145600981_Yersinia_pestis_Pestoides_F:0.000000,(162420093_Yersinia_pestis_Angola:0.000000,(51594647_Yersinia_pseudotuberculosis_IP_3295:0.000000,(153948704_Yersinia_pseudotuberculosis_IP_3175:0.000000,170022607_Yersinia_pseudotuberculosis_YPIII:0.000000)0.000000:0.000000)0.000000:0.000000)0.000000:0.000000)0.000000:0.000000)0.000000:0.000000)0.000000:0.000000)0.000000:0.000000)0.000000:0.000000)0.795000:0.016403,123440685_Yersinia_enterocolitica_subsp._ente:0.015317)0.962000:0.064131,157368535_Serratia_proteamaculans_568:0.064761)0.001000:0.000000,37524497_Photorhabdus_luminescens_subsp._lau:0.163186)0.110000:0.017912)0.782000:0.035112)0.954000:0.159626,110834089_Alcanivorax_borkumensis_SK2:0.312804)0.696000:0.016517,(83647753_Hahella_chejuensis_KCTC_2396:0.675648,((119946829_Psychromonas_ingrahamii_37:0.180702,(117620428_Aeromonas_hydrophila_subsp._hydroph:0.017407,145297829_Aeromonas_salmonicida_subsp._salmon:0.013469)0.971000:0.229952)0.442000:0.025791,56461407_Idiomarina_loihiensis_L2TR:0.468650)0.308000:0.035537)0.000000:0.000000)0.834000:0.092906,(((((28899693_Vibrio_parahaemolyticus_RIMD_221063:0.033619,156972582_Vibrio_harveyi_ATCC_BAA-1116:0.031551)0.877000:0.078394,XX_VfuA00035_:0.116503)0.221000:0.028772,((15640358_Vibrio_cholerae_O1_biovar_eltor_str:0.000000,147675196_Vibrio_cholerae_O395:0.000000)0.894000:0.061598,(161486589_Vibrio_vulnificus_YJ016:0.000000,27364619_Vibrio_vulnificus_CMCP6:0.000000)0.877000:0.061559)0.786000:0.054034)0.620000:0.027450,54310495_Photobacterium_profundum_SS9:0.151612)0.984000:0.246268,59713010_Vibrio_fischeri_ES114:0.144470)0.581000:0.058130)0.825000:0.087872,((((109896577_Pseudoalteromonas_atlantica_T6c:0.289995,(84489677_Methanosphaera_stadtmanae_DSM_3091:0.286014,(15896637_Clostridium_acetobutylicum_ATCC_824:0.229819,150018112_Clostridium_beijerinckii_NCIMB_8052:0.065455)0.921000:0.179473)0.323000:0.071269)0.847000:0.116458,((((((126641102_Acinetobacter_baumannii_ATCC_17978:0.000000,(169633078_Acinetobacter_baumannii:0.000000,169796681_Acinetobacter_baumannii:0.000000)0.000000:0.000000)0.759000:0.056107,50084329_Acinetobacter_sp._ADP1:0.133683)0.367000:0.045960,(71065391_Psychrobacter_arcticus_273-4:0.017396,93005681_Psychrobacter_cryohalolentis_K5:0.047858)0.999000:0.426288)0.830000:0.102353,((150010057_Parabacteroides_distasonis_ATCC_850:0.068017,(29346954_Bacteroides_thetaiotaomicron_VPI-54:0.000000,(53712782_Bacteroides_fragilis_YCH46:0.000000,60680931_Bacteroides_fragilis_NCTC_9343:0.000000)0.958000:0.125704)0.106000:0.121009)0.897000:0.159763,150005420_Bacteroides_vulgatus_ATCC_8482:0.161328)0.992000:0.306843)0.825000:0.076127,(85859980_Syntrophus_aciditrophicus_SB:0.513222,(160879286_Clostridium_phytofermentans_ISDg:0.081902,28379532_Lactobacillus_plantarum_WCFS1:0.755381)0.332000:0.171778)0.884000:0.174450)0.673000:0.020346,(120555142_Marinobacter_aquaeolei_VT8:0.355150,((165975544_Actinobacillus_pleuropneumoniae_ser:0.000000,126207575_Actinobacillus_pleuropneumoniae_L20:0.031699)0.974000:0.160898,((52424237_Mannheimia_succiniciproducens_MBEL5:0.046390,152979634_Actinobacillus_succinogenes_130Z:0.121406)0.669000:0.064115,(((16272380_Haemophilus_influenzae_Rd_KW20:0.000000,(68249032_Haemophilus_influenzae_86-028NP:0.000000,148825288_Haemophilus_influenzae_PittEE:0.000000)0.000000:0.000000)0.440000:0.000000,148827629_Haemophilus_influenzae_PittGG:0.014976)0.000000:0.000000,15603600_Pasteurella_multocida_subsp._multoc:0.214534)0.908000:0.103924)0.490000:0.064023)0.786000:0.056466)0.756000:0.027785)0.890000:0.135699)0.735000:0.053523,(((((29654271_Coxiella_burnetii_RSA_493:0.000000,154706683_Coxiella_burnetii_Dugway_5J108-111:0.000000)0.996000:0.355438,(((56476558_Azoarcus_sp._EbN1:0.196575,((34498360_Chromobacterium_violaceum_ATCC_1247:0.137325,(((((71736005_Pseudomonas_syringae_pv._phaseolico:0.000000,66045689_Pseudomonas_syringae_pv._syringae_B:0.064274)0.862000:0.058405,28869907_Pseudomonas_syringae_pv._tomato_str:0.024745)0.892000:0.094729,((((167034624_Pseudomonas_putida_GB-1:0.031260,((170721026_Pseudomonas_putida_W619:0.031506,26990732_Pseudomonas_putida_KT2440:0.000000)0.513000:0.015380,148547044_Pseudomonas_putida_F1:0.000000)0.790000:0.015671)0.773000:0.015265,104781313_Pseudomonas_entomophila_L48:0.015284)0.923000:0.071550,70730630_Pseudomonas_fluorescens_Pf-5:0.015076)0.870000:0.049872,77459106_Pseudomonas_fluorescens_PfO-1:0.017760)0.969000:0.125305)0.847000:0.084104,((15597020_Pseudomonas_aeruginosa_PAO1:0.000000,(116049773_Pseudomonas_aeruginosa_UCBPP-PA14:0.000000,152989137_Pseudomonas_aeruginosa_PA7:0.000000)0.000000:0.000000)0.982000:0.139218,(146307099_Pseudomonas_mendocina_ymp:0.049455,146282595_Pseudomonas_stutzeri_A1501:0.173755)0.002000:0.000000)0.880000:0.078504)0.863000:0.103714,(((33603275_Bordetella_bronchiseptica_RB50:0.000000,33594570_Bordetella_pertussis_Tohama_I:0.015795)0.836000:0.053720,163858992_Bordetella_petrii_DSM_12804:0.131709)0.824000:0.073544,187479417_Bordetella_avium_197N:0.136048)0.967000:0.207490)0.860000:0.131077)0.148000:0.061277,15806187_Deinococcus_radiodurans_R1:0.294310)0.864000:0.153511)0.636000:0.094285,71906713_Dechloromonas_aromatica_RCB:0.152935)0.785000:0.099740,((148265331_Geobacter_uraniireducens_Rf4:0.000000,((39996146_Geobacter_sulfurreducens_PCA:0.155430,78221934_Geobacter_metallireducens_GS-15:0.076137)0.837000:0.112788,77918030_Pelobacter_carbinolicus_DSM_2380:0.368522)0.808000:0.096510)0.886000:0.170309,118580840_Pelobacter_propionicus_DSM_2379:0.503062)0.951000:0.225045)0.286000:0.051905)0.540000:0.050602,((90021663_Saccharophagus_degradans_2-40:0.377711,(154150429_Candidatus_Methanoregula_boonei_6A8:0.244261,108759999_Myxococcus_xanthus_DK_1622:0.257823)0.732000:0.020067)0.815000:0.069712,(182413987_Opitutus_terrae_PB90-1:0.394143,88602854_Methanospirillum_hungatei_JF-1:0.110886)0.585000:0.092215)0.000000:0.000000)0.694000:0.079634,((73670294_Methanosarcina_barkeri_str._Fusaro:0.128338,21228644_Methanosarcina_mazei_Go1:0.027186)0.181000:0.036697,20090298_Methanosarcina_acetivorans_C2A:0.042551)0.993000:0.302236)0.730000:0.025619,91774005_Methanococcoides_burtonii_DSM_6242:0.281491)0.745000:0.023329)0.812000:0.058200,152997793_Marinomonas_sp._MWYL1:0.315439)0.796000:0.051691)0.929000:0.151324,(77360858_Pseudoalteromonas_haloplanktis_TAC1:0.083228,71282645_Colwellia_psychrerythraea_34H:0.539960)0.906000:0.160753)0.000000:0.000000,((148557582_Sphingomonas_wittichii_RW1:0.413972,(16124521_Caulobacter_crescentus_CB15:0.000000,167648531_Caulobacter_sp._K31:0.113251)0.969000:0.404941)0.472000:0.160783,87198984_Novosphingobium_aromaticivorans_DSM:0.269214)0.778000:0.084255)0.856000:0.103684,83591629_Rhodospirillum_rubrum_ATCC_11170:0.293348)0.845000:0.127929,(83311793_Magnetospirillum_magneticum_AMB-1:0.358101,103487745_Sphingopyxis_alaskensis_RB2256:0.235430)0.893000:0.180687)0.418000:0.045397,(182436132_Streptomyces_griseus_subsp._griseus:0.072138,29829616_Streptomyces_avermitilis_MA-4680:0.058791)0.900000:0.106782)0.868000:0.145098,(((((122879026_Xanthomonas_oryzae_pv._oryzae_KACC1:0.000000,84622148_Xanthomonas_oryzae_pv._oryzae_MAFF_:0.000000)0.945000:0.033604,78046093_Xanthomonas_campestris_pv._vesicato:0.000000)0.000000:0.000000,21241274_Xanthomonas_axonopodis_pv._citri_st:0.033117)0.000000:0.000000,(21229964_Xanthomonas_campestris_pv._campestr:0.000000,66766840_Xanthomonas_campestris_pv._campestr:0.000000)0.962000:0.147941)0.992000:0.366731,(116748851_Syntrophobacter_fumaroxidans_MPOB:0.393448,162452646_Sorangium_cellulosum_So_ce_56:0.428171)0.785000:0.112657)0.862000:0.155968)0.544000:0.004161,(72160931_Thermobifida_fusca_YX:0.449850,((119962195_Arthrobacter_aurescens_TC1:0.055217,116671300_Arthrobacter_sp._FB24:0.091020)0.816000:0.101270,163839984_Renibacterium_salmoninarum_ATCC_332:0.157107)0.959000:0.334183)0.787000:0.129372)0.848000:0.076662,(119715750_Nocardioides_sp._JS614:0.274197,((145592753_Salinispora_tropica_CNB-440:0.000000,159035878_Salinispora_arenicola_CNS-205:0.031679)0.996000:0.469330,(23465790_Bifidobacterium_longum_NCC2705:0.066466,119026364_Bifidobacterium_adolescentis_ATCC_1:0.192783)0.982000:0.389383)0.720000:0.086210)0.000000:0.000000)0.844000:0.064061,148260993_Acidiphilium_cryptum_JF-5:0.451483)0.000000:0.000000,92114063_Chromohalobacter_salexigens_DSM_304:0.513953)0.910000:0.164742,(((56698363_Silicibacter_pomeroyi_DSS-3:0.131446,110678584_Roseobacter_denitrificans_OCh_114:0.107088)0.821000:0.052636,((99080011_Silicibacter_sp._TM1040:0.248370,((77464281_Rhodobacter_sphaeroides_2.4.1:0.016381,126463123_Rhodobacter_sphaeroides_ATCC_17029:0.000000)0.731000:0.032133,146276574_Rhodobacter_sphaeroides_ATCC_17025:0.076068)0.571000:0.105102)0.203000:0.080479,159043204_Dinoroseobacter_shibae_DFL_12:0.133215)0.829000:0.074807)0.697000:0.062810,89056359_Jannaschia_sp._CCS1:0.147472)0.900000:0.127924)0.872000:0.125765,((91783627_Burkholderia_xenovorans_LB400:0.245368,(90426321_Rhodopseudomonas_palustris_BisB18:0.035878,((115526803_Rhodopseudomonas_palustris_BisA53:0.052708,((91974571_Rhodopseudomonas_palustris_BisB5:0.041295,86747796_Rhodopseudomonas_palustris_HaA2:0.021920)0.657000:0.021486,39933690_Rhodopseudomonas_palustris_CGA009:0.131996)0.922000:0.104737)0.832000:0.040096,((148258533_Bradyrhizobium_sp._BTAi1:0.014212,146337876_Bradyrhizobium_sp._ORS278:0.033742)0.853000:0.032177,27383234_Bradyrhizobium_japonicum_USDA_110:0.062158)0.839000:0.063114)0.748000:0.030563)0.995000:0.273121)0.837000:0.085224,182677256_Beijerinckia_indica_subsp._indica_A:0.192585)0.686000:0.031461)0.643000:0.043491,(158421764_Azorhizobium_caulinodans_ORS_571:0.100169,154246568_Xanthobacter_autotrophicus_Py2:0.147930)0.928000:0.138881)0.773000:0.054158,((170739938_Methylobacterium_sp._4-46:0.153008,170748713_Methylobacterium_radiotolerans_JCM_:0.176449)0.899000:0.147758,163853843_Methylobacterium_extorquens_PA1:0.229131)0.757000:0.034371)0.891000:0.141621,(110635644_Mesorhizobium_sp._BNC1:0.129721,((86355788_Rhizobium_etli_CFN_42:0.004743,116249903_Rhizobium_leguminosarum_bv._viciae_:0.043467)0.890000:0.099681,15887452_Agrobacterium_tumefaciens_str._C58:0.148594)0.888000:0.099345)0.852000:0.129833)0.401000:0.049813,13474587_Mesorhizobium_loti_MAFF303099:0.193770)0.990000:0.260174,153007364_Ochrobactrum_anthropi_ATCC_49188:0.009178)0.788000:0.057722,(62289024_Brucella_abortus_biovar_1_str._9-94:0.000000,82698962_Brucella_melitensis_biovar_Abortus_:0.000000)0.000000:0.000000)0.000000:0.000000,161618026_Brucella_canis_ATCC_23365:0.000000)0.000000:0.000000,189023300_Brucella_abortus_S19:0.000000,23500951_Brucella_suis_1330:0.000000);
