# Supplementary material for: Genome-wide phylogenetic analysis of the pathogenic potential of Vibrio furnissii
Source: Front Microbiol. 2014 Aug 21;5:435. doi: 10.3389/fmicb.2014.00435 (PMC4139957; doi:10.3389/fmicb.2014.00435)
Supplement: Supplementary file 1 [file DataSheet1.ZIP › all_vfu_trees/VfuA00036.afa-gb-o.phylip_phyml_tree.txt]

(((((((((((((117918891_Shewanella_sp._ANA-3:0.000000,(113968782_Shewanella_sp._MR-4:0.000000,114049078_Shewanella_sp._MR-7:0.000000)0.936000:0.006961)0.002000:0.000000,((24372028_Shewanella_oneidensis_MR-1:0.045882,(126172663_Shewanella_baltica_OS155:0.000000,(153002428_Shewanella_baltica_OS185:0.000000,160877148_Shewanella_baltica_OS195:0.000000)0.000000:0.000000)0.997000:0.067440)0.151000:0.006251,(120597366_Shewanella_sp._W3-18-1:0.000000,146294494_Shewanella_putrefaciens_CN-32:0.000000)0.998000:0.058146)0.452000:0.007197)0.994000:0.145879,(((157373580_Shewanella_sediminis_HAW-EB3:0.068540,170724656_Shewanella_woodyi_ATCC_51908:0.051685)0.919000:0.070656,(157960255_Shewanella_pealeana_ATCC_700345:0.016595,167622423_Shewanella_halifaxensis_HAW-EB4:0.017295)0.879000:0.045943)0.688000:0.040022,127514351_Shewanella_loihica_PV-4:0.123406)0.825000:0.089905)0.709000:0.038863,119773527_Shewanella_amazonensis_SB2B:0.166726)0.969000:0.259235,145300513_Aeromonas_salmonicida_subsp._salmon:0.764327)0.703000:0.076305,119946830_Psychromonas_ingrahamii_37:0.545243)0.687000:0.057519,56461408_Idiomarina_loihiensis_L2TR:0.610795)0.555000:0.002220,77361802_Pseudoalteromonas_haloplanktis_TAC1:0.373216)1.000000:0.573075,59713011_Vibrio_fischeri_ES114:0.241674)0.748000:0.065477,54310496_Photobacterium_profundum_SS9:0.280386)0.998000:0.298311,(28899694_Vibrio_parahaemolyticus_RIMD_221063:0.032110,156972583_Vibrio_harveyi_ATCC_BAA-1116:0.034539)0.802000:0.035986)0.738000:0.043438,((15640357_Vibrio_cholerae_O1_biovar_eltor_str:0.000000,147675408_Vibrio_cholerae_O395:0.000000)0.991000:0.147305,XX_VfuA00036_:0.176026)0.970000:0.122932)0.986000:0.095345,27364618_Vibrio_vulnificus_CMCP6:0.000000,37681340_Vibrio_vulnificus_YJ016:0.000000);
