# Supplementary material for: Genome-wide phylogenetic analysis of the pathogenic potential of Vibrio furnissii
Source: Front Microbiol. 2014 Aug 21;5:435. doi: 10.3389/fmicb.2014.00435 (PMC4139957; doi:10.3389/fmicb.2014.00435)
Supplement: Supplementary file 1 [file DataSheet1.ZIP › all_vfu_trees/VfuA00037.afa-gb-o.phylip_phyml_tree.txt]

((((((((((((((((((((((((((((((((((157163456_Escherichia_coli_HS:0.000000,110807838_Shigella_flexneri_5_str._8401:0.000000)0.000000:0.000000,(((70732888_Pseudomonas_fluorescens_Pf-5:0.000000,170682674_Escherichia_coli_SECEC_SMS-3-5:0.000000)0.000000:0.000000,(66047781_Pseudomonas_syringae_pv._syringae_B:0.000000,(170723912_Pseudomonas_putida_W619:0.000000,(104779749_Pseudomonas_entomophila_L48:0.000000,56459457_Idiomarina_loihiensis_L2TR:0.024944)0.000000:0.000000)0.000000:0.000000)0.000000:0.000000)0.000000:0.000000,(16123883_Yersinia_pestis_CO92:0.000000,123440676_Yersinia_enterocolitica_subsp._ente:0.000000)0.000000:0.000000)0.000000:0.000000)0.000000:0.000000,((((170022009_Escherichia_coli_ATCC_8739:0.000000,(26250759_Escherichia_coli_CFT073:0.000000,((77461306_Pseudomonas_fluorescens_PfO-1:0.000000,(28867848_Pseudomonas_syringae_pv._tomato_str:0.000000,(148545733_Pseudomonas_putida_F1:0.000000,(146308929_Pseudomonas_mendocina_ymp:0.000000,(15599465_Pseudomonas_aeruginosa_PAO1:0.000000,(152983690_Pseudomonas_aeruginosa_PA7:0.000000,21672327_Buchnera_aphidicola_str._Sg:0.024947)0.000000:0.000000)0.000000:0.000000)0.000000:0.000000)0.000000:0.000000)0.000000:0.000000)0.000000:0.000000,((((((((((((((((((120553646_Marinobacter_aquaeolei_VT8:0.000000,((157156616_Escherichia_coli_E24377A:0.000000,110644323_Escherichia_coli_536:0.000000)0.000000:0.000000,117626251_Escherichia_coli_APEC_O1:0.000000)0.000000:0.000000)0.000000:0.000000,(71737777_Pseudomonas_syringae_pv._phaseolico:0.000000,(167031494_Pseudomonas_putida_GB-1:0.000000,(26987189_Pseudomonas_putida_KT2440:0.000000,(146281164_Pseudomonas_stutzeri_A1501:0.000000,(77359194_Pseudoalteromonas_haloplanktis_TAC1:0.025155,(71892325_Candidatus_Blochmannia_pennsylvanic:0.000000,116052304_Pseudomonas_aeruginosa_UCBPP-PA14:0.000000)0.000000:0.000000)0.000000:0.000000)0.000000:0.000000)0.000000:0.000000)0.000000:0.000000)0.000000:0.000000)0.000000:0.000000,74314482_Shigella_sonnei_Ss046:0.000000)0.000000:0.000000,30064729_Shigella_flexneri_2a_str._2457T:0.000000)0.000000:0.000000,15834165_Escherichia_coli_O157_H7_str._Sakai:0.000000)0.000000:0.000000,15804578_Escherichia_coli_O157_H7_EDL933:0.000000)0.000000:0.000000,89110051_Escherichia_coli_W3110:0.000000)0.000000:0.000000,157147218_Citrobacter_koseri_ATCC_BAA-895:0.000000)0.000000:0.000000,161505363_Salmonella_enterica_subsp._arizonae:0.000000)0.000000:0.000000,56415981_Salmonella_enterica_subsp._enterica:0.000000)0.000000:0.000000,62182608_Salmonella_enterica_subsp._enterica:0.000000)0.000000:0.000000,16762299_Salmonella_enterica_subsp._enterica:0.000000)0.000000:0.000000,16767408_Salmonella_typhimurium_LT2:0.000000)0.000000:0.000000,50119184_Erwinia_carotovora_subsp._atrosepti:0.000000)0.000000:0.000000,157368527_Serratia_proteamaculans_568:0.000000)0.000000:0.000000,145600987_Yersinia_pestis_Pestoides_F:0.000000)0.000000:0.000000,108809609_Yersinia_pestis_Antiqua:0.000000)0.000000:0.000000,187731809_Shigella_boydii_CDC_3083-94:0.000000)0.000000:0.000000)0.000000:0.000000)0.000000:0.000000)0.000000:0.000000,108810386_Yersinia_pestis_Nepal516:0.000000)0.000000:0.000000,22124400_Yersinia_pestis_KIM:0.000000)0.000000:0.000000,((((45442863_Yersinia_pestis_biovar_Microtus_str:0.000000,51594639_Yersinia_pseudotuberculosis_IP_3295:0.000000)0.000000:0.000000,153950601_Yersinia_pseudotuberculosis_IP_3175:0.000000)0.000000:0.000000,162418926_Yersinia_pestis_Angola:0.000000)0.000000:0.000000,170022599_Yersinia_pseudotuberculosis_YPIII:0.000000)0.000000:0.000000)0.000000:0.000000)0.000000:0.000000,37524449_Photorhabdus_luminescens_subsp._lau:0.000000)0.000000:0.000000,((82546330_Shigella_boydii_Sb227:0.000000,170083448_Escherichia_coli_str._K-12_substr._:0.000000)0.000000:0.000000,(16131818_Escherichia_coli_str._K-12_substr._:0.000000,29143787_Salmonella_enterica_subsp._enterica:0.000000)0.000000:0.000000)0.000000:0.000000)0.000000:0.000000,161617292_Salmonella_enterica_subsp._enterica:0.000000)0.000000:0.000000,24115273_Shigella_flexneri_2a_str._301:0.000000)0.000000:0.000000,91212805_Escherichia_coli_UTI89:0.000000)0.000000:0.000000,82778837_Shigella_dysenteriae_Sd197:0.000000)0.000000:0.000000,(85058113_Sodalis_glossinidius_str._morsitans:0.000000,152972846_Klebsiella_pneumoniae_subsp._pneumo:0.000000)0.000000:0.000000)0.000000:0.000000,(156935813_Enterobacter_sakazakii_ATCC_BAA-894:0.000000,146309865_Enterobacter_sp._638:0.000000)0.000000:0.000000)0.000000:0.000000,((94676668_Baumannia_cicadellinicola_str._Hc:0.000000,(29653584_Coxiella_burnetii_RSA_493:0.000000,(161829737_Coxiella_burnetii_RSA_331:0.000000,154707001_Coxiella_burnetii_Dugway_5J108-111:0.000000)0.000000:0.000000)0.874000:0.025127)0.798000:0.025027,(((((121997655_Halorhodospira_halophila_SL1:0.024632,(71066441_Psychrobacter_arcticus_273-4:0.000000,93007000_Psychrobacter_cryohalolentis_K5:0.000000)0.442000:0.000000)0.000000:0.000000,92112548_Chromohalobacter_salexigens_DSM_304:0.052778)0.435000:0.024865,((145297379_Aeromonas_salmonicida_subsp._salmon:0.000000,117618755_Aeromonas_hydrophila_subsp._hydroph:0.000000)0.917000:0.024268,((152998277_Marinomonas_sp._MWYL1:0.011082,(15603601_Pasteurella_multocida_subsp._multoc:0.000000,33152865_Haemophilus_ducreyi_35000HP:0.000000)0.916000:0.018978)0.912000:0.020006,(((((((((170718705_Haemophilus_somnus_2336:0.000000,((52424268_Mannheimia_succiniciproducens_MBEL5:0.024683,((50083580_Acinetobacter_sp._ADP1:0.000000,169634593_Acinetobacter_baumannii:0.000000)0.000000:0.000000,(126640376_Acinetobacter_baumannii_ATCC_17978:0.000000,169797452_Acinetobacter_baumannii:0.000000)0.000000:0.000000)0.864000:0.024933)0.001000:0.000000,165977164_Actinobacillus_pleuropneumoniae_ser:0.024667)0.000000:0.000000)0.000000:0.000000,113461700_Haemophilus_somnus_129PT:0.000000)0.000000:0.000000,126209192_Actinobacillus_pleuropneumoniae_L20:0.000000)0.000000:0.000000,16272458_Haemophilus_influenzae_Rd_KW20:0.000000)0.000000:0.000000,148825210_Haemophilus_influenzae_PittEE:0.000000)0.000000:0.000000,148827705_Haemophilus_influenzae_PittGG:0.000000)0.000000:0.000000,68249111_Haemophilus_influenzae_86-028NP:0.000000)0.000000:0.000000,152977727_Actinobacillus_succinogenes_130Z:0.000000)0.466000:0.000000,53804615_Methylococcus_capsulatus_str._Bath:0.024694)0.051000:0.000000)0.929000:0.009748)0.928000:0.016078)0.000000:0.000000,((((91791533_Shewanella_denitrificans_OS217:0.000000,114561330_Shewanella_frigidimarina_NCIMB_400:0.000000)0.000000:0.000000,(((((120596983_Shewanella_sp._W3-18-1:0.000000,146294847_Shewanella_putrefaciens_CN-32:0.000000)0.000000:0.000000,(((114045701_Shewanella_sp._MR-7:0.000000,117918651_Shewanella_sp._ANA-3:0.000000)0.000000:0.000000,((24371823_Shewanella_oneidensis_MR-1:0.000000,((90020572_Saccharophagus_degradans_2-40:0.000000,110833240_Alcanivorax_borkumensis_SK2:0.000000)0.000000:0.000000,(83648858_Hahella_chejuensis_KCTC_2396:0.000000,(((170731245_Xylella_fastidiosa_M12:0.000000,28199866_Xylella_fastidiosa_Temecula1:0.000000)0.000000:0.000000,(182682617_Xylella_fastidiosa_M23:0.000000,15839221_Xylella_fastidiosa_9a5c:0.000000)0.000000:0.000000)0.932000:0.050800,((21241731_Xanthomonas_axonopodis_pv._citri_st:0.000000,78046548_Xanthomonas_campestris_pv._vesicato:0.000000)0.000000:0.000000,((58583213_Xanthomonas_oryzae_pv._oryzae_KACC1:0.000000,84625050_Xanthomonas_oryzae_pv._oryzae_MAFF_:0.000000)0.000000:0.000000,(21230358_Xanthomonas_campestris_pv._campestr:0.000000,66769648_Xanthomonas_campestris_pv._campestr:0.000000)0.000000:0.000000)0.000000:0.000000)0.470000:0.000000)0.909000:0.024929)0.000000:0.000000)0.000000:0.000000)0.000000:0.000000,(119773348_Shewanella_amazonensis_SB2B:0.000000,54310497_Photobacterium_profundum_SS9:0.000000)0.000000:0.000000)0.000000:0.000000)0.000000:0.000000,113968538_Shewanella_sp._MR-4:0.000000)0.000000:0.000000)0.000000:0.000000,160873320_Shewanella_baltica_OS195:0.000000)0.000000:0.000000,152998743_Shewanella_baltica_OS185:0.000000)0.000000:0.000000,126090321_Shewanella_baltica_OS155:0.000000)0.000000:0.000000)0.000000:0.000000,77165793_Nitrosococcus_oceani_ATCC_19707:0.000000)0.000000:0.000000,114319613_Alkalilimnicola_ehrlichei_MLHE-1:0.000000)0.000000:0.000000)0.000000:0.000000,(((148653832_Psychrobacter_sp._PRwf-1:0.000000,(156972584_Vibrio_harveyi_ATCC_BAA-1116:0.000000,(28899695_Vibrio_parahaemolyticus_RIMD_221063:0.000000,(27364617_Vibrio_vulnificus_CMCP6:0.000000,(37681341_Vibrio_vulnificus_YJ016:0.000000,((147674725_Vibrio_cholerae_O395:0.000000,(172087772_Vibrio_fischeri_ES114:0.000000,119947048_Psychromonas_ingrahamii_37:0.000000)0.000000:0.000000)0.000000:0.000000,(15640356_Vibrio_cholerae_O1_biovar_eltor_str:0.000000,XX_VfuA00037_:0.000000)0.000000:0.000000)0.000000:0.000000)0.000000:0.000000)0.000000:0.000000)0.000000:0.000000)0.000000:0.000000)0.455000:0.000000,((27904546_Buchnera_aphidicola_str._Bp:0.003994,116514967_Buchnera_aphidicola_str._Cc:0.076947)0.948000:0.126453,71279442_Colwellia_psychrerythraea_34H:0.036578)0.285000:0.039558)0.925000:0.022122,(157377455_Shewanella_sediminis_HAW-EB3:0.000000,(170729015_Shewanella_woodyi_ATCC_51908:0.000000,(157960008_Shewanella_pealeana_ATCC_700345:0.000000,(167626045_Shewanella_halifaxensis_HAW-EB4:0.000000,(127511086_Shewanella_loihica_PV-4:0.000000,((148361059_Legionella_pneumophila_str._Corby:0.000000,52840568_Legionella_pneumophila_subsp._pneum:0.000000)0.000000:0.000000,(54296359_Legionella_pneumophila_str._Paris:0.000000,54293315_Legionella_pneumophila_str._Lens:0.000000)0.000000:0.000000)0.000000:0.000000)0.000000:0.000000)0.000000:0.000000)0.000000:0.000000)0.000000:0.000000)0.980000:0.004696)0.908000:0.022909)0.719000:0.024972)0.502000:0.000000)0.267000:0.000000,(((33519999_Candidatus_Blochmannia_floridanus:0.000000,32491272_Wigglesworthia_glossinidia_endosymb:0.000000)0.910000:0.009935,109896927_Pseudoalteromonas_atlantica_T6c:0.024376)0.909000:0.016011,15616662_Buchnera_aphidicola_str._APS:0.024963)0.000000:0.000000)0.435000:0.000000,(((((56477588_Azoarcus_sp._EbN1:0.000000,119899712_Azoarcus_sp._BH72:0.000000)0.467000:0.000000,((((((73542872_Ralstonia_eutropha_JMP134:0.000000,(113869443_Ralstonia_eutropha_H16:0.000000,(94312264_Ralstonia_metallidurans_CH34:0.000000,(17547752_Ralstonia_solanacearum_GMI1000:0.000000,(78064917_Burkholderia_sp._383:0.000000,((115350315_Burkholderia_ambifaria_AMMD:0.000000,(172059334_Burkholderia_ambifaria_MC40-6:0.000000,(134294436_Burkholderia_vietnamiensis_G4:0.000000,(161523422_Burkholderia_multivorans_ATCC_17616:0.000000,(53723862_Burkholderia_mallei_ATCC_23344:0.000000,(121599285_Burkholderia_mallei_SAVP1:0.000000,((53720828_Burkholderia_pseudomallei_K96243:0.000000,(76809440_Burkholderia_pseudomallei_1710b:0.000000,(126440963_Burkholderia_pseudomallei_668:0.000000,(126453433_Burkholderia_pseudomallei_1106a:0.000000,(83719751_Burkholderia_thailandensis_E264:0.000000,91785472_Burkholderia_xenovorans_LB400:0.000000)0.000000:0.000000)0.000000:0.000000)0.000000:0.000000)0.000000:0.000000)0.000000:0.000000,(126449107_Burkholderia_mallei_NCTC_10247:0.000000,124383606_Burkholderia_mallei_NCTC_10229:0.000000)0.000000:0.000000)0.000000:0.000000)0.000000:0.000000)0.000000:0.000000)0.000000:0.000000)0.000000:0.000000)0.000000:0.000000)0.000000:0.000000,(107024310_Burkholderia_cenocepacia_AU_1054:0.000000,(170731675_Burkholderia_cenocepacia_MC0-3:0.000000,116688365_Burkholderia_cenocepacia_HI2424:0.000000)0.000000:0.000000)0.000000:0.000000)0.000000:0.000000)0.000000:0.000000)0.000000:0.000000)0.000000:0.000000)0.000000:0.000000)0.000000:0.000000,(74316417_Thiobacillus_denitrificans_ATCC_252:0.024736,((91774629_Methylobacillus_flagellatus_KT:0.047690,(145588236_Polynucleobacter_sp._QLW-P1DMWA-1:0.000000,171462872_Polynucleobacter_necessarius_STIR1:0.000000)0.776000:0.010944)0.786000:0.016164,(152981112_Janthinobacterium_sp._Marseille:0.000000,134096327_Herminiimonas_arsenicoxydans:0.000000)0.842000:0.024048)0.000000:0.000000)0.003000:0.000000)0.019000:0.000000,((30249985_Nitrosomonas_europaea_ATCC_19718:0.049335,114331771_Nitrosomonas_eutropha_C91:0.000000)0.736000:0.024666,82701893_Nitrosospira_multiformis_ATCC_25196:0.000000)0.175000:0.024651)0.848000:0.024320,34499647_Chromobacterium_violaceum_ATCC_1247:0.000000)0.001000:0.000000,78484634_Thiomicrospira_crunogena_XCL-2:0.075327)0.564000:0.024289,71905955_Dechloromonas_aromatica_RCB:0.024966)0.000000:0.000000)0.791000:0.024438,((124268634_Methylibium_petroleiphilum_PM1:0.000000,171060536_Leptothrix_cholodnii_SP-6:0.000000)0.494000:0.000000,(148244877_Candidatus_Vesicomyosocius_okutanii:0.050293,118602787_Candidatus_Ruthia_magnifica_str._Cm:0.000000)0.930000:0.077678)0.578000:0.024995)0.802000:0.024812,(33599008_Bordetella_bronchiseptica_RB50:0.000000,(33594738_Bordetella_parapertussis_12822:0.000000,(33591289_Bordetella_pertussis_Tohama_I:0.000000,(163859285_Bordetella_petrii_DSM_12804:0.000000,187476528_Bordetella_avium_197N:0.000000)0.000000:0.000000)0.000000:0.000000)0.000000:0.000000)0.471000:0.000000)0.000000:0.000000,(((((120613163_Acidovorax_avenae_subsp._citrulli_A:0.000000,(160895960_Delftia_acidovorans_SPH-1:0.000000,121609224_Verminephrobacter_eiseniae_EF01-2:0.000000)0.000000:0.000000)0.000000:0.000000,(91790274_Polaromonas_sp._JS666:0.000000,121606527_Polaromonas_naphthalenivorans_CJ2:0.000000)0.000000:0.000000)0.657000:0.004424,89902355_Rhodoferax_ferrireducens_T118:0.049947)0.769000:0.020806,121596183_Acidovorax_sp._JS42:0.000000)0.911000:0.049728,(((15676061_Neisseria_meningitidis_MC58:0.000000,15793169_Neisseria_meningitidis_Z2491:0.000000)0.000000:0.000000,(161870922_Neisseria_meningitidis_053442:0.000000,(121634010_Neisseria_meningitidis_FAM18:0.000000,59802171_Neisseria_gonorrhoeae_FA_1090:0.000000)0.000000:0.000000)0.000000:0.000000)0.929000:0.024483,146329118_Dichelobacter_nodosus_VCS1703A:0.000000)0.000000:0.000000)0.613000:0.024776)0.769000:0.051360)0.808000:0.025361,((56707315_Francisella_tularensis_subsp._tular:0.000000,(110669785_Francisella_tularensis_subsp._tular:0.000000,(134301354_Francisella_tularensis_subsp._tular:0.000000,(187931084_Francisella_tularensis_subsp._media:0.000000,(89257012_Francisella_tularensis_subsp._holar:0.000000,(115315372_Francisella_tularensis_subsp._holar:0.000000,118498135_Francisella_tularensis_subsp._novic:0.000000)0.000000:0.000000)0.000000:0.000000)0.000000:0.000000)0.000000:0.000000)0.000000:0.000000)0.929000:0.025015,167627270_Francisella_philomiragia_subsp._phi:0.000000)0.946000:0.081933)0.000000:0.000000,15606950_Aquifex_aeolicus_VF5:0.240840)0.752000:0.028044,(((88607105_Anaplasma_phagocytophilum_HZ:0.000000,56416547_Anaplasma_marginale_str._St._Maries:0.024531)0.666000:0.023375,((88657749_Ehrlichia_chaffeensis_str._Arkansas:0.000000,(57238904_Ehrlichia_ruminantium_str._Welgevon:0.000000,58578836_Ehrlichia_ruminantium_str._Welgevon:0.000000)0.000000:0.000000)0.000000:0.000000,(73666803_Ehrlichia_canis_str._Jake:0.000000,58616893_Ehrlichia_ruminantium_str._Gardel:0.000000)0.000000:0.000000)0.892000:0.082690)0.723000:0.076981,(42519942_Wolbachia_endosymbiont_of_Drosophil:0.000000,58584904_Wolbachia_endosymbiont_strain_TRS_o:0.000000)0.791000:0.066429)0.998000:0.266716)0.723000:0.022942,(162448681_Sorangium_cellulosum_So_ce_56:0.000000,88608346_Neorickettsia_sennetsu_str._Miyayam:0.222189)0.811000:0.025627)0.808000:0.023677,(((((157164541_Campylobacter_concisus_13826:0.051842,((15791843_Campylobacter_jejuni_subsp._jejuni_:0.000000,57237533_Campylobacter_jejuni_RM1221:0.000000)0.000000:0.000000,(157414772_Campylobacter_jejuni_subsp._jejuni_:0.000000,121612351_Campylobacter_jejuni_subsp._jejuni_:0.000000)0.000000:0.000000)0.881000:0.049950)0.775000:0.023698,118474969_Campylobacter_fetus_subsp._fetus_82:0.024556)0.778000:0.041856,(152990018_Nitratiruptor_sp._SB155-2:0.050477,((152991728_Sulfurovum_sp._NBC37-1:0.048280,78776555_Sulfurimonas_denitrificans_DSM_1251:0.053756)0.882000:0.077690,((34556892_Wolinella_succinogenes_DSM_1740:0.050077,((108563562_Helicobacter_pylori_HPAG1:0.000000,15645812_Helicobacter_pylori_26695:0.000000)0.000000:0.000000,(15612186_Helicobacter_pylori_J99:0.000000,109948061_Helicobacter_acinonychis_str._Sheeb:0.000000)0.000000:0.000000)0.903000:0.071705)0.000000:0.000000,32265860_Helicobacter_hepaticus_ATCC_51449:0.025904)0.750000:0.025428)0.775000:0.027608)0.671000:0.014388)0.690000:0.060807,157738102_Arcobacter_butzleri_RM4018:0.061074)0.994000:0.242748,((((78221840_Geobacter_metallireducens_GS-15:0.000000,118579113_Pelobacter_propionicus_DSM_2379:0.024896)0.000000:0.000000,(148263135_Geobacter_uraniireducens_Rf4:0.000000,77918309_Pelobacter_carbinolicus_DSM_2380:0.023664)0.662000:0.023893)0.751000:0.023342,42524380_Bdellovibrio_bacteriovorus_HD100:0.078873)0.769000:0.024734,(158520720_Desulfococcus_oleovorans_Hxd3:0.023633,(51244970_Desulfotalea_psychrophila_LSv54:0.101718,116748985_Syntrophobacter_fumaroxidans_MPOB:0.099200)0.002000:0.000000)0.729000:0.024344)0.242000:0.000000)0.742000:0.024336)0.788000:0.023908,(75675543_Nitrobacter_winogradskyi_Nb-255:0.024500,(((((182678331_Beijerinckia_indica_subsp._indica_A:0.000000,(163853416_Methylobacterium_extorquens_PA1:0.000000,(170750236_Methylobacterium_radiotolerans_JCM_:0.000000,170738709_Methylobacterium_sp._4-46:0.000000)0.000000:0.000000)0.000000:0.000000)0.928000:0.024624,((161619197_Brucella_canis_ATCC_23365:0.000000,(148559979_Brucella_ovis_ATCC_25840:0.000000,(17987033_Brucella_melitensis_16M:0.000000,(62290153_Brucella_abortus_biovar_1_str._9-94:0.000000,(82700075_Brucella_melitensis_biovar_Abortus_:0.000000,(189024389_Brucella_abortus_S19:0.000000,153009278_Ochrobactrum_anthropi_ATCC_49188:0.000000)0.000000:0.000000)0.000000:0.000000)0.000000:0.000000)0.000000:0.000000)0.000000:0.000000)0.000000:0.000000,(163843507_Brucella_suis_ATCC_23445:0.000000,23502119_Brucella_suis_1330:0.000000)0.000000:0.000000)0.433000:0.000000)0.925000:0.023465,(13470543_Mesorhizobium_loti_MAFF303099:0.000000,110634168_Mesorhizobium_sp._BNC1:0.000000)0.932000:0.009545)0.935000:0.015443,((154247293_Xanthobacter_autotrophicus_Py2:0.000000,158422512_Azorhizobium_caulinodans_ORS_571:0.000000)0.466000:0.000000,((49474306_Bartonella_quintana_str._Toulouse:0.000000,163868090_Bartonella_tribocorum_CIP_105476:0.000000)0.842000:0.023973,(49475399_Bartonella_henselae_str._Houston-1:0.000000,121602241_Bartonella_bacilliformis_KC583:0.000000)0.468000:0.000000)0.863000:0.024057)0.000000:0.000000)0.844000:0.024453,(((((((27380520_Bradyrhizobium_japonicum_USDA_110:0.000000,(148256401_Bradyrhizobium_sp._BTAi1:0.000000,(146340047_Bradyrhizobium_sp._ORS278:0.000000,92117085_Nitrobacter_hamburgensis_X14:0.000000)0.000000:0.000000)0.000000:0.000000)0.000000:0.000000,90424946_Rhodopseudomonas_palustris_BisB18:0.000000)0.000000:0.000000,115525595_Rhodopseudomonas_palustris_BisA53:0.000000)0.000000:0.000000,39936330_Rhodopseudomonas_palustris_CGA009:0.000000)0.000000:0.000000,91977662_Rhodopseudomonas_palustris_BisB5:0.000000)0.000000:0.000000,86749406_Rhodopseudomonas_palustris_HaA2:0.000000)0.000000:0.000000,((((56551628_Zymomonas_mobilis_subsp._mobilis_ZM:0.000000,103486970_Sphingopyxis_alaskensis_RB2256:0.000000)0.461000:0.000000,(154253171_Parvibaculum_lavamentivorans_DS-1:0.000000,(148284105_Orientia_tsutsugamushi_Boryong:0.365121,(((((71083809_Candidatus_Pelagibacter_ubique_HTCC:0.102724,114570351_Maricaulis_maris_MCS10:0.024332)0.173000:0.000000,(16124758_Caulobacter_crescentus_CB15:0.000000,167644761_Caulobacter_sp._K31:0.000000)0.468000:0.000000)0.546000:0.024368,99080076_Silicibacter_sp._TM1040:0.000000)0.903000:0.023222,((((118616533_Mycobacterium_ulcerans_Agy99:0.000000,((((((108797944_Mycobacterium_sp._MCS:0.000000,(119867040_Mycobacterium_sp._KMS:0.000000,(126433606_Mycobacterium_sp._JLS:0.000000,(118469768_Mycobacterium_smegmatis_str._MC2_15:0.000000,(120402270_Mycobacterium_vanbaalenii_PYR-1:0.000000,(145225672_Mycobacterium_gilvum_PYR-GCK:0.000000,169630947_Mycobacterium_abscessus:0.000000)0.000000:0.000000)0.000000:0.000000)0.000000:0.000000)0.000000:0.000000)0.000000:0.000000)0.000000:0.000000,54027072_Nocardia_farcinica_IFM_10152:0.000000)0.000000:0.000000,111018958_Rhodococcus_sp._RHA1:0.000000)0.435000:0.000000,134103281_Saccharopolyspora_erythraea_NRRL_23:0.022866)0.002000:0.000000,(38233061_Corynebacterium_diphtheriae_NCTC_13:0.000000,((172039981_Corynebacterium_urealyticum_DSM_710:0.024607,68536937_Corynebacterium_jeikeium_K411:0.023508)0.814000:0.024450,(25027054_Corynebacterium_efficiens_YS-314:0.000000,(145294641_Corynebacterium_glutamicum_R:0.000000,(19551732_Corynebacterium_glutamicum_ATCC_130:0.000000,62389387_Corynebacterium_glutamicum_ATCC_130:0.000000)0.000000:0.000000)0.927000:0.023173)0.000000:0.000000)0.520000:0.024701)0.433000:0.046784)0.499000:0.023327,(((118467211_Mycobacterium_avium_104:0.000000,(41410229_Mycobacterium_avium_subsp._paratube:0.000000,(15607808_Mycobacterium_tuberculosis_H37Rv:0.000000,(31791852_Mycobacterium_bovis_AF2122_97:0.000000,(148660442_Mycobacterium_tuberculosis_H37Ra:0.000000,(148821873_Mycobacterium_tuberculosis_F11:0.000000,(121636589_Mycobacterium_bovis_BCG_str._Pasteu:0.000000,15840071_Mycobacterium_tuberculosis_CDC1551:0.000000)0.000000:0.000000)0.000000:0.000000)0.000000:0.000000)0.000000:0.000000)0.000000:0.000000)0.000000:0.000000)0.000000:0.000000,15828009_Mycobacterium_leprae_TN:0.000000)0.000000:0.000000,183981016_Mycobacterium_marinum_M:0.000000)0.452000:0.000000)0.463000:0.023029)0.881000:0.047964,(117924149_Magnetococcus_sp._MC-1:0.047127,((94987346_Lawsonia_intracellularis_PHE_MN1-00:0.024401,(46581333_Desulfovibrio_vulgaris_subsp._vulga:0.000000,120601488_Desulfovibrio_vulgaris_subsp._vulga:0.000000)0.818000:0.024692)0.792000:0.024595,78358038_Desulfovibrio_desulfuricans_G20:0.000000)0.837000:0.061639)0.774000:0.042176)0.000000:0.000000,(159184989_Agrobacterium_tumefaciens_str._C58:0.000000,(((150396200_Sinorhizobium_medicae_WSM419:0.000000,15965102_Sinorhizobium_meliloti_1021:0.000000)0.000000:0.000000,116251533_Rhizobium_leguminosarum_bv._viciae_:0.000000)0.930000:0.014349,86357298_Rhizobium_etli_CFN_42:0.022101)0.913000:0.011960)0.670000:0.023857)0.903000:0.048514,((148260944_Acidiphilium_cryptum_JF-5:0.000000,119383501_Paracoccus_denitrificans_PD1222:0.000000)0.000000:0.000000,56698329_Silicibacter_pomeroyi_DSS-3:0.000000)0.452000:0.000000)0.936000:0.009445)0.910000:0.015291,(83594026_Rhodospirillum_rubrum_ATCC_11170:0.000000,(162149179_Gluconacetobacter_diazotrophicus_PA:0.000000,(114327213_Granulibacter_bethesdensis_CGDNIH1:0.000000,(159042825_Dinoroseobacter_shibae_DFL_12:0.000000,(110681144_Roseobacter_denitrificans_OCh_114:0.000000,(89053060_Jannaschia_sp._CCS1:0.000000,85375721_Erythrobacter_litoralis_HTCC2594:0.000000)0.000000:0.000000)0.000000:0.000000)0.000000:0.000000)0.000000:0.000000)0.000000:0.000000)0.457000:0.000000)0.403000:0.024201)0.001000:0.000000)0.551000:0.023772)0.000000:0.000000,((83312238_Magnetospirillum_magneticum_AMB-1:0.000000,87198049_Novosphingobium_aromaticivorans_DSM:0.000000)0.437000:0.000000,(58038860_Gluconobacter_oxydans_621H:0.023327,(((15892105_Rickettsia_conorii_str._Malish_7:0.000000,(157828056_Rickettsia_rickettsii_str._Sheila_S:0.000000,(165932753_Rickettsia_rickettsii_str._Iowa:0.000000,(157964207_Rickettsia_massiliae_MTU5:0.000000,(67459537_Rickettsia_felis_URRWXCal2:0.000000,(51473340_Rickettsia_typhi_str._Wilmington:0.000000,(15604017_Rickettsia_prowazekii_str._Madrid_E:0.000000,(157825321_Rickettsia_akari_str._Hartford:0.000000,157803328_Rickettsia_canadensis_str._McKiel:0.000000)0.000000:0.000000)0.000000:0.000000)0.000000:0.000000)0.000000:0.000000)0.000000:0.000000)0.000000:0.000000)0.000000:0.000000)0.769000:0.024221,(157826669_Rickettsia_bellii_OSU_85-389:0.000000,91205967_Rickettsia_bellii_RML369-C:0.000000)0.762000:0.024823)0.963000:0.100210,(77462252_Rhodobacter_sphaeroides_2.4.1:0.000000,(126461114_Rhodobacter_sphaeroides_ATCC_17029:0.000000,(126461128_Rhodobacter_sphaeroides_ATCC_17029:0.000000,146278575_Rhodobacter_sphaeroides_ATCC_17025:0.000000)0.000000:0.000000)0.000000:0.000000)0.456000:0.000000)0.913000:0.009501)0.929000:0.015345)0.626000:0.024310)0.748000:0.023848,(114798314_Hyphomonas_neptunium_ATCC_15444:0.052093,148556369_Sphingomonas_wittichii_RW1:0.000000)0.780000:0.023909)0.465000:0.000000)0.000000:0.000000)0.000000:0.000000)0.775000:0.023771)0.001000:0.000000,((86158018_Anaeromyxobacter_dehalogenans_2CP-C:0.000000,(153005081_Anaeromyxobacter_sp._Fw109-5:0.000000,108759710_Myxococcus_xanthus_DK_1622:0.000000)0.000000:0.000000)0.473000:0.000000,85858139_Syntrophus_aciditrophicus_SB:0.047826)0.798000:0.024095)0.743000:0.035188,(((((134298086_Desulfotomaculum_reducens_MI-1:0.024475,((89893210_Desulfitobacterium_hafniense_Y51:0.000000,167629460_Heliobacterium_modesticaldum_Ice1:0.026884)0.841000:0.024363,(((147676648_Pelotomaculum_thermopropionicum_SI:0.024221,83591283_Moorella_thermoacetica_ATCC_39073:0.000000)0.000000:0.000000,169830428_Candidatus_Desulforudis_audaxviator:0.000000)0.000000:0.000000,78044548_Carboxydothermus_hydrogenoformans_Z:0.000000)0.437000:0.000000)0.000000:0.000000)0.791000:0.024723,51894219_Symbiobacterium_thermophilum_IAM_14:0.024190)0.371000:0.025281,((114567848_Syntrophomonas_wolfei_subsp._wolfei:0.076174,((((((124022147_Prochlorococcus_marinus_str._MIT_93:0.000000,(124026590_Prochlorococcus_marinus_str._NATL1A:0.000000,72382853_Prochlorococcus_marinus_str._NATL2A:0.000000)0.000000:0.000000)0.432000:0.000000,33241088_Prochlorococcus_marinus_subsp._mari:0.022943)0.928000:0.016072,((33862040_Prochlorococcus_marinus_subsp._past:0.000000,(157414086_Prochlorococcus_marinus_str._MIT_92:0.000000,(123969220_Prochlorococcus_marinus_str._AS9601:0.000000,123966897_Prochlorococcus_marinus_str._MIT_95:0.000000)0.000000:0.000000)0.000000:0.000000)0.000000:0.000000,126697013_Prochlorococcus_marinus_str._MIT_93:0.000000)0.916000:0.010616)0.920000:0.019725,((148240397_Synechococcus_sp._WH_7803:0.000000,(113953222_Synechococcus_sp._CC9311:0.000000,(78213582_Synechococcus_sp._CC9605:0.000000,(33865148_Synechococcus_sp._WH_8102:0.000000,(78184183_Synechococcus_sp._CC9902:0.000000,148243056_Synechococcus_sp._RCC307:0.000000)0.000000:0.000000)0.000000:0.000000)0.000000:0.000000)0.000000:0.000000)0.454000:0.000000,((33863773_Prochlorococcus_marinus_str._MIT_93:0.000000,78779961_Prochlorococcus_marinus_str._MIT_93:0.023225)0.000000:0.000000,159904147_Prochlorococcus_marinus_str._MIT_92:0.022947)0.841000:0.022963)0.003000:0.000000)0.870000:0.074063,(22298183_Thermosynechococcus_elongatus_BP-1:0.000000,(56752517_Synechococcus_elongatus_PCC_6301:0.000000,81300332_Synechococcus_elongatus_PCC_7942:0.000000)0.000000:0.000000)0.462000:0.000000)0.455000:0.023280,(((158336725_Acaryochloris_marina_MBIC11017:0.023569,166363852_Microcystis_aeruginosa_NIES-843:0.023514)1.000000:0.002435,16330858_Synechocystis_sp._PCC_6803:0.023046)0.858000:0.021708,((((((75910406_Anabaena_variabilis_ATCC_29413:0.000000,(17229087_Nostoc_sp._PCC_7120:0.000000,37523846_Gloeobacter_violaceus_PCC_7421:0.024111)0.000000:0.000000)0.000000:0.000000,172038751_Cyanothece_sp._ATCC_51142:0.000000)0.000000:0.000000,113476514_Trichodesmium_erythraeum_IMS101:0.000000)0.915000:0.023528,86609872_Synechococcus_sp._JA-2-3Ba:0.000000)0.000000:0.000000,86605129_Synechococcus_sp._JA-3-3Ab:0.000000)0.000000:0.000000,170078648_Synechococcus_sp._PCC_7002:0.000000)0.464000:0.000000)0.001000:0.000000)0.894000:0.075927)0.000000:0.000000,((((((167039513_Thermoanaerobacter_sp._X514:0.000000,(167036794_Thermoanaerobacter_pseudethanolicus:0.000000,20808667_Thermoanaerobacter_tengcongensis_MB:0.000000)0.000000:0.000000)0.446000:0.000000,((153952854_Clostridium_kluyveri_DSM_555:0.024699,15896391_Clostridium_acetobutylicum_ATCC_824:0.049513)0.002000:0.000000,(148381428_Clostridium_botulinum_A_str._ATCC_3:0.000000,(153933989_Clostridium_botulinum_A_str._ATCC_1:0.000000,(153936207_Clostridium_botulinum_A_str._Hall:0.000000,(170756482_Clostridium_botulinum_B1_str._Okra:0.000000,(170759278_Clostridium_botulinum_A3_str._Loch_:0.000000,((118444505_Clostridium_novyi_NT:0.000000,((187933483_Clostridium_botulinum_B_str._Eklund:0.000000,(110799903_Clostridium_perfringens_ATCC_13124:0.000000,110802145_Clostridium_perfringens_SM101:0.000000)0.000000:0.000000)0.000000:0.000000,(150015037_Clostridium_beijerinckii_NCIMB_8052:0.000000,18311394_Clostridium_perfringens_str._13:0.000000)0.000000:0.000000)0.000000:0.000000)0.000000:0.000000,(28212180_Clostridium_tetani_E88:0.000000,153939938_Clostridium_botulinum_F_str._Langel:0.000000)0.000000:0.000000)0.000000:0.000000)0.000000:0.000000)0.000000:0.000000)0.000000:0.000000)0.000000:0.000000)0.451000:0.000000)0.848000:0.024782)0.795000:0.044101,146295986_Caldicellulosiruptor_saccharolyticu:0.030854)0.018000:0.025451,125975207_Clostridium_thermocellum_ATCC_27405:0.044237)0.768000:0.031993,((((((16077176_Bacillus_subtilis_subsp._subtilis_s:0.000000,(52783964_Bacillus_licheniformis_ATCC_14580:0.000000,157690892_Bacillus_pumilus_SAFR-032:0.000000)0.000000:0.000000)0.000000:0.000000,(154684626_Bacillus_amyloliquefaciens_FZB42:0.000000,52078602_Bacillus_licheniformis_ATCC_14580:0.000000)0.000000:0.000000)0.000000:0.000000,163938111_Bacillus_weihenstephanensis_KBAB4:0.000000)0.466000:0.000000,(15612690_Bacillus_halodurans_C-125:0.000000,56961925_Bacillus_clausii_KSM-K16:0.024419)0.501000:0.023919)0.000000:0.000000,(((((23097568_Oceanobacillus_iheyensis_HTE831:0.023750,116871648_Listeria_welshimeri_serovar_6b_str.:0.000000)0.000000:0.000000,16802305_Listeria_monocytogenes_EGD-e:0.000000)0.000000:0.000000,46906496_Listeria_monocytogenes_str._4b_F236:0.000000)0.000000:0.000000,16799363_Listeria_innocua_Clip11262:0.000000)0.478000:0.000000,(70727463_Staphylococcus_haemolyticus_JCSC143:0.000000,(57866135_Staphylococcus_epidermidis_RP62A:0.000000,(27467225_Staphylococcus_epidermidis_ATCC_122:0.000000,(15926221_Staphylococcus_aureus_subsp._aureus:0.000000,(15923533_Staphylococcus_aureus_subsp._aureus:0.000000,(57651419_Staphylococcus_aureus_subsp._aureus:0.000000,(49485408_Staphylococcus_aureus_subsp._aureus:0.000000,(21282227_Staphylococcus_aureus_subsp._aureus:0.000000,(150393050_Staphylococcus_aureus_subsp._aureus:0.000000,(151220717_Staphylococcus_aureus_subsp._aureus:0.000000,(156978872_Staphylococcus_aureus_subsp._aureus:0.000000,(148267003_Staphylococcus_aureus_subsp._aureus:0.000000,(82750251_Staphylococcus_aureus_RF122:0.000000,(49482773_Staphylococcus_aureus_subsp._aureus:0.000000,(161508783_Staphylococcus_aureus_subsp._aureus:0.000000,(88194305_Staphylococcus_aureus_subsp._aureus:0.000000,(87161137_Staphylococcus_aureus_subsp._aureus:0.000000,73663521_Staphylococcus_saprophyticus_subsp.:0.000000)0.000000:0.000000)0.000000:0.000000)0.000000:0.000000)0.000000:0.000000)0.000000:0.000000)0.000000:0.000000)0.000000:0.000000)0.000000:0.000000)0.000000:0.000000)0.000000:0.000000)0.000000:0.000000)0.000000:0.000000)0.000000:0.000000)0.000000:0.000000)0.000000:0.000000)0.000000:0.000000)0.913000:0.048312)0.735000:0.023916)0.518000:0.024652,(49183137_Bacillus_anthracis_str._Sterne:0.000000,(49479285_Bacillus_thuringiensis_serovar_konk:0.000000,(118475872_Bacillus_thuringiensis_str._Al_Haka:0.000000,(52145115_Bacillus_cereus_E33L:0.000000,(30260294_Bacillus_anthracis_str._Ames:0.000000,(47525359_Bacillus_anthracis_str._Ames_Ancest:0.000000,(42779184_Bacillus_cereus_ATCC_10987:0.000000,(30018373_Bacillus_cereus_ATCC_14579:0.000000,(((152973949_Bacillus_cereus_subsp._cytotoxis_NV:0.000000,(138893778_Geobacillus_thermodenitrificans_NG8:0.000000,56418634_Geobacillus_kaustophilus_HTA426:0.000000)0.000000:0.000000)0.000000:0.000000,172056133_Exiguobacterium_sibiricum_255-15:0.000000)0.000000:0.000000,169830045_Lysinibacillus_sphaericus_C3-41:0.000000)0.000000:0.000000)0.000000:0.000000)0.000000:0.000000)0.000000:0.000000)0.000000:0.000000)0.000000:0.000000)0.000000:0.000000)0.000000:0.000000)0.468000:0.000000)0.805000:0.026289)0.772000:0.024887,(((((((147669224_Dehalococcoides_sp._BAV1:0.000000,(73748444_Dehalococcoides_sp._CBDB1:0.000000,57234591_Dehalococcoides_ethenogenes_195:0.000000)0.000000:0.000000)1.000000:0.326221,(116512668_Lactococcus_lactis_subsp._cremoris_:0.000000,(125624759_Lactococcus_lactis_subsp._cremoris_:0.000000,15673781_Lactococcus_lactis_subsp._lactis_Il:0.000000)0.000000:0.000000)0.480000:0.000000)0.769000:0.050048,(((((146317780_Streptococcus_suis_05ZYH33:0.000000,146319972_Streptococcus_suis_98HAH33:0.000000)0.864000:0.024259,(157150109_Streptococcus_gordonii_str._Challis:0.000000,125717056_Streptococcus_sanguinis_SK36:0.000000)0.470000:0.000000)0.508000:0.025038,(116628546_Streptococcus_thermophilus_LMD-9:0.000000,(55821839_Streptococcus_thermophilus_LMG_1831:0.000000,55823755_Streptococcus_thermophilus_CNRZ1066:0.000000)0.000000:0.000000)0.920000:0.051045)0.000000:0.000000,((94987716_Streptococcus_pyogenes_MGAS9429:0.000000,(25010232_Streptococcus_agalactiae_NEM316:0.000000,76787132_Streptococcus_agalactiae_A909:0.000000)0.000000:0.000000)0.000000:0.000000,((94991584_Streptococcus_pyogenes_MGAS2096:0.000000,21909612_Streptococcus_pyogenes_MGAS315:0.000000)0.000000:0.000000,((71902748_Streptococcus_pyogenes_MGAS6180:0.000000,94989595_Streptococcus_pyogenes_MGAS10270:0.000000)0.000000:0.000000,((94993487_Streptococcus_pyogenes_MGAS10750:0.000000,19745278_Streptococcus_pyogenes_MGAS8232:0.000000)0.000000:0.000000,((15674322_Streptococcus_pyogenes_M1_GAS:0.000000,71909898_Streptococcus_pyogenes_MGAS5005:0.000000)0.000000:0.000000,((28894989_Streptococcus_pyogenes_SSI-1:0.000000,139472962_Streptococcus_pyogenes_str._Manfred:0.000000)0.000000:0.000000,(50913478_Streptococcus_pyogenes_MGAS10394:0.000000,22536345_Streptococcus_agalactiae_2603V_R:0.000000)0.000000:0.000000)0.000000:0.000000)0.000000:0.000000)0.000000:0.000000)0.000000:0.000000)0.000000:0.000000)0.447000:0.000000)0.803000:0.025211,(24380332_Streptococcus_mutans_UA159:0.000000,(116515724_Streptococcus_pneumoniae_D39:0.000000,(15901783_Streptococcus_pneumoniae_TIGR4:0.000000,(169833593_Streptococcus_pneumoniae_Hungary19A:0.000000,(182684895_Streptococcus_pneumoniae_CGSP14:0.000000,15903818_Streptococcus_pneumoniae_R6:0.000000)0.000000:0.000000)0.000000:0.000000)0.000000:0.000000)0.913000:0.050489)0.787000:0.025270)0.877000:0.052918)0.757000:0.024971,((116495959_Lactobacillus_casei_ATCC_334:0.000000,((161506867_Lactobacillus_helveticus_DPC_4571:0.000000,(58336624_Lactobacillus_acidophilus_NCFM:0.000000,(116628957_Lactobacillus_gasseri_ATCC_33323:0.000000,42518423_Lactobacillus_johnsonii_NCC_533:0.000000)0.000000:0.000000)0.000000:0.000000)0.500000:0.000000,(104773536_Lactobacillus_delbrueckii_subsp._bu:0.000000,116513533_Lactobacillus_delbrueckii_subsp._bu:0.000000)0.973000:0.103059)0.968000:0.103826)0.750000:0.026169,81429386_Lactobacillus_sakei_subsp._sakei_23:0.022157)0.894000:0.051656)0.004000:0.000000,(((((((28377826_Lactobacillus_plantarum_WCFS1:0.000000,116334276_Lactobacillus_brevis_ATCC_367:0.024773)0.000000:0.000000,116618913_Leuconostoc_mesenteroides_subsp._me:0.000000)0.000000:0.000000,170017896_Leuconostoc_citreum_KM20:0.000000)0.000000:0.000000,116493169_Pediococcus_pentosaceus_ATCC_25745:0.000000)0.000000:0.000000,116491357_Oenococcus_oeni_PSU-1:0.000000)0.476000:0.000000,(184155998_Lactobacillus_fermentum_IFO_3956:0.000000,148544704_Lactobacillus_reuteri_F275:0.024461)0.803000:0.049821)0.553000:0.024818,90961180_Lactobacillus_salivarius_UCC118:0.000000)0.911000:0.050301)0.789000:0.025206,(158319536_Alkaliphilus_oremlandii_OhILAs:0.024976,((169824814_Finegoldia_magna_ATCC_29328:0.049650,(150392167_Alkaliphilus_metalliredigens_QYMF:0.024558,126697634_Clostridium_difficile_630:0.000000)0.000000:0.000000)0.734000:0.024458,160881804_Clostridium_phytofermentans_ISDg:0.102503)0.000000:0.000000)0.883000:0.051182)0.780000:0.025252,29377681_Enterococcus_faecalis_V583:0.024524)0.000000:0.000000)0.746000:0.025291)0.000000:0.000000)0.061000:0.056034,(((163846451_Chloroflexus_aurantiacus_J-10-fl:0.047352,159896775_Herpetosiphon_aurantiacus_ATCC_2377:0.023617)0.385000:0.000000,(156741579_Roseiflexus_castenholzii_DSM_13941:0.000000,148655414_Roseiflexus_sp._RS-1:0.000000)0.500000:0.000000)0.986000:0.231213,(((55981781_Thermus_thermophilus_HB8:0.000000,46199762_Thermus_thermophilus_HB27:0.000000)0.977000:0.123919,94984742_Deinococcus_geothermalis_DSM_11300:0.023109)0.000000:0.000000,15805936_Deinococcus_radiodurans_R1:0.000000)0.934000:0.153966)0.714000:0.033103)0.712000:0.037974,(((159039843_Salinispora_arenicola_CNS-205:0.000000,145596443_Salinispora_tropica_CNB-440:0.000000)0.848000:0.023410,(((117927509_Acidothermus_cellulolyticus_11B:0.000000,(86739287_Frankia_sp._CcI3:0.000000,158317798_Frankia_sp._EAN1pec:0.000000)0.000000:0.000000)0.000000:0.000000,((72163052_Thermobifida_fusca_YX:0.000000,32141243_Streptomyces_coelicolor_A3:0.000000)0.000000:0.000000,((29831458_Streptomyces_avermitilis_MA-4680:0.000000,(152964650_Kineococcus_radiotolerans_SRS30216:0.000000,111220538_Frankia_alni_ACN14a:0.000000)0.000000:0.000000)0.000000:0.000000,182436661_Streptomyces_griseus_subsp._griseus:0.000000)0.000000:0.000000)0.000000:0.000000)0.478000:0.000000,((((23465771_Bifidobacterium_longum_NCC2705:0.000000,119026336_Bifidobacterium_adolescentis_ATCC_1:0.000000)0.936000:0.115925,50843337_Propionibacterium_acnes_KPA171202:0.055107)0.683000:0.022232,((((28572250_Tropheryma_whipplei_TW08_27:0.000000,28493039_Tropheryma_whipplei_str._Twist:0.000000)0.895000:0.048075,(170780720_Clavibacter_michiganensis_subsp._se:0.000000,(148273814_Clavibacter_michiganensis_subsp._mi:0.000000,50955585_Leifsonia_xyli_subsp._xyli_str._CTC:0.000000)0.000000:0.000000)0.781000:0.023691)0.647000:0.024103,163840926_Renibacterium_salmoninarum_ATCC_332:0.048706)0.000000:0.000000,(116671529_Arthrobacter_sp._FB24:0.000000,119964498_Arthrobacter_aurescens_TC1:0.000000)0.467000:0.000000)0.807000:0.024998)0.744000:0.024382,119714959_Nocardioides_sp._JS614:0.022106)0.773000:0.024840)0.001000:0.000000)0.798000:0.026227,108804980_Rubrobacter_xylanophilus_DSM_9941:0.024387)0.814000:0.045568)0.818000:0.066160)0.625000:0.048205,((94971701_Acidobacteria_bacterium_Ellin345:0.000000,(116624532_Solibacter_usitatus_Ellin6076:0.019184,((((110639541_Cytophaga_hutchinsonii_ATCC_33406:0.000000,((34540222_Porphyromonas_gingivalis_W83:0.023654,((150008873_Parabacteroides_distasonis_ATCC_850:0.022890,(((60683449_Bacteroides_fragilis_NCTC_9343:0.000000,53715476_Bacteroides_fragilis_YCH46:0.000000)0.854000:0.022559,29348142_Bacteroides_thetaiotaomicron_VPI-54:0.000000)0.779000:0.022562,150003394_Bacteroides_vulgatus_ATCC_8482:0.048640)0.795000:0.023189)0.786000:0.023413,(150025247_Flavobacterium_psychrophilum_JIP02_:0.000000,(146299704_Flavobacterium_johnsoniae_UW101:0.000000,120436714_Gramella_forsetii_KT0803:0.000000)0.000000:0.000000)0.922000:0.073022)0.000000:0.000000)0.002000:0.000000,161833683_Candidatus_Sulcia_muelleri_GWSS:0.228540)0.504000:0.024015)0.799000:0.069091,83814133_Salinibacter_ruber_DSM_13855:0.185841)0.788000:0.069375,((78187803_Pelodictyon_luteolum_DSM_273:0.000000,(145220407_Prosthecochloris_vibrioformis_DSM_2:0.000000,21672997_Chlorobium_tepidum_TLS:0.000000)0.932000:0.023432)0.000000:0.000000,78188336_Chlorobium_chlorochromatii_CaD3:0.050053)0.792000:0.023491)0.001000:0.000000,119356081_Chlorobium_phaeobacteroides_DSM_266:0.023900)0.984000:0.180407)0.784000:0.030356)0.929000:0.132277,(((116327517_Leptospira_borgpetersenii_serovar_H:0.000000,((45656648_Leptospira_interrogans_serovar_Cope:0.000000,183221353_Leptospira_biflexa_serovar_Patoc_st:0.024329)0.000000:0.000000,(24216118_Leptospira_interrogans_serovar_Lai_:0.000000,116331870_Leptospira_borgpetersenii_serovar_H:0.000000)0.000000:0.000000)0.000000:0.000000)0.909000:0.155084,(15594733_Borrelia_burgdorferi_B31:0.000000,(51598645_Borrelia_garinii_PBi:0.000000,111115217_Borrelia_afzelii_PKo:0.000000)0.837000:0.023531)0.957000:0.172245)0.506000:0.058906,(42527921_Treponema_denticola_ATCC_35405:0.000000,15639234_Treponema_pallidum_subsp._pallidum_:0.048941)0.943000:0.144399)0.752000:0.102746)0.694000:0.039107)0.713000:0.031618,((((((((((29840448_Chlamydophila_caviae_GPIC:0.000000,(89898128_Chlamydophila_felis_Fe_C-56:0.000000,62185273_Chlamydophila_abortus_S26_3:0.000000)0.000000:0.000000)0.000000:0.000000,15835205_Chlamydia_muridarum_Nigg:0.000000)0.000000:0.000000,76789036_Chlamydia_trachomatis_A_HAR-13:0.000000)0.000000:0.000000,15605035_Chlamydia_trachomatis_D_UW-3_CX:0.000000)0.000000:0.000000,166154524_Chlamydia_trachomatis_434_Bu:0.000000)0.000000:0.000000,166155399_Chlamydia_trachomatis_L2b_UCH-1_pro:0.000000)0.836000:0.024529,((15618006_Chlamydophila_pneumoniae_CWL029:0.000000,15835617_Chlamydophila_pneumoniae_J138:0.000000)0.000000:0.000000,(33241417_Chlamydophila_pneumoniae_TW-183:0.000000,16752963_Chlamydophila_pneumoniae_AR39:0.000000)0.000000:0.000000)0.467000:0.000000)0.704000:0.051053,46446239_Candidatus_Protochlamydia_amoebophi:0.000000)0.924000:0.116037,182412056_Opitutus_terrae_PB90-1:0.156411)0.389000:0.048341,19705326_Fusobacterium_nucleatum_subsp._nucl:0.180534)0.754000:0.028498)0.726000:0.078107,(((((42561523_Mycoplasma_mycoides_subsp._mycoides:0.000000,83319423_Mycoplasma_capricolum_subsp._capric:0.000000)0.762000:0.022008,50365414_Mesoplasma_florum_L1:0.049512)0.847000:0.087600,(((26553532_Mycoplasma_penetrans_HF-2:0.211074,(13357746_Ureaplasma_parvum_serovar_3_str._AT:0.000000,170762303_Ureaplasma_parvum_serovar_3_str._AT:0.000000)0.991000:0.279205)0.704000:0.038760,(108885105_Mycoplasma_genitalium_G37:0.023571,13508254_Mycoplasma_pneumoniae_M129:0.000000)0.995000:0.316516)0.170000:0.069039,31544418_Mycoplasma_gallisepticum_R:0.028060)0.970000:0.224845)0.872000:0.167213,(((72080944_Mycoplasma_hyopneumoniae_7448:0.000000,(71893966_Mycoplasma_hyopneumoniae_J:0.000000,54020628_Mycoplasma_hyopneumoniae_232:0.000000)0.000000:0.000000)0.995000:0.258255,71894496_Mycoplasma_synoviae_53:0.134177)0.335000:0.016620,((15829016_Mycoplasma_pulmonis_UAB_CTIP:0.078660,47459117_Mycoplasma_mobile_163K:0.109734)0.876000:0.073468,148377874_Mycoplasma_agalactiae_PG2:0.067739)0.791000:0.030907)0.993000:0.464604)0.917000:0.195203,((85057740_Aster_yellows_witches-broom_phytopl:0.024324,39938747_Onion_yellows_phytoplasma_OY-M:0.000000)0.971000:0.126498,162447042_Acholeplasma_laidlawii_PG-8A:0.049242)0.922000:0.105455)0.719000:0.033252)0.670000:0.076705,(((150020399_Thermosipho_melanesiensis_BI429:0.028664,154250446_Fervidobacterium_nodosum_Rt17-B1:0.147867)0.750000:0.049777,(160901838_Petrotoga_mobilis_SJ95:0.332693,157363342_Thermotoga_lettingae_TMO:0.102087)0.717000:0.021016)0.830000:0.084819,(15643225_Thermotoga_maritima_MSB8:0.000000,148269601_Thermotoga_petrophila_RKU-1:0.000000)0.847000:0.070435)0.959000:0.217677)0.000000:0.091989,(41615286_Nanoarchaeum_equitans_Kin4-M:0.560684,((((((145592516_Pyrobaculum_arsenaticum_DSM_13514:0.026611,126460695_Pyrobaculum_calidifontis_JCM_11548:0.024946)0.000000:0.000000,119872216_Pyrobaculum_islandicum_DSM_4184:0.024195)0.860000:0.024197,171186406_Thermoproteus_neutrophilus_V24Sta:0.000000)0.672000:0.049729,159040772_Caldivirga_maquilingensis_IC-167:0.483553)0.966000:0.232240,70606495_Sulfolobus_acidocaldarius_DSM_639:0.230322)0.623000:0.024280,(20094123_Methanopyrus_kandleri_AV19:0.503643,(((((148642969_Methanobrevibacter_smithii_ATCC_350:0.055532,84490160_Methanosphaera_stadtmanae_DSM_3091:0.070982)0.879000:0.086775,((((116753354_Methanosaeta_thermophila_PT:0.115328,((55379095_Haloarcula_marismortui_ATCC_43049:0.000000,16554525_Halobacterium_sp._NRC-1:0.000000)0.000000:0.000000,(169237149_Halobacterium_salinarum_R1:0.000000,76800712_Natronomonas_pharaonis_DSM_2160:0.000000)0.000000:0.000000)0.962000:0.136471)0.755000:0.036122,147921534_uncultured_methanogenic_archaeon_RC:0.134382)0.299000:0.056451,11499472_Archaeoglobus_fulgidus_DSM_4304:0.118936)0.696000:0.015389,(91773158_Methanococcoides_burtonii_DSM_6242:0.072014,21228373_Methanosarcina_mazei_Go1:0.073155)0.927000:0.096081)0.918000:0.088776)0.863000:0.066045,57641017_Thermococcus_kodakarensis_KOD1:0.224761)0.001000:0.000000,((159905693_Methanococcus_maripaludis_C6:0.000000,(150402532_Methanococcus_maripaludis_C7:0.000000,(150401218_Methanococcus_aeolicus_Nankai-3:0.095703,(134045260_Methanococcus_maripaludis_C5:0.005099,45358926_Methanococcus_maripaludis_S2:0.019869)0.925000:0.021311)0.470000:0.000000)0.000000:0.000000)0.000000:0.000000,150399424_Methanococcus_vannielii_SB:0.000000)0.988000:0.220260)0.907000:0.109697,16081520_Thermoplasma_acidophilum_DSM_1728:0.355855)0.000000:0.000000)0.326000:0.046623)0.840000:0.350146)1.000000:3.136385)0.684000:0.093598,(116335063_Candidatus_Carsonella_ruddii_PV:1.618297,32473690_Rhodopirellula_baltica_SH_1:0.179788)0.000000:0.000000)1.000000:23.392943,113476513_Trichodesmium_erythraeum_IMS101:0.000000)0.883000:1.110719,(170078647_Synechococcus_sp._PCC_7002:0.251936,((((148243055_Synechococcus_sp._RCC307:0.238554,((((33865149_Synechococcus_sp._WH_8102:0.023626,78184184_Synechococcus_sp._CC9902:0.195734)0.130000:0.029295,78213581_Synechococcus_sp._CC9605:0.109915)0.333000:0.056838,(113953706_Synechococcus_sp._CC9311:0.199197,148240396_Synechococcus_sp._WH_7803:0.000000)0.929000:0.110334)0.656000:0.068013,(124022149_Prochlorococcus_marinus_str._MIT_93:0.000000,33863772_Prochlorococcus_marinus_str._MIT_93:0.000000)0.938000:0.143483)0.732000:0.036522)0.695000:0.077668,(((159904146_Prochlorococcus_marinus_str._MIT_92:0.186776,(124026589_Prochlorococcus_marinus_str._NATL1A:0.022582,72382852_Prochlorococcus_marinus_str._NATL2A:0.000000)0.979000:0.196403)0.000000:0.000000,33241087_Prochlorococcus_marinus_subsp._mari:0.084805)0.458000:0.090416,((33862039_Prochlorococcus_marinus_subsp._past:0.090633,123966896_Prochlorococcus_marinus_str._MIT_95:0.000000)0.860000:0.122513,(((126697012_Prochlorococcus_marinus_str._MIT_93:0.000000,123969219_Prochlorococcus_marinus_str._AS9601:0.000000)0.486000:0.000000,78779960_Prochlorococcus_marinus_str._MIT_93:0.071342)0.649000:0.068704,157414085_Prochlorococcus_marinus_str._MIT_92:0.000000)0.913000:0.114692)0.849000:0.108526)0.719000:0.090937)0.999000:0.626450,37523847_Gloeobacter_violaceus_PCC_7421:0.512646)0.334000:0.105360,(22298182_Thermosynechococcus_elongatus_BP-1:0.438963,(86609873_Synechococcus_sp._JA-2-3Ba:0.054025,86605130_Synechococcus_sp._JA-3-3Ab:0.041848)0.959000:0.197618)0.535000:0.021746)0.955000:0.222179)0.408000:0.039755)0.802000:0.055361,((172038400_Cyanothece_sp._ATCC_51142:0.294147,166368193_Microcystis_aeruginosa_NIES-843:0.210873)0.879000:0.151450,16329956_Synechocystis_sp._PCC_6803:0.140939)0.816000:0.092101)0.302000:0.071842,(81300333_Synechococcus_elongatus_PCC_7942:0.000000,56752518_Synechococcus_elongatus_PCC_6301:0.000000)0.839000:0.125362)0.780000:0.132014,158336726_Acaryochloris_marina_MBIC11017:0.324193)0.963000:0.242661,75910407_Anabaena_variabilis_ATCC_29413:0.000000,17229088_Nostoc_sp._PCC_7120:0.000000);
