# Supplementary material for: Genome-wide phylogenetic analysis of the pathogenic potential of Vibrio furnissii
Source: Front Microbiol. 2014 Aug 21;5:435. doi: 10.3389/fmicb.2014.00435 (PMC4139957; doi:10.3389/fmicb.2014.00435)
Supplement: Supplementary file 1 [file DataSheet1.ZIP › all_vfu_trees/VfuA00038.afa-gb-o.phylip_phyml_tree.txt]

((((((((((((((((((((((((((((((((((15834164_Escherichia_coli_O157_H7_str._Sakai:0.000000,(30064730_Shigella_flexneri_2a_str._2457T:0.000000,(82546329_Shigella_boydii_Sb227:0.000000,(157155952_Escherichia_coli_E24377A:0.000000,(170022010_Escherichia_coli_ATCC_8739:0.000000,(170083447_Escherichia_coli_str._K-12_substr._:0.000000,(170680149_Escherichia_coli_SECEC_SMS-3-5:0.000000,(187731358_Shigella_boydii_CDC_3083-94:0.000000,110807837_Shigella_flexneri_5_str._8401:0.001925)0.000000:0.000000)0.000000:0.000000)0.000000:0.000000)0.000000:0.000000)0.000000:0.000000)0.000000:0.000000)0.000000:0.000000)0.000000:0.000000,(110644322_Escherichia_coli_536:0.001924,(((89110052_Escherichia_coli_W3110:0.000000,26250758_Escherichia_coli_CFT073:0.000000)0.000000:0.000000,91212806_Escherichia_coli_UTI89:0.000000)0.000000:0.000000,117626250_Escherichia_coli_APEC_O1:0.000000)0.000000:0.000000)0.000000:0.000000)0.000000:0.000000,16131817_Escherichia_coli_str._K-12_substr._:0.000000)0.000000:0.000000,(56480500_Shigella_flexneri_2a_str._301:0.000000,74314481_Shigella_sonnei_Ss046:0.000000)0.000000:0.000000)0.000000:0.000000,157163455_Escherichia_coli_HS:0.000000)0.000000:0.000000,15804577_Escherichia_coli_O157_H7_EDL933:0.000000)0.000000:0.000000,82778838_Shigella_dysenteriae_Sd197:0.000000)0.772000:0.003506,(((((37524448_Photorhabdus_luminescens_subsp._lau:0.009753,(50119183_Erwinia_carotovora_subsp._atrosepti:0.009619,85058112_Sodalis_glossinidius_str._morsitans:0.019670)0.811000:0.003864)0.000000:0.000000,((157368526_Serratia_proteamaculans_568:0.009642,123440675_Yersinia_enterocolitica_subsp._ente:0.000000)0.000000:0.000000,((162420540_Yersinia_pestis_Angola:0.000000,16123884_Yersinia_pestis_CO92:0.000000)0.000000:0.000000,((22124399_Yersinia_pestis_KIM:0.000000,45442864_Yersinia_pestis_biovar_Microtus_str:0.000000)0.000000:0.000000,((51594638_Yersinia_pseudotuberculosis_IP_3295:0.000000,108810385_Yersinia_pestis_Nepal516:0.000000)0.000000:0.000000,((108809610_Yersinia_pestis_Antiqua:0.000000,145600988_Yersinia_pestis_Pestoides_F:0.000000)0.000000:0.000000,(153950044_Yersinia_pseudotuberculosis_IP_3175:0.000000,170022598_Yersinia_pseudotuberculosis_YPIII:0.000000)0.000000:0.000000)0.000000:0.000000)0.000000:0.000000)0.000000:0.000000)0.834000:0.001918)0.971000:0.009660)0.860000:0.003823,((((32491271_Wigglesworthia_glossinidia_endosymb:0.088098,94676492_Baumannia_cicadellinicola_str._Hc:0.058686)0.691000:0.007448,(33520000_Candidatus_Blochmannia_floridanus:0.065468,71892326_Candidatus_Blochmannia_pennsylvanic:0.034382)1.000000:0.056614)0.917000:0.016945,((27904547_Buchnera_aphidicola_str._Bp:0.039312,116514968_Buchnera_aphidicola_str._Cc:0.160808)0.405000:0.029179,(15616663_Buchnera_aphidicola_str._APS:0.026468,21672328_Buchnera_aphidicola_str._Sg:0.018442)0.857000:0.018292)0.904000:0.018266)0.996000:0.031678,146309864_Enterobacter_sp._638:0.005856)0.750000:0.001869)0.876000:0.003897,156935814_Enterobacter_sakazakii_ATCC_BAA-894:0.005860)0.880000:0.003856,((((((29143788_Salmonella_enterica_subsp._enterica:0.000000,62182607_Salmonella_enterica_subsp._enterica:0.000000)0.000000:0.000000,(56415980_Salmonella_enterica_subsp._enterica:0.000000,(161617291_Salmonella_enterica_subsp._enterica:0.000000,16762300_Salmonella_enterica_subsp._enterica:0.001924)0.000000:0.000000)0.000000:0.000000)0.000000:0.000000,161505364_Salmonella_enterica_subsp._arizonae:0.000000)0.000000:0.000000,16767407_Salmonella_typhimurium_LT2:0.000000)0.853000:0.001924,152972845_Klebsiella_pneumoniae_subsp._pneumo:0.005785)0.001000:0.000000,157147219_Citrobacter_koseri_ATCC_BAA-895:0.001922)0.000000:0.000000)0.620000:0.000350)0.972000:0.026802,((((52424267_Mannheimia_succiniciproducens_MBEL5:0.022574,152977728_Actinobacillus_succinogenes_130Z:0.022253)0.775000:0.005870,(((16272459_Haemophilus_influenzae_Rd_KW20:0.000000,68249112_Haemophilus_influenzae_86-028NP:0.000000)0.536000:0.000000,148827706_Haemophilus_influenzae_PittGG:0.001930)0.773000:0.002030,148825209_Haemophilus_influenzae_PittEE:0.003731)1.000000:0.039770)0.520000:0.007188,((165977163_Actinobacillus_pleuropneumoniae_ser:0.000000,126209191_Actinobacillus_pleuropneumoniae_L20:0.000000)0.749000:0.002221,33152866_Haemophilus_ducreyi_35000HP:0.007485)0.998000:0.033759)0.130000:0.011753,((170718704_Haemophilus_somnus_2336:0.000000,113461701_Haemophilus_somnus_129PT:0.000000)0.959000:0.014138,15603602_Pasteurella_multocida_subsp._multoc:0.013705)0.634000:0.012540)0.999000:0.050170)0.962000:0.025162,(((((((15640355_Vibrio_cholerae_O1_biovar_eltor_str:0.000000,147674155_Vibrio_cholerae_O395:0.001925)0.974000:0.011886,XX_VfuA00038_:0.007718)0.972000:0.011836,(27364616_Vibrio_vulnificus_CMCP6:0.000000,37681343_Vibrio_vulnificus_YJ016:0.000000)0.935000:0.007717)0.895000:0.007932,28899696_Vibrio_parahaemolyticus_RIMD_221063:0.000000)0.586000:0.004016,156972585_Vibrio_harveyi_ATCC_BAA-1116:0.003721)0.997000:0.022513,172087773_Vibrio_fischeri_ES114:0.013421)0.841000:0.016301,54310498_Photobacterium_profundum_SS9:0.038556)0.993000:0.033223)0.857000:0.013825,(145297378_Aeromonas_salmonicida_subsp._salmon:0.003887,117621409_Aeromonas_hydrophila_subsp._hydroph:0.000000)1.000000:0.061344)0.285000:0.004577,((((71278694_Colwellia_psychrerythraea_34H:0.063232,119947049_Psychromonas_ingrahamii_37:0.096411)0.813000:0.019005,(77359193_Pseudoalteromonas_haloplanktis_TAC1:0.081173,((((157377456_Shewanella_sediminis_HAW-EB3:0.004417,170729016_Shewanella_woodyi_ATCC_51908:0.009508)0.905000:0.008614,(167626046_Shewanella_halifaxensis_HAW-EB4:0.003864,157960007_Shewanella_pealeana_ATCC_700345:0.000000)0.991000:0.018357)0.918000:0.012087,127511085_Shewanella_loihica_PV-4:0.010891)0.820000:0.004606,((114561329_Shewanella_frigidimarina_NCIMB_400:0.007754,91791532_Shewanella_denitrificans_OS217:0.005823)0.851000:0.005274,(((((113968537_Shewanella_sp._MR-4:0.000000,(114045700_Shewanella_sp._MR-7:0.000000,117918650_Shewanella_sp._ANA-3:0.000000)0.000000:0.000000)0.848000:0.001922,24371822_Shewanella_oneidensis_MR-1:0.000000)0.929000:0.005796,119773347_Shewanella_amazonensis_SB2B:0.023407)0.000000:0.000000,(120596982_Shewanella_sp._W3-18-1:0.000000,146294848_Shewanella_putrefaciens_CN-32:0.000000)0.881000:0.003858)0.500000:0.001916,((152998742_Shewanella_baltica_OS185:0.000000,126090320_Shewanella_baltica_OS155:0.000000)0.424000:0.000000,160873319_Shewanella_baltica_OS195:0.001921)0.925000:0.005809)0.895000:0.006642)0.802000:0.003817)0.998000:0.049391)0.938000:0.017040)0.529000:0.012731,109896926_Pseudoalteromonas_atlantica_T6c:0.073288)0.432000:0.016305,56459456_Idiomarina_loihiensis_L2TR:0.084643)0.892000:0.019703)0.942000:0.043727,78484633_Thiomicrospira_crunogena_XCL-2:0.207401)0.277000:0.030088,(((((146308930_Pseudomonas_mendocina_ymp:0.005919,(104779748_Pseudomonas_entomophila_L48:0.003928,(((167031493_Pseudomonas_putida_GB-1:0.000000,((70732889_Pseudomonas_fluorescens_Pf-5:0.000000,77461307_Pseudomonas_fluorescens_PfO-1:0.001933)0.705000:0.003927,((71737237_Pseudomonas_syringae_pv._phaseolico:0.001935,66047782_Pseudomonas_syringae_pv._syringae_B:0.003869)0.774000:0.001935,28867847_Pseudomonas_syringae_pv._tomato_str:0.001940)0.763000:0.001929)0.934000:0.005832)0.834000:0.001934,(148545732_Pseudomonas_putida_F1:0.000000,26987188_Pseudomonas_putida_KT2440:0.000000)0.467000:0.000000)0.846000:0.001944,170723913_Pseudomonas_putida_W619:0.000000)0.765000:0.001907)0.983000:0.013683)0.815000:0.004349,((15599466_Pseudomonas_aeruginosa_PAO1:0.000000,152984487_Pseudomonas_aeruginosa_PA7:0.000000)0.483000:0.000000,116052305_Pseudomonas_aeruginosa_UCBPP-PA14:0.001951)0.978000:0.015380)0.537000:0.008420,146281163_Pseudomonas_stutzeri_A1501:0.013535)1.000000:0.062186,(110833239_Alcanivorax_borkumensis_SK2:0.094496,(((93007001_Psychrobacter_cryohalolentis_K5:0.004380,71066442_Psychrobacter_arcticus_273-4:0.003307)1.000000:0.047300,148653833_Psychrobacter_sp._PRwf-1:0.014677)1.000000:0.088398,((169634594_Acinetobacter_baumannii:0.000000,(169797453_Acinetobacter_baumannii:0.000000,126640375_Acinetobacter_baumannii_ATCC_17978:0.000000)0.000000:0.000000)0.742000:0.004143,50083579_Acinetobacter_sp._ADP1:0.023262)1.000000:0.071439)0.980000:0.053292)0.932000:0.032634)0.515000:0.011173,(92112547_Chromohalobacter_salexigens_DSM_304:0.106660,((83648859_Hahella_chejuensis_KCTC_2396:0.041590,120553645_Marinobacter_aquaeolei_VT8:0.068460)0.447000:0.012139,(90020571_Saccharophagus_degradans_2-40:0.069625,152998278_Marinomonas_sp._MWYL1:0.085208)0.623000:0.017864)0.926000:0.020429)0.758000:0.012683)0.990000:0.036379)0.913000:0.020944,146329600_Dichelobacter_nodosus_VCS1703A:0.186562)0.364000:0.008490,(53804616_Methylococcus_capsulatus_str._Bath:0.080179,(((148361060_Legionella_pneumophila_str._Corby:0.000000,(52840567_Legionella_pneumophila_subsp._pneum:0.000000,54293314_Legionella_pneumophila_str._Lens:0.000000)0.000000:0.000000)0.506000:0.000000,54296358_Legionella_pneumophila_str._Paris:0.003860)1.000000:0.118306,(154706901_Coxiella_burnetii_Dugway_5J108-111:0.001918,(29653583_Coxiella_burnetii_RSA_493:0.000000,161831303_Coxiella_burnetii_RSA_331:0.000000)0.470000:0.000000)1.000000:0.104801)0.972000:0.034744)0.823000:0.017590)0.760000:0.006565,((118602788_Candidatus_Ruthia_magnifica_str._Cm:0.042062,148244878_Candidatus_Vesicomyosocius_okutanii:0.013381)1.000000:0.276221,(((115315373_Francisella_tularensis_subsp._holar:0.000000,89257013_Francisella_tularensis_subsp._holar:0.001919)0.000000:0.000000,156503214_Francisella_tularensis_subsp._holar:0.001920)0.913000:0.003844,(118498136_Francisella_tularensis_subsp._novic:0.000000,(56707314_Francisella_tularensis_subsp._tular:0.000000,(110669784_Francisella_tularensis_subsp._tular:0.000000,((134301353_Francisella_tularensis_subsp._tular:0.000000,187931083_Francisella_tularensis_subsp._media:0.001908)0.000000:0.000000,167627269_Francisella_philomiragia_subsp._phi:0.009584)0.963000:0.007923)0.000000:0.000000)0.000000:0.000000)0.094000:0.000000)1.000000:0.376803)0.968000:0.066324)0.338000:0.011478,((121997656_Halorhodospira_halophila_SL1:0.080897,114319612_Alkalilimnicola_ehrlichei_MLHE-1:0.041167)1.000000:0.063949,(((((78046547_Xanthomonas_campestris_pv._vesicato:0.001933,84625051_Xanthomonas_oryzae_pv._oryzae_MAFF_:0.000000)0.000000:0.000000,58583214_Xanthomonas_oryzae_pv._oryzae_KACC1:0.000000)0.000000:0.000000,21241730_Xanthomonas_axonopodis_pv._citri_st:0.000000)0.934000:0.005831,(21230357_Xanthomonas_campestris_pv._campestr:0.001926,66769649_Xanthomonas_campestris_pv._campestr:0.001926)0.000000:0.000000)0.974000:0.025980,(((182682618_Xylella_fastidiosa_M23:0.000000,28199867_Xylella_fastidiosa_Temecula1:0.000000)0.443000:0.000000,170731246_Xylella_fastidiosa_M12:0.005838)0.882000:0.005746,15839222_Xylella_fastidiosa_9a5c:0.002042)0.997000:0.036603)1.000000:0.120310)0.816000:0.022581)0.479000:0.007195,77165794_Nitrosococcus_oceani_ATCC_19707:0.104674)0.981000:0.038033,((((((114331772_Nitrosomonas_eutropha_C91:0.021696,30249986_Nitrosomonas_europaea_ATCC_19718:0.012102)1.000000:0.085881,82701892_Nitrosospira_multiformis_ATCC_25196:0.054871)0.990000:0.038815,74316416_Thiobacillus_denitrificans_ATCC_252:0.071376)0.339000:0.017184,(((119899713_Azoarcus_sp._BH72:0.025868,56477587_Azoarcus_sp._EbN1:0.026375)0.965000:0.025995,71905954_Dechloromonas_aromatica_RCB:0.082776)0.917000:0.024344,((((171060537_Leptothrix_cholodnii_SP-6:0.047930,124268635_Methylibium_petroleiphilum_PM1:0.022491)0.899000:0.035384,((((121609223_Verminephrobacter_eiseniae_EF01-2:0.020546,(120613164_Acidovorax_avenae_subsp._citrulli_A:0.004881,(160895959_Delftia_acidovorans_SPH-1:0.021069,121596184_Acidovorax_sp._JS42:0.009914)0.361000:0.004296)0.690000:0.002878)0.733000:0.008733,89902356_Rhodoferax_ferrireducens_T118:0.040673)0.815000:0.021674,121606528_Polaromonas_naphthalenivorans_CJ2:0.010762)0.859000:0.019619,91790275_Polaromonas_sp._JS666:0.014963)0.993000:0.045535)1.000000:0.098065,((((113869444_Ralstonia_eutropha_H16:0.005908,73542873_Ralstonia_eutropha_JMP134:0.001921)0.862000:0.005821,94312265_Ralstonia_metallidurans_CH34:0.000000)0.896000:0.007608,17547753_Ralstonia_solanacearum_GMI1000:0.020811)0.992000:0.032357,(171462871_Polynucleobacter_necessarius_STIR1:0.013832,145588235_Polynucleobacter_sp._QLW-P1DMWA-1:0.009476)1.000000:0.070165)0.836000:0.029663)0.917000:0.016836,(((((((((107024311_Burkholderia_cenocepacia_AU_1054:0.000000,(116688364_Burkholderia_cenocepacia_HI2424:0.000000,(170731674_Burkholderia_cenocepacia_MC0-3:0.000000,78064916_Burkholderia_sp._383:0.001977)0.000000:0.000000)0.000000:0.000000)0.000000:0.000000,115350314_Burkholderia_ambifaria_AMMD:0.000000)0.000000:0.000000,172059333_Burkholderia_ambifaria_MC40-6:0.000000)0.884000:0.001980,134294435_Burkholderia_vietnamiensis_G4:0.000000)0.887000:0.003973,161523421_Burkholderia_multivorans_ATCC_17616:0.000000)0.875000:0.004135,((((53720829_Burkholderia_pseudomallei_K96243:0.000000,(126449748_Burkholderia_mallei_NCTC_10247:0.000000,121600456_Burkholderia_mallei_SAVP1:0.000000)0.000000:0.000000)0.000000:0.000000,(126439516_Burkholderia_pseudomallei_668:0.000000,126454290_Burkholderia_pseudomallei_1106a:0.000000)0.000000:0.000000)0.000000:0.000000,(76808643_Burkholderia_pseudomallei_1710b:0.000000,124385809_Burkholderia_mallei_NCTC_10229:0.000000)0.000000:0.000000)0.472000:0.000000,83719958_Burkholderia_thailandensis_E264:0.003985)0.938000:0.007835)0.531000:0.007784,91785473_Burkholderia_xenovorans_LB400:0.011595)0.997000:0.047579,(152980439_Janthinobacterium_sp._Marseille:0.004003,134096328_Herminiimonas_arsenicoxydans:0.000301)1.000000:0.053000)0.947000:0.021544,(((33594737_Bordetella_parapertussis_12822:0.001962,(33599007_Bordetella_bronchiseptica_RB50:0.000000,33591288_Bordetella_pertussis_Tohama_I:0.000000)0.480000:0.000000)0.835000:0.005279,163859286_Bordetella_petrii_DSM_12804:0.012543)0.712000:0.009425,187476527_Bordetella_avium_197N:0.007843)1.000000:0.050589)0.262000:0.013956)0.988000:0.037455)0.959000:0.027369)0.737000:0.008623,91774628_Methylobacillus_flagellatus_KT:0.074027)0.498000:0.012072,(((161870923_Neisseria_meningitidis_053442:0.000000,(15793170_Neisseria_meningitidis_Z2491:0.000000,(121634009_Neisseria_meningitidis_FAM18:0.000000,59802172_Neisseria_gonorrhoeae_FA_1090:0.000000)0.000000:0.000000)0.000000:0.000000)0.475000:0.000000,15676060_Neisseria_meningitidis_MC58:0.001932)1.000000:0.076925,34499648_Chromobacterium_violaceum_ATCC_1247:0.031185)1.000000:0.071527)1.000000:0.086351)1.000000:0.155279,(117924148_Magnetococcus_sp._MC-1:0.161213,((71083810_Candidatus_Pelagibacter_ubique_HTCC:0.279484,((((157825320_Rickettsia_akari_str._Hartford:0.004729,((((15604016_Rickettsia_prowazekii_str._Madrid_E:0.000000,51473339_Rickettsia_typhi_str._Wilmington:0.001902)0.925000:0.005735,157803327_Rickettsia_canadensis_str._McKiel:0.007655)0.754000:0.001897,67459538_Rickettsia_felis_URRWXCal2:0.001900)0.003000:0.000000,((15892104_Rickettsia_conorii_str._Malish_7:0.001894,(157828055_Rickettsia_rickettsii_str._Sheila_S:0.000000,165932752_Rickettsia_rickettsii_str._Iowa:0.000000)0.436000:0.000000)0.421000:0.002968,157964206_Rickettsia_massiliae_MTU5:0.005420)0.891000:0.005041)0.780000:0.003000)0.798000:0.005302,(91205968_Rickettsia_bellii_RML369-C:0.000000,157826668_Rickettsia_bellii_OSU_85-389:0.000000)0.980000:0.019690)1.000000:0.098835,148284106_Orientia_tsutsugamushi_Boryong:0.224094)0.999000:0.097965,((((88606872_Anaplasma_phagocytophilum_HZ:0.034421,56416546_Anaplasma_marginale_str._St._Maries:0.029548)0.973000:0.037172,((73666802_Ehrlichia_canis_str._Jake:0.013814,88658392_Ehrlichia_chaffeensis_str._Arkansas:0.000000)0.856000:0.009220,(58616892_Ehrlichia_ruminantium_str._Gardel:0.000000,(57238903_Ehrlichia_ruminantium_str._Welgevon:0.000000,58578835_Ehrlichia_ruminantium_str._Welgevon:0.000000)0.000000:0.000000)0.948000:0.016962)0.981000:0.043768)1.000000:0.138356,(42519942_Wolbachia_endosymbiont_of_Drosophil:0.035350,58584904_Wolbachia_endosymbiont_strain_TRS_o:0.035564)1.000000:0.152429)1.000000:0.134587,88608380_Neorickettsia_sennetsu_str._Miyayam:0.373726)0.993000:0.086843)1.000000:0.089339)0.317000:0.025643,(((114799111_Hyphomonas_neptunium_ATCC_15444:0.121294,114570352_Maricaulis_maris_MCS10:0.083662)0.684000:0.023052,(167644760_Caulobacter_sp._K31:0.003336,16124757_Caulobacter_crescentus_CB15:0.012466)1.000000:0.069623)0.988000:0.038102,(((((103486971_Sphingopyxis_alaskensis_RB2256:0.027935,((148556370_Sphingomonas_wittichii_RW1:0.031084,56551627_Zymomonas_mobilis_subsp._mobilis_ZM:0.043943)0.943000:0.017232,(87198050_Novosphingobium_aromaticivorans_DSM:0.049480,85375719_Erythrobacter_litoralis_HTCC2594:0.034106)0.930000:0.024551)0.421000:0.007318)1.000000:0.073322,(((146278576_Rhodobacter_sphaeroides_ATCC_17025:0.001866,(77462251_Rhodobacter_sphaeroides_2.4.1:0.000000,(126461113_Rhodobacter_sphaeroides_ATCC_17029:0.000000,126461127_Rhodobacter_sphaeroides_ATCC_17029:0.000000)0.000000:0.000000)0.915000:0.005968)0.981000:0.022298,119383499_Paracoccus_denitrificans_PD1222:0.060249)0.962000:0.025583,((((56698330_Silicibacter_pomeroyi_DSS-3:0.013041,99080075_Silicibacter_sp._TM1040:0.005299)0.960000:0.014057,110681145_Roseobacter_denitrificans_OCh_114:0.017485)0.959000:0.018278,161898397_Jannaschia_sp._CCS1:0.031036)0.772000:0.009700,159042824_Dinoroseobacter_shibae_DFL_12:0.024661)0.926000:0.022957)1.000000:0.102599)0.257000:0.016545,((((170750237_Methylobacterium_radiotolerans_JCM_:0.010922,163853415_Methylobacterium_extorquens_PA1:0.008948)0.959000:0.011615,170738710_Methylobacterium_sp._4-46:0.002080)0.990000:0.024937,(((158422511_Azorhizobium_caulinodans_ORS_571:0.005875,154247292_Xanthobacter_autotrophicus_Py2:0.009867)0.997000:0.030473,((146340046_Bradyrhizobium_sp._ORS278:0.001949,148256402_Bradyrhizobium_sp._BTAi1:0.001948)0.006000:0.000000,(((92117084_Nitrobacter_hamburgensis_X14:0.007827,75675542_Nitrobacter_winogradskyi_Nb-255:0.003920)0.975000:0.013301,((((90424947_Rhodopseudomonas_palustris_BisB18:0.006227,115525596_Rhodopseudomonas_palustris_BisA53:0.007810)0.981000:0.013178,91977663_Rhodopseudomonas_palustris_BisB5:0.001238)0.406000:0.002802,86749405_Rhodopseudomonas_palustris_HaA2:0.000000)0.867000:0.007035,39936331_Rhodopseudomonas_palustris_CGA009:0.008861)0.954000:0.011258)0.886000:0.005040,27380521_Bradyrhizobium_japonicum_USDA_110:0.000000)0.491000:0.003919)0.998000:0.036857)0.782000:0.015659,182678330_Beijerinckia_indica_subsp._indica_A:0.073415)0.733000:0.007989)0.945000:0.016475,(((((116251532_Rhizobium_leguminosarum_bv._viciae_:0.003866,86357297_Rhizobium_etli_CFN_42:0.000000)0.990000:0.019997,159184990_Agrobacterium_tumefaciens_str._C58:0.024331)0.363000:0.006538,(15965101_Sinorhizobium_meliloti_1021:0.000000,150396199_Sinorhizobium_medicae_WSM419:0.001938)0.963000:0.013834)0.985000:0.022098,(((((17987032_Brucella_melitensis_16M:0.000000,(62290154_Brucella_abortus_biovar_1_str._9-94:0.000000,(82700076_Brucella_melitensis_biovar_Abortus_:0.000000,(148559302_Brucella_ovis_ATCC_25840:0.000000,(163843508_Brucella_suis_ATCC_23445:0.000000,(189024390_Brucella_abortus_S19:0.000000,23502120_Brucella_suis_1330:0.000000)0.000000:0.000000)0.000000:0.000000)0.000000:0.000000)0.000000:0.000000)0.000000:0.000000)0.540000:0.000000,161619199_Brucella_canis_ATCC_23365:0.001943)0.004000:0.000000,153009277_Ochrobactrum_anthropi_ATCC_49188:0.017715)0.997000:0.024029,(((49475398_Bartonella_henselae_str._Houston-1:0.001939,49474307_Bartonella_quintana_str._Toulouse:0.007815)0.926000:0.007928,163868089_Bartonella_tribocorum_CIP_105476:0.001950)0.965000:0.013227,121602831_Bartonella_bacilliformis_KC583:0.018431)0.987000:0.019469)0.812000:0.008401,13470542_Mesorhizobium_loti_MAFF303099:0.018543)0.921000:0.015779)0.854000:0.008537,110634169_Mesorhizobium_sp._BNC1:0.014262)0.990000:0.033538)0.980000:0.034535)0.922000:0.019980,154253170_Parvibaculum_lavamentivorans_DS-1:0.048333)0.303000:0.004730,((83312239_Magnetospirillum_magneticum_AMB-1:0.049172,83594027_Rhodospirillum_rubrum_ATCC_11170:0.052286)0.860000:0.021648,(((162149180_Gluconacetobacter_diazotrophicus_PA:0.009675,58038861_Gluconobacter_oxydans_621H:0.040813)0.994000:0.038514,114327212_Granulibacter_bethesdensis_CGDNIH1:0.027527)0.593000:0.013908,148260945_Acidiphilium_cryptum_JF-5:0.058771)1.000000:0.096384)0.715000:0.015045)0.895000:0.016449)0.990000:0.069574)0.870000:0.031288)0.985000:0.050363)0.972000:0.044699,((85858138_Syntrophus_aciditrophicus_SB:0.199100,(116748984_Syntrophobacter_fumaroxidans_MPOB:0.129613,(((((120601489_Desulfovibrio_vulgaris_subsp._vulga:0.000000,46581332_Desulfovibrio_vulgaris_subsp._vulga:0.000000)0.976000:0.028304,94987347_Lawsonia_intracellularis_PHE_MN1-00:0.095155)0.356000:0.019394,78358037_Desulfovibrio_desulfuricans_G20:0.044035)1.000000:0.246433,51244969_Desulfotalea_psychrophila_LSv54:0.281424)0.972000:0.068610,158520719_Desulfococcus_oleovorans_Hxd3:0.228418)0.561000:0.026079)0.955000:0.040156)0.939000:0.032941,((162448680_Sorangium_cellulosum_So_ce_56:0.144553,(((153005082_Anaeromyxobacter_sp._Fw109-5:0.008589,86158017_Anaeromyxobacter_dehalogenans_2CP-C:0.011030)0.992000:0.030593,108761304_Myxococcus_xanthus_DK_1622:0.051007)0.997000:0.055927,((((78221839_Geobacter_metallireducens_GS-15:0.012302,39997954_Geobacter_sulfurreducens_PCA:0.005127)0.803000:0.010620,148263134_Geobacter_uraniireducens_Rf4:0.023590)0.740000:0.012109,118579112_Pelobacter_propionicus_DSM_2379:0.029210)0.970000:0.030594,77918308_Pelobacter_carbinolicus_DSM_2380:0.085150)0.999000:0.087663)0.131000:0.008405)0.956000:0.027208,42524381_Bdellovibrio_bacteriovorus_HD100:0.212730)0.590000:0.022152)0.999000:0.069970)0.913000:0.030564,(116624533_Solibacter_usitatus_Ellin6076:0.109433,94971702_Acidobacteria_bacterium_Ellin345:0.060666)1.000000:0.188768)0.977000:0.064891,((32473688_Rhodopirellula_baltica_SH_1:0.614511,(((152990017_Nitratiruptor_sp._SB155-2:0.143708,(152991727_Sulfurovum_sp._NBC37-1:0.158846,78776554_Sulfurimonas_denitrificans_DSM_1251:0.146232)0.861000:0.034542)0.948000:0.036742,((((121613040_Campylobacter_jejuni_subsp._jejuni_:0.000000,157414771_Campylobacter_jejuni_subsp._jejuni_:0.000000)0.834000:0.001882,(15791842_Campylobacter_jejuni_subsp._jejuni_:0.000000,57237532_Campylobacter_jejuni_RM1221:0.000000)0.441000:0.000000)1.000000:0.071084,118475419_Campylobacter_fetus_subsp._fetus_82:0.078147)1.000000:0.112219,157738103_Arcobacter_butzleri_RM4018:0.184387)0.933000:0.036966)0.745000:0.011515,(((((15645812_Helicobacter_pylori_26695:0.003750,108563562_Helicobacter_pylori_HPAG1:0.005601)0.000000:0.000000,109948061_Helicobacter_acinonychis_str._Sheeb:0.005601)0.336000:0.002848,15612186_Helicobacter_pylori_J99:0.010237)1.000000:0.146393,32265860_Helicobacter_hepaticus_ATCC_51449:0.076173)0.993000:0.050154,34556892_Wolinella_succinogenes_DSM_1740:0.062779)0.917000:0.023867)1.000000:0.417396)0.612000:0.040986,15606949_Aquifex_aeolicus_VF5:0.444567)0.928000:0.064697)0.959000:0.049189,(((((((89898127_Chlamydophila_felis_Fe_C-56:0.011620,29840449_Chlamydophila_caviae_GPIC:0.009713)0.276000:0.002513,62185274_Chlamydophila_abortus_S26_3:0.003353)0.770000:0.010178,(((15618005_Chlamydophila_pneumoniae_CWL029:0.000000,33241416_Chlamydophila_pneumoniae_TW-183:0.000000)0.000000:0.000000,15835616_Chlamydophila_pneumoniae_J138:0.000000)0.466000:0.000000,16753076_Chlamydophila_pneumoniae_AR39:0.001969)0.996000:0.031474)0.227000:0.006767,(((15605036_Chlamydia_trachomatis_D_UW-3_CX:0.001916,76789037_Chlamydia_trachomatis_A_HAR-13:0.000000)0.843000:0.001916,(166155400_Chlamydia_trachomatis_L2b_UCH-1_pro:0.000000,166154525_Chlamydia_trachomatis_434_Bu:0.000000)0.435000:0.000000)0.761000:0.002575,15835206_Chlamydia_muridarum_Nigg:0.007128)0.998000:0.042549)0.998000:0.079205,46446238_Candidatus_Protochlamydia_amoebophi:0.102680)1.000000:0.211677,182412057_Opitutus_terrae_PB90-1:0.242595)0.999000:0.123247,((83816372_Salinibacter_ruber_DSM_13855:0.282191,(((161833684_Candidatus_Sulcia_muelleri_GWSS:0.437924,((146299703_Flavobacterium_johnsoniae_UW101:0.018143,150025248_Flavobacterium_psychrophilum_JIP02_:0.020076)0.970000:0.026910,120436715_Gramella_forsetii_KT0803:0.060355)0.998000:0.072935)0.944000:0.039134,(((29348143_Bacteroides_thetaiotaomicron_VPI-54:0.012015,(60683450_Bacteroides_fragilis_NCTC_9343:0.000000,53715477_Bacteroides_fragilis_YCH46:0.000000)0.982000:0.021846)0.981000:0.032269,150003395_Bacteroides_vulgatus_ATCC_8482:0.019816)0.954000:0.038992,(150008874_Parabacteroides_distasonis_ATCC_850:0.031926,34540221_Porphyromonas_gingivalis_W83:0.101372)0.991000:0.055258)1.000000:0.150275)0.976000:0.068488,110639542_Cytophaga_hutchinsonii_ATCC_33406:0.129600)0.998000:0.102184)0.983000:0.071615,((((78187804_Pelodictyon_luteolum_DSM_273:0.022688,145220408_Prosthecochloris_vibrioformis_DSM_2:0.012702)0.960000:0.015811,78188335_Chlorobium_chlorochromatii_CaD3:0.043604)0.771000:0.011489,119356080_Chlorobium_phaeobacteroides_DSM_266:0.022438)0.899000:0.021499,21672996_Chlorobium_tepidum_TLS:0.025954)1.000000:0.293157)1.000000:0.187438)0.890000:0.044495)0.488000:0.035588,((((24216119_Leptospira_interrogans_serovar_Lai_:0.000000,45656647_Leptospira_interrogans_serovar_Cope:0.000000)0.491000:0.000000,(116327516_Leptospira_borgpetersenii_serovar_H:0.000000,116331871_Leptospira_borgpetersenii_serovar_H:0.000000)0.922000:0.006012)0.993000:0.065174,183221354_Leptospira_biflexa_serovar_Patoc_st:0.097587)1.000000:0.258619,((15639233_Treponema_pallidum_subsp._pallidum_:0.133424,42527922_Treponema_denticola_ATCC_35405:0.101517)0.997000:0.149125,((51598646_Borrelia_garinii_PBi:0.001975,15594734_Borrelia_burgdorferi_B31:0.000000)0.634000:0.000976,111115218_Borrelia_afzelii_PKo:0.002969)1.000000:0.290684)1.000000:0.210710)1.000000:0.175250)0.806000:0.036516,((15805937_Deinococcus_radiodurans_R1:0.044097,94984743_Deinococcus_geothermalis_DSM_11300:0.014712)1.000000:0.193246,(46199763_Thermus_thermophilus_HB27:0.000000,55981782_Thermus_thermophilus_HB8:0.000000)1.000000:0.230465)1.000000:0.382730)0.395000:0.028079,(((((((83591284_Moorella_thermoacetica_ATCC_39073:0.088969,(((((169824815_Finegoldia_magna_ATCC_29328:0.254196,160881805_Clostridium_phytofermentans_ISDg:0.177359)0.942000:0.037662,(((150392168_Alkaliphilus_metalliredigens_QYMF:0.070595,158319535_Alkaliphilus_oremlandii_OhILAs:0.068218)0.914000:0.033316,126697633_Clostridium_difficile_630:0.158440)0.966000:0.037465,((((150015036_Clostridium_beijerinckii_NCIMB_8052:0.038985,187932557_Clostridium_botulinum_B_str._Eklund:0.015676)0.979000:0.034209,(18311395_Clostridium_perfringens_str._13:0.000000,(110799233_Clostridium_perfringens_ATCC_13124:0.000000,110801957_Clostridium_perfringens_SM101:0.000000)0.000000:0.000000)0.995000:0.036640)0.958000:0.031089,(((((148381429_Clostridium_botulinum_A_str._ATCC_3:0.000000,(153933778_Clostridium_botulinum_A_str._ATCC_1:0.000000,(153935474_Clostridium_botulinum_A_str._Hall:0.000000,(153939112_Clostridium_botulinum_F_str._Langel:0.000000,170757275_Clostridium_botulinum_B1_str._Okra:0.000000)0.000000:0.000000)0.000000:0.000000)0.000000:0.000000)0.889000:0.003920,170761098_Clostridium_botulinum_A3_str._Loch_:0.000000)1.000000:0.055821,28212181_Clostridium_tetani_E88:0.055412)0.075000:0.007724,153952853_Clostridium_kluyveri_DSM_555:0.053914)0.872000:0.012640,15896392_Clostridium_acetobutylicum_ATCC_824:0.061207)0.065000:0.010567)0.925000:0.026130,118443602_Clostridium_novyi_NT:0.076233)1.000000:0.099148)0.484000:0.012226)0.925000:0.018786,(125975206_Clostridium_thermocellum_ATCC_27405:0.085874,(((167039512_Thermoanaerobacter_sp._X514:0.001981,167036793_Thermoanaerobacter_pseudethanolicus:0.001956)0.963000:0.025237,20808668_Thermoanaerobacter_tengcongensis_MB:0.036209)1.000000:0.090418,146295985_Caldicellulosiruptor_saccharolyticu:0.171495)0.935000:0.031133)0.614000:0.022628)0.917000:0.032436,((((((146317779_Streptococcus_suis_05ZYH33:0.000000,146319971_Streptococcus_suis_98HAH33:0.000000)0.985000:0.022411,(((((((116516435_Streptococcus_pneumoniae_D39:0.000000,15901784_Streptococcus_pneumoniae_TIGR4:0.000000)0.000000:0.000000,15903819_Streptococcus_pneumoniae_R6:0.000000)0.000000:0.000000,169833177_Streptococcus_pneumoniae_Hungary19A:0.001934)0.000000:0.000000,182684896_Streptococcus_pneumoniae_CGSP14:0.000000)0.994000:0.020134,(157150595_Streptococcus_gordonii_str._Challis:0.000000,125717055_Streptococcus_sanguinis_SK36:0.004055)0.870000:0.005577)0.875000:0.009196,(((55821840_Streptococcus_thermophilus_LMG_1831:0.000000,55823756_Streptococcus_thermophilus_CNRZ1066:0.000000)0.832000:0.001948,116628547_Streptococcus_thermophilus_LMD-9:0.000000)0.995000:0.022009,((((19745277_Streptococcus_pyogenes_MGAS8232:0.000000,(94989594_Streptococcus_pyogenes_MGAS10270:0.000000,(21909611_Streptococcus_pyogenes_MGAS315:0.000000,(28894988_Streptococcus_pyogenes_SSI-1:0.000000,(50913477_Streptococcus_pyogenes_MGAS10394:0.000000,(71902747_Streptococcus_pyogenes_MGAS6180:0.000000,(94991583_Streptococcus_pyogenes_MGAS2096:0.000000,(94993486_Streptococcus_pyogenes_MGAS10750:0.000000,139472961_Streptococcus_pyogenes_str._Manfred:0.000000)0.000000:0.000000)0.000000:0.000000)0.000000:0.000000)0.000000:0.000000)0.000000:0.000000)0.000000:0.000000)0.000000:0.000000)0.466000:0.000000,(15674321_Streptococcus_pyogenes_M1_GAS:0.000000,71909897_Streptococcus_pyogenes_MGAS5005:0.000000)0.843000:0.001923)0.885000:0.007656,24380333_Streptococcus_mutans_UA159:0.040611)0.203000:0.008745,((((94987714_Streptococcus_pyogenes_MGAS9429:0.031878,182684897_Streptococcus_pneumoniae_CGSP14:0.250501)0.749000:0.050029,76788022_Streptococcus_agalactiae_A909:0.000000)0.000000:0.000000,25010231_Streptococcus_agalactiae_NEM316:0.000000)0.000000:0.000000,22536344_Streptococcus_agalactiae_2603V_R:0.000000)0.960000:0.016202)0.934000:0.012572)0.971000:0.014725)0.000000:0.012757,94987715_Streptococcus_pyogenes_MGAS9429:0.000000)0.000000:0.003701)1.000000:0.104283,((116512669_Lactococcus_lactis_subsp._cremoris_:0.000000,125624760_Lactococcus_lactis_subsp._cremoris_:0.000000)0.765000:0.003403,15673782_Lactococcus_lactis_subsp._lactis_Il:0.002499)1.000000:0.149284)1.000000:0.079570,(((((161506866_Lactobacillus_helveticus_DPC_4571:0.007429,58336623_Lactobacillus_acidophilus_NCFM:0.006574)0.999000:0.061660,(116513532_Lactobacillus_delbrueckii_subsp._bu:0.000000,104773535_Lactobacillus_delbrueckii_subsp._bu:0.000000)1.000000:0.102871)0.916000:0.042910,(116628956_Lactobacillus_gasseri_ATCC_33323:0.001969,42518422_Lactobacillus_johnsonii_NCC_533:0.001963)0.999000:0.060286)1.000000:0.122698,(81429387_Lactobacillus_sakei_subsp._sakei_23:0.046912,116495960_Lactobacillus_casei_ATCC_334:0.042305)0.842000:0.017466)0.921000:0.025620,((((116334277_Lactobacillus_brevis_ATCC_367:0.030728,(184155999_Lactobacillus_fermentum_IFO_3956:0.035685,148544705_Lactobacillus_reuteri_F275:0.037390)1.000000:0.063556)0.718000:0.013476,(28377825_Lactobacillus_plantarum_WCFS1:0.038945,116493170_Pediococcus_pentosaceus_ATCC_25745:0.066638)0.818000:0.014462)0.844000:0.006837,((116618914_Leuconostoc_mesenteroides_subsp._me:0.012308,170017897_Leuconostoc_citreum_KM20:0.007651)0.996000:0.067262,116491358_Oenococcus_oeni_PSU-1:0.155518)0.997000:0.078143)0.777000:0.020894,90961179_Lactobacillus_salivarius_UCC118:0.054126)0.972000:0.028611)1.000000:0.084868)0.885000:0.018121,29377682_Enterococcus_faecalis_V583:0.048452)1.000000:0.129693,(23097567_Oceanobacillus_iheyensis_HTE831:0.060912,((((138893777_Geobacillus_thermodenitrificans_NG8:0.000000,56418633_Geobacillus_kaustophilus_HTA426:0.005845)1.000000:0.057585,((((154684625_Bacillus_amyloliquefaciens_FZB42:0.001623,16077175_Bacillus_subtilis_subsp._subtilis_s:0.010160)0.952000:0.009962,157690891_Bacillus_pumilus_SAFR-032:0.007666)0.933000:0.009957,(52078601_Bacillus_licheniformis_ATCC_14580:0.000000,52783963_Bacillus_licheniformis_ATCC_14580:0.000000)0.803000:0.004073)0.998000:0.035551,((163938110_Bacillus_weihenstephanensis_KBAB4:0.007743,30018372_Bacillus_cereus_ATCC_14579:0.000000)0.378000:0.001925,(((118475871_Bacillus_thuringiensis_str._Al_Haka:0.000000,42779183_Bacillus_cereus_ATCC_10987:0.000000)0.000000:0.000000,(49479286_Bacillus_thuringiensis_serovar_konk:0.000000,52145116_Bacillus_cereus_E33L:0.000000)0.000000:0.000000)0.000000:0.000000,(30260293_Bacillus_anthracis_str._Ames:0.000000,(49183136_Bacillus_anthracis_str._Sterne:0.000000,50196908_Bacillus_anthracis_str._Ames_Ancest:0.000000)0.000000:0.000000)0.919000:0.001925)0.000000:0.000000)0.988000:0.024201)0.065000:0.012230)0.894000:0.015035,((15612689_Bacillus_halodurans_C-125:0.014599,56961924_Bacillus_clausii_KSM-K16:0.039694)0.992000:0.026638,172056132_Exiguobacterium_sibiricum_255-15:0.107922)0.741000:0.007232)0.832000:0.008792,((169830046_Lysinibacillus_sphaericus_C3-41:0.072641,((46906495_Listeria_monocytogenes_str._4b_F236:0.000000,16802304_Listeria_monocytogenes_EGD-e:0.000000)0.000000:0.000000,(116871647_Listeria_welshimeri_serovar_6b_str.:0.000000,16799362_Listeria_innocua_Clip11262:0.000000)0.000000:0.000000)1.000000:0.075713)0.563000:0.016490,((((((15926220_Staphylococcus_aureus_subsp._aureus:0.000000,(49485407_Staphylococcus_aureus_subsp._aureus:0.000000,(21282226_Staphylococcus_aureus_subsp._aureus:0.000000,(82750250_Staphylococcus_aureus_RF122:0.000000,(162138570_Staphylococcus_aureus_subsp._aureus:0.000000,(161353532_Staphylococcus_aureus_subsp._aureus:0.000000,(150393049_Staphylococcus_aureus_subsp._aureus:0.000000,(151220716_Staphylococcus_aureus_subsp._aureus:0.000000,(156978871_Staphylococcus_aureus_subsp._aureus:0.000000,(161508782_Staphylococcus_aureus_subsp._aureus:0.000000,(15923532_Staphylococcus_aureus_subsp._aureus:0.001918,57651418_Staphylococcus_aureus_subsp._aureus:0.003838)0.441000:0.000000)0.000000:0.000000)0.000000:0.000000)0.000000:0.000000)0.000000:0.000000)0.000000:0.000000)0.000000:0.000000)0.000000:0.000000)0.000000:0.000000)0.000000:0.000000)0.000000:0.000000,148267002_Staphylococcus_aureus_subsp._aureus:0.007684)0.000000:0.000000,49482772_Staphylococcus_aureus_subsp._aureus:0.001918)0.959000:0.007807,(57866134_Staphylococcus_epidermidis_RP62A:0.000000,27467224_Staphylococcus_epidermidis_ATCC_122:0.000000)0.741000:0.001832)0.426000:0.001991,70727464_Staphylococcus_haemolyticus_JCSC143:0.007818)0.921000:0.012604,73663522_Staphylococcus_saprophyticus_subsp.:0.021410)1.000000:0.119253)0.874000:0.015167)0.907000:0.017598)0.606000:0.024985)1.000000:0.129998)0.817000:0.028973,51894220_Symbiobacterium_thermophilum_IAM_14:0.152126)0.959000:0.027823)0.285000:0.006216,(89893209_Desulfitobacterium_hafniense_Y51:0.073040,167629459_Heliobacterium_modesticaldum_Ice1:0.058340)0.994000:0.043809)0.786000:0.009656,((134298085_Desulfotomaculum_reducens_MI-1:0.100140,147676647_Pelotomaculum_thermopropionicum_SI:0.056291)0.917000:0.029293,(78043606_Carboxydothermus_hydrogenoformans_Z:0.105906,169830427_Candidatus_Desulforudis_audaxviator:0.141623)0.410000:0.028354)0.907000:0.022245)0.033000:0.025206,114567849_Syntrophomonas_wolfei_subsp._wolfei:0.215915)0.980000:0.049352,((((50843338_Propionibacterium_acnes_KPA171202:0.145261,119714958_Nocardioides_sp._JS614:0.097915)0.790000:0.028471,((152964649_Kineococcus_radiotolerans_SRS30216:0.117008,((21223036_Streptomyces_coelicolor_A3:0.019924,(182436662_Streptomyces_griseus_subsp._griseus:0.026101,29831457_Streptomyces_avermitilis_MA-4680:0.013999)0.543000:0.007228)0.999000:0.044793,(117927508_Acidothermus_cellulolyticus_11B:0.088548,((((111220537_Frankia_alni_ACN14a:0.005218,86739286_Frankia_sp._CcI3:0.016058)0.671000:0.006681,158317799_Frankia_sp._EAN1pec:0.013563)1.000000:0.040890,(((((111018959_Rhodococcus_sp._RHA1:0.028642,(54027073_Nocardia_farcinica_IFM_10152:0.011616,54026619_Nocardia_farcinica_IFM_10152:0.062958)0.938000:0.015349)0.846000:0.012138,(((((((15607807_Mycobacterium_tuberculosis_H37Rv:0.000000,31791851_Mycobacterium_bovis_AF2122_97:0.000000)0.000000:0.000000,(((15840070_Mycobacterium_tuberculosis_CDC1551:0.000000,148821872_Mycobacterium_tuberculosis_F11:0.001953)0.000000:0.000000,148660441_Mycobacterium_tuberculosis_H37Ra:0.000000)0.000000:0.000000,121636588_Mycobacterium_bovis_BCG_str._Pasteu:0.000000)0.000000:0.000000)0.991000:0.017658,(15828010_Mycobacterium_leprae_TN:0.003927,(118465939_Mycobacterium_avium_104:0.000000,41410228_Mycobacterium_avium_subsp._paratube:0.000000)0.962000:0.007867)0.002000:0.000000)0.702000:0.007296,(118616532_Mycobacterium_ulcerans_Agy99:0.001945,183981015_Mycobacterium_marinum_M:0.000000)0.756000:0.002514)0.962000:0.012473,118468129_Mycobacterium_smegmatis_str._MC2_15:0.007031)0.889000:0.008616,((145225673_Mycobacterium_gilvum_PYR-GCK:0.003876,120402269_Mycobacterium_vanbaalenii_PYR-1:0.000000)0.884000:0.013673,(119867039_Mycobacterium_sp._KMS:0.000000,(108797943_Mycobacterium_sp._MCS:0.000000,126433605_Mycobacterium_sp._JLS:0.000000)0.000000:0.000000)0.459000:0.000000)0.895000:0.007432)0.825000:0.008582,169630948_Mycobacterium_abscessus:0.017837)0.974000:0.019367)0.952000:0.023564,((((145294640_Corynebacterium_glutamicum_R:0.014336,(62389386_Corynebacterium_glutamicum_ATCC_130:0.000000,19551731_Corynebacterium_glutamicum_ATCC_130:0.000000)0.493000:0.000000)0.998000:0.024695,25027053_Corynebacterium_efficiens_YS-314:0.005464)0.993000:0.038318,38233060_Corynebacterium_diphtheriae_NCTC_13:0.049802)0.998000:0.061402,(68536938_Corynebacterium_jeikeium_K411:0.014291,172039980_Corynebacterium_urealyticum_DSM_710:0.034070)0.848000:0.019284)1.000000:0.106847)0.977000:0.038060,134103282_Saccharopolyspora_erythraea_NRRL_23:0.051710)0.990000:0.045314,(159039844_Salinispora_arenicola_CNS-205:0.026931,145596444_Salinispora_tropica_CNB-440:0.021217)1.000000:0.100480)0.981000:0.038032)0.974000:0.026862,72163053_Thermobifida_fusca_YX:0.100965)0.746000:0.020110)0.993000:0.035425)0.956000:0.033592)0.519000:0.014137,(((119960861_Arthrobacter_aurescens_TC1:0.005857,116671530_Arthrobacter_sp._FB24:0.000000)0.999000:0.036093,163840927_Renibacterium_salmoninarum_ATCC_332:0.039550)0.999000:0.072038,(((170780719_Clavibacter_michiganensis_subsp._se:0.003118,148273815_Clavibacter_michiganensis_subsp._mi:0.015088)0.979000:0.028167,50955586_Leifsonia_xyli_subsp._xyli_str._CTC:0.038902)0.973000:0.040724,(28493038_Tropheryma_whipplei_str._Twist:0.000000,28572249_Tropheryma_whipplei_TW08_27:0.000000)1.000000:0.242744)0.998000:0.096072)0.978000:0.036187)0.581000:0.011112)0.860000:0.050430,(23465772_Bifidobacterium_longum_NCC2705:0.044579,119026337_Bifidobacterium_adolescentis_ATCC_1:0.010724)1.000000:0.245049)1.000000:0.138954,108804981_Rubrobacter_xylanophilus_DSM_9941:0.308659)0.993000:0.078310)0.841000:0.031616,(((159896777_Herpetosiphon_aurantiacus_ATCC_2377:0.103521,163846452_Chloroflexus_aurantiacus_J-10-fl:0.045232)0.099000:0.016928,(156741580_Roseiflexus_castenholzii_DSM_13941:0.004715,148655415_Roseiflexus_sp._RS-1:0.013383)0.992000:0.050258)1.000000:0.149144,((147669223_Dehalococcoides_sp._BAV1:0.000000,73748443_Dehalococcoides_sp._CBDB1:0.000000)0.738000:0.006973,57234592_Dehalococcoides_ethenogenes_195:0.008657)1.000000:0.362727)0.920000:0.080172)0.983000:0.054141,((((86605128_Synechococcus_sp._JA-3-3Ab:0.005655,86609871_Synechococcus_sp._JA-2-3Ba:0.006670)0.999000:0.070584,(((((((172038401_Cyanothece_sp._ATCC_51142:0.020504,16329957_Synechocystis_sp._PCC_6803:0.045389)0.935000:0.017058,166368191_Microcystis_aeruginosa_NIES-843:0.047888)0.911000:0.017031,170078649_Synechococcus_sp._PCC_7002:0.054961)0.907000:0.012780,(113476515_Trichodesmium_erythraeum_IMS101:0.086905,(17229086_Nostoc_sp._PCC_7120:0.002678,75910405_Anabaena_variabilis_ATCC_29413:0.001298)0.996000:0.049546)0.948000:0.021945)0.624000:0.010795,37521852_Gloeobacter_violaceus_PCC_7421:0.114630)0.413000:0.009537,((158336724_Acaryochloris_marina_MBIC11017:0.061524,22298184_Thermosynechococcus_elongatus_BP-1:0.045038)0.198000:0.007784,(56752516_Synechococcus_elongatus_PCC_6301:0.004025,81300331_Synechococcus_elongatus_PCC_7942:0.000000)1.000000:0.052548)0.930000:0.013956)0.964000:0.027984,((((33863774_Prochlorococcus_marinus_str._MIT_93:0.001973,124022146_Prochlorococcus_marinus_str._MIT_93:0.000000)0.970000:0.015603,(148240398_Synechococcus_sp._WH_7803:0.000000,((((((((126697014_Prochlorococcus_marinus_str._MIT_93:0.000000,157414087_Prochlorococcus_marinus_str._MIT_92:0.001955)0.608000:0.000345,123969221_Prochlorococcus_marinus_str._AS9601:0.003711)0.816000:0.002605,(123966898_Prochlorococcus_marinus_str._MIT_95:0.000000,33862041_Prochlorococcus_marinus_subsp._past:0.001943)0.963000:0.009243)0.839000:0.003776,78779962_Prochlorococcus_marinus_str._MIT_93:0.003844)0.999000:0.030322,(33241089_Prochlorococcus_marinus_subsp._mari:0.014830,159904148_Prochlorococcus_marinus_str._MIT_92:0.007415)0.815000:0.006405)0.480000:0.007040,(72382854_Prochlorococcus_marinus_str._NATL2A:0.001998,124026591_Prochlorococcus_marinus_str._NATL1A:0.001942)0.996000:0.022606)0.907000:0.010187,113953748_Synechococcus_sp._CC9311:0.006213)0.000000:0.000000,((78213583_Synechococcus_sp._CC9605:0.000000,78184182_Synechococcus_sp._CC9902:0.005929)0.889000:0.009341,33865147_Synechococcus_sp._WH_8102:0.010655)0.995000:0.024142)0.865000:0.005724)0.918000:0.010446)0.914000:0.019050,148243058_Synechococcus_sp._RCC307:0.115541)0.742000:0.044184,148243057_Synechococcus_sp._RCC307:0.000000)0.934000:0.093239)0.671000:0.017417)0.843000:0.227457,124485982_Methanocorpusculum_labreanum_Z:5.320448)0.781000:0.097716,((160901839_Petrotoga_mobilis_SJ95:0.391197,(((154250447_Fervidobacterium_nodosum_Rt17-B1:0.234455,150020400_Thermosipho_melanesiensis_BI429:0.106336)0.998000:0.089095,157363341_Thermotoga_lettingae_TMO:0.159048)0.658000:0.060630,(15643224_Thermotoga_maritima_MSB8:0.010363,148269602_Thermotoga_petrophila_RKU-1:0.007874)1.000000:0.238299)0.954000:0.072671)0.982000:0.220657,116335064_Candidatus_Carsonella_ruddii_PV:2.070068)0.964000:0.120943)0.405000:0.041711)0.901000:0.024567)0.928000:0.072234,19705327_Fusobacterium_nucleatum_subsp._nucl:0.459711)0.992000:0.088381,((85057741_Aster_yellows_witches-broom_phytopl:0.005709,39938746_Onion_yellows_phytoplasma_OY-M:0.005808)1.000000:0.269345,162447041_Acholeplasma_laidlawii_PG-8A:0.180024)1.000000:0.387839)0.984000:0.096461,((((31544417_Mycoplasma_gallisepticum_R:0.183191,(12045200_Mycoplasma_genitalium_G37:0.055560,13508255_Mycoplasma_pneumoniae_M129:0.051043)1.000000:0.320300)0.962000:0.091278,26553531_Mycoplasma_penetrans_HF-2:0.239697)0.332000:0.053639,(13357745_Ureaplasma_parvum_serovar_3_str._AT:0.006719,170761945_Ureaplasma_parvum_serovar_3_str._AT:0.014752)1.000000:0.350564)1.000000:0.351598,((42561522_Mycoplasma_mycoides_subsp._mycoides:0.007129,83319487_Mycoplasma_capricolum_subsp._capric:0.005943)0.999000:0.098448,50365415_Mesoplasma_florum_L1:0.155325)1.000000:0.246003)0.845000:0.071253)1.000000:0.406511,((15829017_Mycoplasma_pulmonis_UAB_CTIP:0.225277,(148377875_Mycoplasma_agalactiae_PG2:0.284330,71894497_Mycoplasma_synoviae_53:0.262467)0.989000:0.116966)0.429000:0.041004,47459116_Mycoplasma_mobile_163K:0.218165)0.914000:0.079159)1.000000:0.400847,71893967_Mycoplasma_hyopneumoniae_J:0.000000)0.418000:0.001875,72080945_Mycoplasma_hyopneumoniae_7448:0.000000,54020629_Mycoplasma_hyopneumoniae_232:0.001873);
