# Supplementary material for: Genome-wide phylogenetic analysis of the pathogenic potential of Vibrio furnissii
Source: Front Microbiol. 2014 Aug 21;5:435. doi: 10.3389/fmicb.2014.00435 (PMC4139957; doi:10.3389/fmicb.2014.00435)
Supplement: Supplementary file 1 [file DataSheet1.ZIP › all_vfu_trees/VfuA00039.afa-gb-o.phylip_phyml_tree.txt]

((((((((((((((((((((((26250757_Escherichia_coli_CFT073:0.000000,(82778839_Shigella_dysenteriae_Sd197:0.000000,(91212808_Escherichia_coli_UTI89:0.000000,110644321_Escherichia_coli_536:0.000000)0.000000:0.000000)0.000000:0.000000)0.000000:0.000000,((89110053_Escherichia_coli_W3110:0.000000,16131816_Escherichia_coli_str._K-12_substr._:0.000000)0.000000:0.000000,((15834163_Escherichia_coli_O157_H7_str._Sakai:0.000000,24115271_Shigella_flexneri_2a_str._301:0.000000)0.000000:0.000000,(30064731_Shigella_flexneri_2a_str._2457T:0.000000,(82546328_Shigella_boydii_Sb227:0.000000,(110807836_Shigella_flexneri_5_str._8401:0.000000,(157163454_Escherichia_coli_HS:0.000000,(157156657_Escherichia_coli_E24377A:0.000000,(170022011_Escherichia_coli_ATCC_8739:0.000000,(170083446_Escherichia_coli_str._K-12_substr._:0.000000,170681674_Escherichia_coli_SECEC_SMS-3-5:0.000000)0.000000:0.000000)0.000000:0.000000)0.000000:0.000000)0.000000:0.000000)0.000000:0.000000)0.000000:0.000000)0.000000:0.000000)0.000000:0.000000)0.000000:0.000000)0.000000:0.000000,15804576_Escherichia_coli_O157_H7_EDL933:0.000000)0.000000:0.000000,187732407_Shigella_boydii_CDC_3083-94:0.000000)0.841000:0.009517,((161505366_Salmonella_enterica_subsp._arizonae:0.009475,(157147220_Citrobacter_koseri_ATCC_BAA-895:0.000000,(((((((152972844_Klebsiella_pneumoniae_subsp._pneumo:0.009415,156935816_Enterobacter_sakazakii_ATCC_BAA-894:0.000000)0.000000:0.000000,161617289_Salmonella_enterica_subsp._enterica:0.000000)0.000000:0.000000,162139513_Salmonella_enterica_subsp._enterica:0.000000)0.000000:0.000000,56415979_Salmonella_enterica_subsp._enterica:0.000000)0.000000:0.000000,29143789_Salmonella_enterica_subsp._enterica:0.000000)0.000000:0.000000,16762301_Salmonella_enterica_subsp._enterica:0.000000)0.000000:0.000000,16767406_Salmonella_typhimurium_LT2:0.000000)0.000000:0.000000)0.857000:0.009441)0.000000:0.000000,74314480_Shigella_sonnei_Ss046:0.000000)0.000000:0.000000)0.788000:0.010168,(146309863_Enterobacter_sp._638:0.000000,157368525_Serratia_proteamaculans_568:0.080019)0.776000:0.009534)0.836000:0.023690,50119182_Erwinia_carotovora_subsp._atrosepti:0.036213)0.872000:0.042612,((((((15616664_Buchnera_aphidicola_str._APS:0.065071,30410810_Buchnera_aphidicola_str._Sg:0.040349)0.846000:0.085916,27904548_Buchnera_aphidicola_str._Bp:0.161382)0.902000:0.102790,(71892327_Candidatus_Blochmannia_pennsylvanic:0.125429,33520001_Candidatus_Blochmannia_floridanus:0.138289)0.903000:0.089785)0.426000:0.068244,94676695_Baumannia_cicadellinicola_str._Hc:0.207013)0.840000:0.059760,85058111_Sodalis_glossinidius_str._morsitans:0.038438)0.776000:0.023948,37524447_Photorhabdus_luminescens_subsp._lau:0.067355)0.490000:0.029395)0.316000:0.034730,(((162419344_Yersinia_pestis_Angola:0.000000,(153949418_Yersinia_pseudotuberculosis_IP_3175:0.000000,170022596_Yersinia_pseudotuberculosis_YPIII:0.000000)0.000000:0.000000)0.000000:0.000000,((16123885_Yersinia_pestis_CO92:0.000000,22124398_Yersinia_pestis_KIM:0.000000)0.000000:0.000000,((51594637_Yersinia_pseudotuberculosis_IP_3295:0.000000,108810384_Yersinia_pestis_Nepal516:0.000000)0.000000:0.000000,(108809611_Yersinia_pestis_Antiqua:0.000000,145600989_Yersinia_pestis_Pestoides_F:0.000000)0.000000:0.000000)0.000000:0.000000)0.000000:0.000000)0.000000:0.000000,123440674_Yersinia_enterocolitica_subsp._ente:0.038331)0.980000:0.104437)0.212000:0.031563,((145297377_Aeromonas_salmonicida_subsp._salmon:0.037277,117620804_Aeromonas_hydrophila_subsp._hydroph:0.009539)0.889000:0.034296,((((((126209185_Actinobacillus_pleuropneumoniae_L20:0.000000,165977156_Actinobacillus_pleuropneumoniae_ser:0.000000)0.836000:0.019449,152977729_Actinobacillus_succinogenes_130Z:0.052267)0.597000:0.013930,33152868_Haemophilus_ducreyi_35000HP:0.046176)0.437000:0.019210,15603603_Pasteurella_multocida_subsp._multoc:0.037799)0.768000:0.010613,(113460318_Haemophilus_somnus_129PT:0.000000,170718529_Haemophilus_somnus_2336:0.000000)0.760000:0.012227)0.966000:0.048412,(((16272584_Haemophilus_influenzae_Rd_KW20:0.000000,68249219_Haemophilus_influenzae_86-028NP:0.000000)0.000000:0.000000,(148826726_Haemophilus_influenzae_PittEE:0.000000,148827818_Haemophilus_influenzae_PittGG:0.000000)0.000000:0.000000)0.926000:0.035944,161511007_Mannheimia_succiniciproducens_MBEL5:0.030446)0.002000:0.000000)0.988000:0.088468)0.856000:0.037193)0.778000:0.030667,(119947050_Psychromonas_ingrahamii_37:0.268204,((((((24371821_Shewanella_oneidensis_MR-1:0.000000,(120596981_Shewanella_sp._W3-18-1:0.000000,146294849_Shewanella_putrefaciens_CN-32:0.000000)0.000000:0.000000)0.000000:0.000000,((114045699_Shewanella_sp._MR-7:0.000000,117918649_Shewanella_sp._ANA-3:0.000000)0.899000:0.018767,113968536_Shewanella_sp._MR-4:0.000000)0.759000:0.009223)0.555000:0.018497,((126090331_Shewanella_baltica_OS155:0.000000,126090339_Shewanella_baltica_OS155:0.000000)0.000000:0.000000,(152998741_Shewanella_baltica_OS185:0.000000,160873318_Shewanella_baltica_OS195:0.000000)0.000000:0.000000)0.000000:0.000000)0.967000:0.048687,119773346_Shewanella_amazonensis_SB2B:0.030151)0.746000:0.011420,(((170729017_Shewanella_woodyi_ATCC_51908:0.056191,157377457_Shewanella_sediminis_HAW-EB3:0.105937)0.941000:0.065284,127511084_Shewanella_loihica_PV-4:0.034380)0.000000:0.000000,(((157960006_Shewanella_pealeana_ATCC_700345:0.045210,167626047_Shewanella_halifaxensis_HAW-EB4:0.034170)0.833000:0.024870,114561328_Shewanella_frigidimarina_NCIMB_400:0.082516)0.895000:0.033062,91791531_Shewanella_denitrificans_OS217:0.041547)0.864000:0.055362)0.871000:0.023360)0.968000:0.083755,((78484632_Thiomicrospira_crunogena_XCL-2:0.169405,77359192_Pseudoalteromonas_haloplanktis_TAC1:0.167601)0.463000:0.040968,(109896925_Pseudoalteromonas_atlantica_T6c:0.175657,56459455_Idiomarina_loihiensis_L2TR:0.077802)0.942000:0.091689)0.000000:0.000000)0.099000:0.040233)0.832000:0.049605)0.836000:0.027877,((((((161936281_Photobacterium_profundum_SS9:0.102949,59713022_Vibrio_fischeri_ES114:0.019912)0.820000:0.022178,(156972586_Vibrio_harveyi_ATCC_BAA-1116:0.009909,28899697_Vibrio_parahaemolyticus_RIMD_221063:0.009601)0.939000:0.040191)0.942000:0.059055,(27364615_Vibrio_vulnificus_CMCP6:0.000000,37681344_Vibrio_vulnificus_YJ016:0.000000)0.890000:0.041142)0.520000:0.040035,(15640354_Vibrio_cholerae_O1_biovar_eltor_str:0.000000,147673429_Vibrio_cholerae_O395:0.000000)0.903000:0.039672)0.520000:0.038554,XX_VfuA00039_:0.000001)0.861000:0.056496,((50083578_Acinetobacter_sp._ADP1:0.004647,(126640374_Acinetobacter_baumannii_ATCC_17978:0.000000,(169634595_Acinetobacter_baumannii:0.000000,169797454_Acinetobacter_baumannii:0.000000)0.000000:0.000000)0.766000:0.014002)0.998000:0.221284,(((21230356_Xanthomonas_campestris_pv._campestr:0.000000,66769650_Xanthomonas_campestris_pv._campestr:0.000000)0.575000:0.003378,(58583215_Xanthomonas_oryzae_pv._oryzae_KACC1:0.000000,84625052_Xanthomonas_oryzae_pv._oryzae_MAFF_:0.000000)0.927000:0.036804)0.878000:0.049492,(21241729_Xanthomonas_axonopodis_pv._citri_st:0.009582,78046546_Xanthomonas_campestris_pv._vesicato:0.000000)0.886000:0.053542)0.996000:0.180783)0.824000:0.042908)0.404000:0.012410)0.848000:0.053837,(((56707313_Francisella_tularensis_subsp._tular:0.000000,110669783_Francisella_tularensis_subsp._tular:0.000000)0.922000:0.028750,167627268_Francisella_philomiragia_subsp._phi:0.000000)0.998000:0.168747,146329892_Dichelobacter_nodosus_VCS1703A:0.204696)0.696000:0.078120)0.936000:0.088816,((120553644_Marinobacter_aquaeolei_VT8:0.074763,(83648860_Hahella_chejuensis_KCTC_2396:0.105220,90020570_Saccharophagus_degradans_2-40:0.077602)0.177000:0.034042)0.739000:0.020189,(((77165795_Nitrosococcus_oceani_ATCC_19707:0.103123,((52840566_Legionella_pneumophila_subsp._pneum:0.000000,(54296357_Legionella_pneumophila_str._Paris:0.000000,(54293313_Legionella_pneumophila_str._Lens:0.000000,148361061_Legionella_pneumophila_str._Corby:0.000000)0.000000:0.000000)0.000000:0.000000)0.966000:0.073141,53804625_Methylococcus_capsulatus_str._Bath:0.129272)0.842000:0.038390)0.000000:0.000000,(121997657_Halorhodospira_halophila_SL1:0.138250,114319611_Alkalilimnicola_ehrlichei_MLHE-1:0.018696)0.871000:0.093115)0.981000:0.120634,((((71066443_Psychrobacter_arcticus_273-4:0.009487,93007002_Psychrobacter_cryohalolentis_K5:0.000000)0.747000:0.024341,148653834_Psychrobacter_sp._PRwf-1:0.065237)0.891000:0.072221,148244879_Candidatus_Vesicomyosocius_okutanii:0.324045)0.798000:0.053792,110833238_Alcanivorax_borkumensis_SK2:0.104380)0.907000:0.076392)0.894000:0.049330)0.077000:0.038628)0.327000:0.024208,(152998279_Marinomonas_sp._MWYL1:0.146477,92112546_Chromohalobacter_salexigens_DSM_304:0.114660)0.820000:0.044000)0.733000:0.056708,((146308931_Pseudomonas_mendocina_ymp:0.032202,104779747_Pseudomonas_entomophila_L48:0.024646)0.881000:0.051172,146281162_Pseudomonas_stutzeri_A1501:0.062092)0.995000:0.164258)0.704000:0.047702,(187476526_Bordetella_avium_197N:0.027244,(33599006_Bordetella_bronchiseptica_RB50:0.000000,(33594736_Bordetella_parapertussis_12822:0.000000,33591287_Bordetella_pertussis_Tohama_I:0.000000)0.000000:0.000000)0.536000:0.002239)0.996000:0.263074)0.610000:0.052314,((15676059_Neisseria_meningitidis_MC58:0.000000,(15793171_Neisseria_meningitidis_Z2491:0.000000,(121634008_Neisseria_meningitidis_FAM18:0.000000,(161870924_Neisseria_meningitidis_053442:0.000000,59802173_Neisseria_gonorrhoeae_FA_1090:0.009430)0.000000:0.000000)0.000000:0.000000)0.000000:0.000000)0.849000:0.041320,34499649_Chromobacterium_violaceum_ATCC_1247:0.086639)0.985000:0.185000)0.954000:0.094652,((15612685_Bacillus_halodurans_C-125:0.086641,172056130_Exiguobacterium_sibiricum_255-15:0.198840)0.759000:0.050147,23097565_Oceanobacillus_iheyensis_HTE831:0.116901)0.820000:0.052334)0.944000:0.087848,(187934836_Clostridium_botulinum_B_str._Eklund:0.016593,150015035_Clostridium_beijerinckii_NCIMB_8052:0.072066)0.676000:0.032384)0.929000:0.058292,18311396_Clostridium_perfringens_str._13:0.028309)0.551000:0.000000,110801178_Clostridium_perfringens_ATCC_13124:0.000000,110803514_Clostridium_perfringens_SM101:0.000000);
