# Supplementary material for: Genome-wide phylogenetic analysis of the pathogenic potential of Vibrio furnissii
Source: Front Microbiol. 2014 Aug 21;5:435. doi: 10.3389/fmicb.2014.00435 (PMC4139957; doi:10.3389/fmicb.2014.00435)
Supplement: Supplementary file 1 [file DataSheet1.ZIP › all_vfu_trees/VfuA00040.afa-gb-o.phylip_phyml_tree.txt]

((((((((((((((((((((((((((((((16131815_Escherichia_coli_str._K-12_substr._:0.000000,(15804575_Escherichia_coli_O157_H7_EDL933:0.000000,(15834162_Escherichia_coli_O157_H7_str._Sakai:0.000000,(24115270_Shigella_flexneri_2a_str._301:0.000000,26250755_Escherichia_coli_CFT073:0.000000)0.000000:0.000000)0.000000:0.000000)0.000000:0.000000)0.000000:0.000000,89110054_Escherichia_coli_W3110:0.000000)0.000000:0.000000,(30064732_Shigella_flexneri_2a_str._2457T:0.000000,74314479_Shigella_sonnei_Ss046:0.000000)0.000000:0.000000)0.000000:0.000000,(82778840_Shigella_dysenteriae_Sd197:0.000000,82546327_Shigella_boydii_Sb227:0.000000)0.000000:0.000000)0.000000:0.000000,(91212809_Escherichia_coli_UTI89:0.000000,110644320_Escherichia_coli_536:0.000000)0.000000:0.000000)0.000000:0.000000,(110807835_Shigella_flexneri_5_str._8401:0.000000,117626248_Escherichia_coli_APEC_O1:0.000000)0.000000:0.000000)0.000000:0.000000,(157163453_Escherichia_coli_HS:0.000000,(157156972_Escherichia_coli_E24377A:0.000000,170022012_Escherichia_coli_ATCC_8739:0.000000)0.000000:0.000000)0.000000:0.000000)0.000000:0.000000,(170083445_Escherichia_coli_str._K-12_substr._:0.000000,170683724_Escherichia_coli_SECEC_SMS-3-5:0.000000)0.000000:0.000000)0.000000:0.000000,187734099_Shigella_boydii_CDC_3083-94:0.000000)0.471000:0.000000,156935817_Enterobacter_sakazakii_ATCC_BAA-894:0.014529)0.796000:0.014669,(157147221_Citrobacter_koseri_ATCC_BAA-895:0.000000,(((16767405_Salmonella_typhimurium_LT2:0.000000,16762302_Salmonella_enterica_subsp._enterica:0.000000)0.000000:0.000000,(29143790_Salmonella_enterica_subsp._enterica:0.000000,(56415978_Salmonella_enterica_subsp._enterica:0.000000,(62182605_Salmonella_enterica_subsp._enterica:0.000000,(152972843_Klebsiella_pneumoniae_subsp._pneumo:0.000000,(161505367_Salmonella_enterica_subsp._arizonae:0.000000,161617288_Salmonella_enterica_subsp._enterica:0.000000)0.000000:0.000000)0.000000:0.000000)0.000000:0.000000)0.000000:0.000000)0.000000:0.000000)0.488000:0.000000,(146309862_Enterobacter_sp._638:0.014604,50119181_Erwinia_carotovora_subsp._atrosepti:0.014575)0.800000:0.014134)0.762000:0.014554)0.804000:0.014619)0.569000:0.014607,(((((108810383_Yersinia_pestis_Nepal516:0.000000,((45442866_Yersinia_pestis_biovar_Microtus_str:0.000000,51594636_Yersinia_pseudotuberculosis_IP_3295:0.000000)0.000000:0.000000,(16123886_Yersinia_pestis_CO92:0.000000,22124397_Yersinia_pestis_KIM:0.000000)0.000000:0.000000)0.000000:0.000000)0.000000:0.000000,108809612_Yersinia_pestis_Antiqua:0.000000)0.000000:0.000000,((145600990_Yersinia_pestis_Pestoides_F:0.000000,153949060_Yersinia_pseudotuberculosis_IP_3175:0.000000)0.000000:0.000000,(162418901_Yersinia_pestis_Angola:0.000000,170022595_Yersinia_pseudotuberculosis_YPIII:0.000000)0.000000:0.000000)0.000000:0.000000)0.894000:0.029481,123440673_Yersinia_enterocolitica_subsp._ente:0.014800)0.789000:0.029642,(((94676740_Baumannia_cicadellinicola_str._Hc:0.175797,(((21672330_Buchnera_aphidicola_str._Sg:0.042696,15616665_Buchnera_aphidicola_str._APS:0.072253)0.952000:0.220718,27904549_Buchnera_aphidicola_str._Bp:0.408441)0.708000:0.122842,((32491269_Wigglesworthia_glossinidia_endosymb:0.278695,116514970_Buchnera_aphidicola_str._Cc:0.774743)0.797000:0.182030,(71892328_Candidatus_Blochmannia_pennsylvanic:0.340920,33520002_Candidatus_Blochmannia_floridanus:0.482530)0.906000:0.290876)0.811000:0.154601)0.876000:0.122250)0.869000:0.127014,157368524_Serratia_proteamaculans_568:0.015833)0.497000:0.014573,85058110_Sodalis_glossinidius_str._morsitans:0.000000)0.831000:0.029191)0.774000:0.014971)0.004000:0.000000,37524446_Photorhabdus_luminescens_subsp._lau:0.090559)0.882000:0.030925,(((((52424264_Mannheimia_succiniciproducens_MBEL5:0.022970,(126209184_Actinobacillus_pleuropneumoniae_L20:0.000000,33152869_Haemophilus_ducreyi_35000HP:0.000000)0.906000:0.037888)0.807000:0.024121,152977730_Actinobacillus_succinogenes_130Z:0.000000)0.789000:0.014952,(170718518_Haemophilus_somnus_2336:0.013223,113460317_Haemophilus_somnus_129PT:0.014145)0.002000:0.000000)0.754000:0.014844,15603604_Pasteurella_multocida_subsp._multoc:0.046340)0.759000:0.015022,((16272583_Haemophilus_influenzae_Rd_KW20:0.014043,(148826727_Haemophilus_influenzae_PittEE:0.000000,148827817_Haemophilus_influenzae_PittGG:0.000000)0.437000:0.000000)0.000000:0.000000,68249218_Haemophilus_influenzae_86-028NP:0.013963)0.930000:0.056311)0.750000:0.014226)0.900000:0.065817,((145297376_Aeromonas_salmonicida_subsp._salmon:0.039699,117620749_Aeromonas_hydrophila_subsp._hydroph:0.047343)0.757000:0.029463,(((70732891_Pseudomonas_fluorescens_Pf-5:0.029764,77461309_Pseudomonas_fluorescens_PfO-1:0.043538)0.769000:0.033443,((146281161_Pseudomonas_stutzeri_A1501:0.042127,146308932_Pseudomonas_mendocina_ymp:0.000000)0.353000:0.014290,(15599468_Pseudomonas_aeruginosa_PAO1:0.000000,(116052307_Pseudomonas_aeruginosa_UCBPP-PA14:0.000000,152987076_Pseudomonas_aeruginosa_PA7:0.000000)0.000000:0.000000)0.978000:0.071784)0.851000:0.040282)0.124000:0.031565,((((148545730_Pseudomonas_putida_F1:0.000000,(26987186_Pseudomonas_putida_KT2440:0.000000,167031491_Pseudomonas_putida_GB-1:0.000000)0.000000:0.000000)0.460000:0.000000,170723915_Pseudomonas_putida_W619:0.013938)0.492000:0.013962,104779746_Pseudomonas_entomophila_L48:0.000000)0.812000:0.030667,((71735526_Pseudomonas_syringae_pv._phaseolico:0.000000,66047784_Pseudomonas_syringae_pv._syringae_B:0.000000)0.796000:0.013610,28867845_Pseudomonas_syringae_pv._tomato_str:0.000000)0.954000:0.070542)0.767000:0.014098)0.975000:0.118811)0.740000:0.025678)0.723000:0.035622,(((((15640353_Vibrio_cholerae_O1_biovar_eltor_str:0.000000,147674689_Vibrio_cholerae_O395:0.000000)0.605000:0.006610,XX_VfuA00040_:0.041598)0.756000:0.023227,161936280_Photobacterium_profundum_SS9:0.050559)0.966000:0.080450,(28899698_Vibrio_parahaemolyticus_RIMD_221063:0.000000,156972587_Vibrio_harveyi_ATCC_BAA-1116:0.000000)0.769000:0.017534)0.702000:0.014811,((27364614_Vibrio_vulnificus_CMCP6:0.000000,37681345_Vibrio_vulnificus_YJ016:0.000000)0.799000:0.015059,((77359191_Pseudoalteromonas_haloplanktis_TAC1:0.191224,71281655_Colwellia_psychrerythraea_34H:0.081143)0.897000:0.085399,59713023_Vibrio_fischeri_ES114:0.015479)0.756000:0.013376)0.763000:0.025141)0.947000:0.074712)0.699000:0.022574,((((170729018_Shewanella_woodyi_ATCC_51908:0.045348,((167626048_Shewanella_halifaxensis_HAW-EB4:0.000000,157960005_Shewanella_pealeana_ATCC_700345:0.000000)0.461000:0.000000,127511083_Shewanella_loihica_PV-4:0.075679)0.217000:0.029958)0.922000:0.060776,157377458_Shewanella_sediminis_HAW-EB3:0.000000)0.604000:0.049731,((114561327_Shewanella_frigidimarina_NCIMB_400:0.028881,(91791530_Shewanella_denitrificans_OS217:0.037042,119773345_Shewanella_amazonensis_SB2B:0.058224)0.854000:0.029187)0.787000:0.017358,(120596980_Shewanella_sp._W3-18-1:0.000000,(126090330_Shewanella_baltica_OS155:0.000000,(146294850_Shewanella_putrefaciens_CN-32:0.000000,(152998740_Shewanella_baltica_OS185:0.000000,(160873317_Shewanella_baltica_OS195:0.000000,(24371820_Shewanella_oneidensis_MR-1:0.000000,(113968535_Shewanella_sp._MR-4:0.000000,(114045698_Shewanella_sp._MR-7:0.000000,117918648_Shewanella_sp._ANA-3:0.000000)0.000000:0.000000)0.000000:0.000000)0.000000:0.000000)0.000000:0.000000)0.000000:0.000000)0.000000:0.000000)0.000000:0.000000)0.774000:0.013824)0.887000:0.063685)0.808000:0.058790,152998280_Marinomonas_sp._MWYL1:0.079128)0.825000:0.048442)0.787000:0.046281,92112545_Chromohalobacter_salexigens_DSM_304:0.131059)0.922000:0.085474,(119947051_Psychromonas_ingrahamii_37:0.184659,(120553643_Marinobacter_aquaeolei_VT8:0.320872,83648861_Hahella_chejuensis_KCTC_2396:0.172391)0.687000:0.030909)0.894000:0.087587)0.789000:0.036701,((110833237_Alcanivorax_borkumensis_SK2:0.077253,((52840565_Legionella_pneumophila_subsp._pneum:0.000000,(54296356_Legionella_pneumophila_str._Paris:0.000000,54293312_Legionella_pneumophila_str._Lens:0.000000)0.000000:0.000000)0.849000:0.013489,148361062_Legionella_pneumophila_str._Corby:0.000000)1.000000:0.286582)0.732000:0.022291,(29653580_Coxiella_burnetii_RSA_493:0.000000,(154705819_Coxiella_burnetii_Dugway_5J108-111:0.000000,161830516_Coxiella_burnetii_RSA_331:0.000000)0.000000:0.000000)1.000000:0.536785)0.397000:0.078299)0.698000:0.025025,90020569_Saccharophagus_degradans_2-40:0.258241)0.575000:0.016832,(50083577_Acinetobacter_sp._ADP1:0.056688,(169634596_Acinetobacter_baumannii:0.000000,169797455_Acinetobacter_baumannii:0.000000)0.877000:0.060402)1.000000:0.461618)0.769000:0.029715,((56707312_Francisella_tularensis_subsp._tular:0.000000,(110669782_Francisella_tularensis_subsp._tular:0.000000,(118498138_Francisella_tularensis_subsp._novic:0.000000,(134301351_Francisella_tularensis_subsp._tular:0.000000,(89257015_Francisella_tularensis_subsp._holar:0.000000,(115315376_Francisella_tularensis_subsp._holar:0.000000,(156503216_Francisella_tularensis_subsp._holar:0.000000,187931081_Francisella_tularensis_subsp._media:0.000000)0.000000:0.000000)0.000000:0.000000)0.000000:0.000000)0.968000:0.000000)0.000000:0.000000)0.000000:0.000000)0.478000:0.000000,167627267_Francisella_philomiragia_subsp._phi:0.043087)0.997000:0.219005)0.832000:0.050635,(((((((145588233_Polynucleobacter_sp._QLW-P1DMWA-1:0.000000,171462869_Polynucleobacter_necessarius_STIR1:0.013294)1.000000:0.199742,(((((((107024313_Burkholderia_cenocepacia_AU_1054:0.000000,116688362_Burkholderia_cenocepacia_HI2424:0.000000)0.000000:0.000000,(170731672_Burkholderia_cenocepacia_MC0-3:0.000000,134294433_Burkholderia_vietnamiensis_G4:0.000000)0.000000:0.000000)0.477000:0.000000,((((53723864_Burkholderia_mallei_ATCC_23344:0.000000,(53720831_Burkholderia_pseudomallei_K96243:0.000000,(76810841_Burkholderia_pseudomallei_1710b:0.000000,(124385573_Burkholderia_mallei_NCTC_10229:0.000000,(126440784_Burkholderia_pseudomallei_668:0.000000,126451769_Burkholderia_pseudomallei_1106a:0.000000)0.000000:0.000000)0.000000:0.000000)0.000000:0.000000)0.000000:0.000000)0.000000:0.000000,126449511_Burkholderia_mallei_NCTC_10247:0.000000)0.000000:0.000000,121598958_Burkholderia_mallei_SAVP1:0.000000)0.838000:0.013427,(83720322_Burkholderia_thailandensis_E264:0.000000,161523419_Burkholderia_multivorans_ATCC_17616:0.000000)0.449000:0.000000)0.909000:0.027268)0.000000:0.000000,91785475_Burkholderia_xenovorans_LB400:0.027170)0.527000:0.013378,(161702973_Burkholderia_sp._383:0.000000,(115350312_Burkholderia_ambifaria_AMMD:0.000000,172059331_Burkholderia_ambifaria_MC40-6:0.000000)0.925000:0.013373)0.000000:0.000000)0.933000:0.056969,(17547755_Ralstonia_solanacearum_GMI1000:0.016030,((73542875_Ralstonia_eutropha_JMP134:0.000000,(94312267_Ralstonia_metallidurans_CH34:0.013898,113869446_Ralstonia_eutropha_H16:0.027232)0.785000:0.013657)0.929000:0.071256,(134096330_Herminiimonas_arsenicoxydans:0.000000,152980702_Janthinobacterium_sp._Marseille:0.026528)0.997000:0.202282)0.389000:0.034992)0.831000:0.027624)0.673000:0.024751,((89902358_Rhodoferax_ferrireducens_T118:0.154175,121606530_Polaromonas_naphthalenivorans_CJ2:0.027669)0.907000:0.097588,124268637_Methylibium_petroleiphilum_PM1:0.141697)0.976000:0.188756)0.677000:0.027849)0.718000:0.014937,(((91774626_Methylobacillus_flagellatus_KT:0.152235,((114331774_Nitrosomonas_eutropha_C91:0.058161,30249988_Nitrosomonas_europaea_ATCC_19718:0.044868)0.939000:0.105273,82701890_Nitrosospira_multiformis_ATCC_25196:0.090356)0.979000:0.190507)0.241000:0.048027,((59802174_Neisseria_gonorrhoeae_FA_1090:0.013009,(15676058_Neisseria_meningitidis_MC58:0.000000,(15793172_Neisseria_meningitidis_Z2491:0.000000,121634007_Neisseria_meningitidis_FAM18:0.000000)0.000000:0.000000)0.492000:0.000000)0.996000:0.157395,34499650_Chromobacterium_violaceum_ATCC_1247:0.000000)0.927000:0.075645)0.609000:0.020083,((119899715_Azoarcus_sp._BH72:0.014808,56477585_Azoarcus_sp._EbN1:0.042850)0.878000:0.054359,71905952_Dechloromonas_aromatica_RCB:0.146986)0.877000:0.054095)0.890000:0.051157)0.773000:0.050564,(((33599005_Bordetella_bronchiseptica_RB50:0.000000,(33594735_Bordetella_parapertussis_12822:0.000000,33591286_Bordetella_pertussis_Tohama_I:0.000000)0.000000:0.000000)0.801000:0.014061,163859288_Bordetella_petrii_DSM_12804:0.014044)0.727000:0.012197,187476525_Bordetella_avium_197N:0.015986)0.967000:0.155856)0.905000:0.118306,(117924146_Magnetococcus_sp._MC-1:0.308476,((150392170_Alkaliphilus_metalliredigens_QYMF:0.252321,161486834_Clostridium_tetani_E88:0.376529)0.935000:0.208095,(((((23097564_Oceanobacillus_iheyensis_HTE831:0.287006,(((57866131_Staphylococcus_epidermidis_RP62A:0.000000,27467221_Staphylococcus_epidermidis_ATCC_122:0.000000)0.462000:0.000000,70727467_Staphylococcus_haemolyticus_JCSC143:0.013438)0.612000:0.005850,((15926217_Staphylococcus_aureus_subsp._aureus:0.000000,15923529_Staphylococcus_aureus_subsp._aureus:0.000000)0.000000:0.000000,((57651415_Staphylococcus_aureus_subsp._aureus:0.000000,49482769_Staphylococcus_aureus_subsp._aureus:0.000000)0.000000:0.000000,((21282223_Staphylococcus_aureus_subsp._aureus:0.000000,82750247_Staphylococcus_aureus_RF122:0.000000)0.000000:0.000000,((87160740_Staphylococcus_aureus_subsp._aureus:0.000000,88194301_Staphylococcus_aureus_subsp._aureus:0.000000)0.000000:0.000000,((148266999_Staphylococcus_aureus_subsp._aureus:0.000000,150393046_Staphylococcus_aureus_subsp._aureus:0.000000)0.000000:0.000000,((151220713_Staphylococcus_aureus_subsp._aureus:0.000000,156978868_Staphylococcus_aureus_subsp._aureus:0.000000)0.000000:0.000000,(161508779_Staphylococcus_aureus_subsp._aureus:0.000000,49485404_Staphylococcus_aureus_subsp._aureus:0.000000)0.000000:0.000000)0.000000:0.000000)0.000000:0.000000)0.000000:0.000000)0.000000:0.000000)0.000000:0.000000)0.902000:0.063817)0.992000:0.254443)0.747000:0.040337,((((15612684_Bacillus_halodurans_C-125:0.127088,(157690887_Bacillus_pumilus_SAFR-032:0.040094,((16077172_Bacillus_subtilis_subsp._subtilis_s:0.052773,(161760692_Bacillus_licheniformis_ATCC_14580:0.000000,52783960_Bacillus_licheniformis_ATCC_14580:0.000000)0.561000:0.000000)0.751000:0.016736,154684622_Bacillus_amyloliquefaciens_FZB42:0.022639)0.857000:0.060822)0.253000:0.029833)0.599000:0.049926,169830049_Lysinibacillus_sphaericus_C3-41:0.034244)0.751000:0.023042,((138893774_Geobacillus_thermodenitrificans_NG8:0.040992,56418630_Geobacillus_kaustophilus_HTA426:0.000000)0.930000:0.077935,172056129_Exiguobacterium_sibiricum_255-15:0.147366)0.842000:0.053230)0.660000:0.024905,((((42779180_Bacillus_cereus_ATCC_10987:0.000000,30260290_Bacillus_anthracis_str._Ames:0.000000)0.000000:0.000000,((49183133_Bacillus_anthracis_str._Sterne:0.000000,49479290_Bacillus_thuringiensis_serovar_konk:0.000000)0.000000:0.000000,((52145118_Bacillus_cereus_E33L:0.000000,47525354_Bacillus_anthracis_str._Ames_Ancest:0.000000)0.000000:0.000000,(30018369_Bacillus_cereus_ATCC_14579:0.000000,118475868_Bacillus_thuringiensis_str._Al_Haka:0.000000)0.000000:0.000000)0.000000:0.000000)0.000000:0.000000)0.487000:0.000000,(163938107_Bacillus_weihenstephanensis_KBAB4:0.000000,152973946_Bacillus_cereus_subsp._cytotoxis_NV:0.012699)0.469000:0.012992)0.964000:0.112562,((46906483_Listeria_monocytogenes_str._4b_F236:0.000000,116871633_Listeria_welshimeri_serovar_6b_str.:0.000000)0.502000:0.000000,(16802296_Listeria_monocytogenes_EGD-e:0.000000,16799359_Listeria_innocua_Clip11262:0.000000)0.834000:0.013837)0.989000:0.131769)0.727000:0.024463)0.132000:0.021638)0.959000:0.089616,((24379400_Streptococcus_mutans_UA159:0.066110,((157151499_Streptococcus_gordonii_str._Challis:0.000067,125717933_Streptococcus_sanguinis_SK36:0.026101)0.924000:0.105678,(((15675064_Streptococcus_pyogenes_M1_GAS:0.000000,(161936124_Streptococcus_pyogenes_MGAS5005:0.000000,(21910289_Streptococcus_pyogenes_MGAS315:0.000000,(28895866_Streptococcus_pyogenes_SSI-1:0.000000,(161761313_Streptococcus_pyogenes_MGAS10394:0.000000,(162139403_Streptococcus_pyogenes_MGAS6180:0.000000,(162139082_Streptococcus_pyogenes_MGAS9429:0.000000,(162139131_Streptococcus_pyogenes_MGAS2096:0.000000,(19746042_Streptococcus_pyogenes_MGAS8232:0.013101,(139473814_Streptococcus_pyogenes_str._Manfred:0.000000,162139183_Streptococcus_pyogenes_MGAS10750:0.000000)0.000000:0.000000)0.000000:0.000000)0.000000:0.000000)0.000000:0.000000)0.000000:0.000000)0.000000:0.000000)0.000000:0.000000)0.000000:0.000000)0.000000:0.000000)0.522000:0.000000,162139106_Streptococcus_pyogenes_MGAS10270:0.013210)0.901000:0.062659,(161611292_Streptococcus_thermophilus_LMG_1831:0.000000,(161936375_Streptococcus_thermophilus_CNRZ1066:0.000000,116627417_Streptococcus_thermophilus_LMD-9:0.000000)0.000000:0.000000)0.965000:0.098665)0.896000:0.056603)0.838000:0.054383)0.932000:0.099007,(15673251_Lactococcus_lactis_subsp._lactis_Il:0.013278,(116512111_Lactococcus_lactis_subsp._cremoris_:0.000000,125624035_Lactococcus_lactis_subsp._cremoris_:0.000000)0.485000:0.000000)0.977000:0.145149)0.789000:0.033835)0.850000:0.042649,(90962212_Lactobacillus_salivarius_UCC118:0.189314,81429279_Lactobacillus_sakei_subsp._sakei_23:0.070667)0.930000:0.110127)0.851000:0.064592,((((184154747_Lactobacillus_fermentum_IFO_3956:0.051436,148543550_Lactobacillus_reuteri_F275:0.046433)0.996000:0.235112,28377497_Lactobacillus_plantarum_WCFS1:0.144966)0.095000:0.036250,116333239_Lactobacillus_brevis_ATCC_367:0.082448)0.001000:0.000000,(116493229_Pediococcus_pentosaceus_ATCC_25745:0.136868,116617400_Leuconostoc_mesenteroides_subsp._me:0.218321)0.756000:0.070110)0.888000:0.123907)0.750000:0.077829)0.941000:0.261655)0.951000:0.180040)0.954000:0.175791,((109896924_Pseudoalteromonas_atlantica_T6c:0.203897,56459454_Idiomarina_loihiensis_L2TR:0.170671)0.905000:0.133498,78484631_Thiomicrospira_crunogena_XCL-2:0.346264)0.461000:0.058305)0.763000:0.040344,((28199869_Xylella_fastidiosa_Temecula1:0.000000,(182682620_Xylella_fastidiosa_M23:0.000000,(170731248_Xylella_fastidiosa_M12:0.000000,161378156_Xylella_fastidiosa_9a5c:0.000000)0.000000:0.000000)0.000000:0.000000)0.988000:0.198302,(((21241728_Xanthomonas_axonopodis_pv._citri_st:0.000000,78046545_Xanthomonas_campestris_pv._vesicato:0.000000)0.000000:0.000000,(58583216_Xanthomonas_oryzae_pv._oryzae_KACC1:0.000000,84625053_Xanthomonas_oryzae_pv._oryzae_MAFF_:0.000000)0.000000:0.000000)0.494000:0.000000,(21230355_Xanthomonas_campestris_pv._campestr:0.000000,66769651_Xanthomonas_campestris_pv._campestr:0.000000)0.914000:0.027883)0.731000:0.037899)0.995000:0.240710)0.617000:0.031936)0.826000:0.075469,(121997658_Halorhodospira_halophila_SL1:0.167738,146329129_Dichelobacter_nodosus_VCS1703A:0.309656)0.765000:0.064796)0.596000:0.023442,53804626_Methylococcus_capsulatus_str._Bath:0.164646)0.457000:0.055374,114319610_Alkalilimnicola_ehrlichei_MLHE-1:0.199411)0.620000:0.013728,162139857_Nitrosococcus_oceani_ATCC_19707:0.403096)0.768000:0.150095,((93007003_Psychrobacter_cryohalolentis_K5:0.000000,71066444_Psychrobacter_arcticus_273-4:0.013255)0.930000:0.102497,148653835_Psychrobacter_sp._PRwf-1:0.051286)0.867000:0.140896)0.999000:0.666177,148244880_Candidatus_Vesicomyosocius_okutanii:0.000000,118602790_Candidatus_Ruthia_magnifica_str._Cm:0.168832);
