# Supplementary material for: Genome-wide phylogenetic analysis of the pathogenic potential of Vibrio furnissii
Source: Front Microbiol. 2014 Aug 21;5:435. doi: 10.3389/fmicb.2014.00435 (PMC4139957; doi:10.3389/fmicb.2014.00435)
Supplement: Supplementary file 1 [file DataSheet1.ZIP › all_vfu_trees/VfuA00041.afa-gb-o.phylip_phyml_tree.txt]

((((((((((((((((((((((((((((((((((((((((((((16131814_Escherichia_coli_str._K-12_substr._:0.000000,(15804574_Escherichia_coli_O157_H7_EDL933:0.000000,(15834161_Escherichia_coli_O157_H7_str._Sakai:0.000000,(26250754_Escherichia_coli_CFT073:0.000000,(30064733_Shigella_flexneri_2a_str._2457T:0.000000,(74314478_Shigella_sonnei_Ss046:0.000000,(91212810_Escherichia_coli_UTI89:0.000000,(157163452_Escherichia_coli_HS:0.000000,(170022013_Escherichia_coli_ATCC_8739:0.000000,(187730754_Shigella_boydii_CDC_3083-94:0.000000,(((152972841_Klebsiella_pneumoniae_subsp._pneumo:0.000000,(16767404_Salmonella_typhimurium_LT2:0.000000,(16762303_Salmonella_enterica_subsp._enterica:0.000000,(29143791_Salmonella_enterica_subsp._enterica:0.000000,(56415977_Salmonella_enterica_subsp._enterica:0.000000,(62182604_Salmonella_enterica_subsp._enterica:0.000000,161617286_Salmonella_enterica_subsp._enterica:0.000000)0.000000:0.000000)0.000000:0.000000)0.000000:0.000000)0.000000:0.000000)0.917000:0.006516)0.922000:0.006522,157147223_Citrobacter_koseri_ATCC_BAA-895:0.000000)0.000000:0.000000,161505369_Salmonella_enterica_subsp._arizonae:0.000000)0.000000:0.000000)0.000000:0.000000)0.000000:0.000000)0.000000:0.000000)0.000000:0.000000)0.000000:0.000000)0.000000:0.000000)0.000000:0.000000)0.000000:0.000000)0.000000:0.000000)0.000000:0.000000,89110055_Escherichia_coli_W3110:0.000000)0.000000:0.000000,82778841_Shigella_dysenteriae_Sd197:0.000000)0.000000:0.000000,82546326_Shigella_boydii_Sb227:0.000000)0.000000:0.000000,110644319_Escherichia_coli_536:0.000000)0.000000:0.000000,110807834_Shigella_flexneri_5_str._8401:0.000000)0.000000:0.000000,157157546_Escherichia_coli_E24377A:0.000000)0.000000:0.000000,170083444_Escherichia_coli_str._K-12_substr._:0.000000)0.000000:0.000000,170682240_Escherichia_coli_SECEC_SMS-3-5:0.000000)0.000000:0.000000,24115269_Shigella_flexneri_2a_str._301:0.000000)0.862000:0.006558,156935819_Enterobacter_sakazakii_ATCC_BAA-894:0.000000)0.803000:0.009054,37524445_Photorhabdus_luminescens_subsp._lau:0.024369)0.237000:0.006419,((((16123887_Yersinia_pestis_CO92:0.000000,(22124396_Yersinia_pestis_KIM:0.000000,((45442867_Yersinia_pestis_biovar_Microtus_str:0.000000,(51594635_Yersinia_pseudotuberculosis_IP_3295:0.000000,108810382_Yersinia_pestis_Nepal516:0.000000)0.000000:0.000000)0.000000:0.000000,(108809613_Yersinia_pestis_Antiqua:0.000000,((162418499_Yersinia_pestis_Angola:0.000000,170022594_Yersinia_pseudotuberculosis_YPIII:0.000000)0.000000:0.000000,(153950449_Yersinia_pseudotuberculosis_IP_3175:0.000000,145600991_Yersinia_pestis_Pestoides_F:0.000000)0.000000:0.000000)0.000000:0.000000)0.000000:0.000000)0.000000:0.000000)0.000000:0.000000)0.509000:0.000000,123440672_Yersinia_enterocolitica_subsp._ente:0.012889)0.915000:0.018420,(146309861_Enterobacter_sp._638:0.031472,157368523_Serratia_proteamaculans_568:0.014491)0.385000:0.006640)0.743000:0.008156,50119180_Erwinia_carotovora_subsp._atrosepti:0.033707)0.791000:0.010556)0.772000:0.009780,85058109_Sodalis_glossinidius_str._morsitans:0.005819)0.773000:0.008344,(((((152977731_Actinobacillus_succinogenes_130Z:0.057386,(113460316_Haemophilus_somnus_129PT:0.000000,170718507_Haemophilus_somnus_2336:0.006410)0.945000:0.039884)0.737000:0.013797,(52424263_Mannheimia_succiniciproducens_MBEL5:0.064230,(148825208_Haemophilus_influenzae_PittEE:0.006386,(16272460_Haemophilus_influenzae_Rd_KW20:0.000000,(68249113_Haemophilus_influenzae_86-028NP:0.000000,148827707_Haemophilus_influenzae_PittGG:0.000000)0.000000:0.000000)0.564000:0.000000)0.913000:0.023365)0.743000:0.008370)0.309000:0.010709,15603607_Pasteurella_multocida_subsp._multoc:0.024386)0.847000:0.016246,((126209183_Actinobacillus_pleuropneumoniae_L20:0.000000,165977155_Actinobacillus_pleuropneumoniae_ser:0.046402)0.982000:0.041160,33152870_Haemophilus_ducreyi_35000HP:0.019428)0.851000:0.020818)0.922000:0.034063,((((119773344_Shewanella_amazonensis_SB2B:0.032934,(77359190_Pseudoalteromonas_haloplanktis_TAC1:0.046883,(((114561326_Shewanella_frigidimarina_NCIMB_400:0.032962,91791529_Shewanella_denitrificans_OS217:0.000000)0.566000:0.013150,(126090329_Shewanella_baltica_OS155:0.000000,(152998739_Shewanella_baltica_OS185:0.000000,160873316_Shewanella_baltica_OS195:0.000000)0.000000:0.000000)0.525000:0.000000)0.899000:0.019528,((117918647_Shewanella_sp._ANA-3:0.006447,(113968534_Shewanella_sp._MR-4:0.000000,114045697_Shewanella_sp._MR-7:0.000000)0.532000:0.000000)0.510000:0.006467,(120596979_Shewanella_sp._W3-18-1:0.000000,(146294851_Shewanella_putrefaciens_CN-32:0.000000,24371819_Shewanella_oneidensis_MR-1:0.000000)0.000000:0.000000)0.530000:0.000000)0.000000:0.000000)0.867000:0.013920)0.879000:0.015916)0.292000:0.010866,((157960004_Shewanella_pealeana_ATCC_700345:0.000000,167626049_Shewanella_halifaxensis_HAW-EB4:0.000000)0.872000:0.015736,(127511082_Shewanella_loihica_PV-4:0.018299,(157377459_Shewanella_sediminis_HAW-EB3:0.026592,170729019_Shewanella_woodyi_ATCC_51908:0.000000)0.978000:0.047054)0.848000:0.015018)0.838000:0.017328)0.892000:0.024389,(117618174_Aeromonas_hydrophila_subsp._hydroph:0.012940,145297375_Aeromonas_salmonicida_subsp._salmon:0.006651)0.872000:0.015113)0.870000:0.013712,(((147675294_Vibrio_cholerae_O395:0.000000,15640352_Vibrio_cholerae_O1_biovar_eltor_str:0.000000)0.895000:0.018402,XX_VfuA00041_:0.015061)0.788000:0.014354,(((156972588_Vibrio_harveyi_ATCC_BAA-1116:0.006410,28899699_Vibrio_parahaemolyticus_RIMD_221063:0.000000)0.879000:0.012897,(27364613_Vibrio_vulnificus_CMCP6:0.000000,37681346_Vibrio_vulnificus_YJ016:0.000000)0.865000:0.013029)0.942000:0.031327,(172087774_Vibrio_fischeri_ES114:0.020077,54310501_Photobacterium_profundum_SS9:0.053762)0.799000:0.020996)0.764000:0.009228)0.919000:0.023422)0.763000:0.007239)0.867000:0.026145)0.605000:0.006969,(((((71892329_Candidatus_Blochmannia_pennsylvanic:0.117777,33520003_Candidatus_Blochmannia_floridanus:0.336176)0.969000:0.127632,27904550_Buchnera_aphidicola_str._Bp:0.252379)0.892000:0.057960,(116514971_Buchnera_aphidicola_str._Cc:0.347042,32491268_Wigglesworthia_glossinidia_endosymb:0.519676)0.944000:0.162662)0.756000:0.021241,(15616666_Buchnera_aphidicola_str._APS:0.112757,21672331_Buchnera_aphidicola_str._Sg:0.118965)0.993000:0.145127)0.820000:0.044177,94676517_Baumannia_cicadellinicola_str._Hc:0.253366)0.995000:0.209290)0.909000:0.051917,((56459453_Idiomarina_loihiensis_L2TR:0.068398,109896923_Pseudoalteromonas_atlantica_T6c:0.110080)0.646000:0.027454,71278611_Colwellia_psychrerythraea_34H:0.122136)0.188000:0.016774)0.690000:0.012199,119947052_Psychromonas_ingrahamii_37:0.127592)0.921000:0.056915,(148244881_Candidatus_Vesicomyosocius_okutanii:0.139342,118602791_Candidatus_Ruthia_magnifica_str._Cm:0.062568)1.000000:0.319160)0.641000:0.026481,(78484630_Thiomicrospira_crunogena_XCL-2:0.168848,90020568_Saccharophagus_degradans_2-40:0.147613)0.971000:0.089467)0.819000:0.020023,146329101_Dichelobacter_nodosus_VCS1703A:0.252084)0.741000:0.016119,(((83648862_Hahella_chejuensis_KCTC_2396:0.090228,120553642_Marinobacter_aquaeolei_VT8:0.031472)0.842000:0.041431,(52840564_Legionella_pneumophila_subsp._pneum:0.000000,(54296355_Legionella_pneumophila_str._Paris:0.000000,(54293311_Legionella_pneumophila_str._Lens:0.000000,148361063_Legionella_pneumophila_str._Corby:0.000000)0.000000:0.000000)0.000000:0.000000)1.000000:0.239977)0.947000:0.059037,((110833236_Alcanivorax_borkumensis_SK2:0.120351,(((71066445_Psychrobacter_arcticus_273-4:0.000000,93007004_Psychrobacter_cryohalolentis_K5:0.000000)0.953000:0.055694,148653836_Psychrobacter_sp._PRwf-1:0.080807)0.959000:0.089264,((169797456_Acinetobacter_baumannii:0.000000,(169634597_Acinetobacter_baumannii:0.000000,126640372_Acinetobacter_baumannii_ATCC_17978:0.000000)0.000000:0.000000)0.909000:0.039795,50083576_Acinetobacter_sp._ADP1:0.023899)0.863000:0.054477)0.968000:0.085292)0.931000:0.045139,(152998281_Marinomonas_sp._MWYL1:0.152262,92112544_Chromohalobacter_salexigens_DSM_304:0.138114)0.880000:0.042593)0.737000:0.007523)0.868000:0.023923)0.818000:0.019839,(53804627_Methylococcus_capsulatus_str._Bath:0.077227,(((146281160_Pseudomonas_stutzeri_A1501:0.030456,146308933_Pseudomonas_mendocina_ymp:0.010216)0.130000:0.019459,(15599469_Pseudomonas_aeruginosa_PAO1:0.000000,(116052308_Pseudomonas_aeruginosa_UCBPP-PA14:0.000000,152987122_Pseudomonas_aeruginosa_PA7:0.000000)0.000000:0.000000)0.985000:0.064045)0.545000:0.030371,((((66047785_Pseudomonas_syringae_pv._syringae_B:0.000000,28867844_Pseudomonas_syringae_pv._tomato_str:0.006625)0.441000:0.006561,71737500_Pseudomonas_syringae_pv._phaseolico:0.000000)0.713000:0.013234,70732892_Pseudomonas_fluorescens_Pf-5:0.000000)0.787000:0.007161,((170723916_Pseudomonas_putida_W619:0.000000,((167031490_Pseudomonas_putida_GB-1:0.006675,(26987185_Pseudomonas_putida_KT2440:0.000000,148545729_Pseudomonas_putida_F1:0.000000)0.895000:0.013404)0.000000:0.000000,104779745_Pseudomonas_entomophila_L48:0.006665)0.738000:0.020514)0.339000:0.013608,77461310_Pseudomonas_fluorescens_PfO-1:0.020462)0.076000:0.006633)0.877000:0.038561)1.000000:0.123502)0.761000:0.043111)0.642000:0.006407,(154705817_Coxiella_burnetii_Dugway_5J108-111:0.000000,(29653579_Coxiella_burnetii_RSA_493:0.000000,161829975_Coxiella_burnetii_RSA_331:0.000000)0.000000:0.000000)1.000000:0.219660)0.627000:0.036413,(((((((56707311_Francisella_tularensis_subsp._tular:0.000000,(110669781_Francisella_tularensis_subsp._tular:0.000000,(118498139_Francisella_tularensis_subsp._novic:0.000000,187931080_Francisella_tularensis_subsp._media:0.000000)0.000000:0.000000)0.000000:0.000000)0.000000:0.000000,169656746_Francisella_tularensis_subsp._holar:0.000000)0.000000:0.000000,115315377_Francisella_tularensis_subsp._holar:0.000000)0.000000:0.000000,134301350_Francisella_tularensis_subsp._tular:0.006573)0.000000:0.000000,89257016_Francisella_tularensis_subsp._holar:0.006549)0.568000:0.013188,167627266_Francisella_philomiragia_subsp._phi:0.000000)0.999000:0.176366,((114319609_Alkalilimnicola_ehrlichei_MLHE-1:0.093530,121997659_Halorhodospira_halophila_SL1:0.279233)0.730000:0.030315,77165797_Nitrosococcus_oceani_ATCC_19707:0.152082)0.916000:0.047423)0.277000:0.021764)0.900000:0.067622,((21241727_Xanthomonas_axonopodis_pv._citri_st:0.000000,(78046544_Xanthomonas_campestris_pv._vesicato:0.000000,(21230354_Xanthomonas_campestris_pv._campestr:0.000000,(66769652_Xanthomonas_campestris_pv._campestr:0.000000,(58583217_Xanthomonas_oryzae_pv._oryzae_KACC1:0.006773,84625054_Xanthomonas_oryzae_pv._oryzae_MAFF_:0.000000)0.859000:0.006784)0.000000:0.000000)0.000000:0.000000)0.000000:0.000000)0.737000:0.017004,((15839225_Xylella_fastidiosa_9a5c:0.000000,(28199870_Xylella_fastidiosa_Temecula1:0.000000,182682622_Xylella_fastidiosa_M23:0.000000)0.867000:0.006887)0.758000:0.013606,170731249_Xylella_fastidiosa_M12:0.000000)0.986000:0.128000)0.999000:0.216113)0.935000:0.075397,(((((15676056_Neisseria_meningitidis_MC58:0.000000,(15793173_Neisseria_meningitidis_Z2491:0.000000,121634006_Neisseria_meningitidis_FAM18:0.000000)0.000000:0.000000)0.863000:0.006633,161870926_Neisseria_meningitidis_053442:0.000000)0.759000:0.011903,59802175_Neisseria_gonorrhoeae_FA_1090:0.008037)1.000000:0.156662,34499651_Chromobacterium_violaceum_ATCC_1247:0.049390)0.942000:0.056148,(((119899716_Azoarcus_sp._BH72:0.055073,56477584_Azoarcus_sp._EbN1:0.051721)0.969000:0.074373,(((187476524_Bordetella_avium_197N:0.019656,((33599004_Bordetella_bronchiseptica_RB50:0.000000,(33594734_Bordetella_parapertussis_12822:0.000000,33591285_Bordetella_pertussis_Tohama_I:0.000000)0.000000:0.000000)0.960000:0.027696,163859289_Bordetella_petrii_DSM_12804:0.006180)0.850000:0.014402)0.990000:0.084232,((((17547756_Ralstonia_solanacearum_GMI1000:0.027413,((145588232_Polynucleobacter_sp._QLW-P1DMWA-1:0.020265,171462868_Polynucleobacter_necessarius_STIR1:0.000000)0.998000:0.082266,(((161523418_Burkholderia_multivorans_ATCC_17616:0.013199,(53723865_Burkholderia_mallei_ATCC_23344:0.000000,(53720832_Burkholderia_pseudomallei_K96243:0.000000,(76811593_Burkholderia_pseudomallei_1710b:0.000000,(83719781_Burkholderia_thailandensis_E264:0.000000,(121601256_Burkholderia_mallei_SAVP1:0.000000,(124384109_Burkholderia_mallei_NCTC_10229:0.000000,(126439404_Burkholderia_pseudomallei_668:0.000000,(126452892_Burkholderia_pseudomallei_1106a:0.000000,126450507_Burkholderia_mallei_NCTC_10247:0.000000)0.000000:0.000000)0.000000:0.000000)0.000000:0.000000)0.000000:0.000000)0.000000:0.000000)0.000000:0.000000)0.000000:0.000000)0.759000:0.006562)0.000000:0.000000,91785476_Burkholderia_xenovorans_LB400:0.033393)0.807000:0.006537,(((115350311_Burkholderia_ambifaria_AMMD:0.000000,172059330_Burkholderia_ambifaria_MC40-6:0.000000)0.940000:0.019928,134294432_Burkholderia_vietnamiensis_G4:0.006494)0.776000:0.006553,(78064913_Burkholderia_sp._383:0.000000,(107024314_Burkholderia_cenocepacia_AU_1054:0.000000,(116688361_Burkholderia_cenocepacia_HI2424:0.000000,170731671_Burkholderia_cenocepacia_MC0-3:0.000000)0.000000:0.000000)0.000000:0.000000)0.527000:0.000000)0.000000:0.000000)0.983000:0.059179)0.634000:0.002814)0.854000:0.014608,((73542876_Ralstonia_eutropha_JMP134:0.000000,113869447_Ralstonia_eutropha_H16:0.033323)0.240000:0.006581,94312268_Ralstonia_metallidurans_CH34:0.019855)0.927000:0.028852)0.759000:0.014547,((171060540_Leptothrix_cholodnii_SP-6:0.076437,((121606531_Polaromonas_naphthalenivorans_CJ2:0.020588,91790278_Polaromonas_sp._JS666:0.002544)0.778000:0.018833,((121596187_Acidovorax_sp._JS42:0.011093,(121609220_Verminephrobacter_eiseniae_EF01-2:0.068557,(160895956_Delftia_acidovorans_SPH-1:0.057152,120613167_Acidovorax_avenae_subsp._citrulli_A:0.011108)0.377000:0.007078)0.499000:0.005961)0.871000:0.018377,89902359_Rhodoferax_ferrireducens_T118:0.031645)0.862000:0.025789)0.796000:0.022044)0.039000:0.016722,124268638_Methylibium_petroleiphilum_PM1:0.045258)0.991000:0.087074)0.920000:0.033374,(152980234_Janthinobacterium_sp._Marseille:0.013430,134096331_Herminiimonas_arsenicoxydans:0.034111)0.985000:0.069766)0.886000:0.030408)0.895000:0.029332,((82701889_Nitrosospira_multiformis_ATCC_25196:0.077170,(161511226_Nitrosomonas_europaea_ATCC_19718:0.063060,114331775_Nitrosomonas_eutropha_C91:0.036503)0.993000:0.122266)0.905000:0.064195,(91774625_Methylobacillus_flagellatus_KT:0.103863,74316413_Thiobacillus_denitrificans_ATCC_252:0.164928)0.104000:0.029154)0.826000:0.040756)0.430000:0.022221)0.852000:0.022003,71905951_Dechloromonas_aromatica_RCB:0.071374)0.787000:0.017625)0.576000:0.017633)0.995000:0.156813,(((((42519939_Wolbachia_endosymbiont_of_Drosophil:0.065590,58584907_Wolbachia_endosymbiont_strain_TRS_o:0.090213)0.980000:0.215711,(((73666799_Ehrlichia_canis_str._Jake:0.023592,88657854_Ehrlichia_chaffeensis_str._Arkansas:0.036353)0.414000:0.036042,(58578832_Ehrlichia_ruminantium_str._Welgevon:0.000000,(57238900_Ehrlichia_ruminantium_str._Welgevon:0.000000,58616889_Ehrlichia_ruminantium_str._Gardel:0.000000)0.000000:0.000000)0.902000:0.064046)0.967000:0.146400,(88607420_Anaplasma_phagocytophilum_HZ:0.167499,161544992_Anaplasma_marginale_str._St._Maries:0.117865)0.997000:0.253037)0.876000:0.118102)1.000000:0.387575,148284109_Orientia_tsutsugamushi_Boryong:0.264938)0.159000:0.088432,((((((((157964203_Rickettsia_massiliae_MTU5:0.020265,157825317_Rickettsia_akari_str._Hartford:0.013258)0.000000:0.000000,(157828052_Rickettsia_rickettsii_str._Sheila_S:0.000000,165932749_Rickettsia_rickettsii_str._Iowa:0.000000)0.918000:0.006587)0.000000:0.000000,15892101_Rickettsia_conorii_str._Malish_7:0.000000)0.001000:0.000000,157803324_Rickettsia_canadensis_str._McKiel:0.026636)0.791000:0.006530,67459541_Rickettsia_felis_URRWXCal2:0.006674)0.778000:0.009665,(91205971_Rickettsia_bellii_RML369-C:0.000000,157826665_Rickettsia_bellii_OSU_85-389:0.000000)0.980000:0.047721)0.101000:0.007033,(51473336_Rickettsia_typhi_str._Wilmington:0.006647,15604013_Rickettsia_prowazekii_str._Madrid_E:0.000000)0.928000:0.034343)0.933000:0.171302,71083813_Candidatus_Pelagibacter_ubique_HTCC:0.805604)0.592000:0.095168)0.970000:0.154319,(152990014_Nitratiruptor_sp._SB155-2:0.151341,((157738106_Arcobacter_butzleri_RM4018:0.183633,((((((15612189_Helicobacter_pylori_J99:0.013485,(15645815_Helicobacter_pylori_26695:0.000000,108563565_Helicobacter_pylori_HPAG1:0.000000)0.780000:0.006425)0.695000:0.006406,109948064_Helicobacter_acinonychis_str._Sheeb:0.013804)0.982000:0.067751,32265863_Helicobacter_hepaticus_ATCC_51449:0.066623)0.862000:0.036156,34556889_Wolinella_succinogenes_DSM_1740:0.071019)0.990000:0.094379,152991724_Sulfurovum_sp._NBC37-1:0.154079)0.625000:0.007361,78776551_Sulfurimonas_denitrificans_DSM_1251:0.119053)0.004000:0.035621)0.520000:0.035798,((118474554_Campylobacter_fetus_subsp._fetus_82:0.065689,((15791839_Campylobacter_jejuni_subsp._jejuni_:0.000000,(57237529_Campylobacter_jejuni_RM1221:0.000000,(121612670_Campylobacter_jejuni_subsp._jejuni_:0.000000,(153952002_Campylobacter_jejuni_subsp._doylei_:0.000000,157414768_Campylobacter_jejuni_subsp._jejuni_:0.000000)0.000000:0.000000)0.000000:0.000000)0.000000:0.000000)0.823000:0.027518,154148543_Campylobacter_hominis_ATCC_BAA-381:0.137232)0.778000:0.028664)0.547000:0.009502,(157164773_Campylobacter_concisus_13826:0.033998,154174428_Campylobacter_curvus_525.92:0.005610)0.823000:0.014879)0.997000:0.132282)0.762000:0.024665)0.989000:0.152338)0.909000:0.065193)0.530000:0.030822,(((83594030_Rhodospirillum_rubrum_ATCC_11170:0.116752,83312242_Magnetospirillum_magneticum_AMB-1:0.074247)0.736000:0.038919,(((((148260948_Acidiphilium_cryptum_JF-5:0.058157,114327208_Granulibacter_bethesdensis_CGDNIH1:0.037379)0.816000:0.021410,(58038864_Gluconobacter_oxydans_621H:0.064227,162149183_Gluconacetobacter_diazotrophicus_PA:0.055930)0.735000:0.018246)0.996000:0.145681,((56698335_Silicibacter_pomeroyi_DSS-3:0.044915,(((89053055_Jannaschia_sp._CCS1:0.105923,110681148_Roseobacter_denitrificans_OCh_114:0.050272)0.756000:0.011500,159042817_Dinoroseobacter_shibae_DFL_12:0.023051)0.518000:0.017519,99080071_Silicibacter_sp._TM1040:0.076313)0.824000:0.023906)0.869000:0.037011,(((77462248_Rhodobacter_sphaeroides_2.4.1:0.000000,(126461110_Rhodobacter_sphaeroides_ATCC_17029:0.000000,126461124_Rhodobacter_sphaeroides_ATCC_17029:0.000000)0.000000:0.000000)0.746000:0.009548,146278579_Rhodobacter_sphaeroides_ATCC_17025:0.041288)0.930000:0.039355,119383496_Paracoccus_denitrificans_PD1222:0.068456)0.912000:0.050391)0.978000:0.086686)0.636000:0.033337,((114570355_Maricaulis_maris_MCS10:0.211811,154253167_Parvibaculum_lavamentivorans_DS-1:0.135610)0.801000:0.035444,(((((((27380525_Bradyrhizobium_japonicum_USDA_110:0.020879,((75675539_Nitrobacter_winogradskyi_Nb-255:0.013447,92117081_Nitrobacter_hamburgensis_X14:0.006920)0.976000:0.041541,(90424960_Rhodopseudomonas_palustris_BisB18:0.034943,115525605_Rhodopseudomonas_palustris_BisA53:0.028444)0.816000:0.015635)0.876000:0.019231)0.810000:0.012133,(86749398_Rhodopseudomonas_palustris_HaA2:0.006931,91977667_Rhodopseudomonas_palustris_BisB5:0.006694)0.903000:0.022941)0.755000:0.019885,(148256406_Bradyrhizobium_sp._BTAi1:0.000000,146340041_Bradyrhizobium_sp._ORS278:0.013781)0.867000:0.023063)0.492000:0.017212,39936335_Rhodopseudomonas_palustris_CGA009:0.017691)0.994000:0.103396,182678327_Beijerinckia_indica_subsp._indica_A:0.107903)0.783000:0.015272,(((163853398_Methylobacterium_extorquens_PA1:0.010419,170750241_Methylobacterium_radiotolerans_JCM_:0.047106)0.897000:0.046047,170738715_Methylobacterium_sp._4-46:0.060769)0.930000:0.051347,(158422508_Azorhizobium_caulinodans_ORS_571:0.000000,154247289_Xanthobacter_autotrophicus_Py2:0.021192)0.983000:0.075022)0.933000:0.037466)0.780000:0.011037,(((((13470539_Mesorhizobium_loti_MAFF303099:0.040559,110634172_Mesorhizobium_sp._BNC1:0.063499)0.961000:0.044705,(150396196_Sinorhizobium_medicae_WSM419:0.000000,15965098_Sinorhizobium_meliloti_1021:0.013663)0.000000:0.000000)0.814000:0.015640,((116251528_Rhizobium_leguminosarum_bv._viciae_:0.006695,86357294_Rhizobium_etli_CFN_42:0.000000)0.763000:0.007012,159184991_Agrobacterium_tumefaciens_str._C58:0.028226)0.861000:0.018751)0.933000:0.045885,((((((163843511_Brucella_suis_ATCC_23445:0.006536,17987029_Brucella_melitensis_16M:0.000000)0.000000:0.000000,189024393_Brucella_abortus_S19:0.000000)0.000000:0.000000,161619202_Brucella_canis_ATCC_23365:0.000000)0.000000:0.000000,((62290157_Brucella_abortus_biovar_1_str._9-94:0.000000,82700079_Brucella_melitensis_biovar_Abortus_:0.000000)0.000000:0.000000,148560524_Brucella_ovis_ATCC_25840:0.000000)0.000000:0.000000)0.000000:0.000000,23502124_Brucella_suis_1330:0.000000)0.857000:0.015904,153009274_Ochrobactrum_anthropi_ATCC_49188:0.004117)0.980000:0.076487)0.352000:0.026467,(((49475395_Bartonella_henselae_str._Houston-1:0.013113,49474310_Bartonella_quintana_str._Toulouse:0.026587)0.959000:0.026836,163868086_Bartonella_tribocorum_CIP_105476:0.000000)0.604000:0.021292,121601687_Bartonella_bacilliformis_KC583:0.068009)0.994000:0.085464)0.802000:0.022695)0.668000:0.015383)0.769000:0.039377)0.883000:0.047001,((((87198856_Novosphingobium_aromaticivorans_DSM:0.065624,103486926_Sphingopyxis_alaskensis_RB2256:0.091782)0.817000:0.050667,85372841_Erythrobacter_litoralis_HTCC2594:0.144125)0.946000:0.078772,(56551622_Zymomonas_mobilis_subsp._mobilis_ZM:0.130744,148555478_Sphingomonas_wittichii_RW1:0.030433)0.944000:0.070155)0.879000:0.070589,((167648389_Caulobacter_sp._K31:0.039979,16124893_Caulobacter_crescentus_CB15:0.063458)0.983000:0.144311,114798066_Hyphomonas_neptunium_ATCC_15444:0.162758)0.919000:0.078180)0.486000:0.044238)0.814000:0.021273)0.844000:0.066911,117924145_Magnetococcus_sp._MC-1:0.275425)0.857000:0.046879)0.945000:0.087527,((153005085_Anaeromyxobacter_sp._Fw109-5:0.062333,86158014_Anaeromyxobacter_dehalogenans_2CP-C:0.022700)0.995000:0.169085,108756923_Myxococcus_xanthus_DK_1622:0.272325)0.750000:0.028134)0.915000:0.041016,(((((39997957_Geobacter_sulfurreducens_PCA:0.032668,78221836_Geobacter_metallireducens_GS-15:0.017775)0.521000:0.014494,118579109_Pelobacter_propionicus_DSM_2379:0.051013)0.682000:0.006755,148263131_Geobacter_uraniireducens_Rf4:0.065704)0.663000:0.046576,77918305_Pelobacter_carbinolicus_DSM_2380:0.155676)0.928000:0.108187,42524386_Bdellovibrio_bacteriovorus_HD100:0.455990)0.850000:0.051294)0.777000:0.030663,162448677_Sorangium_cellulosum_So_ce_56:0.245673)0.950000:0.080783,((((116624536_Solibacter_usitatus_Ellin6076:0.111805,94971705_Acidobacteria_bacterium_Ellin345:0.211029)0.992000:0.207631,((((((156744232_Roseiflexus_castenholzii_DSM_13941:0.014103,148657433_Roseiflexus_sp._RS-1:0.013201)0.911000:0.129718,163847742_Chloroflexus_aurantiacus_J-10-fl:0.122814)0.142000:0.071714,159896656_Herpetosiphon_aurantiacus_ATCC_2377:0.250896)0.768000:0.169662,((73748759_Dehalococcoides_sp._CBDB1:0.000000,147669525_Dehalococcoides_sp._BAV1:0.000000)0.797000:0.034292,57234277_Dehalococcoides_ethenogenes_195:0.000000)1.000000:0.549825)0.846000:0.079114,((((15643221_Thermotoga_maritima_MSB8:0.033191,148269605_Thermotoga_petrophila_RKU-1:0.027169)0.947000:0.089810,((154249531_Fervidobacterium_nodosum_Rt17-B1:0.137281,150020538_Thermosipho_melanesiensis_BI429:0.062650)0.941000:0.091753,157363338_Thermotoga_lettingae_TMO:0.208611)0.793000:0.060907)0.931000:0.102713,160901842_Petrotoga_mobilis_SJ95:0.192342)0.993000:0.173830,182412060_Opitutus_terrae_PB90-1:0.543163)0.743000:0.039728)0.765000:0.027863,((((94984748_Deinococcus_geothermalis_DSM_11300:0.004954,15807039_Deinococcus_radiodurans_R1:0.083646)0.997000:0.262313,(55980215_Thermus_thermophilus_HB8:0.000000,46200041_Thermus_thermophilus_HB27:0.000000)0.994000:0.235981)0.944000:0.156538,(((((((170077649_Synechococcus_sp._PCC_7002:0.144607,166366404_Microcystis_aeruginosa_NIES-843:0.046975)0.454000:0.024983,16330010_Synechocystis_sp._PCC_6803:0.109539)0.594000:0.029031,172035141_Cyanothece_sp._ATCC_51142:0.056770)0.950000:0.060395,(((81299444_Synechococcus_elongatus_PCC_7942:0.000000,56750901_Synechococcus_elongatus_PCC_6301:0.006694)0.992000:0.074906,((17232793_Nostoc_sp._PCC_7120:0.010188,75908767_Anabaena_variabilis_ATCC_29413:0.010206)0.986000:0.097787,113474159_Trichodesmium_erythraeum_IMS101:0.147820)0.305000:0.032205)0.538000:0.008027,(22297840_Thermosynechococcus_elongatus_BP-1:0.051980,158336007_Acaryochloris_marina_MBIC11017:0.091639)0.914000:0.042739)0.741000:0.011687)0.845000:0.038545,(86606434_Synechococcus_sp._JA-3-3Ab:0.019361,86608698_Synechococcus_sp._JA-2-3Ba:0.015776)0.996000:0.148522)0.442000:0.053379,(((159902762_Prochlorococcus_marinus_str._MIT_92:0.091563,((((((126695561_Prochlorococcus_marinus_str._MIT_93:0.000000,123967758_Prochlorococcus_marinus_str._AS9601:0.013527)0.874000:0.013459,157412561_Prochlorococcus_marinus_str._MIT_92:0.020296)0.265000:0.006630,78778591_Prochlorococcus_marinus_str._MIT_93:0.000000)0.978000:0.034942,123965467_Prochlorococcus_marinus_str._MIT_95:0.006658)0.783000:0.009018,33860763_Prochlorococcus_marinus_subsp._past:0.011891)0.999000:0.098709,((72383406_Prochlorococcus_marinus_str._NATL2A:0.000000,124024992_Prochlorococcus_marinus_str._NATL1A:0.000000)0.992000:0.105414,33239681_Prochlorococcus_marinus_subsp._mari:0.118709)0.521000:0.033048)0.579000:0.013040)0.807000:0.020432,(((((33866872_Synechococcus_sp._WH_8102:0.019763,113952883_Synechococcus_sp._CC9311:0.025810)0.846000:0.017020,78185722_Synechococcus_sp._CC9902:0.014326)0.849000:0.017542,78213978_Synechococcus_sp._CC9605:0.016803)0.735000:0.012553,148240709_Synechococcus_sp._WH_7803:0.062379)0.800000:0.018705,(33864353_Prochlorococcus_marinus_str._MIT_93:0.006794,124024466_Prochlorococcus_marinus_str._MIT_93:0.000000)0.906000:0.022736)0.017000:0.014487)0.173000:0.033010,148243456_Synechococcus_sp._RCC307:0.078823)0.972000:0.145197)0.660000:0.110695,37521169_Gloeobacter_violaceus_PCC_7421:0.195794)1.000000:0.339263)0.531000:0.062751,(((((116331874_Leptospira_borgpetersenii_serovar_H:0.006716,116327513_Leptospira_borgpetersenii_serovar_H:0.000000)0.885000:0.062319,(24216122_Leptospira_interrogans_serovar_Lai_:0.000000,45656644_Leptospira_interrogans_serovar_Cope:0.000000)0.524000:0.000000)0.924000:0.109370,183221357_Leptospira_biflexa_serovar_Patoc_st:0.120090)0.998000:0.296675,((15639230_Treponema_pallidum_subsp._pallidum_:0.299677,42527925_Treponema_denticola_ATCC_35405:0.070639)0.653000:0.079482,((51598649_Borrelia_garinii_PBi:0.027306,15594737_Borrelia_burgdorferi_B31:0.019695)0.534000:0.003903,111115221_Borrelia_afzelii_PKo:0.015222)1.000000:0.514749)0.994000:0.263767)0.802000:0.084755,(((((29840452_Chlamydophila_caviae_GPIC:0.011236,62185277_Chlamydophila_abortus_S26_3:0.032685)0.887000:0.019358,89898124_Chlamydophila_felis_Fe_C-56:0.000000)0.952000:0.052453,(((166154528_Chlamydia_trachomatis_434_Bu:0.000000,166155403_Chlamydia_trachomatis_L2b_UCH-1_pro:0.006785)0.000000:0.000000,(15605039_Chlamydia_trachomatis_D_UW-3_CX:0.000000,76789040_Chlamydia_trachomatis_A_HAR-13:0.000000)0.830000:0.006787)0.873000:0.013900,15835209_Chlamydia_muridarum_Nigg:0.006592)0.993000:0.085468)0.294000:0.025779,(15618002_Chlamydophila_pneumoniae_CWL029:0.000000,(16752966_Chlamydophila_pneumoniae_AR39:0.000000,(15835613_Chlamydophila_pneumoniae_J138:0.000000,33241413_Chlamydophila_pneumoniae_TW-183:0.000000)0.000000:0.000000)0.000000:0.000000)0.935000:0.063512)0.999000:0.230597,46446235_Candidatus_Protochlamydia_amoebophi:0.163321)0.980000:0.155740)0.804000:0.070440)0.811000:0.047874)0.914000:0.069707)0.893000:0.050199,((85858135_Syntrophus_aciditrophicus_SB:0.153912,((116748981_Syntrophobacter_fumaroxidans_MPOB:0.186415,51244966_Desulfotalea_psychrophila_LSv54:0.268279)0.748000:0.050591,158520716_Desulfococcus_oleovorans_Hxd3:0.322129)0.913000:0.094531)0.908000:0.093871,((((119356077_Chlorobium_phaeobacteroides_DSM_266:0.044987,(78188332_Chlorobium_chlorochromatii_CaD3:0.042223,(78187807_Pelodictyon_luteolum_DSM_273:0.057077,145220411_Prosthecochloris_vibrioformis_DSM_2:0.045398)0.902000:0.035146)0.196000:0.007867)0.916000:0.051847,21672993_Chlorobium_tepidum_TLS:0.060104)1.000000:0.217776,83816790_Salinibacter_ruber_DSM_13855:0.376079)0.582000:0.057027,((((46581329_Desulfovibrio_vulgaris_subsp._vulga:0.000000,120601492_Desulfovibrio_vulgaris_subsp._vulga:0.000000)0.951000:0.064568,94987374_Lawsonia_intracellularis_PHE_MN1-00:0.133539)0.867000:0.068354,78358033_Desulfovibrio_desulfuricans_G20:0.074535)1.000000:0.248896,(((110639545_Cytophaga_hutchinsonii_ATCC_33406:0.231678,(((((60683453_Bacteroides_fragilis_NCTC_9343:0.000000,53715480_Bacteroides_fragilis_YCH46:0.000000)0.823000:0.011931,29348146_Bacteroides_thetaiotaomicron_VPI-54:0.020783)0.558000:0.006831,150003398_Bacteroides_vulgatus_ATCC_8482:0.021636)0.948000:0.032700,150008877_Parabacteroides_distasonis_ATCC_850:0.061729)0.848000:0.032568,34540218_Porphyromonas_gingivalis_W83:0.066840)0.909000:0.072300)0.807000:0.040224,((150025251_Flavobacterium_psychrophilum_JIP02_:0.115446,146299700_Flavobacterium_johnsoniae_UW101:0.044180)0.935000:0.072191,120436718_Gramella_forsetii_KT0803:0.171593)0.714000:0.043296)0.512000:0.098987,161833687_Candidatus_Sulcia_muelleri_GWSS:0.501201)0.967000:0.162826)0.045000:0.023744)0.842000:0.046822)0.846000:0.036573)0.769000:0.016614,((15606946_Aquifex_aeolicus_VF5:0.331490,32477741_Rhodopirellula_baltica_SH_1:0.453505)0.860000:0.079969,(108804984_Rubrobacter_xylanophilus_DSM_9941:0.426895,((((((145596447_Salinispora_tropica_CNB-440:0.033996,159039847_Salinispora_arenicola_CNS-205:0.013898)0.978000:0.076239,((86739283_Frankia_sp._CcI3:0.049520,111220532_Frankia_alni_ACN14a:0.006116)0.870000:0.047463,158317802_Frankia_sp._EAN1pec:0.019487)0.999000:0.160104)0.434000:0.037987,((((111018975_Rhodococcus_sp._RHA1:0.000000,134103298_Saccharopolyspora_erythraea_NRRL_23:0.083090)0.533000:0.022243,54027088_Nocardia_farcinica_IFM_10152:0.012493)0.917000:0.031649,(((145225691_Mycobacterium_gilvum_PYR-GCK:0.042143,(108797898_Mycobacterium_sp._MCS:0.000000,(119866993_Mycobacterium_sp._KMS:0.000000,126433561_Mycobacterium_sp._JLS:0.000000)0.000000:0.000000)0.856000:0.015935)0.741000:0.011480,120402248_Mycobacterium_vanbaalenii_PYR-1:0.007705)0.567000:0.014558,(118473196_Mycobacterium_smegmatis_str._MC2_15:0.019775,((41410211_Mycobacterium_avium_subsp._paratube:0.000000,118464910_Mycobacterium_avium_104:0.000000)0.764000:0.006994,((183980994_Mycobacterium_marinum_M:0.000000,118616516_Mycobacterium_ulcerans_Agy99:0.006721)0.865000:0.013871,((((((31791825_Mycobacterium_bovis_AF2122_97:0.000000,121636562_Mycobacterium_bovis_BCG_str._Pasteu:0.000000)0.936000:0.006834,148821845_Mycobacterium_tuberculosis_F11:0.000000)0.000000:0.000000,148660415_Mycobacterium_tuberculosis_H37Ra:0.000000)0.000000:0.000000,15840044_Mycobacterium_tuberculosis_CDC1551:0.000000)0.000000:0.000000,15607781_Mycobacterium_tuberculosis_H37Rv:0.000000)0.722000:0.006421,15828018_Mycobacterium_leprae_TN:0.053674)0.828000:0.016887)0.936000:0.028700)0.880000:0.019409)0.769000:0.010396)0.935000:0.049289)0.893000:0.031967,169630971_Mycobacterium_abscessus:0.080036)0.330000:0.020259)0.916000:0.038835,((((72163056_Thermobifida_fusca_YX:0.075061,117927505_Acidothermus_cellulolyticus_11B:0.104586)0.884000:0.035560,(119714944_Nocardioides_sp._JS614:0.020427,50843341_Propionibacterium_acnes_KPA171202:0.133618)0.966000:0.065581)0.004000:0.015332,(119025266_Bifidobacterium_adolescentis_ATCC_1:0.076708,23465853_Bifidobacterium_longum_NCC2705:0.020822)1.000000:0.290730)0.305000:0.015224,(((148273970_Clavibacter_michiganensis_subsp._mi:0.000000,170782940_Clavibacter_michiganensis_subsp._se:0.000000)0.830000:0.037148,50954137_Leifsonia_xyli_subsp._xyli_str._CTC:0.114284)1.000000:0.205101,((((29831454_Streptomyces_avermitilis_MA-4680:0.058303,21223031_Streptomyces_coelicolor_A3:0.000000)0.197000:0.034545,182436666_Streptomyces_griseus_subsp._griseus:0.031035)0.927000:0.053236,((119960983_Arthrobacter_aurescens_TC1:0.015141,116671539_Arthrobacter_sp._FB24:0.013214)0.892000:0.036372,163839738_Renibacterium_salmoninarum_ATCC_332:0.052659)0.974000:0.076171)0.808000:0.028108,152964646_Kineococcus_radiotolerans_SRS30216:0.087411)0.261000:0.014104)0.429000:0.037354)0.935000:0.053503)0.696000:0.057379,(28572871_Tropheryma_whipplei_TW08_27:0.000000,28493680_Tropheryma_whipplei_str._Twist:0.000000)1.000000:0.531798)0.733000:0.057419,(((25027045_Corynebacterium_efficiens_YS-314:0.044383,(19551720_Corynebacterium_glutamicum_ATCC_130:0.000000,(62389375_Corynebacterium_glutamicum_ATCC_130:0.000000,145294629_Corynebacterium_glutamicum_R:0.000000)0.000000:0.000000)0.909000:0.034869)0.914000:0.050676,38233047_Corynebacterium_diphtheriae_NCTC_13:0.069552)0.863000:0.038907,(68536952_Corynebacterium_jeikeium_K411:0.064601,172039968_Corynebacterium_urealyticum_DSM_710:0.038277)0.907000:0.058869)0.990000:0.130093)0.929000:0.112153)0.197000:0.064863)0.537000:0.031457)0.689000:0.015060)0.893000:0.044749,((((167036790_Thermoanaerobacter_pseudethanolicus:0.013669,167039509_Thermoanaerobacter_sp._X514:0.000000)0.873000:0.019756,20808671_Thermoanaerobacter_tengcongensis_MB:0.058414)0.997000:0.116026,(169824237_Finegoldia_magna_ATCC_29328:0.272179,((146297206_Caldicellulosiruptor_saccharolyticu:0.189400,(126697629_Clostridium_difficile_630:0.110255,((125975203_Clostridium_thermocellum_ATCC_27405:0.066236,160881810_Clostridium_phytofermentans_ISDg:0.141215)0.111000:0.037319,(158319532_Alkaliphilus_oremlandii_OhILAs:0.041087,150392171_Alkaliphilus_metalliredigens_QYMF:0.124901)0.965000:0.084640)0.383000:0.020452)0.380000:0.029164)0.422000:0.028809,(((150015033_Clostridium_beijerinckii_NCIMB_8052:0.021665,187933327_Clostridium_botulinum_B_str._Eklund:0.049408)0.982000:0.074903,(18311398_Clostridium_perfringens_str._13:0.000000,(110798795_Clostridium_perfringens_ATCC_13124:0.000000,110801966_Clostridium_perfringens_SM101:0.000000)0.000000:0.000000)0.909000:0.031330)0.973000:0.070386,((28212183_Clostridium_tetani_E88:0.089743,15896395_Clostridium_acetobutylicum_ATCC_824:0.102523)0.445000:0.032049,(153952850_Clostridium_kluyveri_DSM_555:0.134338,(118444059_Clostridium_novyi_NT:0.048531,(148381432_Clostridium_botulinum_A_str._ATCC_3:0.000000,(153932159_Clostridium_botulinum_A_str._ATCC_1:0.000000,(153935858_Clostridium_botulinum_A_str._Hall:0.000000,(153938062_Clostridium_botulinum_F_str._Langel:0.000000,(170754393_Clostridium_botulinum_B1_str._Okra:0.000000,170758870_Clostridium_botulinum_A3_str._Loch_:0.000000)0.000000:0.000000)0.000000:0.000000)0.000000:0.000000)0.000000:0.000000)0.994000:0.091763)0.355000:0.041537)0.548000:0.007293)0.886000:0.038066)0.822000:0.026497)0.076000:0.025220)0.757000:0.017790)0.936000:0.051025,(51894224_Symbiobacterium_thermophilum_IAM_14:0.204176,((167629455_Heliobacterium_modesticaldum_Ice1:0.163823,((134298082_Desulfotomaculum_reducens_MI-1:0.222930,89893202_Desulfitobacterium_hafniense_Y51:0.110543)0.809000:0.031887,((((((((154684621_Bacillus_amyloliquefaciens_FZB42:0.000000,16077171_Bacillus_subtilis_subsp._subtilis_s:0.013640)0.848000:0.022832,157690886_Bacillus_pumilus_SAFR-032:0.011609)0.642000:0.019828,(52078597_Bacillus_licheniformis_ATCC_14580:0.000000,52783959_Bacillus_licheniformis_ATCC_14580:0.000000)0.912000:0.023150)0.936000:0.042796,(138893773_Geobacillus_thermodenitrificans_NG8:0.000000,56418629_Geobacillus_kaustophilus_HTA426:0.020394)0.992000:0.077810)0.257000:0.018406,(((46906482_Listeria_monocytogenes_str._4b_F236:0.000000,(16799358_Listeria_innocua_Clip11262:0.000000,116871632_Listeria_welshimeri_serovar_6b_str.:0.000000)0.000000:0.000000)0.824000:0.006610,16802295_Listeria_monocytogenes_EGD-e:0.000000)0.977000:0.064214,29377196_Enterococcus_faecalis_V583:0.113031)0.923000:0.038941)0.790000:0.019188,(23097563_Oceanobacillus_iheyensis_HTE831:0.133662,(172056128_Exiguobacterium_sibiricum_255-15:0.109215,(56961920_Bacillus_clausii_KSM-K16:0.077682,15612683_Bacillus_halodurans_C-125:0.063045)0.800000:0.018838)0.914000:0.054310)0.940000:0.057969)0.340000:0.012380,(((((42779179_Bacillus_cereus_ATCC_10987:0.000000,(30260289_Bacillus_anthracis_str._Ames:0.000000,49183132_Bacillus_anthracis_str._Sterne:0.000000)0.000000:0.000000)0.000000:0.000000,(49479291_Bacillus_thuringiensis_serovar_konk:0.000000,(52145120_Bacillus_cereus_E33L:0.000000,(47525352_Bacillus_anthracis_str._Ames_Ancest:0.000000,118475867_Bacillus_thuringiensis_str._Al_Haka:0.000000)0.000000:0.000000)0.000000:0.000000)0.000000:0.000000)0.847000:0.006697,161511215_Bacillus_cereus_ATCC_14579:0.000000)0.774000:0.006689,163938106_Bacillus_weihenstephanensis_KBAB4:0.013433)0.913000:0.013615,152973945_Bacillus_cereus_subsp._cytotoxis_NV:0.000000)0.946000:0.050312)0.886000:0.042273,(169830050_Lysinibacillus_sphaericus_C3-41:0.109165,((((57866130_Staphylococcus_epidermidis_RP62A:0.000000,27467219_Staphylococcus_epidermidis_ATCC_122:0.000000)0.961000:0.035524,70727470_Staphylococcus_haemolyticus_JCSC143:0.005096)0.149000:0.013019,(((((((((((((15926216_Staphylococcus_aureus_subsp._aureus:0.006530,49482768_Staphylococcus_aureus_subsp._aureus:0.000000)0.000000:0.000000,161508778_Staphylococcus_aureus_subsp._aureus:0.000000)0.000000:0.000000,156978867_Staphylococcus_aureus_subsp._aureus:0.000000)0.000000:0.000000,151220712_Staphylococcus_aureus_subsp._aureus:0.000000)0.000000:0.000000,150393045_Staphylococcus_aureus_subsp._aureus:0.000000)0.000000:0.000000,148266998_Staphylococcus_aureus_subsp._aureus:0.000000)0.000000:0.000000,88194300_Staphylococcus_aureus_subsp._aureus:0.000000)0.000000:0.000000,87162295_Staphylococcus_aureus_subsp._aureus:0.000000)0.000000:0.000000,82750246_Staphylococcus_aureus_RF122:0.000000)0.000000:0.000000,21282222_Staphylococcus_aureus_subsp._aureus:0.000000)0.000000:0.000000,49485403_Staphylococcus_aureus_subsp._aureus:0.000000)0.000000:0.000000,57651414_Staphylococcus_aureus_subsp._aureus:0.000000)0.000000:0.000000,15923528_Staphylococcus_aureus_subsp._aureus:0.000000)0.971000:0.035387)0.723000:0.009609,73663526_Staphylococcus_saprophyticus_subsp.:0.050523)0.960000:0.082591)0.962000:0.068941)0.955000:0.088891)0.790000:0.025385)0.837000:0.037115,(78043380_Carboxydothermus_hydrogenoformans_Z:0.088350,((114567853_Syntrophomonas_wolfei_subsp._wolfei:0.289190,83591287_Moorella_thermoacetica_ATCC_39073:0.090597)0.836000:0.081727,(147676642_Pelotomaculum_thermopropionicum_SI:0.054305,169830423_Candidatus_Desulforudis_audaxviator:0.140425)0.835000:0.038594)0.958000:0.074933)0.372000:0.015209)0.685000:0.026517)0.535000:0.015278)0.819000:0.056534)0.536000:0.038708,19705330_Fusobacterium_nucleatum_subsp._nucl:0.449964)0.663000:0.048091,((((((((((((182683562_Streptococcus_pneumoniae_CGSP14:0.006501,169834197_Streptococcus_pneumoniae_Hungary19A:0.000000)0.000000:0.000000,116515704_Streptococcus_pneumoniae_D39:0.000000)0.000000:0.000000,15902600_Streptococcus_pneumoniae_R6:0.000000)0.000000:0.000000,15900538_Streptococcus_pneumoniae_TIGR4:0.000000)0.878000:0.013090,125718427_Streptococcus_sanguinis_SK36:0.000000)0.773000:0.018288,157150680_Streptococcus_gordonii_str._Challis:0.043291)0.385000:0.020816,(22537662_Streptococcus_agalactiae_2603V_R:0.000000,(25011619_Streptococcus_agalactiae_NEM316:0.000000,76787201_Streptococcus_agalactiae_A909:0.000000)0.000000:0.000000)0.991000:0.056009)0.570000:0.015462,(161611278_Streptococcus_thermophilus_LMG_1831:0.000000,(161936361_Streptococcus_thermophilus_CNRZ1066:0.000000,116628505_Streptococcus_thermophilus_LMD-9:0.000000)0.000000:0.000000)0.951000:0.032409)0.735000:0.007185,24380006_Streptococcus_mutans_UA159:0.028201)0.002000:0.000000,((146318985_Streptococcus_suis_05ZYH33:0.006664,146321194_Streptococcus_suis_98HAH33:0.000000)0.953000:0.026810,(((((((((((71903030_Streptococcus_pyogenes_MGAS6180:0.006548,28896444_Streptococcus_pyogenes_SSI-1:0.000000)0.000000:0.000000,21909861_Streptococcus_pyogenes_MGAS315:0.000000)0.000000:0.000000,139474299_Streptococcus_pyogenes_str._Manfred:0.000000)0.000000:0.000000,94993773_Streptococcus_pyogenes_MGAS10750:0.000000)0.000000:0.000000,94991893_Streptococcus_pyogenes_MGAS2096:0.000000)0.000000:0.000000,94989888_Streptococcus_pyogenes_MGAS10270:0.000000)0.000000:0.000000,94988009_Streptococcus_pyogenes_MGAS9429:0.000000)0.000000:0.000000,71910188_Streptococcus_pyogenes_MGAS5005:0.000000)0.000000:0.000000,50913748_Streptococcus_pyogenes_MGAS10394:0.000000)0.000000:0.000000,19745587_Streptococcus_pyogenes_MGAS8232:0.000000)0.000000:0.000000,15674580_Streptococcus_pyogenes_M1_GAS:0.000000)0.853000:0.013259)0.989000:0.048139)0.959000:0.057194,(15673982_Lactococcus_lactis_subsp._lactis_Il:0.000000,(116512945_Lactococcus_lactis_subsp._cremoris_:0.000000,125625041_Lactococcus_lactis_subsp._cremoris_:0.000000)0.876000:0.013424)0.970000:0.072826)0.993000:0.122573,((81429283_Lactobacillus_sakei_subsp._sakei_23:0.054056,(116495731_Lactobacillus_casei_ATCC_334:0.132133,(((58336698_Lactobacillus_acidophilus_NCFM:0.001408,161506936_Lactobacillus_helveticus_DPC_4571:0.025477)0.709000:0.044132,(104774461_Lactobacillus_delbrueckii_subsp._bu:0.000000,116514565_Lactobacillus_delbrueckii_subsp._bu:0.000000)0.999000:0.146536)0.949000:0.073339,(116629028_Lactobacillus_gasseri_ATCC_33323:0.000000,42518506_Lactobacillus_johnsonii_NCC_533:0.020122)0.912000:0.089726)0.998000:0.206891)0.358000:0.031766)0.939000:0.072392,((((184154745_Lactobacillus_fermentum_IFO_3956:0.014368,148543546_Lactobacillus_reuteri_F275:0.054605)0.924000:0.066828,((170017872_Leuconostoc_citreum_KM20:0.047621,(116617399_Leuconostoc_mesenteroides_subsp._me:0.022311,116491400_Oenococcus_oeni_PSU-1:0.294697)0.319000:0.034009)0.965000:0.092770,116333238_Lactobacillus_brevis_ATCC_367:0.127822)0.150000:0.055207)0.336000:0.029533,90962213_Lactobacillus_salivarius_UCC118:0.164940)0.922000:0.070920,(28377496_Lactobacillus_plantarum_WCFS1:0.071218,116493230_Pediococcus_pentosaceus_ATCC_25745:0.178653)0.082000:0.015373)0.988000:0.139995)0.825000:0.064813)0.925000:0.080305)0.897000:0.062909,((161611248_Onion_yellows_phytoplasma_OY-M:0.010988,162139696_Aster_yellows_witches-broom_phytopl:0.009488)1.000000:0.336143,162447037_Acholeplasma_laidlawii_PG-8A:0.191927)0.464000:0.072363)0.919000:0.094163,((42561511_Mycoplasma_mycoides_subsp._mycoides:0.020661,83319637_Mycoplasma_capricolum_subsp._capric:0.000000)0.919000:0.066847,50365424_Mesoplasma_florum_L1:0.167970)0.942000:0.109288)0.990000:0.188760,((((13507959_Mycoplasma_pneumoniae_M129:0.106034,12044934_Mycoplasma_genitalium_G37:0.107737)1.000000:0.316953,31544869_Mycoplasma_gallisepticum_R:0.074995)0.829000:0.093226,26553478_Mycoplasma_penetrans_HF-2:0.524091)0.844000:0.092975,(13358104_Ureaplasma_parvum_serovar_3_str._AT:0.000000,170762329_Ureaplasma_parvum_serovar_3_str._AT:0.000000)1.000000:0.297420)0.962000:0.141912)0.961000:0.146827,47458974_Mycoplasma_mobile_163K:0.262577)0.760000:0.070799,(148377349_Mycoplasma_agalactiae_PG2:0.148550,71894633_Mycoplasma_synoviae_53:0.081978)0.928000:0.101364)0.736000:0.086209,15828481_Mycoplasma_pulmonis_UAB_CTIP:0.111848)1.000000:0.306164,54020520_Mycoplasma_hyopneumoniae_232:0.000000)0.000000:0.000000,71893807_Mycoplasma_hyopneumoniae_J:0.000000,72080791_Mycoplasma_hyopneumoniae_7448:0.000000);
