# Supplementary material for: Genome-wide phylogenetic analysis of the pathogenic potential of Vibrio furnissii
Source: Front Microbiol. 2014 Aug 21;5:435. doi: 10.3389/fmicb.2014.00435 (PMC4139957; doi:10.3389/fmicb.2014.00435)
Supplement: Supplementary file 1 [file DataSheet1.ZIP › all_vfu_trees/VfuA00042.afa-gb-o.phylip_phyml_tree.txt]

(((((((((((((((((((((((((19745586_Streptococcus_pyogenes_MGAS8232:0.000000,(21909860_Streptococcus_pyogenes_MGAS315:0.000000,(28896445_Streptococcus_pyogenes_SSI-1:0.000000,(161761321_Streptococcus_pyogenes_MGAS10394:0.000000,(162139411_Streptococcus_pyogenes_MGAS6180:0.000000,(71910187_Streptococcus_pyogenes_MGAS5005:0.000000,(162139089_Streptococcus_pyogenes_MGAS9429:0.000000,(162139113_Streptococcus_pyogenes_MGAS10270:0.000000,(162139137_Streptococcus_pyogenes_MGAS2096:0.000000,(162139190_Streptococcus_pyogenes_MGAS10750:0.000000,139474300_Streptococcus_pyogenes_str._Manfred:0.000000)0.000000:0.000000)0.000000:0.000000)0.000000:0.000000)0.000000:0.000000)0.000000:0.000000)0.000000:0.000000)0.000000:0.000000)0.000000:0.000000)0.000000:0.000000)0.000000:0.000000,15674579_Streptococcus_pyogenes_M1_GAS:0.000000)0.435000:0.000000,((24380007_Streptococcus_mutans_UA159:0.022071,(25011620_Streptococcus_agalactiae_NEM316:0.000000,(22537663_Streptococcus_agalactiae_2603V_R:0.000000,76788089_Streptococcus_agalactiae_A909:0.000000)0.924000:0.010951)0.000000:0.000000)0.763000:0.010956,((55821790_Streptococcus_thermophilus_LMG_1831:0.000000,(55823708_Streptococcus_thermophilus_CNRZ1066:0.000000,116628506_Streptococcus_thermophilus_LMD-9:0.000000)0.000000:0.000000)0.886000:0.022026,(((169834089_Streptococcus_pneumoniae_Hungary19A:0.000000,125718428_Streptococcus_sanguinis_SK36:0.000000)0.437000:0.000000,157149822_Streptococcus_gordonii_str._Challis:0.010838)0.000000:0.000000,((15900537_Streptococcus_pneumoniae_TIGR4:0.000000,15902599_Streptococcus_pneumoniae_R6:0.000000)0.000000:0.000000,(116515716_Streptococcus_pneumoniae_D39:0.000000,182683561_Streptococcus_pneumoniae_CGSP14:0.000000)0.000000:0.000000)0.825000:0.010868)0.899000:0.022211)0.000000:0.000000)0.742000:0.010856)0.842000:0.027378,(146321195_Streptococcus_suis_98HAH33:0.000000,146318986_Streptococcus_suis_05ZYH33:0.022486)0.734000:0.008826)0.591000:0.028937,(15673983_Lactococcus_lactis_subsp._lactis_Il:0.010881,(116512946_Lactococcus_lactis_subsp._cremoris_:0.000000,125625042_Lactococcus_lactis_subsp._cremoris_:0.000000)0.491000:0.000000)0.982000:0.087827)0.898000:0.039144,((((((116629027_Lactobacillus_gasseri_ATCC_33323:0.000000,(((161506935_Lactobacillus_helveticus_DPC_4571:0.000000,58336697_Lactobacillus_acidophilus_NCFM:0.000000)0.464000:0.000000,(104774462_Lactobacillus_delbrueckii_subsp._bu:0.000000,116514566_Lactobacillus_delbrueckii_subsp._bu:0.000000)0.992000:0.072478)0.989000:0.069586,42518505_Lactobacillus_johnsonii_NCC_533:0.000000)0.760000:0.010977)0.940000:0.033831,116495732_Lactobacillus_casei_ATCC_334:0.034043)0.527000:0.011098,(81429284_Lactobacillus_sakei_subsp._sakei_23:0.022544,116493231_Pediococcus_pentosaceus_ATCC_25745:0.036267)0.944000:0.046602)0.000000:0.000000,28377495_Lactobacillus_plantarum_WCFS1:0.010956)0.791000:0.010928,(148543545_Lactobacillus_reuteri_F275:0.010954,184154744_Lactobacillus_fermentum_IFO_3956:0.011202)0.804000:0.011079)0.786000:0.010957,(116333237_Lactobacillus_brevis_ATCC_367:0.022090,90962214_Lactobacillus_salivarius_UCC118:0.022190)0.000000:0.000000)0.851000:0.022291)0.768000:0.017183,29377197_Enterococcus_faecalis_V583:0.096134)0.648000:0.006649,(116617398_Leuconostoc_mesenteroides_subsp._me:0.033306,170017873_Leuconostoc_citreum_KM20:0.000000)1.000000:0.370172)0.474000:0.015374,((((15926215_Staphylococcus_aureus_subsp._aureus:0.000000,(15923527_Staphylococcus_aureus_subsp._aureus:0.000000,(49482767_Staphylococcus_aureus_subsp._aureus:0.000000,(49485402_Staphylococcus_aureus_subsp._aureus:0.000000,(21282221_Staphylococcus_aureus_subsp._aureus:0.000000,(87161133_Staphylococcus_aureus_subsp._aureus:0.000000,(88194299_Staphylococcus_aureus_subsp._aureus:0.000000,(148266997_Staphylococcus_aureus_subsp._aureus:0.000000,(150393044_Staphylococcus_aureus_subsp._aureus:0.000000,(156978866_Staphylococcus_aureus_subsp._aureus:0.000000,(161508777_Staphylococcus_aureus_subsp._aureus:0.000000,82750245_Staphylococcus_aureus_RF122:0.000000)0.000000:0.000000)0.000000:0.000000)0.000000:0.000000)0.000000:0.000000)0.000000:0.000000)0.000000:0.000000)0.000000:0.000000)0.000000:0.000000)0.000000:0.000000)0.000000:0.000000)0.446000:0.000000,(57651413_Staphylococcus_aureus_subsp._aureus:0.000000,151220711_Staphylococcus_aureus_subsp._aureus:0.000000)0.849000:0.010928)0.795000:0.017247,73663527_Staphylococcus_saprophyticus_subsp.:0.009241)0.797000:0.018585,(57866122_Staphylococcus_epidermidis_RP62A:0.000000,(27467218_Staphylococcus_epidermidis_ATCC_122:0.000000,70727471_Staphylococcus_haemolyticus_JCSC143:0.000000)0.000000:0.000000)0.473000:0.000000)0.981000:0.077502)0.778000:0.014218,(160881811_Clostridium_phytofermentans_ISDg:0.184657,(((148381433_Clostridium_botulinum_A_str._ATCC_3:0.000000,153931414_Clostridium_botulinum_A_str._ATCC_1:0.000000)0.000000:0.000000,((153935759_Clostridium_botulinum_A_str._Hall:0.000000,153938814_Clostridium_botulinum_F_str._Langel:0.000000)0.000000:0.000000,(170755224_Clostridium_botulinum_B1_str._Okra:0.000000,170758721_Clostridium_botulinum_A3_str._Loch_:0.000000)0.000000:0.000000)0.000000:0.000000)0.848000:0.034578,(((((187933626_Clostridium_botulinum_B_str._Eklund:0.014182,150015032_Clostridium_beijerinckii_NCIMB_8052:0.098122)0.259000:0.024704,169824236_Finegoldia_magna_ATCC_29328:0.163484)0.768000:0.020640,(18311399_Clostridium_perfringens_str._13:0.000000,(110801130_Clostridium_perfringens_ATCC_13124:0.000000,110803824_Clostridium_perfringens_SM101:0.000000)0.000000:0.000000)0.925000:0.060928)0.941000:0.059349,((28212184_Clostridium_tetani_E88:0.066424,(118444273_Clostridium_novyi_NT:0.087129,15896396_Clostridium_acetobutylicum_ATCC_824:0.048985)0.861000:0.041138)0.714000:0.023806,(((158319531_Alkaliphilus_oremlandii_OhILAs:0.039203,150392172_Alkaliphilus_metalliredigens_QYMF:0.107914)0.876000:0.042125,125975202_Clostridium_thermocellum_ATCC_27405:0.144537)0.716000:0.014457,126697628_Clostridium_difficile_630:0.070762)0.900000:0.039675)0.740000:0.013565)0.901000:0.037996,153952849_Clostridium_kluyveri_DSM_555:0.099022)0.671000:0.008466)0.902000:0.067280)0.891000:0.060460)0.755000:0.010228,(((15612682_Bacillus_halodurans_C-125:0.011415,((154684620_Bacillus_amyloliquefaciens_FZB42:0.000000,(52078596_Bacillus_licheniformis_ATCC_14580:0.000000,(52783958_Bacillus_licheniformis_ATCC_14580:0.000000,16077170_Bacillus_subtilis_subsp._subtilis_s:0.000000)0.000000:0.000000)0.000000:0.000000)0.876000:0.022866,((138893772_Geobacillus_thermodenitrificans_NG8:0.000000,56418628_Geobacillus_kaustophilus_HTA426:0.011235)0.975000:0.047300,((((118475866_Bacillus_thuringiensis_str._Al_Haka:0.000000,(42779178_Bacillus_cereus_ATCC_10987:0.000000,(30260288_Bacillus_anthracis_str._Ames:0.000000,(49183131_Bacillus_anthracis_str._Sterne:0.000000,(49479292_Bacillus_thuringiensis_serovar_konk:0.000000,(161763538_Bacillus_cereus_E33L:0.000000,(47777776_Bacillus_anthracis_str._Ames_Ancest:0.000000,(152973944_Bacillus_cereus_subsp._cytotoxis_NV:0.000000,163938105_Bacillus_weihenstephanensis_KBAB4:0.000000)0.000000:0.000000)0.000000:0.000000)0.000000:0.000000)0.000000:0.000000)0.000000:0.000000)0.000000:0.000000)0.000000:0.000000)0.857000:0.011271,30018367_Bacillus_cereus_ATCC_14579:0.011270)0.470000:0.000000,56961919_Bacillus_clausii_KSM-K16:0.000000)0.000000:0.000000,((157690885_Bacillus_pumilus_SAFR-032:0.011215,169830051_Lysinibacillus_sphaericus_C3-41:0.023263)0.023000:0.011308,172056127_Exiguobacterium_sibiricum_255-15:0.035041)0.000000:0.000000)0.000000:0.000000)0.761000:0.011576)0.000000:0.000000)0.879000:0.033324,23097562_Oceanobacillus_iheyensis_HTE831:0.035662)0.866000:0.024548,((46906481_Listeria_monocytogenes_str._4b_F236:0.000000,16802294_Listeria_monocytogenes_EGD-e:0.000000)0.000000:0.000000,(16799357_Listeria_innocua_Clip11262:0.000000,116871631_Listeria_welshimeri_serovar_6b_str.:0.000000)0.000000:0.000000)0.954000:0.074262)0.907000:0.039303)0.756000:0.018747,((89893201_Desulfitobacterium_hafniense_Y51:0.080294,((((134298081_Desulfotomaculum_reducens_MI-1:0.069915,147676641_Pelotomaculum_thermopropionicum_SI:0.046032)0.825000:0.031250,((114567854_Syntrophomonas_wolfei_subsp._wolfei:0.280044,78043974_Carboxydothermus_hydrogenoformans_Z:0.039514)0.763000:0.052710,169830422_Candidatus_Desulforudis_audaxviator:0.082341)0.480000:0.042346)0.767000:0.023368,83591288_Moorella_thermoacetica_ATCC_39073:0.077129)0.769000:0.011948,167629454_Heliobacterium_modesticaldum_Ice1:0.040883)0.869000:0.057430)0.959000:0.118632,146297207_Caldicellulosiruptor_saccharolyticu:0.204789)0.375000:0.033444)0.476000:0.019295,(((((150025252_Flavobacterium_psychrophilum_JIP02_:0.087182,146299699_Flavobacterium_johnsoniae_UW101:0.026596)0.327000:0.044253,120436719_Gramella_forsetii_KT0803:0.112674)0.530000:0.000323,(((((29348147_Bacteroides_thetaiotaomicron_VPI-54:0.034439,(60683454_Bacteroides_fragilis_NCTC_9343:0.000000,53715481_Bacteroides_fragilis_YCH46:0.000000)0.469000:0.000000)0.762000:0.021463,150003399_Bacteroides_vulgatus_ATCC_8482:0.026934)0.823000:0.051229,34540217_Porphyromonas_gingivalis_W83:0.098452)0.407000:0.023204,150008878_Parabacteroides_distasonis_ATCC_850:0.072550)0.283000:0.022734,161833688_Candidatus_Sulcia_muelleri_GWSS:0.582643)0.926000:0.123506)0.869000:0.073863,110639546_Cytophaga_hutchinsonii_ATCC_33406:0.113958)0.806000:0.086858,83816068_Salinibacter_ruber_DSM_13855:0.420861)0.969000:0.197948)0.778000:0.024943,((108804985_Rubrobacter_xylanophilus_DSM_9941:0.186042,(((39938742_Onion_yellows_phytoplasma_OY-M:0.000000,85057745_Aster_yellows_witches-broom_phytopl:0.011719)0.980000:0.252854,162447036_Acholeplasma_laidlawii_PG-8A:0.159123)0.948000:0.197099,32475091_Rhodopirellula_baltica_SH_1:0.326825)0.301000:0.073280)0.950000:0.134007,((((((119025265_Bifidobacterium_adolescentis_ATCC_1:0.040860,23465852_Bifidobacterium_longum_NCC2705:0.028409)0.976000:0.115660,(((50843342_Propionibacterium_acnes_KPA171202:0.061601,72163057_Thermobifida_fusca_YX:0.244586)0.680000:0.047316,119714943_Nocardioides_sp._JS614:0.054571)0.584000:0.043209,((((116671540_Arthrobacter_sp._FB24:0.045141,119964022_Arthrobacter_aurescens_TC1:0.034799)0.001000:0.000000,163839737_Renibacterium_salmoninarum_ATCC_332:0.079334)0.790000:0.032398,(((29831453_Streptomyces_avermitilis_MA-4680:0.000000,21223030_Streptomyces_coelicolor_A3:0.073393)0.795000:0.040204,182436667_Streptomyces_griseus_subsp._griseus:0.032314)0.855000:0.079745,((158317803_Frankia_sp._EAN1pec:0.000000,(86739282_Frankia_sp._CcI3:0.022909,111220531_Frankia_alni_ACN14a:0.022772)0.494000:0.011566)0.889000:0.056337,117927504_Acidothermus_cellulolyticus_11B:0.116261)0.227000:0.051166)0.708000:0.028740)0.775000:0.016065,(((148273971_Clavibacter_michiganensis_subsp._mi:0.000000,170782939_Clavibacter_michiganensis_subsp._se:0.000000)0.892000:0.034274,((50954136_Leifsonia_xyli_subsp._xyli_str._CTC:0.011776,(28572872_Tropheryma_whipplei_TW08_27:0.000000,28493681_Tropheryma_whipplei_str._Twist:0.000000)0.998000:0.144413)0.900000:0.046564,((((41410210_Mycobacterium_avium_subsp._paratube:0.000000,118465827_Mycobacterium_avium_104:0.000000)0.772000:0.010875,15828019_Mycobacterium_leprae_TN:0.022966)0.909000:0.023057,118473904_Mycobacterium_smegmatis_str._MC2_15:0.000000)0.001000:0.000000,((((((108797897_Mycobacterium_sp._MCS:0.000000,(119866992_Mycobacterium_sp._KMS:0.000000,126433560_Mycobacterium_sp._JLS:0.000000)0.000000:0.000000)0.837000:0.011391,145225692_Mycobacterium_gilvum_PYR-GCK:0.000000)0.455000:0.011161,169630972_Mycobacterium_abscessus:0.022228)0.000000:0.000000,120402247_Mycobacterium_vanbaalenii_PYR-1:0.000000)0.000000:0.000000,((((145294628_Corynebacterium_glutamicum_R:0.000000,(19551719_Corynebacterium_glutamicum_ATCC_130:0.000000,62389374_Corynebacterium_glutamicum_ATCC_130:0.000000)0.000000:0.000000)0.896000:0.023190,161485997_Corynebacterium_efficiens_YS-314:0.010671)0.766000:0.012180,(38233046_Corynebacterium_diphtheriae_NCTC_13:0.070505,((54027089_Nocardia_farcinica_IFM_10152:0.010246,111018976_Rhodococcus_sp._RHA1:0.034341)0.908000:0.033703,134103299_Saccharopolyspora_erythraea_NRRL_23:0.094985)0.742000:0.013568)0.860000:0.031675)0.737000:0.011751,(68536953_Corynebacterium_jeikeium_K411:0.017673,172039967_Corynebacterium_urealyticum_DSM_710:0.058402)0.994000:0.110033)0.950000:0.047214)0.536000:0.011192,((118616515_Mycobacterium_ulcerans_Agy99:0.000000,183980993_Mycobacterium_marinum_M:0.000000)0.775000:0.011413,(15607780_Mycobacterium_tuberculosis_H37Rv:0.000000,(15840043_Mycobacterium_tuberculosis_CDC1551:0.000000,(31791824_Mycobacterium_bovis_AF2122_97:0.000000,(121636561_Mycobacterium_bovis_BCG_str._Pasteu:0.000000,(148660414_Mycobacterium_tuberculosis_H37Ra:0.000000,148821844_Mycobacterium_tuberculosis_F11:0.000000)0.000000:0.000000)0.000000:0.000000)0.000000:0.000000)0.000000:0.000000)0.885000:0.022612)0.783000:0.011276)0.001000:0.000000)0.993000:0.104002)0.226000:0.018065)0.829000:0.029703,152964645_Kineococcus_radiotolerans_SRS30216:0.092679)0.835000:0.029240)0.908000:0.038135)0.870000:0.049744)0.751000:0.029747,(145596448_Salinispora_tropica_CNB-440:0.000000,159039848_Salinispora_arenicola_CNS-205:0.000000)0.999000:0.283154)0.817000:0.041986,((((86608697_Synechococcus_sp._JA-2-3Ba:0.026281,86606433_Synechococcus_sp._JA-3-3Ab:0.008684)0.954000:0.081415,37521168_Gloeobacter_violaceus_PCC_7421:0.119223)0.006000:0.044837,(((113474160_Trichodesmium_erythraeum_IMS101:0.075320,(((172035142_Cyanothece_sp._ATCC_51142:0.038557,16330011_Synechocystis_sp._PCC_6803:0.073960)0.387000:0.022609,166366403_Microcystis_aeruginosa_NIES-843:0.046857)0.868000:0.030693,170077650_Synechococcus_sp._PCC_7002:0.059667)0.523000:0.032724)0.781000:0.015372,(158336006_Acaryochloris_marina_MBIC11017:0.090521,(17232792_Nostoc_sp._PCC_7120:0.000000,75908766_Anabaena_variabilis_ATCC_29413:0.000000)0.937000:0.058962)0.169000:0.017204)0.854000:0.029444,(22297839_Thermosynechococcus_elongatus_BP-1:0.029228,(((((((159902763_Prochlorococcus_marinus_str._MIT_92:0.023123,33239682_Prochlorococcus_marinus_subsp._mari:0.045085)0.848000:0.032249,((78778592_Prochlorococcus_marinus_str._MIT_93:0.022098,(123967759_Prochlorococcus_marinus_str._AS9601:0.000000,(126695562_Prochlorococcus_marinus_str._MIT_93:0.000000,157412562_Prochlorococcus_marinus_str._MIT_92:0.000000)0.000000:0.000000)0.466000:0.000000)0.771000:0.011179,((33860764_Prochlorococcus_marinus_subsp._past:0.000000,123965468_Prochlorococcus_marinus_str._MIT_95:0.010908)0.752000:0.011057,(72383407_Prochlorococcus_marinus_str._NATL2A:0.000000,124024993_Prochlorococcus_marinus_str._NATL1A:0.000000)0.991000:0.068555)0.196000:0.011437)0.874000:0.035604)0.264000:0.012983,(148243457_Synechococcus_sp._RCC307:0.035237,78185723_Synechococcus_sp._CC9902:0.035307)0.866000:0.030558)0.345000:0.013966,((113953505_Synechococcus_sp._CC9311:0.042047,148240710_Synechococcus_sp._WH_7803:0.005137)0.810000:0.020594,(33864352_Prochlorococcus_marinus_str._MIT_93:0.000000,124024465_Prochlorococcus_marinus_str._MIT_93:0.000000)0.894000:0.022714)0.765000:0.011011)0.758000:0.011437,78213979_Synechococcus_sp._CC9605:0.011097)0.001000:0.000000,33866873_Synechococcus_sp._WH_8102:0.033555)0.978000:0.139431,(56750900_Synechococcus_elongatus_PCC_6301:0.011371,81299445_Synechococcus_elongatus_PCC_7942:0.000000)0.932000:0.107143)0.849000:0.064497)0.887000:0.037429)0.000000:0.000000)0.969000:0.109589,(19705331_Fusobacterium_nucleatum_subsp._nucl:0.193816,(((156744233_Roseiflexus_castenholzii_DSM_13941:0.048395,148657432_Roseiflexus_sp._RS-1:0.055566)0.930000:0.073643,163847741_Chloroflexus_aurantiacus_J-10-fl:0.148750)0.890000:0.071036,159896655_Herpetosiphon_aurantiacus_ATCC_2377:0.036577)0.933000:0.091430)0.738000:0.059600)0.338000:0.014481)0.786000:0.044754,(30023112_Bacillus_cereus_ATCC_14579:0.000000,30023115_Bacillus_cereus_ATCC_14579:0.000000)1.000000:0.375847)0.768000:0.062551,(51244965_Desulfotalea_psychrophila_LSv54:0.229215,(((73748760_Dehalococcoides_sp._CBDB1:0.000000,57234276_Dehalococcoides_ethenogenes_195:0.011262)0.461000:0.011349,147669526_Dehalococcoides_sp._BAV1:0.000000)0.996000:0.286049,(20808672_Thermoanaerobacter_tengcongensis_MB:0.080366,(167039508_Thermoanaerobacter_sp._X514:0.000000,167036789_Thermoanaerobacter_pseudethanolicus:0.000000)0.464000:0.000000)0.915000:0.093180)0.567000:0.067682)0.743000:0.024525)0.777000:0.024170)0.486000:0.010116)0.801000:0.034272,(46446234_Candidatus_Protochlamydia_amoebophi:0.307690,(((62185278_Chlamydophila_abortus_S26_3:0.000000,(29840453_Chlamydophila_caviae_GPIC:0.011121,89898123_Chlamydophila_felis_Fe_C-56:0.011188)0.000000:0.000000)0.000000:0.000000,(15618001_Chlamydophila_pneumoniae_CWL029:0.000000,(16752967_Chlamydophila_pneumoniae_AR39:0.000000,(15835612_Chlamydophila_pneumoniae_J138:0.000000,33241412_Chlamydophila_pneumoniae_TW-183:0.000000)0.000000:0.000000)0.000000:0.000000)0.977000:0.046318)0.644000:0.008422,(((15605040_Chlamydia_trachomatis_D_UW-3_CX:0.000000,76789041_Chlamydia_trachomatis_A_HAR-13:0.000000)0.844000:0.011160,(166155404_Chlamydia_trachomatis_L2b_UCH-1_pro:0.000000,166154529_Chlamydia_trachomatis_434_Bu:0.000000)0.448000:0.000000)0.740000:0.011345,15835210_Chlamydia_muridarum_Nigg:0.011186)0.910000:0.073014)0.990000:0.284563)0.959000:0.221288)0.749000:0.018249,(((((119356076_Chlorobium_phaeobacteroides_DSM_266:0.059202,((78187808_Pelodictyon_luteolum_DSM_273:0.011481,145220412_Prosthecochloris_vibrioformis_DSM_2:0.035520)0.958000:0.047869,78188331_Chlorobium_chlorochromatii_CaD3:0.062889)0.000000:0.000000)0.333000:0.017842,21672992_Chlorobium_tepidum_TLS:0.106073)0.997000:0.183727,((158520715_Desulfococcus_oleovorans_Hxd3:0.176457,((94987375_Lawsonia_intracellularis_PHE_MN1-00:0.135679,(46581328_Desulfovibrio_vulgaris_subsp._vulga:0.000000,120601493_Desulfovibrio_vulgaris_subsp._vulga:0.000000)0.978000:0.137177)0.861000:0.065661,78358032_Desulfovibrio_desulfuricans_G20:0.146214)0.001000:0.000000)0.768000:0.020203,116748980_Syntrophobacter_fumaroxidans_MPOB:0.047719)0.895000:0.070324)0.801000:0.029039,(77918304_Pelobacter_carbinolicus_DSM_2380:0.056458,85858134_Syntrophus_aciditrophicus_SB:0.213639)0.800000:0.038420)0.416000:0.029453,((((((((160901843_Petrotoga_mobilis_SJ95:0.162672,15606945_Aquifex_aeolicus_VF5:0.225168)0.883000:0.076985,157363337_Thermotoga_lettingae_TMO:0.116568)0.345000:0.024348,(148269606_Thermotoga_petrophila_RKU-1:0.022160,15643220_Thermotoga_maritima_MSB8:0.000000)0.897000:0.031148)0.846000:0.031235,(154249532_Fervidobacterium_nodosum_Rt17-B1:0.137303,150020537_Thermosipho_melanesiensis_BI429:0.033460)0.945000:0.087676)0.894000:0.092388,(94971706_Acidobacteria_bacterium_Ellin345:0.122891,116491401_Oenococcus_oeni_PSU-1:0.311886)0.552000:0.121861)0.659000:0.020382,((162448676_Sorangium_cellulosum_So_ce_56:0.190898,182412061_Opitutus_terrae_PB90-1:0.261488)0.876000:0.082644,((86158013_Anaeromyxobacter_dehalogenans_2CP-C:0.031943,153005086_Anaeromyxobacter_sp._Fw109-5:0.014824)0.963000:0.115373,108757482_Myxococcus_xanthus_DK_1622:0.135797)0.913000:0.080591)0.860000:0.049771)0.833000:0.027025,((51894225_Symbiobacterium_thermophilum_IAM_14:0.202963,116625381_Solibacter_usitatus_Ellin6076:0.127478)0.886000:0.070418,((((39997958_Geobacter_sulfurreducens_PCA:0.047505,78221835_Geobacter_metallireducens_GS-15:0.042512)0.689000:0.038926,148263130_Geobacter_uraniireducens_Rf4:0.086265)0.767000:0.028211,(((15807040_Deinococcus_radiodurans_R1:0.016864,94984749_Deinococcus_geothermalis_DSM_11300:0.017344)0.529000:0.065255,(46200040_Thermus_thermophilus_HB27:0.000000,55980216_Thermus_thermophilus_HB8:0.000000)0.989000:0.217369)0.954000:0.155357,42524387_Bdellovibrio_bacteriovorus_HD100:0.349961)0.757000:0.072736)0.195000:0.050686,118579108_Pelobacter_propionicus_DSM_2379:0.003179)0.426000:0.056495)0.957000:0.093678)0.000000:0.000000,((((((((((119899717_Azoarcus_sp._BH72:0.011493,56477583_Azoarcus_sp._EbN1:0.022378)0.872000:0.032143,(((((187476523_Bordetella_avium_197N:0.000000,33594733_Bordetella_parapertussis_12822:0.000000)0.000000:0.000000,33599003_Bordetella_bronchiseptica_RB50:0.000000)0.000000:0.000000,33591284_Bordetella_pertussis_Tohama_I:0.000000)0.773000:0.010488,163859290_Bordetella_petrii_DSM_12804:0.012737)0.896000:0.036516,74316412_Thiobacillus_denitrificans_ATCC_252:0.025661)0.840000:0.028610)0.648000:0.021859,((((((94312269_Ralstonia_metallidurans_CH34:0.000000,113869448_Ralstonia_eutropha_H16:0.000000)0.000000:0.000000,(73542877_Ralstonia_eutropha_JMP134:0.000000,17547757_Ralstonia_solanacearum_GMI1000:0.000000)0.000000:0.000000)0.974000:0.049394,((115350310_Burkholderia_ambifaria_AMMD:0.000000,(134294431_Burkholderia_vietnamiensis_G4:0.000000,(172059329_Burkholderia_ambifaria_MC40-6:0.000000,(78064912_Burkholderia_sp._383:0.000000,(107024315_Burkholderia_cenocepacia_AU_1054:0.000000,(116688360_Burkholderia_cenocepacia_HI2424:0.000000,170731670_Burkholderia_cenocepacia_MC0-3:0.000000)0.000000:0.000000)0.000000:0.000000)0.000000:0.000000)0.000000:0.000000)0.000000:0.000000)0.785000:0.011719,(161523417_Burkholderia_multivorans_ATCC_17616:0.011713,(53723866_Burkholderia_mallei_ATCC_23344:0.000000,(53720833_Burkholderia_pseudomallei_K96243:0.000000,(76809183_Burkholderia_pseudomallei_1710b:0.000000,((124386267_Burkholderia_mallei_NCTC_10229:0.000000,(121600143_Burkholderia_mallei_SAVP1:0.000000,83720675_Burkholderia_thailandensis_E264:0.000000)0.000000:0.000000)0.000000:0.000000,(126441947_Burkholderia_pseudomallei_668:0.000000,(126453465_Burkholderia_pseudomallei_1106a:0.000000,126450115_Burkholderia_mallei_NCTC_10247:0.000000)0.000000:0.000000)0.000000:0.000000)0.000000:0.000000)0.000000:0.000000)0.000000:0.000000)0.470000:0.000000)0.387000:0.011454)0.000000:0.000000)0.763000:0.011590,91785477_Burkholderia_xenovorans_LB400:0.023612)0.842000:0.022374,(((152980319_Janthinobacterium_sp._Marseille:0.049254,134096332_Herminiimonas_arsenicoxydans:0.023480)0.846000:0.023498,91774624_Methylobacillus_flagellatus_KT:0.036540)0.001000:0.000000,71905950_Dechloromonas_aromatica_RCB:0.046118)0.751000:0.012204)0.752000:0.010910,(171462867_Polynucleobacter_necessarius_STIR1:0.022873,145588231_Polynucleobacter_sp._QLW-P1DMWA-1:0.000000)0.898000:0.023418)0.729000:0.012248)0.002000:0.000000,(((((121596188_Acidovorax_sp._JS42:0.021857,160895955_Delftia_acidovorans_SPH-1:0.034474)0.737000:0.014012,120613168_Acidovorax_avenae_subsp._citrulli_A:0.000000)0.557000:0.011305,121609219_Verminephrobacter_eiseniae_EF01-2:0.000000)0.948000:0.045298,(121606532_Polaromonas_naphthalenivorans_CJ2:0.034901,91790279_Polaromonas_sp._JS666:0.000000)0.628000:0.029380)0.886000:0.030020,(89902360_Rhodoferax_ferrireducens_T118:0.038712,124268639_Methylibium_petroleiphilum_PM1:0.084929)0.795000:0.020817)0.964000:0.049253)0.913000:0.050771,((82701888_Nitrosospira_multiformis_ATCC_25196:0.077383,(30249990_Nitrosomonas_europaea_ATCC_19718:0.004903,114331776_Nitrosomonas_eutropha_C91:0.041833)0.922000:0.065859)0.884000:0.064208,171060541_Leptothrix_cholodnii_SP-6:0.114053)0.301000:0.025040)0.845000:0.043782,(((93007005_Psychrobacter_cryohalolentis_K5:0.011763,71066446_Psychrobacter_arcticus_273-4:0.011550)0.767000:0.024107,148653837_Psychrobacter_sp._PRwf-1:0.053970)0.977000:0.138220,((((89257017_Francisella_tularensis_subsp._holar:0.000000,115315378_Francisella_tularensis_subsp._holar:0.000000)0.000000:0.000000,169656747_Francisella_tularensis_subsp._holar:0.000000)0.480000:0.000000,167627265_Francisella_philomiragia_subsp._phi:0.023403)0.478000:0.011572,((56707310_Francisella_tularensis_subsp._tular:0.000000,(134301349_Francisella_tularensis_subsp._tular:0.000000,187931079_Francisella_tularensis_subsp._media:0.000000)0.000000:0.000000)0.000000:0.000000,(110669780_Francisella_tularensis_subsp._tular:0.000000,118498140_Francisella_tularensis_subsp._novic:0.000000)0.000000:0.000000)0.487000:0.000000)0.974000:0.155202)0.909000:0.084561)0.773000:0.023325,((78484629_Thiomicrospira_crunogena_XCL-2:0.109629,(83648863_Hahella_chejuensis_KCTC_2396:0.105510,(114319608_Alkalilimnicola_ehrlichei_MLHE-1:0.043193,121997660_Halorhodospira_halophila_SL1:0.126307)0.870000:0.050480)0.781000:0.023713)0.797000:0.025757,(((56459452_Idiomarina_loihiensis_L2TR:0.048728,(((((77359189_Pseudoalteromonas_haloplanktis_TAC1:0.151393,146329649_Dichelobacter_nodosus_VCS1703A:0.139990)0.843000:0.067205,90020567_Saccharophagus_degradans_2-40:0.085206)0.770000:0.020538,34499652_Chromobacterium_violaceum_ATCC_1247:0.086744)0.812000:0.029863,110833235_Alcanivorax_borkumensis_SK2:0.050665)0.777000:0.020546,((((117617891_Aeromonas_hydrophila_subsp._hydroph:0.000000,145297374_Aeromonas_salmonicida_subsp._salmon:0.000000)0.956000:0.091413,119947053_Psychromonas_ingrahamii_37:0.132589)0.873000:0.047954,109896922_Pseudoalteromonas_atlantica_T6c:0.101699)0.000000:0.000000,71280797_Colwellia_psychrerythraea_34H:0.061037)0.946000:0.074510)0.803000:0.029399)0.916000:0.036008,(((((170731250_Xylella_fastidiosa_M12:0.000000,(182682623_Xylella_fastidiosa_M23:0.000000,28199871_Xylella_fastidiosa_Temecula1:0.000000)0.850000:0.011821)0.464000:0.011784,161378155_Xylella_fastidiosa_9a5c:0.000000)0.993000:0.117577,(((15793174_Neisseria_meningitidis_Z2491:0.000000,(121634005_Neisseria_meningitidis_FAM18:0.000000,(161870927_Neisseria_meningitidis_053442:0.000000,59802176_Neisseria_gonorrhoeae_FA_1090:0.000000)0.000000:0.000000)0.000000:0.000000)0.467000:0.000000,15676055_Neisseria_meningitidis_MC58:0.011870)0.865000:0.043130,(126640371_Acinetobacter_baumannii_ATCC_17978:0.000000,(169634598_Acinetobacter_baumannii:0.000000,(169797457_Acinetobacter_baumannii:0.000000,50083575_Acinetobacter_sp._ADP1:0.000000)0.000000:0.000000)0.000000:0.000000)0.982000:0.091757)0.849000:0.048477)0.856000:0.044941,(92112543_Chromohalobacter_salexigens_DSM_304:0.043276,(((((((104779744_Pseudomonas_entomophila_L48:0.000000,(167031489_Pseudomonas_putida_GB-1:0.000000,170723917_Pseudomonas_putida_W619:0.000000)0.000000:0.000000)0.000000:0.000000,(26987184_Pseudomonas_putida_KT2440:0.000000,148545728_Pseudomonas_putida_F1:0.000000)0.000000:0.000000)0.797000:0.011532,(71736973_Pseudomonas_syringae_pv._phaseolico:0.000000,(28867843_Pseudomonas_syringae_pv._tomato_str:0.000000,66047786_Pseudomonas_syringae_pv._syringae_B:0.000000)0.000000:0.000000)0.876000:0.022883)0.758000:0.011266,(146281159_Pseudomonas_stutzeri_A1501:0.021422,152998282_Marinomonas_sp._MWYL1:0.087549)0.747000:0.012641)0.769000:0.011437,(70734365_Pseudomonas_fluorescens_Pf-5:0.000000,77461311_Pseudomonas_fluorescens_PfO-1:0.000000)0.759000:0.011467)0.886000:0.022759,(146308934_Pseudomonas_mendocina_ymp:0.000000,(15599470_Pseudomonas_aeruginosa_PAO1:0.000000,(116052309_Pseudomonas_aeruginosa_UCBPP-PA14:0.000000,152988956_Pseudomonas_aeruginosa_PA7:0.000000)0.000000:0.000000)0.918000:0.011354)0.002000:0.000000)0.814000:0.026919,((78046543_Xanthomonas_campestris_pv._vesicato:0.000000,21241726_Xanthomonas_axonopodis_pv._citri_st:0.000000)0.524000:0.000000,((21230353_Xanthomonas_campestris_pv._campestr:0.000000,66769653_Xanthomonas_campestris_pv._campestr:0.000000)0.794000:0.011341,(58583219_Xanthomonas_oryzae_pv._oryzae_KACC1:0.000000,84625055_Xanthomonas_oryzae_pv._oryzae_MAFF_:0.000000)0.815000:0.011536)0.778000:0.011713)0.991000:0.120066)0.943000:0.065492)0.743000:0.014633)0.790000:0.015399,120553641_Marinobacter_aquaeolei_VT8:0.058458)0.000000:0.000000)0.806000:0.011952,53804628_Methylococcus_capsulatus_str._Bath:0.060266)0.000000:0.000000)0.753000:0.026883)0.835000:0.034182,(((52840563_Legionella_pneumophila_subsp._pneum:0.000000,54296354_Legionella_pneumophila_str._Paris:0.000000)0.000000:0.000000,(54293310_Legionella_pneumophila_str._Lens:0.000000,148361064_Legionella_pneumophila_str._Corby:0.000000)0.000000:0.000000)0.968000:0.117749,(154707462_Coxiella_burnetii_Dugway_5J108-111:0.011504,(29653578_Coxiella_burnetii_RSA_493:0.000000,161831381_Coxiella_burnetii_RSA_331:0.000000)0.482000:0.000000)0.998000:0.216260)0.737000:0.032011)0.412000:0.021831,77165798_Nitrosococcus_oceani_ATCC_19707:0.122512)0.279000:0.009229,((((15639229_Treponema_pallidum_subsp._pallidum_:0.298841,42527926_Treponema_denticola_ATCC_35405:0.030009)0.851000:0.071470,((51598650_Borrelia_garinii_PBi:0.021525,111115222_Borrelia_afzelii_PKo:0.000000)0.861000:0.022147,15594738_Borrelia_burgdorferi_B31:0.010267)0.995000:0.267302)0.945000:0.116201,(((152991723_Sulfurovum_sp._NBC37-1:0.216834,((((15791838_Campylobacter_jejuni_subsp._jejuni_:0.000000,(153951352_Campylobacter_jejuni_subsp._doylei_:0.000000,157414767_Campylobacter_jejuni_subsp._jejuni_:0.000000)0.000000:0.000000)0.000000:0.000000,(57237528_Campylobacter_jejuni_RM1221:0.000000,121613479_Campylobacter_jejuni_subsp._jejuni_:0.000000)0.000000:0.000000)0.923000:0.048563,(154175096_Campylobacter_curvus_525.92:0.000000,((118474174_Campylobacter_fetus_subsp._fetus_82:0.093149,154149278_Campylobacter_hominis_ATCC_BAA-381:0.067297)0.900000:0.042744,157165495_Campylobacter_concisus_13826:0.000000)0.350000:0.011182)0.878000:0.045701)0.869000:0.054575,(157738107_Arcobacter_butzleri_RM4018:0.212526,78776550_Sulfurimonas_denitrificans_DSM_1251:0.208136)0.863000:0.076667)0.279000:0.029955)0.885000:0.116783,152990013_Nitratiruptor_sp._SB155-2:0.082122)0.773000:0.031277,((((15645816_Helicobacter_pylori_26695:0.000000,(15612190_Helicobacter_pylori_J99:0.000000,108563566_Helicobacter_pylori_HPAG1:0.000000)0.000000:0.000000)0.911000:0.021503,109948065_Helicobacter_acinonychis_str._Sheeb:0.000000)0.975000:0.109293,32265864_Helicobacter_hepaticus_ATCC_51449:0.032193)0.639000:0.050733,34556888_Wolinella_succinogenes_DSM_1740:0.145021)0.954000:0.113050)0.929000:0.088159)0.820000:0.039304,((148244882_Candidatus_Vesicomyosocius_okutanii:0.063573,118602792_Candidatus_Ruthia_magnifica_str._Cm:0.061841)0.970000:0.145904,(((116327512_Leptospira_borgpetersenii_serovar_H:0.000000,116331875_Leptospira_borgpetersenii_serovar_H:0.000000)0.000000:0.000000,(24216123_Leptospira_interrogans_serovar_Lai_:0.000000,45656643_Leptospira_interrogans_serovar_Cope:0.000000)0.000000:0.000000)0.888000:0.048948,183221358_Leptospira_biflexa_serovar_Patoc_st:0.058611)0.951000:0.103636)0.878000:0.078286)0.963000:0.099022)0.947000:0.077055)0.896000:0.050403)0.741000:0.012653)0.732000:0.028173,(94676858_Baumannia_cicadellinicola_str._Hc:0.261231,(((21672332_Buchnera_aphidicola_str._Sg:0.090035,15616667_Buchnera_aphidicola_str._APS:0.096354)0.888000:0.080840,((27904551_Buchnera_aphidicola_str._Bp:0.202342,((71892330_Candidatus_Blochmannia_pennsylvanic:0.054806,32491267_Wigglesworthia_glossinidia_endosymb:0.472576)0.766000:0.049310,33520004_Candidatus_Blochmannia_floridanus:0.377904)0.517000:0.013550)0.843000:0.087295,116514972_Buchnera_aphidicola_str._Cc:0.312835)0.821000:0.057284)0.936000:0.129514,((((((16123888_Yersinia_pestis_CO92:0.000000,(22124395_Yersinia_pestis_KIM:0.000000,(45442868_Yersinia_pestis_biovar_Microtus_str:0.000000,(51594634_Yersinia_pseudotuberculosis_IP_3295:0.000000,(108810381_Yersinia_pestis_Nepal516:0.000000,(108809614_Yersinia_pestis_Antiqua:0.000000,(145600992_Yersinia_pestis_Pestoides_F:0.000000,(153949970_Yersinia_pseudotuberculosis_IP_3175:0.000000,170022593_Yersinia_pseudotuberculosis_YPIII:0.000000)0.000000:0.000000)0.000000:0.000000)0.000000:0.000000)0.000000:0.000000)0.000000:0.000000)0.000000:0.000000)0.000000:0.000000)0.844000:0.011171,162421454_Yersinia_pestis_Angola:0.000000)0.791000:0.011526,(157368522_Serratia_proteamaculans_568:0.013988,(85058108_Sodalis_glossinidius_str._morsitans:0.021479,50119179_Erwinia_carotovora_subsp._atrosepti:0.033935)0.750000:0.013146)0.721000:0.008874)0.843000:0.022717,(37524444_Photorhabdus_luminescens_subsp._lau:0.000000,123440671_Yersinia_enterocolitica_subsp._ente:0.046086)0.797000:0.023691)0.833000:0.023240,((((((16272461_Haemophilus_influenzae_Rd_KW20:0.000000,68249114_Haemophilus_influenzae_86-028NP:0.000000)0.000000:0.000000,(148825207_Haemophilus_influenzae_PittEE:0.000000,52424262_Mannheimia_succiniciproducens_MBEL5:0.000000)0.000000:0.000000)0.469000:0.000000,(15603608_Pasteurella_multocida_subsp._multoc:0.034376,148827708_Haemophilus_influenzae_PittGG:0.000000)0.514000:0.011470)0.814000:0.011370,(113460315_Haemophilus_somnus_129PT:0.000000,170718496_Haemophilus_somnus_2336:0.000000)0.782000:0.011588)0.813000:0.011538,152977732_Actinobacillus_succinogenes_130Z:0.000000)0.002000:0.000000,(33152871_Haemophilus_ducreyi_35000HP:0.000000,(126209182_Actinobacillus_pleuropneumoniae_L20:0.000000,165977154_Actinobacillus_pleuropneumoniae_ser:0.000000)0.000000:0.000000)0.931000:0.046397)0.997000:0.128286)0.000000:0.000000,(((((157147224_Citrobacter_koseri_ATCC_BAA-895:0.000000,146309860_Enterobacter_sp._638:0.034650)0.756000:0.011299,(89110056_Escherichia_coli_W3110:0.000000,(16131813_Escherichia_coli_str._K-12_substr._:0.000000,(15804573_Escherichia_coli_O157_H7_EDL933:0.000000,(15834160_Escherichia_coli_O157_H7_str._Sakai:0.000000,(16767403_Salmonella_typhimurium_LT2:0.000000,(16762304_Salmonella_enterica_subsp._enterica:0.000000,(26250753_Escherichia_coli_CFT073:0.000000,(29143792_Salmonella_enterica_subsp._enterica:0.000000,(30064734_Shigella_flexneri_2a_str._2457T:0.000000,(56415976_Salmonella_enterica_subsp._enterica:0.000000,(62182603_Salmonella_enterica_subsp._enterica:0.000000,(74314477_Shigella_sonnei_Ss046:0.000000,(82778842_Shigella_dysenteriae_Sd197:0.000000,(91212812_Escherichia_coli_UTI89:0.000000,(110644318_Escherichia_coli_536:0.000000,(110807833_Shigella_flexneri_5_str._8401:0.000000,(157163451_Escherichia_coli_HS:0.000000,(157155677_Escherichia_coli_E24377A:0.000000,(161505370_Salmonella_enterica_subsp._arizonae:0.000000,(170022014_Escherichia_coli_ATCC_8739:0.000000,(170083443_Escherichia_coli_str._K-12_substr._:0.000000,(170681035_Escherichia_coli_SECEC_SMS-3-5:0.000000,(187732123_Shigella_boydii_CDC_3083-94:0.000000,(152972840_Klebsiella_pneumoniae_subsp._pneumo:0.000000,((24115268_Shigella_flexneri_2a_str._301:0.011312,161617285_Salmonella_enterica_subsp._enterica:0.000000)0.000000:0.000000,82546325_Shigella_boydii_Sb227:0.000000)0.000000:0.000000)0.000000:0.000000)0.000000:0.000000)0.000000:0.000000)0.000000:0.000000)0.000000:0.000000)0.000000:0.000000)0.000000:0.000000)0.000000:0.000000)0.000000:0.000000)0.000000:0.000000)0.000000:0.000000)0.000000:0.000000)0.000000:0.000000)0.000000:0.000000)0.000000:0.000000)0.000000:0.000000)0.000000:0.000000)0.000000:0.000000)0.000000:0.000000)0.000000:0.000000)0.000000:0.000000)0.000000:0.000000)0.000000:0.000000)0.479000:0.000000)0.761000:0.023047,156935820_Enterobacter_sakazakii_ATCC_BAA-894:0.000000)0.904000:0.034761,(((91791528_Shewanella_denitrificans_OS217:0.059015,(((127511081_Shewanella_loihica_PV-4:0.000000,157377460_Shewanella_sediminis_HAW-EB3:0.011253)0.483000:0.011151,114561325_Shewanella_frigidimarina_NCIMB_400:0.011124)0.037000:0.000000,(157960003_Shewanella_pealeana_ATCC_700345:0.000000,(170729020_Shewanella_woodyi_ATCC_51908:0.000000,167626050_Shewanella_halifaxensis_HAW-EB4:0.000000)0.000000:0.000000)0.728000:0.000000)0.000000:0.000000)0.796000:0.035543,119773343_Shewanella_amazonensis_SB2B:0.035931)0.763000:0.017148,(((24371818_Shewanella_oneidensis_MR-1:0.011169,(113968533_Shewanella_sp._MR-4:0.000000,(114045696_Shewanella_sp._MR-7:0.000000,117918646_Shewanella_sp._ANA-3:0.000000)0.000000:0.000000)0.459000:0.000000)0.242000:0.010908,(126090328_Shewanella_baltica_OS155:0.000000,(152998738_Shewanella_baltica_OS185:0.000000,160873315_Shewanella_baltica_OS195:0.000000)0.000000:0.000000)0.869000:0.022980)0.867000:0.023701,(120596978_Shewanella_sp._W3-18-1:0.000000,146294852_Shewanella_putrefaciens_CN-32:0.000000)0.486000:0.000000)0.799000:0.017716)0.981000:0.084573)0.741000:0.015450,(((37681347_Vibrio_vulnificus_YJ016:0.000000,27364612_Vibrio_vulnificus_CMCP6:0.011205)0.879000:0.022453,(((54310502_Photobacterium_profundum_SS9:0.021408,(XX_VfuA00042_:0.000000,(15640351_Vibrio_cholerae_O1_biovar_eltor_str:0.000000,147675238_Vibrio_cholerae_O395:0.000000)0.955000:0.034338)0.897000:0.023207)0.767000:0.012717,28899700_Vibrio_parahaemolyticus_RIMD_221063:0.000000)0.000000:0.000000,156972589_Vibrio_harveyi_ATCC_BAA-1116:0.011240)0.725000:0.011231)0.000000:0.000000,59713026_Vibrio_fischeri_ES114:0.034722)0.913000:0.035418)0.876000:0.034189)0.637000:0.010047)0.574000:0.024748)0.976000:0.117784)0.913000:0.086638,(((((114327207_Granulibacter_bethesdensis_CGDNIH1:0.044824,58038865_Gluconobacter_oxydans_621H:0.039773)0.683000:0.057292,162149184_Gluconacetobacter_diazotrophicus_PA:0.068581)0.542000:0.032181,148260949_Acidiphilium_cryptum_JF-5:0.102211)0.983000:0.153977,83594031_Rhodospirillum_rubrum_ATCC_11170:0.192965)0.598000:0.054554,(((((((146340040_Bradyrhizobium_sp._ORS278:0.000000,(148256407_Bradyrhizobium_sp._BTAi1:0.000000,27380526_Bradyrhizobium_japonicum_USDA_110:0.021914)0.779000:0.010853)0.887000:0.022771,90424961_Rhodopseudomonas_palustris_BisB18:0.022089)0.775000:0.010576,(86749397_Rhodopseudomonas_palustris_HaA2:0.000000,(91977668_Rhodopseudomonas_palustris_BisB5:0.033009,115525606_Rhodopseudomonas_palustris_BisA53:0.033393)0.000000:0.000000)0.001000:0.000000)0.919000:0.032888,39936336_Rhodopseudomonas_palustris_CGA009:0.011236)0.847000:0.024249,(92117080_Nitrobacter_hamburgensis_X14:0.014503,75675538_Nitrobacter_winogradskyi_Nb-255:0.023414)0.826000:0.029005)0.973000:0.106579,(158422507_Azorhizobium_caulinodans_ORS_571:0.060245,154247288_Xanthobacter_autotrophicus_Py2:0.008954)0.900000:0.063741)0.188000:0.028662,(((170750242_Methylobacterium_radiotolerans_JCM_:0.022618,170738716_Methylobacterium_sp._4-46:0.058392)0.846000:0.023446,163853397_Methylobacterium_extorquens_PA1:0.000000)0.985000:0.146690,182678326_Beijerinckia_indica_subsp._indica_A:0.077140)0.817000:0.055989)0.927000:0.113319)0.827000:0.043334)0.709000:0.052586,(((148555477_Sphingomonas_wittichii_RW1:0.053741,((85372840_Erythrobacter_litoralis_HTCC2594:0.160461,87198855_Novosphingobium_aromaticivorans_DSM:0.092870)0.239000:0.032753,103486927_Sphingopyxis_alaskensis_RB2256:0.094032)0.561000:0.019928)0.733000:0.024595,56551621_Zymomonas_mobilis_subsp._mobilis_ZM:0.146917)0.948000:0.110788,(16124894_Caulobacter_crescentus_CB15:0.011385,167648390_Caulobacter_sp._K31:0.000000)0.997000:0.237370)0.738000:0.069792)0.426000:0.064926,114799038_Hyphomonas_neptunium_ATCC_15444:0.175336)0.114000:0.029325,(117924144_Magnetococcus_sp._MC-1:0.242665,(((110634173_Mesorhizobium_sp._BNC1:0.050125,(13470538_Mesorhizobium_loti_MAFF303099:0.034483,(((((49474311_Bartonella_quintana_str._Toulouse:0.011234,49475394_Bartonella_henselae_str._Houston-1:0.010961)0.804000:0.011100,163868085_Bartonella_tribocorum_CIP_105476:0.011068)0.001000:0.000000,121602562_Bartonella_bacilliformis_KC583:0.044954)0.932000:0.073664,((15889254_Agrobacterium_tumefaciens_str._C58:0.045582,(116251527_Rhizobium_leguminosarum_bv._viciae_:0.011193,86357293_Rhizobium_etli_CFN_42:0.010963)0.856000:0.022187)0.960000:0.058022,(15965097_Sinorhizobium_meliloti_1021:0.010987,150396195_Sinorhizobium_medicae_WSM419:0.022248)0.762000:0.010859)0.977000:0.105422)0.698000:0.037374,(((148560091_Brucella_ovis_ATCC_25840:0.000000,17987028_Brucella_melitensis_16M:0.000000)0.000000:0.000000,((23502125_Brucella_suis_1330:0.000000,62290158_Brucella_abortus_biovar_1_str._9-94:0.000000)0.000000:0.000000,((82700080_Brucella_melitensis_biovar_Abortus_:0.000000,161619203_Brucella_canis_ATCC_23365:0.000000)0.000000:0.000000,(163843512_Brucella_suis_ATCC_23445:0.000000,189024394_Brucella_abortus_S19:0.000000)0.000000:0.000000)0.000000:0.000000)0.000000:0.000000)0.954000:0.045825,153009273_Ochrobactrum_anthropi_ATCC_49188:0.000000)0.918000:0.045989)0.885000:0.038712)0.213000:0.013295)0.987000:0.157342,((56698336_Silicibacter_pomeroyi_DSS-3:0.051003,(((110681149_Roseobacter_denitrificans_OCh_114:0.047988,89053054_Jannaschia_sp._CCS1:0.091697)0.822000:0.029230,159042816_Dinoroseobacter_shibae_DFL_12:0.065069)0.816000:0.023666,99080070_Silicibacter_sp._TM1040:0.015527)0.748000:0.012603)0.920000:0.049210,(119383495_Paracoccus_denitrificans_PD1222:0.071854,((77462247_Rhodobacter_sphaeroides_2.4.1:0.000000,(126461109_Rhodobacter_sphaeroides_ATCC_17029:0.000000,126461123_Rhodobacter_sphaeroides_ATCC_17029:0.000000)0.000000:0.000000)0.904000:0.033120,146278580_Rhodobacter_sphaeroides_ATCC_17025:0.010881)0.997000:0.168221)0.795000:0.030865)0.883000:0.056355)0.873000:0.052485,((114570356_Maricaulis_maris_MCS10:0.081421,154253166_Parvibaculum_lavamentivorans_DS-1:0.072656)0.894000:0.077044,71083814_Candidatus_Pelagibacter_ubique_HTCC:0.308506)0.754000:0.028450)0.843000:0.035768)0.634000:0.014202)0.874000:0.094077,148284110_Orientia_tsutsugamushi_Boryong:0.290412)0.949000:0.140425,(91205972_Rickettsia_bellii_RML369-C:0.000000,157826664_Rickettsia_bellii_OSU_85-389:0.000000)0.969000:0.114647)0.961000:0.103570,(157803323_Rickettsia_canadensis_str._McKiel:0.023415,157964202_Rickettsia_massiliae_MTU5:0.012133)0.110000:0.026293)0.913000:0.088430,67459542_Rickettsia_felis_URRWXCal2:0.011740,157825316_Rickettsia_akari_str._Hartford:0.000000);
