# Supplementary material for: Genome-wide phylogenetic analysis of the pathogenic potential of Vibrio furnissii
Source: Front Microbiol. 2014 Aug 21;5:435. doi: 10.3389/fmicb.2014.00435 (PMC4139957; doi:10.3389/fmicb.2014.00435)
Supplement: Supplementary file 1 [file DataSheet1.ZIP › all_vfu_trees/VfuA00043.afa-gb-o.phylip_phyml_tree.txt]

((((((((((((((((((((((((26250751_Escherichia_coli_CFT073:0.000000,29143793_Salmonella_enterica_subsp._enterica:0.000000)0.000000:0.000000,((62182602_Salmonella_enterica_subsp._enterica:0.000000,91212813_Escherichia_coli_UTI89:0.000000)0.000000:0.000000,((110644317_Escherichia_coli_536:0.000000,117626246_Escherichia_coli_APEC_O1:0.000000)0.000000:0.000000,((152972839_Klebsiella_pneumoniae_subsp._pneumo:0.000000,156935821_Enterobacter_sakazakii_ATCC_BAA-894:0.000000)0.000000:0.000000,((161505371_Salmonella_enterica_subsp._arizonae:0.000000,161617284_Salmonella_enterica_subsp._enterica:0.000000)0.000000:0.000000,((56415975_Salmonella_enterica_subsp._enterica:0.000000,157147225_Citrobacter_koseri_ATCC_BAA-895:0.000000)0.000000:0.000000,((89110057_Escherichia_coli_W3110:0.000000,16131812_Escherichia_coli_str._K-12_substr._:0.000000)0.000000:0.000000,((15804572_Escherichia_coli_O157_H7_EDL933:0.000000,15834159_Escherichia_coli_O157_H7_str._Sakai:0.000000)0.000000:0.000000,(24115267_Shigella_flexneri_2a_str._301:0.000000,30064735_Shigella_flexneri_2a_str._2457T:0.000000)0.000000:0.000000)0.000000:0.000000)0.000000:0.000000)0.000000:0.000000)0.000000:0.000000)0.000000:0.000000)0.000000:0.000000)0.000000:0.000000)0.000000:0.000000,(16767402_Salmonella_typhimurium_LT2:0.000000,16762305_Salmonella_enterica_subsp._enterica:0.000000)0.000000:0.000000)0.000000:0.000000,(74314476_Shigella_sonnei_Ss046:0.000000,(82778843_Shigella_dysenteriae_Sd197:0.000000,(82546324_Shigella_boydii_Sb227:0.000000,(110807832_Shigella_flexneri_5_str._8401:0.000000,((170022015_Escherichia_coli_ATCC_8739:0.000000,(170083442_Escherichia_coli_str._K-12_substr._:0.000000,(170682823_Escherichia_coli_SECEC_SMS-3-5:0.000000,(187730221_Shigella_boydii_CDC_3083-94:0.000000,50119178_Erwinia_carotovora_subsp._atrosepti:0.000000)0.000000:0.000000)0.000000:0.000000)0.000000:0.000000)0.000000:0.000000,(157154871_Escherichia_coli_E24377A:0.000000,157163450_Escherichia_coli_HS:0.000000)0.000000:0.000000)0.000000:0.000000)0.000000:0.000000)0.000000:0.000000)0.000000:0.000000)0.000000:0.000000)0.553000:0.000000,(((((((28899701_Vibrio_parahaemolyticus_RIMD_221063:0.000000,(156972590_Vibrio_harveyi_ATCC_BAA-1116:0.000000,XX_VfuA00043_:0.000000)0.000000:0.000000)0.000000:0.000000,37681348_Vibrio_vulnificus_YJ016:0.000000)0.000000:0.000000,27364611_Vibrio_vulnificus_CMCP6:0.000000)0.445000:0.000000,((((52424260_Mannheimia_succiniciproducens_MBEL5:0.000000,(152977734_Actinobacillus_succinogenes_130Z:0.000000,((170718763_Haemophilus_somnus_2336:0.000000,113460339_Haemophilus_somnus_129PT:0.000000)0.965000:0.068031,15603609_Pasteurella_multocida_subsp._multoc:0.000000)0.000000:0.000000)0.000000:0.000000)0.502000:0.000000,((((16272657_Haemophilus_influenzae_Rd_KW20:0.021392,148827885_Haemophilus_influenzae_PittGG:0.000000)0.000000:0.000000,148826639_Haemophilus_influenzae_PittEE:0.000000)0.000000:0.000000,68249293_Haemophilus_influenzae_86-028NP:0.000000)0.468000:0.000000,(33152872_Haemophilus_ducreyi_35000HP:0.000000,(126209181_Actinobacillus_pleuropneumoniae_L20:0.000000,165977153_Actinobacillus_pleuropneumoniae_ser:0.000000)0.000000:0.000000)0.937000:0.072946)0.491000:0.021709)0.874000:0.068537,119947054_Psychromonas_ingrahamii_37:0.157805)0.000000:0.000000,172087775_Vibrio_fischeri_ES114:0.000000)0.485000:0.021153)0.513000:0.020514,(15640350_Vibrio_cholerae_O1_biovar_eltor_str:0.000000,147673290_Vibrio_cholerae_O395:0.000000)0.482000:0.000000)0.000000:0.000000,(54310503_Photobacterium_profundum_SS9:0.090139,((((145297373_Aeromonas_salmonicida_subsp._salmon:0.000000,117619084_Aeromonas_hydrophila_subsp._hydroph:0.000000)0.884000:0.044752,((109896921_Pseudoalteromonas_atlantica_T6c:0.043088,71279510_Colwellia_psychrerythraea_34H:0.135282)0.000000:0.000000,77359188_Pseudoalteromonas_haloplanktis_TAC1:0.043558)0.781000:0.022101)0.786000:0.020810,(((170729021_Shewanella_woodyi_ATCC_51908:0.000000,(157377461_Shewanella_sediminis_HAW-EB3:0.000000,127511080_Shewanella_loihica_PV-4:0.000000)0.000000:0.000000)0.503000:0.000000,((157960002_Shewanella_pealeana_ATCC_700345:0.020867,(91791527_Shewanella_denitrificans_OS217:0.000000,114561324_Shewanella_frigidimarina_NCIMB_400:0.042620)0.557000:0.021780)0.003000:0.000000,167626051_Shewanella_halifaxensis_HAW-EB4:0.000000)0.856000:0.020539)0.765000:0.020910,((((24371817_Shewanella_oneidensis_MR-1:0.000000,113968532_Shewanella_sp._MR-4:0.000000)0.000000:0.000000,((114045695_Shewanella_sp._MR-7:0.000000,117918645_Shewanella_sp._ANA-3:0.000000)0.000000:0.000000,(120596977_Shewanella_sp._W3-18-1:0.000000,146294853_Shewanella_putrefaciens_CN-32:0.000000)0.000000:0.000000)0.000000:0.000000)0.461000:0.000000,(126090327_Shewanella_baltica_OS155:0.000000,(152998737_Shewanella_baltica_OS185:0.000000,160873314_Shewanella_baltica_OS195:0.000000)0.000000:0.000000)0.855000:0.022238)0.533000:0.021393,119773342_Shewanella_amazonensis_SB2B:0.000000)0.896000:0.042829)0.002000:0.000000)0.894000:0.064313,56459451_Idiomarina_loihiensis_L2TR:0.044349)0.250000:0.019912)0.276000:0.023317)0.912000:0.043104,(94676921_Baumannia_cicadellinicola_str._Hc:0.086763,85058107_Sodalis_glossinidius_str._morsitans:0.000000)0.788000:0.017441)0.647000:0.003988)0.000000:0.000000,((((16123889_Yersinia_pestis_CO92:0.000000,22124394_Yersinia_pestis_KIM:0.000000)0.000000:0.000000,((45442869_Yersinia_pestis_biovar_Microtus_str:0.000000,51594633_Yersinia_pseudotuberculosis_IP_3295:0.000000)0.000000:0.000000,((108810380_Yersinia_pestis_Nepal516:0.000000,108809615_Yersinia_pestis_Antiqua:0.000000)0.000000:0.000000,((123440670_Yersinia_enterocolitica_subsp._ente:0.000000,145600993_Yersinia_pestis_Pestoides_F:0.000000)0.000000:0.000000,((153949507_Yersinia_pseudotuberculosis_IP_3175:0.000000,162421043_Yersinia_pestis_Angola:0.000000)0.000000:0.000000,(170022592_Yersinia_pseudotuberculosis_YPIII:0.000000,157368521_Serratia_proteamaculans_568:0.000000)0.000000:0.000000)0.000000:0.000000)0.000000:0.000000)0.000000:0.000000)0.000000:0.000000)0.814000:0.020913,37524443_Photorhabdus_luminescens_subsp._lau:0.020427)0.000000:0.000000,146309859_Enterobacter_sp._638:0.041634)0.764000:0.020621)0.735000:0.020098,((21672333_Buchnera_aphidicola_str._Sg:0.000000,15616668_Buchnera_aphidicola_str._APS:0.020133)0.877000:0.043222,(((71892331_Candidatus_Blochmannia_pennsylvanic:0.018288,33520005_Candidatus_Blochmannia_floridanus:0.065013)0.895000:0.073521,(27904552_Buchnera_aphidicola_str._Bp:0.045829,116514973_Buchnera_aphidicola_str._Cc:0.108628)0.911000:0.086240)0.730000:0.019147,32491266_Wigglesworthia_glossinidia_endosymb:0.074758)0.799000:0.059609)0.000000:0.000000)0.930000:0.085483,((((83648864_Hahella_chejuensis_KCTC_2396:0.026660,152998283_Marinomonas_sp._MWYL1:0.106466)0.848000:0.060640,120553640_Marinobacter_aquaeolei_VT8:0.044624)0.816000:0.046440,(((110833234_Alcanivorax_borkumensis_SK2:0.111997,92112542_Chromohalobacter_salexigens_DSM_304:0.063892)0.001000:0.000000,(((((15599471_Pseudomonas_aeruginosa_PAO1:0.000000,(116052310_Pseudomonas_aeruginosa_UCBPP-PA14:0.000000,152987944_Pseudomonas_aeruginosa_PA7:0.000000)0.000000:0.000000)0.429000:0.000000,(77461312_Pseudomonas_fluorescens_PfO-1:0.007845,(((28867842_Pseudomonas_syringae_pv._tomato_str:0.000000,66047787_Pseudomonas_syringae_pv._syringae_B:0.000000)0.000000:0.000000,(70732893_Pseudomonas_fluorescens_Pf-5:0.000000,71734301_Pseudomonas_syringae_pv._phaseolico:0.000000)0.000000:0.000000)0.778000:0.028538,146281158_Pseudomonas_stutzeri_A1501:0.016160)0.789000:0.037423)0.305000:0.017415)0.771000:0.020984,146308935_Pseudomonas_mendocina_ymp:0.066364)0.764000:0.020456,(90020566_Saccharophagus_degradans_2-40:0.018164,78484628_Thiomicrospira_crunogena_XCL-2:0.194859)0.931000:0.069821)0.000000:0.000000,(((104779743_Pseudomonas_entomophila_L48:0.000000,(167031488_Pseudomonas_putida_GB-1:0.000000,26987183_Pseudomonas_putida_KT2440:0.000000)0.000000:0.000000)0.000000:0.000000,148545727_Pseudomonas_putida_F1:0.000000)0.472000:0.000000,170723918_Pseudomonas_putida_W619:0.020497)0.907000:0.048631)0.786000:0.020476)0.702000:0.010210,(((121997661_Halorhodospira_halophila_SL1:0.064099,114319607_Alkalilimnicola_ehrlichei_MLHE-1:0.000000)0.890000:0.049116,(((77165799_Nitrosococcus_oceani_ATCC_19707:0.069021,(((89257018_Francisella_tularensis_subsp._holar:0.000000,(187931078_Francisella_tularensis_subsp._media:0.000000,167627264_Francisella_philomiragia_subsp._phi:0.000000)0.000000:0.000000)0.000000:0.000000,((115315379_Francisella_tularensis_subsp._holar:0.000000,118498141_Francisella_tularensis_subsp._novic:0.000000)0.000000:0.000000,((169656748_Francisella_tularensis_subsp._holar:0.000000,56707309_Francisella_tularensis_subsp._tular:0.000000)0.000000:0.000000,(110669779_Francisella_tularensis_subsp._tular:0.000000,134301348_Francisella_tularensis_subsp._tular:0.000000)0.000000:0.000000)0.000000:0.000000)0.000000:0.000000)0.985000:0.226239,53804629_Methylococcus_capsulatus_str._Bath:0.127430)0.829000:0.077398)0.535000:0.000582,((((161870928_Neisseria_meningitidis_053442:0.000000,121634004_Neisseria_meningitidis_FAM18:0.000000)0.000000:0.000000,15793175_Neisseria_meningitidis_Z2491:0.000000)0.000000:0.000000,15676054_Neisseria_meningitidis_MC58:0.000000)0.000000:0.000000,59802177_Neisseria_gonorrhoeae_FA_1090:0.000000)0.995000:0.191861)0.871000:0.045682,(((52840562_Legionella_pneumophila_subsp._pneum:0.000000,54296353_Legionella_pneumophila_str._Paris:0.000000)0.000000:0.000000,(148361065_Legionella_pneumophila_str._Corby:0.000000,54293309_Legionella_pneumophila_str._Lens:0.000000)0.000000:0.000000)0.907000:0.089410,(29653577_Coxiella_burnetii_RSA_493:0.000000,(154707674_Coxiella_burnetii_Dugway_5J108-111:0.000000,161830723_Coxiella_burnetii_RSA_331:0.000000)0.000000:0.000000)0.968000:0.119287)0.904000:0.090515)0.724000:0.040142)0.001000:0.000000,((((((((((134096333_Herminiimonas_arsenicoxydans:0.000000,152980025_Janthinobacterium_sp._Marseille:0.019909)0.762000:0.019789,((187476522_Bordetella_avium_197N:0.000000,(33599002_Bordetella_bronchiseptica_RB50:0.000000,(33591283_Bordetella_pertussis_Tohama_I:0.000000,33594732_Bordetella_parapertussis_12822:0.019421)0.000000:0.000000)0.000000:0.000000)0.000000:0.000000,163859291_Bordetella_petrii_DSM_12804:0.000000)0.948000:0.060271)0.760000:0.018545,(((91790280_Polaromonas_sp._JS666:0.000000,(171060542_Leptothrix_cholodnii_SP-6:0.000000,124268640_Methylibium_petroleiphilum_PM1:0.107926)0.669000:0.064716)0.245000:0.020361,121606533_Polaromonas_naphthalenivorans_CJ2:0.021105)0.869000:0.058200,89902361_Rhodoferax_ferrireducens_T118:0.049041)0.847000:0.042975)0.784000:0.020935,91785478_Burkholderia_xenovorans_LB400:0.000000)0.767000:0.019906,((((53723867_Burkholderia_mallei_ATCC_23344:0.000000,(126441577_Burkholderia_pseudomallei_668:0.000000,126454654_Burkholderia_pseudomallei_1106a:0.000000)0.000000:0.000000)0.000000:0.000000,(76809996_Burkholderia_pseudomallei_1710b:0.000000,83721510_Burkholderia_thailandensis_E264:0.000000)0.000000:0.000000)0.000000:0.000000,((121599293_Burkholderia_mallei_SAVP1:0.000000,124385674_Burkholderia_mallei_NCTC_10229:0.000000)0.000000:0.000000,(126449300_Burkholderia_mallei_NCTC_10247:0.000000,53720834_Burkholderia_pseudomallei_K96243:0.000000)0.000000:0.000000)0.000000:0.000000)0.462000:0.000000,((78064911_Burkholderia_sp._383:0.000000,107024316_Burkholderia_cenocepacia_AU_1054:0.000000)0.000000:0.000000,(115350309_Burkholderia_ambifaria_AMMD:0.000000,((116688359_Burkholderia_cenocepacia_HI2424:0.000000,134294430_Burkholderia_vietnamiensis_G4:0.000000)0.000000:0.000000,(161523416_Burkholderia_multivorans_ATCC_17616:0.000000,(170731669_Burkholderia_cenocepacia_MC0-3:0.000000,172059328_Burkholderia_ambifaria_MC40-6:0.000000)0.000000:0.000000)0.000000:0.000000)0.000000:0.000000)0.000000:0.000000)0.863000:0.019741)0.797000:0.019569)0.801000:0.020303,(((113869449_Ralstonia_eutropha_H16:0.000000,73542878_Ralstonia_eutropha_JMP134:0.000000)0.449000:0.000000,94312270_Ralstonia_metallidurans_CH34:0.019772)0.466000:0.019636,(17547758_Ralstonia_solanacearum_GMI1000:0.000000,(145588230_Polynucleobacter_sp._QLW-P1DMWA-1:0.061672,171462866_Polynucleobacter_necessarius_STIR1:0.000000)0.898000:0.039702)0.000000:0.000000)0.761000:0.019669)0.000000:0.000000,(((56477582_Azoarcus_sp._EbN1:0.017217,(82701887_Nitrosospira_multiformis_ATCC_25196:0.000000,(114331777_Nitrosomonas_eutropha_C91:0.019069,30249991_Nitrosomonas_europaea_ATCC_19718:0.043812)0.937000:0.065643)0.971000:0.088205)0.785000:0.025858,119899718_Azoarcus_sp._BH72:0.000000)0.774000:0.022124,71905949_Dechloromonas_aromatica_RCB:0.019791)0.970000:0.088928)0.053000:0.023132,(((120613169_Acidovorax_avenae_subsp._citrulli_A:0.020247,121609218_Verminephrobacter_eiseniae_EF01-2:0.065370)0.760000:0.020332,160895954_Delftia_acidovorans_SPH-1:0.000000)0.000000:0.000000,121596189_Acidovorax_sp._JS42:0.020329)0.935000:0.079266)0.898000:0.069377,((34499653_Chromobacterium_violaceum_ATCC_1247:0.147898,91774623_Methylobacillus_flagellatus_KT:0.182256)0.002000:0.000000,74316411_Thiobacillus_denitrificans_ATCC_252:0.049833)0.732000:0.042107)0.934000:0.103000,((((21241725_Xanthomonas_axonopodis_pv._citri_st:0.000000,78046542_Xanthomonas_campestris_pv._vesicato:0.000000)0.000000:0.000000,(58583220_Xanthomonas_oryzae_pv._oryzae_KACC1:0.000000,84625056_Xanthomonas_oryzae_pv._oryzae_MAFF_:0.000000)0.000000:0.000000)0.838000:0.020253,(21230352_Xanthomonas_campestris_pv._campestr:0.000000,66769654_Xanthomonas_campestris_pv._campestr:0.000000)0.477000:0.000000)0.762000:0.020483,(28199872_Xylella_fastidiosa_Temecula1:0.000000,(182682624_Xylella_fastidiosa_M23:0.000000,(15839227_Xylella_fastidiosa_9a5c:0.000000,170731251_Xylella_fastidiosa_M12:0.000000)0.000000:0.000000)0.000000:0.000000)0.978000:0.112673)0.789000:0.034246)0.797000:0.038385)0.777000:0.029760)0.809000:0.036864)0.707000:0.021233,(((((93007006_Psychrobacter_cryohalolentis_K5:0.000000,71066447_Psychrobacter_arcticus_273-4:0.000000)0.624000:0.010910,148653838_Psychrobacter_sp._PRwf-1:0.032029)0.847000:0.139878,(((169634599_Acinetobacter_baumannii:0.000000,169797458_Acinetobacter_baumannii:0.000000)0.446000:0.000000,126640370_Acinetobacter_baumannii_ATCC_17978:0.000000)0.841000:0.020637,50083574_Acinetobacter_sp._ADP1:0.000000)0.832000:0.077239)0.976000:0.338876,(118602793_Candidatus_Ruthia_magnifica_str._Cm:0.103170,148244883_Candidatus_Vesicomyosocius_okutanii:0.004035)0.981000:0.362167)0.027000:0.060364,146329117_Dichelobacter_nodosus_VCS1703A:0.282929)0.789000:0.060087)0.858000:0.090464)0.871000:0.079234,(117924143_Magnetococcus_sp._MC-1:0.062879,((((((103486929_Sphingopyxis_alaskensis_RB2256:0.000000,56551620_Zymomonas_mobilis_subsp._mobilis_ZM:0.041765)0.787000:0.020923,85375046_Erythrobacter_litoralis_HTCC2594:0.021202)0.767000:0.020418,148555476_Sphingomonas_wittichii_RW1:0.020912)0.656000:0.012709,87198854_Novosphingobium_aromaticivorans_DSM:0.062125)0.993000:0.190447,(71083815_Candidatus_Pelagibacter_ubique_HTCC:0.312831,((154253165_Parvibaculum_lavamentivorans_DS-1:0.043526,(((((13470537_Mesorhizobium_loti_MAFF303099:0.063926,110634174_Mesorhizobium_sp._BNC1:0.000000)0.873000:0.040858,(((17987027_Brucella_melitensis_16M:0.000000,(189024395_Brucella_abortus_S19:0.000000,153009272_Ochrobactrum_anthropi_ATCC_49188:0.000000)0.000000:0.000000)0.000000:0.000000,(161619204_Brucella_canis_ATCC_23365:0.000000,163843513_Brucella_suis_ATCC_23445:0.000000)0.000000:0.000000)0.000000:0.000000,((23502126_Brucella_suis_1330:0.000000,62290159_Brucella_abortus_biovar_1_str._9-94:0.000000)0.000000:0.000000,(82700081_Brucella_melitensis_biovar_Abortus_:0.000000,148560341_Brucella_ovis_ATCC_25840:0.000000)0.000000:0.000000)0.000000:0.000000)0.897000:0.059706)0.003000:0.000000,((121602807_Bartonella_bacilliformis_KC583:0.040245,(163868084_Bartonella_tribocorum_CIP_105476:0.000000,49475393_Bartonella_henselae_str._Houston-1:0.000000)0.470000:0.000000)0.001000:0.000000,49474312_Bartonella_quintana_str._Toulouse:0.040048)0.989000:0.128769)0.778000:0.021729,(((116251526_Rhizobium_leguminosarum_bv._viciae_:0.000000,(86357292_Rhizobium_etli_CFN_42:0.000000,15965096_Sinorhizobium_meliloti_1021:0.000000)0.000000:0.000000)0.923000:0.018890,150396194_Sinorhizobium_medicae_WSM419:0.007721)0.907000:0.012487,15889255_Agrobacterium_tumefaciens_str._C58:0.000000)0.438000:0.019507)0.911000:0.060309,(((163853396_Methylobacterium_extorquens_PA1:0.020035,170750243_Methylobacterium_radiotolerans_JCM_:0.000000)0.927000:0.067515,((((((((148256408_Bradyrhizobium_sp._BTAi1:0.000000,27380527_Bradyrhizobium_japonicum_USDA_110:0.000000)0.000000:0.000000,39936337_Rhodopseudomonas_palustris_CGA009:0.000000)0.000000:0.000000,91977669_Rhodopseudomonas_palustris_BisB5:0.000000)0.000000:0.000000,92117079_Nitrobacter_hamburgensis_X14:0.000000)0.000000:0.000000,86749396_Rhodopseudomonas_palustris_HaA2:0.000000)0.000000:0.000000,(115525607_Rhodopseudomonas_palustris_BisA53:0.000000,90424962_Rhodopseudomonas_palustris_BisB18:0.000000)0.920000:0.019768)0.000000:0.000000,75675537_Nitrobacter_winogradskyi_Nb-255:0.019589)0.603000:0.019817,146340039_Bradyrhizobium_sp._ORS278:0.000000)0.813000:0.039837)0.747000:0.036829,(((154247287_Xanthobacter_autotrophicus_Py2:0.000000,158422506_Azorhizobium_caulinodans_ORS_571:0.060475)0.220000:0.019572,182678325_Beijerinckia_indica_subsp._indica_A:0.000000)0.871000:0.044850,170738717_Methylobacterium_sp._4-46:0.036731)0.604000:0.007791)0.897000:0.044649)0.781000:0.021492)0.755000:0.038385,((16127435_Caulobacter_crescentus_CB15:0.020472,167648397_Caulobacter_sp._K31:0.022580)0.922000:0.114978,(((((159042815_Dinoroseobacter_shibae_DFL_12:0.066809,(89053051_Jannaschia_sp._CCS1:0.040006,((56698338_Silicibacter_pomeroyi_DSS-3:0.149929,99080068_Silicibacter_sp._TM1040:0.000000)0.870000:0.042430,110681150_Roseobacter_denitrificans_OCh_114:0.067033)0.752000:0.040867)0.943000:0.123493)0.392000:0.034717,119383494_Paracoccus_denitrificans_PD1222:0.101463)0.000000:0.000000,(77462246_Rhodobacter_sphaeroides_2.4.1:0.000000,(126461108_Rhodobacter_sphaeroides_ATCC_17029:0.000000,(126461122_Rhodobacter_sphaeroides_ATCC_17029:0.000000,146278581_Rhodobacter_sphaeroides_ATCC_17025:0.000000)0.000000:0.000000)0.000000:0.000000)0.951000:0.101383)0.974000:0.206811,114799751_Hyphomonas_neptunium_ATCC_15444:0.205379)0.735000:0.026772,114570357_Maricaulis_maris_MCS10:0.178857)0.875000:0.086540)0.736000:0.019908)0.000000:0.000000)0.814000:0.044826)0.748000:0.019970,(((148260034_Acidiphilium_cryptum_JF-5:0.099756,114328705_Granulibacter_bethesdensis_CGDNIH1:0.029236)0.764000:0.079283,(58039757_Gluconobacter_oxydans_621H:0.134796,162146512_Gluconacetobacter_diazotrophicus_PA:0.043500)0.773000:0.036538)0.793000:0.051762,(83594032_Rhodospirillum_rubrum_ATCC_11170:0.066361,83312245_Magnetospirillum_magneticum_AMB-1:0.040652)0.000000:0.000000)0.983000:0.125115)0.733000:0.019737)0.719000:0.030458)0.809000:0.126050,((15639228_Treponema_pallidum_subsp._pallidum_:0.630415,(((((((157828050_Rickettsia_rickettsii_str._Sheila_S:0.000000,165932747_Rickettsia_rickettsii_str._Iowa:0.000000)0.843000:0.019854,(15892099_Rickettsia_conorii_str._Malish_7:0.000000,157964201_Rickettsia_massiliae_MTU5:0.000000)0.454000:0.000000)0.634000:0.019451,(15604011_Rickettsia_prowazekii_str._Madrid_E:0.042273,51473334_Rickettsia_typhi_str._Wilmington:0.018394)0.881000:0.041343)0.000000:0.000000,157803322_Rickettsia_canadensis_str._McKiel:0.000000)0.769000:0.019800,(67459543_Rickettsia_felis_URRWXCal2:0.000000,157825315_Rickettsia_akari_str._Hartford:0.039891)0.746000:0.019951)0.819000:0.050914,(91205973_Rickettsia_bellii_RML369-C:0.000000,157826663_Rickettsia_bellii_OSU_85-389:0.000000)0.850000:0.058443)0.897000:0.143641,(148284111_Orientia_tsutsugamushi_Boryong:0.450954,(((88607731_Anaplasma_phagocytophilum_HZ:0.080495,56416541_Anaplasma_marginale_str._St._Maries:0.039107)0.689000:0.021432,((73666797_Ehrlichia_canis_str._Jake:0.000000,88658378_Ehrlichia_chaffeensis_str._Arkansas:0.000000)0.794000:0.018372,(58616887_Ehrlichia_ruminantium_str._Gardel:0.000000,(57238898_Ehrlichia_ruminantium_str._Welgevon:0.000000,58578830_Ehrlichia_ruminantium_str._Welgevon:0.000000)0.000000:0.000000)0.797000:0.020375)0.296000:0.019911)0.965000:0.336863,(42519937_Wolbachia_endosymbiont_of_Drosophil:0.014092,58584909_Wolbachia_endosymbiont_strain_TRS_o:0.066214)0.948000:0.338978)0.928000:0.407886)0.847000:0.232585)0.854000:0.121637)0.002000:0.006362,((32265865_Helicobacter_hepaticus_ATCC_51449:0.107475,(((((109948066_Helicobacter_acinonychis_str._Sheeb:0.019955,(108563567_Helicobacter_pylori_HPAG1:0.000000,15645817_Helicobacter_pylori_26695:0.000000)0.482000:0.000000)0.738000:0.013918,15612191_Helicobacter_pylori_J99:0.007957)0.976000:0.106394,34556887_Wolinella_succinogenes_DSM_1740:0.000000)0.913000:0.062104,((((157165039_Campylobacter_concisus_13826:0.020168,154175492_Campylobacter_curvus_525.92:0.000000)0.778000:0.027840,(153951948_Campylobacter_jejuni_subsp._doylei_:0.000000,(15791837_Campylobacter_jejuni_subsp._jejuni_:0.000000,(57237527_Campylobacter_jejuni_RM1221:0.000000,(121613601_Campylobacter_jejuni_subsp._jejuni_:0.000000,157414766_Campylobacter_jejuni_subsp._jejuni_:0.000000)0.000000:0.000000)0.000000:0.000000)0.000000:0.000000)0.969000:0.105906)0.659000:0.017090,154148460_Campylobacter_hominis_ATCC_BAA-381:0.086027)0.834000:0.066767,118475193_Campylobacter_fetus_subsp._fetus_82:0.032155)0.955000:0.098636)0.001000:0.000000,(152990012_Nitratiruptor_sp._SB155-2:0.054638,(157738108_Arcobacter_butzleri_RM4018:0.212516,152991722_Sulfurovum_sp._NBC37-1:0.088225)0.861000:0.068243)0.551000:0.036793)0.768000:0.043776)0.599000:0.013380,78776549_Sulfurimonas_denitrificans_DSM_1251:0.223986)0.988000:0.296006)0.596000:0.047169)0.957000:0.208436,(((116625380_Solibacter_usitatus_Ellin6076:0.019790,94971707_Acidobacteria_bacterium_Ellin345:0.431792)0.963000:0.244807,(158520714_Desulfococcus_oleovorans_Hxd3:0.268917,(((78358031_Desulfovibrio_desulfuricans_G20:0.021531,94987376_Lawsonia_intracellularis_PHE_MN1-00:0.044531)0.798000:0.023619,(46581327_Desulfovibrio_vulgaris_subsp._vulga:0.000000,120601494_Desulfovibrio_vulgaris_subsp._vulga:0.000000)0.487000:0.000000)0.997000:0.236315,((162448675_Sorangium_cellulosum_So_ce_56:0.444312,(153005087_Anaeromyxobacter_sp._Fw109-5:0.000000,86158012_Anaeromyxobacter_dehalogenans_2CP-C:0.045969)0.880000:0.067268)0.000000:0.000000,((116748979_Syntrophobacter_fumaroxidans_MPOB:0.098783,(83815555_Salinibacter_ruber_DSM_13855:0.169406,((((78187809_Pelodictyon_luteolum_DSM_273:0.020184,78188330_Chlorobium_chlorochromatii_CaD3:0.020434)0.000000:0.000000,119356075_Chlorobium_phaeobacteroides_DSM_266:0.000000)0.000000:0.000000,21672991_Chlorobium_tepidum_TLS:0.040525)0.391000:0.043350,145220413_Prosthecochloris_vibrioformis_DSM_2:0.000000)0.984000:0.405445)0.946000:0.306600)0.856000:0.131577,(((78221834_Geobacter_metallireducens_GS-15:0.000000,77918303_Pelobacter_carbinolicus_DSM_2380:0.045190)0.025000:0.000000,(39997959_Geobacter_sulfurreducens_PCA:0.000000,148263129_Geobacter_uraniireducens_Rf4:0.000000)0.869000:0.022919)0.668000:0.036926,118579107_Pelobacter_propionicus_DSM_2379:0.079678)0.968000:0.167045)0.643000:0.012175)0.271000:0.024111)0.718000:0.022331)0.709000:0.021507)0.732000:0.028232,108758111_Myxococcus_xanthus_DK_1622:0.161910)0.729000:0.030139)0.748000:0.035634,(((51244964_Desulfotalea_psychrophila_LSv54:0.242996,(((((89898122_Chlamydophila_felis_Fe_C-56:0.020634,(62185279_Chlamydophila_abortus_S26_3:0.000000,29840454_Chlamydophila_caviae_GPIC:0.000000)0.448000:0.000000)0.000000:0.000000,(166155405_Chlamydia_trachomatis_L2b_UCH-1_pro:0.000000,(166154530_Chlamydia_trachomatis_434_Bu:0.000000,(15605041_Chlamydia_trachomatis_D_UW-3_CX:0.000000,(76789042_Chlamydia_trachomatis_A_HAR-13:0.000000,15835211_Chlamydia_muridarum_Nigg:0.000000)0.000000:0.000000)0.000000:0.000000)0.000000:0.000000)0.924000:0.041655)0.933000:0.013649,(15618000_Chlamydophila_pneumoniae_CWL029:0.000000,33241411_Chlamydophila_pneumoniae_TW-183:0.000000)0.947000:0.011584)0.719000:0.016404,(16752968_Chlamydophila_pneumoniae_AR39:0.000000,15835611_Chlamydophila_pneumoniae_J138:0.000000)0.460000:0.000000)0.752000:0.057589,46446233_Candidatus_Protochlamydia_amoebophi:0.083846)1.000000:0.618638)0.744000:0.131947,((((86606432_Synechococcus_sp._JA-3-3Ab:0.023092,86608696_Synechococcus_sp._JA-2-3Ba:0.000000)0.780000:0.064303,(((172035143_Cyanothece_sp._ATCC_51142:0.088601,((170077651_Synechococcus_sp._PCC_7002:0.043379,((((((((78213980_Synechococcus_sp._CC9605:0.000000,78185724_Synechococcus_sp._CC9902:0.000000)0.000000:0.000000,33866874_Synechococcus_sp._WH_8102:0.000000)0.479000:0.000000,(159902764_Prochlorococcus_marinus_str._MIT_92:0.000000,((((123965469_Prochlorococcus_marinus_str._MIT_95:0.000000,(33860765_Prochlorococcus_marinus_subsp._past:0.000000,123967760_Prochlorococcus_marinus_str._AS9601:0.000000)0.000000:0.000000)0.000000:0.000000,126695563_Prochlorococcus_marinus_str._MIT_93:0.000000)0.470000:0.000000,157412563_Prochlorococcus_marinus_str._MIT_92:0.020345)0.496000:0.020569,78778593_Prochlorococcus_marinus_str._MIT_93:0.000000)0.877000:0.042138)0.484000:0.020394)0.000000:0.000000,(33239683_Prochlorococcus_marinus_subsp._mari:0.000000,(124024994_Prochlorococcus_marinus_str._NATL1A:0.000000,72383408_Prochlorococcus_marinus_str._NATL2A:0.000000)0.845000:0.020428)0.676000:0.020363)0.459000:0.020633,148243458_Synechococcus_sp._RCC307:0.114588)0.000000:0.000000,(113953085_Synechococcus_sp._CC9311:0.000000,148240711_Synechococcus_sp._WH_7803:0.000000)0.453000:0.000000)0.797000:0.021707,(33864351_Prochlorococcus_marinus_str._MIT_93:0.000000,124024464_Prochlorococcus_marinus_str._MIT_93:0.000000)0.762000:0.019315)0.992000:0.147116,(166366402_Microcystis_aeruginosa_NIES-843:0.022122,((56750899_Synechococcus_elongatus_PCC_6301:0.000000,81299446_Synechococcus_elongatus_PCC_7942:0.000000)0.867000:0.022186,(16330012_Synechocystis_sp._PCC_6803:0.049906,113474161_Trichodesmium_erythraeum_IMS101:0.043365)0.875000:0.063751)0.000000:0.000000)0.001000:0.000000)0.840000:0.021688)0.000000:0.000000,(75908765_Anabaena_variabilis_ATCC_29413:0.000000,17232791_Nostoc_sp._PCC_7120:0.000000)0.738000:0.021493)0.000000:0.000000)0.812000:0.045633,(158336005_Acaryochloris_marina_MBIC11017:0.043029,22297838_Thermosynechococcus_elongatus_BP-1:0.056991)0.769000:0.032321)0.959000:0.155412,37520399_Gloeobacter_violaceus_PCC_7421:0.169278)0.369000:0.033547)0.984000:0.458373,15606944_Aquifex_aeolicus_VF5:0.357269)0.732000:0.106872,42524388_Bdellovibrio_bacteriovorus_HD100:0.408105)0.743000:0.066063)0.226000:0.027481,((((150008879_Parabacteroides_distasonis_ATCC_850:0.114554,((29348148_Bacteroides_thetaiotaomicron_VPI-54:0.000000,(60683455_Bacteroides_fragilis_NCTC_9343:0.000000,53715482_Bacteroides_fragilis_YCH46:0.000000)0.000000:0.000000)0.753000:0.015818,150003400_Bacteroides_vulgatus_ATCC_8482:0.121200)0.759000:0.030243)0.344000:0.065574,34540216_Porphyromonas_gingivalis_W83:0.202074)0.908000:0.118130,(150025253_Flavobacterium_psychrophilum_JIP02_:0.000000,(146299698_Flavobacterium_johnsoniae_UW101:0.000000,120436720_Gramella_forsetii_KT0803:0.019759)0.329000:0.020246)0.887000:0.123646)0.718000:0.043492,110639547_Cytophaga_hutchinsonii_ATCC_33406:0.147634)0.986000:0.296572)0.769000:0.060108)0.807000:0.045292,(((((((56418627_Geobacillus_kaustophilus_HTA426:0.042199,138893771_Geobacillus_thermodenitrificans_NG8:0.000000)0.931000:0.100377,(((56961918_Bacillus_clausii_KSM-K16:0.105688,15612681_Bacillus_halodurans_C-125:0.027795)0.944000:0.160081,(23097561_Oceanobacillus_iheyensis_HTE831:0.155636,(((16077169_Bacillus_subtilis_subsp._subtilis_s:0.000000,157690884_Bacillus_pumilus_SAFR-032:0.000000)0.480000:0.000000,154684619_Bacillus_amyloliquefaciens_FZB42:0.020057)0.506000:0.083772,(163119187_Bacillus_licheniformis_ATCC_14580:0.000000,52783957_Bacillus_licheniformis_ATCC_14580:0.000000)0.494000:0.000000)0.888000:0.110994)0.025000:0.035173)0.841000:0.087027,((42779177_Bacillus_cereus_ATCC_10987:0.000000,(30260287_Bacillus_anthracis_str._Ames:0.000000,(30018366_Bacillus_cereus_ATCC_14579:0.000000,(49183130_Bacillus_anthracis_str._Sterne:0.000000,(49476713_Bacillus_thuringiensis_serovar_konk:0.000000,(52145121_Bacillus_cereus_E33L:0.000000,(50196907_Bacillus_anthracis_str._Ames_Ancest:0.000000,(118475865_Bacillus_thuringiensis_str._Al_Haka:0.000000,163938104_Bacillus_weihenstephanensis_KBAB4:0.000000)0.000000:0.000000)0.000000:0.000000)0.000000:0.000000)0.000000:0.000000)0.000000:0.000000)0.000000:0.000000)0.000000:0.000000)0.913000:0.064322,152973943_Bacillus_cereus_subsp._cytotoxis_NV:0.000000)0.947000:0.143917)0.848000:0.090987)0.190000:0.029435,(70727472_Staphylococcus_haemolyticus_JCSC143:0.000000,((15926213_Staphylococcus_aureus_subsp._aureus:0.000000,(15923525_Staphylococcus_aureus_subsp._aureus:0.000000,(57651412_Staphylococcus_aureus_subsp._aureus:0.000000,((21282220_Staphylococcus_aureus_subsp._aureus:0.000000,(82750244_Staphylococcus_aureus_RF122:0.000000,(87160422_Staphylococcus_aureus_subsp._aureus:0.000000,(88194298_Staphylococcus_aureus_subsp._aureus:0.000000,(148266996_Staphylococcus_aureus_subsp._aureus:0.000000,(150393043_Staphylococcus_aureus_subsp._aureus:0.000000,(151220710_Staphylococcus_aureus_subsp._aureus:0.000000,(156978864_Staphylococcus_aureus_subsp._aureus:0.000000,161508776_Staphylococcus_aureus_subsp._aureus:0.000000)0.000000:0.000000)0.000000:0.000000)0.000000:0.000000)0.000000:0.000000)0.000000:0.000000)0.000000:0.000000)0.000000:0.000000)0.000000:0.000000,(49485401_Staphylococcus_aureus_subsp._aureus:0.000000,49482766_Staphylococcus_aureus_subsp._aureus:0.000000)0.000000:0.000000)0.000000:0.000000)0.000000:0.000000)0.000000:0.000000)0.935000:0.020912,(73663528_Staphylococcus_saprophyticus_subsp.:0.000000,(57866121_Staphylococcus_epidermidis_RP62A:0.000000,27467217_Staphylococcus_epidermidis_ATCC_122:0.000000)0.937000:0.041492)0.005000:0.000000)0.562000:0.021077)0.997000:0.353818)0.774000:0.060456,((16799355_Listeria_innocua_Clip11262:0.000000,46906479_Listeria_monocytogenes_str._4b_F236:0.000000)0.000000:0.000000,(16802292_Listeria_monocytogenes_EGD-e:0.000000,116871629_Listeria_welshimeri_serovar_6b_str.:0.000000)0.000000:0.000000)0.977000:0.199629)0.853000:0.090093,114567855_Syntrophomonas_wolfei_subsp._wolfei:0.383241)0.711000:0.037929,((169830421_Candidatus_Desulforudis_audaxviator:0.316208,((51894226_Symbiobacterium_thermophilum_IAM_14:0.369955,78043442_Carboxydothermus_hydrogenoformans_Z:0.156808)0.486000:0.083222,134298080_Desulfotomaculum_reducens_MI-1:0.078151)0.753000:0.071053)0.100000:0.026583,((((150392173_Alkaliphilus_metalliredigens_QYMF:0.114013,158319530_Alkaliphilus_oremlandii_OhILAs:0.154420)0.930000:0.138237,147676640_Pelotomaculum_thermopropionicum_SI:0.055852)0.639000:0.045517,((((167039507_Thermoanaerobacter_sp._X514:0.000000,167036788_Thermoanaerobacter_pseudethanolicus:0.000000)0.489000:0.000000,20808673_Thermoanaerobacter_tengcongensis_MB:0.041197)0.979000:0.169229,125975201_Clostridium_thermocellum_ATCC_27405:0.159513)0.703000:0.017878,((160881812_Clostridium_phytofermentans_ISDg:0.439766,169824235_Finegoldia_magna_ATCC_29328:0.352031)0.027000:0.059054,126697627_Clostridium_difficile_630:0.692095)0.733000:0.045819)0.804000:0.044256)0.650000:0.059089,(((((((148381434_Clostridium_botulinum_A_str._ATCC_3:0.000000,153933840_Clostridium_botulinum_A_str._ATCC_1:0.000000)0.000000:0.000000,((153936508_Clostridium_botulinum_A_str._Hall:0.000000,153940614_Clostridium_botulinum_F_str._Langel:0.000000)0.000000:0.000000,(170755479_Clostridium_botulinum_B1_str._Okra:0.000000,170761546_Clostridium_botulinum_A3_str._Loch_:0.000000)0.000000:0.000000)0.000000:0.000000)0.898000:0.081935,(118443261_Clostridium_novyi_NT:0.069722,((150015031_Clostridium_beijerinckii_NCIMB_8052:0.111278,187932833_Clostridium_botulinum_B_str._Eklund:0.023595)0.958000:0.232854,(18311400_Clostridium_perfringens_str._13:0.000000,(110800065_Clostridium_perfringens_ATCC_13124:0.000000,110803104_Clostridium_perfringens_SM101:0.000000)0.000000:0.000000)0.861000:0.108574)0.939000:0.157220)0.516000:0.054757)0.643000:0.018168,15896397_Clostridium_acetobutylicum_ATCC_824:0.166402)0.647000:0.022484,153952848_Clostridium_kluyveri_DSM_555:0.087507)0.765000:0.050167,28212185_Clostridium_tetani_E88:0.189626)0.973000:0.150723,((89893200_Desulfitobacterium_hafniense_Y51:0.222881,83591289_Moorella_thermoacetica_ATCC_39073:0.050594)0.866000:0.091512,167629453_Heliobacterium_modesticaldum_Ice1:0.111549)0.869000:0.073300)0.000000:0.000000)0.750000:0.038520)0.903000:0.102172)0.731000:0.027744,(((((15807041_Deinococcus_radiodurans_R1:0.000000,94984750_Deinococcus_geothermalis_DSM_11300:0.020167)0.950000:0.294129,(46200039_Thermus_thermophilus_HB27:0.000000,55980217_Thermus_thermophilus_HB8:0.000000)0.907000:0.128698)0.902000:0.134887,146297208_Caldicellulosiruptor_saccharolyticu:0.425203)0.761000:0.054624,108804986_Rubrobacter_xylanophilus_DSM_9941:0.266622)0.751000:0.068881,(57234268_Dehalococcoides_ethenogenes_195:0.000000,(73748761_Dehalococcoides_sp._CBDB1:0.000000,147669527_Dehalococcoides_sp._BAV1:0.000000)0.000000:0.000000)0.997000:0.324485)0.522000:0.048288)0.768000:0.027339)0.816000:0.053635,((51598651_Borrelia_garinii_PBi:0.043305,(15594739_Borrelia_burgdorferi_B31:0.000000,111115223_Borrelia_afzelii_PKo:0.000000)0.511000:0.000000)0.998000:0.705407,(169830052_Lysinibacillus_sphaericus_C3-41:0.374242,172056126_Exiguobacterium_sibiricum_255-15:0.400949)0.824000:0.185230)0.740000:0.106909)0.746000:0.043415,((182412062_Opitutus_terrae_PB90-1:0.441864,((85858133_Syntrophus_aciditrophicus_SB:0.276783,42527927_Treponema_denticola_ATCC_35405:0.266602)0.717000:0.120564,((116327511_Leptospira_borgpetersenii_serovar_H:0.000000,(116331876_Leptospira_borgpetersenii_serovar_H:0.000000,(24216124_Leptospira_interrogans_serovar_Lai_:0.000000,45656642_Leptospira_interrogans_serovar_Cope:0.000000)0.000000:0.000000)0.000000:0.000000)0.907000:0.092245,183221359_Leptospira_biflexa_serovar_Patoc_st:0.000000)0.983000:0.260143)0.192000:0.056421)0.479000:0.055440,((((156744234_Roseiflexus_castenholzii_DSM_13941:0.000000,163847740_Chloroflexus_aurantiacus_J-10-fl:0.021972)0.466000:0.021634,148657431_Roseiflexus_sp._RS-1:0.000000)0.838000:0.059798,159896654_Herpetosiphon_aurantiacus_ATCC_2377:0.011564)0.932000:0.207826,(19705332_Fusobacterium_nucleatum_subsp._nucl:0.238437,32475090_Rhodopirellula_baltica_SH_1:1.314358)0.865000:0.312885)0.831000:0.169193)0.601000:0.021229)0.765000:0.048384,(((148269607_Thermotoga_petrophila_RKU-1:0.020414,15643219_Thermotoga_maritima_MSB8:0.000000)0.935000:0.156997,(157363336_Thermotoga_lettingae_TMO:0.228966,150020536_Thermosipho_melanesiensis_BI429:0.319583)0.789000:0.133191)0.610000:0.026662,154249533_Fervidobacterium_nodosum_Rt17-B1:0.183599)0.997000:0.358959)0.619000:0.042303,((((117927503_Acidothermus_cellulolyticus_11B:0.021042,(((152964644_Kineococcus_radiotolerans_SRS30216:0.041747,(((148273972_Clavibacter_michiganensis_subsp._mi:0.000000,(170782938_Clavibacter_michiganensis_subsp._se:0.000000,50954135_Leifsonia_xyli_subsp._xyli_str._CTC:0.000000)0.000000:0.000000)0.629000:0.019694,(28493682_Tropheryma_whipplei_str._Twist:0.000000,28572873_Tropheryma_whipplei_TW08_27:0.000000)0.981000:0.230203)0.993000:0.321113,((119963130_Arthrobacter_aurescens_TC1:0.000000,163839736_Renibacterium_salmoninarum_ATCC_332:0.020664)0.624000:0.010444,116671541_Arthrobacter_sp._FB24:0.032453)0.847000:0.093641)0.925000:0.121055)0.917000:0.111978,((145596449_Salinispora_tropica_CNB-440:0.000000,159039849_Salinispora_arenicola_CNS-205:0.000000)0.966000:0.083812,((((118616514_Mycobacterium_ulcerans_Agy99:0.000000,183980992_Mycobacterium_marinum_M:0.000000)0.929000:0.020010,((15607779_Mycobacterium_tuberculosis_H37Rv:0.000000,15840042_Mycobacterium_tuberculosis_CDC1551:0.000000)0.000000:0.000000,((31791823_Mycobacterium_bovis_AF2122_97:0.000000,121636560_Mycobacterium_bovis_BCG_str._Pasteu:0.000000)0.000000:0.000000,(148660413_Mycobacterium_tuberculosis_H37Ra:0.000000,148821843_Mycobacterium_tuberculosis_F11:0.000000)0.000000:0.000000)0.000000:0.000000)0.465000:0.000000)0.000000:0.000000,(((41410209_Mycobacterium_avium_subsp._paratube:0.000000,118466107_Mycobacterium_avium_104:0.000000)0.938000:0.020409,15828020_Mycobacterium_leprae_TN:0.000000)0.000000:0.000000,(169630973_Mycobacterium_abscessus:0.040579,(145225693_Mycobacterium_gilvum_PYR-GCK:0.000000,(120402246_Mycobacterium_vanbaalenii_PYR-1:0.000000,(108797896_Mycobacterium_sp._MCS:0.000000,(119866991_Mycobacterium_sp._KMS:0.000000,(126433559_Mycobacterium_sp._JLS:0.000000,(118467542_Mycobacterium_smegmatis_str._MC2_15:0.000000,(111018977_Rhodococcus_sp._RHA1:0.000000,54027090_Nocardia_farcinica_IFM_10152:0.000000)0.000000:0.000000)0.000000:0.000000)0.000000:0.000000)0.000000:0.000000)0.000000:0.000000)0.000000:0.000000)0.450000:0.000000)0.615000:0.019919)0.557000:0.019931)0.868000:0.040072,(134103300_Saccharopolyspora_erythraea_NRRL_23:0.040449,(111220530_Frankia_alni_ACN14a:0.000000,(86739281_Frankia_sp._CcI3:0.000000,158317804_Frankia_sp._EAN1pec:0.000000)0.000000:0.000000)0.877000:0.043112)0.232000:0.020624)0.001000:0.000000)0.761000:0.021525)0.769000:0.021910,(((29831452_Streptomyces_avermitilis_MA-4680:0.000000,21223029_Streptomyces_coelicolor_A3:0.000000)0.497000:0.000000,182436668_Streptomyces_griseus_subsp._griseus:0.019911)0.859000:0.103737,(50843343_Propionibacterium_acnes_KPA171202:0.417163,119714942_Nocardioides_sp._JS614:0.130760)0.874000:0.123684)0.930000:0.160441)0.659000:0.018463)0.936000:0.064225,72163058_Thermobifida_fusca_YX:0.000000)0.413000:0.107514,(23465850_Bifidobacterium_longum_NCC2705:0.060423,119025264_Bifidobacterium_adolescentis_ATCC_1:0.025709)0.977000:0.256507)0.910000:0.178382,((((145294627_Corynebacterium_glutamicum_R:0.000000,(19551718_Corynebacterium_glutamicum_ATCC_130:0.000000,62389373_Corynebacterium_glutamicum_ATCC_130:0.000000)0.000000:0.000000)0.898000:0.049007,25027042_Corynebacterium_efficiens_YS-314:0.017168)0.863000:0.074778,38233045_Corynebacterium_diphtheriae_NCTC_13:0.094383)0.886000:0.104325,(68536954_Corynebacterium_jeikeium_K411:0.000000,172039966_Corynebacterium_urealyticum_DSM_710:0.061011)0.808000:0.061965)0.984000:0.271993)0.866000:0.123106)0.887000:0.155938,(170017874_Leuconostoc_citreum_KM20:0.057879,116617397_Leuconostoc_mesenteroides_subsp._me:0.079518)0.995000:0.296658)0.802000:0.067051,((116513058_Lactococcus_lactis_subsp._cremoris_:0.000000,(15674086_Lactococcus_lactis_subsp._lactis_Il:0.000000,125625148_Lactococcus_lactis_subsp._cremoris_:0.000000)0.000000:0.000000)0.986000:0.395719,((85057746_Aster_yellows_witches-broom_phytopl:0.082977,39938741_Onion_yellows_phytoplasma_OY-M:0.005978)0.795000:0.175562,162447021_Acholeplasma_laidlawii_PG-8A:0.335671)0.958000:0.407671)0.873000:0.208409)0.871000:0.098130,((((((28377493_Lactobacillus_plantarum_WCFS1:0.121669,90962215_Lactobacillus_salivarius_UCC118:0.109677)0.805000:0.042838,116333236_Lactobacillus_brevis_ATCC_367:0.000000)0.535000:0.046715,(81429286_Lactobacillus_sakei_subsp._sakei_23:0.058798,116493232_Pediococcus_pentosaceus_ATCC_25745:0.151040)0.737000:0.019494)0.970000:0.159827,29377206_Enterococcus_faecalis_V583:0.055566)0.886000:0.091426,(((125718987_Streptococcus_sanguinis_SK36:0.000000,(182684943_Streptococcus_pneumoniae_CGSP14:0.000000,(15903862_Streptococcus_pneumoniae_R6:0.000000,(15901830_Streptococcus_pneumoniae_TIGR4:0.000000,(116515696_Streptococcus_pneumoniae_D39:0.000000,169834180_Streptococcus_pneumoniae_Hungary19A:0.000000)0.000000:0.000000)0.000000:0.000000)0.000000:0.000000)0.927000:0.044275)0.001000:0.000000,(157150102_Streptococcus_gordonii_str._Challis:0.000000,(146321834_Streptococcus_suis_98HAH33:0.000000,146319637_Streptococcus_suis_05ZYH33:0.000000)0.845000:0.021621)0.511000:0.043037)0.967000:0.275883,((((22538197_Streptococcus_agalactiae_2603V_R:0.000000,(25012055_Streptococcus_agalactiae_NEM316:0.000000,76786867_Streptococcus_agalactiae_A909:0.000000)0.000000:0.000000)0.755000:0.021207,(15674369_Streptococcus_pyogenes_M1_GAS:0.000000,(19745330_Streptococcus_pyogenes_MGAS8232:0.000000,(21909663_Streptococcus_pyogenes_MGAS315:0.000000,(71909952_Streptococcus_pyogenes_MGAS5005:0.000000,(139473014_Streptococcus_pyogenes_str._Manfred:0.000000,(28895041_Streptococcus_pyogenes_SSI-1:0.000000,((94987771_Streptococcus_pyogenes_MGAS9429:0.000000,(94989649_Streptococcus_pyogenes_MGAS10270:0.000000,(94991642_Streptococcus_pyogenes_MGAS2096:0.000000,94993540_Streptococcus_pyogenes_MGAS10750:0.000000)0.000000:0.000000)0.000000:0.000000)0.000000:0.000000,(71902802_Streptococcus_pyogenes_MGAS6180:0.000000,50913531_Streptococcus_pyogenes_MGAS10394:0.000000)0.000000:0.000000)0.000000:0.000000)0.000000:0.000000)0.000000:0.000000)0.000000:0.000000)0.000000:0.000000)0.000000:0.000000)0.901000:0.044703)0.024000:0.021195,24380295_Streptococcus_mutans_UA159:0.043274)0.768000:0.021686,(55820313_Streptococcus_thermophilus_LMG_1831:0.000000,(55822203_Streptococcus_thermophilus_CNRZ1066:0.000000,116627154_Streptococcus_thermophilus_LMD-9:0.000000)0.000000:0.000000)0.509000:0.000000)0.833000:0.150815)0.979000:0.322995)0.000000:0.000000,(148543544_Lactobacillus_reuteri_F275:0.215038,184154743_Lactobacillus_fermentum_IFO_3956:0.284078)0.902000:0.200192)0.762000:0.030898)0.722000:0.033206,(116495742_Lactobacillus_casei_ATCC_334:0.288629,116491404_Oenococcus_oeni_PSU-1:0.361014)0.193000:0.038227)0.898000:0.193642,(42518504_Lactobacillus_johnsonii_NCC_533:0.000000,116629026_Lactobacillus_gasseri_ATCC_33323:0.000000)0.739000:0.061362)0.958000:0.230416,(58336696_Lactobacillus_acidophilus_NCFM:0.000000,161506934_Lactobacillus_helveticus_DPC_4571:0.022290)0.747000:0.052122)0.996000:0.293651,104774463_Lactobacillus_delbrueckii_subsp._bu:0.000000,116514567_Lactobacillus_delbrueckii_subsp._bu:0.000000);
