# Supplementary material for: Genome-wide phylogenetic analysis of the pathogenic potential of Vibrio furnissii
Source: Front Microbiol. 2014 Aug 21;5:435. doi: 10.3389/fmicb.2014.00435 (PMC4139957; doi:10.3389/fmicb.2014.00435)
Supplement: Supplementary file 1 [file DataSheet1.ZIP › all_vfu_trees/VfuA00044.afa-gb-o.phylip_phyml_tree.txt]

((((XX_VfuA00044_:0.034393,(15640349_Vibrio_cholerae_O1_biovar_eltor_str:0.000000,147673835_Vibrio_cholerae_O395:0.000000)0.871000:0.029946)0.404000:0.024670,(27364610_Vibrio_vulnificus_CMCP6:0.000000,37681349_Vibrio_vulnificus_YJ016:0.000000)0.740000:0.013038)0.544000:0.049294,(156972591_Vibrio_harveyi_ATCC_BAA-1116:0.011168,28899702_Vibrio_parahaemolyticus_RIMD_221063:0.000000)0.000000:0.001089)0.979000:0.210845,59713029_Vibrio_fischeri_ES114:0.104595,54310504_Photobacterium_profundum_SS9:0.170181);
