# Supplementary material for: Genome-wide phylogenetic analysis of the pathogenic potential of Vibrio furnissii
Source: Front Microbiol. 2014 Aug 21;5:435. doi: 10.3389/fmicb.2014.00435 (PMC4139957; doi:10.3389/fmicb.2014.00435)
Supplement: Supplementary file 1 [file DataSheet1.ZIP › all_vfu_trees/VfuA00045.afa-gb-o.phylip_phyml_tree.txt]

((((((((((((((((((((((((((((((((((((((((((((((((((((((((((((((((15834157_Escherichia_coli_O157_H7_str._Sakai:0.000000,15804570_Escherichia_coli_O157_H7_EDL933:0.003993)0.000000:0.000000,89110059_Escherichia_coli_W3110:0.000000)0.000000:0.000000,16131810_Escherichia_coli_str._K-12_substr._:0.000000)0.000000:0.000000,(26250749_Escherichia_coli_CFT073:0.000000,30064737_Shigella_flexneri_2a_str._2457T:0.000000)0.000000:0.000000)0.000000:0.000000,74314474_Shigella_sonnei_Ss046:0.000000)0.000000:0.000000,162138356_Escherichia_coli_UTI89:0.000000)0.000000:0.000000,110644315_Escherichia_coli_536:0.000000)0.000000:0.000000,110807830_Shigella_flexneri_5_str._8401:0.000000)0.000000:0.000000,117626244_Escherichia_coli_APEC_O1:0.000000)0.000000:0.000000,157163448_Escherichia_coli_HS:0.000000)0.000000:0.000000,170022017_Escherichia_coli_ATCC_8739:0.000000)0.000000:0.000000,170083440_Escherichia_coli_str._K-12_substr._:0.000000)0.000000:0.000000,170681349_Escherichia_coli_SECEC_SMS-3-5:0.000000)0.000000:0.000000,187733555_Shigella_boydii_CDC_3083-94:0.000000)0.000000:0.000000,157158302_Escherichia_coli_E24377A:0.000000)0.000000:0.000000,110807172_Shigella_flexneri_5_str._8401:0.000000)0.000000:0.000000,(89110671_Escherichia_coli_W3110:0.000000,16131218_Escherichia_coli_str._K-12_substr._:0.000000)0.000000:0.000000)0.000000:0.000000,15803852_Escherichia_coli_O157_H7_EDL933:0.000000)0.000000:0.000000,15833444_Escherichia_coli_O157_H7_str._Sakai:0.000000)0.000000:0.000000,56480313_Shigella_flexneri_2a_str._301:0.000000)0.000000:0.000000,24115265_Shigella_flexneri_2a_str._301:0.000000)0.000000:0.000000,(30065375_Shigella_flexneri_2a_str._2457T:0.000000,(82778620_Shigella_dysenteriae_Sd197:0.000000,82778845_Shigella_dysenteriae_Sd197:0.000000)0.000000:0.000000)0.000000:0.000000)0.000000:0.000000,161486096_Escherichia_coli_CFT073:0.000000)0.000000:0.000000,74313845_Shigella_sonnei_Ss046:0.000000)0.000000:0.000000,82545689_Shigella_boydii_Sb227:0.000000)0.000000:0.000000,82546322_Shigella_boydii_Sb227:0.000000)0.000000:0.000000,91212777_Escherichia_coli_UTI89:0.000000)0.000000:0.000000,110643580_Escherichia_coli_536:0.000000)0.000000:0.000000,162317569_Escherichia_coli_APEC_O1:0.000000)0.000000:0.000000,157162815_Escherichia_coli_HS:0.000000)0.000000:0.000000,157154720_Escherichia_coli_E24377A:0.000000)0.000000:0.000000,170018425_Escherichia_coli_ATCC_8739:0.000000)0.000000:0.000000,170082857_Escherichia_coli_str._K-12_substr._:0.000000)0.000000:0.000000,170681311_Escherichia_coli_SECEC_SMS-3-5:0.000000)0.000000:0.000000,187730379_Shigella_boydii_CDC_3083-94:0.000000)0.853000:0.003989,((16766734_Salmonella_typhimurium_LT2:0.000000,(16767400_Salmonella_typhimurium_LT2:0.000000,(16762307_Salmonella_enterica_subsp._enterica:0.000000,(16762838_Salmonella_enterica_subsp._enterica:0.000000,((56415364_Salmonella_enterica_subsp._enterica:0.000000,(56415973_Salmonella_enterica_subsp._enterica:0.000000,(162139536_Salmonella_enterica_subsp._enterica:0.000000,(62182600_Salmonella_enterica_subsp._enterica:0.000000,(161505373_Salmonella_enterica_subsp._arizonae:0.000000,(161616473_Salmonella_enterica_subsp._enterica:0.000000,161617281_Salmonella_enterica_subsp._enterica:0.000000)0.000000:0.000000)0.000000:0.000000)0.000000:0.000000)0.000000:0.000000)0.000000:0.000000)0.000000:0.000000,(29144325_Salmonella_enterica_subsp._enterica:0.000000,29143795_Salmonella_enterica_subsp._enterica:0.000000)0.000000:0.000000)0.000000:0.000000)0.000000:0.000000)0.000000:0.000000)0.000000:0.000000)0.000000:0.000000,(161506000_Salmonella_enterica_subsp._arizonae:0.000000,157148907_Citrobacter_koseri_ATCC_BAA-895:0.003969)0.825000:0.003969)0.000000:0.000000)0.515000:0.003968,(((((123444102_Yersinia_enterocolitica_subsp._ente:0.016244,((16120542_Yersinia_pestis_CO92:0.000000,(22127856_Yersinia_pestis_KIM:0.000000,(45440062_Yersinia_pestis_biovar_Microtus_str:0.000000,(51597992_Yersinia_pseudotuberculosis_IP_3295:0.000000,(108814024_Yersinia_pestis_Nepal516:0.000000,(108809260_Yersinia_pestis_Antiqua:0.000000,(145597447_Yersinia_pestis_Pestoides_F:0.000000,(153949761_Yersinia_pseudotuberculosis_IP_3175:0.000000,(162419878_Yersinia_pestis_Angola:0.000000,170022539_Yersinia_pseudotuberculosis_YPIII:0.000000)0.000000:0.000000)0.000000:0.000000)0.000000:0.000000)0.000000:0.000000)0.000000:0.000000)0.000000:0.000000)0.000000:0.000000)0.000000:0.000000)0.486000:0.000000,123440668_Yersinia_enterocolitica_subsp._ente:0.020586)0.761000:0.003934)0.765000:0.004090,(157372780_Serratia_proteamaculans_568:0.008040,157368519_Serratia_proteamaculans_568:0.004092)0.757000:0.003983)0.909000:0.011827,(50119176_Erwinia_carotovora_subsp._atrosepti:0.000000,50122955_Erwinia_carotovora_subsp._atrosepti:0.000000)0.748000:0.004322)0.828000:0.008087,(146309857_Enterobacter_sp._638:0.000000,146313389_Enterobacter_sp._638:0.000000)0.770000:0.004278)0.903000:0.011690,157147228_Citrobacter_koseri_ATCC_BAA-895:0.000000)0.005000:0.000000)0.582000:0.003964,(156935823_Enterobacter_sakazakii_ATCC_BAA-894:0.000000,156936502_Enterobacter_sakazakii_ATCC_BAA-894:0.000000)0.435000:0.000000)0.791000:0.003981,(152972232_Klebsiella_pneumoniae_subsp._pneumo:0.000000,152972837_Klebsiella_pneumoniae_subsp._pneumo:0.000000)0.777000:0.003960)0.745000:0.004005,((((27904944_Buchnera_aphidicola_str._Bp:0.028893,116515261_Buchnera_aphidicola_str._Cc:0.062595)0.967000:0.036117,21672772_Buchnera_aphidicola_str._Sg:0.007184)0.227000:0.006074,28952057_Buchnera_aphidicola_str._APS:0.015999)0.999000:0.066430,((33151327_Haemophilus_ducreyi_35000HP:0.000000,33151841_Haemophilus_ducreyi_35000HP:0.000000)0.467000:0.000000,((((((152977780_Actinobacillus_succinogenes_130Z:0.000000,152977963_Actinobacillus_succinogenes_130Z:0.000000)0.950000:0.011828,(52424220_Mannheimia_succiniciproducens_MBEL5:0.000000,52426242_Mannheimia_succiniciproducens_MBEL5:0.000000)0.479000:0.000000)0.936000:0.011946,(68249179_Haemophilus_influenzae_86-028NP:0.003934,((16272522_Haemophilus_influenzae_Rd_KW20:0.000000,16272575_Haemophilus_influenzae_Rd_KW20:0.000000)0.000000:0.000000,((68249210_Haemophilus_influenzae_86-028NP:0.000000,148825142_Haemophilus_influenzae_PittEE:0.000000)0.000000:0.000000,(148826735_Haemophilus_influenzae_PittEE:0.000000,148827807_Haemophilus_influenzae_PittGG:0.000000)0.000000:0.000000)0.000000:0.000000)0.449000:0.000000)0.771000:0.003907)0.765000:0.003908,(113460341_Haemophilus_somnus_129PT:0.000000,(113461780_Haemophilus_somnus_129PT:0.000000,(170718785_Haemophilus_somnus_2336:0.000000,170718092_Haemophilus_somnus_2336:0.000000)0.000000:0.000000)0.000000:0.000000)0.889000:0.007857)0.780000:0.003930,(15603222_Pasteurella_multocida_subsp._multoc:0.000000,15603611_Pasteurella_multocida_subsp._multoc:0.011690)0.775000:0.003879)0.983000:0.019888,(126208862_Actinobacillus_pleuropneumoniae_L20:0.000000,(126208976_Actinobacillus_pleuropneumoniae_L20:0.000000,(165976829_Actinobacillus_pleuropneumoniae_ser:0.000000,165976941_Actinobacillus_pleuropneumoniae_ser:0.000000)0.000000:0.000000)0.000000:0.000000)0.489000:0.000000)0.855000:0.011763)0.968000:0.027420)0.730000:0.013426)0.961000:0.026173,(37524441_Photorhabdus_luminescens_subsp._lau:0.003923,37528547_Photorhabdus_luminescens_subsp._lau:0.000000)0.941000:0.016668)0.865000:0.011576,(108810377_Yersinia_pestis_Nepal516:0.004451,((16123891_Yersinia_pestis_CO92:0.000000,22124392_Yersinia_pestis_KIM:0.000000)0.000000:0.000000,((45442871_Yersinia_pestis_biovar_Microtus_str:0.000000,(162420165_Yersinia_pestis_Angola:0.000000,170022590_Yersinia_pseudotuberculosis_YPIII:0.000000)0.000000:0.000000)0.000000:0.000000,((51594631_Yersinia_pseudotuberculosis_IP_3295:0.000000,108809617_Yersinia_pestis_Antiqua:0.000000)0.000000:0.000000,(145600995_Yersinia_pestis_Pestoides_F:0.000000,153947060_Yersinia_pseudotuberculosis_IP_3175:0.000000)0.000000:0.000000)0.000000:0.000000)0.000000:0.000000)0.479000:0.000000)0.934000:0.012289)0.171000:0.004057,((94676917_Baumannia_cicadellinicola_str._Hc:0.043259,(32491264_Wigglesworthia_glossinidia_endosymb:0.096756,(33520007_Candidatus_Blochmannia_floridanus:0.056605,71892333_Candidatus_Blochmannia_pennsylvanic:0.050192)0.634000:0.026404)0.654000:0.020182)0.930000:0.023273,(85058105_Sodalis_glossinidius_str._morsitans:0.000000,85060261_Sodalis_glossinidius_str._morsitans:0.000000)0.446000:0.000000)0.789000:0.004282)0.954000:0.024765,((((156972434_Vibrio_harveyi_ATCC_BAA-1116:0.000000,156972593_Vibrio_harveyi_ATCC_BAA-1116:0.000000)0.942000:0.016237,(37681213_Vibrio_vulnificus_YJ016:0.003961,(((((15640348_Vibrio_cholerae_O1_biovar_eltor_str:0.003945,147674589_Vibrio_cholerae_O395:0.000000)0.000000:0.000000,147674962_Vibrio_cholerae_O395:0.000000)0.000000:0.000000,15640389_Vibrio_cholerae_O1_biovar_eltor_str:0.000000)0.970000:0.019917,XX_VfuA00045_:0.005460)0.633000:0.002598,((27364609_Vibrio_vulnificus_CMCP6:0.000000,(27364738_Vibrio_vulnificus_CMCP6:0.000000,161486588_Vibrio_vulnificus_YJ016:0.000000)0.492000:0.000000)0.975000:0.020148,(28899544_Vibrio_parahaemolyticus_RIMD_221063:0.000000,28899704_Vibrio_parahaemolyticus_RIMD_221063:0.000000)0.965000:0.016091)0.000000:0.000000)0.762000:0.003972)0.000000:0.000000)0.866000:0.018902,(59710840_Vibrio_fischeri_ES114:0.000000,59713030_Vibrio_fischeri_ES114:0.000000)0.762000:0.009632)0.909000:0.035362,(54307537_Photobacterium_profundum_SS9:0.004344,161936279_Photobacterium_profundum_SS9:0.007715)0.980000:0.039146)0.973000:0.034257)0.290000:0.009720,((145297371_Aeromonas_salmonicida_subsp._salmon:0.000000,145297388_Aeromonas_salmonicida_subsp._salmon:0.000000)0.945000:0.019198,(117617738_Aeromonas_hydrophila_subsp._hydroph:0.000000,117620474_Aeromonas_hydrophila_subsp._hydroph:0.000000)0.759000:0.005386)0.978000:0.044687)0.845000:0.015737,(((((114561334_Shewanella_frigidimarina_NCIMB_400:0.004001,114561322_Shewanella_frigidimarina_NCIMB_400:0.000000)0.934000:0.012197,91791537_Shewanella_denitrificans_OS217:0.003916)0.925000:0.018453,(((24371815_Shewanella_oneidensis_MR-1:0.004004,24371827_Shewanella_oneidensis_MR-1:0.000000)0.778000:0.003853,((113968542_Shewanella_sp._MR-4:0.000000,((117918643_Shewanella_sp._ANA-3:0.000000,117918655_Shewanella_sp._ANA-3:0.000000)0.413000:0.000000,(113968530_Shewanella_sp._MR-4:0.000000,114045693_Shewanella_sp._MR-7:0.000000)0.842000:0.003939)0.852000:0.003979)0.000000:0.000000,114045705_Shewanella_sp._MR-7:0.003941)0.750000:0.004068)0.876000:0.009040,((120596975_Shewanella_sp._W3-18-1:0.000000,(161936276_Shewanella_sp._W3-18-1:0.000000,(146294843_Shewanella_putrefaciens_CN-32:0.000000,146294855_Shewanella_putrefaciens_CN-32:0.000000)0.000000:0.000000)0.000000:0.000000)0.451000:0.000000,((160873312_Shewanella_baltica_OS195:0.000000,162139893_Shewanella_baltica_OS155:0.000000)0.000000:0.000000,((126176357_Shewanella_baltica_OS155:0.000000,152998735_Shewanella_baltica_OS185:0.000000)0.000000:0.000000,(152998747_Shewanella_baltica_OS185:0.000000,160873324_Shewanella_baltica_OS195:0.000000)0.000000:0.000000)0.000000:0.000000)0.974000:0.020384)0.826000:0.011096)0.413000:0.008967)0.475000:0.011845,(((170729023_Shewanella_woodyi_ATCC_51908:0.000000,170729011_Shewanella_woodyi_ATCC_51908:0.003934)0.335000:0.005057,(157377451_Shewanella_sediminis_HAW-EB3:0.000000,((157960000_Shewanella_pealeana_ATCC_700345:0.000000,157960012_Shewanella_pealeana_ATCC_700345:0.000000)0.453000:0.000000,(167626041_Shewanella_halifaxensis_HAW-EB4:0.000000,167626053_Shewanella_halifaxensis_HAW-EB4:0.000000)0.972000:0.015991)0.916000:0.012184)0.817000:0.007182)0.967000:0.027866,(127511090_Shewanella_loihica_PV-4:0.000000,127511078_Shewanella_loihica_PV-4:0.000000)0.813000:0.008108)0.924000:0.021188)0.495000:0.017345,(119773340_Shewanella_amazonensis_SB2B:0.000000,119773352_Shewanella_amazonensis_SB2B:0.000000)0.914000:0.019966)0.868000:0.018401)0.347000:0.011360,(((71281152_Colwellia_psychrerythraea_34H:0.000000,71282263_Colwellia_psychrerythraea_34H:0.000000)0.994000:0.059729,119947040_Psychromonas_ingrahamii_37:0.103109)0.697000:0.022836,((77361813_Pseudoalteromonas_haloplanktis_TAC1:0.004105,77359198_Pseudoalteromonas_haloplanktis_TAC1:0.003673)0.997000:0.062745,((109896931_Pseudoalteromonas_atlantica_T6c:0.000000,109900295_Pseudoalteromonas_atlantica_T6c:0.000000)0.982000:0.037783,(56459449_Idiomarina_loihiensis_L2TR:0.000000,56459461_Idiomarina_loihiensis_L2TR:0.000000)0.966000:0.036740)0.938000:0.027563)0.784000:0.025807)0.899000:0.024294)0.949000:0.030374,((((71064958_Psychrobacter_arcticus_273-4:0.000000,71066449_Psychrobacter_arcticus_273-4:0.000000)0.813000:0.003977,(93005255_Psychrobacter_cryohalolentis_K5:0.000000,93007008_Psychrobacter_cryohalolentis_K5:0.000000)0.489000:0.000000)0.968000:0.036388,(148653840_Psychrobacter_sp._PRwf-1:0.000000,148653657_Psychrobacter_sp._PRwf-1:0.003930)0.758000:0.011451)0.900000:0.036431,((162286746_Acinetobacter_baumannii_ATCC_17978:0.004213,((162286753_Acinetobacter_baumannii_ATCC_17978:0.000000,(169796950_Acinetobacter_baumannii:0.000000,169797460_Acinetobacter_baumannii:0.000000)0.000000:0.000000)0.000000:0.000000,(169634056_Acinetobacter_baumannii:0.000000,169634601_Acinetobacter_baumannii:0.000000)0.000000:0.000000)0.533000:0.000000)0.975000:0.027674,(50083572_Acinetobacter_sp._ADP1:0.000000,161349968_Acinetobacter_sp._ADP1:0.000000)0.747000:0.004720)0.988000:0.054690)0.973000:0.056025)0.948000:0.039690,((((116335059_Candidatus_Carsonella_ruddii_PV:0.307727,(((((58584910_Wolbachia_endosymbiont_strain_TRS_o:0.000000,58584601_Wolbachia_endosymbiont_strain_TRS_o:0.007915)0.957000:0.048204,(42519935_Wolbachia_endosymbiont_of_Drosophil:0.000000,42520532_Wolbachia_endosymbiont_of_Drosophil:0.004022)0.877000:0.026183)0.995000:0.161187,(((73666795_Ehrlichia_canis_str._Jake:0.000000,73667230_Ehrlichia_canis_str._Jake:0.000000)0.770000:0.004898,(((((((58578828_Ehrlichia_ruminantium_str._Welgevon:0.022880,161598451_Ehrlichia_ruminantium_str._Welgevon:0.000000)0.000000:0.000000,161986607_Ehrlichia_ruminantium_str._Gardel:0.000000)0.000000:0.000000,58616885_Ehrlichia_ruminantium_str._Gardel:0.000000)0.000000:0.000000,57239338_Ehrlichia_ruminantium_str._Welgevon:0.000000)0.000000:0.000000,57238897_Ehrlichia_ruminantium_str._Welgevon:0.000000)0.489000:0.000000,58578827_Ehrlichia_ruminantium_str._Welgevon:0.055509)0.926000:0.027606,((88607530_Anaplasma_phagocytophilum_HZ:0.000000,88607578_Anaplasma_phagocytophilum_HZ:0.000000)0.938000:0.026809,(56416539_Anaplasma_marginale_str._St._Maries:0.000000,56417005_Anaplasma_marginale_str._St._Maries:0.000000)0.979000:0.038692)0.994000:0.048630)0.807000:0.015304)0.835000:0.007328,(88658218_Ehrlichia_chaffeensis_str._Arkansas:0.000000,88658644_Ehrlichia_chaffeensis_str._Arkansas:0.000000)0.490000:0.000000)0.999000:0.237298)0.827000:0.069644,88608355_Neorickettsia_sennetsu_str._Miyayam:0.409593)0.564000:0.034623,(148284113_Orientia_tsutsugamushi_Boryong:0.000000,148284216_Orientia_tsutsugamushi_Boryong:0.019586)1.000000:0.259625)0.901000:0.057835)0.502000:0.051734,(108804976_Rubrobacter_xylanophilus_DSM_9941:0.000000,108804989_Rubrobacter_xylanophilus_DSM_9941:0.000000)1.000000:0.230003)0.752000:0.016398,((((((46581324_Desulfovibrio_vulgaris_subsp._vulga:0.000000,120601497_Desulfovibrio_vulgaris_subsp._vulga:0.000000)0.976000:0.040149,94987377_Lawsonia_intracellularis_PHE_MN1-00:0.070411)0.623000:0.021419,78358029_Desulfovibrio_desulfuricans_G20:0.027262)0.991000:0.062827,((51244974_Desulfotalea_psychrophila_LSv54:0.017493,51244961_Desulfotalea_psychrophila_LSv54:0.006855)1.000000:0.147526,(((158520712_Desulfococcus_oleovorans_Hxd3:0.000000,158520723_Desulfococcus_oleovorans_Hxd3:0.000000)0.997000:0.097643,(116748976_Syntrophobacter_fumaroxidans_MPOB:0.000000,116748988_Syntrophobacter_fumaroxidans_MPOB:0.000000)0.999000:0.133532)0.255000:0.024367,85858144_Syntrophus_aciditrophicus_SB:0.203748)0.882000:0.031234)0.836000:0.028078)0.942000:0.038183,(19704887_Fusobacterium_nucleatum_subsp._nucl:0.142301,(((((117927513_Acidothermus_cellulolyticus_11B:0.088769,((((21223043_Streptomyces_coelicolor_A3:0.008339,(29831463_Streptomyces_avermitilis_MA-4680:0.004118,182436636_Streptomyces_griseus_subsp._griseus:0.024159)0.328000:0.007213)0.988000:0.041421,72163047_Thermobifida_fusca_YX:0.083026)0.773000:0.013713,((111220544_Frankia_alni_ACN14a:0.004406,86739293_Frankia_sp._CcI3:0.003290)0.395000:0.010468,158317793_Frankia_sp._EAN1pec:0.013548)0.997000:0.052253)0.778000:0.013000,(((((((((118471088_Mycobacterium_smegmatis_str._MC2_15:0.007645,(108797960_Mycobacterium_sp._MCS:0.000000,(119867057_Mycobacterium_sp._KMS:0.000000,126433623_Mycobacterium_sp._JLS:0.000000)0.000000:0.000000)0.980000:0.019262)0.746000:0.003893,(120402293_Mycobacterium_vanbaalenii_PYR-1:0.003639,145225651_Mycobacterium_gilvum_PYR-GCK:0.015549)0.905000:0.007813)0.802000:0.007074,(((((148660460_Mycobacterium_tuberculosis_H37Ra:0.000000,148821890_Mycobacterium_tuberculosis_F11:0.000000)0.000000:0.000000,(121636606_Mycobacterium_bovis_BCG_str._Pasteu:0.000000,31791869_Mycobacterium_bovis_AF2122_97:0.000000)0.000000:0.000000)0.000000:0.000000,(15840088_Mycobacterium_tuberculosis_CDC1551:0.000000,15607825_Mycobacterium_tuberculosis_H37Rv:0.000000)0.000000:0.000000)0.915000:0.012679,(15828004_Mycobacterium_leprae_TN:0.020850,(118616550_Mycobacterium_ulcerans_Agy99:0.000000,183981035_Mycobacterium_marinum_M:0.000000)0.919000:0.014951)0.436000:0.007802)0.328000:0.009635,(41410241_Mycobacterium_avium_subsp._paratube:0.000000,118463163_Mycobacterium_avium_104:0.000000)0.498000:0.000000)0.847000:0.008244)0.914000:0.018567,(161598436_Nocardia_farcinica_IFM_10152:0.031501,(169630927_Mycobacterium_abscessus:0.038805,111018918_Rhodococcus_sp._RHA1:0.031329)0.459000:0.013115)0.669000:0.011004)0.849000:0.014509,((68536929_Corynebacterium_jeikeium_K411:0.009123,172039990_Corynebacterium_urealyticum_DSM_710:0.018909)0.983000:0.053216,(((145294648_Corynebacterium_glutamicum_R:0.000000,(19551739_Corynebacterium_glutamicum_ATCC_130:0.000000,62389394_Corynebacterium_glutamicum_ATCC_130:0.000000)0.000000:0.000000)0.957000:0.011643,25027073_Corynebacterium_efficiens_YS-314:0.000000)0.810000:0.008466,38233082_Corynebacterium_diphtheriae_NCTC_13:0.035601)0.867000:0.024669)1.000000:0.095946)0.836000:0.016338,134103266_Saccharopolyspora_erythraea_NRRL_23:0.064108)0.760000:0.028074,((((148273804_Clavibacter_michiganensis_subsp._mi:0.013650,170780730_Clavibacter_michiganensis_subsp._se:0.002249)0.994000:0.047368,50955571_Leifsonia_xyli_subsp._xyli_str._CTC:0.038506)0.751000:0.008009,(28572294_Tropheryma_whipplei_TW08_27:0.000184,28493087_Tropheryma_whipplei_str._Twist:0.003735)0.997000:0.058615)0.783000:0.025326,((116671525_Arthrobacter_sp._FB24:0.004138,119961333_Arthrobacter_aurescens_TC1:0.003644)0.872000:0.015373,163840912_Renibacterium_salmoninarum_ATCC_332:0.016600)0.918000:0.026373)1.000000:0.107375)0.546000:0.028003,(159039836_Salinispora_arenicola_CNS-205:0.007571,145596436_Salinispora_tropica_CNB-440:0.003946)1.000000:0.106736)0.673000:0.012215,152964654_Kineococcus_radiotolerans_SRS30216:0.100151)0.564000:0.012291)0.375000:0.017446)0.894000:0.027696,(119718142_Nocardioides_sp._JS614:0.077995,50843327_Propionibacterium_acnes_KPA171202:0.136631)0.838000:0.020505)0.341000:0.025208,(119025551_Bifidobacterium_adolescentis_ATCC_1:0.031849,23465666_Bifidobacterium_longum_NCC2705:0.031293)1.000000:0.241582)0.983000:0.061747,(((((125975212_Clostridium_thermocellum_ATCC_27405:0.089509,(146295992_Caldicellulosiruptor_saccharolyticu:0.085003,51894212_Symbiobacterium_thermophilum_IAM_14:0.117305)0.847000:0.032828)0.852000:0.022595,(((20808676_Thermoanaerobacter_tengcongensis_MB:0.007757,20808662_Thermoanaerobacter_tengcongensis_MB:0.000000)0.940000:0.022251,((167036799_Thermoanaerobacter_pseudethanolicus:0.000000,(167039505_Thermoanaerobacter_sp._X514:0.003864,167039518_Thermoanaerobacter_sp._X514:0.003871)0.794000:0.003845)0.461000:0.003860,167036785_Thermoanaerobacter_pseudethanolicus:0.000000)0.835000:0.009935)0.993000:0.054326,(((((147676637_Pelotomaculum_thermopropionicum_SI:0.000000,147676653_Pelotomaculum_thermopropionicum_SI:0.000000)0.984000:0.048146,(134298077_Desulfotomaculum_reducens_MI-1:0.000000,134298091_Desulfotomaculum_reducens_MI-1:0.000000)0.998000:0.064596)0.872000:0.031234,(78045164_Carboxydothermus_hydrogenoformans_Z:0.000000,78045181_Carboxydothermus_hydrogenoformans_Z:0.000000)0.997000:0.072445)0.850000:0.016429,(((169830434_Candidatus_Desulforudis_audaxviator:0.000000,169830418_Candidatus_Desulforudis_audaxviator:0.000000)1.000000:0.116790,(167629465_Heliobacterium_modesticaldum_Ice1:0.056502,89893215_Desulfitobacterium_hafniense_Y51:0.095576)0.941000:0.038581)0.822000:0.015480,(83591278_Moorella_thermoacetica_ATCC_39073:0.051858,(114567858_Syntrophomonas_wolfei_subsp._wolfei:0.000000,114567843_Syntrophomonas_wolfei_subsp._wolfei:0.003977)1.000000:0.107259)0.929000:0.036781)0.683000:0.004823)0.887000:0.019882,(169823778_Finegoldia_magna_ATCC_29328:0.000000,169824190_Finegoldia_magna_ATCC_29328:0.003812)1.000000:0.128944)0.665000:0.016478)0.887000:0.020789)0.145000:0.004389,((126697624_Clostridium_difficile_630:0.000000,126697638_Clostridium_difficile_630:0.000000)0.982000:0.060847,((158319527_Alkaliphilus_oremlandii_OhILAs:0.000000,158319541_Alkaliphilus_oremlandii_OhILAs:0.000000)0.991000:0.070879,(150392176_Alkaliphilus_metalliredigens_QYMF:0.003886,150392162_Alkaliphilus_metalliredigens_QYMF:0.000000)0.996000:0.089106)0.851000:0.031607)1.000000:0.107788)0.079000:0.021161,(((160878396_Clostridium_phytofermentans_ISDg:0.113590,(((116327222_Leptospira_borgpetersenii_serovar_H:0.000000,(116327262_Leptospira_borgpetersenii_serovar_H:0.000000,116332124_Leptospira_borgpetersenii_serovar_H:0.000000)0.000000:0.000000)0.514000:0.000000,(24213437_Leptospira_interrogans_serovar_Lai_:0.000000,45658705_Leptospira_interrogans_serovar_Cope:0.000000)0.903000:0.019518)0.983000:0.075284,183221349_Leptospira_biflexa_serovar_Patoc_st:0.069758)0.998000:0.149501)0.966000:0.073396,((((((153952845_Clostridium_kluyveri_DSM_555:0.000000,153952859_Clostridium_kluyveri_DSM_555:0.000000)0.978000:0.055275,15896386_Clostridium_acetobutylicum_ATCC_824:0.083630)0.328000:0.035553,(170759758_Clostridium_botulinum_A3_str._Loch_:0.000000,((148381437_Clostridium_botulinum_A_str._ATCC_3:0.000000,((153930982_Clostridium_botulinum_A_str._ATCC_1:0.000000,(153931436_Clostridium_botulinum_A_str._ATCC_1:0.000000,(153937813_Clostridium_botulinum_A_str._Hall:0.000000,(153936380_Clostridium_botulinum_A_str._Hall:0.000000,(153939274_Clostridium_botulinum_F_str._Langel:0.000000,(153941254_Clostridium_botulinum_F_str._Langel:0.000000,(170755852_Clostridium_botulinum_B1_str._Okra:0.000000,170754754_Clostridium_botulinum_B1_str._Okra:0.000000)0.000000:0.000000)0.000000:0.000000)0.000000:0.000000)0.000000:0.000000)0.000000:0.000000)0.000000:0.000000)0.000000:0.000000,170761158_Clostridium_botulinum_A3_str._Loch_:0.000000)0.000000:0.000000)0.000000:0.000000,148381423_Clostridium_botulinum_A_str._ATCC_3:0.000000)0.000000:0.000000)0.987000:0.050567)0.837000:0.023977,(118443068_Clostridium_novyi_NT:0.000000,118444674_Clostridium_novyi_NT:0.000000)0.993000:0.070303)0.507000:0.015047,(28212176_Clostridium_tetani_E88:0.000000,28212186_Clostridium_tetani_E88:0.000000)0.997000:0.070082)0.960000:0.041843,(((187934837_Clostridium_botulinum_B_str._Eklund:0.000000,187933901_Clostridium_botulinum_B_str._Eklund:0.000000)0.971000:0.033617,((18311389_Clostridium_perfringens_str._13:0.000000,18311403_Clostridium_perfringens_str._13:0.000000)0.000000:0.000000,((110801277_Clostridium_perfringens_ATCC_13124:0.000000,110799825_Clostridium_perfringens_ATCC_13124:0.000000)0.000000:0.000000,(110802561_Clostridium_perfringens_SM101:0.000000,110802365_Clostridium_perfringens_SM101:0.000000)0.000000:0.000000)0.000000:0.000000)0.985000:0.044930)0.850000:0.019510,(150015028_Clostridium_beijerinckii_NCIMB_8052:0.000000,150015041_Clostridium_beijerinckii_NCIMB_8052:0.000000)0.986000:0.043552)0.802000:0.012949)0.986000:0.060170)0.001000:0.024229,((((((((71893875_Mycoplasma_hyopneumoniae_J:0.000000,(54020567_Mycoplasma_hyopneumoniae_232:0.000000,72080854_Mycoplasma_hyopneumoniae_7448:0.000000)0.000000:0.000000)0.996000:0.111370,47459059_Mycoplasma_mobile_163K:0.118806)0.954000:0.060076,15828876_Mycoplasma_pulmonis_UAB_CTIP:0.063369)0.809000:0.029184,(71894677_Mycoplasma_synoviae_53:0.040892,148377586_Mycoplasma_agalactiae_PG2:0.125024)0.920000:0.038549)1.000000:0.128455,((13358086_Ureaplasma_parvum_serovar_3_str._AT:0.000000,170761888_Ureaplasma_parvum_serovar_3_str._AT:0.000000)1.000000:0.191091,(((12045310_Mycoplasma_genitalium_G37:0.012734,13508404_Mycoplasma_pneumoniae_M129:0.014985)0.999000:0.101408,161511510_Mycoplasma_gallisepticum_R:0.061512)0.998000:0.103868,26553484_Mycoplasma_penetrans_HF-2:0.058526)0.894000:0.041673)0.854000:0.048356)0.952000:0.053694,((42560712_Mycoplasma_mycoides_subsp._mycoides:0.000000,83319675_Mycoplasma_capricolum_subsp._capric:0.000000)0.986000:0.059228,50365437_Mesoplasma_florum_L1:0.043319)0.995000:0.097578)0.948000:0.045551,((((116492904_Pediococcus_pentosaceus_ATCC_25745:0.068651,((((((148543883_Lactobacillus_reuteri_F275:0.017037,184155094_Lactobacillus_fermentum_IFO_3956:0.023604)0.993000:0.069318,(((161507347_Lactobacillus_helveticus_DPC_4571:0.015964,58337152_Lactobacillus_acidophilus_NCFM:0.000086)0.877000:0.020630,(104773860_Lactobacillus_delbrueckii_subsp._bu:0.000000,116513867_Lactobacillus_delbrueckii_subsp._bu:0.000000)0.988000:0.039582)0.982000:0.047242,(42518935_Lactobacillus_johnsonii_NCC_533:0.000000,162139888_Lactobacillus_gasseri_ATCC_33323:0.007877)0.743000:0.014974)0.979000:0.047775)0.807000:0.022116,116494821_Lactobacillus_casei_ATCC_334:0.041479)0.879000:0.011744,(116333991_Lactobacillus_brevis_ATCC_367:0.038546,28378740_Lactobacillus_plantarum_WCFS1:0.021605)0.914000:0.024162)0.779000:0.015802,116490839_Oenococcus_oeni_PSU-1:0.070147)0.878000:0.019628,81428673_Lactobacillus_sakei_subsp._sakei_23:0.078543)0.519000:0.013927)0.867000:0.018535,90961619_Lactobacillus_salivarius_UCC118:0.025586)0.073000:0.028545,(116617742_Leuconostoc_mesenteroides_subsp._me:0.023404,170016931_Leuconostoc_citreum_KM20:0.004693)1.000000:0.130252)0.486000:0.033270,(((((((15674691_Streptococcus_pyogenes_M1_GAS:0.000000,(71910321_Streptococcus_pyogenes_MGAS5005:0.000000,(21909968_Streptococcus_pyogenes_MGAS315:0.000000,(28896335_Streptococcus_pyogenes_SSI-1:0.000000,(161761319_Streptococcus_pyogenes_MGAS10394:0.000000,(162139409_Streptococcus_pyogenes_MGAS6180:0.000000,(162139087_Streptococcus_pyogenes_MGAS9429:0.000000,(162139111_Streptococcus_pyogenes_MGAS10270:0.000000,(162139188_Streptococcus_pyogenes_MGAS10750:0.000000,(139474180_Streptococcus_pyogenes_str._Manfred:0.000000,94992017_Streptococcus_pyogenes_MGAS2096:0.016564)0.000000:0.000000)0.000000:0.000000)0.000000:0.000000)0.000000:0.000000)0.000000:0.000000)0.000000:0.000000)0.000000:0.000000)0.000000:0.000000)0.000000:0.000000)0.920000:0.007712,19745719_Streptococcus_pyogenes_MGAS8232:0.000000)0.966000:0.019011,(22536926_Streptococcus_agalactiae_2603V_R:0.000000,(25010837_Streptococcus_agalactiae_NEM316:0.000000,76787822_Streptococcus_agalactiae_A909:0.000000)0.000000:0.000000)0.662000:0.002189)0.854000:0.009779,(55820570_Streptococcus_thermophilus_LMG_1831:0.000000,(55822460_Streptococcus_thermophilus_CNRZ1066:0.000000,116627379_Streptococcus_thermophilus_LMD-9:0.000000)0.000000:0.000000)0.982000:0.023426)0.634000:0.003698,(125718331_Streptococcus_sanguinis_SK36:0.003790,(157151582_Streptococcus_gordonii_str._Challis:0.007574,(((15901337_Streptococcus_pneumoniae_TIGR4:0.000000,(169832839_Streptococcus_pneumoniae_Hungary19A:0.000000,182684444_Streptococcus_pneumoniae_CGSP14:0.000000)0.000000:0.000000)0.000000:0.000000,(15903386_Streptococcus_pneumoniae_R6:0.000000,116515356_Streptococcus_pneumoniae_D39:0.000000)0.000000:0.000000)0.487000:0.000000,(146318184_Streptococcus_suis_05ZYH33:0.000000,146320371_Streptococcus_suis_98HAH33:0.000000)0.991000:0.019298)0.794000:0.003780)0.000000:0.000000)0.905000:0.011616)0.750000:0.004714,24379182_Streptococcus_mutans_UA159:0.014585)0.985000:0.055093,(15673843_Lactococcus_lactis_subsp._lactis_Il:0.000000,(116512739_Lactococcus_lactis_subsp._cremoris_:0.000000,125624822_Lactococcus_lactis_subsp._cremoris_:0.000000)0.000000:0.000000)0.991000:0.074604)0.991000:0.091246)0.983000:0.066726)0.869000:0.020968,((((56418639_Geobacillus_kaustophilus_HTA426:0.004768,138893783_Geobacillus_thermodenitrificans_NG8:0.003012)0.967000:0.044666,(((((42779189_Bacillus_cereus_ATCC_10987:0.000000,30260299_Bacillus_anthracis_str._Ames:0.000000)0.000000:0.000000,((30018378_Bacillus_cereus_ATCC_14579:0.000000,49183142_Bacillus_anthracis_str._Sterne:0.000000)0.000000:0.000000,((49479276_Bacillus_thuringiensis_serovar_konk:0.000000,52145110_Bacillus_cereus_E33L:0.000000)0.000000:0.000000,(47525364_Bacillus_anthracis_str._Ames_Ancest:0.000000,118475877_Bacillus_thuringiensis_str._Al_Haka:0.000000)0.000000:0.000000)0.000000:0.000000)0.000000:0.000000)0.454000:0.000000,163938116_Bacillus_weihenstephanensis_KBAB4:0.007832)0.966000:0.024237,152973954_Bacillus_cereus_subsp._cytotoxis_NV:0.017127)0.970000:0.034338,((((((16077181_Bacillus_subtilis_subsp._subtilis_s:0.012829,157690897_Bacillus_pumilus_SAFR-032:0.016581)0.860000:0.010339,(52078607_Bacillus_licheniformis_ATCC_14580:0.000000,52783969_Bacillus_licheniformis_ATCC_14580:0.000000)0.959000:0.018346)0.753000:0.006134,154684631_Bacillus_amyloliquefaciens_FZB42:0.014674)0.762000:0.005844,((((((57866148_Staphylococcus_epidermidis_RP62A:0.000000,27467230_Staphylococcus_epidermidis_ATCC_122:0.000000)0.747000:0.003810,70727458_Staphylococcus_haemolyticus_JCSC143:0.007899)0.654000:0.003936,((((88194310_Staphylococcus_aureus_subsp._aureus:0.000000,148267008_Staphylococcus_aureus_subsp._aureus:0.000000)0.000000:0.000000,((82750256_Staphylococcus_aureus_RF122:0.000000,87161022_Staphylococcus_aureus_subsp._aureus:0.000000)0.000000:0.000000,((49485413_Staphylococcus_aureus_subsp._aureus:0.000000,((57651424_Staphylococcus_aureus_subsp._aureus:0.000000,49482778_Staphylococcus_aureus_subsp._aureus:0.000000)0.000000:0.000000,15926226_Staphylococcus_aureus_subsp._aureus:0.000000)0.000000:0.000000)0.000000:0.000000,21282232_Staphylococcus_aureus_subsp._aureus:0.000000)0.000000:0.000000)0.000000:0.000000)0.000000:0.000000,((150393055_Staphylococcus_aureus_subsp._aureus:0.000000,151220722_Staphylococcus_aureus_subsp._aureus:0.000000)0.000000:0.000000,(156978877_Staphylococcus_aureus_subsp._aureus:0.000000,161508787_Staphylococcus_aureus_subsp._aureus:0.000000)0.000000:0.000000)0.000000:0.000000)0.000000:0.000000,15923538_Staphylococcus_aureus_subsp._aureus:0.000000)0.943000:0.016148)0.725000:0.009959,73663516_Staphylococcus_saprophyticus_subsp.:0.034651)0.990000:0.059924,29374847_Enterococcus_faecalis_V583:0.029797)0.945000:0.038282,23097572_Oceanobacillus_iheyensis_HTE831:0.042335)0.795000:0.011222)0.828000:0.013669,((15612695_Bacillus_halodurans_C-125:0.014997,56961930_Bacillus_clausii_KSM-K16:0.044459)0.433000:0.011150,169830040_Lysinibacillus_sphaericus_C3-41:0.057576)0.926000:0.018168)0.740000:0.005998,((16801863_Listeria_innocua_Clip11262:0.000000,46908831_Listeria_monocytogenes_str._4b_F236:0.000000)0.000000:0.000000,(16804690_Listeria_monocytogenes_EGD-e:0.000000,116874018_Listeria_welshimeri_serovar_6b_str.:0.000000)0.000000:0.000000)1.000000:0.083888)0.826000:0.012958)0.870000:0.017599)0.661000:0.017186,172056138_Exiguobacterium_sibiricum_255-15:0.144155)0.851000:0.023475,(162447058_Acholeplasma_laidlawii_PG-8A:0.110346,(85057736_Aster_yellows_witches-broom_phytopl:0.015532,39938751_Onion_yellows_phytoplasma_OY-M:0.000000)1.000000:0.232966)0.687000:0.059726)0.842000:0.022276)0.889000:0.027248)0.403000:0.017843)0.914000:0.028339,(((15805338_Deinococcus_radiodurans_R1:0.000000,15807044_Deinococcus_radiodurans_R1:0.000000)0.913000:0.031031,(94984753_Deinococcus_geothermalis_DSM_11300:0.000000,94985969_Deinococcus_geothermalis_DSM_11300:0.000000)0.921000:0.025592)0.977000:0.057967,(55981663_Thermus_thermophilus_HB8:0.000000,(46199632_Thermus_thermophilus_HB27:0.000000,(46200036_Thermus_thermophilus_HB27:0.000000,55980220_Thermus_thermophilus_HB8:0.000000)0.000000:0.000000)0.852000:0.003984)0.998000:0.106012)0.995000:0.087341)0.854000:0.020178)0.750000:0.021344,(((((((((78189809_Chlorobium_chlorochromatii_CaD3:0.056741,119358193_Chlorobium_phaeobacteroides_DSM_266:0.026377)0.888000:0.018049,(78186068_Pelodictyon_luteolum_DSM_273:0.005136,145219059_Prosthecochloris_vibrioformis_DSM_2:0.010593)0.828000:0.018219)0.909000:0.028496,21675000_Chlorobium_tepidum_TLS:0.014822)0.998000:0.138756,(83814995_Salinibacter_ruber_DSM_13855:0.000000,83814658_Salinibacter_ruber_DSM_13855:0.000000)1.000000:0.199665)0.128000:0.044468,(((((150025255_Flavobacterium_psychrophilum_JIP02_:0.081062,146299696_Flavobacterium_johnsoniae_UW101:0.001464)0.958000:0.063698,120436722_Gramella_forsetii_KT0803:0.090112)0.776000:0.061120,161833689_Candidatus_Sulcia_muelleri_GWSS:0.189325)0.918000:0.050117,(((29348149_Bacteroides_thetaiotaomicron_VPI-54:0.011031,150003401_Bacteroides_vulgatus_ATCC_8482:0.023035)0.514000:0.016302,(60683457_Bacteroides_fragilis_NCTC_9343:0.000000,53715484_Bacteroides_fragilis_YCH46:0.000000)0.928000:0.022730)0.926000:0.031095,(150008881_Parabacteroides_distasonis_ATCC_850:0.028584,34540215_Porphyromonas_gingivalis_W83:0.055767)0.825000:0.035034)0.986000:0.080459)0.877000:0.036141,110639548_Cytophaga_hutchinsonii_ATCC_33406:0.156049)0.989000:0.111556)0.754000:0.029600,((89898120_Chlamydophila_felis_Fe_C-56:0.005476,((29840456_Chlamydophila_caviae_GPIC:0.000000,((((15605043_Chlamydia_trachomatis_D_UW-3_CX:0.000000,76789044_Chlamydia_trachomatis_A_HAR-13:0.000000)0.929000:0.003887,(166155407_Chlamydia_trachomatis_L2b_UCH-1_pro:0.000000,166154532_Chlamydia_trachomatis_434_Bu:0.000000)0.435000:0.000000)0.540000:0.003885,161579044_Chlamydia_muridarum_Nigg:0.000000)0.777000:0.005908,((15617998_Chlamydophila_pneumoniae_CWL029:0.000000,16752970_Chlamydophila_pneumoniae_AR39:0.000000)0.000000:0.000000,(15835609_Chlamydophila_pneumoniae_J138:0.000000,33241409_Chlamydophila_pneumoniae_TW-183:0.000000)0.000000:0.000000)0.990000:0.034172)0.985000:0.031145)0.787000:0.007709,62185281_Chlamydophila_abortus_S26_3:0.008000)0.827000:0.010244)0.996000:0.120100,46446229_Candidatus_Protochlamydia_amoebophi:0.220650)0.997000:0.136669)0.282000:0.014111,((161579586_Treponema_pallidum_subsp._pallidum_:0.109982,42526277_Treponema_denticola_ATCC_35405:0.028847)0.997000:0.145466,((51598730_Borrelia_garinii_PBi:0.000000,111115305_Borrelia_afzelii_PKo:0.000000)0.639000:0.003256,161511078_Borrelia_burgdorferi_B31:0.004488)1.000000:0.290959)0.997000:0.151210)0.781000:0.017660,(((15606942_Aquifex_aeolicus_VF5:0.008024,15605614_Aquifex_aeolicus_VF5:0.000000)1.000000:0.163570,(((((154249819_Fervidobacterium_nodosum_Rt17-B1:0.052343,150020843_Thermosipho_melanesiensis_BI429:0.087492)0.658000:0.020416,(15644250_Thermotoga_maritima_MSB8:0.016017,148270420_Thermotoga_petrophila_RKU-1:0.003633)0.994000:0.061561)0.834000:0.016980,157363440_Thermotoga_lettingae_TMO:0.076703)0.953000:0.058223,160902258_Petrotoga_mobilis_SJ95:0.090194)0.948000:0.085701,((29833570_Streptomyces_avermitilis_MA-4680:0.040330,182440031_Streptomyces_griseus_subsp._griseus:0.071052)0.825000:0.031562,21219827_Streptomyces_coelicolor_A3:0.005095)1.000000:0.532219)0.356000:0.041823)0.818000:0.043416,((((((148657429_Roseiflexus_sp._RS-1:0.000000,148655339_Roseiflexus_sp._RS-1:0.000000)0.760000:0.004210,(156744236_Roseiflexus_castenholzii_DSM_13941:0.000000,156743950_Roseiflexus_castenholzii_DSM_13941:0.000000)0.918000:0.015620)0.966000:0.044751,(163847738_Chloroflexus_aurantiacus_J-10-fl:0.000000,163847921_Chloroflexus_aurantiacus_J-10-fl:0.000000)0.930000:0.037715)0.972000:0.061654,(159896651_Herpetosiphon_aurantiacus_ATCC_2377:0.000000,159901424_Herpetosiphon_aurantiacus_ATCC_2377:0.000000)0.985000:0.066193)0.970000:0.077094,(57234266_Dehalococcoides_ethenogenes_195:0.000000,(73748764_Dehalococcoides_sp._CBDB1:0.000000,147669530_Dehalococcoides_sp._BAV1:0.000000)0.845000:0.016061)1.000000:0.317220)0.944000:0.050246,(((182412064_Opitutus_terrae_PB90-1:0.249133,32475088_Rhodopirellula_baltica_SH_1:0.204171)0.588000:0.030511,(162448672_Sorangium_cellulosum_So_ce_56:0.000000,162449111_Sorangium_cellulosum_So_ce_56:0.000000)1.000000:0.167013)0.993000:0.087400,((94968252_Acidobacteria_bacterium_Ellin345:0.000000,94971710_Acidobacteria_bacterium_Ellin345:0.000000)0.995000:0.093247,(116624204_Solibacter_usitatus_Ellin6076:0.000000,116625377_Solibacter_usitatus_Ellin6076:0.000000)0.999000:0.100818)0.991000:0.102361)0.844000:0.030030)0.369000:0.010791)0.917000:0.036690)0.905000:0.032777,(((((((((108563570_Helicobacter_pylori_HPAG1:0.008246,15612193_Helicobacter_pylori_J99:0.015507)0.015000:0.000000,15645819_Helicobacter_pylori_26695:0.000000)0.008000:0.000000,108563571_Helicobacter_pylori_HPAG1:0.078193)0.826000:0.008058,109948069_Helicobacter_acinonychis_str._Sheeb:0.027705)0.966000:0.038890,32265868_Helicobacter_hepaticus_ATCC_51449:0.052170)0.988000:0.069979,((((154174158_Campylobacter_curvus_525.92:0.019567,157164629_Campylobacter_concisus_13826:0.007479)0.908000:0.015905,118474729_Campylobacter_fetus_subsp._fetus_82:0.019223)0.466000:0.010020,(15791834_Campylobacter_jejuni_subsp._jejuni_:0.000000,(57237524_Campylobacter_jejuni_RM1221:0.000000,(121612430_Campylobacter_jejuni_subsp._jejuni_:0.000000,(153952550_Campylobacter_jejuni_subsp._doylei_:0.000000,157414763_Campylobacter_jejuni_subsp._jejuni_:0.000000)0.000000:0.000000)0.000000:0.000000)0.000000:0.000000)0.986000:0.038494)0.507000:0.020889,154148153_Campylobacter_hominis_ATCC_BAA-381:0.126629)0.906000:0.032348)0.298000:0.024221,(78776546_Sulfurimonas_denitrificans_DSM_1251:0.127919,(157738111_Arcobacter_butzleri_RM4018:0.108228,152991719_Sulfurovum_sp._NBC37-1:0.144415)0.939000:0.050949)0.879000:0.028346)0.939000:0.033415,152990009_Nitratiruptor_sp._SB155-2:0.050106)0.970000:0.051429,(((((86608401_Synechococcus_sp._JA-2-3Ba:0.000000,86605983_Synechococcus_sp._JA-3-3Ab:0.011618)0.999000:0.064073,((((17231829_Nostoc_sp._PCC_7120:0.000000,75907510_Anabaena_variabilis_ATCC_29413:0.003872)0.973000:0.045699,22299293_Thermosynechococcus_elongatus_BP-1:0.089759)0.985000:0.049114,166367017_Microcystis_aeruginosa_NIES-843:0.056393)0.890000:0.019596,37523497_Gloeobacter_violaceus_PCC_7421:0.070373)0.486000:0.011295)0.834000:0.024387,((113474344_Trichodesmium_erythraeum_IMS101:0.067357,(56750665_Synechococcus_elongatus_PCC_6301:0.000000,81299693_Synechococcus_elongatus_PCC_7942:0.000000)0.997000:0.050391)0.699000:0.002696,158334957_Acaryochloris_marina_MBIC11017:0.050731)0.930000:0.037016)0.789000:0.012776,((172039001_Cyanothece_sp._ATCC_51142:0.047283,170078665_Synechococcus_sp._PCC_7002:0.079553)0.557000:0.017017,16330913_Synechocystis_sp._PCC_6803:0.039987)0.428000:0.014523)0.946000:0.042213,(((124026654_Prochlorococcus_marinus_str._NATL1A:0.000000,72382912_Prochlorococcus_marinus_str._NATL2A:0.003794)0.958000:0.022381,(((((113955296_Synechococcus_sp._CC9311:0.007142,78185589_Synechococcus_sp._CC9902:0.012439)0.955000:0.019232,78211872_Synechococcus_sp._CC9605:0.004957)0.773000:0.006451,(148243269_Synechococcus_sp._RCC307:0.011630,148238715_Synechococcus_sp._WH_7803:0.007701)0.751000:0.003901)0.586000:0.004813,(33864049_Prochlorococcus_marinus_str._MIT_93:0.000000,124024055_Prochlorococcus_marinus_str._MIT_93:0.007700)0.996000:0.040287)0.001000:0.000000,(33866670_Synechococcus_sp._WH_8102:0.028839,(((33862064_Prochlorococcus_marinus_subsp._past:0.000000,123966921_Prochlorococcus_marinus_str._MIT_95:0.007698)0.124000:0.003830,78779984_Prochlorococcus_marinus_str._MIT_93:0.000000)0.004000:0.000000,((126697037_Prochlorococcus_marinus_str._MIT_93:0.000000,(157414109_Prochlorococcus_marinus_str._MIT_92:0.000000,123969243_Prochlorococcus_marinus_str._AS9601:0.000000)0.000000:0.000000)0.460000:0.000000,33241113_Prochlorococcus_marinus_subsp._mari:0.007714)0.421000:0.003850)0.876000:0.010613)0.662000:0.011703)0.832000:0.016423)0.794000:0.022965,159904172_Prochlorococcus_marinus_str._MIT_92:0.013107)1.000000:0.113629)0.999000:0.101463)0.390000:0.012886)0.518000:0.015672)0.077000:0.020012)0.529000:0.018447)0.667000:0.002922,(((((((((114799205_Hyphomonas_neptunium_ATCC_15444:0.000000,114799428_Hyphomonas_neptunium_ATCC_15444:0.003942)0.997000:0.059848,((114570347_Maricaulis_maris_MCS10:0.000000,114570364_Maricaulis_maris_MCS10:0.000000)0.991000:0.053743,(((((56695631_Silicibacter_pomeroyi_DSS-3:0.000000,56698320_Silicibacter_pomeroyi_DSS-3:0.000000)0.975000:0.025012,((89053046_Jannaschia_sp._CCS1:0.000000,89053069_Jannaschia_sp._CCS1:0.000000)0.955000:0.022317,(159042779_Dinoroseobacter_shibae_DFL_12:0.000000,159042830_Dinoroseobacter_shibae_DFL_12:0.000000)0.929000:0.019833)0.866000:0.011380)0.730000:0.008222,((99080083_Silicibacter_sp._TM1040:0.000000,99082274_Silicibacter_sp._TM1040:0.000000)0.964000:0.023912,(110678715_Roseobacter_denitrificans_OCh_114:0.000000,110681138_Roseobacter_denitrificans_OCh_114:0.000000)0.992000:0.042030)0.930000:0.019634)0.527000:0.018550,((119383486_Paracoccus_denitrificans_PD1222:0.000000,119383508_Paracoccus_denitrificans_PD1222:0.000000)0.992000:0.049139,((146278570_Rhodobacter_sphaeroides_ATCC_17025:0.000000,146278583_Rhodobacter_sphaeroides_ATCC_17025:0.000000)0.516000:0.000000,(77462243_Rhodobacter_sphaeroides_2.4.1:0.000000,(77462257_Rhodobacter_sphaeroides_2.4.1:0.000000,(126461105_Rhodobacter_sphaeroides_ATCC_17029:0.000000,(126461119_Rhodobacter_sphaeroides_ATCC_17029:0.000000,126461133_Rhodobacter_sphaeroides_ATCC_17029:0.000000)0.000000:0.000000)0.000000:0.000000)0.000000:0.000000)0.856000:0.003929)0.991000:0.057683)0.179000:0.020358)0.932000:0.043543,71083817_Candidatus_Pelagibacter_ubique_HTCC:0.228700)0.898000:0.045150)0.877000:0.015379)0.810000:0.022799,((167644770_Caulobacter_sp._K31:0.007979,167645571_Caulobacter_sp._K31:0.000000)1.000000:0.066208,(16125489_Caulobacter_crescentus_CB15:0.000000,16127429_Caulobacter_crescentus_CB15:0.000000)0.842000:0.012776)0.984000:0.053160)0.746000:0.006179,(((((((((163851583_Methylobacterium_extorquens_PA1:0.000000,163853788_Methylobacterium_extorquens_PA1:0.003938)0.784000:0.008019,(170748634_Methylobacterium_radiotolerans_JCM_:0.000000,170750245_Methylobacterium_radiotolerans_JCM_:0.000000)0.847000:0.008004)0.912000:0.018823,(182678335_Beijerinckia_indica_subsp._indica_A:0.000000,182678914_Beijerinckia_indica_subsp._indica_A:0.000000)0.999000:0.057537)0.282000:0.009715,(170738705_Methylobacterium_sp._4-46:0.000000,170738720_Methylobacterium_sp._4-46:0.000000)0.926000:0.020328)0.910000:0.030579,(154245621_Xanthobacter_autotrophicus_Py2:0.000000,154247284_Xanthobacter_autotrophicus_Py2:0.000000)0.937000:0.035644)0.614000:0.023771,(158422504_Azorhizobium_caulinodans_ORS_571:0.000000,158424180_Azorhizobium_caulinodans_ORS_571:0.000000)0.967000:0.035447)0.933000:0.024020,(((((((163868082_Bartonella_tribocorum_CIP_105476:0.000000,163868652_Bartonella_tribocorum_CIP_105476:0.000000)0.786000:0.003967,((49475391_Bartonella_henselae_str._Houston-1:0.000000,49475796_Bartonella_henselae_str._Houston-1:0.000000)0.777000:0.003860,(49474314_Bartonella_quintana_str._Toulouse:0.003878,49474406_Bartonella_quintana_str._Toulouse:0.000000)0.884000:0.007812)0.783000:0.003893)0.861000:0.007767,(121602575_Bartonella_bacilliformis_KC583:0.003896,(121602898_Bartonella_bacilliformis_KC583:0.000000,121601791_Bartonella_bacilliformis_KC583:0.000000)0.490000:0.000000)0.856000:0.007943)0.972000:0.033974,(110634032_Mesorhizobium_sp._BNC1:0.000000,110634176_Mesorhizobium_sp._BNC1:0.000000)0.909000:0.019901)0.753000:0.016588,(13470532_Mesorhizobium_loti_MAFF303099:0.000000,13470531_Mesorhizobium_loti_MAFF303099:0.000000)0.994000:0.052741)0.301000:0.016223,((((15889243_Agrobacterium_tumefaciens_str._C58:0.000000,15889258_Agrobacterium_tumefaciens_str._C58:0.000000)0.748000:0.005310,(116251523_Rhizobium_leguminosarum_bv._viciae_:0.000000,116251538_Rhizobium_leguminosarum_bv._viciae_:0.000000)0.956000:0.019847)0.871000:0.014210,(86357303_Rhizobium_etli_CFN_42:0.000000,86357289_Rhizobium_etli_CFN_42:0.000000)0.934000:0.016690)0.903000:0.015659,((15965092_Sinorhizobium_meliloti_1021:0.000000,15965107_Sinorhizobium_meliloti_1021:0.000000)0.000000:0.000000,(150396190_Sinorhizobium_medicae_WSM419:0.000000,150396205_Sinorhizobium_medicae_WSM419:0.000000)0.000000:0.000000)0.854000:0.012009)0.857000:0.018954)0.782000:0.018054,(((163843501_Brucella_suis_ATCC_23445:0.000000,163843515_Brucella_suis_ATCC_23445:0.000000)0.844000:0.003915,(161511153_Brucella_melitensis_16M:0.000000,(17987038_Brucella_melitensis_16M:0.000000,(23502112_Brucella_suis_1330:0.000000,(23502128_Brucella_suis_1330:0.000000,(62290146_Brucella_abortus_biovar_1_str._9-94:0.000000,(62290161_Brucella_abortus_biovar_1_str._9-94:0.000000,(82700069_Brucella_melitensis_biovar_Abortus_:0.000000,(82700083_Brucella_melitensis_biovar_Abortus_:0.000000,(148560241_Brucella_ovis_ATCC_25840:0.000000,(148559711_Brucella_ovis_ATCC_25840:0.000000,(161619191_Brucella_canis_ATCC_23365:0.000000,(161619206_Brucella_canis_ATCC_23365:0.000000,(189024384_Brucella_abortus_S19:0.000000,189024397_Brucella_abortus_S19:0.000000)0.000000:0.000000)0.000000:0.000000)0.000000:0.000000)0.000000:0.000000)0.000000:0.000000)0.000000:0.000000)0.000000:0.000000)0.000000:0.000000)0.000000:0.000000)0.000000:0.000000)0.000000:0.000000)0.000000:0.000000)0.486000:0.000000)0.779000:0.008822,(153009270_Ochrobactrum_anthropi_ATCC_49188:0.000000,153009284_Ochrobactrum_anthropi_ATCC_49188:0.000000)0.859000:0.011901)0.939000:0.029728)0.976000:0.034367)0.859000:0.010461,(((92117096_Nitrobacter_hamburgensis_X14:0.005933,75675554_Nitrobacter_winogradskyi_Nb-255:0.001897)0.924000:0.015836,((146340055_Bradyrhizobium_sp._ORS278:0.000000,148256394_Bradyrhizobium_sp._BTAi1:0.000000)0.865000:0.007685,27380513_Bradyrhizobium_japonicum_USDA_110:0.008042)0.943000:0.018403)0.775000:0.006272,((((91977654_Rhodopseudomonas_palustris_BisB5:0.000000,91977671_Rhodopseudomonas_palustris_BisB5:0.000000)0.771000:0.003578,(86749386_Rhodopseudomonas_palustris_HaA2:0.000000,86749413_Rhodopseudomonas_palustris_HaA2:0.000000)0.893000:0.008354)0.463000:0.003991,(39936315_Rhodopseudomonas_palustris_CGA009:0.000000,39936346_Rhodopseudomonas_palustris_CGA009:0.000000)0.977000:0.023933)0.003000:0.000000,(90424939_Rhodopseudomonas_palustris_BisB18:0.011685,(115525587_Rhodopseudomonas_palustris_BisA53:0.000000,115525611_Rhodopseudomonas_palustris_BisA53:0.000000)0.915000:0.012281)0.146000:0.007881)0.001000:0.000000)0.521000:0.018137)0.917000:0.022311,((154253163_Parvibaculum_lavamentivorans_DS-1:0.000000,154253175_Parvibaculum_lavamentivorans_DS-1:0.000000)0.986000:0.047596,((83312231_Magnetospirillum_magneticum_AMB-1:0.000000,83312247_Magnetospirillum_magneticum_AMB-1:0.000000)0.975000:0.040354,((114327216_Granulibacter_bethesdensis_CGDNIH1:0.025112,(58038857_Gluconobacter_oxydans_621H:0.012256,162149176_Gluconacetobacter_diazotrophicus_PA:0.017682)0.985000:0.044161)0.884000:0.021169,148260941_Acidiphilium_cryptum_JF-5:0.082236)0.921000:0.034208)0.712000:0.030017)0.814000:0.022596)0.666000:0.005445)0.911000:0.025659,(((87199268_Novosphingobium_aromaticivorans_DSM:0.054840,85374468_Erythrobacter_litoralis_HTCC2594:0.075090)0.865000:0.017394,(148554276_Sphingomonas_wittichii_RW1:0.061254,103488297_Sphingopyxis_alaskensis_RB2256:0.076604)0.879000:0.014834)0.887000:0.016175,56551412_Zymomonas_mobilis_subsp._mobilis_ZM:0.042171)0.999000:0.082263)0.232000:0.014577,(83594022_Rhodospirillum_rubrum_ATCC_11170:0.003951,83594034_Rhodospirillum_rubrum_ATCC_11170:0.000000)1.000000:0.077141)0.893000:0.024067,(117924140_Magnetococcus_sp._MC-1:0.000000,117924153_Magnetococcus_sp._MC-1:0.000000)1.000000:0.101623)0.910000:0.028371,(((((((39997951_Geobacter_sulfurreducens_PCA:0.000000,39997962_Geobacter_sulfurreducens_PCA:0.000000)0.958000:0.023100,(78221831_Geobacter_metallireducens_GS-15:0.000000,78221844_Geobacter_metallireducens_GS-15:0.000000)0.945000:0.018538)0.407000:0.004764,(118579104_Pelobacter_propionicus_DSM_2379:0.000000,118579117_Pelobacter_propionicus_DSM_2379:0.000000)0.984000:0.028706)0.554000:0.001157,(148263126_Geobacter_uraniireducens_Rf4:0.000000,148263139_Geobacter_uraniireducens_Rf4:0.000000)0.775000:0.010395)0.879000:0.024815,(77918313_Pelobacter_carbinolicus_DSM_2380:0.002375,77918300_Pelobacter_carbinolicus_DSM_2380:0.006022)0.998000:0.088907)0.629000:0.029871,(((86158009_Anaeromyxobacter_dehalogenans_2CP-C:0.000000,86158370_Anaeromyxobacter_dehalogenans_2CP-C:0.000000)0.889000:0.017437,(153004772_Anaeromyxobacter_sp._Fw109-5:0.000000,153005090_Anaeromyxobacter_sp._Fw109-5:0.000000)0.983000:0.034416)0.768000:0.016203,(108758449_Myxococcus_xanthus_DK_1622:0.000000,108763678_Myxococcus_xanthus_DK_1622:0.000000)1.000000:0.092484)0.983000:0.062780)0.745000:0.023937,42524390_Bdellovibrio_bacteriovorus_HD100:0.123100)0.852000:0.027954)0.596000:0.021545,(((((67458668_Rickettsia_felis_URRWXCal2:0.007725,157964808_Rickettsia_massiliae_MTU5:0.003830)0.000000:0.000000,((15892931_Rickettsia_conorii_str._Malish_7:0.000000,(157828862_Rickettsia_rickettsii_str._Sheila_S:0.000000,165933589_Rickettsia_rickettsii_str._Iowa:0.000000)0.000000:0.000000)0.854000:0.003827,157804037_Rickettsia_canadensis_str._McKiel:0.007675)0.001000:0.000000)0.001000:0.000000,157826065_Rickettsia_akari_str._Hartford:0.048024)0.000000:0.000000,(15604507_Rickettsia_prowazekii_str._Madrid_E:0.000000,51473841_Rickettsia_typhi_str._Wilmington:0.000000)0.901000:0.015353)0.691000:0.014211,(91205879_Rickettsia_bellii_RML369-C:0.000000,157826762_Rickettsia_bellii_OSU_85-389:0.000000)0.999000:0.097997)1.000000:0.098517)0.709000:0.012674)0.898000:0.020236)0.792000:0.014284,((((((34499643_Chromobacterium_violaceum_ATCC_1247:0.000000,34499655_Chromobacterium_violaceum_ATCC_1247:0.000000)0.992000:0.050753,(((15676052_Neisseria_meningitidis_MC58:0.000000,15793162_Neisseria_meningitidis_Z2491:0.000000)0.000000:0.000000,((15793177_Neisseria_meningitidis_Z2491:0.000000,121634002_Neisseria_meningitidis_FAM18:0.000000)0.000000:0.000000,((121634014_Neisseria_meningitidis_FAM18:0.000000,161870918_Neisseria_meningitidis_053442:0.000000)0.000000:0.000000,(161870930_Neisseria_meningitidis_053442:0.000000,15676067_Neisseria_meningitidis_MC58:0.000000)0.000000:0.000000)0.000000:0.000000)0.000000:0.000000)0.445000:0.000000,(59802163_Neisseria_gonorrhoeae_FA_1090:0.000000,59802179_Neisseria_gonorrhoeae_FA_1090:0.000000)0.843000:0.003935)0.999000:0.062105)0.961000:0.031869,((119899708_Azoarcus_sp._BH72:0.000000,119899720_Azoarcus_sp._BH72:0.000000)0.793000:0.006380,(56477580_Azoarcus_sp._EbN1:0.000000,56477592_Azoarcus_sp._EbN1:0.000000)0.938000:0.017635)0.907000:0.014595)0.822000:0.011345,(((((171462877_Polynucleobacter_necessarius_STIR1:0.003818,171462864_Polynucleobacter_necessarius_STIR1:0.000000)0.975000:0.024801,(145588228_Polynucleobacter_sp._QLW-P1DMWA-1:0.000000,145588240_Polynucleobacter_sp._QLW-P1DMWA-1:0.000000)0.775000:0.006589)0.986000:0.028755,((17547740_Ralstonia_solanacearum_GMI1000:0.000000,17547760_Ralstonia_solanacearum_GMI1000:0.000000)0.863000:0.007845,((113869438_Ralstonia_eutropha_H16:0.000000,113869451_Ralstonia_eutropha_H16:0.000000)0.798000:0.003941,((73542866_Ralstonia_eutropha_JMP134:0.000000,73542880_Ralstonia_eutropha_JMP134:0.000000)0.000000:0.000000,(94312255_Ralstonia_metallidurans_CH34:0.000000,94312272_Ralstonia_metallidurans_CH34:0.000000)0.000000:0.000000)0.453000:0.000000)0.904000:0.011893)0.924000:0.012609)0.336000:0.007879,((((161523414_Burkholderia_multivorans_ATCC_17616:0.000000,161523427_Burkholderia_multivorans_ATCC_17616:0.000000)0.845000:0.003904,(53723856_Burkholderia_mallei_ATCC_23344:0.000000,(53723869_Burkholderia_mallei_ATCC_23344:0.000000,(53720823_Burkholderia_pseudomallei_K96243:0.000000,(53720836_Burkholderia_pseudomallei_K96243:0.000000,(76811193_Burkholderia_pseudomallei_1710b:0.000000,(76812102_Burkholderia_pseudomallei_1710b:0.000000,(83721154_Burkholderia_thailandensis_E264:0.000000,((83718741_Burkholderia_thailandensis_E264:0.000000,121600191_Burkholderia_mallei_SAVP1:0.000000)0.000000:0.000000,((121600891_Burkholderia_mallei_SAVP1:0.000000,124383811_Burkholderia_mallei_NCTC_10229:0.000000)0.000000:0.000000,(124385130_Burkholderia_mallei_NCTC_10229:0.000000,(126440651_Burkholderia_pseudomallei_668:0.000000,(126439275_Burkholderia_pseudomallei_668:0.000000,(126455227_Burkholderia_pseudomallei_1106a:0.000000,(126453973_Burkholderia_pseudomallei_1106a:0.000000,(126448835_Burkholderia_mallei_NCTC_10247:0.000000,126451069_Burkholderia_mallei_NCTC_10247:0.000000)0.000000:0.000000)0.000000:0.000000)0.000000:0.000000)0.000000:0.000000)0.000000:0.000000)0.000000:0.000000)0.000000:0.000000)0.000000:0.000000)0.000000:0.000000)0.000000:0.000000)0.000000:0.000000)0.000000:0.000000)0.000000:0.000000)0.000000:0.000000)0.570000:0.000000)0.791000:0.004540,(91785467_Burkholderia_xenovorans_LB400:0.000000,91785480_Burkholderia_xenovorans_LB400:0.000000)0.907000:0.011616)0.076000:0.003856,(((172059326_Burkholderia_ambifaria_MC40-6:0.000000,172059339_Burkholderia_ambifaria_MC40-6:0.000000)0.438000:0.000000,((78064909_Burkholderia_sp._383:0.000000,78064922_Burkholderia_sp._383:0.000000)0.000000:0.000000,((107024305_Burkholderia_cenocepacia_AU_1054:0.000000,107024318_Burkholderia_cenocepacia_AU_1054:0.000000)0.000000:0.000000,((115350307_Burkholderia_ambifaria_AMMD:0.000000,115350320_Burkholderia_ambifaria_AMMD:0.000000)0.000000:0.000000,((116688357_Burkholderia_cenocepacia_HI2424:0.000000,116688370_Burkholderia_cenocepacia_HI2424:0.000000)0.000000:0.000000,(170731667_Burkholderia_cenocepacia_MC0-3:0.000000,170731680_Burkholderia_cenocepacia_MC0-3:0.000000)0.000000:0.000000)0.000000:0.000000)0.000000:0.000000)0.000000:0.000000)0.832000:0.003953)0.800000:0.003915,(134294428_Burkholderia_vietnamiensis_G4:0.000000,134294441_Burkholderia_vietnamiensis_G4:0.000000)0.441000:0.000000)0.863000:0.007239)0.000000:0.000000)0.766000:0.003720,((((((120609039_Acidovorax_avenae_subsp._citrulli_A:0.000000,120613171_Acidovorax_avenae_subsp._citrulli_A:0.000000)0.891000:0.008368,((160895838_Delftia_acidovorans_SPH-1:0.012023,160895952_Delftia_acidovorans_SPH-1:0.000000)0.992000:0.029386,(121592710_Acidovorax_sp._JS42:0.000000,121596191_Acidovorax_sp._JS42:0.000000)0.777000:0.003945)0.949000:0.016194)0.000000:0.000000,(121608241_Verminephrobacter_eiseniae_EF01-2:0.000000,121609216_Verminephrobacter_eiseniae_EF01-2:0.000000)0.983000:0.024768)0.840000:0.009461,((((89902557_Rhodoferax_ferrireducens_T118:0.000000,89902363_Rhodoferax_ferrireducens_T118:0.000000)0.976000:0.027384,(121603118_Polaromonas_naphthalenivorans_CJ2:0.000000,121606535_Polaromonas_naphthalenivorans_CJ2:0.000000)0.925000:0.012777)0.508000:0.004749,((124268629_Methylibium_petroleiphilum_PM1:0.000000,124268642_Methylibium_petroleiphilum_PM1:0.000000)0.952000:0.016195,(171060534_Leptothrix_cholodnii_SP-6:0.000000,171060544_Leptothrix_cholodnii_SP-6:0.000000)0.915000:0.012259)0.872000:0.014931)0.141000:0.008939,(91786165_Polaromonas_sp._JS666:0.000000,91790282_Polaromonas_sp._JS666:0.000000)0.854000:0.008486)0.922000:0.019622)0.684000:0.015922,((134096323_Herminiimonas_arsenicoxydans:0.000000,134096335_Herminiimonas_arsenicoxydans:0.000000)0.923000:0.015975,(152981101_Janthinobacterium_sp._Marseille:0.000000,152981083_Janthinobacterium_sp._Marseille:0.000000)0.938000:0.016166)0.988000:0.040384)0.764000:0.004780,((91774621_Methylobacillus_flagellatus_KT:0.000000,91774633_Methylobacillus_flagellatus_KT:0.003977)1.000000:0.061911,(((187476520_Bordetella_avium_197N:0.000000,187476537_Bordetella_avium_197N:0.000000)0.844000:0.007474,((33599000_Bordetella_bronchiseptica_RB50:0.000000,33599020_Bordetella_bronchiseptica_RB50:0.000000)0.000000:0.000000,((33594730_Bordetella_parapertussis_12822:0.000000,33594749_Bordetella_parapertussis_12822:0.000000)0.000000:0.000000,(33591281_Bordetella_pertussis_Tohama_I:0.000000,33594477_Bordetella_pertussis_Tohama_I:0.000000)0.000000:0.000000)0.000000:0.000000)0.781000:0.005495)0.975000:0.023166,(163859275_Bordetella_petrii_DSM_12804:0.000000,163859293_Bordetella_petrii_DSM_12804:0.000000)0.470000:0.000000)0.962000:0.026732)0.921000:0.018344)0.745000:0.005093)0.983000:0.041004)0.740000:0.014005,(71905947_Dechloromonas_aromatica_RCB:0.000000,71905959_Dechloromonas_aromatica_RCB:0.000000)0.999000:0.065542)0.882000:0.021978,((((114331779_Nitrosomonas_eutropha_C91:0.003846,114330572_Nitrosomonas_eutropha_C91:0.000000)0.940000:0.024647,(30248416_Nitrosomonas_europaea_ATCC_19718:0.000000,30249992_Nitrosomonas_europaea_ATCC_19718:0.000000)0.782000:0.006980)0.934000:0.033742,(82701885_Nitrosospira_multiformis_ATCC_25196:0.000000,82701898_Nitrosospira_multiformis_ATCC_25196:0.000000)0.986000:0.049800)0.956000:0.041088,(74316409_Thiobacillus_denitrificans_ATCC_252:0.000000,74316421_Thiobacillus_denitrificans_ATCC_252:0.000000)0.983000:0.042026)0.909000:0.022122)0.977000:0.048379)0.004000:0.010271)0.822000:0.018966,(((((90020576_Saccharophagus_degradans_2-40:0.000000,90020578_Saccharophagus_degradans_2-40:0.000000)0.988000:0.055089,152998273_Marinomonas_sp._MWYL1:0.094564)0.973000:0.033263,((110833232_Alcanivorax_borkumensis_SK2:0.000000,110833244_Alcanivorax_borkumensis_SK2:0.000000)0.998000:0.054591,(92112552_Chromohalobacter_salexigens_DSM_304:0.081050,(120553650_Marinobacter_aquaeolei_VT8:0.041414,((((146281168_Pseudomonas_stutzeri_A1501:0.000000,146281156_Pseudomonas_stutzeri_A1501:0.000000)0.547000:0.000000,(146308925_Pseudomonas_mendocina_ymp:0.000000,146308937_Pseudomonas_mendocina_ymp:0.000000)0.934000:0.011874)0.590000:0.012324,((70732884_Pseudomonas_fluorescens_Pf-5:0.000000,70732894_Pseudomonas_fluorescens_Pf-5:0.000000)0.857000:0.011254,((77461302_Pseudomonas_fluorescens_PfO-1:0.000000,77461314_Pseudomonas_fluorescens_PfO-1:0.000000)0.424000:0.000000,(((26987193_Pseudomonas_putida_KT2440:0.000000,(104779741_Pseudomonas_entomophila_L48:0.000000,104779753_Pseudomonas_entomophila_L48:0.000000)0.000000:0.000000)0.851000:0.003986,((26987181_Pseudomonas_putida_KT2440:0.000000,(170723908_Pseudomonas_putida_W619:0.000000,170723920_Pseudomonas_putida_W619:0.000000)0.000000:0.000000)0.000000:0.000000,((148545725_Pseudomonas_putida_F1:0.000000,148545737_Pseudomonas_putida_F1:0.000000)0.000000:0.000000,(167031486_Pseudomonas_putida_GB-1:0.000000,167031498_Pseudomonas_putida_GB-1:0.000000)0.000000:0.000000)0.000000:0.000000)0.537000:0.000000)0.788000:0.006658,((71737622_Pseudomonas_syringae_pv._phaseolico:0.003069,66047777_Pseudomonas_syringae_pv._syringae_B:0.009363)0.637000:0.014311,28867852_Pseudomonas_syringae_pv._tomato_str:0.011100)0.979000:0.035949)0.738000:0.005375)0.992000:0.041727)0.930000:0.025103)0.870000:0.025010,((15599461_Pseudomonas_aeruginosa_PAO1:0.000000,15599473_Pseudomonas_aeruginosa_PAO1:0.000000)0.000000:0.000000,((116052311_Pseudomonas_aeruginosa_UCBPP-PA14:0.000000,116052300_Pseudomonas_aeruginosa_UCBPP-PA14:0.000000)0.000000:0.000000,(152989145_Pseudomonas_aeruginosa_PA7:0.000000,152987377_Pseudomonas_aeruginosa_PA7:0.000000)0.000000:0.000000)0.000000:0.000000)0.915000:0.023912)0.933000:0.029367)0.794000:0.011709)0.701000:0.006870)0.738000:0.004004)0.869000:0.016303,(83648854_Hahella_chejuensis_KCTC_2396:0.000000,83648866_Hahella_chejuensis_KCTC_2396:0.000000)0.992000:0.046075)0.990000:0.052142,((52840560_Legionella_pneumophila_subsp._pneum:0.000000,(52840572_Legionella_pneumophila_subsp._pneum:0.000000,(54296351_Legionella_pneumophila_str._Paris:0.000000,(54296363_Legionella_pneumophila_str._Paris:0.000000,(148361055_Legionella_pneumophila_str._Corby:0.000000,148361066_Legionella_pneumophila_str._Corby:0.000000)0.000000:0.000000)0.000000:0.000000)0.000000:0.000000)0.000000:0.000000)0.832000:0.003887,(54293307_Legionella_pneumophila_str._Lens:0.000000,54293319_Legionella_pneumophila_str._Lens:0.000000)0.495000:0.000000)0.999000:0.057054)0.932000:0.029323)0.717000:0.004842,(((118602211_Candidatus_Ruthia_magnifica_str._Cm:0.011231,118602795_Candidatus_Ruthia_magnifica_str._Cm:0.012470)0.313000:0.006829,(148244327_Candidatus_Vesicomyosocius_okutanii:0.000000,148244885_Candidatus_Vesicomyosocius_okutanii:0.000000)0.979000:0.038587)0.000000:0.106389,27364608_Vibrio_vulnificus_CMCP6:0.407801)0.964000:0.048088)0.795000:0.016431,(146329077_Dichelobacter_nodosus_VCS1703A:0.080815,((78484626_Thiomicrospira_crunogena_XCL-2:0.000000,78484638_Thiomicrospira_crunogena_XCL-2:0.000000)0.999000:0.108181,((((56707307_Francisella_tularensis_subsp._tular:0.000000,110669777_Francisella_tularensis_subsp._tular:0.000000)0.828000:0.003890,((89257020_Francisella_tularensis_subsp._holar:0.000000,115315380_Francisella_tularensis_subsp._holar:0.000000)0.000000:0.000000,((118498143_Francisella_tularensis_subsp._novic:0.000000,134301346_Francisella_tularensis_subsp._tular:0.000000)0.000000:0.000000,(156503221_Francisella_tularensis_subsp._holar:0.000000,187931076_Francisella_tularensis_subsp._media:0.000000)0.000000:0.000000)0.000000:0.000000)0.458000:0.000000)0.900000:0.022772,167627262_Francisella_philomiragia_subsp._phi:0.006297)1.000000:0.117677,(((((21230362_Xanthomonas_campestris_pv._campestr:0.000000,66769644_Xanthomonas_campestris_pv._campestr:0.000000)0.000000:0.000000,(21230350_Xanthomonas_campestris_pv._campestr:0.000000,66769656_Xanthomonas_campestris_pv._campestr:0.000000)0.000000:0.000000)0.979000:0.021181,(21241723_Xanthomonas_axonopodis_pv._citri_st:0.000000,(21241735_Xanthomonas_axonopodis_pv._citri_st:0.000000,(78046540_Xanthomonas_campestris_pv._vesicato:0.000000,78046552_Xanthomonas_campestris_pv._vesicato:0.000000)0.000000:0.000000)0.000000:0.000000)0.728000:0.003630)0.739000:0.004816,(58583210_Xanthomonas_oryzae_pv._oryzae_KACC1:0.000000,(58583222_Xanthomonas_oryzae_pv._oryzae_KACC1:0.000000,(84625046_Xanthomonas_oryzae_pv._oryzae_MAFF_:0.000000,84625058_Xanthomonas_oryzae_pv._oryzae_MAFF_:0.000000)0.000000:0.000000)0.000000:0.000000)0.864000:0.012201)0.965000:0.044655,((15839217_Xylella_fastidiosa_9a5c:0.000000,15839229_Xylella_fastidiosa_9a5c:0.000000)0.830000:0.003887,((170731241_Xylella_fastidiosa_M12:0.000000,170731253_Xylella_fastidiosa_M12:0.000000)0.000000:0.000000,((28199862_Xylella_fastidiosa_Temecula1:0.000000,28199874_Xylella_fastidiosa_Temecula1:0.000000)0.000000:0.000000,(182682613_Xylella_fastidiosa_M23:0.000000,182682626_Xylella_fastidiosa_M23:0.000000)0.000000:0.000000)0.000000:0.000000)0.471000:0.000000)0.999000:0.121785)0.856000:0.031480)0.548000:0.033140)0.884000:0.020744)0.886000:0.024686)0.882000:0.017745,((((121997663_Halorhodospira_halophila_SL1:0.000000,121997651_Halorhodospira_halophila_SL1:0.000000)0.958000:0.039185,(114319605_Alkalilimnicola_ehrlichei_MLHE-1:0.000000,114319617_Alkalilimnicola_ehrlichei_MLHE-1:0.000000)0.991000:0.063509)0.957000:0.058113,(77165789_Nitrosococcus_oceani_ATCC_19707:0.000000,77165801_Nitrosococcus_oceani_ATCC_19707:0.000000)0.999000:0.103387)0.501000:0.026196,((154706341_Coxiella_burnetii_Dugway_5J108-111:0.000000,(154706537_Coxiella_burnetii_Dugway_5J108-111:0.000000,(161829727_Coxiella_burnetii_RSA_331:0.000000,161829893_Coxiella_burnetii_RSA_331:0.000000)0.000000:0.000000)0.000000:0.000000)0.000000:0.000000,(29653588_Coxiella_burnetii_RSA_493:0.000000,161511218_Coxiella_burnetii_RSA_493:0.000000)0.000000:0.000000)1.000000:0.102927)0.772000:0.014721)0.983000:0.060585,(53804631_Methylococcus_capsulatus_str._Bath:0.000000,53803546_Methylococcus_capsulatus_str._Bath:0.000000)0.501000:0.000000)0.997000:0.819199,(((((84490153_Methanosphaera_stadtmanae_DSM_3091:0.165815,148642958_Methanobrevibacter_smithii_ATCC_350:0.112799)0.887000:0.032569,15679071_Methanothermobacter_thermautotrophi:0.033902)0.999000:0.108118,20093687_Methanopyrus_kandleri_AV19:0.132124)0.560000:0.026395,(((55379076_Haloarcula_marismortui_ATCC_43049:0.092282,(76800806_Natronomonas_pharaonis_DSM_2160:0.032049,(15791378_Halobacterium_sp._NRC-1:0.000000,169237138_Halobacterium_salinarum_R1:0.000000)1.000000:0.121175)0.169000:0.033678)0.791000:0.024099,110669259_Haloquadratum_walsbyi_DSM_16790:0.088424)1.000000:0.268448,((((124486257_Methanocorpusculum_labreanum_Z:0.244761,88602864_Methanospirillum_hungatei_JF-1:0.182336)0.588000:0.038333,(126178680_Methanoculleus_marisnigri_JR1:0.102020,154150242_Candidatus_Methanoregula_boonei_6A8:0.127348)0.089000:0.031806)0.952000:0.050921,(147921527_uncultured_methanogenic_archaeon_RC:0.133287,(((21228366_Methanosarcina_mazei_Go1:0.016082,20090120_Methanosarcina_acetivorans_C2A:0.052615)0.232000:0.012074,73671113_Methanosarcina_barkeri_str._Fusaro:0.032898)0.995000:0.087801,91773151_Methanococcoides_burtonii_DSM_6242:0.132719)0.890000:0.060888)0.790000:0.032376)0.941000:0.049149,116754132_Methanosaeta_thermophila_PT:0.124429)0.905000:0.046443)0.929000:0.047475)0.968000:0.068190,((15668498_Methanocaldococcus_jannaschii_DSM_2:0.229493,11498542_Archaeoglobus_fulgidus_DSM_4304:0.159175)0.862000:0.067352,(((((14591270_Pyrococcus_horikoshii_OT3:0.008597,14520890_Pyrococcus_abyssi_GE5:0.004053)0.970000:0.036177,18977747_Pyrococcus_furiosus_DSM_3638:0.016674)0.558000:0.010994,41614879_Nanoarchaeum_equitans_Kin4-M:0.416616)0.624000:0.042393,57640243_Thermococcus_kodakarensis_KOD1:0.048011)1.000000:0.139213,((((119871911_Pyrobaculum_islandicum_DSM_4184:0.017411,18313751_Pyrobaculum_aerophilum_str._IM2:0.033497)1.000000:0.361375,119719557_Thermofilum_pendens_Hrk_5:0.309635)0.047000:0.064909,((126465710_Staphylothermus_marinus_F1:0.125300,156937938_Ignicoccus_hospitalis_KIN4_I:0.155096)0.802000:0.044575,146302826_Metallosphaera_sedula_DSM_5348:0.232824)0.973000:0.112818)0.993000:0.135625,((16081566_Thermoplasma_acidophilum_DSM_1728:0.026631,13541882_Thermoplasma_volcanium_GSS1:0.026117)0.987000:0.090834,48477487_Picrophilus_torridus_DSM_9790:0.139241)1.000000:0.155916)0.973000:0.077393)0.652000:0.036882)0.002000:0.000000)1.000000:0.909211)1.000000:1.159164,146309808_Enterobacter_sp._638:1.356312)0.897000:0.305605,(((85859575_Syntrophus_aciditrophicus_SB:0.532364,(86156847_Anaeromyxobacter_dehalogenans_2CP-C:0.497674,((((78224605_Geobacter_metallireducens_GS-15:0.070315,39995213_Geobacter_sulfurreducens_PCA:0.073946)0.763000:0.056488,77918444_Pelobacter_carbinolicus_DSM_2380:0.238342)0.565000:0.073230,148262247_Geobacter_uraniireducens_Rf4:0.043696)1.000000:0.284724,116620611_Solibacter_usitatus_Ellin6076:0.428157)0.237000:0.067281)0.926000:0.114737)0.700000:0.068303,(158520670_Desulfococcus_oleovorans_Hxd3:0.615352,51246785_Desulfotalea_psychrophila_LSv54:0.541347)0.889000:0.111681)0.106000:0.043072,78358213_Desulfovibrio_desulfuricans_G20:0.476783)0.112000:0.114314)0.762000:0.062828,114568064_Syntrophomonas_wolfei_subsp._wolfei:0.598240)0.929000:0.272268,150390091_Alkaliphilus_metalliredigens_QYMF:0.495333)0.997000:0.408591,170761458_Clostridium_botulinum_A3_str._Loch_:0.000000)0.208000:0.020860,170757801_Clostridium_botulinum_B1_str._Okra:0.004217)0.000000:0.000000,153939790_Clostridium_botulinum_F_str._Langel:0.000000)0.919000:0.004126,153936989_Clostridium_botulinum_A_str._Hall:0.000000)0.452000:0.000000,153931847_Clostridium_botulinum_A_str._ATCC_1:0.000000,148380926_Clostridium_botulinum_A_str._ATCC_3:0.000000);
