# Supplementary material for: Genome-wide phylogenetic analysis of the pathogenic potential of Vibrio furnissii
Source: Front Microbiol. 2014 Aug 21;5:435. doi: 10.3389/fmicb.2014.00435 (PMC4139957; doi:10.3389/fmicb.2014.00435)
Supplement: Supplementary file 1 [file DataSheet1.ZIP › all_vfu_trees/VfuA00046.afa-gb-o.phylip_phyml_tree.txt]

(((((((((((((((((((((((26250747_Escherichia_coli_CFT073:0.000000,(((30064739_Shigella_flexneri_2a_str._2457T:0.000000,(15804568_Escherichia_coli_O157_H7_EDL933:0.000000,((74314472_Shigella_sonnei_Ss046:0.000000,(157163447_Escherichia_coli_HS:0.000000,(157156398_Escherichia_coli_E24377A:0.000000,(170083439_Escherichia_coli_str._K-12_substr._:0.000000,82778847_Shigella_dysenteriae_Sd197:0.012982)0.000000:0.000000)0.000000:0.000000)0.000000:0.000000)0.000000:0.000000,(15834155_Escherichia_coli_O157_H7_str._Sakai:0.000000,89110060_Escherichia_coli_W3110:0.000000)0.000000:0.000000)0.000000:0.000000)0.000000:0.000000)0.000000:0.000000,110644314_Escherichia_coli_536:0.000000)0.000000:0.000000,91212780_Escherichia_coli_UTI89:0.000000)0.000000:0.000000)0.000000:0.000000,117626243_Escherichia_coli_APEC_O1:0.000000)0.000000:0.000000,56480499_Shigella_flexneri_2a_str._301:0.000000)0.000000:0.000000,110807829_Shigella_flexneri_5_str._8401:0.000000)0.000000:0.000000,170022018_Escherichia_coli_ATCC_8739:0.000000)0.000000:0.000000,16131808_Escherichia_coli_str._K-12_substr._:0.000000)0.000000:0.000000,82546320_Shigella_boydii_Sb227:0.000000)0.000000:0.000000,187733070_Shigella_boydii_CDC_3083-94:0.000000)0.844000:0.012821,170680730_Escherichia_coli_SECEC_SMS-3-5:0.000000)0.991000:0.065920,157147230_Citrobacter_koseri_ATCC_BAA-895:0.025783)0.003000:0.000000,((((16767398_Salmonella_typhimurium_LT2:0.000000,161617279_Salmonella_enterica_subsp._enterica:0.000000)0.000000:0.000000,62182597_Salmonella_enterica_subsp._enterica:0.000000)0.476000:0.000000,(16762309_Salmonella_enterica_subsp._enterica:0.000000,(29143797_Salmonella_enterica_subsp._enterica:0.000000,56415971_Salmonella_enterica_subsp._enterica:0.000000)0.000000:0.000000)0.866000:0.012648)0.799000:0.012458,161505374_Salmonella_enterica_subsp._arizonae:0.012928)0.761000:0.012441)0.736000:0.019872,((((123440666_Yersinia_enterocolitica_subsp._ente:0.000000,(16123895_Yersinia_pestis_CO92:0.000000,(22124388_Yersinia_pestis_KIM:0.000000,(45443041_Yersinia_pestis_biovar_Microtus_str:0.000000,(51594629_Yersinia_pseudotuberculosis_IP_3295:0.000000,((108810373_Yersinia_pestis_Nepal516:0.000000,108809418_Yersinia_pestis_Antiqua:0.000000)0.000000:0.000000,(145600629_Yersinia_pestis_Pestoides_F:0.000000,(153949840_Yersinia_pseudotuberculosis_IP_3175:0.000000,(162420274_Yersinia_pestis_Angola:0.000000,170022587_Yersinia_pseudotuberculosis_YPIII:0.000000)0.000000:0.000000)0.000000:0.000000)0.000000:0.000000)0.000000:0.000000)0.000000:0.000000)0.000000:0.000000)0.000000:0.000000)0.901000:0.025431)0.919000:0.058354,((157368518_Serratia_proteamaculans_568:0.038751,(85058104_Sodalis_glossinidius_str._morsitans:0.088150,71891972_Candidatus_Blochmannia_pennsylvanic:0.385032)0.841000:0.082181)0.764000:0.048782,50119175_Erwinia_carotovora_subsp._atrosepti:0.082785)0.745000:0.023000)0.904000:0.054394,156935824_Enterobacter_sakazakii_ATCC_BAA-894:0.051215)0.749000:0.022789,(152972836_Klebsiella_pneumoniae_subsp._pneumo:0.077196,146309856_Enterobacter_sp._638:0.120891)0.726000:0.016687)0.863000:0.045775)0.000000:0.000000,94677049_Baumannia_cicadellinicola_str._Hc:0.674423)0.948000:0.141046,37528548_Photorhabdus_luminescens_subsp._lau:0.106640)0.976000:0.162540,((((((68249180_Haemophilus_influenzae_86-028NP:0.000000,148827770_Haemophilus_influenzae_PittGG:0.000000)0.946000:0.051595,16272574_Haemophilus_influenzae_Rd_KW20:0.000000)0.922000:0.084812,(170718796_Haemophilus_somnus_2336:0.000000,113460342_Haemophilus_somnus_129PT:0.000000)0.959000:0.106265)0.897000:0.073061,(52426243_Mannheimia_succiniciproducens_MBEL5:0.107158,152977781_Actinobacillus_succinogenes_130Z:0.119811)0.870000:0.080838)0.760000:0.031369,15603612_Pasteurella_multocida_subsp._multoc:0.113187)0.758000:0.017444,(33151329_Haemophilus_ducreyi_35000HP:0.164575,(126208977_Actinobacillus_pleuropneumoniae_L20:0.000000,165976942_Actinobacillus_pleuropneumoniae_ser:0.000000)0.913000:0.085124)0.907000:0.081100)0.000000:0.000000)0.796000:0.049425,((117621012_Aeromonas_hydrophila_subsp._hydroph:0.000000,145297370_Aeromonas_salmonicida_subsp._salmon:0.079412)0.947000:0.198998,(119947224_Psychromonas_ingrahamii_37:0.289589,((161830107_Coxiella_burnetii_RSA_331:0.000000,29653553_Coxiella_burnetii_RSA_493:0.000000)0.840000:0.012502,154705789_Coxiella_burnetii_Dugway_5J108-111:0.000000)1.000000:0.590997)0.892000:0.174408)0.782000:0.084251)0.845000:0.061176,((((((((114045691_Shewanella_sp._MR-7:0.000000,113968528_Shewanella_sp._MR-4:0.000000)0.940000:0.010229,24371813_Shewanella_oneidensis_MR-1:0.010076)0.938000:0.005161,117918642_Shewanella_sp._ANA-3:0.000000)0.868000:0.026666,(120596974_Shewanella_sp._W3-18-1:0.000000,146294856_Shewanella_putrefaciens_CN-32:0.000000)0.765000:0.012140)0.000000:0.000000,(160873311_Shewanella_baltica_OS195:0.000000,(126176358_Shewanella_baltica_OS155:0.000000,152998734_Shewanella_baltica_OS185:0.000000)0.000000:0.000000)0.970000:0.065310)0.848000:0.059667,(114561321_Shewanella_frigidimarina_NCIMB_400:0.098906,91791525_Shewanella_denitrificans_OS217:0.125569)0.842000:0.065811)0.902000:0.109927,119773339_Shewanella_amazonensis_SB2B:0.218734)0.677000:0.021862,((127511077_Shewanella_loihica_PV-4:0.139840,(157377463_Shewanella_sediminis_HAW-EB3:0.040836,170729024_Shewanella_woodyi_ATCC_51908:0.083298)0.753000:0.075533)0.875000:0.107136,(167626054_Shewanella_halifaxensis_HAW-EB4:0.013016,157959999_Shewanella_pealeana_ATCC_700345:0.000000)0.928000:0.088166)0.853000:0.051664)0.983000:0.190396)0.423000:0.029639,70733217_Pseudomonas_fluorescens_Pf-5:0.826623)0.173000:0.068522,(((((27364606_Vibrio_vulnificus_CMCP6:0.000000,37681352_Vibrio_vulnificus_YJ016:0.012669)0.956000:0.132691,156972594_Vibrio_harveyi_ATCC_BAA-1116:0.150227)0.836000:0.065078,((15640347_Vibrio_cholerae_O1_biovar_eltor_str:0.000000,147674959_Vibrio_cholerae_O395:0.000000)0.979000:0.211387,XX_VfuA00046_:0.095040)0.873000:0.091886)0.755000:0.041650,59713031_Vibrio_fischeri_ES114:0.443888)0.390000:0.038353,32491263_Wigglesworthia_glossinidia_endosymb:1.141502)0.887000:0.207961)0.934000:0.146504,((((((163851976_Methylobacterium_extorquens_PA1:0.067342,170747444_Methylobacterium_radiotolerans_JCM_:0.134658)0.867000:0.157641,170744812_Methylobacterium_sp._4-46:0.022067)0.980000:0.297367,(182677240_Beijerinckia_indica_subsp._indica_A:0.135510,48477304_Picrophilus_torridus_DSM_9790:2.184101)0.306000:0.186078)0.815000:0.091559,((154246229_Xanthobacter_autotrophicus_Py2:0.208151,158426120_Azorhizobium_caulinodans_ORS_571:0.048446)0.869000:0.106579,((115522392_Rhodopseudomonas_palustris_BisA53:0.027672,((91974889_Rhodopseudomonas_palustris_BisB5:0.000000,86747537_Rhodopseudomonas_palustris_HaA2:0.000000)0.801000:0.013823,(((92115760_Nitrobacter_hamburgensis_X14:0.000000,75674319_Nitrobacter_winogradskyi_Nb-255:0.069981)0.940000:0.072948,((146337385_Bradyrhizobium_sp._ORS278:0.013740,148251758_Bradyrhizobium_sp._BTAi1:0.026201)0.727000:0.012335,27375767_Bradyrhizobium_japonicum_USDA_110:0.070664)0.910000:0.061065)0.122000:0.027535,39933392_Rhodopseudomonas_palustris_CGA009:0.025212)0.689000:0.002924)0.890000:0.041157)0.000000:0.000000,90421836_Rhodopseudomonas_palustris_BisB18:0.029023)0.991000:0.329672)0.863000:0.093766)0.852000:0.103614,((111223440_Frankia_alni_ACN14a:0.953298,154251682_Parvibaculum_lavamentivorans_DS-1:0.286673)0.714000:0.040485,(((86355708_Rhizobium_etli_CFN_42:0.026540,116249806_Rhizobium_leguminosarum_bv._viciae_:0.000000)0.936000:0.129761,(((150398449_Sinorhizobium_medicae_WSM419:0.048411,15963802_Sinorhizobium_meliloti_1021:0.005455)0.971000:0.150309,((13474188_Mesorhizobium_loti_MAFF303099:0.097415,((((17988322_Brucella_melitensis_16M:0.000000,(161620000_Brucella_canis_ATCC_23365:0.000000,163844106_Brucella_suis_ATCC_23445:0.000000)0.000000:0.000000)0.000000:0.000000,(23502935_Brucella_suis_1330:0.000000,148558913_Brucella_ovis_ATCC_25840:0.000000)0.000000:0.000000)0.003000:0.000000,(62290931_Brucella_abortus_biovar_1_str._9-94:0.000000,(82700842_Brucella_melitensis_biovar_Abortus_:0.000000,189025144_Brucella_abortus_S19:0.000000)0.000000:0.000000)0.842000:0.012945)0.851000:0.064490,153008168_Ochrobactrum_anthropi_ATCC_49188:0.102369)0.928000:0.111721)0.833000:0.053158,110635827_Mesorhizobium_sp._BNC1:0.129196)0.907000:0.100569)0.760000:0.032226,159184134_Agrobacterium_tumefaciens_str._C58:0.090470)0.885000:0.092251)0.947000:0.171858,((49475017_Bartonella_henselae_str._Houston-1:0.069371,(163867501_Bartonella_tribocorum_CIP_105476:0.022090,49473860_Bartonella_quintana_str._Toulouse:0.055130)0.727000:0.014514)0.869000:0.064766,121601663_Bartonella_bacilliformis_KC583:0.106036)0.934000:0.161098)0.947000:0.185250)0.746000:0.037553)0.305000:0.092214,163847600_Chloroflexus_aurantiacus_J-10-fl:0.351662)0.712000:0.039060)0.716000:0.023895,(((((24379558_Streptococcus_mutans_UA159:0.338311,((22537112_Streptococcus_agalactiae_2603V_R:0.000000,(25010993_Streptococcus_agalactiae_NEM316:0.000000,76787591_Streptococcus_agalactiae_A909:0.000000)0.000000:0.000000)0.999000:0.459717,(((55820851_Streptococcus_thermophilus_LMG_1831:0.000000,55822766_Streptococcus_thermophilus_CNRZ1066:0.000000)0.829000:0.012374,116627669_Streptococcus_thermophilus_LMD-9:0.000000)0.989000:0.257164,((146320946_Streptococcus_suis_98HAH33:0.000000,146318742_Streptococcus_suis_05ZYH33:0.000000)0.963000:0.156672,((125717865_Streptococcus_sanguinis_SK36:0.074650,((116515774_Streptococcus_pneumoniae_D39:0.000000,15902785_Streptococcus_pneumoniae_R6:0.000000)0.512000:0.000000,((15900726_Streptococcus_pneumoniae_TIGR4:0.000000,182683751_Streptococcus_pneumoniae_CGSP14:0.000000)0.861000:0.012923,169832708_Streptococcus_pneumoniae_Hungary19A:0.000000)0.351000:0.013104)0.998000:0.362591)0.455000:0.091410,157151473_Streptococcus_gordonii_str._Challis:0.223315)0.954000:0.212033)0.100000:0.086572)0.697000:0.072733)0.485000:0.022340)0.716000:0.046570,(((((19746164_Streptococcus_pyogenes_MGAS8232:0.000000,21910407_Streptococcus_pyogenes_MGAS315:0.000000)0.000000:0.000000,(((15675195_Streptococcus_pyogenes_M1_GAS:0.000000,50914280_Streptococcus_pyogenes_MGAS10394:0.000000)0.000000:0.000000,((71903582_Streptococcus_pyogenes_MGAS6180:0.000000,71910758_Streptococcus_pyogenes_MGAS5005:0.000000)0.000000:0.000000,(94990568_Streptococcus_pyogenes_MGAS10270:0.000000,94994490_Streptococcus_pyogenes_MGAS10750:0.000000)0.000000:0.000000)0.000000:0.000000)0.000000:0.000000,28895983_Streptococcus_pyogenes_SSI-1:0.000000)0.000000:0.000000)0.000000:0.000000,94992501_Streptococcus_pyogenes_MGAS2096:0.000000)0.000000:0.000000,94988678_Streptococcus_pyogenes_MGAS9429:0.000000)0.812000:0.012401,139473696_Streptococcus_pyogenes_str._Manfred:0.000000)0.986000:0.369381)0.945000:0.186423,(((((104774602_Lactobacillus_delbrueckii_subsp._bu:0.000000,116514726_Lactobacillus_delbrueckii_subsp._bu:0.000000)0.995000:0.199180,58337927_Lactobacillus_acidophilus_NCFM:0.078150)0.877000:0.081497,161507975_Lactobacillus_helveticus_DPC_4571:0.000000)0.992000:0.444119,((116630231_Lactobacillus_gasseri_ATCC_33323:0.084635,42519706_Lactobacillus_johnsonii_NCC_533:0.091152)0.999000:0.750569,((170017964_Leuconostoc_citreum_KM20:0.516198,116618957_Leuconostoc_mesenteroides_subsp._me:0.196444)0.986000:0.842008,116491576_Oenococcus_oeni_PSU-1:0.623962)0.962000:0.491327)0.665000:0.064071)0.887000:0.172165,((125623889_Lactococcus_lactis_subsp._cremoris_:0.012784,116512246_Lactococcus_lactis_subsp._cremoris_:0.000000)0.652000:0.038717,15673426_Lactococcus_lactis_subsp._lactis_Il:0.000000)0.972000:0.298942)0.458000:0.052930)0.821000:0.107920,(((((116492210_Pediococcus_pentosaceus_ATCC_25745:0.279335,((116334332_Lactobacillus_brevis_ATCC_367:0.392714,148544826_Lactobacillus_reuteri_F275:0.332722)0.516000:0.028719,(81427748_Lactobacillus_sakei_subsp._sakei_23:0.170953,184156122_Lactobacillus_fermentum_IFO_3956:0.143015)0.890000:0.105926)0.854000:0.079155)0.723000:0.033584,116495446_Lactobacillus_casei_ATCC_334:0.070209)0.746000:0.121995,29374818_Enterococcus_faecalis_V583:0.170368)0.451000:0.064689,28377743_Lactobacillus_plantarum_WCFS1:0.442947)0.167000:0.093629,90962509_Lactobacillus_salivarius_UCC118:0.230165)0.877000:0.111156)0.991000:0.361666,(56964304_Bacillus_clausii_KSM-K16:0.343499,((15615438_Bacillus_halodurans_C-125:0.124231,((16799994_Listeria_innocua_Clip11262:0.012390,116872319_Listeria_welshimeri_serovar_6b_str.:0.057209)0.940000:0.041593,(46907157_Listeria_monocytogenes_str._4b_F236:0.000000,16802963_Listeria_monocytogenes_EGD-e:0.000000)0.482000:0.000000)0.999000:0.671480)0.756000:0.097617,(((50812263_Bacillus_subtilis_subsp._subtilis_s:0.028225,154686620_Bacillus_amyloliquefaciens_FZB42:0.051907)0.851000:0.081875,(52786278_Bacillus_licheniformis_ATCC_14580:0.000000,52080903_Bacillus_licheniformis_ATCC_14580:0.000000)0.954000:0.131233)0.891000:0.136042,157692872_Bacillus_pumilus_SAFR-032:0.219854)0.977000:0.362496)0.796000:0.090856)0.939000:0.200700)0.835000:0.060315)0.000000:0.000000,((((162148077_Gluconacetobacter_diazotrophicus_PA:0.732771,(((111022820_Rhodococcus_sp._RHA1:0.099829,(54026791_Nocardia_farcinica_IFM_10152:0.065537,(((((120405610_Mycobacterium_vanbaalenii_PYR-1:0.000000,145222646_Mycobacterium_gilvum_PYR-GCK:0.013083)0.914000:0.053306,(108801097_Mycobacterium_sp._MCS:0.000000,(119870238_Mycobacterium_sp._KMS:0.000000,126436935_Mycobacterium_sp._JLS:0.000000)0.000000:0.000000)0.858000:0.038295)0.373000:0.021975,118469672_Mycobacterium_smegmatis_str._MC2_15:0.016066)0.964000:0.107985,(((15828056_Mycobacterium_leprae_TN:0.074180,(118616079_Mycobacterium_ulcerans_Agy99:0.000000,183984347_Mycobacterium_marinum_M:0.000000)0.927000:0.055104)0.013000:0.018609,((31792285_Mycobacterium_bovis_AF2122_97:0.000000,(15840531_Mycobacterium_tuberculosis_CDC1551:0.000000,15608232_Mycobacterium_tuberculosis_H37Rv:0.000000)0.000000:0.000000)0.000000:0.000000,(121637023_Mycobacterium_bovis_BCG_str._Pasteu:0.000000,(148660878_Mycobacterium_tuberculosis_H37Ra:0.000000,148822304_Mycobacterium_tuberculosis_F11:0.000000)0.000000:0.000000)0.000000:0.000000)0.783000:0.017045)0.881000:0.049833,(118465108_Mycobacterium_avium_104:0.000000,41408798_Mycobacterium_avium_subsp._paratube:0.000000)0.913000:0.060278)0.851000:0.042098)0.886000:0.053251,169628327_Mycobacterium_abscessus:0.084134)0.943000:0.073599)0.778000:0.025140)0.886000:0.089711,((25027613_Corynebacterium_efficiens_YS-314:0.088061,((19552218_Corynebacterium_glutamicum_ATCC_130:0.000000,(62389883_Corynebacterium_glutamicum_ATCC_130:0.000000,145295143_Corynebacterium_glutamicum_R:0.000000)0.000000:0.000000)0.977000:0.160309,38233527_Corynebacterium_diphtheriae_NCTC_13:0.236036)0.717000:0.048473)0.620000:0.055680,(172040283_Corynebacterium_urealyticum_DSM_710:0.110200,68536552_Corynebacterium_jeikeium_K411:0.066078)0.951000:0.138536)0.945000:0.137312)0.700000:0.077232,134098560_Saccharopolyspora_erythraea_NRRL_23:0.228400)0.751000:0.056234)0.753000:0.035032,(((148273761_Clavibacter_michiganensis_subsp._mi:0.000000,170780956_Clavibacter_michiganensis_subsp._se:0.000000)0.851000:0.074051,50955530_Leifsonia_xyli_subsp._xyli_str._CTC:0.231520)0.977000:0.207733,(((116671459_Arthrobacter_sp._FB24:0.030726,119964235_Arthrobacter_aurescens_TC1:0.022412)0.861000:0.066336,163840477_Renibacterium_salmoninarum_ATCC_332:0.107155)0.974000:0.227869,(152964692_Kineococcus_radiotolerans_SRS30216:0.243021,119715140_Nocardioides_sp._JS614:0.449226)0.800000:0.104310)0.793000:0.057584)0.857000:0.097585)0.799000:0.050887,(72163009_Thermobifida_fusca_YX:0.447108,((29831504_Streptomyces_avermitilis_MA-4680:0.087686,182436590_Streptomyces_griseus_subsp._griseus:0.055155)0.440000:0.019065,21223117_Streptomyces_coelicolor_A3:0.000000)0.964000:0.213837)0.896000:0.152434)0.927000:0.114879,(108763280_Myxococcus_xanthus_DK_1622:0.593261,(162453428_Sorangium_cellulosum_So_ce_56:0.318085,50843257_Propionibacterium_acnes_KPA171202:0.404269)0.365000:0.087117)0.000000:0.000000)0.874000:0.115494)1.000000:1.531304,28572319_Tropheryma_whipplei_TW08_27:0.000000,28493114_Tropheryma_whipplei_str._Twist:0.000000);
