# Supplementary material for: Genome-wide phylogenetic analysis of the pathogenic potential of Vibrio furnissii
Source: Front Microbiol. 2014 Aug 21;5:435. doi: 10.3389/fmicb.2014.00435 (PMC4139957; doi:10.3389/fmicb.2014.00435)
Supplement: Supplementary file 1 [file DataSheet1.ZIP › all_vfu_trees/VfuA00047.afa-gb-o.phylip_phyml_tree.txt]

((((((((((((((((((((((((((((((((((((82546319_Shigella_boydii_Sb227:0.000000,(157163446_Escherichia_coli_HS:0.000000,(157156012_Escherichia_coli_E24377A:0.000000,(170022019_Escherichia_coli_ATCC_8739:0.000000,(187731456_Shigella_boydii_CDC_3083-94:0.000000,(82778848_Shigella_dysenteriae_Sd197:0.000000,(110644313_Escherichia_coli_536:0.000000,(26250746_Escherichia_coli_CFT073:0.000000,(91212781_Escherichia_coli_UTI89:0.000000,117626242_Escherichia_coli_APEC_O1:0.000000)0.000000:0.000000)0.000000:0.000000)0.912000:0.024625)0.000000:0.000000)0.000000:0.000000)0.000000:0.000000)0.000000:0.000000)0.000000:0.000000)0.000000:0.000000,74314471_Shigella_sonnei_Ss046:0.000000)0.000000:0.000000,15804567_Escherichia_coli_O157_H7_EDL933:0.000000)0.000000:0.000000,15834154_Escherichia_coli_O157_H7_str._Sakai:0.000000)0.000000:0.000000,170682429_Escherichia_coli_SECEC_SMS-3-5:0.000000)0.000000:0.000000,24115263_Shigella_flexneri_2a_str._301:0.000000)0.000000:0.000000,30064740_Shigella_flexneri_2a_str._2457T:0.000000)0.000000:0.000000,110807828_Shigella_flexneri_5_str._8401:0.000000)0.000000:0.000000,89110061_Escherichia_coli_W3110:0.000000)0.000000:0.000000,16131807_Escherichia_coli_str._K-12_substr._:0.000000)0.000000:0.000000,170083438_Escherichia_coli_str._K-12_substr._:0.000000)0.449000:0.000000,(((16767397_Salmonella_typhimurium_LT2:0.000000,(16762310_Salmonella_enterica_subsp._enterica:0.000000,(29143798_Salmonella_enterica_subsp._enterica:0.000000,(56415970_Salmonella_enterica_subsp._enterica:0.000000,(161617278_Salmonella_enterica_subsp._enterica:0.000000,(62182596_Salmonella_enterica_subsp._enterica:0.000000,161505375_Salmonella_enterica_subsp._arizonae:0.000000)0.000000:0.000000)0.000000:0.000000)0.000000:0.000000)0.000000:0.000000)0.000000:0.000000)0.472000:0.000000,((157147231_Citrobacter_koseri_ATCC_BAA-895:0.000000,152972835_Klebsiella_pneumoniae_subsp._pneumo:0.000000)0.457000:0.000000,146313575_Enterobacter_sp._638:0.050448)0.539000:0.024973)0.924000:0.022739,156935825_Enterobacter_sakazakii_ATCC_BAA-894:0.005332)0.904000:0.021212)0.300000:0.036023,50119174_Erwinia_carotovora_subsp._atrosepti:0.107252)0.757000:0.038029,54310507_Photobacterium_profundum_SS9:0.034780)0.806000:0.043719,157368517_Serratia_proteamaculans_568:0.000000)0.507000:0.023325,(51594628_Yersinia_pseudotuberculosis_IP_3295:0.000000,((16123896_Yersinia_pestis_CO92:0.000000,22124387_Yersinia_pestis_KIM:0.000000)0.000000:0.000000,((45443040_Yersinia_pestis_biovar_Microtus_str:0.000000,108810372_Yersinia_pestis_Nepal516:0.000000)0.000000:0.000000,((108809419_Yersinia_pestis_Antiqua:0.000000,145600630_Yersinia_pestis_Pestoides_F:0.000000)0.000000:0.000000,((153948890_Yersinia_pseudotuberculosis_IP_3175:0.000000,162420268_Yersinia_pestis_Angola:0.000000)0.000000:0.000000,(170022586_Yersinia_pseudotuberculosis_YPIII:0.000000,123440665_Yersinia_enterocolitica_subsp._ente:0.000000)0.000000:0.000000)0.000000:0.000000)0.000000:0.000000)0.000000:0.000000)0.000000:0.000000)0.441000:0.000000)0.003000:0.000000,37528549_Photorhabdus_luminescens_subsp._lau:0.107660)0.914000:0.039280,((((94676872_Baumannia_cicadellinicola_str._Hc:0.520072,(156972596_Vibrio_harveyi_ATCC_BAA-1116:0.000000,(28899705_Vibrio_parahaemolyticus_RIMD_221063:0.000000,((37681353_Vibrio_vulnificus_YJ016:0.000000,27364604_Vibrio_vulnificus_CMCP6:0.000000)0.007000:0.000000,27364605_Vibrio_vulnificus_CMCP6:0.000000)0.969000:0.193586)0.464000:0.048799)0.000000:0.000000)0.882000:0.194572,((15640346_Vibrio_cholerae_O1_biovar_eltor_str:0.000000,147675672_Vibrio_cholerae_O395:0.000000)0.457000:0.000000,XX_VfuA00047_:0.084629)0.798000:0.110028)0.637000:0.039917,(77361815_Pseudoalteromonas_haloplanktis_TAC1:0.328127,(146281153_Pseudomonas_stutzeri_A1501:0.106364,((148545722_Pseudomonas_putida_F1:0.000000,((26987178_Pseudomonas_putida_KT2440:0.000000,167031483_Pseudomonas_putida_GB-1:0.000000)0.000000:0.000000,(170723923_Pseudomonas_putida_W619:0.000000,104779738_Pseudomonas_entomophila_L48:0.000000)0.000000:0.000000)0.000000:0.000000)0.621000:0.012244,((77461317_Pseudomonas_fluorescens_PfO-1:0.068516,70728946_Pseudomonas_fluorescens_Pf-5:0.074565)0.775000:0.033305,(((152983881_Pseudomonas_aeruginosa_PA7:0.078152,(116052314_Pseudomonas_aeruginosa_UCBPP-PA14:0.000000,15599476_Pseudomonas_aeruginosa_PAO1:0.000000)0.482000:0.000000)0.889000:0.084599,146308940_Pseudomonas_mendocina_ymp:0.111517)0.799000:0.051088,((66047791_Pseudomonas_syringae_pv._syringae_B:0.050337,71734061_Pseudomonas_syringae_pv._phaseolico:0.025164)0.764000:0.024214,28867838_Pseudomonas_syringae_pv._tomato_str:0.000000)0.735000:0.025244)0.000000:0.000000)0.927000:0.094556)0.823000:0.071607)0.801000:0.113915)0.873000:0.146128)0.518000:0.047332,85058103_Sodalis_glossinidius_str._morsitans:0.117371)0.550000:0.004618)0.891000:0.026848,((59713032_Vibrio_fischeri_ES114:0.179532,((71281377_Colwellia_psychrerythraea_34H:0.160104,119944005_Psychromonas_ingrahamii_37:0.115528)0.349000:0.075287,((((91791523_Shewanella_denitrificans_OS217:0.048568,114561320_Shewanella_frigidimarina_NCIMB_400:0.049920)0.949000:0.114845,((((113968527_Shewanella_sp._MR-4:0.000000,(117918641_Shewanella_sp._ANA-3:0.000000,(152998733_Shewanella_baltica_OS185:0.000000,(126176359_Shewanella_baltica_OS155:0.000000,160873310_Shewanella_baltica_OS195:0.000000)0.000000:0.000000)0.000000:0.000000)0.000000:0.000000)0.456000:0.000000,114045690_Shewanella_sp._MR-7:0.026593)0.000000:0.000000,(120596973_Shewanella_sp._W3-18-1:0.000000,146294857_Shewanella_putrefaciens_CN-32:0.000000)0.961000:0.080293)0.465000:0.024493,24371812_Shewanella_oneidensis_MR-1:0.000000)0.001000:0.000000)0.877000:0.040924,((127511076_Shewanella_loihica_PV-4:0.083206,(170729025_Shewanella_woodyi_ATCC_51908:0.109021,157377464_Shewanella_sediminis_HAW-EB3:0.000000)0.812000:0.041636)0.664000:0.019237,(157959998_Shewanella_pealeana_ATCC_700345:0.049853,167626055_Shewanella_halifaxensis_HAW-EB4:0.053480)0.796000:0.054176)0.756000:0.025839)0.791000:0.033811,119773338_Shewanella_amazonensis_SB2B:0.024244)0.706000:0.021019)0.853000:0.077778)0.714000:0.028555,109900297_Pseudoalteromonas_atlantica_T6c:0.139882)0.864000:0.061317)0.000000:0.000000,((((53804169_Methylococcus_capsulatus_str._Bath:0.306371,83648870_Hahella_chejuensis_KCTC_2396:0.370233)0.742000:0.113594,90020562_Saccharophagus_degradans_2-40:0.158269)0.822000:0.193454,77163726_Nitrosococcus_oceani_ATCC_19707:0.309363)0.494000:0.065685,(((((162138528_Xanthomonas_campestris_pv._vesicato:0.000000,21244735_Xanthomonas_axonopodis_pv._citri_st:0.000000)0.000000:0.000000,(161899023_Xanthomonas_oryzae_pv._oryzae_KACC1:0.000000,84622047_Xanthomonas_oryzae_pv._oryzae_MAFF_:0.000000)0.000000:0.000000)0.487000:0.000000,(21233360_Xanthomonas_campestris_pv._campestr:0.000000,66770323_Xanthomonas_campestris_pv._campestr:0.000000)0.962000:0.082621)0.852000:0.139166,((170730370_Xylella_fastidiosa_M12:0.000000,(28198966_Xylella_fastidiosa_Temecula1:0.000000,182681678_Xylella_fastidiosa_M23:0.000000)0.000000:0.000000)0.170000:0.000000,15838396_Xylella_fastidiosa_9a5c:0.026034)0.847000:0.100287)0.885000:0.169994,110833229_Alcanivorax_borkumensis_SK2:0.309582)0.285000:0.098113)0.223000:0.047137)0.000000:0.000000,((145297369_Aeromonas_salmonicida_subsp._salmon:0.000000,117618897_Aeromonas_hydrophila_subsp._hydroph:0.026502)0.881000:0.120309,(15602161_Pasteurella_multocida_subsp._multoc:0.099304,(161510992_Mannheimia_succiniciproducens_MBEL5:0.135687,(((113460565_Haemophilus_somnus_129PT:0.000000,170718912_Haemophilus_somnus_2336:0.000000)0.957000:0.173022,((16272182_Haemophilus_influenzae_Rd_KW20:0.000000,(148825496_Haemophilus_influenzae_PittEE:0.000000,148827361_Haemophilus_influenzae_PittGG:0.000000)0.000000:0.000000)0.006000:0.000000,68248829_Haemophilus_influenzae_86-028NP:0.023509)0.737000:0.041317)0.348000:0.058943,152978568_Actinobacillus_succinogenes_130Z:0.144440)0.660000:0.054830)0.544000:0.002352)0.919000:0.154012)0.914000:0.117263)0.871000:0.075399,((((165977293_Actinobacillus_pleuropneumoniae_ser:0.021614,126209312_Actinobacillus_pleuropneumoniae_L20:0.000000)0.585000:0.123783,33151348_Haemophilus_ducreyi_35000HP:0.000000)0.835000:0.138843,120553636_Marinobacter_aquaeolei_VT8:0.375182)0.756000:0.138995,152998287_Marinomonas_sp._MWYL1:0.336861)0.596000:0.029482)0.757000:0.052429,((((118497167_Francisella_tularensis_subsp._novic:0.000000,(115315244_Francisella_tularensis_subsp._holar:0.000000,(134302445_Francisella_tularensis_subsp._tular:0.000000,(156503037_Francisella_tularensis_subsp._holar:0.000000,187932051_Francisella_tularensis_subsp._media:0.000000)0.000000:0.000000)0.000000:0.000000)0.000000:0.000000)0.000000:0.000000,(56707619_Francisella_tularensis_subsp._tular:0.000000,(89256863_Francisella_tularensis_subsp._holar:0.000000,110670090_Francisella_tularensis_subsp._tular:0.000000)0.000000:0.000000)0.000000:0.000000)0.000000:0.027897,167626486_Francisella_philomiragia_subsp._phi:0.167183)1.000000:0.697325,(32491262_Wigglesworthia_glossinidia_endosymb:0.424956,56461103_Idiomarina_loihiensis_L2TR:0.000000)0.521000:0.092100)0.691000:0.063958)0.808000:0.068017,121997666_Halorhodospira_halophila_SL1:0.229740)0.800000:0.072317,(117924774_Magnetococcus_sp._MC-1:0.343813,(((153004345_Anaeromyxobacter_sp._Fw109-5:0.134478,86158810_Anaeromyxobacter_dehalogenans_2CP-C:0.036951)0.768000:0.056545,108763373_Myxococcus_xanthus_DK_1622:0.163219)0.861000:0.084902,((78187913_Pelodictyon_luteolum_DSM_273:0.171709,78188061_Chlorobium_chlorochromatii_CaD3:0.166706)0.886000:0.212734,(((((78223194_Geobacter_metallireducens_GS-15:0.000000,148264857_Geobacter_uraniireducens_Rf4:0.236843)0.913000:0.127579,(39997033_Geobacter_sulfurreducens_PCA:0.040590,145220515_Prosthecochloris_vibrioformis_DSM_2:0.463044)0.696000:0.033404)0.503000:0.095658,(77919567_Pelobacter_carbinolicus_DSM_2380:0.073668,85859786_Syntrophus_aciditrophicus_SB:0.367922)0.912000:0.247695)0.309000:0.061736,118579093_Pelobacter_propionicus_DSM_2379:0.321517)0.000000:0.000000,21672894_Chlorobium_tepidum_TLS:0.401424)0.506000:0.043902)0.815000:0.085864)0.669000:0.034511)0.623000:0.025949)0.856000:0.127953,134298046_Desulfotomaculum_reducens_MI-1:0.541448)0.002000:0.000000,(182411911_Opitutus_terrae_PB90-1:0.271881,(((((30250381_Nitrosomonas_europaea_ATCC_19718:0.089753,114330259_Nitrosomonas_eutropha_C91:0.215238)0.864000:0.162560,91776433_Methylobacillus_flagellatus_KT:0.270995)0.833000:0.140041,(((34495941_Chromobacterium_violaceum_ATCC_1247:0.079026,25027296_Corynebacterium_efficiens_YS-314:0.650108)0.905000:0.196896,(82703202_Nitrosospira_multiformis_ATCC_25196:0.418674,74316478_Thiobacillus_denitrificans_ATCC_252:0.151979)0.727000:0.094252)0.000000:0.000000,92112539_Chromohalobacter_salexigens_DSM_304:0.471772)0.866000:0.118229)0.749000:0.040746,((119897025_Azoarcus_sp._BH72:0.044957,71909369_Dechloromonas_aromatica_RCB:0.359623)0.699000:0.132065,56477766_Azoarcus_sp._EbN1:0.009958)0.890000:0.114164)0.000000:0.000000,((((73539808_Ralstonia_eutropha_JMP134:0.000000,188590872_Cupriavidus_taiwanensis:0.077159)0.940000:0.242890,94309018_Ralstonia_metallidurans_CH34:0.179585)0.847000:0.154293,((((163859130_Bordetella_petrii_DSM_12804:0.036385,187476644_Bordetella_avium_197N:0.212419)0.763000:0.063622,((33599153_Bordetella_bronchiseptica_RB50:0.000000,33594878_Bordetella_parapertussis_12822:0.000000)0.485000:0.000000,33591356_Bordetella_pertussis_Tohama_I:0.023695)0.811000:0.126108)0.823000:0.145104,(15793366_Neisseria_meningitidis_Z2491:0.000000,(121635731_Neisseria_meningitidis_FAM18:0.000000,(161869118_Neisseria_meningitidis_053442:0.000000,(15677897_Neisseria_meningitidis_MC58:0.000000,59802309_Neisseria_gonorrhoeae_FA_1090:0.024430)0.000000:0.000000)0.000000:0.000000)0.000000:0.000000)0.986000:0.549332)0.804000:0.148764,(((170734252_Burkholderia_cenocepacia_MC0-3:0.000000,(107023837_Burkholderia_cenocepacia_AU_1054:0.000000,(116690922_Burkholderia_cenocepacia_HI2424:0.000000,(78067716_Burkholderia_sp._383:0.000000,172061856_Burkholderia_ambifaria_MC40-6:0.000000)0.000000:0.000000)0.000000:0.000000)0.000000:0.000000)0.474000:0.000000,115353004_Burkholderia_ambifaria_AMMD:0.024542)0.459000:0.025166,134297090_Burkholderia_vietnamiensis_G4:0.000000)0.974000:0.341472)0.731000:0.036935)0.779000:0.113039,(134096147_Herminiimonas_arsenicoxydans:0.163089,152981415_Janthinobacterium_sp._Marseille:0.091744)0.899000:0.164705)0.891000:0.213847)0.902000:0.110582)0.816000:0.077400)0.769000:0.036875,((((((161508096_Lactobacillus_helveticus_DPC_4571:0.246458,(170016654_Leuconostoc_citreum_KM20:0.532119,((28377696_Lactobacillus_plantarum_WCFS1:0.000000,116493364_Pediococcus_pentosaceus_ATCC_25745:0.527594)0.862000:0.209742,116491569_Oenococcus_oeni_PSU-1:0.426430)0.000000:0.000000)0.736000:0.048847)0.846000:0.159745,(29377684_Enterococcus_faecalis_V583:0.488582,(((169832935_Streptococcus_pneumoniae_Hungary19A:0.023865,((15903757_Streptococcus_pneumoniae_R6:0.000000,116515717_Streptococcus_pneumoniae_D39:0.000000)0.000000:0.000000,(182684844_Streptococcus_pneumoniae_CGSP14:0.000000,15901727_Streptococcus_pneumoniae_TIGR4:0.000000)0.000000:0.000000)0.497000:0.000000)0.833000:0.092298,((55823094_Streptococcus_thermophilus_CNRZ1066:0.000000,(116627906_Streptococcus_thermophilus_LMD-9:0.000000,55821182_Streptococcus_thermophilus_LMG_1831:0.000000)0.000000:0.000000)0.994000:0.484554,125717832_Streptococcus_sanguinis_SK36:0.225892)0.714000:0.112238)0.421000:0.120472,((18309655_Clostridium_perfringens_str._13:0.000000,110801046_Clostridium_perfringens_ATCC_13124:0.000000)0.533000:0.000000,110802589_Clostridium_perfringens_SM101:0.022852)0.929000:0.217395)0.797000:0.112564)0.726000:0.058267)0.764000:0.047099,(((51892538_Symbiobacterium_thermophilum_IAM_14:0.261839,172057790_Exiguobacterium_sibiricum_255-15:0.714509)0.742000:0.076002,((147676590_Pelotomaculum_thermopropionicum_SI:0.219482,169830343_Candidatus_Desulforudis_audaxviator:0.146540)0.941000:0.234349,167629401_Heliobacterium_modesticaldum_Ice1:0.141253)0.827000:0.106528)0.735000:0.041914,(146295182_Caldicellulosiruptor_saccharolyticu:0.708698,(((((((15614248_Bacillus_halodurans_C-125:0.208787,((((118477090_Bacillus_thuringiensis_str._Al_Haka:0.023917,((30261633_Bacillus_anthracis_str._Ames:0.000000,((52143811_Bacillus_cereus_E33L:0.000000,49480998_Bacillus_thuringiensis_serovar_konk:0.000000)0.000000:0.000000,(47526834_Bacillus_anthracis_str._Ames_Ancest:0.000000,49184464_Bacillus_anthracis_str._Sterne:0.000000)0.000000:0.000000)0.000000:0.000000)0.543000:0.000000,(30019685_Bacillus_cereus_ATCC_14579:0.022032,42780740_Bacillus_cereus_ATCC_10987:0.042700)0.666000:0.006579)0.769000:0.023767)0.000000:0.000000,163939454_Bacillus_weihenstephanensis_KBAB4:0.024741)0.739000:0.023907,152975061_Bacillus_cereus_subsp._cytotoxis_NV:0.024899)0.003000:0.000000,(56420715_Geobacillus_kaustophilus_HTA426:0.000000,138895758_Geobacillus_thermodenitrificans_NG8:0.024861)0.911000:0.194685)0.864000:0.100935)0.000000:0.000000,(169827542_Lysinibacillus_sphaericus_C3-41:0.222687,89892961_Desulfitobacterium_hafniense_Y51:0.455892)0.687000:0.039188)0.852000:0.130346,(((154686491_Bacillus_amyloliquefaciens_FZB42:0.023423,16079301_Bacillus_subtilis_subsp._subtilis_s:0.046447)0.859000:0.054680,(52080752_Bacillus_licheniformis_ATCC_14580:0.000000,52786123_Bacillus_licheniformis_ATCC_14580:0.000000)0.865000:0.070016)0.599000:0.019316,(157692743_Bacillus_pumilus_SAFR-032:0.102052,(((46908137_Listeria_monocytogenes_str._4b_F236:0.000000,16803943_Listeria_monocytogenes_EGD-e:0.000000)0.834000:0.023263,16801084_Listeria_innocua_Clip11262:0.000000)0.556000:0.047796,116873339_Listeria_welshimeri_serovar_6b_str.:0.000000)0.976000:0.264380)0.867000:0.128318)0.734000:0.086467)0.903000:0.157918,(((15679898_Methanothermobacter_thermautotrophi:0.372258,160880910_Clostridium_phytofermentans_ISDg:0.411149)0.522000:0.075117,(76802823_Natronomonas_pharaonis_DSM_2160:0.652745,((154151330_Candidatus_Methanoregula_boonei_6A8:0.080131,126179592_Methanoculleus_marisnigri_JR1:0.060565)0.693000:0.054603,88604407_Methanospirillum_hungatei_JF-1:0.084997)0.997000:0.285958)0.003000:0.000000)0.601000:0.013821,((161528492_Nitrosopumilus_maritimus_SCM1:0.143301,(150015901_Clostridium_beijerinckii_NCIMB_8052:0.629723,70726457_Staphylococcus_haemolyticus_JCSC143:0.185798)0.459000:0.207010)0.000000:0.000000,((((21227931_Methanosarcina_mazei_Go1:0.034145,(20089561_Methanosarcina_acetivorans_C2A:0.029398,73669100_Methanosarcina_barkeri_str._Fusaro:0.055262)0.616000:0.018550)0.260000:0.090758,116750036_Syntrophobacter_fumaroxidans_MPOB:0.626211)0.782000:0.139433,91774336_Methanococcoides_burtonii_DSM_6242:0.415407)0.000000:0.000000,((118444008_Clostridium_novyi_NT:0.000000,((153955035_Clostridium_kluyveri_DSM_555:0.253739,126701184_Clostridium_difficile_630:0.689306)0.769000:0.128073,150392216_Alkaliphilus_metalliredigens_QYMF:0.429770)0.663000:0.086213)0.747000:0.039149,((153932168_Clostridium_botulinum_A_str._ATCC_1:0.000000,(153935394_Clostridium_botulinum_A_str._Hall:0.000000,(170754620_Clostridium_botulinum_B1_str._Okra:0.000000,170761513_Clostridium_botulinum_A3_str._Loch_:0.022853)0.000000:0.000000)0.000000:0.000000)0.000000:0.000000,(148379105_Clostridium_botulinum_A_str._ATCC_3:0.000000,153938303_Clostridium_botulinum_F_str._Langel:0.000000)0.000000:0.000000)0.996000:0.415147)0.888000:0.143780)0.759000:0.060613)0.608000:0.010057)0.850000:0.080098)0.746000:0.048255,(((167039708_Thermoanaerobacter_sp._X514:0.000000,167036997_Thermoanaerobacter_pseudethanolicus:0.000000)0.894000:0.203810,20808369_Thermoanaerobacter_tengcongensis_MB:0.424160)0.782000:0.097582,124484883_Methanocorpusculum_labreanum_Z:0.296300)0.169000:0.016673)0.909000:0.150688,116754104_Methanosaeta_thermophila_PT:0.265103)0.001000:0.000000,(147919954_uncultured_methanogenic_archaeon_RC:0.332219,125975068_Clostridium_thermocellum_ATCC_27405:0.136197)0.917000:0.190370)0.821000:0.043720)0.000000:0.000000)0.000000:0.000000)0.642000:0.018067,(28210569_Clostridium_tetani_E88:0.122155,(158319495_Alkaliphilus_oremlandii_OhILAs:0.377312,(116751138_Syntrophobacter_fumaroxidans_MPOB:0.225855,(78357696_Desulfovibrio_desulfuricans_G20:0.258139,85860938_Syntrophus_aciditrophicus_SB:0.281748)0.670000:0.121435)0.724000:0.103016)0.806000:0.099775)0.843000:0.124880)0.883000:0.119863,(114566313_Syntrophomonas_wolfei_subsp._wolfei:0.580735,78045046_Carboxydothermus_hydrogenoformans_Z:0.218343)0.000000:0.000000)0.786000:0.033598,42525560_Treponema_denticola_ATCC_35405:0.619582)0.590000:0.042763)0.742000:0.110436,114319601_Alkalilimnicola_ehrlichei_MLHE-1:0.574597)0.816000:0.277928,((29654317_Coxiella_burnetii_RSA_493:0.000000,(154706391_Coxiella_burnetii_Dugway_5J108-111:0.000000,161830514_Coxiella_burnetii_RSA_331:0.000000)0.000000:0.000000)0.967000:0.293441,((71891971_Candidatus_Blochmannia_pennsylvanic:0.268297,33519655_Candidatus_Blochmannia_floridanus:0.276484)0.518000:0.077357,(148245015_Candidatus_Vesicomyosocius_okutanii:0.102280,118602944_Candidatus_Ruthia_magnifica_str._Cm:0.000000)0.987000:0.576538)0.690000:0.219059)0.596000:0.012873)0.774000:0.122709,((52841020_Legionella_pneumophila_subsp._pneum:0.000000,54296807_Legionella_pneumophila_str._Paris:0.000000)0.000000:0.000000,(148360565_Legionella_pneumophila_str._Corby:0.000000,54293766_Legionella_pneumophila_str._Lens:0.000000)0.000000:0.000000)0.597000:0.056580)1.000000:1.054403,89256585_Francisella_tularensis_subsp._holar:0.000000)0.000000:0.000000,115315017_Francisella_tularensis_subsp._holar:0.000000)0.000000:0.000000,156502715_Francisella_tularensis_subsp._holar:0.000000)0.005000:0.000000,134301845_Francisella_tularensis_subsp._tular:0.000000)0.649000:0.022695,167628031_Francisella_philomiragia_subsp._phi:0.046514,118497403_Francisella_tularensis_subsp._novic:0.000000);
