# Supplementary material for: Genome-wide phylogenetic analysis of the pathogenic potential of Vibrio furnissii
Source: Front Microbiol. 2014 Aug 21;5:435. doi: 10.3389/fmicb.2014.00435 (PMC4139957; doi:10.3389/fmicb.2014.00435)
Supplement: Supplementary file 1 [file DataSheet1.ZIP › all_vfu_trees/VfuA00048.afa-gb-o.phylip_phyml_tree.txt]

((((((((((((((((((((((((((((((((((170022020_Escherichia_coli_ATCC_8739:0.000000,((15804566_Escherichia_coli_O157_H7_EDL933:0.000000,(30064741_Shigella_flexneri_2a_str._2457T:0.000000,(110807827_Shigella_flexneri_5_str._8401:0.000000,157158153_Escherichia_coli_E24377A:0.006923)0.000000:0.000000)0.000000:0.000000)0.000000:0.000000,(15834153_Escherichia_coli_O157_H7_str._Sakai:0.000000,(74314470_Shigella_sonnei_Ss046:0.000000,(187731217_Shigella_boydii_CDC_3083-94:0.000000,110644312_Escherichia_coli_536:0.006931)0.000000:0.000000)0.000000:0.000000)0.000000:0.000000)0.000000:0.000000)0.000000:0.000000,(82778849_Shigella_dysenteriae_Sd197:0.000000,(24115262_Shigella_flexneri_2a_str._301:0.000000,(26250745_Escherichia_coli_CFT073:0.000000,(91212782_Escherichia_coli_UTI89:0.000000,117626241_Escherichia_coli_APEC_O1:0.000000)0.000000:0.000000)0.931000:0.006922)0.000000:0.000000)0.000000:0.000000)0.000000:0.000000,157163445_Escherichia_coli_HS:0.000000)0.000000:0.000000,82546318_Shigella_boydii_Sb227:0.000000)0.000000:0.000000,170684112_Escherichia_coli_SECEC_SMS-3-5:0.000000)0.552000:0.000000,(89110062_Escherichia_coli_W3110:0.000000,(16131806_Escherichia_coli_str._K-12_substr._:0.000000,170083437_Escherichia_coli_str._K-12_substr._:0.000000)0.000000:0.000000)0.835000:0.006911)0.977000:0.056400,157147232_Citrobacter_koseri_ATCC_BAA-895:0.037734)0.694000:0.007539,(((((56415969_Salmonella_enterica_subsp._enterica:0.006907,(16762311_Salmonella_enterica_subsp._enterica:0.000000,29143799_Salmonella_enterica_subsp._enterica:0.000000)0.849000:0.006920)0.565000:0.000000,16767396_Salmonella_typhimurium_LT2:0.000000)0.000000:0.000000,161617277_Salmonella_enterica_subsp._enterica:0.000000)0.000000:0.000000,62182595_Salmonella_enterica_subsp._enterica:0.000000)0.519000:0.000000,161505376_Salmonella_enterica_subsp._arizonae:0.013766)0.928000:0.028282)0.706000:0.011540,(152972834_Klebsiella_pneumoniae_subsp._pneumo:0.094807,146313576_Enterobacter_sp._638:0.131934)0.333000:0.033422)0.994000:0.132625,((((16123897_Yersinia_pestis_CO92:0.000000,22124385_Yersinia_pestis_KIM:0.000000)0.000000:0.000000,(((162421447_Yersinia_pestis_Angola:0.000000,(153947793_Yersinia_pseudotuberculosis_IP_3175:0.000000,170022585_Yersinia_pseudotuberculosis_YPIII:0.000000)0.000000:0.000000)0.000000:0.000000,51594627_Yersinia_pseudotuberculosis_IP_3295:0.000000)0.000000:0.000000,((108809420_Yersinia_pestis_Antiqua:0.000000,145600631_Yersinia_pestis_Pestoides_F:0.000000)0.000000:0.000000,(45443039_Yersinia_pestis_biovar_Microtus_str:0.000000,108810371_Yersinia_pestis_Nepal516:0.000000)0.000000:0.000000)0.000000:0.000000)0.000000:0.000000)0.952000:0.056745,123440664_Yersinia_enterocolitica_subsp._ente:0.044248)0.927000:0.056322,(50119173_Erwinia_carotovora_subsp._atrosepti:0.164156,157368516_Serratia_proteamaculans_568:0.193674)0.145000:0.043180)0.595000:0.005035)0.949000:0.079470,((((((52424083_Mannheimia_succiniciproducens_MBEL5:0.081294,152978133_Actinobacillus_succinogenes_130Z:0.108599)0.935000:0.063543,(170718629_Haemophilus_somnus_2336:0.013265,113461652_Haemophilus_somnus_129PT:0.000000)1.000000:0.113378)0.826000:0.040310,((148825453_Haemophilus_influenzae_PittEE:0.000000,16272226_Haemophilus_influenzae_Rd_KW20:0.000000)0.515000:0.000000,68248875_Haemophilus_influenzae_86-028NP:0.020724)0.979000:0.095331)0.493000:0.038536,15603454_Pasteurella_multocida_subsp._multoc:0.051491)0.424000:0.036281,((165977294_Actinobacillus_pleuropneumoniae_ser:0.011363,126209313_Actinobacillus_pleuropneumoniae_L20:0.019208)0.724000:0.025235,33151347_Haemophilus_ducreyi_35000HP:0.134249)0.998000:0.209798)0.933000:0.073306,(37528550_Photorhabdus_luminescens_subsp._lau:0.246400,(((21672335_Buchnera_aphidicola_str._Sg:0.145740,15616670_Buchnera_aphidicola_str._APS:0.154440)0.982000:0.204815,27904554_Buchnera_aphidicola_str._Bp:0.166025)0.916000:0.125483,(94676910_Baumannia_cicadellinicola_str._Hc:0.205238,((71891970_Candidatus_Blochmannia_pennsylvanic:0.134337,33519654_Candidatus_Blochmannia_floridanus:0.226378)0.929000:0.151147,32491261_Wigglesworthia_glossinidia_endosymb:0.437722)0.172000:0.055573)0.746000:0.069321)0.942000:0.107999)0.794000:0.086381)0.893000:0.061208)0.788000:0.031900,(54310508_Photobacterium_profundum_SS9:0.212923,(((28899706_Vibrio_parahaemolyticus_RIMD_221063:0.078831,156972597_Vibrio_harveyi_ATCC_BAA-1116:0.066021)0.880000:0.050324,(27364603_Vibrio_vulnificus_CMCP6:0.000000,37681354_Vibrio_vulnificus_YJ016:0.000000)0.994000:0.148206)0.908000:0.064042,(((15640345_Vibrio_cholerae_O1_biovar_eltor_str:0.000000,147673514_Vibrio_cholerae_O395:0.000000)0.986000:0.141531,XX_VfuA00048_:0.191825)0.803000:0.051032,59713033_Vibrio_fischeri_ES114:0.291703)0.850000:0.042873)0.983000:0.147051)0.735000:0.092389)0.807000:0.028985,85058102_Sodalis_glossinidius_str._morsitans:0.167007)0.940000:0.075516,((((((120596972_Shewanella_sp._W3-18-1:0.000000,146294858_Shewanella_putrefaciens_CN-32:0.000000)0.916000:0.067719,(((152998732_Shewanella_baltica_OS185:0.000000,160873309_Shewanella_baltica_OS195:0.000000)0.542000:0.000000,126176360_Shewanella_baltica_OS155:0.014225)0.965000:0.090480,(((114045689_Shewanella_sp._MR-7:0.000000,113968526_Shewanella_sp._MR-4:0.021183)0.857000:0.013978,117918640_Shewanella_sp._ANA-3:0.007109)0.869000:0.047576,24371811_Shewanella_oneidensis_MR-1:0.065306)0.978000:0.102512)0.402000:0.026622)0.914000:0.088420,((91791522_Shewanella_denitrificans_OS217:0.245876,114561319_Shewanella_frigidimarina_NCIMB_400:0.332425)0.670000:0.072995,(170729026_Shewanella_woodyi_ATCC_51908:0.116473,157377465_Shewanella_sediminis_HAW-EB3:0.177727)0.878000:0.066589)0.698000:0.031109)0.587000:0.032476,127511075_Shewanella_loihica_PV-4:0.305913)0.081000:0.029447,119773337_Shewanella_amazonensis_SB2B:0.210895)0.632000:0.006567,(157959997_Shewanella_pealeana_ATCC_700345:0.086267,167626056_Shewanella_halifaxensis_HAW-EB4:0.137721)0.993000:0.185442)0.946000:0.071391)0.735000:0.033550,(145297368_Aeromonas_salmonicida_subsp._salmon:0.050666,117621269_Aeromonas_hydrophila_subsp._hydroph:0.046216)1.000000:0.231268)0.839000:0.049022,(((77361816_Pseudoalteromonas_haloplanktis_TAC1:0.098653,56461104_Idiomarina_loihiensis_L2TR:0.509150)0.949000:0.214566,119944004_Psychromonas_ingrahamii_37:0.247617)0.052000:0.063161,71281746_Colwellia_psychrerythraea_34H:0.244452)0.910000:0.089312)0.837000:0.042227,109900298_Pseudoalteromonas_atlantica_T6c:0.342193)0.862000:0.079628,((145588477_Polynucleobacter_sp._QLW-P1DMWA-1:0.052537,171463111_Polynucleobacter_necessarius_STIR1:0.109571)0.994000:0.247454,((((78047390_Xanthomonas_campestris_pv._vesicato:0.000000,21242549_Xanthomonas_axonopodis_pv._citri_st:0.014081)0.003000:0.000000,(58581859_Xanthomonas_oryzae_pv._oryzae_KACC1:0.000000,84623758_Xanthomonas_oryzae_pv._oryzae_MAFF_:0.000000)0.897000:0.014237)0.629000:0.012647,(21231236_Xanthomonas_campestris_pv._campestr:0.000000,66768757_Xanthomonas_campestris_pv._campestr:0.000000)0.961000:0.084615)0.949000:0.108459,(15839161_Xylella_fastidiosa_9a5c:0.000000,(28199820_Xylella_fastidiosa_Temecula1:0.000000,(170731197_Xylella_fastidiosa_M12:0.000000,182682571_Xylella_fastidiosa_M23:0.000000)0.000000:0.000000)0.912000:0.020934)0.993000:0.172469)0.988000:0.208505)0.843000:0.053568)0.923000:0.091127,((((((119899978_Azoarcus_sp._BH72:0.211843,((171057928_Leptothrix_cholodnii_SP-6:0.138749,124268222_Methylibium_petroleiphilum_PM1:0.044434)0.306000:0.027312,(((121595070_Acidovorax_sp._JS42:0.035728,120610535_Acidovorax_avenae_subsp._citrulli_A:0.054684)0.827000:0.019122,(160900212_Delftia_acidovorans_SPH-1:0.076095,((91787481_Polaromonas_sp._JS666:0.032831,121603990_Polaromonas_naphthalenivorans_CJ2:0.042051)0.869000:0.026611,121610395_Verminephrobacter_eiseniae_EF01-2:0.113756)0.747000:0.010586)0.690000:0.020888)0.640000:0.006209,89901467_Rhodoferax_ferrireducens_T118:0.039465)0.953000:0.069527)0.901000:0.059175)0.692000:0.048485,((((113869015_Ralstonia_eutropha_H16:0.091076,73542446_Ralstonia_eutropha_JMP134:0.092147)0.331000:0.037522,94311832_Ralstonia_metallidurans_CH34:0.073235)0.986000:0.158405,17547269_Ralstonia_solanacearum_GMI1000:0.039699)0.991000:0.162429,((((33598014_Bordetella_parapertussis_12822:0.000000,33593493_Bordetella_pertussis_Tohama_I:0.000000)0.503000:0.000000,33602919_Bordetella_bronchiseptica_RB50:0.007410)0.894000:0.054133,163855856_Bordetella_petrii_DSM_12804:0.110110)0.909000:0.086168,187479200_Bordetella_avium_197N:0.091024)0.976000:0.134808)0.830000:0.047342)0.779000:0.025281,(134094105_Herminiimonas_arsenicoxydans:0.089501,152979923_Janthinobacterium_sp._Marseille:0.071029)0.994000:0.127740)0.279000:0.017578,(56477364_Azoarcus_sp._EbN1:0.180144,(((((126440476_Burkholderia_pseudomallei_668:0.000000,(53725169_Burkholderia_mallei_ATCC_23344:0.000000,(121601260_Burkholderia_mallei_SAVP1:0.000000,(124383789_Burkholderia_mallei_NCTC_10229:0.000000,(126454230_Burkholderia_pseudomallei_1106a:0.000000,126450122_Burkholderia_mallei_NCTC_10247:0.000000)0.000000:0.000000)0.000000:0.000000)0.000000:0.000000)0.000000:0.000000)0.843000:0.007266,(53718507_Burkholderia_pseudomallei_K96243:0.000000,76810961_Burkholderia_pseudomallei_1710b:0.000000)0.488000:0.000000)0.977000:0.049343,83721636_Burkholderia_thailandensis_E264:0.010829)0.875000:0.026283,((172061515_Burkholderia_ambifaria_MC40-6:0.000000,115352653_Burkholderia_ambifaria_AMMD:0.000000)0.942000:0.029989,((((170733914_Burkholderia_cenocepacia_MC0-3:0.000000,(107023492_Burkholderia_cenocepacia_AU_1054:0.000000,116690574_Burkholderia_cenocepacia_HI2424:0.000000)0.000000:0.000000)0.854000:0.014305,78067355_Burkholderia_sp._383:0.022186)0.877000:0.014996,134296739_Burkholderia_vietnamiensis_G4:0.054743)0.742000:0.007410,161523922_Burkholderia_multivorans_ATCC_17616:0.022137)0.001000:0.000000)1.000000:0.128166)0.844000:0.037052,91785025_Burkholderia_xenovorans_LB400:0.083290)0.962000:0.113324)0.871000:0.091983)0.930000:0.072563,(34497047_Chromobacterium_violaceum_ATCC_1247:0.113985,((15793977_Neisseria_meningitidis_Z2491:0.000000,121634603_Neisseria_meningitidis_FAM18:0.000000)0.782000:0.013983,((15676709_Neisseria_meningitidis_MC58:0.014171,161869755_Neisseria_meningitidis_053442:0.014058)0.000000:0.000000,59800838_Neisseria_gonorrhoeae_FA_1090:0.006926)0.007000:0.000000)1.000000:0.291111)0.875000:0.069711)0.202000:0.041929,((((((120554656_Marinobacter_aquaeolei_VT8:0.322770,152996177_Marinomonas_sp._MWYL1:0.333503)0.800000:0.068795,92113715_Chromohalobacter_salexigens_DSM_304:0.348966)0.893000:0.099734,110833920_Alcanivorax_borkumensis_SK2:0.274941)0.953000:0.173710,42524611_Bdellovibrio_bacteriovorus_HD100:0.255828)0.000000:0.000000,((((71065508_Psychrobacter_arcticus_273-4:0.020182,93006296_Psychrobacter_cryohalolentis_K5:0.038717)0.992000:0.253288,148652583_Psychrobacter_sp._PRwf-1:0.141861)0.967000:0.235269,(((169795634_Acinetobacter_baumannii:0.000000,169633753_Acinetobacter_baumannii:0.000000)0.524000:0.000000,126642095_Acinetobacter_baumannii_ATCC_17978:0.006611)0.876000:0.117082,50085084_Acinetobacter_sp._ADP1:0.126984)0.998000:0.349572)0.906000:0.138633,71905686_Dechloromonas_aromatica_RCB:0.273031)0.908000:0.078225)0.796000:0.027181,(((((71736398_Pseudomonas_syringae_pv._phaseolico:0.009440,66044882_Pseudomonas_syringae_pv._syringae_B:0.012917)0.807000:0.029692,28870995_Pseudomonas_syringae_pv._tomato_str:0.007458)0.885000:0.053279,((70729166_Pseudomonas_fluorescens_Pf-5:0.078073,(((167032490_Pseudomonas_putida_GB-1:0.048186,170720701_Pseudomonas_putida_W619:0.011927)0.790000:0.011229,((148549016_Pseudomonas_putida_F1:0.000000,26988634_Pseudomonas_putida_KT2440:0.000000)0.980000:0.055364,104780774_Pseudomonas_entomophila_L48:0.022423)0.755000:0.008243)0.877000:0.024583,146306649_Pseudomonas_mendocina_ymp:0.074709)0.623000:0.021854)0.514000:0.020377,(77460392_Pseudomonas_fluorescens_PfO-1:0.070008,146282971_Pseudomonas_stutzeri_A1501:0.143874)0.710000:0.016876)0.322000:0.033376)0.970000:0.091470,((15598173_Pseudomonas_aeruginosa_PAO1:0.000000,116050979_Pseudomonas_aeruginosa_UCBPP-PA14:0.000000)0.866000:0.040975,152984876_Pseudomonas_aeruginosa_PA7:0.012810)0.967000:0.118587)0.964000:0.127044,((83645484_Hahella_chejuensis_KCTC_2396:0.246733,90021701_Saccharophagus_degradans_2-40:0.375966)0.677000:0.121719,(((146297983_Flavobacterium_johnsoniae_UW101:0.087718,150026036_Flavobacterium_psychrophilum_JIP02_:0.066452)0.984000:0.140602,120437258_Gramella_forsetii_KT0803:0.152106)0.937000:0.140617,110638610_Cytophaga_hutchinsonii_ATCC_33406:0.314908)0.805000:0.118933)0.864000:0.105595)0.656000:0.016741)0.775000:0.020697)0.537000:0.026899)0.939000:0.099050,78485638_Thiomicrospira_crunogena_XCL-2:0.487284)0.457000:0.020337,(((((60682331_Bacteroides_fragilis_NCTC_9343:0.007001,53714275_Bacteroides_fragilis_YCH46:0.000000)0.802000:0.107664,29346778_Bacteroides_thetaiotaomicron_VPI-54:0.000000)0.963000:0.158012,150004777_Bacteroides_vulgatus_ATCC_8482:0.193800)0.918000:0.094771,34541030_Porphyromonas_gingivalis_W83:0.278708)0.827000:0.071876,150007790_Parabacteroides_distasonis_ATCC_850:0.276917)0.963000:0.128016)0.832000:0.074369,182414405_Opitutus_terrae_PB90-1:0.622934)0.389000:0.064378,51891830_Symbiobacterium_thermophilum_IAM_14:0.729292)0.381000:0.057759,146328696_Dichelobacter_nodosus_VCS1703A:0.537055)0.949000:0.218055,28572875_Tropheryma_whipplei_TW08_27:0.791794)0.722000:0.100627,117927500_Acidothermus_cellulolyticus_11B:0.287783)0.810000:0.113247,((94968906_Acidobacteria_bacterium_Ellin345:0.497952,(145592894_Salinispora_tropica_CNB-440:0.024197,159036062_Salinispora_arenicola_CNS-205:0.034135)0.976000:0.203103)0.716000:0.043878,((119714920_Nocardioides_sp._JS614:0.114050,50843346_Propionibacterium_acnes_KPA171202:0.379766)0.744000:0.074665,((72163063_Thermobifida_fusca_YX:0.201286,21223025_Streptomyces_coelicolor_A3:0.187110)0.644000:0.067509,162456106_Sorangium_cellulosum_So_ce_56:0.293059)0.603000:0.066277)0.852000:0.048606)0.866000:0.067829)0.975000:0.183441,(148273975_Clavibacter_michiganensis_subsp._mi:0.357661,134103404_Saccharopolyspora_erythraea_NRRL_23:0.121756)0.393000:0.062050)0.943000:0.130923,54027171_Nocardia_farcinica_IFM_10152:0.015847)0.978000:0.114216,169631144_Mycobacterium_abscessus:0.140779)0.960000:0.100802,145220696_Mycobacterium_gilvum_PYR-GCK:0.064782)0.712000:0.016566,(118473099_Mycobacterium_smegmatis_str._MC2_15:0.061217,((118619645_Mycobacterium_ulcerans_Agy99:0.110038,(15607623_Mycobacterium_tuberculosis_H37Rv:0.000000,(15839872_Mycobacterium_tuberculosis_CDC1551:0.000000,(31791662_Mycobacterium_bovis_AF2122_97:0.000000,(121636398_Mycobacterium_bovis_BCG_str._Pasteu:0.000000,(148660249_Mycobacterium_tuberculosis_H37Ra:0.000000,148821681_Mycobacterium_tuberculosis_F11:0.000000)0.000000:0.000000)0.000000:0.000000)0.000000:0.000000)0.000000:0.000000)0.902000:0.040934)0.671000:0.008840,((41410073_Mycobacterium_avium_subsp._paratube:0.000000,118462379_Mycobacterium_avium_104:0.000000)0.997000:0.102687,15828323_Mycobacterium_leprae_TN:0.061008)0.727000:0.014690)0.955000:0.076210)0.475000:0.038850)0.983000:0.121819,126433257_Mycobacterium_sp._JLS:0.000000)0.000000:0.000000,108797633_Mycobacterium_sp._MCS:0.000000,119866720_Mycobacterium_sp._KMS:0.000000);
