# Supplementary material for: Genome-wide phylogenetic analysis of the pathogenic potential of Vibrio furnissii
Source: Front Microbiol. 2014 Aug 21;5:435. doi: 10.3389/fmicb.2014.00435 (PMC4139957; doi:10.3389/fmicb.2014.00435)
Supplement: Supplementary file 1 [file DataSheet1.ZIP › all_vfu_trees/VfuA00049.afa-gb-o.phylip_phyml_tree.txt]

(((XX_VfuA00049_:0.476093,(15640344_Vibrio_cholerae_O1_biovar_eltor_str:0.007916,147673831_Vibrio_cholerae_O395:0.000020)0.928000:0.272613)0.962000:0.357529,(27364602_Vibrio_vulnificus_CMCP6:0.007804,37681355_Vibrio_vulnificus_YJ016:0.000000)0.952000:0.302050)0.995000:0.489387,156972598_Vibrio_harveyi_ATCC_BAA-1116:0.119571,28899707_Vibrio_parahaemolyticus_RIMD_221063:0.146548);
