# Supplementary material for: Genome-wide phylogenetic analysis of the pathogenic potential of Vibrio furnissii
Source: Front Microbiol. 2014 Aug 21;5:435. doi: 10.3389/fmicb.2014.00435 (PMC4139957; doi:10.3389/fmicb.2014.00435)
Supplement: Supplementary file 1 [file DataSheet1.ZIP › all_vfu_trees/VfuA00050.afa-gb-o.phylip_phyml_tree.txt]

((((((((((((((((((((117624807_Escherichia_coli_APEC_O1:0.000000,74313148_Shigella_sonnei_Ss046:0.002609)0.000000:0.000000,((15803113_Escherichia_coli_O157_H7_EDL933:0.000000,(89109391_Escherichia_coli_W3110:0.000000,(38704108_Escherichia_coli_O157_H7_str._Sakai:0.000000,((110642747_Escherichia_coli_536:0.000000,(157157759_Escherichia_coli_E24377A:0.000000,(56480147_Shigella_flexneri_2a_str._301:0.000000,(30063986_Shigella_flexneri_2a_str._2457T:0.000000,110806529_Shigella_flexneri_5_str._8401:0.000000)0.000000:0.000000)0.923000:0.002605)0.000000:0.000000)0.000000:0.000000,(157162065_Escherichia_coli_HS:0.000000,(170019132_Escherichia_coli_ATCC_8739:0.000000,(170680781_Escherichia_coli_SECEC_SMS-3-5:0.000000,82778013_Shigella_dysenteriae_Sd197:0.005215)0.000000:0.000000)0.000000:0.000000)0.000000:0.000000)0.000000:0.000000)0.000000:0.000000)0.000000:0.000000)0.000000:0.000000,91211913_Escherichia_coli_UTI89:0.000000)0.000000:0.000000)0.000000:0.000000,90111464_Escherichia_coli_str._K-12_substr._:0.000000)0.000000:0.000000,170082194_Escherichia_coli_str._K-12_substr._:0.000000)0.408000:0.000000,(82545040_Shigella_boydii_Sb227:0.002611,187733429_Shigella_boydii_CDC_3083-94:0.002606)0.800000:0.002613)0.000000:0.000000,26248951_Escherichia_coli_CFT073:0.002606)0.983000:0.021595,((((16765972_Salmonella_typhimurium_LT2:0.000000,16761510_Salmonella_enterica_subsp._enterica:0.000000)0.000000:0.000000,((29140793_Salmonella_enterica_subsp._enterica:0.000000,56412525_Salmonella_enterica_subsp._enterica:0.000000)0.000000:0.000000,(62181227_Salmonella_enterica_subsp._enterica:0.000000,161612628_Salmonella_enterica_subsp._enterica:0.000000)0.000000:0.000000)0.000000:0.000000)0.841000:0.002622,161502245_Salmonella_enterica_subsp._arizonae:0.000000)0.926000:0.015238,157144482_Citrobacter_koseri_ATCC_BAA-895:0.018562)0.655000:0.012477)0.948000:0.023139,146312711_Enterobacter_sp._638:0.068548)0.661000:0.004730,(152971439_Klebsiella_pneumoniae_subsp._pneumo:0.043615,156932874_Enterobacter_sakazakii_ATCC_BAA-894:0.083473)0.736000:0.020437)0.999000:0.123570,50122441_Erwinia_carotovora_subsp._atrosepti:0.167103)0.742000:0.013614,(85059889_Sodalis_glossinidius_str._morsitans:0.127221,(94676563_Baumannia_cicadellinicola_str._Hc:0.347116,((71892323_Candidatus_Blochmannia_pennsylvanic:0.218466,33519997_Candidatus_Blochmannia_floridanus:0.275634)0.999000:0.241968,32490883_Wigglesworthia_glossinidia_endosymb:0.598823)0.243000:0.063302)0.974000:0.102743)0.993000:0.098991)0.926000:0.049988,((((((((22124824_Yersinia_pestis_KIM:0.000000,(45440509_Yersinia_pestis_biovar_Microtus_str:0.000000,(51595200_Yersinia_pseudotuberculosis_IP_3295:0.000000,(153949689_Yersinia_pseudotuberculosis_IP_3175:0.000000,16123430_Yersinia_pestis_CO92:0.002573)0.000000:0.000000)0.000000:0.000000)0.000000:0.000000)0.000000:0.000000,170025561_Yersinia_pseudotuberculosis_YPIII:0.000000)0.000000:0.000000,162419689_Yersinia_pestis_Angola:0.000000)0.000000:0.000000,145600168_Yersinia_pestis_Pestoides_F:0.000000)0.000000:0.000000,108808755_Yersinia_pestis_Antiqua:0.000000)0.000000:0.000000,108810988_Yersinia_pestis_Nepal516:0.000000)0.960000:0.014948,123443449_Yersinia_enterocolitica_subsp._ente:0.016622)0.999000:0.069461,157371984_Serratia_proteamaculans_568:0.087218)0.976000:0.049706)0.364000:0.041711,37525238_Photorhabdus_luminescens_subsp._lau:0.161166)1.000000:0.191868,(((52424305_Mannheimia_succiniciproducens_MBEL5:0.187333,152979659_Actinobacillus_succinogenes_130Z:0.202982)0.950000:0.068069,(((148825294_Haemophilus_influenzae_PittEE:0.000000,(148827624_Haemophilus_influenzae_PittGG:0.002551,16272373_Haemophilus_influenzae_Rd_KW20:0.002551)0.158000:0.002555)0.856000:0.009120,68249025_Haemophilus_influenzae_86-028NP:0.001091)1.000000:0.122518,(15603721_Pasteurella_multocida_subsp._multoc:0.114379,(113460446_Haemophilus_somnus_129PT:0.007719,170717996_Haemophilus_somnus_2336:0.000000)1.000000:0.165505)0.865000:0.059445)0.552000:0.024069)0.981000:0.123526,((165975501_Actinobacillus_pleuropneumoniae_ser:0.008835,126207531_Actinobacillus_pleuropneumoniae_L20:0.001755)0.991000:0.114809,33151510_Haemophilus_ducreyi_35000HP:0.188332)1.000000:0.192965)0.998000:0.206663)0.970000:0.074412,(((54310510_Photobacterium_profundum_SS9:0.235620,59713035_Vibrio_fischeri_ES114:0.217622)0.980000:0.113225,((((28899708_Vibrio_parahaemolyticus_RIMD_221063:0.054639,156972599_Vibrio_harveyi_ATCC_BAA-1116:0.050183)0.985000:0.060493,(27364601_Vibrio_vulnificus_CMCP6:0.000000,37681356_Vibrio_vulnificus_YJ016:0.000000)1.000000:0.126403)0.891000:0.041947,((15640342_Vibrio_cholerae_O1_biovar_eltor_str:0.000000,147674199_Vibrio_cholerae_O395:0.000000)0.993000:0.076308,XX_VfuA00050_:0.112470)1.000000:0.120502)0.807000:0.069513,152996690_Marinomonas_sp._MWYL1:0.253484)0.748000:0.071850)0.996000:0.134562,(((117618502_Aeromonas_hydrophila_subsp._hydroph:0.004525,145300960_Aeromonas_salmonicida_subsp._salmon:0.035914)1.000000:0.301155,((((((146293127_Shewanella_putrefaciens_CN-32:0.000000,120598796_Shewanella_sp._W3-18-1:0.002633)0.975000:0.029538,(((117920433_Shewanella_sp._ANA-3:0.002615,113970273_Shewanella_sp._MR-4:0.002610)0.776000:0.002614,114047536_Shewanella_sp._MR-7:0.000000)0.706000:0.008390,24373937_Shewanella_oneidensis_MR-1:0.019934)0.973000:0.028879)0.875000:0.017117,(160875497_Shewanella_baltica_OS195:0.000000,(126174302_Shewanella_baltica_OS155:0.000000,153000788_Shewanella_baltica_OS185:0.000000)0.000000:0.000000)0.968000:0.024443)0.996000:0.061096,(((170726675_Shewanella_woodyi_ATCC_51908:0.073684,157375425_Shewanella_sediminis_HAW-EB3:0.090027)0.817000:0.021964,127512893_Shewanella_loihica_PV-4:0.136491)0.739000:0.032259,(157961906_Shewanella_pealeana_ATCC_700345:0.034312,167623984_Shewanella_halifaxensis_HAW-EB4:0.044852)0.997000:0.071905)0.959000:0.032284)0.825000:0.027465,(91793135_Shewanella_denitrificans_OS217:0.131927,114563092_Shewanella_frigidimarina_NCIMB_400:0.124457)0.799000:0.041132)0.925000:0.073117,119774882_Shewanella_amazonensis_SB2B:0.130840)1.000000:0.348178)0.796000:0.046084,(77360659_Pseudoalteromonas_haloplanktis_TAC1:0.509753,(71277754_Colwellia_psychrerythraea_34H:0.591520,119945662_Psychromonas_ingrahamii_37:0.348839)0.252000:0.077806)0.950000:0.101909)0.916000:0.058315)0.970000:0.111860)0.948000:0.098292,34496566_Chromobacterium_violaceum_ATCC_1247:0.314312)0.997000:0.148603,((66046473_Pseudomonas_syringae_pv._syringae_B:0.036710,28870624_Pseudomonas_syringae_pv._tomato_str:0.014799)1.000000:0.187487,(70730624_Pseudomonas_fluorescens_Pf-5:0.111421,77459101_Pseudomonas_fluorescens_PfO-1:0.094002)0.995000:0.094356)0.307000:0.053980)1.000000:0.402589,170721420_Pseudomonas_putida_W619:0.025426)0.866000:0.055093,167033241_Pseudomonas_putida_GB-1:0.024241)1.000000:0.050633,148547287_Pseudomonas_putida_F1:0.002862,26990375_Pseudomonas_putida_KT2440:0.008314);
