# Supplementary material for: Genome-wide phylogenetic analysis of the pathogenic potential of Vibrio furnissii
Source: Front Microbiol. 2014 Aug 21;5:435. doi: 10.3389/fmicb.2014.00435 (PMC4139957; doi:10.3389/fmicb.2014.00435)
Supplement: Supplementary file 1 [file DataSheet1.ZIP › all_vfu_trees/VfuA00051.afa-gb-o.phylip_phyml_tree.txt]

((((((((83644695_Hahella_chejuensis_KCTC_2396:0.000000,83644429_Hahella_chejuensis_KCTC_2396:0.000000)0.000000:0.000000,83645017_Hahella_chejuensis_KCTC_2396:0.000000)0.000000:0.000000,83648551_Hahella_chejuensis_KCTC_2396:0.000000)0.000000:0.000000,83648874_Hahella_chejuensis_KCTC_2396:0.000000)0.955000:0.084169,XX_VfuA00051_:0.031876)0.981000:0.174339,(44896511_Bdellovibrio_bacteriovorus_HD100:0.279898,29337301_Chlamydia_muridarum_Nigg:0.240453)0.594000:0.055222)0.613000:0.029840,167630401_Heliobacterium_modesticaldum_Ice1:0.290796)0.664000:0.117984,51473409_Rickettsia_typhi_str._Wilmington:0.182793,150010506_Parabacteroides_distasonis_ATCC_850:0.249073);
