# Supplementary material for: Genome-wide phylogenetic analysis of the pathogenic potential of Vibrio furnissii
Source: Front Microbiol. 2014 Aug 21;5:435. doi: 10.3389/fmicb.2014.00435 (PMC4139957; doi:10.3389/fmicb.2014.00435)
Supplement: Supplementary file 1 [file DataSheet1.ZIP › all_vfu_trees/VfuA00053.afa-gb-o.phylip_phyml_tree.txt]

(24113929_Shigella_flexneri_2a_str._301:0.122549,XX_VfuA00053_:0.065887,28872565_Pseudomonas_syringae_pv._tomato_str:0.126350);
