# Supplementary material for: Genome-wide phylogenetic analysis of the pathogenic potential of Vibrio furnissii
Source: Front Microbiol. 2014 Aug 21;5:435. doi: 10.3389/fmicb.2014.00435 (PMC4139957; doi:10.3389/fmicb.2014.00435)
Supplement: Supplementary file 1 [file DataSheet1.ZIP › all_vfu_trees/VfuA00054.afa-gb-o.phylip_phyml_tree.txt]

((((((((((((((((((((((((((110807466_Shigella_flexneri_5_str._8401:0.000000,187733619_Shigella_boydii_CDC_3083-94:0.000000)0.000000:0.000000,56480453_Shigella_flexneri_2a_str._301:0.000000)0.000000:0.000000,(((89110178_Escherichia_coli_W3110:0.000000,82546195_Shigella_boydii_Sb227:0.000000)0.000000:0.000000,(16131690_Escherichia_coli_str._K-12_substr._:0.000000,(15804434_Escherichia_coli_O157_H7_EDL933:0.000000,(15834026_Escherichia_coli_O157_H7_str._Sakai:0.000000,(161486047_Escherichia_coli_CFT073:0.000000,(((170083322_Escherichia_coli_str._K-12_substr._:0.000000,170022136_Escherichia_coli_ATCC_8739:0.000000)0.000000:0.000000,((157157049_Escherichia_coli_E24377A:0.000000,(170683060_Escherichia_coli_SECEC_SMS-3-5:0.000000,(91213391_Escherichia_coli_UTI89:0.000000,110644188_Escherichia_coli_536:0.013178)0.000000:0.000000)0.000000:0.000000)0.000000:0.000000,157163318_Escherichia_coli_HS:0.000000)0.000000:0.000000)0.000000:0.000000,(117626122_Escherichia_coli_APEC_O1:0.000000,74314355_Shigella_sonnei_Ss046:0.000000)0.000000:0.000000)0.000000:0.000000)0.000000:0.000000)0.000000:0.000000)0.000000:0.000000)0.000000:0.000000)0.000000:0.000000,82778978_Shigella_dysenteriae_Sd197:0.000000)0.000000:0.000000)0.000000:0.000000,30064861_Shigella_flexneri_2a_str._2457T:0.000000)0.853000:0.028286,(((16762155_Salmonella_enterica_subsp._enterica:0.000000,29143644_Salmonella_enterica_subsp._enterica:0.000000)0.434000:0.000000,((157144471_Citrobacter_koseri_ATCC_BAA-895:0.000000,(161505513_Salmonella_enterica_subsp._arizonae:0.027547,(146313583_Enterobacter_sp._638:0.000000,152972827_Klebsiella_pneumoniae_subsp._pneumo:0.059560)0.750000:0.042059)0.000000:0.000000)0.852000:0.013763,((16767249_Salmonella_typhimurium_LT2:0.000000,(161617103_Salmonella_enterica_subsp._enterica:0.000000,56415833_Salmonella_enterica_subsp._enterica:0.013763)0.000000:0.000000)0.000000:0.000000,62182447_Salmonella_enterica_subsp._enterica:0.000000)0.461000:0.000000)0.854000:0.013817)0.001000:0.000000,156935834_Enterobacter_sakazakii_ATCC_BAA-894:0.059220)0.813000:0.027161)0.928000:0.108428,((((16123904_Yersinia_pestis_CO92:0.000000,(161484892_Yersinia_pestis_KIM:0.000000,((161511317_Yersinia_pestis_biovar_Microtus_str:0.000000,51594620_Yersinia_pseudotuberculosis_IP_3295:0.000000)0.000000:0.000000,(108810362_Yersinia_pestis_Nepal516:0.000000,((108809429_Yersinia_pestis_Antiqua:0.000000,145600638_Yersinia_pestis_Pestoides_F:0.000000)0.000000:0.000000,(153950711_Yersinia_pseudotuberculosis_IP_3175:0.000000,(170026146_Yersinia_pseudotuberculosis_YPIII:0.000000,162418986_Yersinia_pestis_Angola:0.000000)0.000000:0.000000)0.000000:0.000000)0.000000:0.000000)0.000000:0.000000)0.000000:0.000000)0.000000:0.000000)0.879000:0.034366,123440658_Yersinia_enterocolitica_subsp._ente:0.040429)0.863000:0.041674,50119166_Erwinia_carotovora_subsp._atrosepti:0.089704)0.781000:0.017717,157368508_Serratia_proteamaculans_568:0.100057)0.668000:0.068235)0.488000:0.032307,(85058095_Sodalis_glossinidius_str._morsitans:0.102161,94676701_Baumannia_cicadellinicola_str._Hc:0.528010)0.929000:0.194428)0.746000:0.073217,37528232_Photorhabdus_luminescens_subsp._lau:0.215660)0.959000:0.261423,((((((156972674_Vibrio_harveyi_ATCC_BAA-1116:0.000000,28899769_Vibrio_parahaemolyticus_RIMD_221063:0.012750)0.920000:0.072594,(27364375_Vibrio_vulnificus_CMCP6:0.000000,37681361_Vibrio_vulnificus_YJ016:0.000000)0.938000:0.091688)0.737000:0.038662,(15640339_Vibrio_cholerae_O1_biovar_eltor_str:0.000000,147673428_Vibrio_cholerae_O395:0.000000)0.952000:0.117728)0.817000:0.092783,XX_VfuA00054_:0.082601)0.688000:0.107871,59710669_Vibrio_fischeri_ES114:0.131329)0.169000:0.066383,54310589_Photobacterium_profundum_SS9:0.214218)0.680000:0.135924)0.530000:0.067956,(127511293_Shewanella_loihica_PV-4:0.052211,(((((119773565_Shewanella_amazonensis_SB2B:0.111087,(117918959_Shewanella_sp._ANA-3:0.000000,24372098_Shewanella_oneidensis_MR-1:0.027674)0.479000:0.013722)0.000000:0.000000,(113968849_Shewanella_sp._MR-4:0.000000,114049013_Shewanella_sp._MR-7:0.000000)0.461000:0.000000)0.871000:0.027004,(120597419_Shewanella_sp._W3-18-1:0.000000,146294440_Shewanella_putrefaciens_CN-32:0.000000)0.870000:0.028092)0.000000:0.000000,(153002366_Shewanella_baltica_OS185:0.000000,(160877090_Shewanella_baltica_OS195:0.000000,126172714_Shewanella_baltica_OS155:0.000000)0.000000:0.000000)0.735000:0.013481)0.221000:0.014260,((((157960349_Shewanella_pealeana_ATCC_700345:0.024898,167622524_Shewanella_halifaxensis_HAW-EB4:0.093167)0.847000:0.058089,(170728766_Shewanella_woodyi_ATCC_51908:0.055191,157373645_Shewanella_sediminis_HAW-EB3:0.064022)0.609000:0.042241)0.847000:0.063722,91794408_Shewanella_denitrificans_OS217:0.068556)0.615000:0.007266,114564551_Shewanella_frigidimarina_NCIMB_400:0.111985)0.734000:0.025596)0.237000:0.017266)1.000000:0.444275)0.720000:0.072795,((145301121_Aeromonas_salmonicida_subsp._salmon:0.014381,117619055_Aeromonas_hydrophila_subsp._hydroph:0.000000)1.000000:0.409857,(((71279498_Colwellia_psychrerythraea_34H:0.230942,77359081_Pseudoalteromonas_haloplanktis_TAC1:0.156771)0.883000:0.197653,119946794_Psychromonas_ingrahamii_37:0.454727)0.000000:0.000000,(109897316_Pseudoalteromonas_atlantica_T6c:0.312899,56461459_Idiomarina_loihiensis_L2TR:0.941918)0.867000:0.270756)0.845000:0.117831)0.662000:0.041382)0.187000:0.197878,((170727969_Shewanella_woodyi_ATCC_51908:0.168577,59714101_Vibrio_fischeri_ES114:0.167464)0.857000:0.209989,156977452_Vibrio_harveyi_ATCC_BAA-1116:0.519486)0.850000:0.239905)0.944000:0.333400,(((33598661_Bordetella_parapertussis_12822:0.000000,(33603613_Bordetella_bronchiseptica_RB50:0.000000,33591591_Bordetella_pertussis_Tohama_I:0.000000)0.000000:0.000000)0.935000:0.126025,91783980_Burkholderia_xenovorans_LB400:0.194105)0.675000:0.089652,73537600_Ralstonia_eutropha_JMP134:0.176436)0.986000:0.411698)0.761000:0.094630,120608872_Acidovorax_avenae_subsp._citrulli_A:0.759903)0.229000:0.036648,77461674_Pseudomonas_fluorescens_PfO-1:1.024862)0.828000:0.123313,(111024962_Rhodococcus_sp._RHA1:0.000000,111026264_Rhodococcus_sp._RHA1:0.000000)0.994000:0.363885)0.841000:0.082893,(118602747_Candidatus_Ruthia_magnifica_str._Cm:0.592151,((121999060_Halorhodospira_halophila_SL1:0.559235,119899785_Azoarcus_sp._BH72:0.239023)0.797000:0.077089,56476400_Azoarcus_sp._EbN1:0.367759)0.563000:0.004765)0.811000:0.035702)0.748000:0.055594,((74318581_Thiobacillus_denitrificans_ATCC_252:0.205853,114321677_Alkalilimnicola_ehrlichei_MLHE-1:0.428676)0.320000:0.101103,((114331040_Nitrosomonas_eutropha_C91:0.032925,30248608_Nitrosomonas_europaea_ATCC_19718:0.080700)0.956000:0.183389,(((16761025_Salmonella_enterica_subsp._enterica:0.000000,(29141279_Salmonella_enterica_subsp._enterica:0.000000,(56413003_Salmonella_enterica_subsp._enterica:0.000000,161613227_Salmonella_enterica_subsp._enterica:0.000000)0.000000:0.000000)0.000000:0.000000)0.455000:0.000000,16765423_Salmonella_typhimurium_LT2:0.013681)0.979000:0.302957,119944538_Psychromonas_ingrahamii_37:0.274560)0.966000:0.309722)0.846000:0.109459)0.378000:0.044173)0.716000:0.019529,91774387_Methylobacillus_flagellatus_KT:0.235693)0.810000:0.039238,82703799_Nitrosospira_multiformis_ATCC_25196:0.105188)0.788000:0.031644,((71905921_Dechloromonas_aromatica_RCB:0.230005,((((120610657_Acidovorax_avenae_subsp._citrulli_A:0.106222,(121595302_Acidovorax_sp._JS42:0.053871,89902068_Rhodoferax_ferrireducens_T118:0.214448)0.847000:0.054929)0.311000:0.024280,(160897635_Delftia_acidovorans_SPH-1:0.070334,121606094_Polaromonas_naphthalenivorans_CJ2:0.172693)0.652000:0.015168)0.896000:0.081380,((((((172061450_Burkholderia_ambifaria_MC40-6:0.000000,(115352588_Burkholderia_ambifaria_AMMD:0.000000,((161523985_Burkholderia_multivorans_ATCC_17616:0.014163,134296663_Burkholderia_vietnamiensis_G4:0.013994)0.000000:0.000000,((78067291_Burkholderia_sp._383:0.000000,107023428_Burkholderia_cenocepacia_AU_1054:0.000000)0.000000:0.000000,(116690510_Burkholderia_cenocepacia_HI2424:0.000000,170733851_Burkholderia_cenocepacia_MC0-3:0.000000)0.000000:0.000000)0.777000:0.013897)0.635000:0.013985)0.598000:0.013958)0.929000:0.008639,((53725931_Burkholderia_mallei_ATCC_23344:0.000000,(126441021_Burkholderia_pseudomallei_668:0.000000,(126454941_Burkholderia_pseudomallei_1106a:0.000000,126449814_Burkholderia_mallei_NCTC_10247:0.000000)0.000000:0.000000)0.000000:0.000000)0.000000:0.000000,((53718569_Burkholderia_pseudomallei_K96243:0.000000,76811067_Burkholderia_pseudomallei_1710b:0.000000)0.000000:0.000000,(121601344_Burkholderia_mallei_SAVP1:0.000000,124384933_Burkholderia_mallei_NCTC_10229:0.000000)0.000000:0.000000)0.000000:0.000000)0.918000:0.012714)0.747000:0.007043,83718430_Burkholderia_thailandensis_E264:0.000000)0.709000:0.012312,91784951_Burkholderia_xenovorans_LB400:0.061195)0.989000:0.154623,(((94311793_Ralstonia_metallidurans_CH34:0.000000,((73542407_Ralstonia_eutropha_JMP134:0.036321,113868978_Ralstonia_eutropha_H16:0.009769)0.961000:0.083630,17547153_Ralstonia_solanacearum_GMI1000:0.074364)0.001000:0.000000)0.884000:0.070026,(145589904_Polynucleobacter_sp._QLW-P1DMWA-1:0.027916,171464041_Polynucleobacter_necessarius_STIR1:0.104812)0.989000:0.192688)0.844000:0.084213,124266319_Methylibium_petroleiphilum_PM1:0.204881)0.360000:0.015821)0.648000:0.016512,((187478857_Bordetella_avium_197N:0.096043,(163856302_Bordetella_petrii_DSM_12804:0.075421,((33602186_Bordetella_bronchiseptica_RB50:0.000000,33596519_Bordetella_parapertussis_12822:0.000000)0.859000:0.014596,33592878_Bordetella_pertussis_Tohama_I:0.000000)0.900000:0.037075)0.381000:0.034518)0.930000:0.092144,(152981474_Janthinobacterium_sp._Marseille:0.210030,134094001_Herminiimonas_arsenicoxydans:0.115653)0.266000:0.040510)0.747000:0.025538)0.859000:0.054571)0.426000:0.078526,71908850_Dechloromonas_aromatica_RCB:0.399238)0.461000:0.039245)0.079000:0.038666,34499239_Chromobacterium_violaceum_ATCC_1247:0.077782)0.837000:0.060013)0.933000:0.207596,91777388_Burkholderia_xenovorans_LB400:0.233094)0.999000:0.529649,15794464_Neisseria_meningitidis_Z2491:0.013318)0.001000:0.000000,121635065_Neisseria_meningitidis_FAM18:0.000000)0.000000:0.000000,59801086_Neisseria_gonorrhoeae_FA_1090:0.026799)0.786000:0.013403,161870229_Neisseria_meningitidis_053442:0.013394,15677224_Neisseria_meningitidis_MC58:0.013306);
