# Supplementary material for: Genome-wide phylogenetic analysis of the pathogenic potential of Vibrio furnissii
Source: Front Microbiol. 2014 Aug 21;5:435. doi: 10.3389/fmicb.2014.00435 (PMC4139957; doi:10.3389/fmicb.2014.00435)
Supplement: Supplementary file 1 [file DataSheet1.ZIP › all_vfu_trees/VfuA00055.afa-gb-o.phylip_phyml_tree.txt]

((59710668_Vibrio_fischeri_ES114:0.423009,(((28899770_Vibrio_parahaemolyticus_RIMD_221063:0.051981,156972675_Vibrio_harveyi_ATCC_BAA-1116:0.024507)0.916000:0.090846,(27364376_Vibrio_vulnificus_CMCP6:0.000000,37681362_Vibrio_vulnificus_YJ016:0.000000)0.992000:0.187400)0.942000:0.170047,XX_VfuA00055_:0.059880)0.175000:0.126631)0.989000:0.292742,15640338_Vibrio_cholerae_O1_biovar_eltor_str:0.000000,147675441_Vibrio_cholerae_O395:0.000000);
