# Supplementary material for: Genome-wide phylogenetic analysis of the pathogenic potential of Vibrio furnissii
Source: Front Microbiol. 2014 Aug 21;5:435. doi: 10.3389/fmicb.2014.00435 (PMC4139957; doi:10.3389/fmicb.2014.00435)
Supplement: Supplementary file 1 [file DataSheet1.ZIP › all_vfu_trees/VfuA00056.afa-gb-o.phylip_phyml_tree.txt]

(((((((((((((((((((((((((((((((((((((((((((((((((16131689_Escherichia_coli_str._K-12_substr._:0.000000,(74314354_Shigella_sonnei_Ss046:0.000000,(91213390_Escherichia_coli_UTI89:0.000000,(117626121_Escherichia_coli_APEC_O1:0.000000,(157155071_Escherichia_coli_E24377A:0.000000,(170022137_Escherichia_coli_ATCC_8739:0.000000,(170083321_Escherichia_coli_str._K-12_substr._:0.000000,(110644187_Escherichia_coli_536:0.000000,(82546194_Shigella_boydii_Sb227:0.000000,(187734223_Shigella_boydii_CDC_3083-94:0.000000,(157163317_Escherichia_coli_HS:0.000000,(24115137_Shigella_flexneri_2a_str._301:0.000000,82778979_Shigella_dysenteriae_Sd197:0.016116)0.000000:0.000000)0.000000:0.000000)0.000000:0.000000)0.000000:0.000000)0.000000:0.000000)0.000000:0.000000)0.000000:0.000000)0.000000:0.000000)0.000000:0.000000)0.000000:0.000000)0.000000:0.000000)0.000000:0.000000,89110179_Escherichia_coli_W3110:0.000000)0.000000:0.000000,26250609_Escherichia_coli_CFT073:0.000000)0.000000:0.000000,170682759_Escherichia_coli_SECEC_SMS-3-5:0.000000)0.000000:0.000000,15804433_Escherichia_coli_O157_H7_EDL933:0.000000)0.000000:0.000000,15834025_Escherichia_coli_O157_H7_str._Sakai:0.000000)0.000000:0.000000,110807467_Shigella_flexneri_5_str._8401:0.000000)0.000000:0.000000,30064862_Shigella_flexneri_2a_str._2457T:0.000000)0.444000:0.000000,(((((((16762156_Salmonella_enterica_subsp._enterica:0.000000,(56415832_Salmonella_enterica_subsp._enterica:0.000000,161617102_Salmonella_enterica_subsp._enterica:0.007968)0.000000:0.000000)0.000000:0.000000,16767248_Salmonella_typhimurium_LT2:0.000000)0.000000:0.000000,29143645_Salmonella_enterica_subsp._enterica:0.000000)0.000000:0.000000,62182446_Salmonella_enterica_subsp._enterica:0.000000)0.838000:0.007960,161505514_Salmonella_enterica_subsp._arizonae:0.000000)0.883000:0.016473,156935835_Enterobacter_sakazakii_ATCC_BAA-894:0.049380)0.744000:0.007496,(152972826_Klebsiella_pneumoniae_subsp._pneumo:0.000000,157144470_Citrobacter_koseri_ATCC_BAA-895:0.000000)0.485000:0.000000)0.548000:0.007902)0.761000:0.008370,146313584_Enterobacter_sp._638:0.008792)0.934000:0.030672,((37528233_Photorhabdus_luminescens_subsp._lau:0.031655,50119165_Erwinia_carotovora_subsp._atrosepti:0.024643)0.784000:0.008178,(((51594619_Yersinia_pseudotuberculosis_IP_3295:0.000000,153948611_Yersinia_pseudotuberculosis_IP_3175:0.000000)0.000000:0.000000,(170026147_Yersinia_pseudotuberculosis_YPIII:0.000000,((16123905_Yersinia_pestis_CO92:0.000000,(161484893_Yersinia_pestis_KIM:0.000000,161511318_Yersinia_pestis_biovar_Microtus_str:0.000000)0.000000:0.000000)0.000000:0.000000,(162139454_Yersinia_pestis_Nepal516:0.000000,(162100160_Yersinia_pestis_Antiqua:0.000000,(162418443_Yersinia_pestis_Angola:0.000000,145600639_Yersinia_pestis_Pestoides_F:0.000000)0.000000:0.000000)0.000000:0.000000)0.000000:0.000000)0.000000:0.000000)0.000000:0.000000)0.781000:0.007856,123440657_Yersinia_enterocolitica_subsp._ente:0.007919)0.933000:0.024777)0.807000:0.014575)0.332000:0.017728,157368507_Serratia_proteamaculans_568:0.002108)0.869000:0.040924,85058094_Sodalis_glossinidius_str._morsitans:0.040665)0.863000:0.023914,(71892388_Candidatus_Blochmannia_pennsylvanic:0.067981,33520056_Candidatus_Blochmannia_floridanus:0.100302)0.998000:0.139593)0.754000:0.010719,((54310591_Photobacterium_profundum_SS9:0.043891,(((156972676_Vibrio_harveyi_ATCC_BAA-1116:0.023115,28899771_Vibrio_parahaemolyticus_RIMD_221063:0.000000)0.927000:0.031438,(37681363_Vibrio_vulnificus_YJ016:0.007666,27364377_Vibrio_vulnificus_CMCP6:0.000000)0.988000:0.070156)0.220000:0.010339,(59710667_Vibrio_fischeri_ES114:0.056602,(XX_VfuA00056_:0.032417,(15640337_Vibrio_cholerae_O1_biovar_eltor_str:0.000000,147675017_Vibrio_cholerae_O395:0.000000)0.985000:0.075059)0.646000:0.038775)0.743000:0.040487)0.854000:0.022516)0.985000:0.075280,((((126208903_Actinobacillus_pleuropneumoniae_L20:0.008193,165976874_Actinobacillus_pleuropneumoniae_ser:0.024887)0.852000:0.025540,33151448_Haemophilus_ducreyi_35000HP:0.041450)0.959000:0.051648,15602083_Pasteurella_multocida_subsp._multoc:0.038531)0.471000:0.009781,(113460619_Haemophilus_somnus_129PT:0.000000,170718944_Haemophilus_somnus_2336:0.000000)0.921000:0.038712)0.903000:0.041032)0.809000:0.015989)0.761000:0.009008,71278971_Colwellia_psychrerythraea_34H:0.093548)0.345000:0.015699,(145301122_Aeromonas_salmonicida_subsp._salmon:0.007961,117620729_Aeromonas_hydrophila_subsp._hydroph:0.000000)0.788000:0.008742)0.875000:0.025497,((77359082_Pseudoalteromonas_haloplanktis_TAC1:0.057645,56461460_Idiomarina_loihiensis_L2TR:0.060104)0.698000:0.007705,((((((((134094273_Herminiimonas_arsenicoxydans:0.000000,152980595_Janthinobacterium_sp._Marseille:0.008060)0.730000:0.007477,89898952_Rhodoferax_ferrireducens_T118:0.060264)0.984000:0.061190,(((30249793_Nitrosomonas_europaea_ATCC_19718:0.032544,114331125_Nitrosomonas_eutropha_C91:0.000000)0.809000:0.023749,((56476698_Azoarcus_sp._EbN1:0.025190,71906055_Dechloromonas_aromatica_RCB:0.082913)0.836000:0.018716,119899947_Azoarcus_sp._BH72:0.016777)0.959000:0.041285)0.733000:0.012454,74316122_Thiobacillus_denitrificans_ATCC_252:0.047680)0.459000:0.016026)0.000000:0.000000,((((113868815_Ralstonia_eutropha_H16:0.013902,94311630_Ralstonia_metallidurans_CH34:0.023480)0.626000:0.003092,73540469_Ralstonia_eutropha_JMP134:0.000000)0.962000:0.050664,17545427_Ralstonia_solanacearum_GMI1000:0.047016)0.892000:0.027232,(((((115350865_Burkholderia_ambifaria_AMMD:0.000000,(172059879_Burkholderia_ambifaria_MC40-6:0.000000,134294981_Burkholderia_vietnamiensis_G4:0.000000)0.000000:0.000000)0.829000:0.008032,(((107022031_Burkholderia_cenocepacia_AU_1054:0.000000,(116688975_Burkholderia_cenocepacia_HI2424:0.000000,170732266_Burkholderia_cenocepacia_MC0-3:0.000000)0.000000:0.000000)0.000000:0.000000,161525615_Burkholderia_multivorans_ATCC_17616:0.000000)0.000000:0.000000,78065525_Burkholderia_sp._383:0.000000)0.460000:0.000000)0.895000:0.017810,((53720241_Burkholderia_pseudomallei_K96243:0.000000,(126441861_Burkholderia_pseudomallei_668:0.000000,(126454327_Burkholderia_pseudomallei_1106a:0.000000,(76808793_Burkholderia_pseudomallei_1710b:0.000000,(53725926_Burkholderia_mallei_ATCC_23344:0.000000,(121601600_Burkholderia_mallei_SAVP1:0.000000,(126451203_Burkholderia_mallei_NCTC_10247:0.000000,124384932_Burkholderia_mallei_NCTC_10229:0.000000)0.000000:0.000000)0.000000:0.000000)0.000000:0.000000)0.000000:0.000000)0.000000:0.000000)0.000000:0.000000)0.463000:0.000000,83719856_Burkholderia_thailandensis_E264:0.008141)0.898000:0.022757)0.001000:0.000000,91784903_Burkholderia_xenovorans_LB400:0.024547)0.908000:0.030803,82703723_Nitrosospira_multiformis_ATCC_25196:0.032916)0.735000:0.009429)0.909000:0.016678)0.764000:0.012495,((((15677542_Neisseria_meningitidis_MC58:0.000000,(121635334_Neisseria_meningitidis_FAM18:0.000000,(161870542_Neisseria_meningitidis_053442:0.000000,59801695_Neisseria_gonorrhoeae_FA_1090:0.007896)0.000000:0.000000)0.000000:0.000000)0.000000:0.000000,15794835_Neisseria_meningitidis_Z2491:0.007915)0.856000:0.022042,34499559_Chromobacterium_violaceum_ATCC_1247:0.054373)0.870000:0.031274,(171059606_Leptothrix_cholodnii_SP-6:0.057881,(((((33600358_Bordetella_bronchiseptica_RB50:0.000000,33592201_Bordetella_pertussis_Tohama_I:0.000000)0.480000:0.000000,33595830_Bordetella_parapertussis_12822:0.008046)0.868000:0.021696,163857946_Bordetella_petrii_DSM_12804:0.029056)0.729000:0.034255,187477359_Bordetella_avium_197N:0.053908)0.924000:0.048853,124268120_Methylibium_petroleiphilum_PM1:0.121108)0.088000:0.019674)0.949000:0.052422)0.840000:0.016021)0.832000:0.020227,121595528_Acidovorax_sp._JS42:0.098609)0.884000:0.028837,((((90023297_Saccharophagus_degradans_2-40:0.067427,(((83643189_Hahella_chejuensis_KCTC_2396:0.048161,(121999061_Halorhodospira_halophila_SL1:0.115724,53802803_Methylococcus_capsulatus_str._Bath:0.089385)0.568000:0.030576)0.841000:0.010825,(114321678_Alkalilimnicola_ehrlichei_MLHE-1:0.050210,110835326_Alcanivorax_borkumensis_SK2:0.024641)0.774000:0.003792)0.729000:0.003053,120553419_Marinobacter_aquaeolei_VT8:0.060157)0.860000:0.017348)0.797000:0.016650,77163746_Nitrosococcus_oceani_ATCC_19707:0.065867)0.885000:0.024853,(148361265_Legionella_pneumophila_str._Corby:0.000000,(54298934_Legionella_pneumophila_str._Paris:0.000000,(52843127_Legionella_pneumophila_subsp._pneum:0.000000,54295772_Legionella_pneumophila_str._Lens:0.000000)0.000000:0.000000)0.000000:0.000000)0.999000:0.123482)0.350000:0.016792,92112718_Chromohalobacter_salexigens_DSM_304:0.056069)0.760000:0.009244)0.756000:0.008826,((146280939_Pseudomonas_stutzeri_A1501:0.047261,146305351_Pseudomonas_mendocina_ymp:0.023271)0.807000:0.015684,((((70733265_Pseudomonas_fluorescens_Pf-5:0.015455,77461675_Pseudomonas_fluorescens_PfO-1:0.016736)0.774000:0.015392,(28872353_Pseudomonas_syringae_pv._tomato_str:0.000000,(71736847_Pseudomonas_syringae_pv._phaseolico:0.000000,66043572_Pseudomonas_syringae_pv._syringae_B:0.000000)0.000000:0.000000)0.894000:0.017210)0.855000:0.017129,(15600430_Pseudomonas_aeruginosa_PAO1:0.000000,(116053384_Pseudomonas_aeruginosa_UCBPP-PA14:0.000000,152989050_Pseudomonas_aeruginosa_PA7:0.000000)0.000000:0.000000)0.959000:0.042879)0.726000:0.016078,((((148550322_Pseudomonas_putida_F1:0.000000,26991889_Pseudomonas_putida_KT2440:0.000000)0.000000:0.000000,104784234_Pseudomonas_entomophila_L48:0.000000)0.000000:0.000000,170724193_Pseudomonas_putida_W619:0.000000)0.478000:0.000000,167036261_Pseudomonas_putida_GB-1:0.007976)0.883000:0.023683)0.820000:0.016510)0.897000:0.022705)0.891000:0.024180)0.902000:0.024609)0.898000:0.036483,(119946795_Psychromonas_ingrahamii_37:0.085785,(((((167622525_Shewanella_halifaxensis_HAW-EB4:0.008083,(170728765_Shewanella_woodyi_ATCC_51908:0.008103,157373646_Shewanella_sediminis_HAW-EB3:0.000000)0.757000:0.008088)0.486000:0.000000,157960350_Shewanella_pealeana_ATCC_700345:0.000000)0.000000:0.000000,(((120597420_Shewanella_sp._W3-18-1:0.000000,146294439_Shewanella_putrefaciens_CN-32:0.000000)0.857000:0.008067,((91794409_Shewanella_denitrificans_OS217:0.016385,119773566_Shewanella_amazonensis_SB2B:0.008051)0.003000:0.000000,114564550_Shewanella_frigidimarina_NCIMB_400:0.008088)0.804000:0.016310)0.000000:0.000000,(126172715_Shewanella_baltica_OS155:0.000000,(153002365_Shewanella_baltica_OS185:0.000000,160877089_Shewanella_baltica_OS195:0.000000)0.000000:0.000000)0.000000:0.000000)0.914000:0.008173)0.000000:0.000000,127511294_Shewanella_loihica_PV-4:0.024383)0.003000:0.000000,((113968850_Shewanella_sp._MR-4:0.000000,114049012_Shewanella_sp._MR-7:0.000000)0.000000:0.000000,(117918960_Shewanella_sp._ANA-3:0.000000,24372100_Shewanella_oneidensis_MR-1:0.000000)0.000000:0.000000)0.768000:0.016181)0.953000:0.057713)0.704000:0.027970)0.899000:0.055014,32490870_Wigglesworthia_glossinidia_endosymb:0.239784)0.794000:0.039864,((117923558_Magnetococcus_sp._MC-1:0.403640,((((90426252_Rhodopseudomonas_palustris_BisB18:0.076199,(115526730_Rhodopseudomonas_palustris_BisA53:0.069645,((91978787_Rhodopseudomonas_palustris_BisB5:0.008199,39934008_Rhodopseudomonas_palustris_CGA009:0.058292)0.862000:0.027451,86751576_Rhodopseudomonas_palustris_HaA2:0.014683)0.939000:0.051338)0.482000:0.010305)0.912000:0.085888,27382740_Bradyrhizobium_japonicum_USDA_110:0.177725)0.867000:0.063641,(((150378232_Sinorhizobium_medicae_WSM419:0.017259,16263152_Sinorhizobium_meliloti_1021:0.031594)0.914000:0.064863,159186148_Agrobacterium_tumefaciens_str._C58:0.140413)0.672000:0.047286,(((163844475_Brucella_suis_ATCC_23445:0.000000,(23500047_Brucella_suis_1330:0.000000,(161620368_Brucella_canis_ATCC_23365:0.000000,17989302_Brucella_melitensis_16M:0.000000)0.000000:0.000000)0.000000:0.000000)0.463000:0.000000,148557867_Brucella_ovis_ATCC_25840:0.008250)0.928000:0.045291,153010441_Ochrobactrum_anthropi_ATCC_49188:0.037433)0.920000:0.061313)0.956000:0.105230)0.860000:0.060186,((((77464036_Rhodobacter_sphaeroides_2.4.1:0.000000,126462880_Rhodobacter_sphaeroides_ATCC_17029:0.000000)0.506000:0.000000,146278423_Rhodobacter_sphaeroides_ATCC_17025:0.033518)0.970000:0.127012,119386931_Paracoccus_denitrificans_PD1222:0.142695)0.964000:0.156735,110347092_Mesorhizobium_sp._BNC1:0.273508)0.250000:0.072242)0.870000:0.063535)0.864000:0.050000,((((167644326_Caulobacter_sp._K31:0.000000,16124568_Caulobacter_crescentus_CB15:0.008007)0.967000:0.046118,(154251093_Parvibaculum_lavamentivorans_DS-1:0.033751,(114570801_Maricaulis_maris_MCS10:0.048400,(83309333_Magnetospirillum_magneticum_AMB-1:0.058048,83591913_Rhodospirillum_rubrum_ATCC_11170:0.035690)0.737000:0.024060)0.047000:0.012400)0.672000:0.019792)0.922000:0.034509,((58584637_Wolbachia_endosymbiont_strain_TRS_o:0.032832,42521108_Wolbachia_endosymbiont_of_Drosophil:0.013964)0.936000:0.056890,(56417243_Anaplasma_marginale_str._St._Maries:0.048429,88607464_Anaplasma_phagocytophilum_HZ:0.107098)0.963000:0.084019)0.936000:0.054854)0.904000:0.042932,(((((157964967_Rickettsia_massiliae_MTU5:0.007884,(15893194_Rickettsia_conorii_str._Malish_7:0.000000,(157829103_Rickettsia_rickettsii_str._Sheila_S:0.000000,165933828_Rickettsia_rickettsii_str._Iowa:0.000000)0.000000:0.000000)0.896000:0.015836)0.867000:0.015583,(67459691_Rickettsia_felis_URRWXCal2:0.000000,157804204_Rickettsia_canadensis_str._McKiel:0.031273)0.205000:0.007724)0.493000:0.011540,(157826282_Rickettsia_akari_str._Hartford:0.007956,(51473989_Rickettsia_typhi_str._Wilmington:0.015606,15604652_Rickettsia_prowazekii_str._Madrid_E:0.000000)0.986000:0.047536)0.634000:0.004022)0.726000:0.034526,(157827681_Rickettsia_bellii_OSU_85-389:0.000000,91204987_Rickettsia_bellii_RML369-C:0.007641)0.914000:0.042488)0.996000:0.136563,148285176_Orientia_tsutsugamushi_Boryong:0.106703)0.919000:0.072245)0.711000:0.031559)0.861000:0.025574)0.983000:0.154593,((((((((158335192_Acaryochloris_marina_MBIC11017:0.069708,22299768_Thermosynechococcus_elongatus_BP-1:0.099373)0.508000:0.019461,(170077731_Synechococcus_sp._PCC_7002:0.074378,16329469_Synechocystis_sp._PCC_6803:0.019757)0.844000:0.024846)0.062000:0.005281,(75909913_Anabaena_variabilis_ATCC_29413:0.000000,17228603_Nostoc_sp._PCC_7120:0.008108)0.959000:0.033370)0.870000:0.016922,166363920_Microcystis_aeruginosa_NIES-843:0.008535)0.877000:0.022884,(56751531_Synechococcus_elongatus_PCC_6301:0.000000,81301397_Synechococcus_elongatus_PCC_7942:0.000000)0.972000:0.062038)0.904000:0.041172,37522579_Gloeobacter_violaceus_PCC_7421:0.190149)0.822000:0.037152,((159903577_Prochlorococcus_marinus_str._MIT_92:0.085105,33240497_Prochlorococcus_marinus_subsp._mari:0.014062)0.909000:0.050526,(((((78212663_Synechococcus_sp._CC9605:0.000000,(78184898_Synechococcus_sp._CC9902:0.000000,(33865540_Synechococcus_sp._WH_8102:0.000000,148239369_Synechococcus_sp._WH_7803:0.008245)0.000000:0.000000)0.000000:0.000000)0.470000:0.000000,113953763_Synechococcus_sp._CC9311:0.016916)0.876000:0.017485,(33862670_Prochlorococcus_marinus_str._MIT_93:0.000000,124023590_Prochlorococcus_marinus_str._MIT_93:0.000000)0.972000:0.042528)0.756000:0.007954,148242253_Synechococcus_sp._RCC307:0.042585)0.900000:0.029751,(72381890_Prochlorococcus_marinus_str._NATL2A:0.016410,124025380_Prochlorococcus_marinus_str._NATL1A:0.000000)0.972000:0.050551)0.558000:0.019593)0.948000:0.069927)0.791000:0.078453,(86610312_Synechococcus_sp._JA-2-3Ba:0.027412,86606042_Synechococcus_sp._JA-3-3Ab:0.007429)0.896000:0.136495)1.000000:0.334307)0.257000:0.041829,((((((159036708_Salinispora_arenicola_CNS-205:0.390258,169629851_Mycobacterium_abscessus:0.437321)0.564000:0.167655,((15595451_Pseudomonas_aeruginosa_PAO1:0.008144,116053967_Pseudomonas_aeruginosa_UCBPP-PA14:0.000000)0.877000:0.049666,152987714_Pseudomonas_aeruginosa_PA7:0.017265)0.998000:0.493870)0.944000:0.201729,(56477195_Azoarcus_sp._EbN1:0.559682,(55380295_Haloarcula_marismortui_ATCC_43049:0.267568,76802345_Natronomonas_pharaonis_DSM_2160:0.329522)1.000000:0.608721)0.174000:0.031496)0.779000:0.096839,((148553827_Sphingomonas_wittichii_RW1:0.464505,41407735_Mycobacterium_avium_subsp._paratube:0.389197)0.627000:0.071593,(((56477197_Azoarcus_sp._EbN1:0.401824,78223309_Geobacter_metallireducens_GS-15:0.303240)0.976000:0.238393,56478650_Azoarcus_sp._EbN1:0.470782)0.676000:0.139844,((58616487_Azoarcus_sp._EbN1:0.418003,(15920229_Sulfolobus_tokodaii_str._7:0.122148,70607772_Sulfolobus_acidocaldarius_DSM_639:0.117158)0.993000:0.307018)0.536000:0.118160,110635255_Mesorhizobium_sp._BNC1:0.319882)0.276000:0.021316)0.539000:0.084449)0.947000:0.205116)0.492000:0.075706,((146275487_Novosphingobium_aromaticivorans_DSM:0.484211,83589249_Moorella_thermoacetica_ATCC_39073:0.172449)0.180000:0.091812,((((157148280_Citrobacter_koseri_ATCC_BAA-895:0.000000,(((((((((161502019_Salmonella_enterica_subsp._arizonae:0.008346,62181422_Salmonella_enterica_subsp._enterica:0.008344)0.000000:0.000000,(16761694_Salmonella_enterica_subsp._enterica:0.000000,(29143178_Salmonella_enterica_subsp._enterica:0.000000,56414870_Salmonella_enterica_subsp._enterica:0.000000)0.000000:0.000000)0.912000:0.008347)0.000000:0.000000,157156336_Escherichia_coli_E24377A:0.000000)0.000000:0.000000,152971619_Klebsiella_pneumoniae_subsp._pneumo:0.000000)0.000000:0.000000,(24114033_Shigella_flexneri_2a_str._301:0.000000,(30064096_Shigella_flexneri_2a_str._2457T:0.000000,(110806631_Shigella_flexneri_5_str._8401:0.000000,50120010_Erwinia_carotovora_subsp._atrosepti:0.002630)0.000000:0.002630)0.000000:0.002630)0.000000:0.002630)0.000000:0.000000,161615843_Salmonella_enterica_subsp._enterica:0.000000)0.000000:0.000000,16766228_Salmonella_typhimurium_LT2:0.000000)0.461000:0.000000,170681645_Escherichia_coli_SECEC_SMS-3-5:0.008352)0.779000:0.008383,((15803255_Escherichia_coli_O157_H7_EDL933:0.000000,15832846_Escherichia_coli_O157_H7_str._Sakai:0.000000)0.481000:0.000000,82778105_Shigella_dysenteriae_Sd197:0.016833)0.759000:0.008401)0.000000:0.000000)0.839000:0.008403,156932766_Enterobacter_sakazakii_ATCC_BAA-894:0.000000)0.950000:0.100766,134098658_Saccharopolyspora_erythraea_NRRL_23:0.115140)0.895000:0.102790,(((52078875_Bacillus_licheniformis_ATCC_14580:0.000000,52784247_Bacillus_licheniformis_ATCC_14580:0.000000)0.996000:0.058724,154684850_Bacillus_amyloliquefaciens_FZB42:0.007982)0.406000:0.008257,16077432_Bacillus_subtilis_subsp._subtilis_s:0.000000)0.991000:0.218902)0.850000:0.083733)1.000000:0.438618)0.827000:0.057703,(148264565_Geobacter_uraniireducens_Rf4:0.742933,(((((113869314_Ralstonia_eutropha_H16:0.000000,73542755_Ralstonia_eutropha_JMP134:0.040597)0.989000:0.133328,((78061486_Burkholderia_sp._383:0.017270,161520158_Burkholderia_multivorans_ATCC_17616:0.007325)0.948000:0.081205,77459652_Pseudomonas_fluorescens_PfO-1:0.085982)0.923000:0.086787)0.365000:0.056086,(16263884_Sinorhizobium_meliloti_1021:0.027355,150376144_Sinorhizobium_medicae_WSM419:0.021415)0.918000:0.102746)0.999000:0.506040,((((91781117_Burkholderia_xenovorans_LB400:0.008006,91778976_Burkholderia_xenovorans_LB400:0.027368)0.857000:0.057086,116696382_Ralstonia_eutropha_H16:0.147503)0.974000:0.246437,((153012087_Ochrobactrum_anthropi_ATCC_49188:0.036403,(16263649_Sinorhizobium_meliloti_1021:0.034057,119387661_Paracoccus_denitrificans_PD1222:0.025309)0.849000:0.027504)0.964000:0.124807,91781174_Burkholderia_xenovorans_LB400:0.010725)0.970000:0.252250)0.989000:0.366683,91777598_Burkholderia_xenovorans_LB400:0.648953)0.818000:0.097134)0.702000:0.038693,(56477193_Azoarcus_sp._EbN1:0.405127,(91777778_Burkholderia_xenovorans_LB400:0.566407,(((((158319416_Alkaliphilus_oremlandii_OhILAs:0.181428,150392262_Alkaliphilus_metalliredigens_QYMF:0.082004)0.999000:0.235495,78043702_Carboxydothermus_hydrogenoformans_Z:0.128715)0.982000:0.135011,(56410465_Geobacillus_kaustophilus_HTA426:0.171694,(147676831_Pelotomaculum_thermopropionicum_SI:0.158981,((((170739607_Methylobacterium_sp._4-46:0.041171,170751116_Methylobacterium_radiotolerans_JCM_:0.061832)0.966000:0.123672,91783743_Burkholderia_xenovorans_LB400:0.192790)0.648000:0.021646,159046256_Dinoroseobacter_shibae_DFL_12:0.176461)0.909000:0.080922,(90422362_Rhodopseudomonas_palustris_BisB18:0.078975,27378642_Bradyrhizobium_japonicum_USDA_110:0.119417)0.736000:0.061378)0.988000:0.154495)0.769000:0.037092)0.879000:0.048779)0.751000:0.046927,116254192_Rhizobium_leguminosarum_bv._viciae_:0.731007)0.106000:0.020507,(((((84490260_Methanosphaera_stadtmanae_DSM_3091:0.242159,15679393_Methanothermobacter_thermautotrophi:0.121965)0.048000:0.053823,148643346_Methanobrevibacter_smithii_ATCC_350:0.086236)0.973000:0.218568,((((((20089144_Methanosarcina_acetivorans_C2A:0.077262,21227628_Methanosarcina_mazei_Go1:0.023919)0.768000:0.007988,73668259_Methanosarcina_barkeri_str._Fusaro:0.000000)0.971000:0.084641,91773438_Methanococcoides_burtonii_DSM_6242:0.100872)0.710000:0.066048,116754250_Methanosaeta_thermophila_PT:0.269570)0.725000:0.050032,147918802_uncultured_methanogenic_archaeon_RC:0.134743)0.929000:0.105418,(((126180079_Methanoculleus_marisnigri_JR1:0.132182,88603680_Methanospirillum_hungatei_JF-1:0.212830)0.491000:0.069038,154149671_Candidatus_Methanoregula_boonei_6A8:0.147484)0.832000:0.054046,124484886_Methanocorpusculum_labreanum_Z:0.192026)0.978000:0.196817)0.738000:0.124925)0.809000:0.117589,(159041005_Caldivirga_maquilingensis_IC-167:0.537575,161529105_Nitrosopumilus_maritimus_SCM1:0.476244)0.760000:0.146894)0.939000:0.142663,83592755_Rhodospirillum_rubrum_ATCC_11170:0.667103)0.910000:0.088849)0.001000:0.000000)0.839000:0.041551)0.450000:0.058096)0.312000:0.093308)0.867000:0.125510)0.994000:0.241021)0.884000:0.078559,(161528063_Nitrosopumilus_maritimus_SCM1:0.304862,(((((124028299_Hyperthermus_butylicus_DSM_5456:0.282408,118431515_Aeropyrum_pernix_K1:0.219633)0.935000:0.124613,(((145590941_Pyrobaculum_arsenaticum_DSM_13514:0.083836,18312922_Pyrobaculum_aerophilum_str._IM2:0.051948)0.829000:0.026469,(119873244_Pyrobaculum_islandicum_DSM_4184:0.014389,171185239_Thermoproteus_neutrophilus_V24Sta:0.020122)0.902000:0.041095)0.812000:0.038707,126459113_Pyrobaculum_calidifontis_JCM_11548:0.035728)0.998000:0.252873)0.852000:0.063511,(((146304460_Metallosphaera_sedula_DSM_5348:0.079419,(70607167_Sulfolobus_acidocaldarius_DSM_639:0.103046,15921502_Sulfolobus_tokodaii_str._7:0.161121)0.511000:0.038321)0.940000:0.079940,15897770_Sulfolobus_solfataricus_P2:0.116554)0.887000:0.067659,170290105_Candidatus_Korarchaeum_cryptofilum_:0.263826)0.939000:0.117938)0.264000:0.043752,156937364_Ignicoccus_hospitalis_KIN4_I:0.244473)0.597000:0.074470,159041801_Caldivirga_maquilingensis_IC-167:0.491560)0.935000:0.169763)0.867000:0.078784)0.717000:0.041825,(((((((62185069_Chlamydophila_abortus_S26_3:0.086571,89898360_Chlamydophila_felis_Fe_C-56:0.011155)0.809000:0.030506,29840216_Chlamydophila_caviae_GPIC:0.054681)0.782000:0.037982,((15618248_Chlamydophila_pneumoniae_CWL029:0.000000,16752710_Chlamydophila_pneumoniae_AR39:0.000000)0.000000:0.000000,(15835863_Chlamydophila_pneumoniae_J138:0.000000,33241673_Chlamydophila_pneumoniae_TW-183:0.000000)0.000000:0.000000)0.995000:0.146611)0.850000:0.077114,(((166155181_Chlamydia_trachomatis_L2b_UCH-1_pro:0.000000,166154306_Chlamydia_trachomatis_434_Bu:0.000000)0.824000:0.008367,(15604804_Chlamydia_trachomatis_D_UW-3_CX:0.000000,76788798_Chlamydia_trachomatis_A_HAR-13:0.000000)0.460000:0.000000)0.868000:0.028818,15834978_Chlamydia_muridarum_Nigg:0.063038)0.953000:0.087767)0.990000:0.232640,169830382_Candidatus_Desulforudis_audaxviator:0.207947)0.350000:0.114179,(((45657487_Leptospira_interrogans_serovar_Cope:0.000000,24215027_Leptospira_interrogans_serovar_Lai_:0.000000)0.826000:0.037626,(116328198_Leptospira_borgpetersenii_serovar_H:0.000000,116330922_Leptospira_borgpetersenii_serovar_H:0.000000)0.905000:0.046561)0.952000:0.147260,183221365_Leptospira_biflexa_serovar_Patoc_st:0.156684)0.913000:0.149871)0.982000:0.312332,(((77920596_Pelobacter_carbinolicus_DSM_2380:0.131410,(148263899_Geobacter_uraniireducens_Rf4:0.052295,(78222213_Geobacter_metallireducens_GS-15:0.070056,39997102_Geobacter_sulfurreducens_PCA:0.090848)0.966000:0.076583)0.756000:0.029072)0.362000:0.039998,(118580652_Pelobacter_propionicus_DSM_2379:0.136321,((120601986_Desulfovibrio_vulgaris_subsp._vulga:0.000000,46580725_Desulfovibrio_vulgaris_subsp._vulga:0.000000)0.971000:0.103406,78356370_Desulfovibrio_desulfuricans_G20:0.101823)0.973000:0.109095)0.937000:0.085151)0.819000:0.084435,(32470790_Rhodopirellula_baltica_SH_1:0.182961,(15616492_Bacillus_halodurans_C-125:0.175192,56965781_Bacillus_clausii_KSM-K16:0.035936)0.998000:0.253029)0.645000:0.026601)0.986000:0.313713)0.997000:0.453637)0.686000:0.017563,((16082208_Thermoplasma_acidophilum_DSM_1728:0.037361,13541239_Thermoplasma_volcanium_GSS1:0.049162)0.846000:0.065027,48477237_Picrophilus_torridus_DSM_9790:0.163087)1.000000:0.314546)0.387000:0.045687,((94986339_Deinococcus_geothermalis_DSM_11300:0.069250,15805361_Deinococcus_radiodurans_R1:0.106889)0.926000:0.091245,(46198314_Thermus_thermophilus_HB27:0.000000,55980342_Thermus_thermophilus_HB8:0.000000)1.000000:0.309326)0.995000:0.198202)0.739000:0.017674,11497825_Archaeoglobus_fulgidus_DSM_4304:0.224615)0.637000:0.020787,159897050_Herpetosiphon_aurantiacus_ATCC_2377:0.243930)0.202000:0.049758,15606727_Aquifex_aeolicus_VF5:0.334276)0.925000:0.082188,78043905_Carboxydothermus_hydrogenoformans_Z:0.060984)0.719000:0.052115,114566221_Syntrophomonas_wolfei_subsp._wolfei:0.157542)0.887000:0.053096,(((147677773_Pelotomaculum_thermopropionicum_SI:0.067570,134300041_Desulfotomaculum_reducens_MI-1:0.078191)0.792000:0.023647,83588968_Moorella_thermoacetica_ATCC_39073:0.195244)0.917000:0.058266,((158523222_Desulfococcus_oleovorans_Hxd3:0.146627,116747736_Syntrophobacter_fumaroxidans_MPOB:0.246872)0.993000:0.235082,167630015_Heliobacterium_modesticaldum_Ice1:0.141802)0.422000:0.046662)0.723000:0.020362)0.828000:0.055228,(((116878675_Pelobacter_carbinolicus_DSM_2380:0.537710,118578733_Pelobacter_propionicus_DSM_2379:0.387157)0.051000:0.134434,39995545_Geobacter_sulfurreducens_PCA:0.299678)0.929000:0.200164,148266291_Geobacter_uraniireducens_Rf4:0.288755)0.972000:0.198813)0.422000:0.041124,(116623041_Solibacter_usitatus_Ellin6076:0.119158,94968994_Acidobacteria_bacterium_Ellin345:0.169093)0.742000:0.100251)0.793000:0.054578,(((((86739228_Frankia_sp._CcI3:0.008167,111220473_Frankia_alni_ACN14a:0.034656)0.938000:0.032917,158317857_Frankia_sp._EAN1pec:0.011881)0.802000:0.032657,(159040024_Salinispora_arenicola_CNS-205:0.008154,145596605_Salinispora_tropica_CNB-440:0.008275)0.992000:0.136049)0.863000:0.046949,(182437994_Streptomyces_griseus_subsp._griseus:0.025160,(29831352_Streptomyces_avermitilis_MA-4680:0.008389,21222876_Streptomyces_coelicolor_A3:0.039798)0.273000:0.013086)0.999000:0.207652)0.902000:0.074420,117927464_Acidothermus_cellulolyticus_11B:0.093709)1.000000:0.312452)0.067000:0.057182,(153007040_Anaeromyxobacter_sp._Fw109-5:0.054165,86156803_Anaeromyxobacter_dehalogenans_2CP-C:0.024300)0.996000:0.221369)0.546000:0.106752,51892702_Symbiobacterium_thermophilum_IAM_14:0.098270)1.000000:0.645668,34557868_Wolinella_succinogenes_DSM_1740:0.103781)0.054000:0.044740,((15645024_Helicobacter_pylori_26695:0.000000,108563421_Helicobacter_pylori_HPAG1:0.000000)0.799000:0.007721,(15612050_Helicobacter_pylori_J99:0.000000,109947056_Helicobacter_acinonychis_str._Sheeb:0.040605)0.760000:0.008293)0.996000:0.249526)0.872000:0.079407,32265996_Helicobacter_hepaticus_ATCC_51449:0.132203)0.854000:0.062872,(157736578_Arcobacter_butzleri_RM4018:0.158345,(152992345_Sulfurovum_sp._NBC37-1:0.149531,152990593_Nitratiruptor_sp._SB155-2:0.199820)0.291000:0.026291)0.127000:0.052148)0.774000:0.076009,78777062_Sulfurimonas_denitrificans_DSM_1251:0.259980)0.868000:0.058984,(154175363_Campylobacter_curvus_525.92:0.074774,157164959_Campylobacter_concisus_13826:0.130422)0.933000:0.076695)0.078000:0.031855,118475428_Campylobacter_fetus_subsp._fetus_82:0.120902)0.169000:0.056818,154147956_Campylobacter_hominis_ATCC_BAA-381:0.160462)0.999000:0.188094,57238254_Campylobacter_jejuni_RM1221:0.000000)0.373000:0.008082,153951825_Campylobacter_jejuni_subsp._doylei_:0.033149)0.000000:0.000000,157414827_Campylobacter_jejuni_subsp._jejuni_:0.008094,(121612503_Campylobacter_jejuni_subsp._jejuni_:0.000000,15791907_Campylobacter_jejuni_subsp._jejuni_:0.000000)0.000000:0.000000);
