# Supplementary material for: Genome-wide phylogenetic analysis of the pathogenic potential of Vibrio furnissii
Source: Front Microbiol. 2014 Aug 21;5:435. doi: 10.3389/fmicb.2014.00435 (PMC4139957; doi:10.3389/fmicb.2014.00435)
Supplement: Supplementary file 1 [file DataSheet1.ZIP › all_vfu_trees/VfuA00057.afa-gb-o.phylip_phyml_tree.txt]

((((((59710666_Vibrio_fischeri_ES114:0.309906,54310592_Photobacterium_profundum_SS9:1.037383)0.998000:0.446843,(37681364_Vibrio_vulnificus_YJ016:0.000000,27364378_Vibrio_vulnificus_CMCP6:0.003310)0.998000:0.243036)0.351000:0.097806,(156972677_Vibrio_harveyi_ATCC_BAA-1116:0.115334,28899772_Vibrio_parahaemolyticus_RIMD_221063:0.084349)0.955000:0.096821)0.962000:0.150805,XX_VfuA00057_:0.285162)1.000000:0.559848,147675236_Vibrio_cholerae_O395:0.000000)0.000000:0.000000,15640336_Vibrio_cholerae_O1_biovar_eltor_str:0.000000,147674096_Vibrio_cholerae_O395:0.000000);
