# Supplementary material for: Genome-wide phylogenetic analysis of the pathogenic potential of Vibrio furnissii
Source: Front Microbiol. 2014 Aug 21;5:435. doi: 10.3389/fmicb.2014.00435 (PMC4139957; doi:10.3389/fmicb.2014.00435)
Supplement: Supplementary file 1 [file DataSheet1.ZIP › all_vfu_trees/VfuA00058.afa-gb-o.phylip_phyml_tree.txt]

(((((((((((((((((((((((((((((((((((((((((((91213304_Escherichia_coli_UTI89:0.000000,(110644109_Escherichia_coli_536:0.000000,(110807528_Shigella_flexneri_5_str._8401:0.000000,(117626043_Escherichia_coli_APEC_O1:0.000000,(16131639_Escherichia_coli_str._K-12_substr._:0.000000,(15833970_Escherichia_coli_O157_H7_str._Sakai:0.000000,(56480435_Shigella_flexneri_2a_str._301:0.000000,(74314297_Shigella_sonnei_Ss046:0.000000,(82779036_Shigella_dysenteriae_Sd197:0.000000,(82546137_Shigella_boydii_Sb227:0.000000,(157163256_Escherichia_coli_HS:0.000000,(157155913_Escherichia_coli_E24377A:0.000000,(170022190_Escherichia_coli_ATCC_8739:0.000000,(170083270_Escherichia_coli_str._K-12_substr._:0.000000,(170683673_Escherichia_coli_SECEC_SMS-3-5:0.000000,(187732455_Shigella_boydii_CDC_3083-94:0.000000,(((15804373_Escherichia_coli_O157_H7_EDL933:0.000000,152972776_Klebsiella_pneumoniae_subsp._pneumo:0.000000)0.000000:0.000000,161505566_Salmonella_enterica_subsp._arizonae:0.000000)0.000000:0.000000,56415776_Salmonella_enterica_subsp._enterica:0.000000)0.000000:0.000000)0.000000:0.000000)0.000000:0.000000)0.000000:0.000000)0.000000:0.000000)0.000000:0.000000)0.000000:0.000000)0.000000:0.000000)0.000000:0.000000)0.000000:0.000000)0.000000:0.000000)0.000000:0.000000)0.000000:0.000000)0.000000:0.000000)0.000000:0.000000)0.000000:0.000000)0.000000:0.000000,26250521_Escherichia_coli_CFT073:0.000000)0.000000:0.000000,89110234_Escherichia_coli_W3110:0.000000)0.000000:0.000000,30064922_Shigella_flexneri_2a_str._2457T:0.000000)0.000000:0.000000,16767192_Salmonella_typhimurium_LT2:0.000000)0.000000:0.000000,16762213_Salmonella_enterica_subsp._enterica:0.000000)0.000000:0.000000,29143702_Salmonella_enterica_subsp._enterica:0.000000)0.000000:0.000000,161617034_Salmonella_enterica_subsp._enterica:0.000000)0.000000:0.000000,62182392_Salmonella_enterica_subsp._enterica:0.000000)0.000000:0.000000,157144415_Citrobacter_koseri_ATCC_BAA-895:0.000000)0.000000:0.000000,156935887_Enterobacter_sakazakii_ATCC_BAA-894:0.000000)0.538000:0.000000,(27905006_Buchnera_aphidicola_str._Bp:0.019310,((21672828_Buchnera_aphidicola_str._Sg:0.000000,15617182_Buchnera_aphidicola_str._APS:0.000000)0.851000:0.012821,116515296_Buchnera_aphidicola_str._Cc:0.025650)0.000000:0.000000)0.755000:0.006358)0.777000:0.006325,((85060364_Sodalis_glossinidius_str._morsitans:0.000000,(94676908_Baumannia_cicadellinicola_str._Hc:0.059679,((71892351_Candidatus_Blochmannia_pennsylvanic:0.012921,33520025_Candidatus_Blochmannia_floridanus:0.025135)0.859000:0.012572,32491052_Wigglesworthia_glossinidia_endosymb:0.019289)0.739000:0.008545)0.754000:0.010748)0.773000:0.006346,((146313635_Enterobacter_sp._638:0.000000,(50123131_Erwinia_carotovora_subsp._atrosepti:0.000000,157368409_Serratia_proteamaculans_568:0.000000)0.000000:0.000000)0.805000:0.006345,(37528480_Photorhabdus_luminescens_subsp._lau:0.024682,(123440565_Yersinia_enterocolitica_subsp._ente:0.000000,(16124002_Yersinia_pestis_CO92:0.000000,(22124276_Yersinia_pestis_KIM:0.000000,((45442930_Yersinia_pestis_biovar_Microtus_str:0.000000,(108806149_Yersinia_pestis_Antiqua:0.000000,(145600735_Yersinia_pestis_Pestoides_F:0.000000,(153947228_Yersinia_pseudotuberculosis_IP_3175:0.000000,(162421255_Yersinia_pestis_Angola:0.000000,170026244_Yersinia_pseudotuberculosis_YPIII:0.000000)0.000000:0.000000)0.000000:0.000000)0.000000:0.000000)0.000000:0.000000)0.000000:0.000000,(51594523_Yersinia_pseudotuberculosis_IP_3295:0.000000,108810262_Yersinia_pestis_Nepal516:0.000000)0.000000:0.000000)0.000000:0.000000)0.000000:0.000000)0.000000:0.000000)0.792000:0.010475)0.688000:0.003304)0.803000:0.006321)0.002000:0.000000)0.884000:0.024215,(145301124_Aeromonas_salmonicida_subsp._salmon:0.019015,117621426_Aeromonas_hydrophila_subsp._hydroph:0.000000)0.984000:0.039489)0.916000:0.021790,77359089_Pseudoalteromonas_haloplanktis_TAC1:0.046802)0.356000:0.011833,109900521_Pseudoalteromonas_atlantica_T6c:0.048337)0.775000:0.007663,59710665_Vibrio_fischeri_ES114:0.006476)0.780000:0.006590,((((((((126176120_Shewanella_baltica_OS155:0.000000,160877175_Shewanella_baltica_OS195:0.000000)0.000000:0.000000,(120597336_Shewanella_sp._W3-18-1:0.000000,(146294519_Shewanella_putrefaciens_CN-32:0.000000,153002456_Shewanella_baltica_OS185:0.000000)0.000000:0.000000)0.000000:0.000000)0.896000:0.012875,127511271_Shewanella_loihica_PV-4:0.012774)0.000000:0.000000,((157960226_Shewanella_pealeana_ATCC_700345:0.006363,167625799_Shewanella_halifaxensis_HAW-EB4:0.006295)0.000000:0.000000,((170724878_Shewanella_woodyi_ATCC_51908:0.006342,(114561646_Shewanella_frigidimarina_NCIMB_400:0.000000,91791811_Shewanella_denitrificans_OS217:0.012833)0.914000:0.012748)0.105000:0.000000,157377243_Shewanella_sediminis_HAW-EB3:0.000000)0.750000:0.006295)0.886000:0.012664)0.794000:0.006315,((113968753_Shewanella_sp._MR-4:0.000000,114049103_Shewanella_sp._MR-7:0.000000)0.000000:0.000000,(117918865_Shewanella_sp._ANA-3:0.000000,24372001_Shewanella_oneidensis_MR-1:0.000000)0.000000:0.000000)0.593000:0.000000)0.767000:0.008796,119776349_Shewanella_amazonensis_SB2B:0.016741)1.000000:0.085675,54310593_Photobacterium_profundum_SS9:0.012062)0.832000:0.019962,(((15640335_Vibrio_cholerae_O1_biovar_eltor_str:0.000000,(147675619_Vibrio_cholerae_O395:0.000000,XX_VfuA00058_:0.000000)0.000000:0.000000)0.908000:0.012708,(27364379_Vibrio_vulnificus_CMCP6:0.000000,37681365_Vibrio_vulnificus_YJ016:0.000000)0.773000:0.006295)0.793000:0.006379,(28899774_Vibrio_parahaemolyticus_RIMD_221063:0.000000,156972678_Vibrio_harveyi_ATCC_BAA-1116:0.012569)0.000000:0.000000)0.363000:0.012847)0.744000:0.006468)0.751000:0.006841,((71278408_Colwellia_psychrerythraea_34H:0.108379,119946796_Psychromonas_ingrahamii_37:0.115626)0.708000:0.024521,56461461_Idiomarina_loihiensis_L2TR:0.087580)0.858000:0.027367)0.834000:0.015355,(52425892_Mannheimia_succiniciproducens_MBEL5:0.000000,((113460319_Haemophilus_somnus_129PT:0.000000,170718541_Haemophilus_somnus_2336:0.000000)0.899000:0.012602,(15603785_Pasteurella_multocida_subsp._multoc:0.006266,((152977725_Actinobacillus_succinogenes_130Z:0.013085,(33152037_Haemophilus_ducreyi_35000HP:0.006405,(126207735_Actinobacillus_pleuropneumoniae_L20:0.000000,165975706_Actinobacillus_pleuropneumoniae_ser:0.000000)0.934000:0.019048)0.865000:0.012621)0.709000:0.012766,(148827449_Haemophilus_influenzae_PittGG:0.006238,(16272250_Haemophilus_influenzae_Rd_KW20:0.000000,(68248897_Haemophilus_influenzae_86-028NP:0.000000,148825426_Haemophilus_influenzae_PittEE:0.000000)0.000000:0.000000)0.498000:0.000000)0.909000:0.025268)0.002000:0.000000)0.832000:0.006240)0.001000:0.000000)0.991000:0.070119)0.929000:0.064268,78484471_Thiomicrospira_crunogena_XCL-2:0.157094)0.837000:0.019789,((52843128_Legionella_pneumophila_subsp._pneum:0.000000,54298935_Legionella_pneumophila_str._Paris:0.000000)0.000000:0.000000,(54295773_Legionella_pneumophila_str._Lens:0.000000,148361266_Legionella_pneumophila_str._Corby:0.000000)0.000000:0.000000)1.000000:0.130751)0.037000:0.006588,((167627497_Francisella_philomiragia_subsp._phi:0.000000,(56708488_Francisella_tularensis_subsp._tular:0.000000,(89256008_Francisella_tularensis_subsp._holar:0.000000,(110670959_Francisella_tularensis_subsp._tular:0.000000,(115314486_Francisella_tularensis_subsp._holar:0.000000,(118497989_Francisella_tularensis_subsp._novic:0.000000,(156502012_Francisella_tularensis_subsp._holar:0.000000,134301525_Francisella_tularensis_subsp._tular:0.000000)0.000000:0.000000)0.000000:0.000000)0.000000:0.000000)0.000000:0.000000)0.000000:0.000000)0.000000:0.000000)0.489000:0.000000,187932097_Francisella_tularensis_subsp._media:0.006281)1.000000:0.186696)0.891000:0.036365,((((78049512_Xanthomonas_campestris_pv._vesicato:0.000000,(21233206_Xanthomonas_campestris_pv._campestr:0.000000,(66770148_Xanthomonas_campestris_pv._campestr:0.000000,(21244555_Xanthomonas_axonopodis_pv._citri_st:0.000000,(122879338_Xanthomonas_oryzae_pv._oryzae_KACC1:0.000000,84625714_Xanthomonas_oryzae_pv._oryzae_MAFF_:0.000000)0.714000:0.006236)0.000000:0.000000)0.000000:0.000000)0.000000:0.000000)0.923000:0.035972,((28199916_Xylella_fastidiosa_Temecula1:0.000000,182682668_Xylella_fastidiosa_M23:0.000000)0.863000:0.006338,77747620_Xylella_fastidiosa_9a5c:0.000000)0.856000:0.022100)1.000000:0.190110,(118602489_Candidatus_Ruthia_magnifica_str._Cm:0.021041,148244589_Candidatus_Vesicomyosocius_okutanii:0.016486)1.000000:0.252687)0.806000:0.022183,((((((71066544_Psychrobacter_arcticus_273-4:0.000000,93007117_Psychrobacter_cryohalolentis_K5:0.000000)0.884000:0.024137,148654107_Psychrobacter_sp._PRwf-1:0.034423)0.989000:0.076304,(50086051_Acinetobacter_sp._ADP1:0.000000,(169634328_Acinetobacter_baumannii:0.000000,169797144_Acinetobacter_baumannii:0.000000)0.896000:0.019027)0.931000:0.054984)0.976000:0.083732,110835324_Alcanivorax_borkumensis_SK2:0.074535)0.922000:0.048087,((92112717_Chromohalobacter_salexigens_DSM_304:0.081834,152997987_Marinomonas_sp._MWYL1:0.097182)0.838000:0.030015,(90023296_Saccharophagus_degradans_2-40:0.084310,(83643188_Hahella_chejuensis_KCTC_2396:0.059999,120553418_Marinobacter_aquaeolei_VT8:0.087443)0.906000:0.038771)0.774000:0.027042)0.439000:0.027031)0.777000:0.017624,((146280938_Pseudomonas_stutzeri_A1501:0.013145,(15600432_Pseudomonas_aeruginosa_PAO1:0.000000,(116053386_Pseudomonas_aeruginosa_UCBPP-PA14:0.000000,152988902_Pseudomonas_aeruginosa_PA7:0.000000)0.000000:0.000000)0.871000:0.012748)0.740000:0.006634,((104784235_Pseudomonas_entomophila_L48:0.006439,((170724194_Pseudomonas_putida_W619:0.000000,148550323_Pseudomonas_putida_F1:0.000000)0.000000:0.000000,(167036262_Pseudomonas_putida_GB-1:0.000000,26991890_Pseudomonas_putida_KT2440:0.000000)0.000000:0.000000)0.550000:0.000000)0.379000:0.006769,(((70733266_Pseudomonas_fluorescens_Pf-5:0.000000,(28872354_Pseudomonas_syringae_pv._tomato_str:0.000000,(71734599_Pseudomonas_syringae_pv._phaseolico:0.000000,66043571_Pseudomonas_syringae_pv._syringae_B:0.000000)0.000000:0.000000)0.834000:0.006309)0.771000:0.006371,77461677_Pseudomonas_fluorescens_PfO-1:0.019264)0.880000:0.020102,146305350_Pseudomonas_mendocina_ymp:0.046855)0.741000:0.006663)0.739000:0.006117)0.981000:0.057621)0.948000:0.038882)0.428000:0.015889)0.823000:0.025714,((29655364_Coxiella_burnetii_RSA_493:0.000000,(154707044_Coxiella_burnetii_Dugway_5J108-111:0.000000,161830205_Coxiella_burnetii_RSA_331:0.000000)0.000000:0.000000)0.956000:0.058324,146329362_Dichelobacter_nodosus_VCS1703A:0.179211)0.860000:0.034322)0.562000:0.022101,(121998834_Halorhodospira_halophila_SL1:0.111643,114319529_Alkalilimnicola_ehrlichei_MLHE-1:0.077878)0.864000:0.031050)0.712000:0.012673,(((((30249038_Nitrosomonas_europaea_ATCC_19718:0.000000,114332430_Nitrosomonas_eutropha_C91:0.006287)0.932000:0.030505,82703205_Nitrosospira_multiformis_ATCC_25196:0.025252)0.982000:0.053203,((91776642_Methylobacillus_flagellatus_KT:0.055333,((124266475_Methylibium_petroleiphilum_PM1:0.049748,171059487_Leptothrix_cholodnii_SP-6:0.058806)0.343000:0.021978,((89901670_Rhodoferax_ferrireducens_T118:0.059967,(121609560_Verminephrobacter_eiseniae_EF01-2:0.019340,((160900338_Delftia_acidovorans_SPH-1:0.073984,120611306_Acidovorax_avenae_subsp._citrulli_A:0.005694)0.796000:0.013361,121594699_Acidovorax_sp._JS42:0.012490)0.000000:0.000000)0.962000:0.059073)0.823000:0.042267,(121605096_Polaromonas_naphthalenivorans_CJ2:0.024594,91788133_Polaromonas_sp._JS666:0.001057)0.935000:0.053177)0.945000:0.063123)0.998000:0.123439)0.582000:0.031844,(((((((((((78066599_Burkholderia_sp._383:0.000000,107028992_Burkholderia_cenocepacia_AU_1054:0.000000)0.000000:0.000000,((116689850_Burkholderia_cenocepacia_HI2424:0.000000,134295860_Burkholderia_vietnamiensis_G4:0.000000)0.000000:0.000000,(170733189_Burkholderia_cenocepacia_MC0-3:0.000000,161524617_Burkholderia_multivorans_ATCC_17616:0.000000)0.000000:0.000000)0.000000:0.000000)0.000000:0.000000,(124385334_Burkholderia_mallei_NCTC_10229:0.000000,126448751_Burkholderia_mallei_NCTC_10247:0.000000)0.000000:0.000000)0.000000:0.000000,(53723584_Burkholderia_mallei_ATCC_23344:0.000000,121599564_Burkholderia_mallei_SAVP1:0.000000)0.000000:0.000000)0.000000:0.000000,(126439336_Burkholderia_pseudomallei_668:0.000000,126452370_Burkholderia_pseudomallei_1106a:0.000000)0.000000:0.000000)0.000000:0.000000,(53719129_Burkholderia_pseudomallei_K96243:0.000000,76811459_Burkholderia_pseudomallei_1710b:0.000000)0.000000:0.000000)0.551000:0.000000,83718809_Burkholderia_thailandensis_E264:0.006305)0.434000:0.012546,(115351818_Burkholderia_ambifaria_AMMD:0.000000,172060789_Burkholderia_ambifaria_MC40-6:0.000000)0.537000:0.000000)0.814000:0.015261,91783453_Burkholderia_xenovorans_LB400:0.017741)0.979000:0.050669,(((((73541806_Ralstonia_eutropha_JMP134:0.012831,113868369_Ralstonia_eutropha_H16:0.006354)0.745000:0.006350,94311073_Ralstonia_metallidurans_CH34:0.012774)0.893000:0.028902,17545906_Ralstonia_solanacearum_GMI1000:0.030692)0.951000:0.039964,(145589489_Polynucleobacter_sp._QLW-P1DMWA-1:0.000000,171463384_Polynucleobacter_necessarius_STIR1:0.012473)1.000000:0.113854)0.879000:0.029490,((((33602207_Bordetella_bronchiseptica_RB50:0.000000,(33596498_Bordetella_parapertussis_12822:0.000000,33592389_Bordetella_pertussis_Tohama_I:0.000000)0.000000:0.000000)0.937000:0.019158,187478870_Bordetella_avium_197N:0.006137)0.957000:0.025798,163856281_Bordetella_petrii_DSM_12804:0.000000)1.000000:0.102275,(134093951_Herminiimonas_arsenicoxydans:0.019399,152980394_Janthinobacterium_sp._Marseille:0.006221)0.878000:0.020110)0.845000:0.016012)0.586000:0.004664)0.986000:0.069866,((119897320_Azoarcus_sp._BH72:0.013087,56478117_Azoarcus_sp._EbN1:0.038896)0.946000:0.031013,(71908611_Dechloromonas_aromatica_RCB:0.075594,74316055_Thiobacillus_denitrificans_ATCC_252:0.077105)0.923000:0.042321)0.737000:0.010602)0.845000:0.028126)0.844000:0.019654)0.801000:0.013072,(34497040_Chromobacterium_violaceum_ATCC_1247:0.040597,((161869550_Neisseria_meningitidis_053442:0.000000,15793796_Neisseria_meningitidis_Z2491:0.000000)0.829000:0.006211,((15676520_Neisseria_meningitidis_MC58:0.000000,121634410_Neisseria_meningitidis_FAM18:0.000000)0.541000:0.000000,59800652_Neisseria_gonorrhoeae_FA_1090:0.006263)0.000000:0.000000)0.999000:0.108450)0.898000:0.032104)0.869000:0.041718,15606215_Aquifex_aeolicus_VF5:0.366742)0.919000:0.055589)0.758000:0.027186,(53802749_Methylococcus_capsulatus_str._Bath:0.108249,77166050_Nitrosococcus_oceani_ATCC_19707:0.087328)0.731000:0.015633)0.822000:0.045969,71083054_Candidatus_Pelagibacter_ubique_HTCC:0.241036)0.679000:0.065838,(((((((((((157964583_Rickettsia_massiliae_MTU5:0.000000,15892682_Rickettsia_conorii_str._Malish_7:0.000000)0.000000:0.000000,(157828571_Rickettsia_rickettsii_str._Sheila_S:0.000000,165933285_Rickettsia_rickettsii_str._Iowa:0.000000)0.000000:0.000000)0.914000:0.006395,157827268_Rickettsia_bellii_OSU_85-389:0.000000)0.000000:0.000000,91205552_Rickettsia_bellii_RML369-C:0.000000)0.000000:0.000000,51473707_Rickettsia_typhi_str._Wilmington:0.000000)0.000000:0.000000,15604383_Rickettsia_prowazekii_str._Madrid_E:0.000000)0.000000:0.000000,157825820_Rickettsia_akari_str._Hartford:0.000000)0.000000:0.000000,67459157_Rickettsia_felis_URRWXCal2:0.000000)0.555000:0.000000,157803727_Rickettsia_canadensis_str._McKiel:0.006431)0.980000:0.077245,(148284565_Orientia_tsutsugamushi_Boryong:0.126616,((((56416404_Anaplasma_marginale_str._St._Maries:0.000000,56417063_Anaplasma_marginale_str._St._Maries:0.000000)0.779000:0.005769,(88607945_Anaplasma_phagocytophilum_HZ:0.000000,88607694_Anaplasma_phagocytophilum_HZ:0.000000)0.863000:0.013351)0.942000:0.053410,(((88658047_Ehrlichia_chaffeensis_str._Arkansas:0.000000,88658387_Ehrlichia_chaffeensis_str._Arkansas:0.000000)0.000000:0.000000,(73667416_Ehrlichia_canis_str._Jake:0.000000,73666770_Ehrlichia_canis_str._Jake:0.000000)0.000000:0.000000)0.520000:0.000000,((58617527_Ehrlichia_ruminantium_str._Gardel:0.000000,57239494_Ehrlichia_ruminantium_str._Welgevon:0.000000)0.000000:0.000000,((58579473_Ehrlichia_ruminantium_str._Welgevon:0.000000,58616859_Ehrlichia_ruminantium_str._Gardel:0.000000)0.000000:0.000000,(57238871_Ehrlichia_ruminantium_str._Welgevon:0.000000,58578800_Ehrlichia_ruminantium_str._Welgevon:0.000000)0.000000:0.000000)0.000000:0.000000)0.830000:0.006320)0.939000:0.051219)0.946000:0.078238,(42520633_Wolbachia_endosymbiont_of_Drosophil:0.058530,58584785_Wolbachia_endosymbiont_strain_TRS_o:0.026326)0.940000:0.051586)0.844000:0.086102)0.892000:0.080686)0.943000:0.062009,((((((154245768_Xanthobacter_autotrophicus_Py2:0.012756,158426339_Azorhizobium_caulinodans_ORS_571:0.020010)0.972000:0.040008,182680467_Beijerinckia_indica_subsp._indica_A:0.016360)0.676000:0.004222,(((170750678_Methylobacterium_radiotolerans_JCM_:0.019457,163850990_Methylobacterium_extorquens_PA1:0.006900)0.918000:0.019173,170739672_Methylobacterium_sp._4-46:0.000000)0.964000:0.043331,(((92115740_Nitrobacter_hamburgensis_X14:0.000000,90421816_Rhodopseudomonas_palustris_BisB18:0.000000)0.554000:0.000000,(27375746_Bradyrhizobium_japonicum_USDA_110:0.019816,(((146337364_Bradyrhizobium_sp._ORS278:0.000000,148251781_Bradyrhizobium_sp._BTAi1:0.000000)0.884000:0.013218,39933373_Rhodopseudomonas_palustris_CGA009:0.006368)0.759000:0.006611,(91974908_Rhodopseudomonas_palustris_BisB5:0.000000,(115522410_Rhodopseudomonas_palustris_BisA53:0.000000,86747519_Rhodopseudomonas_palustris_HaA2:0.000000)0.000000:0.000000)0.000000:0.000000)0.603000:0.006461)0.000000:0.000000)0.777000:0.011825,75674299_Nitrobacter_winogradskyi_Nb-255:0.001357)0.969000:0.046861)0.905000:0.033450)0.000000:0.000000,(((((163844082_Brucella_suis_ATCC_23445:0.000000,(17986287_Brucella_melitensis_16M:0.000000,(23502912_Brucella_suis_1330:0.000000,(62290908_Brucella_abortus_biovar_1_str._9-94:0.000000,(82700819_Brucella_melitensis_biovar_Abortus_:0.000000,(161619978_Brucella_canis_ATCC_23365:0.000000,(189025121_Brucella_abortus_S19:0.000000,(153008192_Ochrobactrum_anthropi_ATCC_49188:0.000000,148559193_Brucella_ovis_ATCC_25840:0.000000)0.000000:0.000000)0.000000:0.000000)0.000000:0.000000)0.000000:0.000000)0.000000:0.000000)0.000000:0.000000)0.000000:0.000000)0.000000:0.006520,((86359702_Rhizobium_etli_CFN_42:0.000000,116254464_Rhizobium_leguminosarum_bv._viciae_:0.000000)0.000000:0.000000,(15890078_Agrobacterium_tumefaciens_str._C58:0.006562,((((49476319_Bartonella_henselae_str._Houston-1:0.000000,(49479264_Bacillus_thuringiensis_serovar_konk:0.000000,(162448270_Sorangium_cellulosum_So_ce_56:0.000000,163869380_Bartonella_tribocorum_CIP_105476:0.000000)0.000000:0.000000)0.000000:0.000000)0.522000:0.000000,(49474830_Bartonella_quintana_str._Toulouse:0.000000,49474832_Bartonella_henselae_str._Houston-1:0.000000)0.900000:0.012924)0.864000:0.017201,121602564_Bartonella_bacilliformis_KC583:0.045349)0.960000:0.037638,(15967092_Sinorhizobium_meliloti_1021:0.006527,150398398_Sinorhizobium_medicae_WSM419:0.006529)0.807000:0.006580)0.004000:0.000000)0.762000:0.006532)0.758000:0.000006)0.882000:0.019818,(110635802_Mesorhizobium_sp._BNC1:0.013387,13473778_Mesorhizobium_loti_MAFF303099:0.035441)0.719000:0.006710)0.928000:0.026450,(((114571509_Maricaulis_maris_MCS10:0.065434,((167648974_Caulobacter_sp._K31:0.000000,16127990_Caulobacter_crescentus_CB15:0.000000)0.950000:0.051321,114798602_Hyphomonas_neptunium_ATCC_15444:0.109083)0.834000:0.047035)0.411000:0.027061,(((119382759_Paracoccus_denitrificans_PD1222:0.018865,159045993_Dinoroseobacter_shibae_DFL_12:0.025722)0.453000:0.008572,(89052689_Jannaschia_sp._CCS1:0.033339,((99082703_Silicibacter_sp._TM1040:0.026730,56698705_Silicibacter_pomeroyi_DSS-3:0.013580)0.838000:0.013074,110677828_Roseobacter_denitrificans_OCh_114:0.026835)0.833000:0.012789)0.763000:0.006756)0.889000:0.014618,(146278701_Rhodobacter_sphaeroides_ATCC_17025:0.000000,(77464809_Rhodobacter_sphaeroides_2.4.1:0.000000,126463652_Rhodobacter_sphaeroides_ATCC_17029:0.000000)0.000000:0.000000)0.817000:0.011464)0.964000:0.047890)0.777000:0.007531,154251713_Parvibaculum_lavamentivorans_DS-1:0.027488)0.000000:0.000000)0.837000:0.024078,(((103488322_Sphingopyxis_alaskensis_RB2256:0.018324,87198146_Novosphingobium_aromaticivorans_DSM:0.034951)0.143000:0.013382,85375430_Erythrobacter_litoralis_HTCC2594:0.028673)0.884000:0.024660,(148555744_Sphingomonas_wittichii_RW1:0.000000,56552892_Zymomonas_mobilis_subsp._mobilis_ZM:0.061269)0.858000:0.022463)1.000000:0.115676)0.619000:0.032348)0.907000:0.031426,(88608814_Neorickettsia_sennetsu_str._Miyayam:0.198794,182414896_Opitutus_terrae_PB90-1:0.474726)0.958000:0.134085)0.852000:0.015576,(83594948_Rhodospirillum_rubrum_ATCC_11170:0.072901,(83313652_Magnetospirillum_magneticum_AMB-1:0.041094,((114326723_Granulibacter_bethesdensis_CGDNIH1:0.054756,148260229_Acidiphilium_cryptum_JF-5:0.045874)0.677000:0.026020,(58039531_Gluconobacter_oxydans_621H:0.019286,162147052_Gluconacetobacter_diazotrophicus_PA:0.000000)0.926000:0.039735)0.928000:0.042682)0.895000:0.031096)0.894000:0.024631)0.000000:0.000000)0.882000:0.048815)0.476000:0.014642,(((120602606_Desulfovibrio_vulgaris_subsp._vulga:0.000000,46579982_Desulfovibrio_vulgaris_subsp._vulga:0.000000)0.966000:0.048364,78357173_Desulfovibrio_desulfuricans_G20:0.032879)0.927000:0.044503,94986708_Lawsonia_intracellularis_PHE_MN1-00:0.034978)1.000000:0.181627)0.850000:0.019505,((116621148_Solibacter_usitatus_Ellin6076:0.042467,94970256_Acidobacteria_bacterium_Ellin345:0.074068)0.428000:0.016679,(85860529_Syntrophus_aciditrophicus_SB:0.149025,158520487_Desulfococcus_oleovorans_Hxd3:0.113332)0.915000:0.049385)0.702000:0.035635)0.839000:0.022693,((((148266076_Geobacter_uraniireducens_Rf4:0.029965,118581063_Pelobacter_propionicus_DSM_2379:0.009106)0.855000:0.019313,(39998198_Geobacter_sulfurreducens_PCA:0.000000,78221597_Geobacter_metallireducens_GS-15:0.006290)0.945000:0.040091)0.877000:0.023602,77920286_Pelobacter_carbinolicus_DSM_2380:0.095189)0.150000:0.011525,117923453_Magnetococcus_sp._MC-1:0.154262)0.835000:0.052852)0.765000:0.009463,((((15639246_Treponema_pallidum_subsp._pallidum_:0.080577,42527011_Treponema_denticola_ATCC_35405:0.048831)0.799000:0.041585,((111115055_Borrelia_afzelii_PKo:0.000000,51598491_Borrelia_garinii_PBi:0.000000)0.834000:0.006197,15594575_Borrelia_burgdorferi_B31:0.000000)1.000000:0.220083)0.986000:0.102230,(((24213721_Leptospira_interrogans_serovar_Lai_:0.000000,45658473_Leptospira_interrogans_serovar_Cope:0.000000)0.524000:0.000000,(116328952_Leptospira_borgpetersenii_serovar_H:0.000000,116330440_Leptospira_borgpetersenii_serovar_H:0.000000)0.854000:0.006282)0.931000:0.040149,183220435_Leptospira_biflexa_serovar_Patoc_st:0.057463)0.924000:0.055470)0.745000:0.012870,(42521712_Bdellovibrio_bacteriovorus_HD100:0.053136,(((86157118_Anaeromyxobacter_dehalogenans_2CP-C:0.010882,153003606_Anaeromyxobacter_sp._Fw109-5:0.036194)0.971000:0.100475,108760554_Myxococcus_xanthus_DK_1622:0.132852)0.612000:0.046974,162456215_Sorangium_cellulosum_So_ce_56:0.117331)0.715000:0.056534)0.962000:0.064956)0.727000:0.036902)0.887000:0.027950,116749146_Syntrophobacter_fumaroxidans_MPOB:0.135238)0.841000:0.027594,51246580_Desulfotalea_psychrophila_LSv54:0.209068)0.774000:0.024992,((((((((32265522_Helicobacter_hepaticus_ATCC_51449:0.059813,(15645175_Helicobacter_pylori_26695:0.000000,(108562953_Helicobacter_pylori_HPAG1:0.000000,(15611564_Helicobacter_pylori_J99:0.000000,109947428_Helicobacter_acinonychis_str._Sheeb:0.000000)0.000000:0.000000)0.000000:0.000000)0.994000:0.127975)0.916000:0.052468,34557208_Wolinella_succinogenes_DSM_1740:0.049404)0.954000:0.065763,152991197_Nitratiruptor_sp._SB155-2:0.035062)0.145000:0.016609,((154173724_Campylobacter_curvus_525.92:0.033730,157165083_Campylobacter_concisus_13826:0.000000)0.952000:0.050569,(154149028_Campylobacter_hominis_ATCC_BAA-381:0.075008,(118475004_Campylobacter_fetus_subsp._fetus_82:0.076569,(((15792480_Campylobacter_jejuni_subsp._jejuni_:0.000000,57238031_Campylobacter_jejuni_RM1221:0.000000)0.000000:0.000000,(121612934_Campylobacter_jejuni_subsp._jejuni_:0.000000,157415422_Campylobacter_jejuni_subsp._jejuni_:0.000000)0.000000:0.000000)0.776000:0.007150,153951601_Campylobacter_jejuni_subsp._doylei_:0.005643)0.977000:0.067714)0.265000:0.022804)0.849000:0.029229)0.974000:0.077324)0.659000:0.049995,78777750_Sulfurimonas_denitrificans_DSM_1251:0.135476)0.377000:0.035409,152993510_Sulfurovum_sp._NBC37-1:0.129312)0.659000:0.030898,157736549_Arcobacter_butzleri_RM4018:0.165775)0.999000:0.182026,((((((89898683_Chlamydophila_felis_Fe_C-56:0.000000,62184774_Chlamydophila_abortus_S26_3:0.000000)0.555000:0.000000,29839898_Chlamydophila_caviae_GPIC:0.006342)0.000000:0.000000,((15618520_Chlamydophila_pneumoniae_CWL029:0.000000,16752430_Chlamydophila_pneumoniae_AR39:0.000000)0.000000:0.000000,(15836142_Chlamydophila_pneumoniae_J138:0.000000,33241965_Chlamydophila_pneumoniae_TW-183:0.000000)0.000000:0.000000)0.899000:0.012738)0.764000:0.009988,((166155580_Chlamydia_trachomatis_L2b_UCH-1_pro:0.000000,(166154705_Chlamydia_trachomatis_434_Bu:0.000000,(15605219_Chlamydia_trachomatis_D_UW-3_CX:0.000000,76789228_Chlamydia_trachomatis_A_HAR-13:0.000000)0.000000:0.000000)0.000000:0.000000)0.838000:0.006397,15835392_Chlamydia_muridarum_Nigg:0.000000)0.967000:0.045881)0.993000:0.118158,46445855_Candidatus_Protochlamydia_amoebophi:0.061128)0.905000:0.092326,32473454_Rhodopirellula_baltica_SH_1:0.649615)0.795000:0.045798)0.668000:0.011103)0.879000:0.034032,((((78188437_Chlorobium_chlorochromatii_CaD3:0.061565,119356232_Chlorobium_phaeobacteroides_DSM_266:0.026613)0.009000:0.000000,(78187610_Pelodictyon_luteolum_DSM_273:0.006016,145220341_Prosthecochloris_vibrioformis_DSM_2:0.020211)0.764000:0.013292)0.000000:0.000000,21673103_Chlorobium_tepidum_TLS:0.026730)0.996000:0.149691,(((((146302389_Flavobacterium_johnsoniae_UW101:0.029269,150024810_Flavobacterium_psychrophilum_JIP02_:0.016669)0.955000:0.066179,120434787_Gramella_forsetii_KT0803:0.080171)0.974000:0.083034,161833645_Candidatus_Sulcia_muelleri_GWSS:0.127992)0.719000:0.046534,((150008035_Parabacteroides_distasonis_ATCC_850:0.042057,34540167_Porphyromonas_gingivalis_W83:0.059993)0.913000:0.041723,(((53714500_Bacteroides_fragilis_YCH46:0.000000,60682521_Bacteroides_fragilis_NCTC_9343:0.000000)0.750000:0.006272,29347005_Bacteroides_thetaiotaomicron_VPI-54:0.026603)0.737000:0.006685,150005450_Bacteroides_vulgatus_ATCC_8482:0.012973)0.988000:0.071903)0.939000:0.069244)0.784000:0.054191,110639969_Cytophaga_hutchinsonii_ATCC_33406:0.141923)0.998000:0.180858)0.843000:0.032984)0.357000:0.042434,83815560_Salinibacter_ruber_DSM_13855:0.464735)0.929000:0.087707,((((((((158321611_Alkaliphilus_oremlandii_OhILAs:0.063997,150388163_Alkaliphilus_metalliredigens_QYMF:0.065665)0.979000:0.086003,(125974659_Clostridium_thermocellum_ATCC_27405:0.086855,146296526_Caldicellulosiruptor_saccharolyticu:0.188124)0.092000:0.013486)0.636000:0.034941,((126701111_Clostridium_difficile_630:0.181543,160878568_Clostridium_phytofermentans_ISDg:0.227617)0.885000:0.053439,(((((153934510_Clostridium_botulinum_A_str._Hall:0.000000,148378140_Clostridium_botulinum_A_str._ATCC_3:0.000000)0.000000:0.000000,((153932557_Clostridium_botulinum_A_str._ATCC_1:0.000000,153938376_Clostridium_botulinum_F_str._Langel:0.000000)0.000000:0.000000,(170759149_Clostridium_botulinum_A3_str._Loch_:0.000000,170754540_Clostridium_botulinum_B1_str._Okra:0.000000)0.000000:0.000000)0.000000:0.000000)0.998000:0.091499,153956304_Clostridium_kluyveri_DSM_555:0.042512)0.781000:0.012620,(150015289_Clostridium_beijerinckii_NCIMB_8052:0.030735,(187934021_Clostridium_botulinum_B_str._Eklund:0.019065,(18311189_Clostridium_perfringens_str._13:0.000000,(110803874_Clostridium_perfringens_SM101:0.000000,110799941_Clostridium_perfringens_ATCC_13124:0.000000)0.000000:0.000000)0.993000:0.077957)0.729000:0.033179)1.000000:0.105952)0.719000:0.013453,((15896143_Clostridium_acetobutylicum_ATCC_824:0.099288,118445017_Clostridium_novyi_NT:0.062140)0.739000:0.015891,28210058_Clostridium_tetani_E88:0.078749)0.755000:0.009127)0.996000:0.141358)0.449000:0.032225)0.501000:0.039221,((167038762_Thermoanaerobacter_sp._X514:0.000000,167038495_Thermoanaerobacter_pseudethanolicus:0.000000)0.884000:0.032792,20806667_Thermoanaerobacter_tengcongensis_MB:0.020335)0.996000:0.125076)0.793000:0.055494,169824789_Finegoldia_magna_ATCC_29328:0.287114)0.860000:0.044741,(((94985206_Deinococcus_geothermalis_DSM_11300:0.000000,15806355_Deinococcus_radiodurans_R1:0.013749)0.984000:0.141364,(46199008_Thermus_thermophilus_HB27:0.000000,55981034_Thermus_thermophilus_HB8:0.000000)0.922000:0.068674)1.000000:0.308942,((((((148657328_Roseiflexus_sp._RS-1:0.000000,156743639_Roseiflexus_castenholzii_DSM_13941:0.000000)0.758000:0.013127,159899894_Herpetosiphon_aurantiacus_ATCC_2377:0.151827)0.615000:0.026060,(73749092_Dehalococcoides_sp._CBDB1:0.000000,147669854_Dehalococcoides_sp._BAV1:0.000000)1.000000:0.406347)0.601000:0.025697,163845872_Chloroflexus_aurantiacus_J-10-fl:0.035507)0.953000:0.081606,163848052_Chloroflexus_aurantiacus_J-10-fl:0.162993)0.996000:0.170219,((((15616343_Bacillus_halodurans_C-125:0.035964,56965637_Bacillus_clausii_KSM-K16:0.080530)0.667000:0.029733,172058730_Exiguobacterium_sibiricum_255-15:0.151386)0.752000:0.018827,(((29375746_Enterococcus_faecalis_V583:0.088249,(90961326_Lactobacillus_salivarius_UCC118:0.109795,(116493297_Pediococcus_pentosaceus_ATCC_25745:0.184177,28377399_Lactobacillus_plantarum_WCFS1:0.106623)0.868000:0.087607)0.928000:0.072261)0.998000:0.126470,(16804589_Listeria_monocytogenes_EGD-e:0.006490,(116873917_Listeria_welshimeri_serovar_6b_str.:0.000000,(46908722_Listeria_monocytogenes_str._4b_F236:0.000000,16801757_Listeria_innocua_Clip11262:0.000000)0.909000:0.013012)0.774000:0.006654)0.954000:0.059143)0.284000:0.005992,((((138896958_Geobacillus_thermodenitrificans_NG8:0.006470,56421917_Geobacillus_kaustophilus_HTA426:0.006384)0.865000:0.013874,((((42784505_Bacillus_cereus_ATCC_10987:0.000000,(49480416_Bacillus_thuringiensis_serovar_konk:0.000000,(52140230_Bacillus_cereus_E33L:0.000000,(118480366_Bacillus_thuringiensis_str._Al_Haka:0.000000,(30265355_Bacillus_anthracis_str._Ames:0.000000,(49188167_Bacillus_anthracis_str._Sterne:0.000000,(50196969_Bacillus_anthracis_str._Ames_Ancest:0.000000,30023363_Bacillus_cereus_ATCC_14579:0.000000)0.000000:0.000000)0.000000:0.000000)0.000000:0.000000)0.000000:0.000000)0.000000:0.000000)0.000000:0.000000)0.770000:0.006519,163943020_Bacillus_weihenstephanensis_KBAB4:0.006394)0.939000:0.020055,152977518_Bacillus_cereus_subsp._cytotoxis_NV:0.000000)0.910000:0.020106,((16080761_Bacillus_subtilis_subsp._subtilis_s:0.012921,154687823_Bacillus_amyloliquefaciens_FZB42:0.012787)0.754000:0.006397,(52082242_Bacillus_licheniformis_ATCC_14580:0.000000,52787634_Bacillus_licheniformis_ATCC_14580:0.000000)0.782000:0.006427)0.967000:0.033370)0.807000:0.011889)0.725000:0.012125,23100456_Oceanobacillus_iheyensis_HTE831:0.142779)0.702000:0.008741,169826570_Lysinibacillus_sphaericus_C3-41:0.079079)0.085000:0.015724)0.510000:0.028006)0.952000:0.076070,((70725915_Staphylococcus_haemolyticus_JCSC143:0.000000,(((15925111_Staphylococcus_aureus_subsp._aureus:0.000000,(57652143_Staphylococcus_aureus_subsp._aureus:0.000000,(49484345_Staphylococcus_aureus_subsp._aureus:0.000000,(21283774_Staphylococcus_aureus_subsp._aureus:0.000000,(87160415_Staphylococcus_aureus_subsp._aureus:0.000000,(148268572_Staphylococcus_aureus_subsp._aureus:0.000000,(150394636_Staphylococcus_aureus_subsp._aureus:0.000000,(151222237_Staphylococcus_aureus_subsp._aureus:0.000000,(156980436_Staphylococcus_aureus_subsp._aureus:0.000000,(88196025_Staphylococcus_aureus_subsp._aureus:0.000000,(82751722_Staphylococcus_aureus_RF122:0.000000,(15927695_Staphylococcus_aureus_subsp._aureus:0.000000,49486914_Staphylococcus_aureus_subsp._aureus:0.006510)0.000000:0.000000)0.000000:0.000000)0.000000:0.000000)0.000000:0.000000)0.000000:0.000000)0.000000:0.000000)0.000000:0.000000)0.000000:0.000000)0.000000:0.000000)0.000000:0.000000)0.000000:0.000000)0.000000:0.000000,161510326_Staphylococcus_aureus_subsp._aureus:0.000000)0.940000:0.030813,(57867596_Staphylococcus_epidermidis_RP62A:0.000000,27468637_Staphylococcus_epidermidis_ATCC_122:0.000000)0.938000:0.029861)0.658000:0.013704)0.797000:0.035889,73662072_Staphylococcus_saprophyticus_subsp.:0.024498)1.000000:0.216448)0.621000:0.063301)0.595000:0.030920)0.475000:0.030774)0.835000:0.027483,(((150021271_Thermosipho_melanesiensis_BI429:0.072989,((157363472_Thermotoga_lettingae_TMO:0.083145,(15644219_Thermotoga_maritima_MSB8:0.006671,148270452_Thermotoga_petrophila_RKU-1:0.000000)0.995000:0.102889)0.424000:0.018638,154248979_Fervidobacterium_nodosum_Rt17-B1:0.053214)0.608000:0.028723)0.673000:0.090595,160901525_Petrotoga_mobilis_SJ95:0.326920)0.981000:0.189529,19703811_Fusobacterium_nucleatum_subsp._nucl:0.615247)0.943000:0.130656)0.725000:0.016581,((((83591218_Moorella_thermoacetica_ATCC_39073:0.138978,(147679170_Pelotomaculum_thermopropionicum_SI:0.059314,134301005_Desulfotomaculum_reducens_MI-1:0.141126)0.888000:0.044330)0.829000:0.023254,169832310_Candidatus_Desulforudis_audaxviator:0.107238)0.512000:0.029306,78044086_Carboxydothermus_hydrogenoformans_Z:0.145554)0.811000:0.037474,114567914_Syntrophomonas_wolfei_subsp._wolfei:0.198237)0.388000:0.039910)0.898000:0.061319)0.852000:0.062134,((108804491_Rubrobacter_xylanophilus_DSM_9941:0.239058,(117927841_Acidothermus_cellulolyticus_11B:0.084079,(((((((111018486_Rhodococcus_sp._RHA1:0.047159,54023019_Nocardia_farcinica_IFM_10152:0.000000)0.753000:0.010032,((((19552423_Corynebacterium_glutamicum_ATCC_130:0.000000,62390087_Corynebacterium_glutamicum_ATCC_130:0.000000)0.911000:0.006283,145295338_Corynebacterium_glutamicum_R:0.000000)0.001000:0.000000,(25027859_Corynebacterium_efficiens_YS-314:0.004685,38233634_Corynebacterium_diphtheriae_NCTC_13:0.003683)0.792000:0.010623)0.175000:0.013578,(68536432_Corynebacterium_jeikeium_K411:0.015488,172040384_Corynebacterium_urealyticum_DSM_710:0.022008)0.855000:0.022227)0.956000:0.037031)0.828000:0.017265,(((((15608437_Mycobacterium_tuberculosis_H37Rv:0.000000,15840747_Mycobacterium_tuberculosis_CDC1551:0.000000)0.000000:0.000000,((31792490_Mycobacterium_bovis_AF2122_97:0.000000,121637226_Mycobacterium_bovis_BCG_str._Pasteu:0.000000)0.000000:0.000000,(148661085_Mycobacterium_tuberculosis_H37Ra:0.000000,148822515_Mycobacterium_tuberculosis_F11:0.000000)0.000000:0.000000)0.000000:0.000000)0.000000:0.000000,((((145222889_Mycobacterium_gilvum_PYR-GCK:0.000000,169628529_Mycobacterium_abscessus:0.026262)0.637000:0.000685,120405299_Mycobacterium_vanbaalenii_PYR-1:0.012607)0.799000:0.006900,118471197_Mycobacterium_smegmatis_str._MC2_15:0.018943)0.644000:0.012453,(108800857_Mycobacterium_sp._MCS:0.000000,(119869997_Mycobacterium_sp._KMS:0.000000,126436455_Mycobacterium_sp._JLS:0.000000)0.000000:0.000000)0.802000:0.011123)0.734000:0.008658)0.000000:0.000000,15827563_Mycobacterium_leprae_TN:0.012894)0.480000:0.006421,((118464927_Mycobacterium_avium_104:0.000000,41408562_Mycobacterium_avium_subsp._paratube:0.000000)0.555000:0.000000,(118619171_Mycobacterium_ulcerans_Agy99:0.006430,183984071_Mycobacterium_marinum_M:0.000000)0.849000:0.006519)0.007000:0.000000)0.841000:0.013480)1.000000:0.142778,(159039556_Salinispora_arenicola_CNS-205:0.007434,145596158_Salinispora_tropica_CNB-440:0.005674)0.991000:0.100321)0.651000:0.014114,(((111225296_Frankia_alni_ACN14a:0.012782,86742403_Frankia_sp._CcI3:0.006374)0.858000:0.014084,158312862_Frankia_sp._EAN1pec:0.025530)0.851000:0.019219,134102731_Saccharopolyspora_erythraea_NRRL_23:0.071037)0.384000:0.011200)0.988000:0.080808,((29829457_Streptomyces_avermitilis_MA-4680:0.000000,32141261_Streptomyces_coelicolor_A3:0.006705)0.906000:0.021181,182435972_Streptomyces_griseus_subsp._griseus:0.033660)0.911000:0.043980)0.782000:0.013943,(((72162820_Thermobifida_fusca_YX:0.113714,((119961217_Arthrobacter_aurescens_TC1:0.000000,116671166_Arthrobacter_sp._FB24:0.000000)0.788000:0.011570,163840177_Renibacterium_salmoninarum_ATCC_332:0.069938)0.964000:0.074561)0.882000:0.020745,((119715982_Nocardioides_sp._JS614:0.133843,50842733_Propionibacterium_acnes_KPA171202:0.081331)0.980000:0.088027,(((170781876_Clavibacter_michiganensis_subsp._se:0.000000,148272336_Clavibacter_michiganensis_subsp._mi:0.000000)0.952000:0.043785,50954440_Leifsonia_xyli_subsp._xyli_str._CTC:0.061548)0.204000:0.030937,152965223_Kineococcus_radiotolerans_SRS30216:0.135188)0.759000:0.008182)0.731000:0.007455)0.001000:0.000000,(119026472_Bifidobacterium_adolescentis_ATCC_1:0.002189,23464995_Bifidobacterium_longum_NCC2705:0.042501)1.000000:0.198630)0.974000:0.043642)0.226000:0.008074)0.987000:0.175960)0.718000:0.086848,(182440522_Streptomyces_griseus_subsp._griseus:0.154444,(29827851_Streptomyces_avermitilis_MA-4680:0.074181,21225334_Streptomyces_coelicolor_A3:0.182036)0.811000:0.035196)1.000000:0.376525)0.785000:0.046307)0.441000:0.040862,(((32475544_Rhodopirellula_baltica_SH_1:0.462619,182414645_Opitutus_terrae_PB90-1:0.563114)0.617000:0.145616,((71281530_Colwellia_psychrerythraea_34H:0.184103,152995912_Marinomonas_sp._MWYL1:0.081814)1.000000:0.703652,83816381_Salinibacter_ruber_DSM_13855:0.540397)0.860000:0.115030)0.359000:0.094275,((86157563_Anaeromyxobacter_dehalogenans_2CP-C:0.013162,153004052_Anaeromyxobacter_sp._Fw109-5:0.012816)0.999000:0.214814,108757528_Myxococcus_xanthus_DK_1622:0.271553)0.911000:0.107555)0.888000:0.132210)1.000000:2.382866,28572486_Tropheryma_whipplei_TW08_27:0.000000,28493403_Tropheryma_whipplei_str._Twist:0.000000);
