# Supplementary material for: Genome-wide phylogenetic analysis of the pathogenic potential of Vibrio furnissii
Source: Front Microbiol. 2014 Aug 21;5:435. doi: 10.3389/fmicb.2014.00435 (PMC4139957; doi:10.3389/fmicb.2014.00435)
Supplement: Supplementary file 1 [file DataSheet1.ZIP › all_vfu_trees/VfuA00059.afa-gb-o.phylip_phyml_tree.txt]

((((((((((((((((((((((((((((((((67005950_Escherichia_coli_str._K-12_substr._:0.000000,(16767191_Salmonella_typhimurium_LT2:0.000000,(16762214_Salmonella_enterica_subsp._enterica:0.000000,(56415775_Salmonella_enterica_subsp._enterica:0.000000,(157163254_Escherichia_coli_HS:0.000000,(157158635_Escherichia_coli_E24377A:0.000000,(161617033_Salmonella_enterica_subsp._enterica:0.000000,(170022192_Escherichia_coli_ATCC_8739:0.000000,(170083268_Escherichia_coli_str._K-12_substr._:0.000000,(170680473_Escherichia_coli_SECEC_SMS-3-5:0.000000,(187732135_Shigella_boydii_CDC_3083-94:0.000000,(157144414_Citrobacter_koseri_ATCC_BAA-895:0.000000,(161505567_Salmonella_enterica_subsp._arizonae:0.000000,(15804371_Escherichia_coli_O157_H7_EDL933:0.000000,(15833968_Escherichia_coli_O157_H7_str._Sakai:0.000000,(56480434_Shigella_flexneri_2a_str._301:0.000000,(30064924_Shigella_flexneri_2a_str._2457T:0.000000,(74314295_Shigella_sonnei_Ss046:0.000000,(82779038_Shigella_dysenteriae_Sd197:0.000000,(82546135_Shigella_boydii_Sb227:0.000000,(26250519_Escherichia_coli_CFT073:0.000000,(91213301_Escherichia_coli_UTI89:0.000000,(110644108_Escherichia_coli_536:0.000000,(110807529_Shigella_flexneri_5_str._8401:0.000000,(146313636_Enterobacter_sp._638:0.000000,62182391_Salmonella_enterica_subsp._enterica:0.000000)0.000000:0.000000)0.000000:0.000000)0.000000:0.000000)0.000000:0.000000)0.000000:0.000000)0.000000:0.000000)0.000000:0.000000)0.000000:0.000000)0.000000:0.000000)0.000000:0.000000)0.000000:0.000000)0.000000:0.000000)0.000000:0.000000)0.000000:0.000000)0.000000:0.000000)0.000000:0.000000)0.000000:0.000000)0.000000:0.000000)0.000000:0.000000)0.000000:0.000000)0.000000:0.000000)0.000000:0.000000)0.000000:0.000000)0.000000:0.000000)0.000000:0.000000,89110236_Escherichia_coli_W3110:0.000000)0.000000:0.000000,29143703_Salmonella_enterica_subsp._enterica:0.000000)0.458000:0.000000,(156935888_Enterobacter_sakazakii_ATCC_BAA-894:0.000000,152972775_Klebsiella_pneumoniae_subsp._pneumo:0.024279)0.427000:0.024503)0.619000:0.099275,157368408_Serratia_proteamaculans_568:0.000000)0.346000:0.036422,50123132_Erwinia_carotovora_subsp._atrosepti:0.020458)0.816000:0.037765,(((((16124003_Yersinia_pestis_CO92:0.000000,(145600736_Yersinia_pestis_Pestoides_F:0.000000,123440564_Yersinia_enterocolitica_subsp._ente:0.000000)0.000000:0.000000)0.000000:0.000000,((22124275_Yersinia_pestis_KIM:0.000000,45442929_Yersinia_pestis_biovar_Microtus_str:0.000000)0.000000:0.000000,((51594522_Yersinia_pseudotuberculosis_IP_3295:0.000000,108810261_Yersinia_pestis_Nepal516:0.000000)0.000000:0.000000,((108806148_Yersinia_pestis_Antiqua:0.000000,153950031_Yersinia_pseudotuberculosis_IP_3175:0.000000)0.000000:0.000000,(162421208_Yersinia_pestis_Angola:0.000000,170026245_Yersinia_pseudotuberculosis_YPIII:0.000000)0.000000:0.000000)0.000000:0.000000)0.000000:0.000000)0.000000:0.000000)0.844000:0.068369,(85060365_Sodalis_glossinidius_str._morsitans:0.017234,(94677026_Baumannia_cicadellinicola_str._Hc:0.176653,71892352_Candidatus_Blochmannia_pennsylvanic:0.699733)0.864000:0.162675)0.938000:0.148701)0.833000:0.052235,37528481_Photorhabdus_luminescens_subsp._lau:0.133647)0.200000:0.032404,((27905007_Buchnera_aphidicola_str._Bp:0.068566,116515297_Buchnera_aphidicola_str._Cc:0.721210)0.273000:0.079387,(21672829_Buchnera_aphidicola_str._Sg:0.134395,15617183_Buchnera_aphidicola_str._APS:0.176997)0.539000:0.121365)0.995000:0.346177)0.001000:0.000000)0.768000:0.025226,(((117617736_Aeromonas_hydrophila_subsp._hydroph:0.000000,145301125_Aeromonas_salmonicida_subsp._salmon:0.000000)0.955000:0.111585,((119946797_Psychromonas_ingrahamii_37:0.121328,(((((37681366_Vibrio_vulnificus_YJ016:0.000000,27364380_Vibrio_vulnificus_CMCP6:0.000000)0.930000:0.049719,(((15640334_Vibrio_cholerae_O1_biovar_eltor_str:0.000000,147675356_Vibrio_cholerae_O395:0.000000)0.961000:0.078611,(28899775_Vibrio_parahaemolyticus_RIMD_221063:0.024774,156972679_Vibrio_harveyi_ATCC_BAA-1116:0.000000)0.461000:0.025056)0.000000:0.000000,XX_VfuA00059_:0.000000)0.000000:0.000000)0.798000:0.025154,59710664_Vibrio_fischeri_ES114:0.025317)0.000000:0.000000,54310594_Photobacterium_profundum_SS9:0.048825)0.342000:0.082569,77359090_Pseudoalteromonas_haloplanktis_TAC1:0.085214)0.777000:0.072563)0.823000:0.064800,(((((56461462_Idiomarina_loihiensis_L2TR:0.165540,152997586_Marinomonas_sp._MWYL1:0.304488)0.768000:0.067511,182434192_Streptomyces_griseus_subsp._griseus:0.653591)0.337000:0.067346,(29655365_Coxiella_burnetii_RSA_493:0.000000,(154707163_Coxiella_burnetii_Dugway_5J108-111:0.000000,161829780_Coxiella_burnetii_RSA_331:0.000000)0.000000:0.000000)0.996000:0.428562)0.779000:0.087304,71282174_Colwellia_psychrerythraea_34H:0.095850)0.537000:0.090476,(127511272_Shewanella_loihica_PV-4:0.022042,((157377242_Shewanella_sediminis_HAW-EB3:0.010460,170724879_Shewanella_woodyi_ATCC_51908:0.116456)0.859000:0.064500,((((91791812_Shewanella_denitrificans_OS217:0.022535,119776348_Shewanella_amazonensis_SB2B:0.102161)0.000000:0.000000,114561647_Shewanella_frigidimarina_NCIMB_400:0.024325)0.908000:0.067659,(157960227_Shewanella_pealeana_ATCC_700345:0.000000,167625798_Shewanella_halifaxensis_HAW-EB4:0.000000)0.816000:0.045749)0.635000:0.009318,(((((((126176119_Shewanella_baltica_OS155:0.000000,(153002455_Shewanella_baltica_OS185:0.000000,160877174_Shewanella_baltica_OS195:0.000000)0.000000:0.000000)0.905000:0.023200,146294518_Shewanella_putrefaciens_CN-32:0.000000)0.000000:0.000000,120597337_Shewanella_sp._W3-18-1:0.000000)0.000000:0.000000,117918866_Shewanella_sp._ANA-3:0.000000)0.000000:0.000000,114049102_Shewanella_sp._MR-7:0.000000)0.000000:0.000000,113968754_Shewanella_sp._MR-4:0.000000)0.000000:0.000000,24372002_Shewanella_oneidensis_MR-1:0.000000)0.529000:0.000000)0.001000:0.000000)0.772000:0.050250)0.791000:0.133251)0.755000:0.094198)0.000000:0.000000)0.834000:0.049340,78484472_Thiomicrospira_crunogena_XCL-2:0.142541)0.801000:0.046405)0.782000:0.034559,((109900520_Pseudoalteromonas_atlantica_T6c:0.164150,(118602488_Candidatus_Ruthia_magnifica_str._Cm:0.217366,148244588_Candidatus_Vesicomyosocius_okutanii:0.154622)0.992000:0.409681)0.000000:0.000000,((((91776641_Methylobacillus_flagellatus_KT:0.050879,((74316054_Thiobacillus_denitrificans_ATCC_252:0.048485,(71908610_Dechloromonas_aromatica_RCB:0.074054,(119897321_Azoarcus_sp._BH72:0.069530,56478118_Azoarcus_sp._EbN1:0.072454)0.836000:0.046652)0.709000:0.023413)0.861000:0.047607,(82703204_Nitrosospira_multiformis_ATCC_25196:0.000000,(30249037_Nitrosomonas_europaea_ATCC_19718:0.065129,114332429_Nitrosomonas_eutropha_C91:0.054329)0.903000:0.122427)0.901000:0.076305)0.822000:0.045183)0.001000:0.000000,((114319530_Alkalilimnicola_ehrlichei_MLHE-1:0.116985,(121998835_Halorhodospira_halophila_SL1:0.130004,77166041_Nitrosococcus_oceani_ATCC_19707:0.191001)0.800000:0.055063)0.333000:0.039197,(((152985086_Pseudomonas_aeruginosa_PA7:0.023839,(15600433_Pseudomonas_aeruginosa_PAO1:0.000000,116053387_Pseudomonas_aeruginosa_UCBPP-PA14:0.000000)0.481000:0.000000)0.924000:0.094419,146305349_Pseudomonas_mendocina_ymp:0.000000)0.750000:0.023584,((((70733267_Pseudomonas_fluorescens_Pf-5:0.000000,77461678_Pseudomonas_fluorescens_PfO-1:0.000000)0.466000:0.000000,(66043570_Pseudomonas_syringae_pv._syringae_B:0.097046,((167036263_Pseudomonas_putida_GB-1:0.022467,170724195_Pseudomonas_putida_W619:0.045206)0.000000:0.000000,(26991891_Pseudomonas_putida_KT2440:0.000000,148550324_Pseudomonas_putida_F1:0.000000)0.453000:0.000000)0.883000:0.046298)0.757000:0.024349)0.808000:0.023689,(28872355_Pseudomonas_syringae_pv._tomato_str:0.023549,71735462_Pseudomonas_syringae_pv._phaseolico:0.022211)0.000000:0.000000)0.763000:0.023257,104784236_Pseudomonas_entomophila_L48:0.022723)0.916000:0.072624)0.933000:0.071238)0.000000:0.000000)0.773000:0.026743,((90023295_Saccharophagus_degradans_2-40:0.357216,((187478869_Bordetella_avium_197N:0.000000,163856282_Bordetella_petrii_DSM_12804:0.023513)0.770000:0.021066,((33596499_Bordetella_parapertussis_12822:0.000000,33592390_Bordetella_pertussis_Tohama_I:0.000000)0.831000:0.023230,33602206_Bordetella_bronchiseptica_RB50:0.000000)0.798000:0.027350)0.918000:0.176286)0.539000:0.050690,((((((124266476_Methylibium_petroleiphilum_PM1:0.074024,171059486_Leptothrix_cholodnii_SP-6:0.000000)0.963000:0.108444,120611307_Acidovorax_avenae_subsp._citrulli_A:0.000000)0.549000:0.016077,121607640_Verminephrobacter_eiseniae_EF01-2:0.360690)0.661000:0.006977,(((121605095_Polaromonas_naphthalenivorans_CJ2:0.000000,91788134_Polaromonas_sp._JS666:0.047188)0.711000:0.024297,89901669_Rhodoferax_ferrireducens_T118:0.070334)0.743000:0.021808,160900337_Delftia_acidovorans_SPH-1:0.121667)0.754000:0.036527)0.927000:0.073017,121594698_Acidovorax_sp._JS42:0.000000)0.955000:0.158223,(((((94311072_Ralstonia_metallidurans_CH34:0.023418,(73541805_Ralstonia_eutropha_JMP134:0.000000,113868368_Ralstonia_eutropha_H16:0.000000)0.462000:0.000000)0.715000:0.018404,(91783454_Burkholderia_xenovorans_LB400:0.095565,((((78066598_Burkholderia_sp._383:0.000000,107028993_Burkholderia_cenocepacia_AU_1054:0.000000)0.000000:0.000000,((115351817_Burkholderia_ambifaria_AMMD:0.000000,116689849_Burkholderia_cenocepacia_HI2424:0.000000)0.000000:0.000000,((134295859_Burkholderia_vietnamiensis_G4:0.000000,161524618_Burkholderia_multivorans_ATCC_17616:0.000000)0.000000:0.000000,(170733188_Burkholderia_cenocepacia_MC0-3:0.000000,172060788_Burkholderia_ambifaria_MC40-6:0.000000)0.000000:0.000000)0.000000:0.000000)0.000000:0.000000)0.905000:0.047543,83721362_Burkholderia_thailandensis_E264:0.000000)0.466000:0.023518,((76812139_Burkholderia_pseudomallei_1710b:0.000000,(53723575_Burkholderia_mallei_ATCC_23344:0.000000,53719131_Burkholderia_pseudomallei_K96243:0.000000)0.000000:0.000000)0.000000:0.000000,(121601527_Burkholderia_mallei_SAVP1:0.000000,(124384408_Burkholderia_mallei_NCTC_10229:0.000000,(126440945_Burkholderia_pseudomallei_668:0.000000,(126454139_Burkholderia_pseudomallei_1106a:0.000000,126449535_Burkholderia_mallei_NCTC_10247:0.000000)0.000000:0.000000)0.000000:0.000000)0.000000:0.000000)0.000000:0.000000)0.450000:0.000000)0.000000:0.000000)0.886000:0.059106)0.730000:0.036404,(171463385_Polynucleobacter_necessarius_STIR1:0.025398,145589488_Polynucleobacter_sp._QLW-P1DMWA-1:0.024429)0.997000:0.238967)0.541000:0.026342,17545907_Ralstonia_solanacearum_GMI1000:0.090203)0.884000:0.103485,(152982671_Janthinobacterium_sp._Marseille:0.000000,134093952_Herminiimonas_arsenicoxydans:0.022943)0.955000:0.143832)0.930000:0.130467)0.834000:0.081009)0.894000:0.090109)0.737000:0.030506,((120553412_Marinobacter_aquaeolei_VT8:0.000000,83643187_Hahella_chejuensis_KCTC_2396:0.156957)0.942000:0.133920,34497039_Chromobacterium_violaceum_ATCC_1247:0.109283)0.754000:0.070663)0.839000:0.061001)0.761000:0.079242)0.781000:0.034585,((((162146540_Gluconacetobacter_diazotrophicus_PA:0.140149,((58039095_Gluconobacter_oxydans_621H:0.189646,148260456_Acidiphilium_cryptum_JF-5:0.282741)0.690000:0.080471,114328675_Granulibacter_bethesdensis_CGDNIH1:0.281740)0.456000:0.125069)0.817000:0.109000,((87200012_Novosphingobium_aromaticivorans_DSM:0.105263,85373842_Erythrobacter_litoralis_HTCC2594:0.236431)0.994000:0.373328,(148555594_Sphingomonas_wittichii_RW1:0.081662,103485652_Sphingopyxis_alaskensis_RB2256:0.203303)0.732000:0.090397)0.771000:0.056841)0.855000:0.071923,((((83313385_Magnetospirillum_magneticum_AMB-1:0.122294,83594762_Rhodospirillum_rubrum_ATCC_11170:0.103961)0.816000:0.072850,(117926932_Magnetococcus_sp._MC-1:0.405354,42520712_Wolbachia_endosymbiont_of_Drosophil:0.702436)0.712000:0.076490)0.738000:0.080261,154250595_Parvibaculum_lavamentivorans_DS-1:0.074367)0.825000:0.109220,((114568641_Maricaulis_maris_MCS10:0.000000,114798336_Hyphomonas_neptunium_ATCC_15444:0.745616)0.952000:0.196251,(16127769_Caulobacter_crescentus_CB15:0.044424,167648809_Caulobacter_sp._K31:0.024407)0.995000:0.367902)0.737000:0.097444)0.853000:0.086671)0.887000:0.134762,((((((((((56708487_Francisella_tularensis_subsp._tular:0.000000,(110670958_Francisella_tularensis_subsp._tular:0.000000,187932096_Francisella_tularensis_subsp._media:0.000000)0.000000:0.000000)0.429000:0.000000,134301524_Francisella_tularensis_subsp._tular:0.023175)0.857000:0.023347,156502013_Francisella_tularensis_subsp._holar:0.000000)0.000000:0.000000,115314487_Francisella_tularensis_subsp._holar:0.000000)0.000000:0.000000,89256009_Francisella_tularensis_subsp._holar:0.000000)0.000000:0.000000,118497988_Francisella_tularensis_subsp._novic:0.000000)0.483000:0.000000,167627498_Francisella_philomiragia_subsp._phi:0.046713)0.927000:0.319337,92114547_Chromohalobacter_salexigens_DSM_304:0.854746)0.486000:0.149387,(((((68248634_Haemophilus_influenzae_86-028NP:0.000000,148827234_Haemophilus_influenzae_PittGG:0.000000)0.454000:0.000000,16272058_Haemophilus_influenzae_Rd_KW20:0.023842)0.000000:0.000000,148825638_Haemophilus_influenzae_PittEE:0.023935)0.944000:0.141882,((((152979502_Actinobacillus_succinogenes_130Z:0.031073,(113461487_Haemophilus_somnus_129PT:0.000000,170718407_Haemophilus_somnus_2336:0.000000)0.972000:0.219623)0.659000:0.138547,52425681_Mannheimia_succiniciproducens_MBEL5:0.179982)0.761000:0.100593,15602859_Pasteurella_multocida_subsp._multoc:0.167826)0.001000:0.000000,(33152818_Haemophilus_ducreyi_35000HP:0.122756,(126208550_Actinobacillus_pleuropneumoniae_L20:0.000000,165976501_Actinobacillus_pleuropneumoniae_ser:0.000000)0.880000:0.075684)0.973000:0.179785)0.312000:0.047549)0.977000:0.268702,((15794471_Neisseria_meningitidis_Z2491:0.000000,161870236_Neisseria_meningitidis_053442:0.000000)0.855000:0.022934,(59801079_Neisseria_gonorrhoeae_FA_1090:0.000000,(15677231_Neisseria_meningitidis_MC58:0.000000,121635072_Neisseria_meningitidis_FAM18:0.000000)0.000000:0.000000)0.560000:0.000000)0.731000:0.038237)0.761000:0.083752)0.850000:0.097025,(53802748_Methylococcus_capsulatus_str._Bath:0.150523,110835323_Alcanivorax_borkumensis_SK2:0.341294)0.415000:0.069166)0.768000:0.076242)0.828000:0.083119)0.860000:0.055527,((((15891925_Rickettsia_conorii_str._Malish_7:0.000000,(157827864_Rickettsia_rickettsii_str._Sheila_S:0.000000,(165932551_Rickettsia_rickettsii_str._Iowa:0.000000,(157964074_Rickettsia_massiliae_MTU5:0.021513,157803191_Rickettsia_canadensis_str._McKiel:0.000000)0.000000:0.000000)0.000000:0.000000)0.000000:0.000000)0.473000:0.000000,(51473217_Rickettsia_typhi_str._Wilmington:0.043385,15603883_Rickettsia_prowazekii_str._Madrid_E:0.000000)0.940000:0.089690)0.746000:0.038334,(67458394_Rickettsia_felis_URRWXCal2:0.000000,157825127_Rickettsia_akari_str._Hartford:0.021710)0.579000:0.006706)0.432000:0.138271,(91204817_Rickettsia_bellii_RML369-C:0.021499,157826387_Rickettsia_bellii_OSU_85-389:0.000000)0.826000:0.083665)0.998000:0.376310)0.000000:0.000000,(32477354_Rhodopirellula_baltica_SH_1:0.600311,((56551993_Zymomonas_mobilis_subsp._mobilis_ZM:0.352690,(((158422339_Azorhizobium_caulinodans_ORS_571:0.055783,154247229_Xanthobacter_autotrophicus_Py2:0.137058)0.910000:0.169269,(((148251713_Bradyrhizobium_sp._BTAi1:0.000000,(146337258_Bradyrhizobium_sp._ORS278:0.023239,((115522487_Rhodopseudomonas_palustris_BisA53:0.000000,27375862_Bradyrhizobium_japonicum_USDA_110:0.000000)0.481000:0.000000,(39933153_Rhodopseudomonas_palustris_CGA009:0.000000,(91974683_Rhodopseudomonas_palustris_BisB5:0.000000,86747756_Rhodopseudomonas_palustris_HaA2:0.000000)0.868000:0.024058)0.597000:0.026096)0.899000:0.047992)0.036000:0.022955)0.734000:0.024202,(92115691_Nitrobacter_hamburgensis_X14:0.023292,75674250_Nitrobacter_winogradskyi_Nb-255:0.049941)0.919000:0.097518)0.850000:0.082258,90421912_Rhodopseudomonas_palustris_BisB18:0.063866)0.930000:0.141612)0.942000:0.242927,((((163842268_Renibacterium_salmoninarum_ATCC_332:0.644088,((89056558_Jannaschia_sp._CCS1:0.143861,(159045979_Dinoroseobacter_shibae_DFL_12:0.113052,((99082687_Silicibacter_sp._TM1040:0.073474,56698685_Silicibacter_pomeroyi_DSS-3:0.023297)0.982000:0.191474,110677843_Roseobacter_denitrificans_OCh_114:0.098995)0.849000:0.071707)0.389000:0.036135)0.821000:0.080538,(((77462067_Rhodobacter_sphaeroides_2.4.1:0.000000,126460956_Rhodobacter_sphaeroides_ATCC_17029:0.000000)0.817000:0.046587,146278982_Rhodobacter_sphaeroides_ATCC_17025:0.000000)0.806000:0.067547,119385517_Paracoccus_denitrificans_PD1222:0.105194)0.650000:0.042135)0.928000:0.236380)0.906000:0.152802,(((170742304_Methylobacterium_sp._4-46:0.091820,170738816_Methylobacterium_sp._4-46:0.000000)0.791000:0.054347,163853838_Methylobacterium_extorquens_PA1:0.070047)0.863000:0.182473,170749779_Methylobacterium_radiotolerans_JCM_:0.182898)0.702000:0.041013)0.758000:0.037780,182679139_Beijerinckia_indica_subsp._indica_A:0.536473)0.726000:0.056298,((((((150398433_Sinorhizobium_medicae_WSM419:0.000000,15963786_Sinorhizobium_meliloti_1021:0.022876)0.880000:0.054009,159184127_Agrobacterium_tumefaciens_str._C58:0.016096)0.605000:0.022105,((86355693_Rhizobium_etli_CFN_42:0.000000,116249791_Rhizobium_leguminosarum_bv._viciae_:0.022422)0.000000:0.000000,13474806_Mesorhizobium_loti_MAFF303099:0.117309)0.874000:0.079912)0.620000:0.054277,13474238_Mesorhizobium_loti_MAFF303099:0.142221)0.957000:0.140232,110635908_Mesorhizobium_sp._BNC1:0.031109)0.904000:0.111918,((((17988305_Brucella_melitensis_16M:0.000000,23502953_Brucella_suis_1330:0.000000)0.000000:0.000000,((62290947_Brucella_abortus_biovar_1_str._9-94:0.000000,82700858_Brucella_melitensis_biovar_Abortus_:0.000000)0.000000:0.000000,((148560068_Brucella_ovis_ATCC_25840:0.000000,161620016_Brucella_canis_ATCC_23365:0.000000)0.000000:0.000000,(163844121_Brucella_suis_ATCC_23445:0.000000,189025158_Brucella_abortus_S19:0.000000)0.000000:0.000000)0.000000:0.000000)0.000000:0.000000)0.893000:0.046567,153008152_Ochrobactrum_anthropi_ATCC_49188:0.000000)0.959000:0.146381,(((163867332_Bartonella_tribocorum_CIP_105476:0.000000,49474855_Bartonella_henselae_str._Houston-1:0.087131)0.804000:0.021504,121602565_Bartonella_bacilliformis_KC583:0.114556)0.628000:0.008690,49473709_Bartonella_quintana_str._Toulouse:0.035122)0.933000:0.104492)0.872000:0.094002)0.924000:0.122196)0.833000:0.101458)0.767000:0.058718)0.881000:0.106191,(((126640673_Acinetobacter_baumannii_ATCC_17978:0.000000,(169797143_Acinetobacter_baumannii:0.000000,169634327_Acinetobacter_baumannii:0.000000)0.000000:0.000000)0.494000:0.000000,50086050_Acinetobacter_sp._ADP1:0.176851)0.994000:0.550087,((58583925_Xanthomonas_oryzae_pv._oryzae_KACC1:0.000000,84625713_Xanthomonas_oryzae_pv._oryzae_MAFF_:0.000000)0.531000:0.000000,(((78049511_Xanthomonas_campestris_pv._vesicato:0.000000,21244554_Xanthomonas_axonopodis_pv._citri_st:0.000000)0.486000:0.000000,((170731295_Xylella_fastidiosa_M12:0.000000,(28199915_Xylella_fastidiosa_Temecula1:0.000000,182682667_Xylella_fastidiosa_M23:0.000000)0.910000:0.022817)0.000000:0.000000,15839287_Xylella_fastidiosa_9a5c:0.046630)1.000000:0.374530)0.795000:0.023070,(21233205_Xanthomonas_campestris_pv._campestr:0.000000,66770147_Xanthomonas_campestris_pv._campestr:0.000000)0.781000:0.023123)0.801000:0.022980)0.895000:0.254541)0.948000:0.291938)0.683000:0.022225)0.832000:0.111504)0.668000:0.056053,182679073_Beijerinckia_indica_subsp._indica_A:0.910388)0.246000:0.054574,((52843129_Legionella_pneumophila_subsp._pneum:0.000000,54298936_Legionella_pneumophila_str._Paris:0.000000)0.000000:0.000000,(54295774_Legionella_pneumophila_str._Lens:0.000000,148361268_Legionella_pneumophila_str._Corby:0.000000)0.000000:0.000000)1.000000:0.573808)0.854000:0.104321,(83590509_Moorella_thermoacetica_ATCC_39073:0.307835,78043796_Carboxydothermus_hydrogenoformans_Z:0.333959)0.000000:0.000000)0.890000:0.114065,((((21222296_Streptomyces_coelicolor_A3:0.000000,29830849_Streptomyces_avermitilis_MA-4680:0.024633)0.935000:0.209917,119718905_Nocardioides_sp._JS614:0.439605)0.885000:0.161563,117929356_Acidothermus_cellulolyticus_11B:0.214807)0.869000:0.170341,72163508_Thermobifida_fusca_YX:0.441697)0.755000:0.063544)0.888000:0.100468,(((94971986_Deinococcus_geothermalis_DSM_11300:0.629482,(((((((183985448_Mycobacterium_marinum_M:0.000000,118620069_Mycobacterium_ulcerans_Agy99:0.000000)0.496000:0.000000,(((118465727_Mycobacterium_avium_104:0.000000,41410438_Mycobacterium_avium_subsp._paratube:0.000000)0.760000:0.042330,169632014_Mycobacterium_abscessus:0.304883)0.051000:0.030446,((15611050_Mycobacterium_tuberculosis_H37Rv:0.000000,(148663781_Mycobacterium_tuberculosis_H37Ra:0.000000,148825122_Mycobacterium_tuberculosis_F11:0.000000)0.000000:0.000000)0.000000:0.000000,((15843547_Mycobacterium_tuberculosis_CDC1551:0.000000,31795087_Mycobacterium_bovis_AF2122_97:0.000000)0.000000:0.000000,(121635900_Mycobacterium_bovis_BCG_str._Pasteu:0.000000,121639825_Mycobacterium_bovis_BCG_str._Pasteu:0.000000)0.000000:0.000000)0.000000:0.000000)0.892000:0.050994)0.852000:0.044310)0.958000:0.093751,(((108802362_Mycobacterium_sp._MCS:0.000000,(119871515_Mycobacterium_sp._KMS:0.000000,126438342_Mycobacterium_sp._JLS:0.000000)0.000000:0.000000)0.775000:0.022970,(120406997_Mycobacterium_vanbaalenii_PYR-1:0.045708,145221432_Mycobacterium_gilvum_PYR-GCK:0.000000)0.898000:0.046735)0.790000:0.029188,118473002_Mycobacterium_smegmatis_str._MC2_15:0.094627)0.000000:0.000000)0.865000:0.111472,54027637_Nocardia_farcinica_IFM_10152:0.271684)0.907000:0.168164,111020640_Rhodococcus_sp._RHA1:0.125952)0.898000:0.262764,((18311337_Clostridium_perfringens_str._13:0.000000,110798962_Clostridium_perfringens_ATCC_13124:0.000000)0.896000:0.225442,116333826_Lactobacillus_brevis_ATCC_367:0.721580)0.816000:0.231099)0.767000:0.124841,(((70726817_Staphylococcus_haemolyticus_JCSC143:0.000000,73662959_Staphylococcus_saprophyticus_subsp.:0.024123)0.524000:0.024117,(57866655_Staphylococcus_epidermidis_RP62A:0.000000,27467756_Staphylococcus_epidermidis_ATCC_122:0.000000)0.507000:0.000000)0.478000:0.097229,((15926729_Staphylococcus_aureus_subsp._aureus:0.000000,15924135_Staphylococcus_aureus_subsp._aureus:0.000000)0.000000:0.000000,((57651754_Staphylococcus_aureus_subsp._aureus:0.000000,49483308_Staphylococcus_aureus_subsp._aureus:0.000000)0.000000:0.000000,(((88194846_Staphylococcus_aureus_subsp._aureus:0.000000,148267637_Staphylococcus_aureus_subsp._aureus:0.000000)0.000000:0.000000,((150393692_Staphylococcus_aureus_subsp._aureus:0.000000,151221269_Staphylococcus_aureus_subsp._aureus:0.000000)0.000000:0.000000,(156979467_Staphylococcus_aureus_subsp._aureus:0.000000,161509319_Staphylococcus_aureus_subsp._aureus:0.000000)0.000000:0.000000)0.000000:0.000000)0.000000:0.000000,((82750752_Staphylococcus_aureus_RF122:0.000000,87161236_Staphylococcus_aureus_subsp._aureus:0.000000)0.000000:0.000000,(49485983_Staphylococcus_aureus_subsp._aureus:0.000000,21282757_Staphylococcus_aureus_subsp._aureus:0.000000)0.000000:0.000000)0.000000:0.000000)0.000000:0.000000)0.000000:0.000000)0.477000:0.000000)0.919000:0.200226)0.435000:0.110029)0.773000:0.077043,(46199687_Thermus_thermophilus_HB27:0.000000,55981716_Thermus_thermophilus_HB8:0.000000)0.963000:0.218169)0.875000:0.114334,(160882037_Clostridium_phytofermentans_ISDg:0.417886,(15805968_Deinococcus_radiodurans_R1:0.120479,94985937_Deinococcus_geothermalis_DSM_11300:0.070672)0.979000:0.263341)0.584000:0.068844)0.891000:0.179950)0.000000:0.000000,((((((45657831_Leptospira_interrogans_serovar_Cope:0.000000,24214628_Leptospira_interrogans_serovar_Lai_:0.000000)0.866000:0.073646,(116328459_Leptospira_borgpetersenii_serovar_H:0.000000,116331191_Leptospira_borgpetersenii_serovar_H:0.000000)0.481000:0.000000)0.767000:0.092902,183221675_Leptospira_biflexa_serovar_Patoc_st:0.281873)0.991000:0.475984,78042898_Carboxydothermus_hydrogenoformans_Z:0.463855)0.014000:0.030942,((125972881_Clostridium_thermocellum_ATCC_27405:0.475723,146296734_Caldicellulosiruptor_saccharolyticu:0.241435)0.636000:0.069402,(20807685_Thermoanaerobacter_tengcongensis_MB:0.092962,(167040114_Thermoanaerobacter_sp._X514:0.000000,167037452_Thermoanaerobacter_pseudethanolicus:0.000000)0.771000:0.057818)0.989000:0.301222)0.895000:0.144653)0.772000:0.121854,((((((147677386_Pelotomaculum_thermopropionicum_SI:0.186886,134298629_Desulfotomaculum_reducens_MI-1:0.246378)0.950000:0.251265,114566014_Syntrophomonas_wolfei_subsp._wolfei:0.495740)0.632000:0.014922,(83589778_Moorella_thermoacetica_ATCC_39073:0.332821,51893542_Symbiobacterium_thermophilum_IAM_14:0.139121)0.852000:0.088443)0.300000:0.058757,(134298769_Desulfotomaculum_reducens_MI-1:0.340037,161527718_Nitrosopumilus_maritimus_SCM1:0.591602)0.791000:0.101068)0.344000:0.063289,(169831084_Candidatus_Desulforudis_audaxviator:0.558647,(((159900920_Herpetosiphon_aurantiacus_ATCC_2377:0.430932,163848092_Chloroflexus_aurantiacus_J-10-fl:0.471633)0.305000:0.082123,(156744026_Roseiflexus_castenholzii_DSM_13941:0.000000,148657400_Roseiflexus_sp._RS-1:0.048850)0.941000:0.287495)0.927000:0.255974,11498883_Archaeoglobus_fulgidus_DSM_4304:0.421988)0.744000:0.048226)0.867000:0.104908)0.600000:0.010131,(83644170_Hahella_chejuensis_KCTC_2396:0.591358,146328748_Dichelobacter_nodosus_VCS1703A:0.137312)0.915000:0.196235)0.899000:0.128874)0.839000:0.064782)0.842000:0.066354,((((73748494_Dehalococcoides_sp._CBDB1:0.000000,147669275_Dehalococcoides_sp._BAV1:0.000000)0.938000:0.073005,(57234585_Dehalococcoides_ethenogenes_195:0.000000,57234511_Dehalococcoides_ethenogenes_195:0.000000)0.490000:0.000000)0.852000:0.159392,158522655_Desulfococcus_oleovorans_Hxd3:0.560538)0.954000:0.301657,167629921_Heliobacterium_modesticaldum_Ice1:0.493726)0.001000:0.000000)0.807000:0.030251,((((((145219819_Prosthecochloris_vibrioformis_DSM_2:0.046309,78187123_Pelodictyon_luteolum_DSM_273:0.000000)0.765000:0.041339,(119357012_Chlorobium_phaeobacteroides_DSM_266:0.035678,21673670_Chlorobium_tepidum_TLS:0.071516)0.829000:0.074472)0.865000:0.072443,78189117_Chlorobium_chlorochromatii_CaD3:0.078645)0.889000:0.106679,(158319702_Alkaliphilus_oremlandii_OhILAs:0.420694,153952947_Clostridium_kluyveri_DSM_555:0.366547)0.927000:0.247542)0.729000:0.027069,110636520_Cytophaga_hutchinsonii_ATCC_33406:0.492258)0.856000:0.135975,((((152991292_Nitratiruptor_sp._SB155-2:0.192299,((34556879_Wolinella_succinogenes_DSM_1740:0.087432,78778061_Sulfurimonas_denitrificans_DSM_1251:0.247366)0.254000:0.036132,154149269_Campylobacter_hominis_ATCC_BAA-381:0.319334)0.801000:0.075452)0.205000:0.048248,152991829_Sulfurovum_sp._NBC37-1:0.147886)0.355000:0.038595,((109947299_Helicobacter_acinonychis_str._Sheeb:0.070426,(15645443_Helicobacter_pylori_26695:0.000000,(15611830_Helicobacter_pylori_J99:0.000000,108563235_Helicobacter_pylori_HPAG1:0.000000)0.000000:0.000000)0.483000:0.000000)0.840000:0.114853,32265554_Helicobacter_hepaticus_ATCC_51449:0.351820)0.967000:0.302968)0.837000:0.117136,((((29347639_Bacteroides_thetaiotaomicron_VPI-54:0.079969,150004439_Bacteroides_vulgatus_ATCC_8482:0.764293)0.176000:0.044224,(60680203_Bacteroides_fragilis_NCTC_9343:0.000000,53712002_Bacteroides_fragilis_YCH46:0.000000)0.925000:0.152343)0.569000:0.118472,(34539910_Porphyromonas_gingivalis_W83:0.270798,(150024368_Flavobacterium_psychrophilum_JIP02_:0.093226,120437351_Gramella_forsetii_KT0803:0.048498)0.943000:0.213621)0.859000:0.147633)0.778000:0.068351,150010064_Parabacteroides_distasonis_ATCC_850:0.483130)0.920000:0.201449)0.920000:0.186995)0.753000:0.033586)0.545000:0.000620,((((((170078222_Synechococcus_sp._PCC_7002:0.185507,166363020_Microcystis_aeruginosa_NIES-843:0.128381)0.451000:0.021108,(((172038901_Cyanothece_sp._ATCC_51142:0.046352,113476827_Trichodesmium_erythraeum_IMS101:0.144311)0.000000:0.000000,((158335030_Acaryochloris_marina_MBIC11017:0.090704,113476828_Trichodesmium_erythraeum_IMS101:0.091618)0.752000:0.029672,16331825_Synechocystis_sp._PCC_6803:0.000000)0.407000:0.022547)0.863000:0.046832,((17227548_Nostoc_sp._PCC_7120:0.000000,75908866_Anabaena_variabilis_ATCC_29413:0.000000)0.445000:0.000000,(((56752273_Synechococcus_elongatus_PCC_6301:0.000000,81300639_Synechococcus_elongatus_PCC_7942:0.000000)0.961000:0.122224,37520449_Gloeobacter_violaceus_PCC_7421:0.064715)0.654000:0.016265,(86607693_Synechococcus_sp._JA-2-3Ba:0.022814,86605476_Synechococcus_sp._JA-3-3Ab:0.000000)0.990000:0.175118)0.659000:0.016057)0.895000:0.048268)0.001000:0.000000)0.743000:0.040411,22298354_Thermosynechococcus_elongatus_BP-1:0.273891)0.770000:0.053271,(17229358_Nostoc_sp._PCC_7120:0.000000,75910957_Anabaena_variabilis_ATCC_29413:0.000000)0.994000:0.220491)0.676000:0.019471,((148241837_Synechococcus_sp._RCC307:0.000000,((33863398_Prochlorococcus_marinus_str._MIT_93:0.000000,124022621_Prochlorococcus_marinus_str._MIT_93:0.000000)0.839000:0.022645,(((((72382530_Prochlorococcus_marinus_str._NATL2A:0.000000,124026231_Prochlorococcus_marinus_str._NATL1A:0.000000)0.474000:0.000000,((123966384_Prochlorococcus_marinus_str._MIT_95:0.000000,33861617_Prochlorococcus_marinus_subsp._past:0.000000)0.000000:0.000000,((78779455_Prochlorococcus_marinus_str._MIT_93:0.000000,123968699_Prochlorococcus_marinus_str._AS9601:0.000000)0.000000:0.000000,(126696505_Prochlorococcus_marinus_str._MIT_93:0.000000,157413531_Prochlorococcus_marinus_str._MIT_92:0.000000)0.000000:0.000000)0.000000:0.000000)0.839000:0.022562)0.608000:0.022587,(33240589_Prochlorococcus_marinus_subsp._mari:0.022636,159903670_Prochlorococcus_marinus_str._MIT_92:0.000000)0.000000:0.000000)0.891000:0.045594,148239928_Synechococcus_sp._WH_7803:0.022662)0.000000:0.000000,113953145_Synechococcus_sp._CC9311:0.000000)0.857000:0.022720)0.000000:0.000000)0.003000:0.000000,((33865258_Synechococcus_sp._WH_8102:0.000000,78213462_Synechococcus_sp._CC9605:0.000000)0.837000:0.022824,78184297_Synechococcus_sp._CC9902:0.000000)0.588000:0.022671)0.781000:0.033110)0.783000:0.079218,158337952_Acaryochloris_marina_MBIC11017:0.452841)0.980000:0.364516)0.760000:0.099313,((83816367_Salinibacter_ruber_DSM_13855:0.281990,(((71066543_Psychrobacter_arcticus_273-4:0.000000,93007116_Psychrobacter_cryohalolentis_K5:0.000000)0.951000:0.305647,148654106_Psychrobacter_sp._PRwf-1:0.089961)0.967000:0.355442,(115352027_Burkholderia_ambifaria_AMMD:0.474019,170734615_Burkholderia_cenocepacia_MC0-3:0.796142)0.633000:0.139577)0.444000:0.069182)0.729000:0.112617,(156743275_Roseiflexus_castenholzii_DSM_13941:0.420421,85860040_Syntrophus_aciditrophicus_SB:0.540620)0.658000:0.052332)0.769000:0.099247)0.812000:0.079826,((86158918_Anaeromyxobacter_dehalogenans_2CP-C:0.206109,153004238_Anaeromyxobacter_sp._Fw109-5:0.000000)0.977000:0.330326,108762690_Myxococcus_xanthus_DK_1622:0.148812)0.940000:0.232676)0.843000:0.113197,(42523902_Bdellovibrio_bacteriovorus_HD100:0.526548,182415657_Opitutus_terrae_PB90-1:0.369386)0.889000:0.206841)0.685000:0.034562,((((148262446_Geobacter_uraniireducens_Rf4:0.078779,(78224421_Geobacter_metallireducens_GS-15:0.000000,39998370_Geobacter_sulfurreducens_PCA:0.050861)0.000000:0.000000)0.566000:0.104059,118581780_Pelobacter_propionicus_DSM_2379:0.210346)0.922000:0.217844,77920658_Pelobacter_carbinolicus_DSM_2380:0.135737)0.937000:0.206681,(((51244662_Desulfotalea_psychrophila_LSv54:0.431426,(116749143_Syntrophobacter_fumaroxidans_MPOB:0.276132,158521524_Desulfococcus_oleovorans_Hxd3:0.277446)0.815000:0.077169)0.678000:0.032704,(78357110_Desulfovibrio_desulfuricans_G20:0.094719,(46580248_Desulfovibrio_vulgaris_subsp._vulga:0.000000,120602368_Desulfovibrio_vulgaris_subsp._vulga:0.000000)0.806000:0.054754)0.866000:0.060074)0.001000:0.000000,94986811_Lawsonia_intracellularis_PHE_MN1-00:0.432321)0.945000:0.176536)0.800000:0.071925)0.797000:0.085357,94970094_Acidobacteria_bacterium_Ellin345:0.330313)0.806000:0.179740,116619449_Solibacter_usitatus_Ellin6076:0.453274)0.999000:0.796787,(81300602_Synechococcus_elongatus_PCC_7942:0.000000,56752309_Synechococcus_elongatus_PCC_6301:0.000000)0.623000:0.045663)0.779000:0.338939,78212139_Synechococcus_sp._CC9605:0.186156)0.306000:0.063005,78185341_Synechococcus_sp._CC9902:0.081312)0.845000:0.058539,33866410_Synechococcus_sp._WH_8102:0.105940)0.840000:0.074936,148240226_Synechococcus_sp._WH_7803:0.092465,113953554_Synechococcus_sp._CC9311:0.164379);
