# Supplementary material for: Genome-wide phylogenetic analysis of the pathogenic potential of Vibrio furnissii
Source: Front Microbiol. 2014 Aug 21;5:435. doi: 10.3389/fmicb.2014.00435 (PMC4139957; doi:10.3389/fmicb.2014.00435)
Supplement: Supplementary file 1 [file DataSheet1.ZIP › all_vfu_trees/VfuA00060.afa-gb-o.phylip_phyml_tree.txt]

((((((((((((((((((((((((((((((((((((((((((((((((157146569_Citrobacter_koseri_ATCC_BAA-895:0.000000,(((((56414080_Salmonella_enterica_subsp._enterica:0.000000,(29142486_Salmonella_enterica_subsp._enterica:0.000000,(161614932_Salmonella_enterica_subsp._enterica:0.000000,(16764183_Salmonella_typhimurium_LT2:0.000000,(62179387_Salmonella_enterica_subsp._enterica:0.000000,(187733875_Shigella_boydii_CDC_3083-94:0.000000,82543242_Shigella_boydii_Sb227:0.000000)0.917000:0.008504)0.000000:0.000000)0.000000:0.000000)0.000000:0.000000)0.000000:0.000000)0.000000:0.000000,157160272_Escherichia_coli_HS:0.000000)0.000000:0.000000,16128765_Escherichia_coli_str._K-12_substr._:0.000000)0.000000:0.000000,15800548_Escherichia_coli_O157_H7_EDL933:0.000000)0.000000:0.000000,((((((((161504014_Salmonella_enterica_subsp._arizonae:0.008632,146310946_Enterobacter_sp._638:0.000000)0.000000:0.000000,110641001_Escherichia_coli_536:0.000000)0.000000:0.000000,117622979_Escherichia_coli_APEC_O1:0.000000)0.000000:0.000000,82776130_Shigella_dysenteriae_Sd197:0.000000)0.000000:0.000000,170683710_Escherichia_coli_SECEC_SMS-3-5:0.000000)0.000000:0.000000,74311340_Shigella_sonnei_Ss046:0.000000)0.000000:0.000000,170020847_Escherichia_coli_ATCC_8739:0.000000)0.000000:0.000000,15830129_Escherichia_coli_O157_H7_str._Sakai:0.000000)0.000000:0.000000)0.000000:0.000000)0.000000:0.000000,89107648_Escherichia_coli_W3110:0.000000)0.000000:0.000000,170080456_Escherichia_coli_str._K-12_substr._:0.000000)0.000000:0.000000,157155652_Escherichia_coli_E24377A:0.000000)0.000000:0.000000,16759741_Salmonella_enterica_subsp._enterica:0.000000)0.000000:0.000000,91209829_Escherichia_coli_UTI89:0.000000)0.000000:0.000000,26246770_Escherichia_coli_CFT073:0.000000)0.000000:0.000000,24112165_Shigella_flexneri_2a_str._301:0.000000)0.000000:0.000000,30062282_Shigella_flexneri_2a_str._2457T:0.000000)0.000000:0.000000,110804797_Shigella_flexneri_5_str._8401:0.000000)0.816000:0.008714,156934713_Enterobacter_sakazakii_ATCC_BAA-894:0.008669)0.770000:0.008616,152969387_Klebsiella_pneumoniae_subsp._pneumo:0.000000)0.894000:0.017406,50121729_Erwinia_carotovora_subsp._atrosepti:0.017626)0.633000:0.002788,85058891_Sodalis_glossinidius_str._morsitans:0.043347)0.753000:0.007000,((51595558_Yersinia_pseudotuberculosis_IP_3295:0.000000,(108812974_Yersinia_pestis_Nepal516:0.000000,(108807091_Yersinia_pestis_Antiqua:0.000000,(153950333_Yersinia_pseudotuberculosis_IP_3175:0.000000,(170025120_Yersinia_pseudotuberculosis_YPIII:0.000000,(45440809_Yersinia_pestis_biovar_Microtus_str:0.000000,(123443103_Yersinia_enterocolitica_subsp._ente:0.000000,(108812966_Yersinia_pestis_Nepal516:0.000000,(108806879_Yersinia_pestis_Antiqua:0.000000,170025113_Yersinia_pseudotuberculosis_YPIII:0.003030)0.000000:0.003030)0.000000:0.003030)0.000000:0.000000)0.000000:0.000000)0.000000:0.000000)0.000000:0.000000)0.000000:0.000000)0.000000:0.000000)0.544000:0.000000,157369574_Serratia_proteamaculans_568:0.008496)0.810000:0.008566)0.880000:0.017536,((((((((156977695_Vibrio_harveyi_ATCC_BAA-1116:0.008681,28900245_Vibrio_parahaemolyticus_RIMD_221063:0.008380)0.767000:0.013521,(37676819_Vibrio_vulnificus_YJ016:0.008556,27367036_Vibrio_vulnificus_CMCP6:0.008559)0.648000:0.004993)0.777000:0.020202,(15600973_Vibrio_cholerae_O1_biovar_eltor_str:0.000000,147672261_Vibrio_cholerae_O395:0.000000)0.865000:0.033240)0.837000:0.035536,120556730_Marinobacter_aquaeolei_VT8:0.022007)0.298000:0.018140,(54302911_Photobacterium_profundum_SS9:0.080262,92112945_Chromohalobacter_salexigens_DSM_304:0.062696)0.204000:0.026234)0.882000:0.036093,((116748890_Syntrophobacter_fumaroxidans_MPOB:0.091526,(117619321_Aeromonas_hydrophila_subsp._hydroph:0.000000,145299222_Aeromonas_salmonicida_subsp._salmon:0.008532)0.995000:0.102666)0.779000:0.023879,((29654008_Coxiella_burnetii_RSA_493:0.000000,(154706340_Coxiella_burnetii_Dugway_5J108-111:0.000000,161830442_Coxiella_burnetii_RSA_331:0.000000)0.000000:0.000000)1.000000:0.119714,114320766_Alkalilimnicola_ehrlichei_MLHE-1:0.058677)0.161000:0.012952)0.005000:0.000000)0.007000:0.000000,((((((((113971464_Shewanella_sp._MR-4:0.000000,114046344_Shewanella_sp._MR-7:0.000000)0.000000:0.000000,(117919262_Shewanella_sp._ANA-3:0.000000,24375277_Shewanella_oneidensis_MR-1:0.000000)0.000000:0.000000)0.759000:0.008540,(((120597666_Shewanella_sp._W3-18-1:0.000000,146294196_Shewanella_putrefaciens_CN-32:0.000000)0.509000:0.000000,(126175663_Shewanella_baltica_OS155:0.000000,(160874026_Shewanella_baltica_OS195:0.000000,152999406_Shewanella_baltica_OS185:0.000000)0.000000:0.000000)0.840000:0.016541)0.865000:0.018040,59713334_Vibrio_fischeri_ES114:0.053244)0.658000:0.008137)0.784000:0.008732,(((170725067_Shewanella_woodyi_ATCC_51908:0.000000,157376983_Shewanella_sediminis_HAW-EB3:0.008223)0.005000:0.000000,(91794376_Shewanella_denitrificans_OS217:0.000000,114564376_Shewanella_frigidimarina_NCIMB_400:0.035862)0.818000:0.043757)0.905000:0.025820,127511538_Shewanella_loihica_PV-4:0.017090)0.756000:0.008464)0.016000:0.000000,(157963311_Shewanella_pealeana_ATCC_700345:0.000000,167625497_Shewanella_halifaxensis_HAW-EB4:0.000000)0.750000:0.008500)0.871000:0.017536,(109898452_Pseudoalteromonas_atlantica_T6c:0.043186,110833595_Alcanivorax_borkumensis_SK2:0.061467)0.745000:0.010457)0.788000:0.017155,(77360862_Pseudoalteromonas_haloplanktis_TAC1:0.099981,((51244788_Desulfotalea_psychrophila_LSv54:0.056216,90022842_Saccharophagus_degradans_2-40:0.044580)0.605000:0.004524,(((119946865_Psychromonas_ingrahamii_37:0.105436,71279831_Colwellia_psychrerythraea_34H:0.043055)0.883000:0.042022,83647393_Hahella_chejuensis_KCTC_2396:0.046808)0.859000:0.025826,78485124_Thiomicrospira_crunogena_XCL-2:0.017575)0.859000:0.019139)0.854000:0.027144)0.780000:0.010726)0.732000:0.008675,(152995016_Marinomonas_sp._MWYL1:0.087592,((118602178_Candidatus_Ruthia_magnifica_str._Cm:0.000000,148244296_Candidatus_Vesicomyosocius_okutanii:0.115725)0.931000:0.035285,(113954719_Synechococcus_sp._CC9311:0.013776,148239434_Synechococcus_sp._WH_7803:0.004125)0.995000:0.098637)0.656000:0.011323)0.733000:0.008188)0.913000:0.025206)0.869000:0.017830,((117621566_Aeromonas_hydrophila_subsp._hydroph:0.000000,145298914_Aeromonas_salmonicida_subsp._salmon:0.008359)0.970000:0.073151,((148550055_Pseudomonas_putida_F1:0.000000,(26991657_Pseudomonas_putida_KT2440:0.000000,(167036018_Pseudomonas_putida_GB-1:0.000000,170719671_Pseudomonas_putida_W619:0.000000)0.000000:0.000000)0.000000:0.000000)0.878000:0.000000,(((146305460_Pseudomonas_mendocina_ymp:0.008294,146284249_Pseudomonas_stutzeri_A1501:0.000062)0.796000:0.005255,(((77461504_Pseudomonas_fluorescens_PfO-1:0.000000,70733086_Pseudomonas_fluorescens_Pf-5:0.000000)0.770000:0.007964,(66043725_Pseudomonas_syringae_pv._syringae_B:0.000000,(71736442_Pseudomonas_syringae_pv._phaseolico:0.000000,28872183_Pseudomonas_syringae_pv._tomato_str:0.000000)0.000000:0.000000)0.806000:0.009111)0.769000:0.008677,(116054159_Pseudomonas_aeruginosa_UCBPP-PA14:0.000000,(15595625_Pseudomonas_aeruginosa_PAO1:0.000000,152988184_Pseudomonas_aeruginosa_PA7:0.000000)0.000000:0.000000)0.813000:0.008828)0.779000:0.005149)0.849000:0.015183,104783960_Pseudomonas_entomophila_L48:0.008343)0.019000:0.000000)0.958000:0.054622)0.908000:0.043012)0.842000:0.016652)0.705000:0.008677,37525462_Photorhabdus_luminescens_subsp._lau:0.017709)0.764000:0.008887,(((((((90021156_Saccharophagus_degradans_2-40:0.087841,((((((157962744_Shewanella_pealeana_ATCC_700345:0.008468,167624931_Shewanella_halifaxensis_HAW-EB4:0.000000)0.947000:0.059543,((157375528_Shewanella_sediminis_HAW-EB3:0.036529,127512812_Shewanella_loihica_PV-4:0.063922)0.713000:0.010316,170726556_Shewanella_woodyi_ATCC_51908:0.014811)0.989000:0.069446)0.045000:0.019981,71282546_Colwellia_psychrerythraea_34H:0.121144)0.859000:0.033601,((119944600_Psychromonas_ingrahamii_37:0.074128,(((((((114047740_Shewanella_sp._MR-7:0.000000,(113970505_Shewanella_sp._MR-4:0.000000,117920819_Shewanella_sp._ANA-3:0.000000)0.000000:0.000000)0.537000:0.000000,24374114_Shewanella_oneidensis_MR-1:0.034674)0.985000:0.071896,(120599060_Shewanella_sp._W3-18-1:0.000000,146292869_Shewanella_putrefaciens_CN-32:0.000000)0.755000:0.015435)0.799000:0.024779,((160875166_Shewanella_baltica_OS195:0.000000,153000529_Shewanella_baltica_OS185:0.000000)0.557000:0.000000,126174213_Shewanella_baltica_OS155:0.008622)0.788000:0.018026)0.925000:0.050411,119773524_Shewanella_amazonensis_SB2B:0.141364)0.216000:0.012620,114563324_Shewanella_frigidimarina_NCIMB_400:0.050855)0.804000:0.021881,(59712397_Vibrio_fischeri_ES114:0.068347,54303428_Photobacterium_profundum_SS9:0.071047)0.807000:0.021492)0.000000:0.000000)0.871000:0.017187,(((27367363_Vibrio_vulnificus_CMCP6:0.000000,37677117_Vibrio_vulnificus_YJ016:0.000000)0.867000:0.026213,(15641418_Vibrio_cholerae_O1_biovar_eltor_str:0.000000,147674915_Vibrio_cholerae_O395:0.000000)0.965000:0.057707)0.849000:0.025684,(28897677_Vibrio_parahaemolyticus_RIMD_221063:0.000000,156973702_Vibrio_harveyi_ATCC_BAA-1116:0.016556)1.000000:0.170444)0.901000:0.036290)0.630000:0.003870)0.000000:0.014455,91792251_Shewanella_denitrificans_OS217:0.060636)0.438000:0.014771,(78485359_Thiomicrospira_crunogena_XCL-2:0.097216,152995916_Marinomonas_sp._MWYL1:0.140327)0.934000:0.077729)0.847000:0.042756)0.989000:0.146813,(((54296291_Legionella_pneumophila_str._Paris:0.000000,(148358461_Legionella_pneumophila_str._Corby:0.000000,54293256_Legionella_pneumophila_str._Lens:0.000000)0.000000:0.000000)0.514000:0.000000,52840505_Legionella_pneumophila_subsp._pneum:0.008299)0.958000:0.081832,56460599_Idiomarina_loihiensis_L2TR:0.132110)0.762000:0.061248)0.754000:0.018783,145589523_Polynucleobacter_sp._QLW-P1DMWA-1:0.036815)0.839000:0.035523,119775819_Shewanella_amazonensis_SB2B:0.098463)0.765000:0.016952,56460652_Idiomarina_loihiensis_L2TR:0.045044)0.756000:0.010717,(((78776226_Sulfurimonas_denitrificans_DSM_1251:0.061495,((((156502690_Francisella_tularensis_subsp._holar:0.000000,(110670517_Francisella_tularensis_subsp._tular:0.000000,187931712_Francisella_tularensis_subsp._media:0.000000)0.000000:0.000000)0.000000:0.000000,((89256570_Francisella_tularensis_subsp._holar:0.000000,115315000_Francisella_tularensis_subsp._holar:0.000000)0.000000:0.000000,(134301861_Francisella_tularensis_subsp._tular:0.000000,56708046_Francisella_tularensis_subsp._tular:0.000000)0.000000:0.000000)0.000000:0.000000)0.862000:0.007829,118497423_Francisella_tularensis_subsp._novic:0.000000)0.772000:0.011984,167628011_Francisella_philomiragia_subsp._phi:0.004023)0.998000:0.126157)0.184000:0.028258,152992886_Sulfurovum_sp._NBC37-1:0.054808)0.373000:0.017765,157737720_Arcobacter_butzleri_RM4018:0.047276)0.922000:0.038436)0.746000:0.008312,(((((75908173_Anabaena_variabilis_ATCC_29413:0.000000,17232210_Nostoc_sp._PCC_7120:0.000000)0.999000:0.094935,(134095351_Herminiimonas_arsenicoxydans:0.000000,152981148_Janthinobacterium_sp._Marseille:0.000000)0.922000:0.035409)0.784000:0.015646,(((((107023606_Burkholderia_cenocepacia_AU_1054:0.000000,(116690690_Burkholderia_cenocepacia_HI2424:0.000000,(170734034_Burkholderia_cenocepacia_MC0-3:0.000000,(78067467_Burkholderia_sp._383:0.000000,(115352774_Burkholderia_ambifaria_AMMD:0.000000,172061636_Burkholderia_ambifaria_MC40-6:0.000000)0.000000:0.000000)0.000000:0.000000)0.000000:0.000000)0.000000:0.000000)0.533000:0.000000,(((76811549_Burkholderia_pseudomallei_1710b:0.000000,126454229_Burkholderia_pseudomallei_1106a:0.000000)0.000000:0.000000,((124383654_Burkholderia_mallei_NCTC_10229:0.000000,53724700_Burkholderia_mallei_ATCC_23344:0.000000)0.000000:0.000000,(53718338_Burkholderia_pseudomallei_K96243:0.000000,(126450332_Burkholderia_mallei_NCTC_10247:0.000000,(126440586_Burkholderia_pseudomallei_668:0.000000,121599633_Burkholderia_mallei_SAVP1:0.000000)0.000000:0.000000)0.000000:0.000000)0.000000:0.000000)0.000000:0.000000)0.521000:0.000000,83719171_Burkholderia_thailandensis_E264:0.008299)0.748000:0.008231)0.922000:0.002105,(134296873_Burkholderia_vietnamiensis_G4:0.000000,161523807_Burkholderia_multivorans_ATCC_17616:0.000000)0.920000:0.006614)0.908000:0.007900,(((188591276_Cupriavidus_taiwanensis:0.000000,(113866560_Ralstonia_eutropha_H16:0.000000,73540223_Ralstonia_eutropha_JMP134:0.000000)0.000000:0.000000)0.475000:0.000000,94309401_Ralstonia_metallidurans_CH34:0.008555)0.618000:0.008556,17545258_Ralstonia_solanacearum_GMI1000:0.000000)0.956000:0.025719)0.000000:0.000000,91785132_Burkholderia_xenovorans_LB400:0.008389)0.752000:0.009038)0.805000:0.015607,(171059329_Leptothrix_cholodnii_SP-6:0.083781,124267275_Methylibium_petroleiphilum_PM1:0.027641)0.892000:0.041555)0.753000:0.010288,((((91775307_Methylobacillus_flagellatus_KT:0.000000,91775451_Methylobacillus_flagellatus_KT:0.000000)0.895000:0.018063,((56477513_Azoarcus_sp._EbN1:0.017597,119899811_Azoarcus_sp._BH72:0.017107)0.829000:0.018086,((((33603888_Bordetella_bronchiseptica_RB50:0.000000,(33598813_Bordetella_parapertussis_12822:0.000000,33591417_Bordetella_pertussis_Tohama_I:0.000000)0.000000:0.000000)0.520000:0.008482,163854396_Bordetella_petrii_DSM_12804:0.086176)0.008000:0.000000,187479813_Bordetella_avium_197N:0.000000)0.776000:0.019023,74317751_Thiobacillus_denitrificans_ATCC_252:0.059090)0.536000:0.019826)0.754000:0.009111)0.856000:0.016955,53804862_Methylococcus_capsulatus_str._Bath:0.017791)0.767000:0.009193,34495838_Chromobacterium_violaceum_ATCC_1247:0.026267)0.846000:0.017531)0.950000:0.035910)0.742000:0.008323)0.883000:0.027233,(121611662_Verminephrobacter_eiseniae_EF01-2:0.000000,((160898343_Delftia_acidovorans_SPH-1:0.010020,121594947_Acidovorax_sp._JS42:0.043499)0.769000:0.007240,(120610479_Acidovorax_avenae_subsp._citrulli_A:0.000000,(89900953_Rhodoferax_ferrireducens_T118:0.024570,(91789374_Polaromonas_sp._JS666:0.009002,121604151_Polaromonas_naphthalenivorans_CJ2:0.008217)0.969000:0.044399)0.781000:0.011194)0.000000:0.000000)0.362000:0.017160)0.999000:0.114724)0.741000:0.017730,(((108761880_Myxococcus_xanthus_DK_1622:0.091696,((160880140_Clostridium_phytofermentans_ISDg:0.159431,((((49475813_Bartonella_henselae_str._Houston-1:0.045125,163868666_Bartonella_tribocorum_CIP_105476:0.018646)0.865000:0.028101,121601761_Bartonella_bacilliformis_KC583:0.071409)0.957000:0.067444,(((62289973_Brucella_abortus_biovar_1_str._9-94:0.000000,82699901_Brucella_melitensis_biovar_Abortus_:0.000000)0.000000:0.000000,((189024215_Brucella_abortus_S19:0.000000,148560232_Brucella_ovis_ATCC_25840:0.000000)0.000000:0.000000,((161619002_Brucella_canis_ATCC_23365:0.000000,23501930_Brucella_suis_1330:0.000000)0.000000:0.000000,(163843319_Brucella_suis_ATCC_23445:0.000000,17987217_Brucella_melitensis_16M:0.000000)0.000000:0.000000)0.000000:0.000000)0.000000:0.000000)0.753000:0.008373,153009469_Ochrobactrum_anthropi_ATCC_49188:0.008838)0.874000:0.031117)0.783000:0.030614,(13470594_Mesorhizobium_loti_MAFF303099:0.033763,110633776_Mesorhizobium_sp._BNC1:0.026300)0.732000:0.026965)0.985000:0.152749)0.581000:0.028859,(((((150025749_Flavobacterium_psychrophilum_JIP02_:0.070943,146302300_Flavobacterium_johnsoniae_UW101:0.047138)0.990000:0.141827,29347295_Bacteroides_thetaiotaomicron_VPI-54:0.119934)0.733000:0.011020,((150390712_Alkaliphilus_metalliredigens_QYMF:0.028844,89896500_Desulfitobacterium_hafniense_Y51:0.153794)0.804000:0.031318,(((170754379_Clostridium_botulinum_B1_str._Okra:0.000000,(153939895_Clostridium_botulinum_F_str._Langel:0.000000,170759986_Clostridium_botulinum_A3_str._Loch_:0.000000)0.000000:0.000000)0.000000:0.000000,(148378643_Clostridium_botulinum_A_str._ATCC_3:0.000000,(153933936_Clostridium_botulinum_A_str._ATCC_1:0.000000,153937665_Clostridium_botulinum_A_str._Hall:0.000000)0.000000:0.000000)0.000000:0.000000)0.984000:0.091236,187934290_Clostridium_botulinum_B_str._Eklund:0.060973)0.842000:0.037877)0.876000:0.029387)0.744000:0.012701,162447374_Acholeplasma_laidlawii_PG-8A:0.214799)0.681000:0.015170,((((150002994_Bacteroides_vulgatus_ATCC_8482:0.025071,(60681162_Bacteroides_fragilis_NCTC_9343:0.000000,53712950_Bacteroides_fragilis_YCH46:0.000000)0.971000:0.054483)0.003000:0.010854,150007803_Parabacteroides_distasonis_ATCC_850:0.025478)0.943000:0.070399,(((78186849_Pelodictyon_luteolum_DSM_273:0.014947,145219726_Prosthecochloris_vibrioformis_DSM_2:0.050745)0.890000:0.033721,119357064_Chlorobium_phaeobacteroides_DSM_266:0.012391)0.735000:0.013927,110638956_Cytophaga_hutchinsonii_ATCC_33406:0.079030)0.781000:0.043717)0.225000:0.032483,21673860_Chlorobium_tepidum_TLS:0.067748)0.805000:0.026811)0.872000:0.049931)0.910000:0.055572)0.850000:0.034802,(162451805_Sorangium_cellulosum_So_ce_56:0.061481,((71279965_Colwellia_psychrerythraea_34H:0.348506,(183222181_Leptospira_biflexa_serovar_Patoc_st:0.170505,(42521860_Bdellovibrio_bacteriovorus_HD100:0.166866,((83310527_Magnetospirillum_magneticum_AMB-1:0.082047,83593250_Rhodospirillum_rubrum_ATCC_11170:0.094939)0.883000:0.040557,(117924939_Magnetococcus_sp._MC-1:0.100779,(114329100_Granulibacter_bethesdensis_CGDNIH1:0.115140,154252927_Parvibaculum_lavamentivorans_DS-1:0.069571)0.751000:0.038341)0.705000:0.016630)0.714000:0.010668)0.426000:0.029733)0.447000:0.041548)0.494000:0.020130,(((((148261622_Acidiphilium_cryptum_JF-5:0.050086,(114569901_Maricaulis_maris_MCS10:0.182847,(182678749_Beijerinckia_indica_subsp._indica_A:0.116112,((114799942_Hyphomonas_neptunium_ATCC_15444:0.161614,85373802_Erythrobacter_litoralis_HTCC2594:0.110550)0.853000:0.049846,(((87198262_Novosphingobium_aromaticivorans_DSM:0.029200,103487431_Sphingopyxis_alaskensis_RB2256:0.074236)0.929000:0.064407,((163851993_Methylobacterium_extorquens_PA1:0.026367,170750207_Methylobacterium_radiotolerans_JCM_:0.009071)0.359000:0.013253,170744521_Methylobacterium_sp._4-46:0.015332)0.921000:0.052277)0.354000:0.036072,(148557617_Sphingomonas_wittichii_RW1:0.077461,56552313_Zymomonas_mobilis_subsp._mobilis_ZM:0.031120)0.362000:0.026634)0.688000:0.014497)0.910000:0.047616)0.752000:0.018915)0.607000:0.007524)0.946000:0.066897,(16125088_Caulobacter_crescentus_CB15:0.016108,167644899_Caulobacter_sp._K31:0.047515)0.978000:0.096351)0.822000:0.021301,(((58038681_Gluconobacter_oxydans_621H:0.043740,162148995_Gluconacetobacter_diazotrophicus_PA:0.000000)0.847000:0.060976,(162149460_Gluconacetobacter_diazotrophicus_PA:0.035105,58039465_Gluconobacter_oxydans_621H:0.055710)0.985000:0.134909)0.952000:0.093411,((((99080768_Silicibacter_sp._TM1040:0.070802,89052606_Jannaschia_sp._CCS1:0.109236)0.145000:0.028877,((110680325_Roseobacter_denitrificans_OCh_114:0.052785,119384480_Paracoccus_denitrificans_PD1222:0.112653)0.530000:0.025107,((126463236_Rhodobacter_sphaeroides_ATCC_17029:0.000000,77464394_Rhodobacter_sphaeroides_2.4.1:0.000000)0.470000:0.000000,146276411_Rhodobacter_sphaeroides_ATCC_17025:0.017127)0.998000:0.145419)0.874000:0.040555)0.676000:0.036002,(((116253340_Rhizobium_leguminosarum_bv._viciae_:0.000000,86358753_Rhizobium_etli_CFN_42:0.000000)0.949000:0.036236,15889610_Agrobacterium_tumefaciens_str._C58:0.027355)0.791000:0.015828,(150376621_Sinorhizobium_medicae_WSM419:0.000000,16264922_Sinorhizobium_meliloti_1021:0.008706)0.774000:0.011500)0.818000:0.025159)0.532000:0.050173,159045255_Dinoroseobacter_shibae_DFL_12:0.151786)0.975000:0.125073)0.119000:0.038868)0.000000:0.000000,((154247132_Xanthobacter_autotrophicus_Py2:0.033776,158423990_Azorhizobium_caulinodans_ORS_571:0.043323)0.843000:0.046810,(75674512_Nitrobacter_winogradskyi_Nb-255:0.008335,(92116022_Nitrobacter_hamburgensis_X14:0.000000,((27376558_Bradyrhizobium_japonicum_USDA_110:0.046520,90425187_Rhodopseudomonas_palustris_BisB18:0.000000)0.710000:0.008736,(((91977976_Rhodopseudomonas_palustris_BisB5:0.000000,(86748916_Rhodopseudomonas_palustris_HaA2:0.000000,39936732_Rhodopseudomonas_palustris_CGA009:0.000000)0.000000:0.000000)0.869000:0.017647,(146338133_Bradyrhizobium_sp._ORS278:0.000000,148258225_Bradyrhizobium_sp._BTAi1:0.000000)0.879000:0.017411)0.000000:0.000000,115525740_Rhodopseudomonas_palustris_BisA53:0.008772)0.762000:0.008685)0.932000:0.026045)0.709000:0.017370)0.949000:0.077121)0.954000:0.101354)0.921000:0.071207,(91772311_Methanococcoides_burtonii_DSM_6242:0.144448,32477297_Rhodopirellula_baltica_SH_1:0.285406)0.428000:0.050890)0.814000:0.033421)0.776000:0.012704)0.845000:0.030820)0.845000:0.050889,37521894_Gloeobacter_violaceus_PCC_7421:0.296387)0.590000:0.021933)0.760000:0.022360,(((58580393_Xanthomonas_oryzae_pv._oryzae_KACC1:0.000000,(84622357_Xanthomonas_oryzae_pv._oryzae_MAFF_:0.000000,(21244335_Xanthomonas_axonopodis_pv._citri_st:0.000000,(78049289_Xanthomonas_campestris_pv._vesicato:0.000000,(21230065_Xanthomonas_campestris_pv._campestr:0.000000,66769942_Xanthomonas_campestris_pv._campestr:0.000000)0.000000:0.000000)0.000000:0.000000)0.000000:0.000000)0.000000:0.000000)0.839000:0.033870,(170729397_Xylella_fastidiosa_M12:0.000000,(28198088_Xylella_fastidiosa_Temecula1:0.000000,(182680716_Xylella_fastidiosa_M23:0.000000,15836797_Xylella_fastidiosa_9a5c:0.000000)0.000000:0.000000)0.000000:0.000000)0.891000:0.052812)1.000000:0.182176,(71906517_Dechloromonas_aromatica_RCB:0.146682,((51245265_Desulfotalea_psychrophila_LSv54:0.087003,109898753_Pseudoalteromonas_atlantica_T6c:0.167419)0.985000:0.177424,78184025_Synechococcus_sp._CC9902:0.055037)0.870000:0.059591)0.686000:0.014620)0.403000:0.029969)0.123000:0.014965,((110638284_Cytophaga_hutchinsonii_ATCC_33406:0.374131,((34498296_Chromobacterium_violaceum_ATCC_1247:0.098384,(((78046026_Xanthomonas_campestris_pv._vesicato:0.000000,(21229902_Xanthomonas_campestris_pv._campestr:0.000000,66766780_Xanthomonas_campestris_pv._campestr:0.000000)0.840000:0.008600)0.764000:0.007250,(84621697_Xanthomonas_oryzae_pv._oryzae_MAFF_:0.000000,58579756_Xanthomonas_oryzae_pv._oryzae_KACC1:0.000000)0.882000:0.023734)0.071000:0.018491,21241215_Xanthomonas_axonopodis_pv._citri_st:0.037916)1.000000:0.256621)0.777000:0.044221,(108763762_Myxococcus_xanthus_DK_1622:0.133921,((171061032_Leptothrix_cholodnii_SP-6:0.208086,((121605306_Polaromonas_naphthalenivorans_CJ2:0.048596,91788228_Polaromonas_sp._JS666:0.032247)0.839000:0.036696,89902343_Rhodoferax_ferrireducens_T118:0.082302)0.949000:0.064872)0.000000:0.000000,(120610252_Acidovorax_avenae_subsp._citrulli_A:0.154314,160897857_Delftia_acidovorans_SPH-1:0.179761)0.869000:0.048264)0.855000:0.040605)0.754000:0.011265)0.933000:0.120390)0.417000:0.059306,((((((157376037_Shewanella_sediminis_HAW-EB3:0.011012,(157961286_Shewanella_pealeana_ATCC_700345:0.027554,167623474_Shewanella_halifaxensis_HAW-EB4:0.006922)0.995000:0.100354)0.608000:0.016240,170726099_Shewanella_woodyi_ATCC_51908:0.054067)0.977000:0.063053,((114046940_Shewanella_sp._MR-7:0.000000,(117919870_Shewanella_sp._ANA-3:0.000000,(24374643_Shewanella_oneidensis_MR-1:0.000000,(160876048_Shewanella_baltica_OS195:0.000000,(126175005_Shewanella_baltica_OS155:0.000000,(153001334_Shewanella_baltica_OS185:0.000000,(146293591_Shewanella_putrefaciens_CN-32:0.000000,120598331_Shewanella_sp._W3-18-1:0.000000)0.000000:0.000000)0.000000:0.000000)0.000000:0.000000)0.000000:0.000000)0.000000:0.000000)0.000000:0.000000)0.530000:0.000000,113969711_Shewanella_sp._MR-4:0.008518)0.000000:0.000000)0.329000:0.029041,127512383_Shewanella_loihica_PV-4:0.084186)0.391000:0.026227,(((((71280589_Colwellia_psychrerythraea_34H:0.054921,77361885_Pseudoalteromonas_haloplanktis_TAC1:0.070306)0.913000:0.057936,59712046_Vibrio_fischeri_ES114:0.032548)0.297000:0.015182,(54301879_Photobacterium_profundum_SS9:0.018072,119945261_Psychromonas_ingrahamii_37:0.017301)0.745000:0.012395)0.761000:0.026390,28900438_Vibrio_parahaemolyticus_RIMD_221063:0.046493)0.875000:0.026689,(114563875_Shewanella_frigidimarina_NCIMB_400:0.008512,91793881_Shewanella_denitrificans_OS217:0.000000)0.958000:0.044377)0.757000:0.018623)0.998000:0.203414,(157737362_Arcobacter_butzleri_RM4018:0.414761,(((91792542_Shewanella_denitrificans_OS217:0.152632,114562149_Shewanella_frigidimarina_NCIMB_400:0.211762)0.491000:0.053030,((((((153001915_Shewanella_baltica_OS185:0.000000,126175510_Shewanella_baltica_OS155:0.000000)0.877000:0.008486,160876637_Shewanella_baltica_OS195:0.000000)0.001000:0.000000,(146294034_Shewanella_putrefaciens_CN-32:0.000000,120597828_Shewanella_sp._W3-18-1:0.000000)0.996000:0.070025)0.766000:0.009506,(((114046504_Shewanella_sp._MR-7:0.008156,113969304_Shewanella_sp._MR-4:0.000000)0.000000:0.000000,117919411_Shewanella_sp._ANA-3:0.016538)0.913000:0.025865,24372719_Shewanella_oneidensis_MR-1:0.016958)0.892000:0.025024)0.918000:0.057270,(117619806_Aeromonas_hydrophila_subsp._hydroph:0.037033,145297702_Aeromonas_salmonicida_subsp._salmon:0.023591)0.947000:0.080446)0.883000:0.049985,(167622895_Shewanella_halifaxensis_HAW-EB4:0.098064,157960731_Shewanella_pealeana_ATCC_700345:0.035542)0.986000:0.122291)0.813000:0.053394)0.849000:0.079343,(((27367453_Vibrio_vulnificus_CMCP6:0.024688,37677247_Vibrio_vulnificus_YJ016:0.000000)0.562000:0.008324,(15601743_Vibrio_cholerae_O1_biovar_eltor_str:0.024424,147672130_Vibrio_cholerae_O395:0.000000)0.999000:0.080220)0.469000:0.008049,28901554_Vibrio_parahaemolyticus_RIMD_221063:0.000000)0.985000:0.158606)0.994000:0.194610)0.000000:0.000000)0.121000:0.043393)0.954000:0.105669)0.760000:0.015890,((((82703770_Nitrosospira_multiformis_ATCC_25196:0.137340,(114331652_Nitrosomonas_eutropha_C91:0.007191,30249980_Nitrosomonas_europaea_ATCC_19718:0.024925)0.997000:0.156297)0.001000:0.000000,(((((145588789_Polynucleobacter_sp._QLW-P1DMWA-1:0.000000,171463886_Polynucleobacter_necessarius_STIR1:0.037085)0.999000:0.193557,((((((94311518_Ralstonia_metallidurans_CH34:0.017899,113868675_Ralstonia_eutropha_H16:0.026954)0.769000:0.008828,73540602_Ralstonia_eutropha_JMP134:0.000000)0.935000:0.049725,17546930_Ralstonia_solanacearum_GMI1000:0.043419)0.927000:0.056538,(((91782534_Burkholderia_xenovorans_LB400:0.034574,((126442203_Burkholderia_pseudomallei_668:0.000000,(76808776_Burkholderia_pseudomallei_1710b:0.000000,83720702_Burkholderia_thailandensis_E264:0.000000)0.000000:0.000000)0.000000:0.000000,((53725492_Burkholderia_mallei_ATCC_23344:0.000000,53718749_Burkholderia_pseudomallei_K96243:0.000000)0.000000:0.000000,((121599991_Burkholderia_mallei_SAVP1:0.000000,124383787_Burkholderia_mallei_NCTC_10229:0.000000)0.000000:0.000000,(126454058_Burkholderia_pseudomallei_1106a:0.000000,126449417_Burkholderia_mallei_NCTC_10247:0.000000)0.000000:0.000000)0.000000:0.000000)0.000000:0.000000)0.789000:0.008392)0.756000:0.008295,((((78067127_Burkholderia_sp._383:0.008293,(107023254_Burkholderia_cenocepacia_AU_1054:0.000000,(116690337_Burkholderia_cenocepacia_HI2424:0.000000,170733675_Burkholderia_cenocepacia_MC0-3:0.000000)0.000000:0.000000)0.443000:0.000000)0.769000:0.008291,134296504_Burkholderia_vietnamiensis_G4:0.000000)0.602000:0.008336,(115352406_Burkholderia_ambifaria_AMMD:0.000000,172061278_Burkholderia_ambifaria_MC40-6:0.000000)0.573000:0.000000)0.753000:0.008491,161524137_Burkholderia_multivorans_ATCC_17616:0.000000)0.777000:0.008529)0.937000:0.045325,(152981130_Janthinobacterium_sp._Marseille:0.025011,134093720_Herminiimonas_arsenicoxydans:0.008832)0.884000:0.033166)0.114000:0.022777)0.818000:0.042616,(((33602957_Bordetella_bronchiseptica_RB50:0.009021,(33598065_Bordetella_parapertussis_12822:0.000000,33594279_Bordetella_pertussis_Tohama_I:0.000000)0.445000:0.000000)0.954000:0.026651,187479233_Bordetella_avium_197N:0.000000)0.839000:0.017458,163855229_Bordetella_petrii_DSM_12804:0.008765)0.967000:0.082263)0.620000:0.020294,(((121608317_Verminephrobacter_eiseniae_EF01-2:0.026752,((121593545_Acidovorax_sp._JS42:0.000000,160897598_Delftia_acidovorans_SPH-1:0.027756)0.780000:0.008810,89901799_Rhodoferax_ferrireducens_T118:0.008806)0.000000:0.000000)0.758000:0.008815,((121606092_Polaromonas_naphthalenivorans_CJ2:0.017708,91787410_Polaromonas_sp._JS666:0.000000)0.758000:0.009243,120609836_Acidovorax_avenae_subsp._citrulli_A:0.017911)0.001000:0.000000)0.903000:0.040119,(124265824_Methylibium_petroleiphilum_PM1:0.020926,171057308_Leptothrix_cholodnii_SP-6:0.015057)0.802000:0.029803)0.997000:0.155310)0.512000:0.028447)0.924000:0.093560,74317119_Thiobacillus_denitrificans_ATCC_252:0.111588)0.539000:0.029152,((56477991_Azoarcus_sp._EbN1:0.051982,119897299_Azoarcus_sp._BH72:0.051431)0.988000:0.137233,71908923_Dechloromonas_aromatica_RCB:0.114862)0.793000:0.031615)0.816000:0.046757,91775610_Methylobacillus_flagellatus_KT:0.091020)0.960000:0.086814)0.971000:0.076834,(121997715_Halorhodospira_halophila_SL1:0.128670,(118580947_Pelobacter_propionicus_DSM_2379:0.000000,148264031_Geobacter_uraniireducens_Rf4:0.008724)1.000000:0.193868)0.717000:0.013969)0.737000:0.015137,(((((((15677281_Neisseria_meningitidis_MC58:0.000000,(161870287_Neisseria_meningitidis_053442:0.000000,15794528_Neisseria_meningitidis_Z2491:0.000000)0.000000:0.000000)0.501000:0.000000,(121635112_Neisseria_meningitidis_FAM18:0.000000,59800607_Neisseria_gonorrhoeae_FA_1090:0.008170)0.433000:0.008205)0.972000:0.132636,34496458_Chromobacterium_violaceum_ATCC_1247:0.133922)0.140000:0.078277,(118475108_Campylobacter_fetus_subsp._fetus_82:0.234236,78776809_Sulfurimonas_denitrificans_DSM_1251:0.230271)0.567000:0.013261)0.919000:0.103558,(((((((146292357_Shewanella_putrefaciens_CN-32:0.000000,120599647_Shewanella_sp._W3-18-1:0.000000)0.574000:0.000000,((114048321_Shewanella_sp._MR-7:0.000000,(113971087_Shewanella_sp._MR-4:0.000000,117921368_Shewanella_sp._ANA-3:0.000000)0.000000:0.000000)0.850000:0.008649,24373075_Shewanella_oneidensis_MR-1:0.000000)0.972000:0.034645)0.787000:0.007909,((160874482_Shewanella_baltica_OS195:0.000000,152999859_Shewanella_baltica_OS185:0.000000)0.834000:0.008179,126173575_Shewanella_baltica_OS155:0.000000)0.950000:0.025656)0.800000:0.019933,(((157962823_Shewanella_pealeana_ATCC_700345:0.000000,167625006_Shewanella_halifaxensis_HAW-EB4:0.008451)0.976000:0.067889,127513705_Shewanella_loihica_PV-4:0.080578)0.808000:0.036467,(157376468_Shewanella_sediminis_HAW-EB3:0.006852,170727839_Shewanella_woodyi_ATCC_51908:0.055881)0.908000:0.045724)0.786000:0.019008)0.268000:0.039080,(91793927_Shewanella_denitrificans_OS217:0.055552,114563961_Shewanella_frigidimarina_NCIMB_400:0.044289)0.956000:0.081516)0.726000:0.100327,119775581_Shewanella_amazonensis_SB2B:0.307385)0.843000:0.060005,((119945503_Psychromonas_ingrahamii_37:0.101339,71281612_Colwellia_psychrerythraea_34H:0.041754)0.965000:0.116179,(((((((114564231_Shewanella_frigidimarina_NCIMB_400:0.033910,((167622911_Shewanella_halifaxensis_HAW-EB4:0.000000,157960747_Shewanella_pealeana_ATCC_700345:0.000000)0.935000:0.026642,91792246_Shewanella_denitrificans_OS217:0.027431)0.752000:0.008552)0.006000:0.000000,(157374161_Shewanella_sediminis_HAW-EB3:0.008412,170725457_Shewanella_woodyi_ATCC_51908:0.000000)0.863000:0.017576)0.772000:0.008978,(((146292298_Shewanella_putrefaciens_CN-32:0.000000,120599766_Shewanella_sp._W3-18-1:0.000000)0.773000:0.008516,(126175289_Shewanella_baltica_OS155:0.000000,(153001611_Shewanella_baltica_OS185:0.000000,160876347_Shewanella_baltica_OS195:0.000000)0.000000:0.000000)0.767000:0.008919)0.942000:0.028207,((114048383_Shewanella_sp._MR-7:0.000000,(113971144_Shewanella_sp._MR-4:0.000000,(117921427_Shewanella_sp._ANA-3:0.000000,24372961_Shewanella_oneidensis_MR-1:0.000000)0.000000:0.000000)0.000000:0.000000)0.956000:0.000000,127511883_Shewanella_loihica_PV-4:0.073689)0.557000:0.008210)0.865000:0.018211)0.681000:0.015664,119773945_Shewanella_amazonensis_SB2B:0.162706)0.220000:0.030641,(117620037_Aeromonas_hydrophila_subsp._hydroph:0.000000,145298647_Aeromonas_salmonicida_subsp._salmon:0.008621)0.907000:0.047663)0.830000:0.058230,109898646_Pseudoalteromonas_atlantica_T6c:0.198219)0.777000:0.025569,(((((156976669_Vibrio_harveyi_ATCC_BAA-1116:0.016162,28900445_Vibrio_parahaemolyticus_RIMD_221063:0.000000)0.601000:0.015971,(37676599_Vibrio_vulnificus_YJ016:0.000000,27366822_Vibrio_vulnificus_CMCP6:0.000000)0.779000:0.008295)0.954000:0.051328,59711751_Vibrio_fischeri_ES114:0.016672)0.830000:0.032874,54302687_Photobacterium_profundum_SS9:0.042013)0.974000:0.098854,77362320_Pseudoalteromonas_haloplanktis_TAC1:0.135373)0.720000:0.055950)0.773000:0.038998)0.633000:0.027317)0.453000:0.038774)0.446000:0.024075,((146281264_Pseudomonas_stutzeri_A1501:0.047432,(146308743_Pseudomonas_mendocina_ymp:0.025466,((((91783626_Burkholderia_xenovorans_LB400:0.000000,((116693760_Burkholderia_cenocepacia_HI2424:0.000000,(107027528_Burkholderia_cenocepacia_AU_1054:0.000000,170736938_Burkholderia_cenocepacia_MC0-3:0.000000)0.000000:0.000000)0.850000:0.008897,((172065244_Burkholderia_ambifaria_MC40-6:0.000000,78060377_Burkholderia_sp._383:0.000000)0.562000:0.000000,115361005_Burkholderia_ambifaria_AMMD:0.008712)0.772000:0.008719)0.000000:0.000000)0.000000:0.000000,134292532_Burkholderia_vietnamiensis_G4:0.037037)0.993000:0.083131,71907449_Dechloromonas_aromatica_RCB:0.064489)0.738000:0.013163,((15599145_Pseudomonas_aeruginosa_PAO1:0.000000,116051990_Pseudomonas_aeruginosa_UCBPP-PA14:0.000000)0.742000:0.008342,152986565_Pseudomonas_aeruginosa_PA7:0.009584)0.995000:0.113471)0.852000:0.033127)0.686000:0.011654)0.733000:0.011506,(((70732712_Pseudomonas_fluorescens_Pf-5:0.008465,77461141_Pseudomonas_fluorescens_PfO-1:0.000000)0.919000:0.043160,(((26991447_Pseudomonas_putida_KT2440:0.000000,(148549843_Pseudomonas_putida_F1:0.000000,104779961_Pseudomonas_entomophila_L48:0.000000)0.000000:0.000000)0.527000:0.000000,167035770_Pseudomonas_putida_GB-1:0.008568)0.000000:0.000000,170719840_Pseudomonas_putida_W619:0.008553)0.930000:0.049191)0.177000:0.014343,((71734815_Pseudomonas_syringae_pv._phaseolico:0.000000,66047524_Pseudomonas_syringae_pv._syringae_B:0.000000)0.542000:0.000000,28871796_Pseudomonas_syringae_pv._tomato_str:0.008680)0.977000:0.089166)0.856000:0.049576)1.000000:0.240763)0.741000:0.030371,(((((156977147_Vibrio_harveyi_ATCC_BAA-1116:0.000000,28900700_Vibrio_parahaemolyticus_RIMD_221063:0.000000)0.843000:0.030495,((27366679_Vibrio_vulnificus_CMCP6:0.000000,37676391_Vibrio_vulnificus_YJ016:0.000000)0.928000:0.039721,(15601523_Vibrio_cholerae_O1_biovar_eltor_str:0.000000,147671636_Vibrio_cholerae_O395:0.000000)0.876000:0.035134)0.529000:0.036607)0.892000:0.042343,59713557_Vibrio_fischeri_ES114:0.057667)0.912000:0.048226,54308937_Photobacterium_profundum_SS9:0.027958)0.938000:0.058191,(152994240_Marinomonas_sp._MWYL1:0.073937,(((119775538_Shewanella_amazonensis_SB2B:0.279572,114561793_Shewanella_frigidimarina_NCIMB_400:0.083094)0.815000:0.039353,(((157962845_Shewanella_pealeana_ATCC_700345:0.016071,167625028_Shewanella_halifaxensis_HAW-EB4:0.036256)0.949000:0.093393,127513728_Shewanella_loihica_PV-4:0.116667)0.937000:0.068994,(((((117919611_Shewanella_sp._ANA-3:0.000000,(114046738_Shewanella_sp._MR-7:0.000000,113969505_Shewanella_sp._MR-4:0.000000)0.000000:0.000000)0.900000:0.034060,24374899_Shewanella_oneidensis_MR-1:0.010514)0.879000:0.045511,(((160874449_Shewanella_baltica_OS195:0.000000,126173490_Shewanella_baltica_OS155:0.000000)0.000000:0.000000,152999828_Shewanella_baltica_OS185:0.008310)0.001000:0.000000,(120598117_Shewanella_sp._W3-18-1:0.000000,146293812_Shewanella_putrefaciens_CN-32:0.000000)0.953000:0.025441)0.691000:0.011650)0.899000:0.055433,(117621455_Aeromonas_hydrophila_subsp._hydroph:0.005200,145300478_Aeromonas_salmonicida_subsp._salmon:0.040270)0.982000:0.094143)0.879000:0.056098,((157376496_Shewanella_sediminis_HAW-EB3:0.055030,170727862_Shewanella_woodyi_ATCC_51908:0.063997)0.924000:0.059844,91794302_Shewanella_denitrificans_OS217:0.093724)0.893000:0.051742)0.753000:0.027428)0.788000:0.031799)0.961000:0.086608,(77359594_Pseudoalteromonas_haloplanktis_TAC1:0.176599,71280656_Colwellia_psychrerythraea_34H:0.128154)0.770000:0.037855)0.406000:0.016274)0.839000:0.034764)0.850000:0.045816)0.954000:0.064727)0.829000:0.032003)0.896000:0.062641,(((((((((107028773_Burkholderia_cenocepacia_AU_1054:0.000000,(126439983_Burkholderia_pseudomallei_668:0.000000,83719456_Burkholderia_thailandensis_E264:0.000000)0.000000:0.000000)0.000000:0.000000,((116690068_Burkholderia_cenocepacia_HI2424:0.000000,170733402_Burkholderia_cenocepacia_MC0-3:0.000000)0.000000:0.000000,((78066825_Burkholderia_sp._383:0.000000,172060994_Burkholderia_ambifaria_MC40-6:0.000000)0.000000:0.000000,((115352130_Burkholderia_ambifaria_AMMD:0.000000,161524403_Burkholderia_multivorans_ATCC_17616:0.000000)0.000000:0.000000,((134296056_Burkholderia_vietnamiensis_G4:0.000000,76809038_Burkholderia_pseudomallei_1710b:0.000000)0.000000:0.000000,((53724110_Burkholderia_mallei_ATCC_23344:0.000000,53719796_Burkholderia_pseudomallei_K96243:0.000000)0.000000:0.000000,((121599488_Burkholderia_mallei_SAVP1:0.000000,124385746_Burkholderia_mallei_NCTC_10229:0.000000)0.000000:0.000000,(126448376_Burkholderia_mallei_NCTC_10247:0.000000,126453899_Burkholderia_pseudomallei_1106a:0.000000)0.000000:0.000000)0.000000:0.000000)0.000000:0.000000)0.000000:0.000000)0.000000:0.000000)0.000000:0.000000)0.000000:0.000000)0.911000:0.017983,91784149_Burkholderia_xenovorans_LB400:0.000000)0.993000:0.121312,(171059208_Leptothrix_cholodnii_SP-6:0.168138,((((15677233_Neisseria_meningitidis_MC58:0.000000,(15794473_Neisseria_meningitidis_Z2491:0.000000,(121635074_Neisseria_meningitidis_FAM18:0.000000,161870238_Neisseria_meningitidis_053442:0.000000)0.000000:0.000000)0.000000:0.000000)0.510000:0.000000,59801077_Neisseria_gonorrhoeae_FA_1090:0.026257)0.986000:0.108669,34498347_Chromobacterium_violaceum_ATCC_1247:0.078551)0.832000:0.049767,(((171463843_Polynucleobacter_necessarius_STIR1:0.008766,145588844_Polynucleobacter_sp._QLW-P1DMWA-1:0.008095)0.938000:0.107216,(124268102_Methylibium_petroleiphilum_PM1:0.096679,(((126643119_Acinetobacter_baumannii_ATCC_17978:0.000000,169794570_Acinetobacter_baumannii:0.000000)0.000000:0.000000,169632326_Acinetobacter_baumannii:0.008475)0.000000:0.000000,50086240_Acinetobacter_sp._ADP1:0.025451)0.969000:0.092809)0.756000:0.047421)0.495000:0.048721,((((121607326_Verminephrobacter_eiseniae_EF01-2:0.054534,89900206_Rhodoferax_ferrireducens_T118:0.026163)0.000000:0.000000,(121595647_Acidovorax_sp._JS42:0.000000,120610574_Acidovorax_avenae_subsp._citrulli_A:0.000000)0.780000:0.008657)0.637000:0.002606,160900768_Delftia_acidovorans_SPH-1:0.014757)0.805000:0.028923,(91787583_Polaromonas_sp._JS666:0.009011,121604377_Polaromonas_naphthalenivorans_CJ2:0.000000)0.948000:0.052011)0.964000:0.104019)0.977000:0.143294)0.471000:0.083945)0.854000:0.048629)0.802000:0.022485,((152981028_Janthinobacterium_sp._Marseille:0.000000,134095506_Herminiimonas_arsenicoxydans:0.017532)0.945000:0.053781,((73540622_Ralstonia_eutropha_JMP134:0.000000,(113868657_Ralstonia_eutropha_H16:0.000000,94311500_Ralstonia_metallidurans_CH34:0.000000)0.000000:0.000000)0.873000:0.018714,17545671_Ralstonia_solanacearum_GMI1000:0.027216)0.966000:0.063615)0.790000:0.023891)0.629000:0.017376,(((119896607_Azoarcus_sp._BH72:0.053868,56477451_Azoarcus_sp._EbN1:0.048457)0.916000:0.063304,74318833_Thiobacillus_denitrificans_ATCC_252:0.113411)0.905000:0.061232,(((33594923_Bordetella_parapertussis_12822:0.000000,(33593984_Bordetella_pertussis_Tohama_I:0.000000,33599198_Bordetella_bronchiseptica_RB50:0.000000)0.000000:0.000000)0.789000:0.009221,163859073_Bordetella_petrii_DSM_12804:0.008458)0.785000:0.008707,187476686_Bordetella_avium_197N:0.000000)0.975000:0.105880)0.776000:0.032298)0.955000:0.061637,((114330892_Nitrosomonas_eutropha_C91:0.000000,30249765_Nitrosomonas_europaea_ATCC_19718:0.000000)0.993000:0.096231,82702922_Nitrosospira_multiformis_ATCC_25196:0.052515)0.837000:0.029366)0.866000:0.039653,91775611_Methylobacillus_flagellatus_KT:0.086064)0.578000:0.022904,((148262453_Geobacter_uraniireducens_Rf4:0.059792,((78224236_Geobacter_metallireducens_GS-15:0.041173,39995599_Geobacter_sulfurreducens_PCA:0.010586)0.966000:0.090815,118578871_Pelobacter_propionicus_DSM_2379:0.072280)0.305000:0.019701)0.893000:0.073374,77917983_Pelobacter_carbinolicus_DSM_2380:0.081851)0.953000:0.087596)0.977000:0.146348)0.733000:0.037781,(((172040746_Corynebacterium_urealyticum_DSM_710:0.341498,((25028142_Corynebacterium_efficiens_YS-314:0.021679,((19552665_Corynebacterium_glutamicum_ATCC_130:0.000000,(62390333_Corynebacterium_glutamicum_ATCC_130:0.000000,145295583_Corynebacterium_glutamicum_R:0.000000)0.000000:0.000000)0.791000:0.010749,(68535988_Corynebacterium_jeikeium_K411:0.158536,38233802_Corynebacterium_diphtheriae_NCTC_13:0.056159)0.819000:0.034573)0.758000:0.010435)0.994000:0.172335,((((((86741552_Frankia_sp._CcI3:0.031126,111223801_Frankia_alni_ACN14a:0.000000)0.821000:0.049782,158314209_Frankia_sp._EAN1pec:0.007266)1.000000:0.267374,50843247_Propionibacterium_acnes_KPA171202:0.146175)0.934000:0.096233,152964826_Kineococcus_radiotolerans_SRS30216:0.174991)0.833000:0.039836,(((((50955595_Leifsonia_xyli_subsp._xyli_str._CTC:0.034037,(((148273828_Clavibacter_michiganensis_subsp._mi:0.000000,170780855_Clavibacter_michiganensis_subsp._se:0.000000)0.969000:0.045690,((116672314_Arthrobacter_sp._FB24:0.000000,119963413_Arthrobacter_aurescens_TC1:0.000000)0.835000:0.008298,163840630_Renibacterium_salmoninarum_ATCC_332:0.000000)0.965000:0.043224)0.802000:0.015429,(169629244_Mycobacterium_abscessus:0.062696,(111023386_Rhodococcus_sp._RHA1:0.035856,((((41407579_Mycobacterium_avium_subsp._paratube:0.008241,118463537_Mycobacterium_avium_104:0.000000)0.969000:0.052319,(183984792_Mycobacterium_marinum_M:0.000000,118616249_Mycobacterium_ulcerans_Agy99:0.008304)0.935000:0.034276)0.658000:0.018230,(120403427_Mycobacterium_vanbaalenii_PYR-1:0.000000,145224540_Mycobacterium_gilvum_PYR-GCK:0.000000)0.484000:0.000000)0.838000:0.017822,(108799132_Mycobacterium_sp._MCS:0.000000,(119868247_Mycobacterium_sp._KMS:0.000000,126434738_Mycobacterium_sp._JLS:0.000000)0.000000:0.000000)0.906000:0.025164)0.868000:0.017301)0.556000:0.007898)0.691000:0.025348)0.768000:0.010807)0.859000:0.016917,(119025641_Bifidobacterium_adolescentis_ATCC_1:0.039301,23465483_Bifidobacterium_longum_NCC2705:0.021510)0.999000:0.158625)0.894000:0.039969,(((119718785_Nocardioides_sp._JS614:0.046766,118469993_Mycobacterium_smegmatis_str._MC2_15:0.121924)0.093000:0.010487,(159040130_Salinispora_arenicola_CNS-205:0.023049,145596711_Salinispora_tropica_CNB-440:0.012915)0.997000:0.140678)0.741000:0.013471,158316506_Frankia_sp._EAN1pec:0.043111)0.975000:0.079436)0.237000:0.022957,152965210_Kineococcus_radiotolerans_SRS30216:0.080608)0.776000:0.058389,((170782512_Clavibacter_michiganensis_subsp._se:0.000000,148271949_Clavibacter_michiganensis_subsp._mi:0.000000)0.796000:0.034422,50955710_Leifsonia_xyli_subsp._xyli_str._CTC:0.108286)0.999000:0.279056)0.782000:0.033742)0.584000:0.043815,((((159040018_Salinispora_arenicola_CNS-205:0.000000,145596599_Salinispora_tropica_CNB-440:0.017985)0.929000:0.073727,((29830666_Streptomyces_avermitilis_MA-4680:0.000000,182437685_Streptomyces_griseus_subsp._griseus:0.017618)0.658000:0.026410,21222498_Streptomyces_coelicolor_A3:0.000000)0.999000:0.187397)0.810000:0.075239,((111024197_Rhodococcus_sp._RHA1:0.206230,(111024195_Rhodococcus_sp._RHA1:0.082005,54024485_Nocardia_farcinica_IFM_10152:0.074482)0.680000:0.064700)0.215000:0.029245,134102389_Saccharopolyspora_erythraea_NRRL_23:0.117130)0.889000:0.053710)0.001000:0.000000,(((21219042_Streptomyces_coelicolor_A3:0.140320,29833596_Streptomyces_avermitilis_MA-4680:0.047072)0.546000:0.001525,(((29830698_Streptomyces_avermitilis_MA-4680:0.025015,(182437304_Streptomyces_griseus_subsp._griseus:0.026587,21223065_Streptomyces_coelicolor_A3:0.008886)0.487000:0.000000)0.655000:0.008937,(29830989_Streptomyces_avermitilis_MA-4680:0.016763,21224259_Streptomyces_coelicolor_A3:0.034617)0.483000:0.000000)0.753000:0.013482,21222144_Streptomyces_coelicolor_A3:0.030469)0.830000:0.017532)0.829000:0.039035,182439289_Streptomyces_griseus_subsp._griseus:0.066844)0.997000:0.172752)0.906000:0.065078)0.799000:0.058804)0.525000:0.072819)0.985000:0.179731,58040739_Gluconobacter_oxydans_621H:0.347490)0.774000:0.034388,162148769_Gluconacetobacter_diazotrophicus_PA:0.342237)0.864000:0.053186)0.817000:0.054527,(116626579_Solibacter_usitatus_Ellin6076:0.143587,94969920_Acidobacteria_bacterium_Ellin345:0.159467)0.956000:0.108230)0.669000:0.034365,((((153006338_Anaeromyxobacter_sp._Fw109-5:0.070928,86159377_Anaeromyxobacter_dehalogenans_2CP-C:0.037015)0.724000:0.087013,108757460_Myxococcus_xanthus_DK_1622:0.187548)0.964000:0.124288,(182412765_Opitutus_terrae_PB90-1:0.081527,182413406_Opitutus_terrae_PB90-1:0.164007)0.948000:0.118483)0.793000:0.030266,((((((148263694_Geobacter_uraniireducens_Rf4:0.000000,(((39996017_Geobacter_sulfurreducens_PCA:0.008264,78223770_Geobacter_metallireducens_GS-15:0.008283)0.767000:0.007931,158522360_Desulfococcus_oleovorans_Hxd3:0.125292)0.856000:0.016958,118579192_Pelobacter_propionicus_DSM_2379:0.016770)0.645000:0.016575)0.909000:0.026871,77918185_Pelobacter_carbinolicus_DSM_2380:0.078127)0.724000:0.011603,(148657801_Roseiflexus_sp._RS-1:0.031304,156740947_Roseiflexus_castenholzii_DSM_13941:0.031241)0.997000:0.125190)0.443000:0.026321,85860692_Syntrophus_aciditrophicus_SB:0.145683)0.264000:0.023016,((120602237_Desulfovibrio_vulgaris_subsp._vulga:0.000000,46580391_Desulfovibrio_vulgaris_subsp._vulga:0.000000)0.999000:0.209613,78357523_Desulfovibrio_desulfuricans_G20:0.141402)0.956000:0.121627)0.878000:0.065554,((73748116_Dehalococcoides_sp._CBDB1:0.000000,147668820_Dehalococcoides_sp._BAV1:0.000000)0.842000:0.008472,57235067_Dehalococcoides_ethenogenes_195:0.000000)0.999000:0.226302)0.988000:0.166617)0.857000:0.046727)0.927000:0.072762,((((110638219_Cytophaga_hutchinsonii_ATCC_33406:0.318167,85859652_Syntrophus_aciditrophicus_SB:0.041254)0.851000:0.091523,42521946_Bdellovibrio_bacteriovorus_HD100:0.068983)1.000000:0.358427,(110637416_Cytophaga_hutchinsonii_ATCC_33406:0.224036,((150025165_Flavobacterium_psychrophilum_JIP02_:0.046528,146300207_Flavobacterium_johnsoniae_UW101:0.067206)0.988000:0.288393,120436503_Gramella_forsetii_KT0803:0.222089)0.972000:0.302772)0.922000:0.163297)0.623000:0.010934,47459115_Mycoplasma_mobile_163K:0.365843)0.838000:0.066916)0.870000:0.038717,((51245542_Desulfotalea_psychrophila_LSv54:0.204528,(((((15807648_Deinococcus_radiodurans_R1:0.009978,94984710_Deinococcus_geothermalis_DSM_11300:0.000000)0.966000:0.109965,(46200197_Thermus_thermophilus_HB27:0.000000,55980078_Thermus_thermophilus_HB8:0.000000)0.994000:0.202373)0.794000:0.046433,(((((((((170749797_Methylobacterium_radiotolerans_JCM_:0.011742,170742785_Methylobacterium_sp._4-46:0.038118)0.472000:0.012101,163853846_Methylobacterium_extorquens_PA1:0.040829)0.925000:0.046478,((90422395_Rhodopseudomonas_palustris_BisB18:0.000000,((86747306_Rhodopseudomonas_palustris_HaA2:0.030764,39937062_Rhodopseudomonas_palustris_CGA009:0.014761)0.882000:0.024179,(91977685_Rhodopseudomonas_palustris_BisB5:0.000000,115522860_Rhodopseudomonas_palustris_BisA53:0.016723)0.731000:0.008586)0.944000:0.034612)0.898000:0.033080,((146340215_Bradyrhizobium_sp._ORS278:0.000000,148256261_Bradyrhizobium_sp._BTAi1:0.008215)0.886000:0.031105,27380673_Bradyrhizobium_japonicum_USDA_110:0.046656)0.760000:0.009556)0.950000:0.059214)0.876000:0.031717,(((158424747_Azorhizobium_caulinodans_ORS_571:0.064681,154245535_Xanthobacter_autotrophicus_Py2:0.040912)0.858000:0.033854,((83313160_Magnetospirillum_magneticum_AMB-1:0.015137,83592722_Rhodospirillum_rubrum_ATCC_11170:0.020467)0.909000:0.043447,182677259_Beijerinckia_indica_subsp._indica_A:0.054480)0.690000:0.011337)0.579000:0.008865,148556699_Sphingomonas_wittichii_RW1:0.101242)0.720000:0.011515)0.747000:0.009188,(((((56698644_Silicibacter_pomeroyi_DSS-3:0.064801,(99080431_Silicibacter_sp._TM1040:0.055538,((110678334_Roseobacter_denitrificans_OCh_114:0.063147,159043402_Dinoroseobacter_shibae_DFL_12:0.044640)0.475000:0.016480,89054065_Jannaschia_sp._CCS1:0.039470)0.897000:0.041862)0.785000:0.038722)0.777000:0.018568,((((((126460913_Rhodobacter_sphaeroides_ATCC_17029:0.000000,77462023_Rhodobacter_sphaeroides_2.4.1:0.000000)0.925000:0.008578,146278925_Rhodobacter_sphaeroides_ATCC_17025:0.000000)0.757000:0.008633,119387071_Paracoccus_denitrificans_PD1222:0.036196)0.964000:0.045701,(((116252251_Rhizobium_leguminosarum_bv._viciae_:0.000000,86357796_Rhizobium_etli_CFN_42:0.017262)0.260000:0.017273,(15964184_Sinorhizobium_meliloti_1021:0.000000,150395295_Sinorhizobium_medicae_WSM419:0.000000)0.502000:0.000000)0.752000:0.017206,15890807_Agrobacterium_tumefaciens_str._C58:0.034520)0.836000:0.016462)0.727000:0.009215,13473704_Mesorhizobium_loti_MAFF303099:0.025760)0.668000:0.031288,114569451_Maricaulis_maris_MCS10:0.116740)0.549000:0.020504)0.854000:0.037477,((((((((23501038_Brucella_suis_1330:0.000000,161618112_Brucella_canis_ATCC_23365:0.000000)0.701000:0.008124,189023379_Brucella_abortus_S19:0.000000)0.000000:0.000000,82699043_Brucella_melitensis_biovar_Abortus_:0.000000)0.000000:0.000000,62289105_Brucella_abortus_biovar_1_str._9-94:0.000000)0.000000:0.000000,17988107_Brucella_melitensis_16M:0.000000)0.000000:0.000000,163842399_Brucella_suis_ATCC_23445:0.000000)0.000000:0.000000,148559538_Brucella_ovis_ATCC_25840:0.000000)0.794000:0.008016,153007483_Ochrobactrum_anthropi_ATCC_49188:0.008248)0.963000:0.066545)0.798000:0.021410,(167646147_Caulobacter_sp._K31:0.122627,(148260838_Acidiphilium_cryptum_JF-5:0.058449,114799571_Hyphomonas_neptunium_ATCC_15444:0.105831)0.655000:0.035640)0.865000:0.043484)0.370000:0.019868,((162146723_Gluconacetobacter_diazotrophicus_PA:0.076564,58039896_Gluconobacter_oxydans_621H:0.098048)0.931000:0.085493,(92109376_Nitrobacter_hamburgensis_X14:0.290946,114327198_Granulibacter_bethesdensis_CGDNIH1:0.066885)0.485000:0.025547)0.904000:0.055999)0.213000:0.009500)0.828000:0.023416,((87200597_Novosphingobium_aromaticivorans_DSM:0.032234,85373430_Erythrobacter_litoralis_HTCC2594:0.019031)0.887000:0.032336,103487316_Sphingopyxis_alaskensis_RB2256:0.017480)0.995000:0.118126)0.831000:0.077122,(86159465_Anaeromyxobacter_dehalogenans_2CP-C:0.060515,153005772_Anaeromyxobacter_sp._Fw109-5:0.076891)0.944000:0.121743)0.922000:0.182343,162453584_Sorangium_cellulosum_So_ce_56:0.356548)0.803000:0.135048,15805364_Deinococcus_radiodurans_R1:0.502491)0.891000:0.163806)0.910000:0.102172,((((((((111225403_Frankia_alni_ACN14a:0.008647,86742488_Frankia_sp._CcI3:0.000000)0.776000:0.019410,158312770_Frankia_sp._EAN1pec:0.018096)0.971000:0.079088,(((((21223535_Streptomyces_coelicolor_A3:0.008962,29829640_Streptomyces_avermitilis_MA-4680:0.000000)0.834000:0.016446,182436152_Streptomyces_griseus_subsp._griseus:0.010421)0.986000:0.084440,152965134_Kineococcus_radiotolerans_SRS30216:0.009041)0.946000:0.054114,((116671331_Arthrobacter_sp._FB24:0.000000,119962035_Arthrobacter_aurescens_TC1:0.000000)0.867000:0.017275,163839948_Renibacterium_salmoninarum_ATCC_332:0.016031)0.984000:0.054681)0.001000:0.000000,(((170782265_Clavibacter_michiganensis_subsp._se:0.000000,148272372_Clavibacter_michiganensis_subsp._mi:0.000000)0.908000:0.047256,50954624_Leifsonia_xyli_subsp._xyli_str._CTC:0.023580)0.988000:0.134172,72160918_Thermobifida_fusca_YX:0.145075)0.696000:0.044342)0.913000:0.048554)0.540000:0.025697,(145592945_Salinispora_tropica_CNB-440:0.000000,159036117_Salinispora_arenicola_CNS-205:0.000000)1.000000:0.178668)0.181000:0.012553,134097656_Saccharopolyspora_erythraea_NRRL_23:0.088786)0.851000:0.041690,(((((15827355_Mycobacterium_leprae_TN:0.062751,(31794389_Mycobacterium_bovis_AF2122_97:0.000000,(15610347_Mycobacterium_tuberculosis_H37Rv:0.000000,(15842798_Mycobacterium_tuberculosis_CDC1551:0.000000,(121639098_Mycobacterium_bovis_BCG_str._Pasteu:0.000000,(148663072_Mycobacterium_tuberculosis_H37Ra:0.000000,148824410_Mycobacterium_tuberculosis_F11:0.000000)0.000000:0.000000)0.000000:0.000000)0.000000:0.000000)0.000000:0.000000)0.842000:0.015297)0.726000:0.013460,(118618015_Mycobacterium_ulcerans_Agy99:0.000000,183981369_Mycobacterium_marinum_M:0.000000)0.923000:0.032699)0.615000:0.004414,(((145225254_Mycobacterium_gilvum_PYR-GCK:0.012527,(120402790_Mycobacterium_vanbaalenii_PYR-1:0.000000,(126434048_Mycobacterium_sp._JLS:0.000000,(108798364_Mycobacterium_sp._MCS:0.000000,119867461_Mycobacterium_sp._KMS:0.000000)0.000000:0.000000)0.943000:0.025817)0.780000:0.024065)0.979000:0.051479,41409410_Mycobacterium_avium_subsp._paratube:0.000000)0.763000:0.011630,(118469425_Mycobacterium_smegmatis_str._MC2_15:0.010229,169630612_Mycobacterium_abscessus:0.059889)0.457000:0.034089)0.832000:0.022156)0.892000:0.038567,(111023319_Rhodococcus_sp._RHA1:0.008613,54026546_Nocardia_farcinica_IFM_10152:0.038965)0.757000:0.012818)0.002000:0.000000,((((145294934_Corynebacterium_glutamicum_R:0.000000,(23308803_Corynebacterium_glutamicum_ATCC_130:0.000000,62389660_Corynebacterium_glutamicum_ATCC_130:0.000000)0.000000:0.000000)0.769000:0.011751,25027342_Corynebacterium_efficiens_YS-314:0.007705)0.777000:0.030946,38233323_Corynebacterium_diphtheriae_NCTC_13:0.113934)0.876000:0.060854,(172040180_Corynebacterium_urealyticum_DSM_710:0.097226,68536703_Corynebacterium_jeikeium_K411:0.081689)0.982000:0.145965)0.683000:0.075955)0.924000:0.054296)0.984000:0.118548,50842805_Propionibacterium_acnes_KPA171202:0.161556)0.000000:0.000000,119715705_Nocardioides_sp._JS614:0.090929)0.988000:0.233145)0.890000:0.065847,(((((75906865_Anabaena_variabilis_ATCC_29413:0.000000,17228718_Nostoc_sp._PCC_7120:0.000000)0.978000:0.087940,113477200_Trichodesmium_erythraeum_IMS101:0.085912)0.664000:0.013441,158334865_Acaryochloris_marina_MBIC11017:0.135704)0.036000:0.048105,(((16331758_Synechocystis_sp._PCC_6803:0.052807,172039349_Cyanothece_sp._ATCC_51142:0.014196)0.397000:0.021845,166365637_Microcystis_aeruginosa_NIES-843:0.022576)0.934000:0.066287,170077242_Synechococcus_sp._PCC_7002:0.080830)0.911000:0.078043)0.969000:0.136066,37522077_Gloeobacter_violaceus_PCC_7421:0.178853)0.886000:0.049223)0.720000:0.010536)0.787000:0.040384,(((((114567412_Syntrophomonas_wolfei_subsp._wolfei:0.196734,32474767_Rhodopirellula_baltica_SH_1:0.450447)0.416000:0.109922,((((152992584_Sulfurovum_sp._NBC37-1:0.120605,152993022_Sulfurovum_sp._NBC37-1:0.137786)0.896000:0.061067,((46447193_Candidatus_Protochlamydia_amoebophi:0.151845,157736313_Arcobacter_butzleri_RM4018:0.099752)0.701000:0.043425,78777961_Sulfurimonas_denitrificans_DSM_1251:0.144284)0.807000:0.035179)0.641000:0.014049,152991450_Nitratiruptor_sp._SB155-2:0.074612)0.887000:0.057294,((((108562675_Helicobacter_pylori_HPAG1:0.000000,109947876_Helicobacter_acinonychis_str._Sheeb:0.000000)0.496000:0.000000,(15644875_Helicobacter_pylori_26695:0.000000,15611302_Helicobacter_pylori_J99:0.008032)0.430000:0.008090)0.997000:0.170736,32267267_Helicobacter_hepaticus_ATCC_51449:0.031065)0.865000:0.043665,34557821_Wolinella_succinogenes_DSM_1740:0.080710)0.974000:0.107163)0.978000:0.148218)0.640000:0.008974,(((((((((120553901_Marinobacter_aquaeolei_VT8:0.207163,(((((((16122030_Yersinia_pestis_CO92:0.000000,(22126413_Yersinia_pestis_KIM:0.000000,(45441434_Yersinia_pestis_biovar_Microtus_str:0.000000,(108812508_Yersinia_pestis_Nepal516:0.000000,(108807144_Yersinia_pestis_Antiqua:0.000000,(145598635_Yersinia_pestis_Pestoides_F:0.000000,162421745_Yersinia_pestis_Angola:0.000000)0.000000:0.000000)0.000000:0.000000)0.000000:0.000000)0.000000:0.000000)0.000000:0.000000)0.829000:0.008228,(153947047_Yersinia_pseudotuberculosis_IP_3175:0.000000,(170024671_Yersinia_pseudotuberculosis_YPIII:0.000000,51595988_Yersinia_pseudotuberculosis_IP_3295:0.000000)0.000000:0.000000)0.911000:0.000000)0.927000:0.025096,123442077_Yersinia_enterocolitica_subsp._ente:0.000000)0.866000:0.016693,157371044_Serratia_proteamaculans_568:0.016803)0.935000:0.025722,50122015_Erwinia_carotovora_subsp._atrosepti:0.000000)0.851000:0.034970,((((((56479969_Shigella_flexneri_2a_str._301:0.000000,30062866_Shigella_flexneri_2a_str._2457T:0.000000)0.000000:0.000000,110805760_Shigella_flexneri_5_str._8401:0.000000)0.871000:0.000000,(15801822_Escherichia_coli_O157_H7_EDL933:0.000000,(15831181_Escherichia_coli_O157_H7_str._Sakai:0.000000,(89108191_Escherichia_coli_W3110:0.000000,(16129304_Escherichia_coli_str._K-12_substr._:0.000000,(157160855_Escherichia_coli_HS:0.000000,(170020291_Escherichia_coli_ATCC_8739:0.000000,(170081022_Escherichia_coli_str._K-12_substr._:0.000000,(157156397_Escherichia_coli_E24377A:0.000000,(170681328_Escherichia_coli_SECEC_SMS-3-5:0.000000,(82544201_Shigella_boydii_Sb227:0.000000,(74312285_Shigella_sonnei_Ss046:0.000000,187731861_Shigella_boydii_CDC_3083-94:0.000000)0.000000:0.000000)0.000000:0.000000)0.000000:0.000000)0.000000:0.000000)0.000000:0.000000)0.000000:0.000000)0.000000:0.000000)0.000000:0.000000)0.000000:0.000000)0.000000:0.000000)0.000000:0.000000)0.000000:0.000000,(146311795_Enterobacter_sp._638:0.016854,(((26247679_Escherichia_coli_CFT073:0.000000,157145669_Citrobacter_koseri_ATCC_BAA-895:0.000000)0.000000:0.000000,110641577_Escherichia_coli_536:0.000000)0.546000:0.000000,(91210637_Escherichia_coli_UTI89:0.000000,117623595_Escherichia_coli_APEC_O1:0.000000)0.857000:0.008398)0.651000:0.008430)0.000000:0.000000)0.494000:0.000000,((62180220_Salmonella_enterica_subsp._enterica:0.000000,(161613874_Salmonella_enterica_subsp._enterica:0.000000,(16764999_Salmonella_typhimurium_LT2:0.000000,56413419_Salmonella_enterica_subsp._enterica:0.008392)0.000000:0.000000)0.000000:0.000000)0.510000:0.000000,161503259_Salmonella_enterica_subsp._arizonae:0.008402)0.906000:0.025430)0.682000:0.025718,152969927_Klebsiella_pneumoniae_subsp._pneumo:0.000000)0.994000:0.111339)0.977000:0.103184,(((109896916_Pseudoalteromonas_atlantica_T6c:0.120444,(148263462_Geobacter_uraniireducens_Rf4:0.039485,39995299_Geobacter_sulfurreducens_PCA:0.081500)0.274000:0.005616)0.751000:0.010633,(145300612_Aeromonas_salmonicida_subsp._salmon:0.000000,117617930_Aeromonas_hydrophila_subsp._hydroph:0.000000)0.997000:0.122611)0.894000:0.029592,(((((((((160899925_Delftia_acidovorans_SPH-1:0.106217,94314203_Ralstonia_metallidurans_CH34:0.035888)0.734000:0.017409,((188590818_Cupriavidus_taiwanensis:0.000000,113866090_Ralstonia_eutropha_H16:0.008209)0.919000:0.044918,73539745_Ralstonia_eutropha_JMP134:0.014666)0.435000:0.024042)0.934000:0.053988,124267364_Methylibium_petroleiphilum_PM1:0.055781)0.260000:0.004731,171059675_Leptothrix_cholodnii_SP-6:0.107850)0.767000:0.008879,(((((124381735_Burkholderia_mallei_NCTC_10229:0.000000,(126447168_Burkholderia_mallei_NCTC_10247:0.000000,(53721181_Burkholderia_pseudomallei_K96243:0.000000,(162210105_Burkholderia_pseudomallei_1710b:0.000000,(121596589_Burkholderia_mallei_SAVP1:0.000000,(126458103_Burkholderia_pseudomallei_1106a:0.000000,(53716164_Burkholderia_mallei_ATCC_23344:0.000000,126444520_Burkholderia_pseudomallei_668:0.000000)0.000000:0.000000)0.000000:0.000000)0.000000:0.000000)0.000000:0.000000)0.000000:0.000000)0.000000:0.000000)0.924000:0.016375,161723115_Burkholderia_thailandensis_E264:0.000000)0.790000:0.008109,(((((((116686246_Burkholderia_cenocepacia_HI2424:0.000000,116693959_Burkholderia_cenocepacia_HI2424:0.000000)0.999000:0.000000,78063799_Burkholderia_sp._383:0.000000)0.000000:0.000000,170736688_Burkholderia_cenocepacia_MC0-3:0.000000)0.000000:0.000000,107027331_Burkholderia_cenocepacia_AU_1054:0.000000)0.530000:0.000000,(115359843_Burkholderia_ambifaria_AMMD:0.000000,(172062287_Burkholderia_ambifaria_MC40-6:0.000000,91781411_Burkholderia_xenovorans_LB400:0.000000)0.000000:0.000000)0.858000:0.008069)0.795000:0.008049,(134292614_Burkholderia_vietnamiensis_G4:0.000000,17545341_Ralstonia_solanacearum_GMI1000:0.016069)0.806000:0.008029)0.000000:0.000000,161521775_Burkholderia_multivorans_ATCC_17616:0.008014)0.864000:0.016289)0.748000:0.009686,(121608139_Verminephrobacter_eiseniae_EF01-2:0.095121,(89902341_Rhodoferax_ferrireducens_T118:0.074858,(121606431_Polaromonas_naphthalenivorans_CJ2:0.024897,91786555_Polaromonas_sp._JS666:0.000000)0.954000:0.049797)0.800000:0.014360)0.614000:0.023086)0.816000:0.017888,71906768_Dechloromonas_aromatica_RCB:0.043741)0.000000:0.000000)0.565000:0.002593,(120612881_Acidovorax_avenae_subsp._citrulli_A:0.036617,121595996_Acidovorax_sp._JS42:0.086354)0.912000:0.048570)0.873000:0.038005,((((33603341_Bordetella_bronchiseptica_RB50:0.000000,(33593906_Bordetella_pertussis_Tohama_I:0.000000,33598402_Bordetella_parapertussis_12822:0.000000)0.000000:0.000000)0.627000:0.003988,187477179_Bordetella_avium_197N:0.044831)0.965000:0.090756,(134094897_Herminiimonas_arsenicoxydans:0.008131,152981080_Janthinobacterium_sp._Marseille:0.000000)0.970000:0.091542)0.911000:0.063167,34498308_Chromobacterium_violaceum_ATCC_1247:0.126384)0.855000:0.043046)0.888000:0.044964,(((110834947_Alcanivorax_borkumensis_SK2:0.195039,146284217_Pseudomonas_stutzeri_A1501:0.036542)0.294000:0.024549,(((77461469_Pseudomonas_fluorescens_PfO-1:0.000000,((71734717_Pseudomonas_syringae_pv._phaseolico:0.000000,66043783_Pseudomonas_syringae_pv._syringae_B:0.000000)0.537000:0.000000,28872121_Pseudomonas_syringae_pv._tomato_str:0.007816)0.891000:0.015806)0.226000:0.007785,70733057_Pseudomonas_fluorescens_Pf-5:0.000000)0.917000:0.032952,(((148550027_Pseudomonas_putida_F1:0.000000,26991630_Pseudomonas_putida_KT2440:0.000000)0.000000:0.000000,(167035990_Pseudomonas_putida_GB-1:0.000000,170719699_Pseudomonas_putida_W619:0.000000)0.000000:0.000000)0.760000:0.009348,104783928_Pseudomonas_entomophila_L48:0.015663)0.945000:0.052299)0.819000:0.019862)0.943000:0.065659,(((116054184_Pseudomonas_aeruginosa_UCBPP-PA14:0.000000,15595652_Pseudomonas_aeruginosa_PAO1:0.000000)0.715000:0.005985,152986227_Pseudomonas_aeruginosa_PA7:0.002594)0.894000:0.048545,146305516_Pseudomonas_mendocina_ymp:0.084066)0.442000:0.042117)0.933000:0.067590)0.924000:0.067557,((148359632_Legionella_pneumophila_str._Corby:0.008039,(52842336_Legionella_pneumophila_subsp._pneum:0.000000,54294961_Legionella_pneumophila_str._Lens:0.024182)0.891000:0.016108)0.787000:0.007935,54297986_Legionella_pneumophila_str._Paris:0.000000)1.000000:0.189379)0.725000:0.022732)0.727000:0.012188)0.743000:0.010089)0.713000:0.010083,(152995705_Marinomonas_sp._MWYL1:0.235935,((56460521_Idiomarina_loihiensis_L2TR:0.427333,(((((78485292_Thiomicrospira_crunogena_XCL-2:0.090352,((((157963312_Shewanella_pealeana_ATCC_700345:0.000000,167625498_Shewanella_halifaxensis_HAW-EB4:0.000000)0.788000:0.012171,((170725054_Shewanella_woodyi_ATCC_51908:0.007892,157376984_Shewanella_sediminis_HAW-EB3:0.000000)0.936000:0.052662,127511532_Shewanella_loihica_PV-4:0.043582)0.749000:0.014895)0.965000:0.053298,((114564377_Shewanella_frigidimarina_NCIMB_400:0.062780,91794299_Shewanella_denitrificans_OS217:0.045597)0.834000:0.019672,(((114048765_Shewanella_sp._MR-7:0.000000,(160874024_Shewanella_baltica_OS195:0.000000,120597664_Shewanella_sp._W3-18-1:0.000000)0.000000:0.000000)0.000000:0.000000,((117921821_Shewanella_sp._ANA-3:0.000000,113969089_Shewanella_sp._MR-4:0.000000)0.000000:0.000000,((24372485_Shewanella_oneidensis_MR-1:0.000000,146294198_Shewanella_putrefaciens_CN-32:0.000000)0.000000:0.000000,(126175665_Shewanella_baltica_OS155:0.000000,152999404_Shewanella_baltica_OS185:0.000000)0.000000:0.000000)0.000000:0.000000)0.000000:0.000000)0.504000:0.000000,119773890_Shewanella_amazonensis_SB2B:0.008283)0.935000:0.040597)0.766000:0.011025)0.899000:0.035203,((90020294_Saccharophagus_degradans_2-40:0.071614,(83647394_Hahella_chejuensis_KCTC_2396:0.035602,(54301892_Photobacterium_profundum_SS9:0.068522,59713337_Vibrio_fischeri_ES114:0.059645)0.861000:0.030378)0.631000:0.017974)0.726000:0.012793,(92115299_Chromohalobacter_salexigens_DSM_304:0.135840,71281141_Colwellia_psychrerythraea_34H:0.074668)0.398000:0.012798)0.725000:0.015694)0.301000:0.020568)0.021000:0.015242,77359086_Pseudoalteromonas_haloplanktis_TAC1:0.183114)0.778000:0.018997,119946353_Psychromonas_ingrahamii_37:0.056455)0.835000:0.028305,148245005_Candidatus_Vesicomyosocius_okutanii:0.146059)0.496000:0.023760,(((28897062_Vibrio_parahaemolyticus_RIMD_221063:0.000000,156973083_Vibrio_harveyi_ATCC_BAA-1116:0.000000)0.776000:0.012822,(161501867_Vibrio_vulnificus_CMCP6:0.000000,37676305_Vibrio_vulnificus_YJ016:0.000000)0.982000:0.063109)0.229000:0.023846,(15642559_Vibrio_cholerae_O1_biovar_eltor_str:0.000000,147673597_Vibrio_cholerae_O395:0.000000)0.764000:0.011770)0.985000:0.089070)0.900000:0.058701)0.299000:0.021887,157737778_Arcobacter_butzleri_RM4018:0.415722)0.701000:0.018718)0.773000:0.013858)0.899000:0.065929,(51245828_Desulfotalea_psychrophila_LSv54:0.197906,152993738_Sulfurovum_sp._NBC37-1:0.217635)0.539000:0.090949)0.323000:0.021471,((((21243124_Xanthomonas_axonopodis_pv._citri_st:0.000000,78048143_Xanthomonas_campestris_pv._vesicato:0.000000)0.000000:0.000000,(161898981_Xanthomonas_oryzae_pv._oryzae_KACC1:0.000000,84624218_Xanthomonas_oryzae_pv._oryzae_MAFF_:0.000000)0.000000:0.000000)0.557000:0.000000,(21231720_Xanthomonas_campestris_pv._campestr:0.000000,66768154_Xanthomonas_campestris_pv._campestr:0.000000)0.831000:0.008196)0.994000:0.169574,78776342_Sulfurimonas_denitrificans_DSM_1251:0.146214)0.792000:0.047643)0.965000:0.154826,42522912_Bdellovibrio_bacteriovorus_HD100:0.121963)0.948000:0.128652,(15606049_Aquifex_aeolicus_VF5:0.545108,(((162451888_Sorangium_cellulosum_So_ce_56:0.262922,((86157651_Anaeromyxobacter_dehalogenans_2CP-C:0.024259,153005404_Anaeromyxobacter_sp._Fw109-5:0.009888)0.896000:0.069585,108763335_Myxococcus_xanthus_DK_1622:0.089334)0.981000:0.185974)0.849000:0.097733,(((78355388_Desulfovibrio_desulfuricans_G20:0.042973,(46581491_Desulfovibrio_vulgaris_subsp._vulga:0.000000,120601341_Desulfovibrio_vulgaris_subsp._vulga:0.000000)0.929000:0.071527)0.920000:0.137145,85857908_Syntrophus_aciditrophicus_SB:0.124802)0.965000:0.183891,83816639_Salinibacter_ruber_DSM_13855:0.288150)0.892000:0.117229)0.875000:0.085078,((16081434_Thermoplasma_acidophilum_DSM_1728:0.181504,13542134_Thermoplasma_volcanium_GSS1:0.189909)0.489000:0.087448,48478417_Picrophilus_torridus_DSM_9790:0.502880)0.980000:0.209982)0.829000:0.055824)0.733000:0.058816)0.765000:0.048384,(((((((118443840_Clostridium_novyi_NT:0.196625,((126699799_Clostridium_difficile_630:0.427722,(110803350_Clostridium_perfringens_SM101:0.000000,(18309844_Clostridium_perfringens_str._13:0.000000,110799701_Clostridium_perfringens_ATCC_13124:0.000000)0.000000:0.000000)0.956000:0.150574)0.919000:0.125644,((170758858_Clostridium_botulinum_A3_str._Loch_:0.016558,(148379740_Clostridium_botulinum_A_str._ATCC_3:0.000000,(153931372_Clostridium_botulinum_A_str._ATCC_1:0.000000,153936334_Clostridium_botulinum_A_str._Hall:0.000000)0.000000:0.000000)0.470000:0.000000)0.355000:0.008203,(153940796_Clostridium_botulinum_F_str._Langel:0.000000,170755466_Clostridium_botulinum_B1_str._Okra:0.000000)0.500000:0.000000)0.963000:0.115526)0.706000:0.046928)0.375000:0.046121,160880145_Clostridium_phytofermentans_ISDg:0.384645)0.679000:0.011570,((((153953072_Clostridium_kluyveri_DSM_555:0.162457,28211174_Clostridium_tetani_E88:0.222999)0.137000:0.061179,15896005_Clostridium_acetobutylicum_ATCC_824:0.146035)0.902000:0.117415,(187935259_Clostridium_botulinum_B_str._Eklund:0.079095,150016695_Clostridium_beijerinckii_NCIMB_8052:0.156543)0.955000:0.110951)0.287000:0.015195,((((157693344_Bacillus_pumilus_SAFR-032:0.210150,(52082502_Bacillus_licheniformis_ATCC_14580:0.000000,52787898_Bacillus_licheniformis_ATCC_14580:0.000000)0.974000:0.116240)0.794000:0.044069,(154688021_Bacillus_amyloliquefaciens_FZB42:0.056888,16080962_Bacillus_subtilis_subsp._subtilis_s:0.029738)0.377000:0.057084)0.783000:0.074763,((((52145260_Bacillus_cereus_E33L:0.000000,(30265472_Bacillus_anthracis_str._Ames:0.000000,(49188291_Bacillus_anthracis_str._Sterne:0.000000,47531039_Bacillus_anthracis_str._Ames_Ancest:0.000000)0.000000:0.000000)0.000000:0.000000)0.565000:0.000000,(118480482_Bacillus_thuringiensis_str._Al_Haka:0.008514,49480463_Bacillus_thuringiensis_serovar_konk:0.008502)0.000000:0.000000)0.848000:0.008599,(42784637_Bacillus_cereus_ATCC_10987:0.000000,30023480_Bacillus_cereus_ATCC_14579:0.000000)0.529000:0.000000)0.787000:0.009590,163943135_Bacillus_weihenstephanensis_KBAB4:0.007257)0.843000:0.045635)0.611000:0.047483,172058976_Exiguobacterium_sibiricum_255-15:0.154020)0.719000:0.020497)0.854000:0.045855)0.921000:0.068720,150017632_Clostridium_beijerinckii_NCIMB_8052:0.074580)0.517000:0.054505,150391484_Alkaliphilus_metalliredigens_QYMF:0.052376)0.484000:0.121704,((46907469_Listeria_monocytogenes_str._4b_F236:0.000000,(16803286_Listeria_monocytogenes_EGD-e:0.000000,16800283_Listeria_innocua_Clip11262:0.000000)0.000000:0.000000)0.528000:0.004622,116872678_Listeria_welshimeri_serovar_6b_str.:0.045860)0.998000:0.256691)0.869000:0.101798,50365342_Mesoplasma_florum_L1:0.515941)0.834000:0.065795)0.651000:0.015320,((11499835_Archaeoglobus_fulgidus_DSM_4304:0.237272,57640241_Thermococcus_kodakarensis_KOD1:0.143816)0.768000:0.054472,161528690_Nitrosopumilus_maritimus_SCM1:0.383473)0.949000:0.173686)0.426000:0.018658,((160902412_Petrotoga_mobilis_SJ95:0.207571,((15639757_Treponema_pallidum_subsp._pallidum_:0.107722,42527612_Treponema_denticola_ATCC_35405:0.050204)0.998000:0.237104,(((12045285_Mycoplasma_genitalium_G37:0.093667,13508362_Mycoplasma_pneumoniae_M129:0.105342)1.000000:0.825780,154249323_Fervidobacterium_nodosum_Rt17-B1:0.029782)0.758000:0.079996,150020730_Thermosipho_melanesiensis_BI429:0.122993)0.879000:0.061365)0.833000:0.042193)0.783000:0.043796,(150401787_Methanococcus_aeolicus_Nankai-3:0.125167,((19705271_Fusobacterium_nucleatum_subsp._nucl:0.145913,((((150403372_Methanococcus_maripaludis_C7:0.000000,159904844_Methanococcus_maripaludis_C6:0.007839)0.353000:0.015787,150400366_Methanococcus_vannielii_SB:0.077008)0.000000:0.000000,134046209_Methanococcus_maripaludis_C5:0.000000)0.845000:0.025059,45358020_Methanococcus_maripaludis_S2:0.007051)0.987000:0.117281)0.448000:0.012185,(((21226849_Methanosarcina_mazei_Go1:0.016035,73667695_Methanosarcina_barkeri_str._Fusaro:0.022702)0.424000:0.010273,20092752_Methanosarcina_acetivorans_C2A:0.013689)0.945000:0.100939,15668850_Methanocaldococcus_jannaschii_DSM_2:0.273346)0.859000:0.048836)0.851000:0.041140)0.005000:0.021280)0.954000:0.113528)0.892000:0.053004)0.823000:0.022972,(((163848628_Chloroflexus_aurantiacus_J-10-fl:0.122631,((((72161844_Thermobifida_fusca_YX:0.044577,111219903_Frankia_alni_ACN14a:0.084685)0.220000:0.013949,(159037848_Salinispora_arenicola_CNS-205:0.008456,145594638_Salinispora_tropica_CNB-440:0.000000)0.962000:0.050727)0.832000:0.031589,108759595_Myxococcus_xanthus_DK_1622:0.169317)0.890000:0.049828,162448970_Sorangium_cellulosum_So_ce_56:0.051294)0.996000:0.180466)0.483000:0.068119,159901480_Herpetosiphon_aurantiacus_ATCC_2377:0.113222)0.749000:0.038860,((((169831556_Candidatus_Desulforudis_audaxviator:0.163390,((((153955940_Clostridium_kluyveri_DSM_555:0.040518,((28211624_Clostridium_tetani_E88:0.161669,(18310378_Clostridium_perfringens_str._13:0.000000,(110801126_Clostridium_perfringens_ATCC_13124:0.000000,110803627_Clostridium_perfringens_SM101:0.000000)0.000000:0.000000)0.929000:0.057178)0.610000:0.025941,150017770_Clostridium_beijerinckii_NCIMB_8052:0.076752)0.522000:0.011939)0.823000:0.030434,((153938870_Clostridium_botulinum_F_str._Langel:0.007994,(170754257_Clostridium_botulinum_B1_str._Okra:0.000000,(148380762_Clostridium_botulinum_A_str._ATCC_3:0.000000,(153932415_Clostridium_botulinum_A_str._ATCC_1:0.000000,(153936759_Clostridium_botulinum_A_str._Hall:0.000000,170760570_Clostridium_botulinum_A3_str._Loch_:0.000000)0.000000:0.000000)0.000000:0.000000)0.000000:0.000000)0.497000:0.000000)0.983000:0.075478,15896262_Clostridium_acetobutylicum_ATCC_824:0.107281)0.716000:0.012420)0.794000:0.049477,(187933940_Clostridium_botulinum_B_str._Eklund:0.047812,150019837_Clostridium_beijerinckii_NCIMB_8052:0.042772)0.987000:0.116063)0.959000:0.093649,((51892785_Symbiobacterium_thermophilum_IAM_14:0.114723,((89894700_Desulfitobacterium_hafniense_Y51:0.022534,134299771_Desulfotomaculum_reducens_MI-1:0.147619)0.813000:0.031424,167630436_Heliobacterium_modesticaldum_Ice1:0.054694)0.729000:0.028053)0.737000:0.017053,(15614947_Bacillus_halodurans_C-125:0.047240,56963965_Bacillus_clausii_KSM-K16:0.011120)0.967000:0.084069)0.352000:0.020121)0.741000:0.011419)0.372000:0.016346,(((78355199_Desulfovibrio_desulfuricans_G20:0.082900,(182415515_Opitutus_terrae_PB90-1:0.233882,108760847_Myxococcus_xanthus_DK_1622:0.330300)0.893000:0.105842)0.724000:0.031112,(((((116329398_Leptospira_borgpetersenii_serovar_H:0.000000,116330001_Leptospira_borgpetersenii_serovar_H:0.000000)0.509000:0.000000,(24216749_Leptospira_interrogans_serovar_Lai_:0.000000,45659052_Leptospira_interrogans_serovar_Cope:0.000000)0.863000:0.015979)1.000000:0.161103,(((118444591_Clostridium_novyi_NT:0.051649,126698341_Clostridium_difficile_630:0.117760)0.863000:0.045256,160881936_Clostridium_phytofermentans_ISDg:0.101484)0.563000:0.007301,84490017_Methanosphaera_stadtmanae_DSM_3091:0.110951)0.824000:0.033124)0.116000:0.023324,148643558_Methanobrevibacter_smithii_ATCC_350:0.181621)0.153000:0.036000,((158320253_Alkaliphilus_oremlandii_OhILAs:0.070559,150390823_Alkaliphilus_metalliredigens_QYMF:0.097215)0.943000:0.093381,(((126179703_Methanoculleus_marisnigri_JR1:0.076620,124485198_Methanocorpusculum_labreanum_Z:0.113400)0.736000:0.023333,88603077_Methanospirillum_hungatei_JF-1:0.324035)0.786000:0.026956,154150192_Candidatus_Methanoregula_boonei_6A8:0.117079)0.919000:0.090192)0.832000:0.056314)0.793000:0.030545)0.402000:0.025739,(((15678231_Methanothermobacter_thermautotrophi:0.257616,((85057334_Aster_yellows_witches-broom_phytopl:0.000000,39939200_Onion_yellows_phytoplasma_OY-M:0.000000)0.980000:0.179438,162447297_Acholeplasma_laidlawii_PG-8A:0.152508)0.974000:0.155830)0.764000:0.030699,110638001_Cytophaga_hutchinsonii_ATCC_33406:0.288670)0.515000:0.034712,(46581710_Desulfovibrio_vulgaris_subsp._vulga:0.000000,120601130_Desulfovibrio_vulgaris_subsp._vulga:0.000000)0.990000:0.154727)0.794000:0.044760)0.973000:0.086807)0.753000:0.019871,((((134102495_Saccharopolyspora_erythraea_NRRL_23:0.057077,((((((148272405_Clavibacter_michiganensis_subsp._mi:0.000000,170782231_Clavibacter_michiganensis_subsp._se:0.000000)0.885000:0.023302,50954992_Leifsonia_xyli_subsp._xyli_str._CTC:0.031300)0.913000:0.029939,119718818_Nocardioides_sp._JS614:0.000000)0.974000:0.051024,((68536452_Corynebacterium_jeikeium_K411:0.043637,172040364_Corynebacterium_urealyticum_DSM_710:0.009342)0.139000:0.013334,((((19552380_Corynebacterium_glutamicum_ATCC_130:0.000000,145295298_Corynebacterium_glutamicum_R:0.000000)0.550000:0.000000,62390044_Corynebacterium_glutamicum_ATCC_130:0.008129)0.626000:0.008132,25027815_Corynebacterium_efficiens_YS-314:0.000000)0.860000:0.020274,38233613_Corynebacterium_diphtheriae_NCTC_13:0.029621)0.140000:0.023705)0.742000:0.014262)0.941000:0.044350,((119963381_Arthrobacter_aurescens_TC1:0.008256,116671594_Arthrobacter_sp._FB24:0.000000)0.766000:0.007405,163839675_Renibacterium_salmoninarum_ATCC_332:0.034696)0.946000:0.037256)0.788000:0.012854,((111023001_Rhodococcus_sp._RHA1:0.013799,54026656_Nocardia_farcinica_IFM_10152:0.030515)0.912000:0.042261,(((((118462257_Mycobacterium_avium_104:0.000000,41408619_Mycobacterium_avium_subsp._paratube:0.000000)0.949000:0.025490,183984161_Mycobacterium_marinum_M:0.000000)0.767000:0.012955,(((15608393_Mycobacterium_tuberculosis_H37Rv:0.000000,15840699_Mycobacterium_tuberculosis_CDC1551:0.000000)0.000000:0.000000,(148661040_Mycobacterium_tuberculosis_H37Ra:0.000000,148822470_Mycobacterium_tuberculosis_F11:0.000000)0.000000:0.000000)0.855000:0.008143,(31792446_Mycobacterium_bovis_AF2122_97:0.000000,121637182_Mycobacterium_bovis_BCG_str._Pasteu:0.000000)0.910000:0.000000)0.960000:0.040150)0.794000:0.015019,(169628494_Mycobacterium_abscessus:0.015544,118470234_Mycobacterium_smegmatis_str._MC2_15:0.025111)0.843000:0.017903)0.903000:0.025211,((120405422_Mycobacterium_vanbaalenii_PYR-1:0.000000,145222813_Mycobacterium_gilvum_PYR-GCK:0.008077)0.001000:0.000000,(108800931_Mycobacterium_sp._MCS:0.000000,(119870071_Mycobacterium_sp._KMS:0.000000,126436556_Mycobacterium_sp._JLS:0.000000)0.000000:0.000000)0.808000:0.008025)0.856000:0.020991)0.790000:0.023713)0.744000:0.013185)0.514000:0.018382)0.808000:0.027078,((152981099_Janthinobacterium_sp._Marseille:0.016213,134096391_Herminiimonas_arsenicoxydans:0.000000)0.987000:0.068461,(((((148244979_Candidatus_Vesicomyosocius_okutanii:0.024453,118602908_Candidatus_Ruthia_magnifica_str._Cm:0.016036)0.998000:0.127122,(((134301686_Francisella_tularensis_subsp._tular:0.000000,(89256685_Francisella_tularensis_subsp._holar:0.000000,(115315095_Francisella_tularensis_subsp._holar:0.000000,(156502845_Francisella_tularensis_subsp._holar:0.000000,(56708511_Francisella_tularensis_subsp._tular:0.000000,(110670982_Francisella_tularensis_subsp._tular:0.000000,187931511_Francisella_tularensis_subsp._media:0.000000)0.000000:0.000000)0.000000:0.000000)0.000000:0.000000)0.000000:0.000000)0.000000:0.000000)0.553000:0.000000,118497286_Francisella_tularensis_subsp._novic:0.007705)0.004000:0.000000,167628080_Francisella_philomiragia_subsp._phi:0.007664)0.999000:0.170558)0.780000:0.017235,(((((78186470_Pelodictyon_luteolum_DSM_273:0.017244,119357571_Chlorobium_phaeobacteroides_DSM_266:0.040809)0.297000:0.007857,145219994_Prosthecochloris_vibrioformis_DSM_2:0.019821)0.785000:0.016883,21673432_Chlorobium_tepidum_TLS:0.042186)0.884000:0.027768,78189083_Chlorobium_chlorochromatii_CaD3:0.032766)0.867000:0.029539,(((((53804102_Methylococcus_capsulatus_str._Bath:0.046140,77166069_Nitrosococcus_oceani_ATCC_19707:0.183286)0.724000:0.055648,77917943_Pelobacter_carbinolicus_DSM_2380:0.070688)0.638000:0.038353,158333359_Acaryochloris_marina_MBIC11017:0.115689)0.807000:0.026754,(83648397_Hahella_chejuensis_KCTC_2396:0.145847,((71906757_Dechloromonas_aromatica_RCB:0.086814,119898413_Azoarcus_sp._BH72:0.038798)0.913000:0.033508,56478694_Azoarcus_sp._EbN1:0.000000)0.920000:0.052109)0.812000:0.028631)0.785000:0.029413,((90022676_Saccharophagus_degradans_2-40:0.074776,(((120555341_Marinobacter_aquaeolei_VT8:0.165916,92113266_Chromohalobacter_salexigens_DSM_304:0.113188)0.587000:0.069790,(((27366603_Vibrio_vulnificus_CMCP6:0.000000,37676317_Vibrio_vulnificus_YJ016:0.000000)0.847000:0.008497,28900463_Vibrio_parahaemolyticus_RIMD_221063:0.000000)0.616000:0.008175,(((147671700_Vibrio_cholerae_O395:0.000000,15601559_Vibrio_cholerae_O1_biovar_eltor_str:0.000000)0.758000:0.008574,59713567_Vibrio_fischeri_ES114:0.034423)0.764000:0.008271,54302107_Photobacterium_profundum_SS9:0.026191)0.854000:0.027164)0.996000:0.223586)0.847000:0.050695,(((((((33863354_Prochlorococcus_marinus_str._MIT_93:0.000000,124022674_Prochlorococcus_marinus_str._MIT_93:0.000000)0.962000:0.041094,((78213173_Synechococcus_sp._CC9605:0.000000,78184980_Synechococcus_sp._CC9902:0.016401)0.726000:0.008155,33865454_Synechococcus_sp._WH_8102:0.000000)0.858000:0.016096)0.005000:0.000000,(148239847_Synechococcus_sp._WH_7803:0.008115,113954045_Synechococcus_sp._CC9311:0.000000)0.727000:0.008800)0.760000:0.007799,(72382486_Prochlorococcus_marinus_str._NATL2A:0.000000,124026185_Prochlorococcus_marinus_str._NATL1A:0.000000)0.946000:0.034056)0.825000:0.026962,(159903626_Prochlorococcus_marinus_str._MIT_92:0.040831,33240544_Prochlorococcus_marinus_subsp._mari:0.020567)0.872000:0.039375)0.739000:0.044327,148242659_Synechococcus_sp._RCC307:0.058907)0.862000:0.045594,((33861657_Prochlorococcus_marinus_subsp._past:0.008177,123966425_Prochlorococcus_marinus_str._MIT_95:0.000000)0.000000:0.000000,((157413572_Prochlorococcus_marinus_str._MIT_92:0.000000,(126696546_Prochlorococcus_marinus_str._MIT_93:0.000000,123968740_Prochlorococcus_marinus_str._AS9601:0.000000)0.000000:0.000000)0.863000:0.008154,78779495_Prochlorococcus_marinus_str._MIT_93:0.000000)0.617000:0.016426)0.998000:0.185228)0.887000:0.049838)0.710000:0.015726)0.737000:0.010556,((((117621384_Aeromonas_hydrophila_subsp._hydroph:0.000000,145299438_Aeromonas_salmonicida_subsp._salmon:0.000000)0.972000:0.083140,110834556_Alcanivorax_borkumensis_SK2:0.159360)0.388000:0.026123,78486348_Thiomicrospira_crunogena_XCL-2:0.064974)0.820000:0.020515,(152996400_Marinomonas_sp._MWYL1:0.047879,109896747_Pseudoalteromonas_atlantica_T6c:0.059608)0.179000:0.007189)0.745000:0.010551)0.809000:0.022930)0.577000:0.027877)0.731000:0.012237)0.604000:0.004677,((((77359936_Pseudoalteromonas_haloplanktis_TAC1:0.162889,119946809_Psychromonas_ingrahamii_37:0.078532)0.433000:0.009843,((123440819_Yersinia_enterocolitica_subsp._ente:0.000000,(((146313234_Enterobacter_sp._638:0.008251,(((157368742_Serratia_proteamaculans_568:0.000000,(89109927_Escherichia_coli_W3110:0.000000,(90111550_Escherichia_coli_str._K-12_substr._:0.000000,(161485815_Shigella_flexneri_2a_str._301:0.000000,(161486111_Escherichia_coli_CFT073:0.000000,(161486429_Shigella_flexneri_2a_str._2457T:0.000000,(161986443_Shigella_sonnei_Ss046:0.000000,(161984848_Shigella_boydii_Sb227:0.000000,(110643403_Escherichia_coli_536:0.000000,(170018586_Escherichia_coli_ATCC_8739:0.000000,(170082699_Escherichia_coli_str._K-12_substr._:0.000000,(170684314_Escherichia_coli_SECEC_SMS-3-5:0.000000,(162138368_Escherichia_coli_UTI89:0.000000,(161367519_Escherichia_coli_O157_H7_EDL933:0.000000,(38704144_Escherichia_coli_O157_H7_str._Sakai:0.000000,(117625458_Escherichia_coli_APEC_O1:0.000000,(110807031_Shigella_flexneri_5_str._8401:0.000000,(157162647_Escherichia_coli_HS:0.000000,(157154820_Escherichia_coli_E24377A:0.000000,(187731310_Shigella_boydii_CDC_3083-94:0.000000,(161950038_Shigella_dysenteriae_Sd197:0.000000,(157148730_Citrobacter_koseri_ATCC_BAA-895:0.000000,(39546364_Salmonella_typhimurium_LT2:0.000000,(56415212_Salmonella_enterica_subsp._enterica:0.000000,(162139541_Salmonella_enterica_subsp._enterica:0.000000,(161616286_Salmonella_enterica_subsp._enterica:0.000000,(161501917_Salmonella_enterica_subsp._enterica:0.000000,(161486782_Salmonella_enterica_subsp._enterica:0.000000,(161506153_Salmonella_enterica_subsp._arizonae:0.000000,(152972086_Klebsiella_pneumoniae_subsp._pneumo:0.000000,156935688_Enterobacter_sakazakii_ATCC_BAA-894:0.000000)0.000000:0.000000)0.000000:0.000000)0.000000:0.000000)0.000000:0.000000)0.000000:0.000000)0.000000:0.000000)0.000000:0.000000)0.000000:0.000000)0.000000:0.000000)0.000000:0.000000)0.000000:0.000000)0.000000:0.000000)0.000000:0.000000)0.000000:0.000000)0.000000:0.000000)0.000000:0.000000)0.000000:0.000000)0.000000:0.000000)0.000000:0.000000)0.000000:0.000000)0.000000:0.000000)0.000000:0.000000)0.000000:0.000000)0.000000:0.000000)0.000000:0.000000)0.000000:0.000000)0.000000:0.000000)0.000000:0.000000)0.000000:0.000000)0.000000:0.000000,50119665_Erwinia_carotovora_subsp._atrosepti:0.000000)0.000000:0.000000,161579561_Photorhabdus_luminescens_subsp._lau:0.000000)0.443000:0.000000)0.485000:0.008250,(162382798_Sodalis_glossinidius_str._morsitans:0.008047,(((15616977_Buchnera_aphidicola_str._APS:0.000000,21672635_Buchnera_aphidicola_str._Sg:0.008226)0.004000:0.000000,((27904825_Buchnera_aphidicola_str._Bp:0.009677,((71891896_Candidatus_Blochmannia_pennsylvanic:0.056178,33519584_Candidatus_Blochmannia_floridanus:0.140253)0.969000:0.116809,32490970_Wigglesworthia_glossinidia_endosymb:0.129480)0.704000:0.018369)0.812000:0.022082,116515159_Buchnera_aphidicola_str._Cc:0.022664)0.768000:0.013231)0.811000:0.026545,94676631_Baumannia_cicadellinicola_str._Hc:0.072083)0.647000:0.007400)0.711000:0.008688)0.000000:0.000000,(16123634_Yersinia_pestis_CO92:0.000000,(161484874_Yersinia_pestis_KIM:0.000000,(161511438_Yersinia_pestis_biovar_Microtus_str:0.000000,(51594838_Yersinia_pseudotuberculosis_IP_3295:0.000000,(108810764_Yersinia_pestis_Nepal516:0.000000,(108808981_Yersinia_pestis_Antiqua:0.000000,(145600551_Yersinia_pestis_Pestoides_F:0.000000,(153947592_Yersinia_pseudotuberculosis_IP_3175:0.000000,(162420533_Yersinia_pestis_Angola:0.000000,170025939_Yersinia_pseudotuberculosis_YPIII:0.000000)0.000000:0.000000)0.000000:0.000000)0.000000:0.000000)0.000000:0.000000)0.000000:0.000000)0.000000:0.000000)0.000000:0.000000)0.000000:0.000000)0.560000:0.000000)0.912000:0.016792)0.824000:0.029200,((152979711_Actinobacillus_succinogenes_130Z:0.000000,(((113460849_Haemophilus_somnus_129PT:0.000000,170717335_Haemophilus_somnus_2336:0.000000)0.841000:0.008386,(148827371_Haemophilus_influenzae_PittGG:0.000000,(16272194_Haemophilus_influenzae_Rd_KW20:0.000000,(68248840_Haemophilus_influenzae_86-028NP:0.000000,148825485_Haemophilus_influenzae_PittEE:0.000000)0.000000:0.000000)0.000000:0.000000)0.981000:0.042745)0.000000:0.000000,(52424550_Mannheimia_succiniciproducens_MBEL5:0.000000,15602977_Pasteurella_multocida_subsp._multoc:0.000000)0.000000:0.000000)0.835000:0.008533)0.754000:0.009133,((165975989_Actinobacillus_pleuropneumoniae_ser:0.000000,126208057_Actinobacillus_pleuropneumoniae_L20:0.000000)0.946000:0.024961,33152628_Haemophilus_ducreyi_35000HP:0.000000)0.906000:0.033677)0.969000:0.083683)0.958000:0.075816)0.918000:0.049195,((((((113971754_Shewanella_sp._MR-4:0.000000,(114046038_Shewanella_sp._MR-7:0.000000,(117922031_Shewanella_sp._ANA-3:0.000000,24375521_Shewanella_oneidensis_MR-1:0.000000)0.000000:0.000000)0.000000:0.000000)0.851000:0.008032,(114564866_Shewanella_frigidimarina_NCIMB_400:0.007997,91794665_Shewanella_denitrificans_OS217:0.000000)0.180000:0.008045)0.000000:0.000000,(126175951_Shewanella_baltica_OS155:0.000000,(152999102_Shewanella_baltica_OS185:0.000000,(160873699_Shewanella_baltica_OS195:0.000000,(120600329_Shewanella_sp._W3-18-1:0.000000,146291742_Shewanella_putrefaciens_CN-32:0.000000)0.000000:0.000000)0.000000:0.000000)0.000000:0.000000)0.000000:0.000000)0.002000:0.000000,((157377161_Shewanella_sediminis_HAW-EB3:0.008099,(167622568_Shewanella_halifaxensis_HAW-EB4:0.000000,157960395_Shewanella_pealeana_ATCC_700345:0.007951)0.736000:0.016140)0.003000:0.000000,170725001_Shewanella_woodyi_ATCC_51908:0.000000)0.905000:0.016135)0.562000:0.008084,119773652_Shewanella_amazonensis_SB2B:0.008215)0.764000:0.007078,127511465_Shewanella_loihica_PV-4:0.009103)0.995000:0.115059)0.349000:0.016887,((71277821_Colwellia_psychrerythraea_34H:0.088764,56461091_Idiomarina_loihiensis_L2TR:0.176636)0.941000:0.075120,32475237_Rhodopirellula_baltica_SH_1:0.163337)0.854000:0.047056)0.736000:0.024568)0.862000:0.031039,((((78048530_Xanthomonas_campestris_pv._vesicato:0.000000,21243540_Xanthomonas_axonopodis_pv._citri_st:0.000000)0.000000:0.000000,(58581173_Xanthomonas_oryzae_pv._oryzae_KACC1:0.000000,84623095_Xanthomonas_oryzae_pv._oryzae_MAFF_:0.000000)0.918000:0.008084)0.000000:0.000000,(21232073_Xanthomonas_campestris_pv._campestr:0.000000,66767801_Xanthomonas_campestris_pv._campestr:0.000000)0.852000:0.008001)0.958000:0.041454,(182680762_Xylella_fastidiosa_M23:0.000000,(28198133_Xylella_fastidiosa_Temecula1:0.000000,(170729445_Xylella_fastidiosa_M12:0.000000,15836857_Xylella_fastidiosa_9a5c:0.000000)0.000000:0.000000)0.000000:0.000000)0.818000:0.014049)0.747000:0.020857)0.570000:0.016477)0.768000:0.020198)0.846000:0.053061,(((((170720663_Pseudomonas_putida_W619:0.000000,(148549053_Pseudomonas_putida_F1:0.000000,167032455_Pseudomonas_putida_GB-1:0.000000)0.000000:0.000000)0.000000:0.000000,(104780746_Pseudomonas_entomophila_L48:0.000000,26988598_Pseudomonas_putida_KT2440:0.000000)0.000000:0.000000)0.841000:0.008372,(70731602_Pseudomonas_fluorescens_Pf-5:0.000000,(77460208_Pseudomonas_fluorescens_PfO-1:0.000000,71734200_Pseudomonas_syringae_pv._phaseolico:0.000000)0.000000:0.000000)0.563000:0.000000)0.409000:0.008295,((146282848_Pseudomonas_stutzeri_A1501:0.016435,146307171_Pseudomonas_mendocina_ymp:0.000000)0.947000:0.024884,(66046848_Pseudomonas_syringae_pv._syringae_B:0.000000,28868981_Pseudomonas_syringae_pv._tomato_str:0.000000)0.563000:0.000000)0.000000:0.000000)0.787000:0.038329,(15598036_Pseudomonas_aeruginosa_PAO1:0.000000,(116050844_Pseudomonas_aeruginosa_UCBPP-PA14:0.000000,152986038_Pseudomonas_aeruginosa_PA7:0.000000)0.000000:0.000000)0.961000:0.088841)0.995000:0.196495)0.874000:0.056249,(54298236_Legionella_pneumophila_str._Paris:0.000000,(52842555_Legionella_pneumophila_subsp._pneum:0.000000,(148359886_Legionella_pneumophila_str._Corby:0.000000,54295187_Legionella_pneumophila_str._Lens:0.000000)0.000000:0.000000)0.000000:0.000000)0.981000:0.140480)0.985000:0.134535)0.827000:0.035455,(((((((30262474_Bacillus_anthracis_str._Ames:0.000000,(49185310_Bacillus_anthracis_str._Sterne:0.000000,(47527766_Bacillus_anthracis_str._Ames_Ancest:0.000000,(49477717_Bacillus_thuringiensis_serovar_konk:0.000000,(118477863_Bacillus_thuringiensis_str._Al_Haka:0.000000,(52143016_Bacillus_cereus_E33L:0.000000,30020539_Bacillus_cereus_ATCC_14579:0.000000)0.000000:0.000000)0.000000:0.000000)0.000000:0.000000)0.000000:0.000000)0.000000:0.000000)0.852000:0.008489,(163940245_Bacillus_weihenstephanensis_KBAB4:0.008521,42781571_Bacillus_cereus_ATCC_10987:0.000000)0.035000:0.000000)0.991000:0.098702,152975569_Bacillus_cereus_subsp._cytotoxis_NV:0.020761)0.945000:0.077364,((150391088_Alkaliphilus_metalliredigens_QYMF:0.076263,(158321361_Alkaliphilus_oremlandii_OhILAs:0.140986,134297916_Desulfotomaculum_reducens_MI-1:0.034860)0.824000:0.045422)0.736000:0.034486,((118444590_Clostridium_novyi_NT:0.053836,((((126698411_Clostridium_difficile_630:0.060700,187933251_Clostridium_botulinum_B_str._Eklund:0.103691)0.368000:0.011230,150016621_Clostridium_beijerinckii_NCIMB_8052:0.084193)0.343000:0.021215,15894071_Clostridium_acetobutylicum_ATCC_824:0.119640)0.890000:0.046416,((153938593_Clostridium_botulinum_F_str._Langel:0.000000,(170756598_Clostridium_botulinum_B1_str._Okra:0.000000,(148379972_Clostridium_botulinum_A_str._ATCC_3:0.000000,(153932857_Clostridium_botulinum_A_str._ATCC_1:0.000000,153936987_Clostridium_botulinum_A_str._Hall:0.000000)0.000000:0.000000)0.000000:0.000000)0.000000:0.000000)0.781000:0.010037,170758353_Clostridium_botulinum_A3_str._Loch_:0.015797)0.980000:0.077523)0.367000:0.022426)0.104000:0.024364,28211793_Clostridium_tetani_E88:0.070997)0.951000:0.077613)0.783000:0.019249)0.608000:0.030608,172058935_Exiguobacterium_sibiricum_255-15:0.233940)0.963000:0.122616,(((23098064_Oceanobacillus_iheyensis_HTE831:0.079544,(15828540_Mycoplasma_pulmonis_UAB_CTIP:0.325505,56965701_Bacillus_clausii_KSM-K16:0.055170)0.864000:0.044475)0.473000:0.012499,(((172056656_Exiguobacterium_sibiricum_255-15:0.117170,134300131_Desulfotomaculum_reducens_MI-1:0.081443)0.776000:0.034785,((((28377407_Lactobacillus_plantarum_WCFS1:0.019664,116333167_Lactobacillus_brevis_ATCC_367:0.120140)0.989000:0.086815,((116491614_Oenococcus_oeni_PSU-1:0.148013,(((15901428_Streptococcus_pneumoniae_TIGR4:0.000000,(15903483_Streptococcus_pneumoniae_R6:0.000000,(116516011_Streptococcus_pneumoniae_D39:0.000000,(169832933_Streptococcus_pneumoniae_Hungary19A:0.000000,182684538_Streptococcus_pneumoniae_CGSP14:0.000000)0.000000:0.000000)0.000000:0.000000)0.000000:0.000000)0.884000:0.000000,((((15675334_Streptococcus_pyogenes_M1_GAS:0.000000,((19746376_Streptococcus_pyogenes_MGAS8232:0.000000,(71903810_Streptococcus_pyogenes_MGAS6180:0.000000,(71910967_Streptococcus_pyogenes_MGAS5005:0.000000,94988830_Streptococcus_pyogenes_MGAS9429:0.000000)0.000000:0.000000)0.000000:0.000000)0.000000:0.000000,(94994657_Streptococcus_pyogenes_MGAS10750:0.000000,(94990733_Streptococcus_pyogenes_MGAS10270:0.000000,(21910615_Streptococcus_pyogenes_MGAS315:0.000000,(28895696_Streptococcus_pyogenes_SSI-1:0.000000,(139473559_Streptococcus_pyogenes_str._Manfred:0.000000,(50914526_Streptococcus_pyogenes_MGAS10394:0.000000,94992721_Streptococcus_pyogenes_MGAS2096:0.000000)0.000000:0.000000)0.000000:0.000000)0.000000:0.000000)0.000000:0.000000)0.000000:0.000000)0.000000:0.000000)0.000000:0.000000)0.885000:0.017147,((146319228_Streptococcus_suis_05ZYH33:0.000000,146321430_Streptococcus_suis_98HAH33:0.000000)0.778000:0.008314,(25010852_Streptococcus_agalactiae_NEM316:0.000000,(76786821_Streptococcus_agalactiae_A909:0.000000,22536941_Streptococcus_agalactiae_2603V_R:0.000000)0.000000:0.000000)0.895000:0.017353)0.776000:0.008543)0.770000:0.008814,(55821544_Streptococcus_thermophilus_LMG_1831:0.000000,(55823472_Streptococcus_thermophilus_CNRZ1066:0.000000,116628255_Streptococcus_thermophilus_LMD-9:0.000000)0.000000:0.000000)0.795000:0.008578)0.878000:0.023854,(116511209_Lactococcus_lactis_subsp._cremoris_:0.000000,(125623238_Lactococcus_lactis_subsp._cremoris_:0.000000,15672332_Lactococcus_lactis_subsp._lactis_Il:0.000000)0.000000:0.000000)0.983000:0.063529)0.753000:0.013866)0.000000:0.000000,((125717559_Streptococcus_sanguinis_SK36:0.008907,24379088_Streptococcus_mutans_UA159:0.017938)0.000000:0.000000,157150549_Streptococcus_gordonii_str._Challis:0.000000)0.858000:0.008897)0.874000:0.046626)0.620000:0.038373,29375434_Enterococcus_faecalis_V583:0.000000)0.892000:0.039447)0.746000:0.013931,(((81429227_Lactobacillus_sakei_subsp._sakei_23:0.019736,(((161506849_Lactobacillus_helveticus_DPC_4571:0.000000,58336606_Lactobacillus_acidophilus_NCFM:0.000000)0.480000:0.000000,(104773512_Lactobacillus_delbrueckii_subsp._bu:0.000000,116513507_Lactobacillus_delbrueckii_subsp._bu:0.000000)0.969000:0.035972)0.876000:0.017299,(42518357_Lactobacillus_johnsonii_NCC_533:0.008554,116628939_Lactobacillus_gasseri_ATCC_33323:0.008562)0.762000:0.008741)0.922000:0.038953)0.908000:0.038962,116495993_Lactobacillus_casei_ATCC_334:0.029080)0.814000:0.017619,(((148543481_Lactobacillus_reuteri_F275:0.050114,184154685_Lactobacillus_fermentum_IFO_3956:0.015091)0.981000:0.082748,90961336_Lactobacillus_salivarius_UCC118:0.029620)0.830000:0.028850,116493289_Pediococcus_pentosaceus_ATCC_25745:0.064379)0.763000:0.011897)0.790000:0.013268)0.740000:0.014610,(116617572_Leuconostoc_mesenteroides_subsp._me:0.008087,170016724_Leuconostoc_citreum_KM20:0.000000)1.000000:0.131947)0.900000:0.049170)0.662000:0.007103,(((((27468597_Staphylococcus_epidermidis_ATCC_122:0.000000,(57867605_Staphylococcus_epidermidis_RP62A:0.000000,70725957_Staphylococcus_haemolyticus_JCSC143:0.000000)0.000000:0.000000)0.427000:0.000000,((15927656_Staphylococcus_aureus_subsp._aureus:0.000000,(156980397_Staphylococcus_aureus_subsp._aureus:0.000000,161510293_Staphylococcus_aureus_subsp._aureus:0.000000)0.000000:0.000000)0.000000:0.000000,((15925071_Staphylococcus_aureus_subsp._aureus:0.000000,(49484306_Staphylococcus_aureus_subsp._aureus:0.000000,82751683_Staphylococcus_aureus_RF122:0.000000)0.000000:0.000000)0.000000:0.000000,((57650754_Staphylococcus_aureus_subsp._aureus:0.000000,49486874_Staphylococcus_aureus_subsp._aureus:0.000000)0.000000:0.000000,((21283733_Staphylococcus_aureus_subsp._aureus:0.000000,87161548_Staphylococcus_aureus_subsp._aureus:0.000000)0.000000:0.000000,((88195982_Staphylococcus_aureus_subsp._aureus:0.000000,148268533_Staphylococcus_aureus_subsp._aureus:0.000000)0.000000:0.000000,(150394597_Staphylococcus_aureus_subsp._aureus:0.000000,151222197_Staphylococcus_aureus_subsp._aureus:0.000000)0.000000:0.000000)0.000000:0.000000)0.000000:0.000000)0.000000:0.000000)0.000000:0.000000)0.848000:0.008006)0.631000:0.005393,73662111_Staphylococcus_saprophyticus_subsp.:0.010901)1.000000:0.183082,((16799933_Listeria_innocua_Clip11262:0.000000,16802907_Listeria_monocytogenes_EGD-e:0.000000)0.000000:0.000000,(46907098_Listeria_monocytogenes_str._4b_F236:0.000000,116872279_Listeria_welshimeri_serovar_6b_str.:0.000000)0.000000:0.000000)0.919000:0.031196)0.000000:0.000000,((((30260423_Bacillus_anthracis_str._Ames:0.000000,(49183266_Bacillus_anthracis_str._Sterne:0.000000,(49479130_Bacillus_thuringiensis_serovar_konk:0.000000,(47525504_Bacillus_anthracis_str._Ames_Ancest:0.000000,(118475995_Bacillus_thuringiensis_str._Al_Haka:0.000000,(52144993_Bacillus_cereus_E33L:0.000000,(42779348_Bacillus_cereus_ATCC_10987:0.000000,(30018496_Bacillus_cereus_ATCC_14579:0.000000,152974078_Bacillus_cereus_subsp._cytotoxis_NV:0.000000)0.000000:0.000000)0.000000:0.000000)0.000000:0.000000)0.000000:0.000000)0.000000:0.000000)0.000000:0.000000)0.000000:0.000000)0.850000:0.008159,163938237_Bacillus_weihenstephanensis_KBAB4:0.000000)0.753000:0.006905,((154684961_Bacillus_amyloliquefaciens_FZB42:0.000000,16077525_Bacillus_subtilis_subsp._subtilis_s:0.000000)0.864000:0.016853,((52078994_Bacillus_licheniformis_ATCC_14580:0.000000,52784366_Bacillus_licheniformis_ATCC_14580:0.000000)0.889000:0.000000,157691224_Bacillus_pumilus_SAFR-032:0.025268)0.006000:0.000000)0.967000:0.046442)0.755000:0.017731,((56418761_Geobacillus_kaustophilus_HTA426:0.000000,138893877_Geobacillus_thermodenitrificans_NG8:0.008174)0.864000:0.026231,169829741_Lysinibacillus_sphaericus_C3-41:0.054975)0.470000:0.035254)0.893000:0.030369)0.766000:0.009040)0.721000:0.009690)0.902000:0.066100,147921542_uncultured_methanogenic_archaeon_RC:0.284568)0.712000:0.030414)0.657000:0.039182,(78042906_Carboxydothermus_hydrogenoformans_Z:0.228076,147918815_uncultured_methanogenic_archaeon_RC:0.164902)0.868000:0.107041)0.122000:0.032007)0.827000:0.043695)0.780000:0.025682)0.754000:0.018371,((((((((60679730_Bacteroides_fragilis_NCTC_9343:0.000000,53711460_Bacteroides_fragilis_YCH46:0.000000)0.822000:0.019846,(29348712_Bacteroides_thetaiotaomicron_VPI-54:0.000000,150003861_Bacteroides_vulgatus_ATCC_8482:0.033814)0.763000:0.013488)0.884000:0.030233,150009493_Parabacteroides_distasonis_ATCC_850:0.056701)0.748000:0.019458,34539956_Porphyromonas_gingivalis_W83:0.060712)0.456000:0.034635,85860953_Syntrophus_aciditrophicus_SB:0.141748)0.817000:0.062602,((150025863_Flavobacterium_psychrophilum_JIP02_:0.007403,146300157_Flavobacterium_johnsoniae_UW101:0.016229)0.958000:0.065851,120435454_Gramella_forsetii_KT0803:0.018102)0.951000:0.122167)0.352000:0.090904,((150025027_Flavobacterium_psychrophilum_JIP02_:0.087702,146300600_Flavobacterium_johnsoniae_UW101:0.000000)0.994000:0.295127,110639488_Cytophaga_hutchinsonii_ATCC_33406:0.365785)0.952000:0.200258)0.776000:0.051420,42522929_Bdellovibrio_bacteriovorus_HD100:0.259468)0.928000:0.104789)0.393000:0.031838)0.980000:0.108794)0.758000:0.011309,(((((148259867_Acidiphilium_cryptum_JF-5:0.000944,((162148820_Gluconacetobacter_diazotrophicus_PA:0.020022,58038579_Gluconobacter_oxydans_621H:0.103837)0.579000:0.041412,114327981_Granulibacter_bethesdensis_CGDNIH1:0.057046)0.836000:0.040823)0.915000:0.061185,(83594050_Rhodospirillum_rubrum_ATCC_11170:0.120210,83310484_Magnetospirillum_magneticum_AMB-1:0.050497)0.722000:0.062900)0.929000:0.073526,(((154253690_Parvibaculum_lavamentivorans_DS-1:0.058282,(((((114797080_Hyphomonas_neptunium_ATCC_15444:0.239511,(((77463091_Rhodobacter_sphaeroides_2.4.1:0.000000,126461963_Rhodobacter_sphaeroides_ATCC_17029:0.000000)0.884000:0.024916,146278024_Rhodobacter_sphaeroides_ATCC_17025:0.010315)0.818000:0.018933,159043882_Dinoroseobacter_shibae_DFL_12:0.036518)0.089000:0.014419)0.529000:0.001553,((56696327_Silicibacter_pomeroyi_DSS-3:0.017155,110680443_Roseobacter_denitrificans_OCh_114:0.034246)0.758000:0.011101,99081650_Silicibacter_sp._TM1040:0.008843)0.814000:0.020489)0.749000:0.019313,89053691_Jannaschia_sp._CCS1:0.077312)0.800000:0.027374,(16126090_Caulobacter_crescentus_CB15:0.037513,167646708_Caulobacter_sp._K31:0.006926)0.943000:0.074248)0.816000:0.069977,114569874_Maricaulis_maris_MCS10:0.047377)0.899000:0.053558)0.216000:0.020695,(((((110634124_Mesorhizobium_sp._BNC1:0.042647,(((86357880_Rhizobium_etli_CFN_42:0.000000,116252340_Rhizobium_leguminosarum_bv._viciae_:0.017144)0.003000:0.000000,15889136_Agrobacterium_tumefaciens_str._C58:0.027001)0.929000:0.042379,(15965498_Sinorhizobium_meliloti_1021:0.000000,150396691_Sinorhizobium_medicae_WSM419:0.000000)0.834000:0.020560)0.883000:0.036034)0.801000:0.020039,153009579_Ochrobactrum_anthropi_ATCC_49188:0.004978)0.787000:0.012252,((23501822_Brucella_suis_1330:0.000000,161618894_Brucella_canis_ATCC_23365:0.000000)0.000000:0.000000,((163843207_Brucella_suis_ATCC_23445:0.000000,148559195_Brucella_ovis_ATCC_25840:0.000000)0.000000:0.000000,((17987318_Brucella_melitensis_16M:0.000000,62289879_Brucella_abortus_biovar_1_str._9-94:0.000000)0.000000:0.000000,(82699806_Brucella_melitensis_biovar_Abortus_:0.000000,189024121_Brucella_abortus_S19:0.000000)0.000000:0.000000)0.000000:0.000000)0.000000:0.000000)0.937000:0.028884)0.741000:0.007863,13470499_Mesorhizobium_loti_MAFF303099:0.047858)0.727000:0.013002,(((49474271_Bartonella_quintana_str._Toulouse:0.000000,49475435_Bartonella_henselae_str._Houston-1:0.016953)0.782000:0.008398,163868127_Bartonella_tribocorum_CIP_105476:0.008541)0.942000:0.025991,121602645_Bartonella_bacilliformis_KC583:0.000000)0.973000:0.074207)0.961000:0.072843)0.857000:0.044118,(((115524965_Rhodopseudomonas_palustris_BisA53:0.008706,39935543_Rhodopseudomonas_palustris_CGA009:0.026462)0.759000:0.017787,(90424330_Rhodopseudomonas_palustris_BisB18:0.017267,(86750102_Rhodopseudomonas_palustris_HaA2:0.008575,91976935_Rhodopseudomonas_palustris_BisB5:0.000000)0.750000:0.008626)0.000000:0.000000)0.846000:0.024800,(((((163853383_Methylobacterium_extorquens_PA1:0.000000,170742455_Methylobacterium_sp._4-46:0.017540)0.444000:0.015392,170747431_Methylobacterium_radiotolerans_JCM_:0.042422)0.662000:0.026432,(154248677_Xanthobacter_autotrophicus_Py2:0.015220,158424139_Azorhizobium_caulinodans_ORS_571:0.021604)0.982000:0.072066)0.269000:0.008644,182677108_Beijerinckia_indica_subsp._indica_A:0.076870)0.920000:0.042749,(148255365_Bradyrhizobium_sp._BTAi1:0.000000,((27379459_Bradyrhizobium_japonicum_USDA_110:0.035040,(75675849_Nitrobacter_winogradskyi_Nb-255:0.008695,92117844_Nitrobacter_hamburgensis_X14:0.000000)0.957000:0.034971)0.000000:0.000000,146340507_Bradyrhizobium_sp._ORS278:0.000000)0.559000:0.008692)0.002000:0.000000)0.275000:0.020800)0.948000:0.067443)0.732000:0.026079)0.682000:0.061900,((87199313_Novosphingobium_aromaticivorans_DSM:0.052513,85374360_Erythrobacter_litoralis_HTCC2594:0.033504)0.908000:0.030552,(103486540_Sphingopyxis_alaskensis_RB2256:0.049212,(148553067_Sphingomonas_wittichii_RW1:0.074332,56552110_Zymomonas_mobilis_subsp._mobilis_ZM:0.154771)0.327000:0.030519)0.000000:0.000000)0.829000:0.093440)1.000000:0.294405,(((116750069_Syntrophobacter_fumaroxidans_MPOB:0.175932,(158520071_Desulfococcus_oleovorans_Hxd3:0.190689,((((((90020267_Saccharophagus_degradans_2-40:0.130577,120554694_Marinobacter_aquaeolei_VT8:0.141490)0.752000:0.026607,152996141_Marinomonas_sp._MWYL1:0.143460)0.811000:0.039151,((((169795350_Acinetobacter_baumannii:0.000000,126642301_Acinetobacter_baumannii_ATCC_17978:0.000000)0.528000:0.000000,169633001_Acinetobacter_baumannii:0.008399)0.501000:0.016918,50084496_Acinetobacter_sp._ADP1:0.000000)0.964000:0.137177,((71065503_Psychrobacter_arcticus_273-4:0.000000,93006300_Psychrobacter_cryohalolentis_K5:0.000000)0.959000:0.099480,148652579_Psychrobacter_sp._PRwf-1:0.057617)0.989000:0.177855)0.362000:0.046961)0.844000:0.046051,(92113747_Chromohalobacter_salexigens_DSM_304:0.219178,(110834781_Alcanivorax_borkumensis_SK2:0.081776,83645104_Hahella_chejuensis_KCTC_2396:0.187971)0.858000:0.048854)0.712000:0.017265)0.879000:0.041362,((((161378136_Pseudomonas_putida_KT2440:0.000000,(148549632_Pseudomonas_putida_F1:0.000000,(167035545_Pseudomonas_putida_GB-1:0.000000,170720088_Pseudomonas_putida_W619:0.000000)0.000000:0.000000)0.000000:0.000000)0.777000:0.016958,104783494_Pseudomonas_entomophila_L48:0.000000)0.885000:0.035162,((161486758_Pseudomonas_aeruginosa_UCBPP-PA14:0.000000,(161486761_Pseudomonas_aeruginosa_PAO1:0.000000,152983852_Pseudomonas_aeruginosa_PA7:0.000000)0.000000:0.000000)0.000000:0.000000,162139465_Pseudomonas_stutzeri_A1501:0.008634)0.000000:0.000000)0.338000:0.008626,((162533080_Pseudomonas_syringae_pv._tomato_str:0.000000,(71737101_Pseudomonas_syringae_pv._phaseolico:0.000000,(161486737_Pseudomonas_syringae_pv._syringae_B:0.000000,(161485595_Pseudomonas_fluorescens_PfO-1:0.000000,70728428_Pseudomonas_fluorescens_Pf-5:0.000000)0.000000:0.000000)0.000000:0.000000)0.000000:0.000000)0.520000:0.000000,146308580_Pseudomonas_mendocina_ymp:0.026819)0.001000:0.000000)0.945000:0.089688)0.783000:0.033626,51244750_Desulfotalea_psychrophila_LSv54:0.185260)0.641000:0.049382)0.793000:0.045752)0.767000:0.099841,(((121998794_Halorhodospira_halophila_SL1:0.129601,114321219_Alkalilimnicola_ehrlichei_MLHE-1:0.117734)0.842000:0.053976,((146329072_Dichelobacter_nodosus_VCS1703A:0.260861,(((21244553_Xanthomonas_axonopodis_pv._citri_st:0.000000,78049510_Xanthomonas_campestris_pv._vesicato:0.000000)0.000000:0.000000,((161898959_Xanthomonas_oryzae_pv._oryzae_KACC1:0.000000,84625712_Xanthomonas_oryzae_pv._oryzae_MAFF_:0.000000)0.000000:0.000000,(21233204_Xanthomonas_campestris_pv._campestr:0.000000,66770146_Xanthomonas_campestris_pv._campestr:0.000000)0.000000:0.000000)0.000000:0.000000)0.505000:0.000000,((15839285_Xylella_fastidiosa_9a5c:0.000000,170731293_Xylella_fastidiosa_M12:0.000000)0.000000:0.000000,(28199914_Xylella_fastidiosa_Temecula1:0.000000,182682666_Xylella_fastidiosa_M23:0.000000)0.000000:0.000000)0.947000:0.071817)0.992000:0.178059)0.701000:0.037999,((((((((((162418242_Yersinia_pestis_Angola:0.000000,(16124004_Yersinia_pestis_CO92:0.000000,(22124274_Yersinia_pestis_KIM:0.000000,(51594521_Yersinia_pseudotuberculosis_IP_3295:0.000000,(108810260_Yersinia_pestis_Nepal516:0.000000,(108806147_Yersinia_pestis_Antiqua:0.000000,(145600737_Yersinia_pestis_Pestoides_F:0.000000,(153947434_Yersinia_pseudotuberculosis_IP_3175:0.000000,(170026246_Yersinia_pseudotuberculosis_YPIII:0.000000,(45442928_Yersinia_pestis_biovar_Microtus_str:0.000000,123440563_Yersinia_enterocolitica_subsp._ente:0.000000)0.000000:0.000000)0.000000:0.000000)0.000000:0.000000)0.000000:0.000000)0.000000:0.000000)0.000000:0.000000)0.000000:0.000000)0.000000:0.000000)0.000000:0.000000)0.786000:0.008823,((((16767190_Salmonella_typhimurium_LT2:0.000000,(16762215_Salmonella_enterica_subsp._enterica:0.000000,(29143704_Salmonella_enterica_subsp._enterica:0.000000,(62182390_Salmonella_enterica_subsp._enterica:0.000000,(161617032_Salmonella_enterica_subsp._enterica:0.000000,(161505568_Salmonella_enterica_subsp._arizonae:0.000000,(157144413_Citrobacter_koseri_ATCC_BAA-895:0.000000,156935889_Enterobacter_sakazakii_ATCC_BAA-894:0.000000)0.000000:0.000000)0.000000:0.000000)0.000000:0.000000)0.000000:0.000000)0.000000:0.000000)0.000000:0.000000)0.432000:0.000000,(89110237_Escherichia_coli_W3110:0.000000,(16131636_Escherichia_coli_str._K-12_substr._:0.000000,(24115073_Shigella_flexneri_2a_str._301:0.000000,(26250518_Escherichia_coli_CFT073:0.000000,(30064925_Shigella_flexneri_2a_str._2457T:0.000000,(74314294_Shigella_sonnei_Ss046:0.000000,(91213300_Escherichia_coli_UTI89:0.000000,(110644107_Escherichia_coli_536:0.000000,(117626041_Escherichia_coli_APEC_O1:0.000000,(157163253_Escherichia_coli_HS:0.000000,(157156932_Escherichia_coli_E24377A:0.000000,(170022193_Escherichia_coli_ATCC_8739:0.000000,(170083267_Escherichia_coli_str._K-12_substr._:0.000000,(82546134_Shigella_boydii_Sb227:0.000000,(187732305_Shigella_boydii_CDC_3083-94:0.000000,(15804370_Escherichia_coli_O157_H7_EDL933:0.000000,(15833967_Escherichia_coli_O157_H7_str._Sakai:0.000000,(170679910_Escherichia_coli_SECEC_SMS-3-5:0.000000,(110807530_Shigella_flexneri_5_str._8401:0.000000,82779039_Shigella_dysenteriae_Sd197:0.000000)0.000000:0.000000)0.000000:0.000000)0.000000:0.000000)0.000000:0.000000)0.000000:0.000000)0.000000:0.000000)0.000000:0.000000)0.000000:0.000000)0.000000:0.000000)0.000000:0.000000)0.000000:0.000000)0.000000:0.000000)0.000000:0.000000)0.000000:0.000000)0.000000:0.000000)0.000000:0.000000)0.000000:0.000000)0.000000:0.000000)0.852000:0.008757)0.770000:0.008757,152972774_Klebsiella_pneumoniae_subsp._pneumo:0.000000)0.478000:0.008757,146313637_Enterobacter_sp._638:0.000000)0.834000:0.018424)0.742000:0.010476,37528482_Photorhabdus_luminescens_subsp._lau:0.025127)0.197000:0.014865,157368407_Serratia_proteamaculans_568:0.013734)0.740000:0.024922,50123133_Erwinia_carotovora_subsp._atrosepti:0.013499)0.838000:0.027779,85060366_Sodalis_glossinidius_str._morsitans:0.025564)0.961000:0.064250,(((170718552_Haemophilus_somnus_2336:0.008618,113460320_Haemophilus_somnus_129PT:0.000000)0.988000:0.054828,(((148828072_Haemophilus_influenzae_PittGG:0.000000,(68249479_Haemophilus_influenzae_86-028NP:0.000000,(16272830_Haemophilus_influenzae_Rd_KW20:0.000000,148826462_Haemophilus_influenzae_PittEE:0.008555)0.000000:0.000000)0.000000:0.000000)0.480000:0.000000,15603786_Pasteurella_multocida_subsp._multoc:0.026421)0.855000:0.016969,(126208042_Actinobacillus_pleuropneumoniae_L20:0.115405,152977726_Actinobacillus_succinogenes_130Z:0.000000)0.736000:0.009463)0.000000:0.000000)0.857000:0.026835,52425891_Mannheimia_succiniciproducens_MBEL5:0.026535)0.916000:0.041630)0.863000:0.040440,((119946798_Psychromonas_ingrahamii_37:0.086239,(((((((((113968755_Shewanella_sp._MR-4:0.000000,114049101_Shewanella_sp._MR-7:0.000000)0.000000:0.000000,((24372003_Shewanella_oneidensis_MR-1:0.000000,117918867_Shewanella_sp._ANA-3:0.000000)0.000000:0.000000,(120597338_Shewanella_sp._W3-18-1:0.000000,146294517_Shewanella_putrefaciens_CN-32:0.000000)0.000000:0.000000)0.000000:0.000000)0.524000:0.000000,(153002454_Shewanella_baltica_OS185:0.000000,(160877173_Shewanella_baltica_OS195:0.000000,126176118_Shewanella_baltica_OS155:0.000000)0.000000:0.000000)0.911000:0.008344)0.002000:0.000000,91791813_Shewanella_denitrificans_OS217:0.017469)0.867000:0.016472,170724880_Shewanella_woodyi_ATCC_51908:0.017357)0.755000:0.008542,157377241_Shewanella_sediminis_HAW-EB3:0.017781)0.767000:0.009305,(157960228_Shewanella_pealeana_ATCC_700345:0.008160,167625797_Shewanella_halifaxensis_HAW-EB4:0.008406)0.882000:0.024577)0.346000:0.008426,114561648_Shewanella_frigidimarina_NCIMB_400:0.024073)0.001000:0.000000,(127511273_Shewanella_loihica_PV-4:0.000000,119776347_Shewanella_amazonensis_SB2B:0.070828)0.965000:0.034947)0.979000:0.057540)0.657000:0.005924,((77359091_Pseudoalteromonas_haloplanktis_TAC1:0.106528,56461463_Idiomarina_loihiensis_L2TR:0.048268)0.891000:0.044304,(((117620754_Aeromonas_hydrophila_subsp._hydroph:0.017542,145301126_Aeromonas_salmonicida_subsp._salmon:0.000000)0.793000:0.037041,71281498_Colwellia_psychrerythraea_34H:0.105377)0.860000:0.034033,109900519_Pseudoalteromonas_atlantica_T6c:0.063903)0.867000:0.034160)0.888000:0.040070)0.777000:0.019417)0.361000:0.013739,((XX_VfuA00060_:0.022988,54310595_Photobacterium_profundum_SS9:0.049211)0.420000:0.009148,(((172087635_Vibrio_fischeri_ES114:0.034100,28899776_Vibrio_parahaemolyticus_RIMD_221063:0.000000)0.061000:0.008916,(156972680_Vibrio_harveyi_ATCC_BAA-1116:0.013624,(37681367_Vibrio_vulnificus_YJ016:0.000000,27364381_Vibrio_vulnificus_CMCP6:0.000000)0.954000:0.035121)0.756000:0.011733)0.926000:0.026554,(15640333_Vibrio_cholerae_O1_biovar_eltor_str:0.000000,147674746_Vibrio_cholerae_O395:0.000000)0.794000:0.009185)0.757000:0.010829)0.828000:0.031062)0.983000:0.135566,77166040_Nitrosococcus_oceani_ATCC_19707:0.196512)0.845000:0.054448)0.729000:0.026320)0.890000:0.067949,(((((78224228_Geobacter_metallireducens_GS-15:0.008507,39995629_Geobacter_sulfurreducens_PCA:0.017442)0.889000:0.033006,148263018_Geobacter_uraniireducens_Rf4:0.007364)0.944000:0.074385,118579798_Pelobacter_propionicus_DSM_2379:0.046196)0.517000:0.032897,117926698_Magnetococcus_sp._MC-1:0.235497)0.705000:0.020529,77918349_Pelobacter_carbinolicus_DSM_2380:0.149276)0.090000:0.034490)0.935000:0.168633)0.802000:0.089965,(42524815_Bdellovibrio_bacteriovorus_HD100:0.228710,(((24216134_Leptospira_interrogans_serovar_Lai_:0.000000,45656634_Leptospira_interrogans_serovar_Cope:0.000000)0.749000:0.006929,(116327340_Leptospira_borgpetersenii_serovar_H:0.000000,116332045_Leptospira_borgpetersenii_serovar_H:0.000000)0.753000:0.009918)0.803000:0.071095,183221518_Leptospira_biflexa_serovar_Patoc_st:0.049301)0.996000:0.369107)0.913000:0.143142)0.685000:0.056577)0.764000:0.037335)0.870000:0.029303,((((((42521033_Wolbachia_endosymbiont_of_Drosophil:0.000000,58584965_Wolbachia_endosymbiont_strain_TRS_o:0.114481)0.977000:0.123072,71082870_Candidatus_Pelagibacter_ubique_HTCC:0.150320)0.901000:0.092618,((((157804046_Rickettsia_canadensis_str._McKiel:0.015932,67458656_Rickettsia_felis_URRWXCal2:0.000000)0.000000:0.000000,(157828874_Rickettsia_rickettsii_str._Sheila_S:0.000000,(165933600_Rickettsia_rickettsii_str._Iowa:0.000000,(15892943_Rickettsia_conorii_str._Malish_7:0.000000,(157964817_Rickettsia_massiliae_MTU5:0.000000,157826077_Rickettsia_akari_str._Hartford:0.007938)0.000000:0.000000)0.000000:0.000000)0.000000:0.000000)0.000000:0.000000)0.454000:0.000000,(51473847_Rickettsia_typhi_str._Wilmington:0.007994,15604513_Rickettsia_prowazekii_str._Madrid_E:0.000000)0.958000:0.024700)0.287000:0.007941,(91205891_Rickettsia_bellii_RML369-C:0.000000,157826748_Rickettsia_bellii_OSU_85-389:0.000000)0.506000:0.000000)0.962000:0.110814)0.940000:0.137234,42521938_Bdellovibrio_bacteriovorus_HD100:0.414303)0.841000:0.076054,(((71065641_Psychrobacter_arcticus_273-4:0.025484,93006205_Psychrobacter_cryohalolentis_K5:0.000000)0.853000:0.031426,148652953_Psychrobacter_sp._PRwf-1:0.205903)0.710000:0.059173,146329248_Dichelobacter_nodosus_VCS1703A:0.158225)0.951000:0.122445)0.590000:0.049839,(78778139_Sulfurimonas_denitrificans_DSM_1251:0.476548,(((34541680_Porphyromonas_gingivalis_W83:0.075126,((29346241_Bacteroides_thetaiotaomicron_VPI-54:0.011906,(60681868_Bacteroides_fragilis_NCTC_9343:0.000000,53713588_Bacteroides_fragilis_YCH46:0.000000)0.882000:0.029371)0.870000:0.062327,150005667_Bacteroides_vulgatus_ATCC_8482:0.037328)0.982000:0.111151)0.747000:0.061232,150008034_Parabacteroides_distasonis_ATCC_850:0.038085)0.244000:0.063879,110638059_Cytophaga_hutchinsonii_ATCC_33406:0.399522)0.990000:0.276891)0.818000:0.072219)0.718000:0.021227)0.531000:0.027003,((152995724_Marinomonas_sp._MWYL1:0.253407,119944643_Psychromonas_ingrahamii_37:0.199976)0.344000:0.025786,(((((((((126173892_Shewanella_baltica_OS155:0.000000,(153000172_Shewanella_baltica_OS185:0.000000,160874799_Shewanella_baltica_OS195:0.000000)0.000000:0.000000)0.952000:0.024558,(120599366_Shewanella_sp._W3-18-1:0.000000,146292637_Shewanella_putrefaciens_CN-32:0.000000)0.457000:0.000000)0.756000:0.006956,(((114048006_Shewanella_sp._MR-7:0.000000,(113970779_Shewanella_sp._MR-4:0.000000,117921047_Shewanella_sp._ANA-3:0.000000)0.000000:0.000000)0.802000:0.016066,(((157374733_Shewanella_sediminis_HAW-EB3:0.000000,170727393_Shewanella_woodyi_ATCC_51908:0.041486)0.909000:0.025574,(157962445_Shewanella_pealeana_ATCC_700345:0.000000,167624613_Shewanella_halifaxensis_HAW-EB4:0.000000)0.860000:0.016785)0.902000:0.033795,127513380_Shewanella_loihica_PV-4:0.032209)0.938000:0.040025)0.005000:0.000000,24374367_Shewanella_oneidensis_MR-1:0.000000)0.425000:0.009627)0.931000:0.039360,(114563615_Shewanella_frigidimarina_NCIMB_400:0.026522,119774410_Shewanella_amazonensis_SB2B:0.112970)0.763000:0.015074)0.818000:0.018615,91792775_Shewanella_denitrificans_OS217:0.028577)0.892000:0.047503,109897939_Pseudoalteromonas_atlantica_T6c:0.159226)0.881000:0.053180,71279863_Colwellia_psychrerythraea_34H:0.063045)0.263000:0.020718,(((((156976352_Vibrio_harveyi_ATCC_BAA-1116:0.003590,28901323_Vibrio_parahaemolyticus_RIMD_221063:0.014460)0.888000:0.027857,(37676020_Vibrio_vulnificus_YJ016:0.000000,27367893_Vibrio_vulnificus_CMCP6:0.000000)0.940000:0.039893)0.215000:0.012232,(15600832_Vibrio_cholerae_O1_biovar_eltor_str:0.000000,147671861_Vibrio_cholerae_O395:0.000000)0.923000:0.037971)0.383000:0.041306,54302661_Photobacterium_profundum_SS9:0.109465)0.732000:0.050375,59713736_Vibrio_fischeri_ES114:0.046059)0.933000:0.093780)0.527000:0.056573,77360375_Pseudoalteromonas_haloplanktis_TAC1:0.249818)0.349000:0.020205)1.000000:0.318840)0.734000:0.022773,((91773889_Methanococcoides_burtonii_DSM_6242:0.194115,21228658_Methanosarcina_mazei_Go1:0.158809)0.986000:0.245061,(90023351_Saccharophagus_degradans_2-40:0.330605,46446899_Candidatus_Protochlamydia_amoebophi:0.573064)0.049000:0.056497)0.821000:0.052279)0.735000:0.032777,(((146306338_Pseudomonas_mendocina_ymp:0.013534,110835269_Alcanivorax_borkumensis_SK2:0.105772)0.874000:0.032019,(((((26991217_Pseudomonas_putida_KT2440:0.000000,(148546618_Pseudomonas_putida_F1:0.000000,167035034_Pseudomonas_putida_GB-1:0.000000)0.000000:0.000000)0.860000:0.017280,170722989_Pseudomonas_putida_W619:0.009141)0.698000:0.010162,104782944_Pseudomonas_entomophila_L48:0.008232)0.947000:0.051787,146283021_Pseudomonas_stutzeri_A1501:0.048000)0.753000:0.034965,((66047019_Pseudomonas_syringae_pv._syringae_B:0.000000,(71736956_Pseudomonas_syringae_pv._phaseolico:0.000000,28868793_Pseudomonas_syringae_pv._tomato_str:0.000000)0.000000:0.000000)0.998000:0.096984,(77457664_Pseudomonas_fluorescens_PfO-1:0.008877,70728927_Pseudomonas_fluorescens_Pf-5:0.000000)0.685000:0.018363)0.787000:0.019586)0.731000:0.020851)0.934000:0.040430,((15598662_Pseudomonas_aeruginosa_PAO1:0.000000,116051486_Pseudomonas_aeruginosa_UCBPP-PA14:0.000000)0.491000:0.000000,152988314_Pseudomonas_aeruginosa_PA7:0.008667)0.001000:0.000000)1.000000:0.395079)0.876000:0.078075,((56461231_Idiomarina_loihiensis_L2TR:0.436538,(((((((((((16272370_Haemophilus_influenzae_Rd_KW20:0.000000,148827621_Haemophilus_influenzae_PittGG:0.008095)0.860000:0.008079,148825298_Haemophilus_influenzae_PittEE:0.000000)0.000000:0.000000,68249023_Haemophilus_influenzae_86-028NP:0.016310)0.773000:0.008175,152977712_Actinobacillus_succinogenes_130Z:0.024810)0.770000:0.008350,(15603705_Pasteurella_multocida_subsp._multoc:0.016290,161510959_Mannheimia_succiniciproducens_MBEL5:0.025351)0.745000:0.007771)0.671000:0.008866,(113461438_Haemophilus_somnus_129PT:0.000000,170718456_Haemophilus_somnus_2336:0.000000)0.964000:0.051053)0.895000:0.048567,((126209462_Actinobacillus_pleuropneumoniae_L20:0.000000,165977454_Actinobacillus_pleuropneumoniae_ser:0.000000)0.509000:0.000000,33151461_Haemophilus_ducreyi_35000HP:0.043378)0.885000:0.063184)0.977000:0.105965,((((16765963_Salmonella_typhimurium_LT2:0.000000,62181218_Salmonella_enterica_subsp._enterica:0.000000)0.000000:0.000000,((161612638_Salmonella_enterica_subsp._enterica:0.000000,16761502_Salmonella_enterica_subsp._enterica:0.000000)0.000000:0.000000,(29140801_Salmonella_enterica_subsp._enterica:0.000000,56412534_Salmonella_enterica_subsp._enterica:0.000000)0.000000:0.000000)0.000000:0.000000)0.565000:0.000000,(146312704_Enterobacter_sp._638:0.098648,161502252_Salmonella_enterica_subsp._arizonae:0.000000)0.491000:0.008314)0.802000:0.016683,((50122209_Erwinia_carotovora_subsp._atrosepti:0.041259,(157371914_Serratia_proteamaculans_568:0.047339,(((16122912_Yersinia_pestis_CO92:0.000000,(22125187_Yersinia_pestis_KIM:0.000000,(45442294_Yersinia_pestis_biovar_Microtus_str:0.000000,(51597216_Yersinia_pseudotuberculosis_IP_3295:0.000000,(108811359_Yersinia_pestis_Nepal516:0.000000,(108808436_Yersinia_pestis_Antiqua:0.000000,(145598847_Yersinia_pestis_Pestoides_F:0.000000,(162420447_Yersinia_pestis_Angola:0.000000,(153950343_Yersinia_pseudotuberculosis_IP_3175:0.000000,170023425_Yersinia_pseudotuberculosis_YPIII:0.000000)0.000000:0.000000)0.000000:0.000000)0.000000:0.000000)0.000000:0.000000)0.000000:0.000000)0.000000:0.000000)0.000000:0.000000)0.000000:0.000000)0.822000:0.016732,123441353_Yersinia_enterocolitica_subsp._ente:0.025354)0.886000:0.045620,(85059773_Sodalis_glossinidius_str._morsitans:0.098553,37527225_Photorhabdus_luminescens_subsp._lau:0.057741)0.359000:0.021206)0.346000:0.019938)0.405000:0.027006)0.841000:0.027673,((15832696_Escherichia_coli_O157_H7_str._Sakai:0.000000,(24113917_Shigella_flexneri_2a_str._301:0.000000,(26248941_Escherichia_coli_CFT073:0.000000,(30063977_Shigella_flexneri_2a_str._2457T:0.000000,(74313139_Shigella_sonnei_Ss046:0.000000,(91211903_Escherichia_coli_UTI89:0.000000,(110642738_Escherichia_coli_536:0.000000,(110806520_Shigella_flexneri_5_str._8401:0.000000,(117624797_Escherichia_coli_APEC_O1:0.000000,(157162056_Escherichia_coli_HS:0.000000,(170019141_Escherichia_coli_ATCC_8739:0.000000,(170684258_Escherichia_coli_SECEC_SMS-3-5:0.000000,(((((((15803103_Escherichia_coli_O157_H7_EDL933:0.000000,187731766_Shigella_boydii_CDC_3083-94:0.000000)0.000000:0.000000,82545029_Shigella_boydii_Sb227:0.000000)0.000000:0.000000,82778002_Shigella_dysenteriae_Sd197:0.000000)0.000000:0.000000,157155812_Escherichia_coli_E24377A:0.000000)0.000000:0.000000,170082185_Escherichia_coli_str._K-12_substr._:0.000000)0.000000:0.000000,16130501_Escherichia_coli_str._K-12_substr._:0.000000)0.000000:0.000000,89109382_Escherichia_coli_W3110:0.000000)0.000000:0.000000)0.000000:0.000000)0.000000:0.000000)0.000000:0.000000)0.000000:0.000000)0.000000:0.000000)0.000000:0.000000)0.000000:0.000000)0.000000:0.000000)0.000000:0.000000)0.000000:0.000000)0.000000:0.000000)0.865000:0.016846,((156932881_Enterobacter_sakazakii_ATCC_BAA-894:0.016811,152971432_Klebsiella_pneumoniae_subsp._pneumo:0.008466)0.000000:0.000000,157144489_Citrobacter_koseri_ATCC_BAA-895:0.017202)0.539000:0.008387)0.001000:0.000000)0.861000:0.043241)0.906000:0.058575)0.989000:0.160650,161407972_Colwellia_psychrerythraea_34H:0.105679)0.898000:0.066496,(((((((((156973271_Vibrio_harveyi_ATCC_BAA-1116:0.000000,28897279_Vibrio_parahaemolyticus_RIMD_221063:0.016589)0.823000:0.025622,(161486658_Vibrio_vulnificus_YJ016:0.000000,27363997_Vibrio_vulnificus_CMCP6:0.000000)0.910000:0.035423)0.666000:0.021482,(15640680_Vibrio_cholerae_O1_biovar_eltor_str:0.000000,147674594_Vibrio_cholerae_O395:0.000000)0.959000:0.061497)0.700000:0.035566,(59711051_Vibrio_fischeri_ES114:0.045639,54307767_Photobacterium_profundum_SS9:0.048110)0.821000:0.027973)0.862000:0.055702,119946657_Psychromonas_ingrahamii_37:0.176958)0.434000:0.028918,(117620545_Aeromonas_hydrophila_subsp._hydroph:0.008282,145300503_Aeromonas_salmonicida_subsp._salmon:0.025634)0.992000:0.153326)0.828000:0.054551,109899589_Pseudoalteromonas_atlantica_T6c:0.138761)0.818000:0.048528,77359468_Pseudoalteromonas_haloplanktis_TAC1:0.163950)0.444000:0.023244,(((((126173085_Shewanella_baltica_OS155:0.000000,(153002036_Shewanella_baltica_OS185:0.000000,160876752_Shewanella_baltica_OS195:0.000000)0.000000:0.000000)0.476000:0.000000,(120600080_Shewanella_sp._W3-18-1:0.000000,146291991_Shewanella_putrefaciens_CN-32:0.000000)0.877000:0.007970)0.782000:0.007588,((114048723_Shewanella_sp._MR-7:0.000000,(113969134_Shewanella_sp._MR-4:0.000000,24372534_Shewanella_oneidensis_MR-1:0.000000)0.000000:0.000000)0.460000:0.000000,117921774_Shewanella_sp._ANA-3:0.007935)0.789000:0.008383)0.960000:0.033478,((91792106_Shewanella_denitrificans_OS217:0.070533,119775874_Shewanella_amazonensis_SB2B:0.043765)0.708000:0.006911,127511701_Shewanella_loihica_PV-4:0.034491)0.747000:0.008228)0.103000:0.000017,((114561845_Shewanella_frigidimarina_NCIMB_400:0.052575,(170725255_Shewanella_woodyi_ATCC_51908:0.024707,157374029_Shewanella_sediminis_HAW-EB3:0.000000)0.852000:0.016761)0.709000:0.008133,(157960630_Shewanella_pealeana_ATCC_700345:0.008222,167622797_Shewanella_halifaxensis_HAW-EB4:0.000000)0.880000:0.016943)0.767000:0.017029)0.996000:0.199918)0.801000:0.039868)0.825000:0.076883,152996051_Marinomonas_sp._MWYL1:0.577429)0.257000:0.059910)0.000000:0.000000,78486222_Thiomicrospira_crunogena_XCL-2:0.350943)0.936000:0.113161)0.915000:0.088738,((((15898827_Sulfolobus_solfataricus_P2:0.000000,15898685_Sulfolobus_solfataricus_P2:0.035320)0.782000:0.043522,70606867_Sulfolobus_acidocaldarius_DSM_639:0.108634)0.957000:0.156028,15922792_Sulfolobus_tokodaii_str._7:0.404334)0.860000:0.112130,(146304259_Metallosphaera_sedula_DSM_5348:0.299796,159042331_Caldivirga_maquilingensis_IC-167:0.355282)0.329000:0.045419)0.981000:0.245809)0.465000:0.033233,(152992308_Sulfurovum_sp._NBC37-1:0.466882,((((58336753_Lactobacillus_acidophilus_NCFM:0.028216,161506980_Lactobacillus_helveticus_DPC_4571:0.015086)0.950000:0.050072,(42518569_Lactobacillus_johnsonii_NCC_533:0.009407,116629091_Lactobacillus_gasseri_ATCC_33323:0.015692)0.981000:0.079671)0.633000:0.028127,(116514512_Lactobacillus_delbrueckii_subsp._bu:0.000000,104774414_Lactobacillus_delbrueckii_subsp._bu:0.000000)0.866000:0.046508)0.996000:0.254200,(((172056876_Exiguobacterium_sibiricum_255-15:0.331903,((57867091_Staphylococcus_epidermidis_RP62A:0.000000,27468163_Staphylococcus_epidermidis_ATCC_122:0.000000)0.569000:0.007079,((((49486394_Staphylococcus_aureus_subsp._aureus:0.000000,(21283239_Staphylococcus_aureus_subsp._aureus:0.000000,(148268042_Staphylococcus_aureus_subsp._aureus:0.000000,(150394110_Staphylococcus_aureus_subsp._aureus:0.000000,(57651951_Staphylococcus_aureus_subsp._aureus:0.000000,(87161365_Staphylococcus_aureus_subsp._aureus:0.000000,(88195366_Staphylococcus_aureus_subsp._aureus:0.000000,(151221673_Staphylococcus_aureus_subsp._aureus:0.000000,(161509787_Staphylococcus_aureus_subsp._aureus:0.000000,(15927138_Staphylococcus_aureus_subsp._aureus:0.000000,(15924548_Staphylococcus_aureus_subsp._aureus:0.000000,(156979876_Staphylococcus_aureus_subsp._aureus:0.000000,49483807_Staphylococcus_aureus_subsp._aureus:0.000000)0.000000:0.000000)0.000000:0.000000)0.000000:0.000000)0.000000:0.000000)0.000000:0.000000)0.000000:0.000000)0.000000:0.000000)0.000000:0.000000)0.000000:0.000000)0.000000:0.000000)0.000000:0.000000)0.538000:0.000000,82751161_Staphylococcus_aureus_RF122:0.008193)0.938000:0.032245,73662507_Staphylococcus_saprophyticus_subsp.:0.027988)0.800000:0.015113,70726359_Staphylococcus_haemolyticus_JCSC143:0.017837)0.410000:0.025222)1.000000:0.324803)0.601000:0.007224,((23099394_Oceanobacillus_iheyensis_HTE831:0.160601,((((((163942044_Bacillus_weihenstephanensis_KBAB4:0.025546,152976718_Bacillus_cereus_subsp._cytotoxis_NV:0.024716)0.743000:0.008996,(((((((30022365_Bacillus_cereus_ATCC_14579:0.032656,42783412_Bacillus_cereus_ATCC_10987:0.000000)0.000000:0.000000,118479458_Bacillus_thuringiensis_str._Al_Haka:0.000000)0.000000:0.000000,47529804_Bacillus_anthracis_str._Ames_Ancest:0.000000)0.000000:0.000000,52141217_Bacillus_cereus_E33L:0.000000)0.000000:0.000000,49481294_Bacillus_thuringiensis_serovar_konk:0.000000)0.000000:0.000000,49187184_Bacillus_anthracis_str._Sterne:0.000000)0.000000:0.000000,30264357_Bacillus_anthracis_str._Ames:0.000000)0.637000:0.006786)0.849000:0.035005,169829133_Lysinibacillus_sphaericus_C3-41:0.173010)0.811000:0.047674,(56421010_Geobacillus_kaustophilus_HTA426:0.021827,138896049_Geobacillus_thermodenitrificans_NG8:0.010875)0.989000:0.107558)0.856000:0.053095,(((16079569_Bacillus_subtilis_subsp._subtilis_s:0.000000,154686775_Bacillus_amyloliquefaciens_FZB42:0.016418)0.899000:0.025321,(52081051_Bacillus_licheniformis_ATCC_14580:0.000000,52786429_Bacillus_licheniformis_ATCC_14580:0.000000)0.775000:0.011351)0.764000:0.010176,157693014_Bacillus_pumilus_SAFR-032:0.029618)0.969000:0.083436)0.666000:0.021797,(56963462_Bacillus_clausii_KSM-K16:0.097634,15613948_Bacillus_halodurans_C-125:0.077739)0.988000:0.129052)0.857000:0.047556)0.844000:0.042482,(((((81427999_Lactobacillus_sakei_subsp._sakei_23:0.081060,116494326_Lactobacillus_casei_ATCC_334:0.150115)0.758000:0.035943,((((((24378946_Streptococcus_mutans_UA159:0.072506,((94988990_Streptococcus_pyogenes_MGAS9429:0.000000,(94990990_Streptococcus_pyogenes_MGAS10270:0.000000,(94992883_Streptococcus_pyogenes_MGAS2096:0.000000,(71904068_Streptococcus_pyogenes_MGAS6180:0.000000,(15675529_Streptococcus_pyogenes_M1_GAS:0.000000,(71911177_Streptococcus_pyogenes_MGAS5005:0.000000,(19746579_Streptococcus_pyogenes_MGAS8232:0.000000,(94994869_Streptococcus_pyogenes_MGAS10750:0.000000,(139473299_Streptococcus_pyogenes_str._Manfred:0.000000,50914756_Streptococcus_pyogenes_MGAS10394:0.000000)0.000000:0.000000)0.000000:0.000000)0.000000:0.000000)0.000000:0.000000)0.000000:0.000000)0.000000:0.000000)0.000000:0.000000)0.000000:0.000000)0.562000:0.000000,(21910935_Streptococcus_pyogenes_MGAS315:0.000000,28895375_Streptococcus_pyogenes_SSI-1:0.000000)0.929000:0.008455)0.000000:0.000000)0.699000:0.025569,(116628386_Streptococcus_thermophilus_LMD-9:0.000000,(55821673_Streptococcus_thermophilus_LMG_1831:0.000000,55823593_Streptococcus_thermophilus_CNRZ1066:0.000000)0.000000:0.000000)0.542000:0.000000)0.911000:0.025283,(22536473_Streptococcus_agalactiae_2603V_R:0.000000,(25010353_Streptococcus_agalactiae_NEM316:0.000000,76787716_Streptococcus_agalactiae_A909:0.000000)0.000000:0.000000)0.754000:0.008434)0.886000:0.025575,((((((157149988_Streptococcus_gordonii_str._Challis:0.000000,169832682_Streptococcus_pneumoniae_Hungary19A:0.000000)0.000000:0.000000,182683681_Streptococcus_pneumoniae_CGSP14:0.000000)0.000000:0.000000,116516888_Streptococcus_pneumoniae_D39:0.000000)0.000000:0.000000,15902714_Streptococcus_pneumoniae_R6:0.000000)0.000000:0.000000,15900655_Streptococcus_pneumoniae_TIGR4:0.000000)0.557000:0.000000,125718667_Streptococcus_sanguinis_SK36:0.008351)0.002000:0.000000)0.906000:0.030846,(146319393_Streptococcus_suis_05ZYH33:0.000000,146321596_Streptococcus_suis_98HAH33:0.000000)0.855000:0.020173)0.940000:0.064444,((125623300_Lactococcus_lactis_subsp._cremoris_:0.000000,116511271_Lactococcus_lactis_subsp._cremoris_:0.000000)0.457000:0.000000,15672392_Lactococcus_lactis_subsp._lactis_Il:0.008451)0.973000:0.107742)0.981000:0.104209)0.248000:0.044080,29375944_Enterococcus_faecalis_V583:0.033322)0.358000:0.028574,(((116493012_Pediococcus_pentosaceus_ATCC_25745:0.081839,(184154996_Lactobacillus_fermentum_IFO_3956:0.098247,148543767_Lactobacillus_reuteri_F275:0.097024)0.912000:0.065556)0.672000:0.027262,((28378872_Lactobacillus_plantarum_WCFS1:0.071785,116333834_Lactobacillus_brevis_ATCC_367:0.130347)0.851000:0.037331,90962087_Lactobacillus_salivarius_UCC118:0.019271)0.830000:0.034484)0.778000:0.035715,((116618678_Leuconostoc_mesenteroides_subsp._me:0.000000,170017592_Leuconostoc_citreum_KM20:0.043135)0.225000:0.030552,116491279_Oenococcus_oeni_PSU-1:0.164057)0.909000:0.087463)0.912000:0.069605)0.943000:0.078460,((16803490_Listeria_monocytogenes_EGD-e:0.000000,46907678_Listeria_monocytogenes_str._4b_F236:0.000000)0.000000:0.000000,(16800556_Listeria_innocua_Clip11262:0.000000,116872882_Listeria_welshimeri_serovar_6b_str.:0.000000)0.000000:0.000000)0.988000:0.165966)0.907000:0.053518)0.887000:0.071951)0.916000:0.098584,(((13358147_Ureaplasma_parvum_serovar_3_str._AT:0.000000,170762030_Ureaplasma_parvum_serovar_3_str._AT:0.000000)0.998000:0.389377,162447344_Acholeplasma_laidlawii_PG-8A:0.594569)0.129000:0.056706,((42561004_Mycoplasma_mycoides_subsp._mycoides:0.007898,83319293_Mycoplasma_capricolum_subsp._capric:0.000000)0.920000:0.122694,50365089_Mesoplasma_florum_L1:0.182665)0.995000:0.381457)0.692000:0.189034)0.806000:0.052343)0.978000:0.227386)0.838000:0.079000)0.891000:0.089626,((((53713306_Bacteroides_fragilis_YCH46:0.000000,60681555_Bacteroides_fragilis_NCTC_9343:0.000000)0.935000:0.053337,150005747_Bacteroides_vulgatus_ATCC_8482:0.148282)0.903000:0.074162,29346564_Bacteroides_thetaiotaomicron_VPI-54:0.022384)0.911000:0.123704,((110637075_Cytophaga_hutchinsonii_ATCC_33406:0.292263,(146300368_Flavobacterium_johnsoniae_UW101:0.016768,150024755_Flavobacterium_psychrophilum_JIP02_:0.000000)0.970000:0.143869)0.736000:0.037643,120436995_Gramella_forsetii_KT0803:0.292310)0.242000:0.044385)0.999000:0.534196)0.110000:0.058745,42522889_Bdellovibrio_bacteriovorus_HD100:0.662712)0.822000:0.081893,(((150016694_Clostridium_beijerinckii_NCIMB_8052:0.079489,(126699723_Clostridium_difficile_630:0.425116,187934350_Clostridium_botulinum_B_str._Eklund:0.042169)0.880000:0.075965)0.992000:0.187705,(28211493_Clostridium_tetani_E88:0.170094,((89894520_Desulfitobacterium_hafniense_Y51:0.305765,134299705_Desulfotomaculum_reducens_MI-1:0.152011)0.886000:0.074785,(((110802751_Clostridium_perfringens_SM101:0.000000,(110800080_Clostridium_perfringens_ATCC_13124:0.000000,18310498_Clostridium_perfringens_str._13:0.000000)0.000000:0.000000)1.000000:0.471503,(((((170760702_Clostridium_botulinum_A3_str._Loch_:0.000000,153939716_Clostridium_botulinum_F_str._Langel:0.000000)0.000000:0.000000,153934793_Clostridium_botulinum_A_str._Hall:0.000000)0.000000:0.000000,153933390_Clostridium_botulinum_A_str._ATCC_1:0.000000)0.000000:0.000000,148379738_Clostridium_botulinum_A_str._ATCC_3:0.000000)0.594000:0.000000,170757010_Clostridium_botulinum_B1_str._Okra:0.008054)0.905000:0.090586)0.748000:0.045337,118443146_Clostridium_novyi_NT:0.277921)0.831000:0.024655)0.175000:0.015503)0.778000:0.066334)0.952000:0.193408,167627672_Francisella_philomiragia_subsp._phi:0.494967)0.934000:0.142793)0.832000:0.058867,((169825879_Lysinibacillus_sphaericus_C3-41:0.356608,(150392377_Alkaliphilus_metalliredigens_QYMF:0.382242,(16803762_Listeria_monocytogenes_EGD-e:0.000000,(46907952_Listeria_monocytogenes_str._4b_F236:0.000000,(16800900_Listeria_innocua_Clip11262:0.000000,116873155_Listeria_welshimeri_serovar_6b_str.:0.000000)0.000000:0.000000)0.000000:0.000000)0.999000:0.441166)0.510000:0.040242)0.726000:0.033334,(((16077810_Bacillus_subtilis_subsp._subtilis_s:0.056809,(157691483_Bacillus_pumilus_SAFR-032:0.134791,(52079209_Bacillus_licheniformis_ATCC_14580:0.000000,52784575_Bacillus_licheniformis_ATCC_14580:0.000000)0.947000:0.062353)0.483000:0.043826)0.811000:0.042138,154685222_Bacillus_amyloliquefaciens_FZB42:0.017548)0.995000:0.212168,((((30262130_Bacillus_anthracis_str._Ames:0.000000,(30020240_Bacillus_cereus_ATCC_14579:0.000000,(49184972_Bacillus_anthracis_str._Sterne:0.000000,(49481521_Bacillus_thuringiensis_serovar_konk:0.000000,(47527402_Bacillus_anthracis_str._Ames_Ancest:0.000000,(118477548_Bacillus_thuringiensis_str._Al_Haka:0.000000,(52143321_Bacillus_cereus_E33L:0.000000,42781255_Bacillus_cereus_ATCC_10987:0.000000)0.000000:0.000000)0.000000:0.000000)0.000000:0.000000)0.000000:0.000000)0.000000:0.000000)0.000000:0.000000)0.898000:0.016596,163939929_Bacillus_weihenstephanensis_KBAB4:0.016328)0.676000:0.012789,152975383_Bacillus_cereus_subsp._cytotoxis_NV:0.020316)0.958000:0.178510,172056647_Exiguobacterium_sibiricum_255-15:0.532158)0.887000:0.079091)0.848000:0.115546)0.970000:0.168777)0.882000:0.099832,(56964675_Bacillus_clausii_KSM-K16:0.264688,15615910_Bacillus_halodurans_C-125:0.269596)0.919000:0.176079)0.928000:0.137594,((((161507141_Lactobacillus_helveticus_DPC_4571:0.033687,58336942_Lactobacillus_acidophilus_NCFM:0.028711)0.762000:0.036370,(104773661_Lactobacillus_delbrueckii_subsp._bu:0.000000,116513656_Lactobacillus_delbrueckii_subsp._bu:0.000000)0.996000:0.184651)0.879000:0.067691,(116629232_Lactobacillus_gasseri_ATCC_33323:0.000000,42518736_Lactobacillus_johnsonii_NCC_533:0.033527)0.958000:0.132937)0.999000:0.451606,((((((116492385_Pediococcus_pentosaceus_ATCC_25745:0.386046,(148544606_Lactobacillus_reuteri_F275:0.083050,184155910_Lactobacillus_fermentum_IFO_3956:0.211590)0.937000:0.111880)0.824000:0.086488,116334161_Lactobacillus_brevis_ATCC_367:0.204005)0.782000:0.056549,28377939_Lactobacillus_plantarum_WCFS1:0.219568)0.129000:0.035292,(116617643_Leuconostoc_mesenteroides_subsp._me:0.061319,170017849_Leuconostoc_citreum_KM20:0.035162)1.000000:0.416742)0.750000:0.041592,90962260_Lactobacillus_salivarius_UCC118:0.222868)0.806000:0.087765,(81429147_Lactobacillus_sakei_subsp._sakei_23:0.197277,116494578_Lactobacillus_casei_ATCC_334:0.300399)0.748000:0.102400)0.844000:0.120347)0.866000:0.122142)0.973000:0.287993,29375590_Enterococcus_faecalis_V583:0.220175)0.993000:0.404003,((((22536989_Streptococcus_agalactiae_2603V_R:0.000000,(76786745_Streptococcus_agalactiae_A909:0.000000,25010898_Streptococcus_agalactiae_NEM316:0.000000)0.000000:0.000000)0.939000:0.044807,(55821267_Streptococcus_thermophilus_LMG_1831:0.000000,(55823179_Streptococcus_thermophilus_CNRZ1066:0.000000,116628004_Streptococcus_thermophilus_LMD-9:0.000000)0.000000:0.000000)0.947000:0.043006)0.822000:0.047420,24379793_Streptococcus_mutans_UA159:0.175288)0.630000:0.014206,((71910930_Streptococcus_pyogenes_MGAS5005:0.000000,(15675301_Streptococcus_pyogenes_M1_GAS:0.000000,(19746341_Streptococcus_pyogenes_MGAS8232:0.000000,(139473591_Streptococcus_pyogenes_str._Manfred:0.000000,(21910579_Streptococcus_pyogenes_MGAS315:0.000000,(28895729_Streptococcus_pyogenes_SSI-1:0.000000,(71903775_Streptococcus_pyogenes_MGAS6180:0.000000,(94988794_Streptococcus_pyogenes_MGAS9429:0.000000,(94992678_Streptococcus_pyogenes_MGAS2096:0.000000,(94994613_Streptococcus_pyogenes_MGAS10750:0.000000,50914437_Streptococcus_pyogenes_MGAS10394:0.000000)0.000000:0.000000)0.000000:0.000000)0.000000:0.000000)0.000000:0.000000)0.000000:0.000000)0.000000:0.000000)0.000000:0.000000)0.000000:0.000000)0.000000:0.000000)0.528000:0.000000,94990696_Streptococcus_pyogenes_MGAS10270:0.008431)0.981000:0.075884)0.851000:0.054547)0.758000:0.026329,(169832492_Streptococcus_pneumoniae_Hungary19A:0.000000,((15901333_Streptococcus_pneumoniae_TIGR4:0.000000,15903379_Streptococcus_pneumoniae_R6:0.000000)0.000000:0.000000,(116516831_Streptococcus_pneumoniae_D39:0.000000,182684440_Streptococcus_pneumoniae_CGSP14:0.000000)0.000000:0.000000)0.797000:0.016775)0.966000:0.071085)0.775000:0.034164,(125717801_Streptococcus_sanguinis_SK36:0.025162,157150328_Streptococcus_gordonii_str._Challis:0.000000)0.940000:0.061830)0.997000:0.130262,146319288_Streptococcus_suis_05ZYH33:0.000000,146321492_Streptococcus_suis_98HAH33:0.000000);
