# Supplementary material for: Genome-wide phylogenetic analysis of the pathogenic potential of Vibrio furnissii
Source: Front Microbiol. 2014 Aug 21;5:435. doi: 10.3389/fmicb.2014.00435 (PMC4139957; doi:10.3389/fmicb.2014.00435)
Supplement: Supplementary file 1 [file DataSheet1.ZIP › all_vfu_trees/VfuA00061.afa-gb-o.phylip_phyml_tree.txt]

((((((((((((((((((((((((((((((((((((16130427_Escherichia_coli_str._K-12_substr._:0.000000,(15803025_Escherichia_coli_O157_H7_EDL933:0.000000,(74313028_Shigella_sonnei_Ss046:0.000000,(91211823_Escherichia_coli_UTI89:0.000000,(170019214_Escherichia_coli_ATCC_8739:0.000000,(170682766_Escherichia_coli_SECEC_SMS-3-5:0.000000,(((((((82544949_Shigella_boydii_Sb227:0.000000,187731393_Shigella_boydii_CDC_3083-94:0.000000)0.930000:0.008412,110806432_Shigella_flexneri_5_str._8401:0.000000)0.000000:0.000000,157161963_Escherichia_coli_HS:0.000000)0.000000:0.000000,30063876_Shigella_flexneri_2a_str._2457T:0.000000)0.000000:0.000000,24113830_Shigella_flexneri_2a_str._301:0.000000)0.000000:0.000000,82777881_Shigella_dysenteriae_Sd197:0.000000)0.000000:0.000000,110642664_Escherichia_coli_536:0.000000)0.000000:0.000000)0.000000:0.000000)0.000000:0.000000)0.000000:0.000000)0.000000:0.000000)0.000000:0.000000)0.000000:0.000000,89109308_Escherichia_coli_W3110:0.000000)0.000000:0.000000,15832618_Escherichia_coli_O157_H7_str._Sakai:0.000000)0.000000:0.000000,26248862_Escherichia_coli_CFT073:0.000000)0.000000:0.000000,117624686_Escherichia_coli_APEC_O1:0.000000)0.000000:0.000000,157156806_Escherichia_coli_E24377A:0.000000)0.000000:0.000000,170082112_Escherichia_coli_str._K-12_substr._:0.000000)0.786000:0.010280,152971358_Klebsiella_pneumoniae_subsp._pneumo:0.040893)0.740000:0.017360,(16765822_Salmonella_typhimurium_LT2:0.000000,(16761420_Salmonella_enterica_subsp._enterica:0.000000,(29140883_Salmonella_enterica_subsp._enterica:0.000000,(161612743_Salmonella_enterica_subsp._enterica:0.000000,((56412615_Salmonella_enterica_subsp._enterica:0.008452,161502345_Salmonella_enterica_subsp._arizonae:0.000000)0.000000:0.000000,62181069_Salmonella_enterica_subsp._enterica:0.000000)0.000000:0.000000)0.000000:0.000000)0.000000:0.000000)0.000000:0.000000)0.784000:0.010357)0.731000:0.006544,157144566_Citrobacter_koseri_ATCC_BAA-895:0.008511)0.746000:0.008048,156932956_Enterobacter_sakazakii_ATCC_BAA-894:0.026646)0.721000:0.008609,146312632_Enterobacter_sp._638:0.026199)0.921000:0.044578,((((16123032_Yersinia_pestis_CO92:0.000000,(22125295_Yersinia_pestis_KIM:0.000000,(45442477_Yersinia_pestis_biovar_Microtus_str:0.000000,(51597119_Yersinia_pseudotuberculosis_IP_3295:0.000000,(108811463_Yersinia_pestis_Nepal516:0.000000,(145599461_Yersinia_pestis_Pestoides_F:0.000000,(153948627_Yersinia_pseudotuberculosis_IP_3175:0.000000,(170023585_Yersinia_pseudotuberculosis_YPIII:0.000000,(108808268_Yersinia_pestis_Antiqua:0.000000,162419218_Yersinia_pestis_Angola:0.008365)0.000000:0.000000)0.000000:0.000000)0.000000:0.000000)0.000000:0.000000)0.000000:0.000000)0.000000:0.000000)0.000000:0.000000)0.000000:0.000000)0.787000:0.008422,(123441462_Yersinia_enterocolitica_subsp._ente:0.000000,(50122087_Erwinia_carotovora_subsp._atrosepti:0.073765,37526654_Photorhabdus_luminescens_subsp._lau:0.164480)0.727000:0.014320)0.806000:0.008475)0.766000:0.008439,157371777_Serratia_proteamaculans_568:0.008601)0.933000:0.037179,85059715_Sodalis_glossinidius_str._morsitans:0.115172)0.741000:0.007779)0.912000:0.098370,((((148827868_Haemophilus_influenzae_PittGG:0.000000,16272637_Haemophilus_influenzae_Rd_KW20:0.000000)0.485000:0.000000,148826661_Haemophilus_influenzae_PittEE:0.022294)0.919000:0.070060,(((15603672_Pasteurella_multocida_subsp._multoc:0.062148,(170718335_Haemophilus_somnus_2336:0.000000,113460487_Haemophilus_somnus_129PT:0.000000)0.996000:0.114546)0.611000:0.044133,52424342_Mannheimia_succiniciproducens_MBEL5:0.086016)0.717000:0.040192,152978049_Actinobacillus_succinogenes_130Z:0.032126)0.877000:0.059343)0.913000:0.112230,((126208188_Actinobacillus_pleuropneumoniae_L20:0.000000,165976125_Actinobacillus_pleuropneumoniae_ser:0.000000)0.988000:0.116270,33152449_Haemophilus_ducreyi_35000HP:0.070937)0.939000:0.099866)0.991000:0.216039)0.842000:0.089379,((145298499_Aeromonas_salmonicida_subsp._salmon:0.027062,117617582_Aeromonas_hydrophila_subsp._hydroph:0.010704)0.964000:0.198123,56461109_Idiomarina_loihiensis_L2TR:0.529860)0.264000:0.023677)0.548000:0.083120,((119946064_Psychromonas_ingrahamii_37:0.126255,(((156973342_Vibrio_harveyi_ATCC_BAA-1116:0.025587,28897346_Vibrio_parahaemolyticus_RIMD_221063:0.076054)0.880000:0.030223,(27363932_Vibrio_vulnificus_CMCP6:0.000000,37678910_Vibrio_vulnificus_YJ016:0.000000)0.927000:0.039722)0.571000:0.024796,(54307919_Photobacterium_profundum_SS9:0.211881,(15640741_Vibrio_cholerae_O1_biovar_eltor_str:0.000000,147673098_Vibrio_cholerae_O395:0.000000)0.813000:0.061524)0.910000:0.111838)0.254000:0.034223)0.962000:0.166651,109899628_Pseudoalteromonas_atlantica_T6c:0.295204)0.051000:0.059614)0.252000:0.039092,((127514006_Shewanella_loihica_PV-4:0.078635,119775147_Shewanella_amazonensis_SB2B:0.063597)0.833000:0.086824,(((((117920861_Shewanella_sp._ANA-3:0.000000,114047780_Shewanella_sp._MR-7:0.000000)0.472000:0.000000,113970545_Shewanella_sp._MR-4:0.008625)0.773000:0.008025,24373742_Shewanella_oneidensis_MR-1:0.026434)0.859000:0.027047,(160874984_Shewanella_baltica_OS195:0.000000,(126174059_Shewanella_baltica_OS155:0.000000,153000345_Shewanella_baltica_OS185:0.000000)0.000000:0.000000)0.967000:0.061275)0.118000:0.040969,(120599097_Shewanella_sp._W3-18-1:0.000000,146292832_Shewanella_putrefaciens_CN-32:0.000000)0.889000:0.037902)0.880000:0.113529)1.000000:0.525069)0.800000:0.071914,(((119946799_Psychromonas_ingrahamii_37:0.213339,71281112_Colwellia_psychrerythraea_34H:0.428183)0.940000:0.183797,((162139933_Pseudoalteromonas_haloplanktis_TAC1:0.146687,109900518_Pseudoalteromonas_atlantica_T6c:0.397257)0.286000:0.043187,(((((28899777_Vibrio_parahaemolyticus_RIMD_221063:0.008712,156972681_Vibrio_harveyi_ATCC_BAA-1116:0.025111)0.274000:0.010935,(27364382_Vibrio_vulnificus_CMCP6:0.000000,161486587_Vibrio_vulnificus_YJ016:0.000000)0.888000:0.024063)0.957000:0.059842,(15640332_Vibrio_cholerae_O1_biovar_eltor_str:0.000000,147673218_Vibrio_cholerae_O395:0.000000)0.838000:0.024176)0.841000:0.037308,XX_VfuA00061_:0.056258)0.842000:0.037396,(59710661_Vibrio_fischeri_ES114:0.113379,(((145301127_Aeromonas_salmonicida_subsp._salmon:0.000000,117621186_Aeromonas_hydrophila_subsp._hydroph:0.008535)0.999000:0.263245,((((((((16767189_Salmonella_typhimurium_LT2:0.000000,(62182389_Salmonella_enterica_subsp._enterica:0.000000,161505569_Salmonella_enterica_subsp._arizonae:0.000000)0.000000:0.000000)0.000000:0.000000,((16762216_Salmonella_enterica_subsp._enterica:0.000000,29143705_Salmonella_enterica_subsp._enterica:0.000000)0.000000:0.000000,(161617031_Salmonella_enterica_subsp._enterica:0.000000,56415774_Salmonella_enterica_subsp._enterica:0.000000)0.000000:0.000000)0.000000:0.000000)0.937000:0.034662,((((((((((((((((82546133_Shigella_boydii_Sb227:0.000000,(157155434_Escherichia_coli_E24377A:0.000000,(187733835_Shigella_boydii_CDC_3083-94:0.000000,110807531_Shigella_flexneri_5_str._8401:0.008251)0.000000:0.000000)0.000000:0.000000)0.000000:0.000000,82779040_Shigella_dysenteriae_Sd197:0.000000)0.000000:0.000000,170083266_Escherichia_coli_str._K-12_substr._:0.000000)0.000000:0.000000,170022194_Escherichia_coli_ATCC_8739:0.000000)0.000000:0.000000,157163252_Escherichia_coli_HS:0.000000)0.000000:0.000000,15833966_Escherichia_coli_O157_H7_str._Sakai:0.000000)0.000000:0.000000,15804369_Escherichia_coli_O157_H7_EDL933:0.000000)0.000000:0.000000,49176408_Escherichia_coli_str._K-12_substr._:0.000000)0.000000:0.000000,89110238_Escherichia_coli_W3110:0.000000)0.000000:0.000000,170681890_Escherichia_coli_SECEC_SMS-3-5:0.000000)0.000000:0.000000,117626040_Escherichia_coli_APEC_O1:0.000000)0.000000:0.000000,91213299_Escherichia_coli_UTI89:0.000000)0.000000:0.000000,26250517_Escherichia_coli_CFT073:0.000000)0.000000:0.000000,30064926_Shigella_flexneri_2a_str._2457T:0.000000)0.000000:0.000000,56480433_Shigella_flexneri_2a_str._301:0.000000)0.434000:0.000000,74314293_Shigella_sonnei_Ss046:0.008262)0.745000:0.009054)0.000000:0.000000,157144412_Citrobacter_koseri_ATCC_BAA-895:0.016893)0.417000:0.016370,146313638_Enterobacter_sp._638:0.045344)0.914000:0.035268,152972773_Klebsiella_pneumoniae_subsp._pneumo:0.009797)0.821000:0.015690,156935890_Enterobacter_sakazakii_ATCC_BAA-894:0.079449)0.907000:0.050801,(((108810259_Yersinia_pestis_Nepal516:0.000000,108806146_Yersinia_pestis_Antiqua:0.000000)0.471000:0.000000,((((85060367_Sodalis_glossinidius_str._morsitans:0.168601,50123134_Erwinia_carotovora_subsp._atrosepti:0.081209)0.900000:0.055379,157368406_Serratia_proteamaculans_568:0.035960)0.954000:0.067841,123440562_Yersinia_enterocolitica_subsp._ente:0.000000)0.746000:0.016702,(((((((108810258_Yersinia_pestis_Nepal516:0.000000,108806145_Yersinia_pestis_Antiqua:0.000000)0.915000:0.015287,170026247_Yersinia_pseudotuberculosis_YPIII:0.000000)0.000000:0.000000,162418766_Yersinia_pestis_Angola:0.000000)0.000000:0.000000,153949570_Yersinia_pseudotuberculosis_IP_3175:0.000000)0.000000:0.000000,145600738_Yersinia_pestis_Pestoides_F:0.000000)0.000000:0.000000,51594520_Yersinia_pseudotuberculosis_IP_3295:0.000000)0.000000:0.000000,45442927_Yersinia_pestis_biovar_Microtus_str:0.000000)0.805000:0.017779)0.802000:0.014648)0.952000:0.080391,37528483_Photorhabdus_luminescens_subsp._lau:0.131333)0.647000:0.015467)0.958000:0.124241)0.914000:0.099012,54310596_Photobacterium_profundum_SS9:0.193922)0.274000:0.029888)0.321000:0.021507)0.989000:0.219322)0.351000:0.045592)0.916000:0.128538,(91791814_Shewanella_denitrificans_OS217:0.121427,((((((170724881_Shewanella_woodyi_ATCC_51908:0.013161,(167625796_Shewanella_halifaxensis_HAW-EB4:0.023974,157960229_Shewanella_pealeana_ATCC_700345:0.047422)0.856000:0.042001)0.747000:0.039202,157377240_Shewanella_sediminis_HAW-EB3:0.047634)0.739000:0.012079,127511274_Shewanella_loihica_PV-4:0.222003)0.784000:0.031539,119776346_Shewanella_amazonensis_SB2B:0.206497)0.785000:0.036564,((((160877172_Shewanella_baltica_OS195:0.000000,126176117_Shewanella_baltica_OS155:0.000000)0.456000:0.000000,153002453_Shewanella_baltica_OS185:0.012481)0.938000:0.061597,(120597339_Shewanella_sp._W3-18-1:0.000000,146294516_Shewanella_putrefaciens_CN-32:0.000000)0.946000:0.049198)0.713000:0.011697,(((113968756_Shewanella_sp._MR-4:0.000000,114049100_Shewanella_sp._MR-7:0.000000)0.557000:0.000000,117918868_Shewanella_sp._ANA-3:0.024005)0.844000:0.024044,24372004_Shewanella_oneidensis_MR-1:0.041927)0.828000:0.030686)0.826000:0.039921)0.823000:0.041609,114561649_Shewanella_frigidimarina_NCIMB_400:0.121788)0.766000:0.031263)0.998000:0.179781)0.868000:0.056992)0.869000:0.087153,(((146305342_Pseudomonas_mendocina_ymp:0.026371,146280937_Pseudomonas_stutzeri_A1501:0.073379)0.691000:0.017841,((((71735311_Pseudomonas_syringae_pv._phaseolico:0.000000,66043564_Pseudomonas_syringae_pv._syringae_B:0.000000)0.470000:0.000000,((77461684_Pseudomonas_fluorescens_PfO-1:0.000000,70733268_Pseudomonas_fluorescens_Pf-5:0.000000)0.969000:0.026821,28872361_Pseudomonas_syringae_pv._tomato_str:0.000000)0.275000:0.008667)0.857000:0.023060,((104784237_Pseudomonas_entomophila_L48:0.000000,170724196_Pseudomonas_putida_W619:0.027380)0.884000:0.017773,((167036264_Pseudomonas_putida_GB-1:0.017643,148550325_Pseudomonas_putida_F1:0.000000)0.749000:0.008832,26991892_Pseudomonas_putida_KT2440:0.000000)0.769000:0.008726)0.926000:0.033084)0.898000:0.031583,(15600434_Pseudomonas_aeruginosa_PAO1:0.000000,(116053388_Pseudomonas_aeruginosa_UCBPP-PA14:0.000000,152984533_Pseudomonas_aeruginosa_PA7:0.000000)0.000000:0.000000)0.949000:0.043714)0.744000:0.011769)1.000000:0.179847,(((((83643186_Hahella_chejuensis_KCTC_2396:0.221322,120553411_Marinobacter_aquaeolei_VT8:0.097810)0.425000:0.028623,110835322_Alcanivorax_borkumensis_SK2:0.271133)0.880000:0.074545,152997986_Marinomonas_sp._MWYL1:0.345657)0.738000:0.032924,(((71064742_Psychrobacter_arcticus_273-4:0.025992,93005004_Psychrobacter_cryohalolentis_K5:0.000000)0.994000:0.120683,148652143_Psychrobacter_sp._PRwf-1:0.048770)0.981000:0.119727,(((126640674_Acinetobacter_baumannii_ATCC_17978:0.000000,169797142_Acinetobacter_baumannii:0.000000)0.516000:0.000000,169634326_Acinetobacter_baumannii:0.008752)0.881000:0.025991,50086049_Acinetobacter_sp._ADP1:0.011520)0.935000:0.085812)0.966000:0.103793)0.431000:0.024530,92112714_Chromohalobacter_salexigens_DSM_304:0.291746)0.732000:0.014018)0.891000:0.067490)0.604000:0.047103,78486231_Thiomicrospira_crunogena_XCL-2:0.452899)0.007000:0.006778,((((((((91788120_Polaromonas_sp._JS666:0.102247,121605109_Polaromonas_naphthalenivorans_CJ2:0.105511)0.017000:0.028875,89900817_Rhodoferax_ferrireducens_T118:0.112423)0.880000:0.067962,(121608273_Verminephrobacter_eiseniae_EF01-2:0.113693,(121594716_Acidovorax_sp._JS42:0.119651,120611293_Acidovorax_avenae_subsp._citrulli_A:0.112330)0.713000:0.017303)0.860000:0.054913)0.547000:0.028249,160900353_Delftia_acidovorans_SPH-1:0.439213)0.848000:0.073611,160900351_Delftia_acidovorans_SPH-1:0.202835)0.967000:0.150953,((124268190_Methylibium_petroleiphilum_PM1:0.078236,171060270_Leptothrix_cholodnii_SP-6:0.157331)0.933000:0.103911,171060286_Leptothrix_cholodnii_SP-6:0.112251)0.981000:0.213969)0.737000:0.027118,56461464_Idiomarina_loihiensis_L2TR:0.632475)0.000000:0.000000,77459469_Pseudomonas_fluorescens_PfO-1:0.536543)0.955000:0.142628)0.737000:0.059216,((((((30249705_Nitrosomonas_europaea_ATCC_19718:0.000000,114331807_Nitrosomonas_eutropha_C91:0.071927)0.993000:0.147581,82701568_Nitrosospira_multiformis_ATCC_25196:0.110904)0.840000:0.050164,74317064_Thiobacillus_denitrificans_ATCC_252:0.188669)0.914000:0.053164,(((((56479166_Azoarcus_sp._EbN1:0.088380,119897981_Azoarcus_sp._BH72:0.017890)0.975000:0.139640,(145589770_Polynucleobacter_sp._QLW-P1DMWA-1:0.270879,((((113868404_Ralstonia_eutropha_H16:0.017770,73541847_Ralstonia_eutropha_JMP134:0.004093)0.750000:0.004598,94311115_Ralstonia_metallidurans_CH34:0.027635)0.985000:0.056828,17546256_Ralstonia_solanacearum_GMI1000:0.000000)0.979000:0.122651,(((((107022383_Burkholderia_cenocepacia_AU_1054:0.000000,(116689330_Burkholderia_cenocepacia_HI2424:0.000000,170732629_Burkholderia_cenocepacia_MC0-3:0.000000)0.000000:0.000000)0.456000:0.000000,((78065922_Burkholderia_sp._383:0.000000,(115351238_Burkholderia_ambifaria_AMMD:0.000000,172060252_Burkholderia_ambifaria_MC40-6:0.000000)0.000000:0.000000)0.441000:0.000000,134295371_Burkholderia_vietnamiensis_G4:0.008922)0.748000:0.008949)0.788000:0.008059,161525182_Burkholderia_multivorans_ATCC_17616:0.007560)0.774000:0.011178,(((53719006_Burkholderia_pseudomallei_K96243:0.000000,(76810778_Burkholderia_pseudomallei_1710b:0.000000,121600399_Burkholderia_mallei_SAVP1:0.000000)0.000000:0.000000)0.000000:0.000000,((53725526_Burkholderia_mallei_ATCC_23344:0.000000,(126452837_Burkholderia_pseudomallei_1106a:0.000000,126449981_Burkholderia_mallei_NCTC_10247:0.000000)0.000000:0.000000)0.000000:0.000000,(124386317_Burkholderia_mallei_NCTC_10229:0.000000,126440442_Burkholderia_pseudomallei_668:0.000000)0.000000:0.000000)0.000000:0.000000)0.475000:0.000000,91784525_Burkholderia_xenovorans_LB400:0.065771)0.760000:0.008814)0.759000:0.008838,83718453_Burkholderia_thailandensis_E264:0.000000)0.957000:0.088956)0.718000:0.021238)0.934000:0.083207)0.399000:0.033172,71906844_Dechloromonas_aromatica_RCB:0.238488)0.117000:0.054097,(187477438_Bordetella_avium_197N:0.072868,(163857840_Bordetella_petrii_DSM_12804:0.033841,(33592213_Bordetella_pertussis_Tohama_I:0.000000,(33600449_Bordetella_bronchiseptica_RB50:0.000000,33596686_Bordetella_parapertussis_12822:0.000000)0.000000:0.000000)0.979000:0.064237)0.619000:0.010447)0.998000:0.210887)0.789000:0.041144,34496717_Chromobacterium_violaceum_ATCC_1247:0.159243)0.090000:0.017123)0.874000:0.040701,(91774487_Methylobacillus_flagellatus_KT:0.218568,((15677321_Neisseria_meningitidis_MC58:0.000000,(15794572_Neisseria_meningitidis_Z2491:0.000000,(121635152_Neisseria_meningitidis_FAM18:0.000000,161870336_Neisseria_meningitidis_053442:0.000000)0.000000:0.000000)0.000000:0.000000)0.502000:0.000000,59801413_Neisseria_gonorrhoeae_FA_1090:0.017770)1.000000:0.207998)0.777000:0.037851)0.871000:0.054468,(152980548_Janthinobacterium_sp._Marseille:0.211324,134094327_Herminiimonas_arsenicoxydans:0.000000)1.000000:0.327821)0.931000:0.085849)0.780000:0.032987,((53803813_Methylococcus_capsulatus_str._Bath:0.331971,(((78046625_Xanthomonas_campestris_pv._vesicato:0.000000,(21241804_Xanthomonas_axonopodis_pv._citri_st:0.000000,(58583292_Xanthomonas_oryzae_pv._oryzae_KACC1:0.000000,84625123_Xanthomonas_oryzae_pv._oryzae_MAFF_:0.000000)0.000000:0.000000)0.000000:0.000000)0.472000:0.000000,(21230429_Xanthomonas_campestris_pv._campestr:0.000000,66769577_Xanthomonas_campestris_pv._campestr:0.000000)0.907000:0.017124)0.856000:0.060239,(170731211_Xylella_fastidiosa_M12:0.000000,(28199833_Xylella_fastidiosa_Temecula1:0.000000,(182682583_Xylella_fastidiosa_M23:0.000000,15839179_Xylella_fastidiosa_9a5c:0.000000)0.000000:0.000000)0.000000:0.000000)0.957000:0.098735)0.973000:0.175923)0.880000:0.076788,((121997024_Halorhodospira_halophila_SL1:0.164164,114321022_Alkalilimnicola_ehrlichei_MLHE-1:0.166959)0.879000:0.096197,77165857_Nitrosococcus_oceani_ATCC_19707:0.266074)0.733000:0.027874)0.757000:0.052646)0.143000:0.016175,146329109_Dichelobacter_nodosus_VCS1703A:0.650484)0.714000:0.051763,(((56708486_Francisella_tularensis_subsp._tular:0.000000,(110670957_Francisella_tularensis_subsp._tular:0.000000,(115314488_Francisella_tularensis_subsp._holar:0.000000,(89256010_Francisella_tularensis_subsp._holar:0.000000,(187932095_Francisella_tularensis_subsp._media:0.000000,134301523_Francisella_tularensis_subsp._tular:0.000000)0.000000:0.000000)0.000000:0.000000)0.000000:0.000000)0.000000:0.000000)0.857000:0.011926,118497987_Francisella_tularensis_subsp._novic:0.000000)0.762000:0.014927,167627499_Francisella_philomiragia_subsp._phi:0.020734)0.994000:0.414971)0.869000:0.155275,90021506_Saccharophagus_degradans_2-40:0.224102)0.963000:0.271283,((162449976_Sorangium_cellulosum_So_ce_56:0.193245,163839100_Renibacterium_salmoninarum_ATCC_332:0.958615)0.757000:0.126561,153003574_Anaeromyxobacter_sp._Fw109-5:0.656708)0.924000:0.272434)0.824000:0.117514,(((116328604_Leptospira_borgpetersenii_serovar_H:0.000000,116331333_Leptospira_borgpetersenii_serovar_H:0.000000)0.907000:0.041284,(45657140_Leptospira_interrogans_serovar_Cope:0.000000,24215461_Leptospira_interrogans_serovar_Lai_:0.000000)0.727000:0.011187)0.989000:0.281958,183219866_Leptospira_biflexa_serovar_Patoc_st:0.305609)0.939000:0.143203)0.267000:0.063577,(158321650_Alkaliphilus_oremlandii_OhILAs:0.181864,126701115_Clostridium_difficile_630:0.446746)0.970000:0.301710)0.843000:0.093353,(((((39997654_Geobacter_sulfurreducens_PCA:0.148867,148264615_Geobacter_uraniireducens_Rf4:0.163285)0.995000:0.316648,((((((145220273_Prosthecochloris_vibrioformis_DSM_2:0.075876,78187538_Pelodictyon_luteolum_DSM_273:0.098775)0.812000:0.039582,78188401_Chlorobium_chlorochromatii_CaD3:0.149293)0.377000:0.019452,119356335_Chlorobium_phaeobacteroides_DSM_266:0.057672)0.866000:0.069086,21674530_Chlorobium_tepidum_TLS:0.165545)0.996000:0.301640,120437818_Gramella_forsetii_KT0803:0.361678)0.723000:0.034216,83814409_Salinibacter_ruber_DSM_13855:0.570301)0.913000:0.152941)0.821000:0.077130,116625736_Solibacter_usitatus_Ellin6076:0.628353)0.774000:0.048416,108759890_Myxococcus_xanthus_DK_1622:0.382006)0.812000:0.070363,((((((159902999_Prochlorococcus_marinus_str._MIT_92:0.163677,33239908_Prochlorococcus_marinus_subsp._mari:0.195799)0.561000:0.000566,((124022369_Prochlorococcus_marinus_str._MIT_93:0.017266,33863594_Prochlorococcus_marinus_str._MIT_93:0.000000)0.959000:0.068447,(((148240191_Synechococcus_sp._WH_7803:0.075620,113954074_Synechococcus_sp._CC9311:0.076511)0.681000:0.031608,78185305_Synechococcus_sp._CC9902:0.069227)0.700000:0.007141,(33866378_Synechococcus_sp._WH_8102:0.043103,78212173_Synechococcus_sp._CC9605:0.085133)0.821000:0.023299)0.912000:0.044565)0.844000:0.028823)0.902000:0.077796,(72383625_Prochlorococcus_marinus_str._NATL2A:0.000000,124025223_Prochlorococcus_marinus_str._NATL1A:0.000000)0.999000:0.246886)0.613000:0.055181,(((157412873_Prochlorococcus_marinus_str._MIT_92:0.024197,123968050_Prochlorococcus_marinus_str._AS9601:0.008405)0.985000:0.098600,33861014_Prochlorococcus_marinus_subsp._past:0.042522)0.799000:0.042128,123965755_Prochlorococcus_marinus_str._MIT_95:0.025474)1.000000:0.274552)0.853000:0.073208,148241786_Synechococcus_sp._RCC307:0.331567)0.954000:0.118765,(((22299223_Thermosynechococcus_elongatus_BP-1:0.127068,(158333751_Acaryochloris_marina_MBIC11017:0.213496,(((16332241_Synechocystis_sp._PCC_6803:0.107489,(172035516_Cyanothece_sp._ATCC_51142:0.216218,170078010_Synechococcus_sp._PCC_7002:0.140607)0.880000:0.063847)0.674000:0.024579,166368115_Microcystis_aeruginosa_NIES-843:0.144221)0.886000:0.055054,((75909736_Anabaena_variabilis_ATCC_29413:0.008430,17231044_Nostoc_sp._PCC_7120:0.000000)0.991000:0.114524,113474131_Trichodesmium_erythraeum_IMS101:0.159438)0.911000:0.073121)0.878000:0.062450)0.330000:0.031056)0.837000:0.072848,((56752139_Synechococcus_elongatus_PCC_6301:0.000000,81300774_Synechococcus_elongatus_PCC_7942:0.000000)0.998000:0.171926,37520079_Gloeobacter_violaceus_PCC_7421:0.149390)0.344000:0.020007)0.848000:0.037358,(86608960_Synechococcus_sp._JA-2-3Ba:0.000000,86607054_Synechococcus_sp._JA-3-3Ab:0.026994)1.000000:0.194100)0.841000:0.026259)0.981000:0.227572)0.124000:0.040879)0.730000:0.033253,(((21227478_Methanosarcina_mazei_Go1:0.021343,(20088982_Methanosarcina_acetivorans_C2A:0.076694,73668730_Methanosarcina_barkeri_str._Fusaro:0.050053)0.516000:0.036624)0.999000:0.347897,154150999_Candidatus_Methanoregula_boonei_6A8:0.157208)0.960000:0.188823,88604218_Methanospirillum_hungatei_JF-1:0.466222)0.939000:0.153272)0.944000:0.234681,((116491600_Oenococcus_oeni_PSU-1:0.478128,116617374_Leuconostoc_mesenteroides_subsp._me:0.261201)0.899000:0.221762,148543575_Lactobacillus_reuteri_F275:0.357508)0.974000:0.362640)0.816000:0.147848,167628364_Heliobacterium_modesticaldum_Ice1:0.472017)0.154000:0.009192,89893767_Desulfitobacterium_hafniense_Y51:0.636181)0.822000:0.088418,159901129_Herpetosiphon_aurantiacus_ATCC_2377:0.315114)0.999000:0.485947,156741178_Roseiflexus_castenholzii_DSM_13941:0.072545,148654978_Roseiflexus_sp._RS-1:0.022353);
