# Supplementary material for: Genome-wide phylogenetic analysis of the pathogenic potential of Vibrio furnissii
Source: Front Microbiol. 2014 Aug 21;5:435. doi: 10.3389/fmicb.2014.00435 (PMC4139957; doi:10.3389/fmicb.2014.00435)
Supplement: Supplementary file 1 [file DataSheet1.ZIP › all_vfu_trees/VfuA00062.afa-gb-o.phylip_phyml_tree.txt]

((((((((((((((((((121997445_Halorhodospira_halophila_SL1:0.274158,(((((((159045872_Dinoroseobacter_shibae_DFL_12:0.080543,(126460803_Rhodobacter_sphaeroides_ATCC_17029:0.000000,77464934_Rhodobacter_sphaeroides_2.4.1:0.000000)0.825000:0.097944)0.866000:0.132531,110677757_Roseobacter_denitrificans_OCh_114:0.000000)0.894000:0.156850,99082614_Silicibacter_sp._TM1040:0.045897)0.796000:0.136574,56695057_Silicibacter_pomeroyi_DSS-3:0.061874)0.876000:0.123680,(152995118_Marinomonas_sp._MWYL1:0.065263,((148253661_Bradyrhizobium_sp._BTAi1:0.044371,146338894_Bradyrhizobium_sp._ORS278:0.032504)0.643000:0.121268,150007677_Parabacteroides_distasonis_ATCC_850:0.315294)0.862000:0.179928)0.000000:0.000000)0.764000:0.099481,(119900234_Azoarcus_sp._BH72:0.174328,(16127853_Caulobacter_crescentus_CB15:0.237387,(119900236_Azoarcus_sp._BH72:0.370137,78355591_Desulfovibrio_desulfuricans_G20:0.182569)0.782000:0.177496)0.742000:0.105216)0.893000:0.228960)0.619000:0.035820,(((160901448_Delftia_acidovorans_SPH-1:0.133707,(83592613_Rhodospirillum_rubrum_ATCC_11170:0.207270,90422175_Rhodopseudomonas_palustris_BisB18:0.043870)0.758000:0.094059)0.000000:0.000000,(((158521107_Desulfococcus_oleovorans_Hxd3:0.070467,118579340_Pelobacter_propionicus_DSM_2379:0.098436)0.742000:0.038499,(119946935_Psychromonas_ingrahamii_37:0.138049,78222916_Geobacter_metallireducens_GS-15:0.078726)0.719000:0.038210)0.757000:0.036508,((116749734_Syntrophobacter_fumaroxidans_MPOB:0.143056,158520998_Desulfococcus_oleovorans_Hxd3:0.039281)0.767000:0.039244,34498958_Chromobacterium_violaceum_ATCC_1247:0.038675)0.838000:0.080022)0.774000:0.040529)0.793000:0.045573,((((91795067_Shewanella_denitrificans_OS217:0.126232,54301740_Photobacterium_profundum_SS9:0.084820)0.781000:0.064185,183220935_Leptospira_biflexa_serovar_Patoc_st:0.000000)0.914000:0.112200,((156976578_Vibrio_harveyi_ATCC_BAA-1116:0.000000,28901075_Vibrio_parahaemolyticus_RIMD_221063:0.035847)0.899000:0.203444,(27367166_Vibrio_vulnificus_CMCP6:0.000000,37676880_Vibrio_vulnificus_YJ016:0.000000)0.804000:0.101700)0.809000:0.100503)0.003000:0.000000,((114800173_Hyphomonas_neptunium_ATCC_15444:0.118539,(91792026_Shewanella_denitrificans_OS217:0.000000,152993440_Sulfurovum_sp._NBC37-1:0.079482)0.882000:0.074212)0.001000:0.000000,(((116619668_Solibacter_usitatus_Ellin6076:0.385790,34558037_Wolinella_succinogenes_DSM_1740:0.000000)0.922000:0.322134,150018231_Clostridium_beijerinckii_NCIMB_8052:0.000000)0.966000:0.245991,(167628685_Heliobacterium_modesticaldum_Ice1:0.120294,((((160899371_Delftia_acidovorans_SPH-1:0.385334,117926280_Magnetococcus_sp._MC-1:0.145338)0.603000:0.139631,117926521_Magnetococcus_sp._MC-1:0.222488)0.741000:0.080228,(120603308_Desulfovibrio_vulgaris_subsp._vulga:0.078576,78357969_Desulfovibrio_desulfuricans_G20:0.125517)0.742000:0.050950)0.864000:0.143957,(((((117925117_Magnetococcus_sp._MC-1:0.293404,156978233_Vibrio_harveyi_ATCC_BAA-1116:0.058355)0.000000:0.000000,28899864_Vibrio_parahaemolyticus_RIMD_221063:0.052951)0.946000:0.112498,(37675668_Vibrio_vulnificus_YJ016:0.000000,27367562_Vibrio_vulnificus_CMCP6:0.000000)0.733000:0.035929)0.003000:0.000000,(56695022_Silicibacter_pomeroyi_DSS-3:0.000000,117923957_Magnetococcus_sp._MC-1:0.211581)0.900000:0.096720)0.811000:0.066367,(78223629_Geobacter_metallireducens_GS-15:0.042431,39996404_Geobacter_sulfurreducens_PCA:0.115325)0.856000:0.083200)0.782000:0.075197)0.639000:0.020603)0.770000:0.040531)0.742000:0.041678)0.732000:0.041020)0.753000:0.034945)0.789000:0.049729)0.718000:0.030232)0.000000:0.000000,((16126905_Caulobacter_crescentus_CB15:0.362921,(((150009899_Parabacteroides_distasonis_ATCC_850:0.147819,(91777004_Methylobacillus_flagellatus_KT:0.085495,71907206_Dechloromonas_aromatica_RCB:0.198879)0.787000:0.090897)0.693000:0.023061,((150015596_Clostridium_beijerinckii_NCIMB_8052:0.227305,183219822_Leptospira_biflexa_serovar_Patoc_st:0.000000)0.938000:0.157550,117922447_Shewanella_sp._ANA-3:0.078164)0.700000:0.034535)0.001000:0.000000,(((54302218_Photobacterium_profundum_SS9:0.165093,(53715629_Bacteroides_fragilis_YCH46:0.000000,60683572_Bacteroides_fragilis_NCTC_9343:0.000000)0.515000:0.000000)0.924000:0.160190,150008002_Parabacteroides_distasonis_ATCC_850:0.051468)0.772000:0.063912,(71282062_Colwellia_psychrerythraea_34H:0.159977,150008357_Parabacteroides_distasonis_ATCC_850:0.101234)0.758000:0.050504)0.768000:0.043337)0.000000:0.000000)0.814000:0.036722,((((60682125_Bacteroides_fragilis_NCTC_9343:0.000000,53713918_Bacteroides_fragilis_YCH46:0.000000)0.910000:0.210364,150010061_Parabacteroides_distasonis_ATCC_850:0.221799)0.096000:0.065341,29349960_Bacteroides_thetaiotaomicron_VPI-54:0.000000)0.893000:0.189708,(183222624_Leptospira_biflexa_serovar_Patoc_st:0.235119,(146301979_Flavobacterium_johnsoniae_UW101:0.000000,((29346674_Bacteroides_thetaiotaomicron_VPI-54:0.171455,150008173_Parabacteroides_distasonis_ATCC_850:0.332783)0.685000:0.066925,114570768_Maricaulis_maris_MCS10:0.144960)0.146000:0.112246)0.312000:0.014751)0.789000:0.107672)0.012000:0.000000)0.788000:0.037204)0.001000:0.000000,(145219188_Prosthecochloris_vibrioformis_DSM_2:0.048576,(120602021_Desulfovibrio_vulgaris_subsp._vulga:0.000000,46580686_Desulfovibrio_vulgaris_subsp._vulga:0.000000)0.862000:0.075847)0.868000:0.113038)0.408000:0.036412,(71908460_Dechloromonas_aromatica_RCB:0.173693,99078255_Silicibacter_sp._TM1040:0.085602)0.908000:0.270368)0.002000:0.000000,((((((24216694_Leptospira_interrogans_serovar_Lai_:0.000000,45659014_Leptospira_interrogans_serovar_Cope:0.000000)0.881000:0.105869,((16124282_Caulobacter_crescentus_CB15:0.047746,((((58582493_Xanthomonas_oryzae_pv._oryzae_KACC1:0.000000,84624381_Xanthomonas_oryzae_pv._oryzae_MAFF_:0.000000)0.910000:0.038365,(78047475_Xanthomonas_campestris_pv._vesicato:0.000000,(66768644_Xanthomonas_campestris_pv._campestr:0.000000,21231304_Xanthomonas_campestris_pv._campestr:0.000000)0.000000:0.000000)0.547000:0.000000)0.000000:0.000000,21242622_Xanthomonas_axonopodis_pv._citri_st:0.041883)0.646000:0.046300,((28198323_Xylella_fastidiosa_Temecula1:0.000000,182680962_Xylella_fastidiosa_M23:0.000000)0.722000:0.054062,15837716_Xylella_fastidiosa_9a5c:0.055394)0.872000:0.189450)0.889000:0.265377)0.823000:0.082611,((71907731_Dechloromonas_aromatica_RCB:0.079334,(83646376_Hahella_chejuensis_KCTC_2396:0.237082,71908962_Dechloromonas_aromatica_RCB:0.082824)0.002000:0.000000)0.610000:0.012476,118579861_Pelobacter_propionicus_DSM_2379:0.146509)0.764000:0.104080)0.706000:0.031408)0.775000:0.063371,34557363_Wolinella_succinogenes_DSM_1740:0.089387)0.771000:0.043396,(((182412780_Opitutus_terrae_PB90-1:0.035504,34496645_Chromobacterium_violaceum_ATCC_1247:0.214217)0.715000:0.041736,(42524956_Bdellovibrio_bacteriovorus_HD100:0.146516,116327206_Leptospira_borgpetersenii_serovar_H:0.199552)0.764000:0.075738)0.840000:0.089646,(((171059183_Leptothrix_cholodnii_SP-6:0.312632,114571065_Maricaulis_maris_MCS10:0.192298)0.650000:0.034515,71906576_Dechloromonas_aromatica_RCB:0.000000)0.990000:0.204217,(152992222_Sulfurovum_sp._NBC37-1:0.035854,((58582420_Xanthomonas_oryzae_pv._oryzae_KACC1:0.000000,84624296_Xanthomonas_oryzae_pv._oryzae_MAFF_:0.000000)0.855000:0.033682,21243225_Xanthomonas_axonopodis_pv._citri_st:0.000000)0.950000:0.177515)0.762000:0.039084)0.003000:0.000000)0.868000:0.081414)0.000000:0.000000,(156974495_Vibrio_harveyi_ATCC_BAA-1116:0.038004,28898529_Vibrio_parahaemolyticus_RIMD_221063:0.034492)0.860000:0.075136)0.825000:0.035611,(78486517_Thiomicrospira_crunogena_XCL-2:0.101236,78356407_Desulfovibrio_desulfuricans_G20:0.372932)0.680000:0.069637)0.005000:0.000000)0.000000:0.000000,((89896124_Desulfitobacterium_hafniense_Y51:0.115303,89901045_Rhodoferax_ferrireducens_T118:0.324615)0.832000:0.178396,((((170741503_Methylobacterium_sp._4-46:0.255084,39997412_Geobacter_sulfurreducens_PCA:0.078357)0.544000:0.072624,((170741231_Methylobacterium_sp._4-46:0.121162,16126867_Caulobacter_crescentus_CB15:0.221184)0.032000:0.050696,((117925742_Magnetococcus_sp._MC-1:0.000000,42521923_Bdellovibrio_bacteriovorus_HD100:0.232399)0.921000:0.178090,170751185_Methylobacterium_radiotolerans_JCM_:0.131515)0.134000:0.044633)0.847000:0.098449)0.688000:0.050799,((117619924_Aeromonas_hydrophila_subsp._hydroph:0.237381,(((110639166_Cytophaga_hutchinsonii_ATCC_33406:0.189014,(147674561_Vibrio_cholerae_O395:0.000000,15641361_Vibrio_cholerae_O1_biovar_eltor_str:0.000000)0.655000:0.037004)0.902000:0.139147,145299243_Aeromonas_salmonicida_subsp._salmon:0.094871)0.709000:0.035848,171060877_Leptothrix_cholodnii_SP-6:0.036743)0.001000:0.000000)0.924000:0.154341,((((((86609102_Synechococcus_sp._JA-2-3Ba:0.000000,86606313_Synechococcus_sp._JA-3-3Ab:0.042312)0.000000:0.000000,((114570744_Maricaulis_maris_MCS10:0.100378,(94314629_Ralstonia_metallidurans_CH34:0.251917,39997026_Geobacter_sulfurreducens_PCA:0.219595)0.822000:0.212947)0.745000:0.063613,159045886_Dinoroseobacter_shibae_DFL_12:0.462952)0.000000:0.000000)0.759000:0.043109,(22298825_Thermosynechococcus_elongatus_BP-1:0.000000,(121998422_Halorhodospira_halophila_SL1:0.264781,91976985_Rhodopseudomonas_palustris_BisB5:0.000000)0.459000:0.090150)0.933000:0.139642)0.000000:0.000000,((110834714_Alcanivorax_borkumensis_SK2:0.213810,(119718530_Nocardioides_sp._JS614:0.296827,((83311055_Magnetospirillum_magneticum_AMB-1:0.399470,(83312537_Magnetospirillum_magneticum_AMB-1:0.000000,83312834_Magnetospirillum_magneticum_AMB-1:0.159827)0.618000:0.028576)0.092000:0.171162,(119716209_Nocardioides_sp._JS614:0.317497,((((((86750960_Rhodopseudomonas_palustris_HaA2:0.079595,91975976_Rhodopseudomonas_palustris_BisB5:0.000000)0.537000:0.081300,(((146340985_Bradyrhizobium_sp._ORS278:0.191952,115523391_Rhodopseudomonas_palustris_BisA53:0.017799)0.427000:0.151889,91783499_Burkholderia_xenovorans_LB400:0.375323)0.535000:0.079054,39934751_Rhodopseudomonas_palustris_CGA009:0.141035)0.001000:0.000000)0.777000:0.063877,(157374520_Shewanella_sediminis_HAW-EB3:0.004050,90022133_Saccharophagus_degradans_2-40:0.257143)0.767000:0.080805)0.839000:0.153458,(27365955_Vibrio_vulnificus_CMCP6:0.000000,37679812_Vibrio_vulnificus_YJ016:0.000000)0.911000:0.175073)0.494000:0.000316,167646509_Caulobacter_sp._K31:0.076266)0.982000:0.332826,121605276_Polaromonas_naphthalenivorans_CJ2:0.000000)0.000000:0.000000)0.880000:0.200354)0.678000:0.065584)0.594000:0.033472)0.786000:0.047477,71905874_Dechloromonas_aromatica_RCB:0.101831)0.809000:0.091677)0.691000:0.033325,170076780_Synechococcus_sp._PCC_7002:0.232127)0.783000:0.050266,(119356453_Chlorobium_phaeobacteroides_DSM_266:0.109667,83816760_Salinibacter_ruber_DSM_13855:0.070891)0.822000:0.086675)0.000000:0.000000)0.831000:0.091454)0.732000:0.038383,((32476695_Rhodopirellula_baltica_SH_1:0.115450,(((((77362188_Pseudoalteromonas_haloplanktis_TAC1:0.223066,(((15598658_Pseudomonas_aeruginosa_PAO1:0.000000,116051482_Pseudomonas_aeruginosa_UCBPP-PA14:0.000000)0.521000:0.000000,152985475_Pseudomonas_aeruginosa_PA7:0.034440)0.908000:0.124263,90022761_Saccharophagus_degradans_2-40:0.135063)0.540000:0.003086)0.756000:0.091384,117926350_Magnetococcus_sp._MC-1:0.000000)0.887000:0.071674,((((116695030_Ralstonia_eutropha_H16:0.149448,59711315_Vibrio_fischeri_ES114:0.113374)0.787000:0.056198,(((((90022560_Saccharophagus_degradans_2-40:0.062992,(70728487_Pseudomonas_fluorescens_Pf-5:0.070816,167644627_Caulobacter_sp._K31:0.116525)0.785000:0.064303)0.860000:0.080579,77362202_Pseudoalteromonas_haloplanktis_TAC1:0.111570)0.962000:0.109536,(119962503_Arthrobacter_aurescens_TC1:0.106426,(((((117925933_Magnetococcus_sp._MC-1:0.098102,120600688_Shewanella_sp._W3-18-1:0.080522)0.773000:0.068727,(33597571_Bordetella_parapertussis_12822:0.000000,(33601971_Bordetella_bronchiseptica_RB50:0.000000,33592925_Bordetella_pertussis_Tohama_I:0.000000)0.000000:0.000000)0.831000:0.073920)0.799000:0.086306,(187478370_Bordetella_avium_197N:0.031168,119715355_Nocardioides_sp._JS614:0.149558)0.249000:0.041671)0.803000:0.064969,(28869516_Pseudomonas_syringae_pv._tomato_str:0.040645,66045353_Pseudomonas_syringae_pv._syringae_B:0.000000)0.819000:0.034459)0.001000:0.000000,(77460196_Pseudomonas_fluorescens_PfO-1:0.163566,(145299703_Aeromonas_salmonicida_subsp._salmon:0.000000,117618284_Aeromonas_hydrophila_subsp._hydroph:0.000000)0.969000:0.214824)0.002000:0.000000)0.002000:0.000000)0.030000:0.024027)0.000000:0.000000,((((86608001_Synechococcus_sp._JA-2-3Ba:0.000000,17549841_Ralstonia_solanacearum_GMI1000:0.413113)0.766000:0.037754,86607438_Synechococcus_sp._JA-3-3Ab:0.110839)0.668000:0.051407,117925226_Magnetococcus_sp._MC-1:0.179333)0.653000:0.096421,115523225_Rhodopseudomonas_palustris_BisA53:0.182886)0.625000:0.082659)0.804000:0.050317,(((147672464_Vibrio_cholerae_O395:0.000000,15601465_Vibrio_cholerae_O1_biovar_eltor_str:0.000000)0.798000:0.078066,(77461165_Pseudomonas_fluorescens_PfO-1:0.669632,(152971997_Klebsiella_pneumoniae_subsp._pneumo:0.147052,((82544838_Shigella_boydii_Sb227:0.000000,((74312918_Shigella_sonnei_Ss046:0.000000,24113731_Shigella_flexneri_2a_str._301:0.000000)0.000000:0.000000,((30063777_Shigella_flexneri_2a_str._2457T:0.000000,110806323_Shigella_flexneri_5_str._8401:0.000000)0.000000:0.000000,((157157004_Escherichia_coli_E24377A:0.000000,157161843_Escherichia_coli_HS:0.000000)0.000000:0.000000,((89109190_Escherichia_coli_W3110:0.000000,16130302_Escherichia_coli_str._K-12_substr._:0.000000)0.000000:0.000000,((170019338_Escherichia_coli_ATCC_8739:0.000000,15802913_Escherichia_coli_O157_H7_EDL933:0.000000)0.000000:0.000000,((15832503_Escherichia_coli_O157_H7_str._Sakai:0.000000,170683263_Escherichia_coli_SECEC_SMS-3-5:0.000000)0.000000:0.000000,(110642559_Escherichia_coli_536:0.000000,82779496_Shigella_dysenteriae_Sd197:0.000000)0.000000:0.000000)0.000000:0.000000)0.000000:0.000000)0.000000:0.000000)0.000000:0.000000)0.000000:0.000000)0.000000:0.000000)0.000000:0.000000,187734021_Shigella_boydii_CDC_3083-94:0.000000)0.925000:0.211960)0.369000:0.051949)0.721000:0.046491)0.783000:0.075134,(159045248_Dinoroseobacter_shibae_DFL_12:0.125887,110833303_Alcanivorax_borkumensis_SK2:0.143249)0.611000:0.047844)0.780000:0.052822)0.738000:0.018065)0.748000:0.024662,167644019_Caulobacter_sp._K31:0.115715)0.681000:0.025885,171060137_Leptothrix_cholodnii_SP-6:0.077891)0.774000:0.043019)0.471000:0.036807,(((((116051045_Pseudomonas_aeruginosa_UCBPP-PA14:0.000000,(15598240_Pseudomonas_aeruginosa_PAO1:0.000000,152988773_Pseudomonas_aeruginosa_PA7:0.000000)0.000000:0.000000)0.882000:0.036841,117618556_Aeromonas_hydrophila_subsp._hydroph:0.000000)0.873000:0.081287,((34497036_Chromobacterium_violaceum_ATCC_1247:0.000000,163851209_Methylobacterium_extorquens_PA1:0.191572)0.908000:0.121537,((21241265_Xanthomonas_axonopodis_pv._citri_st:0.000000,78046084_Xanthomonas_campestris_pv._vesicato:0.000000)0.523000:0.000000,(58580142_Xanthomonas_oryzae_pv._oryzae_KACC1:0.000000,84622139_Xanthomonas_oryzae_pv._oryzae_MAFF_:0.000000)0.820000:0.037809)0.792000:0.071574)0.589000:0.009810)0.783000:0.039320,((53804659_Methylococcus_capsulatus_str._Bath:0.000000,(182414033_Opitutus_terrae_PB90-1:0.117338,172060667_Burkholderia_ambifaria_MC40-6:0.197692)0.000000:0.000000)0.658000:0.021395,(((156973910_Vibrio_harveyi_ATCC_BAA-1116:0.065135,(15641833_Vibrio_cholerae_O1_biovar_eltor_str:0.000000,147674034_Vibrio_cholerae_O395:0.000000)0.966000:0.244273)0.708000:0.054678,((92115761_Nitrobacter_hamburgensis_X14:0.077591,75674318_Nitrobacter_winogradskyi_Nb-255:0.037615)0.002000:0.000000,(39933394_Rhodopseudomonas_palustris_CGA009:0.000000,86747539_Rhodopseudomonas_palustris_HaA2:0.182323)0.791000:0.077076)0.925000:0.122895)0.819000:0.090483,170720670_Pseudomonas_putida_W619:0.038106)0.782000:0.059129)0.809000:0.038490)0.708000:0.029587,((167646501_Caulobacter_sp._K31:0.198463,167621591_Caulobacter_sp._K31:0.157955)0.742000:0.063165,170740901_Methylobacterium_sp._4-46:0.040197)0.860000:0.080324)0.747000:0.043253)0.782000:0.033316,(((((((((148657974_Roseiflexus_sp._RS-1:0.178366,156743247_Roseiflexus_castenholzii_DSM_13941:0.000000)0.882000:0.137165,(182416053_Opitutus_terrae_PB90-1:0.480052,(27366536_Vibrio_vulnificus_CMCP6:0.000000,37676244_Vibrio_vulnificus_YJ016:0.000000)0.514000:0.000000)0.897000:0.184513)0.733000:0.090381,((((171057603_Leptothrix_cholodnii_SP-6:0.202576,34497668_Chromobacterium_violaceum_ATCC_1247:0.106286)0.219000:0.023454,182415595_Opitutus_terrae_PB90-1:0.211738)0.527000:0.135230,117925683_Magnetococcus_sp._MC-1:0.117083)0.702000:0.037937,159899963_Herpetosiphon_aurantiacus_ATCC_2377:0.074418)0.864000:0.094335)0.694000:0.028530,((56460833_Idiomarina_loihiensis_L2TR:0.160534,(150017029_Clostridium_beijerinckii_NCIMB_8052:0.049881,154252838_Parvibaculum_lavamentivorans_DS-1:0.345732)0.762000:0.100997)0.779000:0.079698,121998929_Halorhodospira_halophila_SL1:0.069909)0.675000:0.023052)0.759000:0.037521,((((83312029_Magnetospirillum_magneticum_AMB-1:0.097595,((167622660_Shewanella_halifaxensis_HAW-EB4:0.039025,157960457_Shewanella_pealeana_ATCC_700345:0.000000)0.764000:0.063323,127514128_Shewanella_loihica_PV-4:0.065777)0.740000:0.032442)0.719000:0.025385,((34557246_Wolinella_succinogenes_DSM_1740:0.235671,16330590_Synechocystis_sp._PCC_6803:0.052124)0.752000:0.060141,(((((119776084_Shewanella_amazonensis_SB2B:0.000000,(113969059_Shewanella_sp._MR-4:0.000000,114048796_Shewanella_sp._MR-7:0.000000)0.000000:0.000000)0.542000:0.000000,117921856_Shewanella_sp._ANA-3:0.033661)0.717000:0.034037,(120597632_Shewanella_sp._W3-18-1:0.000000,146294229_Shewanella_putrefaciens_CN-32:0.000000)0.729000:0.032518)0.004000:0.000000,(152999371_Shewanella_baltica_OS185:0.000000,(126175702_Shewanella_baltica_OS155:0.000000,160873991_Shewanella_baltica_OS195:0.000000)0.000000:0.000000)0.754000:0.034214)0.787000:0.036371,(24372448_Shewanella_oneidensis_MR-1:0.000000,170727319_Shewanella_woodyi_ATCC_51908:0.069876)0.777000:0.031017)0.740000:0.034490)0.736000:0.033253)0.799000:0.034368,(71907245_Dechloromonas_aromatica_RCB:0.162848,((117925745_Magnetococcus_sp._MC-1:0.040655,99080183_Silicibacter_sp._TM1040:0.268383)0.722000:0.033007,119773885_Shewanella_amazonensis_SB2B:0.145584)0.866000:0.108035)0.588000:0.017321)0.000000:0.000000,(16127218_Caulobacter_crescentus_CB15:0.166820,82702685_Nitrosospira_multiformis_ATCC_25196:0.185171)0.000000:0.000000)0.850000:0.064213)0.834000:0.071529,(117618531_Aeromonas_hydrophila_subsp._hydroph:0.031161,(110834488_Alcanivorax_borkumensis_SK2:0.207801,71905682_Dechloromonas_aromatica_RCB:0.033954)0.000000:0.000000)0.000000:0.000000)0.784000:0.067664,(182414748_Opitutus_terrae_PB90-1:0.270202,(124268043_Methylibium_petroleiphilum_PM1:0.175685,171059399_Leptothrix_cholodnii_SP-6:0.208501)0.544000:0.119413)0.831000:0.271633)0.000000:0.000000,(16264090_Sinorhizobium_meliloti_1021:0.070406,((((119776242_Shewanella_amazonensis_SB2B:0.062357,((83311949_Magnetospirillum_magneticum_AMB-1:0.261526,158338165_Acaryochloris_marina_MBIC11017:0.169472)0.764000:0.057172,75910333_Anabaena_variabilis_ATCC_29413:0.123129)0.784000:0.081411)0.765000:0.067338,(56752287_Synechococcus_elongatus_PCC_6301:0.000000,81300625_Synechococcus_elongatus_PCC_7942:0.000000)0.828000:0.080109)0.378000:0.025089,(75908777_Anabaena_variabilis_ATCC_29413:0.000000,17232801_Nostoc_sp._PCC_7120:0.000000)0.807000:0.057130)0.190000:0.039007,170749079_Methylobacterium_radiotolerans_JCM_:0.206726)0.834000:0.106349)0.769000:0.046765)0.762000:0.034790,(((117618541_Aeromonas_hydrophila_subsp._hydroph:0.032962,(145299082_Aeromonas_salmonicida_subsp._salmon:0.000000,((24374087_Shewanella_oneidensis_MR-1:0.138107,125974329_Clostridium_thermocellum_ATCC_27405:0.157493)0.359000:0.068831,42522179_Bdellovibrio_bacteriovorus_HD100:0.072313)0.813000:0.097386)0.768000:0.006938)0.847000:0.031022,(((((114564655_Shewanella_frigidimarina_NCIMB_400:0.072895,(126172786_Shewanella_baltica_OS155:0.000000,(160877018_Shewanella_baltica_OS195:0.000000,153002294_Shewanella_baltica_OS185:0.000000)0.000000:0.000000)0.914000:0.073313)0.001000:0.000000,(113968921_Shewanella_sp._MR-4:0.000000,(114048941_Shewanella_sp._MR-7:0.000000,(117919029_Shewanella_sp._ANA-3:0.000000,(24372170_Shewanella_oneidensis_MR-1:0.000000,(120597472_Shewanella_sp._W3-18-1:0.000000,146294387_Shewanella_putrefaciens_CN-32:0.000000)0.000000:0.000000)0.000000:0.000000)0.000000:0.000000)0.000000:0.000000)0.529000:0.000000)0.785000:0.033303,(157373767_Shewanella_sediminis_HAW-EB3:0.033096,(170728644_Shewanella_woodyi_ATCC_51908:0.000000,127511393_Shewanella_loihica_PV-4:0.000000)0.559000:0.000000)0.772000:0.035393)0.000000:0.000000,(119776261_Shewanella_amazonensis_SB2B:0.004441,91791902_Shewanella_denitrificans_OS217:0.072512)0.780000:0.063724)0.772000:0.025404,((157148541_Citrobacter_koseri_ATCC_BAA-895:0.222821,109896835_Pseudoalteromonas_atlantica_T6c:0.159172)0.667000:0.041373,182678924_Beijerinckia_indica_subsp._indica_A:0.076541)0.753000:0.022849)0.826000:0.072639)0.773000:0.032186,(((152997384_Marinomonas_sp._MWYL1:0.266924,71908504_Dechloromonas_aromatica_RCB:0.073805)0.220000:0.041439,(27367375_Vibrio_vulnificus_CMCP6:0.000000,37677132_Vibrio_vulnificus_YJ016:0.000000)0.872000:0.168712)0.771000:0.169013,(((171060737_Leptothrix_cholodnii_SP-6:0.198085,171059271_Leptothrix_cholodnii_SP-6:0.130020)0.001000:0.000000,171058148_Leptothrix_cholodnii_SP-6:0.000000)0.724000:0.027379,(77918661_Pelobacter_carbinolicus_DSM_2380:0.270497,(73537902_Ralstonia_eutropha_JMP134:0.218344,119898773_Azoarcus_sp._BH72:0.000000)0.642000:0.065686)0.712000:0.044274)0.000000:0.000000)0.928000:0.150507)0.001000:0.000000)0.801000:0.034334)0.000000:0.000000)0.000000:0.000000,32475597_Rhodopirellula_baltica_SH_1:0.114285)0.769000:0.069962)0.764000:0.045377)0.757000:0.039096)0.622000:0.035182,((((((71735952_Pseudomonas_syringae_pv._phaseolico:0.000000,(66045681_Pseudomonas_syringae_pv._syringae_B:0.000000,28869899_Pseudomonas_syringae_pv._tomato_str:0.000000)0.000000:0.000000)0.884000:0.068982,(((((120611637_Acidovorax_avenae_subsp._citrulli_A:0.313606,171056738_Leptothrix_cholodnii_SP-6:0.000597)0.741000:0.063713,159898664_Herpetosiphon_aurantiacus_ATCC_2377:0.071782)0.894000:0.089187,(146305210_Pseudomonas_mendocina_ymp:0.071305,146284197_Pseudomonas_stutzeri_A1501:0.000000)0.001000:0.000000)0.830000:0.063854,(148550789_Sphingomonas_wittichii_RW1:0.000000,119947312_Psychromonas_ingrahamii_37:0.146202)0.716000:0.046883)0.824000:0.068064,((110634292_Mesorhizobium_sp._BNC1:0.035483,((26990466_Pseudomonas_putida_KT2440:0.000000,(170721287_Pseudomonas_putida_W619:0.000000,104782259_Pseudomonas_entomophila_L48:0.000000)0.000000:0.000000)0.000000:0.000000,(148547224_Pseudomonas_putida_F1:0.000000,167033148_Pseudomonas_putida_GB-1:0.000000)0.000000:0.000000)0.881000:0.078024)0.769000:0.031718,((153011989_Ochrobactrum_anthropi_ATCC_49188:0.000000,(158334723_Acaryochloris_marina_MBIC11017:0.122426,158338239_Acaryochloris_marina_MBIC11017:0.099981)0.830000:0.103680)0.941000:0.072651,(77458871_Pseudomonas_fluorescens_PfO-1:0.067684,70730615_Pseudomonas_fluorescens_Pf-5:0.031823)0.001000:0.000000)0.000000:0.000000)0.779000:0.032399)0.001000:0.000000)0.764000:0.021401,(((((((182435566_Streptomyces_griseus_subsp._griseus:0.070324,29829054_Streptomyces_avermitilis_MA-4680:0.034097)0.003000:0.000000,21224094_Streptomyces_coelicolor_A3:0.000000)0.770000:0.063828,(117925402_Magnetococcus_sp._MC-1:0.125778,(91778882_Burkholderia_xenovorans_LB400:0.094638,29832107_Streptomyces_avermitilis_MA-4680:0.043658)0.791000:0.079462)0.776000:0.054962)0.850000:0.101184,117924515_Magnetococcus_sp._MC-1:0.074488)0.000000:0.000000,((110638476_Cytophaga_hutchinsonii_ATCC_33406:0.026305,((121603982_Polaromonas_naphthalenivorans_CJ2:0.034355,51245645_Desulfotalea_psychrophila_LSv54:0.072109)0.793000:0.032985,(75910975_Anabaena_variabilis_ATCC_29413:0.000000,17229375_Nostoc_sp._PCC_7120:0.000000)0.544000:0.000000)0.733000:0.023516)0.894000:0.093318,((((86160538_Anaeromyxobacter_dehalogenans_2CP-C:0.038083,((146340880_Bradyrhizobium_sp._ORS278:0.000000,148255684_Bradyrhizobium_sp._BTAi1:0.000000)0.488000:0.000000,((27377710_Bradyrhizobium_japonicum_USDA_110:0.035300,162456089_Sorangium_cellulosum_So_ce_56:0.126157)0.000000:0.000000,((((153003413_Anaeromyxobacter_sp._Fw109-5:0.000000,((116249380_Rhizobium_leguminosarum_bv._viciae_:0.000000,86360995_Rhizobium_etli_CFN_42:0.000000)0.540000:0.000000,170743275_Methylobacterium_sp._4-46:0.036687)0.488000:0.036728)0.001000:0.000000,((162453383_Sorangium_cellulosum_So_ce_56:0.112438,37520204_Gloeobacter_violaceus_PCC_7421:0.036157)0.000000:0.000000,(108763375_Myxococcus_xanthus_DK_1622:0.077297,((17228616_Nostoc_sp._PCC_7120:0.000000,75910892_Anabaena_variabilis_ATCC_29413:0.000000)0.811000:0.061374,((116621165_Solibacter_usitatus_Ellin6076:0.035611,(167647510_Caulobacter_sp._K31:0.000000,170744479_Methylobacterium_sp._4-46:0.000000)0.469000:0.000000)0.628000:0.035524,(170749613_Methylobacterium_radiotolerans_JCM_:0.000000,163851098_Methylobacterium_extorquens_PA1:0.000000)0.545000:0.000000)0.790000:0.021365)0.955000:0.019248)0.661000:0.007514)0.799000:0.035641)0.901000:0.074318,182412958_Opitutus_terrae_PB90-1:0.000000)0.709000:0.027222,(110834168_Alcanivorax_borkumensis_SK2:0.053062,134299130_Desulfotomaculum_reducens_MI-1:0.103716)0.768000:0.058827)0.812000:0.053593)0.751000:0.046645)0.440000:0.036760)0.120000:0.000000,(13472176_Mesorhizobium_loti_MAFF303099:0.000000,146275719_Novosphingobium_aromaticivorans_DSM:0.000000)0.779000:0.000000)0.000000:0.000000,120612634_Acidovorax_avenae_subsp._citrulli_A:0.080549)0.742000:0.037200,((72160690_Thermobifida_fusca_YX:0.000000,(134100028_Saccharopolyspora_erythraea_NRRL_23:0.085767,145596614_Salinispora_tropica_CNB-440:0.088028)0.788000:0.085079)0.771000:0.038085,(108757005_Myxococcus_xanthus_DK_1622:0.036505,169830118_Lysinibacillus_sphaericus_C3-41:0.039353)0.889000:0.079975)0.003000:0.000000)0.000000:0.000000)0.779000:0.036564)0.871000:0.070525,((78046888_Xanthomonas_campestris_pv._vesicato:0.000000,(21242035_Xanthomonas_axonopodis_pv._citri_st:0.000000,(21230642_Xanthomonas_campestris_pv._campestr:0.000000,66769363_Xanthomonas_campestris_pv._campestr:0.000000)0.000000:0.000000)0.000000:0.000000)0.974000:0.161078,((49480178_Bacillus_thuringiensis_serovar_konk:0.000000,(30261120_Bacillus_anthracis_str._Ames:0.000000,(49183954_Bacillus_anthracis_str._Sterne:0.000000,(47526275_Bacillus_anthracis_str._Ames_Ancest:0.000000,(118476618_Bacillus_thuringiensis_str._Al_Haka:0.000000,(52144326_Bacillus_cereus_E33L:0.000000,(42780166_Bacillus_cereus_ATCC_10987:0.000000,30019163_Bacillus_cereus_ATCC_14579:0.000000)0.000000:0.000000)0.000000:0.000000)0.000000:0.000000)0.000000:0.000000)0.000000:0.000000)0.000000:0.000000)0.532000:0.000000,163938904_Bacillus_weihenstephanensis_KBAB4:0.035511)0.182000:0.000000)0.898000:0.071545)0.000000:0.000000,160899265_Delftia_acidovorans_SPH-1:0.103206)0.728000:0.031687)0.003000:0.000000,172036692_Cyanothece_sp._ATCC_51142:0.271639)0.755000:0.050996,(((111225794_Frankia_alni_ACN14a:0.037882,158318722_Frankia_sp._EAN1pec:0.000000)0.000000:0.000000,(21225602_Streptomyces_coelicolor_A3:0.000000,29827626_Streptomyces_avermitilis_MA-4680:0.081366)0.700000:0.122390)0.955000:0.128308,((((27366816_Vibrio_vulnificus_CMCP6:0.000000,37676593_Vibrio_vulnificus_YJ016:0.000000)0.478000:0.000000,157374787_Shewanella_sediminis_HAW-EB3:0.113129)0.963000:0.177301,(121593072_Acidovorax_sp._JS42:0.140736,146281507_Pseudomonas_stutzeri_A1501:0.000000)0.569000:0.068973)0.001000:0.000000,(((((17228134_Nostoc_sp._PCC_7120:0.214915,158334365_Acaryochloris_marina_MBIC11017:0.115869)0.607000:0.021602,(158337935_Acaryochloris_marina_MBIC11017:0.092333,(171060844_Leptothrix_cholodnii_SP-6:0.317909,158334364_Acaryochloris_marina_MBIC11017:0.076969)0.000000:0.000000)0.727000:0.032190)0.765000:0.035995,(16126721_Caulobacter_crescentus_CB15:0.168533,163845997_Chloroflexus_aurantiacus_J-10-fl:0.000000)0.804000:0.037359)0.771000:0.044978,158338213_Acaryochloris_marina_MBIC11017:0.079779)0.878000:0.083866,((114562225_Shewanella_frigidimarina_NCIMB_400:0.058625,(167623151_Shewanella_halifaxensis_HAW-EB4:0.046211,(117925977_Magnetococcus_sp._MC-1:0.548265,110834459_Alcanivorax_borkumensis_SK2:0.015775)0.756000:0.141134)0.757000:0.070913)0.821000:0.094088,(((21229307_Methanosarcina_mazei_Go1:0.074132,(20093164_Methanosarcina_acetivorans_C2A:0.000000,73668585_Methanosarcina_barkeri_str._Fusaro:0.118108)0.874000:0.110496)0.754000:0.036340,(37679341_Vibrio_vulnificus_YJ016:0.000000,27366394_Vibrio_vulnificus_CMCP6:0.000000)0.804000:0.036020)0.889000:0.075043,(145300355_Aeromonas_salmonicida_subsp._salmon:0.059290,86605618_Synechococcus_sp._JA-3-3Ab:0.229915)0.687000:0.025508)0.000000:0.000000)0.737000:0.031511)0.794000:0.036239)0.731000:0.032222)0.001000:0.000000)0.594000:0.035759,((78356740_Desulfovibrio_desulfuricans_G20:0.249032,((45657908_Leptospira_interrogans_serovar_Cope:0.000000,24214445_Leptospira_interrogans_serovar_Lai_:0.000000)0.541000:0.000000,((116328008_Leptospira_borgpetersenii_serovar_H:0.000000,116330886_Leptospira_borgpetersenii_serovar_H:0.000000)0.459000:0.000000,((170739808_Methylobacterium_sp._4-46:0.055211,170746662_Methylobacterium_radiotolerans_JCM_:0.089228)0.711000:0.059515,125972809_Clostridium_thermocellum_ATCC_27405:0.167161)0.860000:0.114629)0.409000:0.035591)0.000000:0.000000)0.544000:0.001797,34497034_Chromobacterium_violaceum_ATCC_1247:0.123471)0.909000:0.184775)0.791000:0.036320)0.768000:0.043803,((((78486252_Thiomicrospira_crunogena_XCL-2:0.236387,28900955_Vibrio_parahaemolyticus_RIMD_221063:0.120720)0.760000:0.139491,37520585_Gloeobacter_violaceus_PCC_7421:0.158774)0.744000:0.116840,(71908897_Dechloromonas_aromatica_RCB:0.000000,(150007164_Parabacteroides_distasonis_ATCC_850:0.009152,150007276_Parabacteroides_distasonis_ATCC_850:0.134374)0.998000:0.584050)0.925000:0.177807)0.737000:0.052261,((158523280_Desulfococcus_oleovorans_Hxd3:0.259334,((((119898741_Azoarcus_sp._BH72:0.093421,((83312715_Magnetospirillum_magneticum_AMB-1:0.080692,158339144_Acaryochloris_marina_MBIC11017:0.201314)0.763000:0.096571,(170077489_Synechococcus_sp._PCC_7002:0.193032,183221820_Leptospira_biflexa_serovar_Patoc_st:0.340460)0.699000:0.096909)0.833000:0.154868)0.654000:0.035649,(124268351_Methylibium_petroleiphilum_PM1:0.186101,((163846387_Chloroflexus_aurantiacus_J-10-fl:0.257781,(146309198_Pseudomonas_mendocina_ymp:0.128824,117929307_Acidothermus_cellulolyticus_11B:0.055743)0.557000:0.161776)0.722000:0.068605,((71736179_Pseudomonas_syringae_pv._phaseolico:0.000000,66045179_Pseudomonas_syringae_pv._syringae_B:0.000000)0.842000:0.041424,28869332_Pseudomonas_syringae_pv._tomato_str:0.000000)0.669000:0.032623)0.701000:0.054053)0.755000:0.053979)0.000000:0.000000,((182412192_Opitutus_terrae_PB90-1:0.213843,(((121997915_Halorhodospira_halophila_SL1:0.348650,163848652_Chloroflexus_aurantiacus_J-10-fl:0.213911)0.744000:0.120514,152983945_Pseudomonas_aeruginosa_PA7:0.285930)0.000000:0.000000,(((124268874_Methylibium_petroleiphilum_PM1:0.224639,(((21230299_Xanthomonas_campestris_pv._campestr:0.000000,66769707_Xanthomonas_campestris_pv._campestr:0.000000)0.809000:0.122264,16125949_Caulobacter_crescentus_CB15:0.406730)0.737000:0.151312,124265292_Methylibium_petroleiphilum_PM1:0.000000)0.849000:0.112560)0.789000:0.087254,(146306221_Pseudomonas_mendocina_ymp:0.009576,10957449_Deinococcus_radiodurans_R1:0.159360)0.738000:0.026770)0.000000:0.000000,(((72384217_Ralstonia_eutropha_JMP134:0.080347,113866854_Ralstonia_eutropha_H16:0.000000)0.935000:0.125713,(89901133_Rhodoferax_ferrireducens_T118:0.154926,(89902313_Rhodoferax_ferrireducens_T118:0.079727,78062940_Burkholderia_sp._383:0.123325)0.681000:0.035122)0.001000:0.000000)0.743000:0.043844,91788257_Polaromonas_sp._JS666:0.117052)0.850000:0.073195)0.741000:0.039825)0.718000:0.068882)0.000000:0.000000,(121997909_Halorhodospira_halophila_SL1:0.251226,(78486263_Thiomicrospira_crunogena_XCL-2:0.087268,170725402_Shewanella_woodyi_ATCC_51908:0.258988)0.590000:0.016256)0.812000:0.118911)0.740000:0.043985)0.141000:0.047104,182413537_Opitutus_terrae_PB90-1:0.091511)0.574000:0.019376)0.888000:0.211531,(162453233_Sorangium_cellulosum_So_ce_56:0.084693,(114569187_Maricaulis_maris_MCS10:0.600652,(21244398_Xanthomonas_axonopodis_pv._citri_st:0.000000,78049349_Xanthomonas_campestris_pv._vesicato:0.000000)0.913000:0.422224)0.480000:0.112631)0.592000:0.021139)0.719000:0.061522)0.773000:0.086487)0.743000:0.055711,((158338757_Acaryochloris_marina_MBIC11017:0.000000,((126461839_Rhodobacter_sphaeroides_ATCC_17029:0.000000,77462965_Rhodobacter_sphaeroides_2.4.1:0.000000)0.876000:0.180774,146277614_Rhodobacter_sphaeroides_ATCC_17025:0.056430)0.904000:0.214808)0.913000:0.182963,(((46580991_Desulfovibrio_vulgaris_subsp._vulga:0.000000,120601710_Desulfovibrio_vulgaris_subsp._vulga:0.000000)0.995000:0.473774,(117619855_Aeromonas_hydrophila_subsp._hydroph:0.000000,145300000_Aeromonas_salmonicida_subsp._salmon:0.041052)0.675000:0.061442)0.753000:0.092669,(156743078_Roseiflexus_castenholzii_DSM_13941:0.393187,(((((((150019623_Clostridium_beijerinckii_NCIMB_8052:0.215876,119946606_Psychromonas_ingrahamii_37:0.088423)0.263000:0.128343,157737045_Arcobacter_butzleri_RM4018:0.169255)0.274000:0.151923,(91776937_Methylobacillus_flagellatus_KT:0.120779,158333425_Acaryochloris_marina_MBIC11017:0.093259)0.639000:0.158417)0.649000:0.112036,113477573_Trichodesmium_erythraeum_IMS101:0.000000)0.609000:0.054978,172060290_Burkholderia_ambifaria_MC40-6:0.217058)0.001000:0.000000,((158339430_Acaryochloris_marina_MBIC11017:0.000000,((20091095_Methanosarcina_acetivorans_C2A:0.073384,21228983_Methanosarcina_mazei_Go1:0.000000)0.756000:0.096866,83646964_Hahella_chejuensis_KCTC_2396:0.237230)0.913000:0.202100)0.688000:0.046504,158339431_Acaryochloris_marina_MBIC11017:0.250809)0.758000:0.072238)0.726000:0.075797,(((17228884_Nostoc_sp._PCC_7120:0.000000,75910179_Anabaena_variabilis_ATCC_29413:0.000000)0.853000:0.140404,158333298_Acaryochloris_marina_MBIC11017:0.000000)0.956000:0.244471,162453847_Sorangium_cellulosum_So_ce_56:0.063014)0.838000:0.206591)0.000000:0.000000)0.751000:0.066184)0.655000:0.032860)0.760000:0.081801)0.857000:0.097763,(((((((((146309327_Pseudomonas_mendocina_ymp:0.323412,(121998683_Halorhodospira_halophila_SL1:0.042035,114319827_Alkalilimnicola_ehrlichei_MLHE-1:0.111164)0.783000:0.132833)0.570000:0.025870,51891981_Symbiobacterium_thermophilum_IAM_14:0.041346)0.611000:0.015481,(((((154246369_Xanthobacter_autotrophicus_Py2:0.237576,71907262_Dechloromonas_aromatica_RCB:0.277839)0.478000:0.050006,((89902539_Rhodoferax_ferrireducens_T118:0.099399,119387834_Paracoccus_denitrificans_PD1222:0.152659)0.408000:0.079680,171056927_Leptothrix_cholodnii_SP-6:0.090455)0.790000:0.102735)0.732000:0.083603,(119898703_Azoarcus_sp._BH72:0.000000,56475528_Azoarcus_sp._EbN1:0.187337)0.765000:0.076832)0.900000:0.183581,153004892_Anaeromyxobacter_sp._Fw109-5:0.000000)0.793000:0.082343,91789987_Polaromonas_sp._JS666:0.113453)0.876000:0.130144)0.871000:0.161980,(147677932_Pelotomaculum_thermopropionicum_SI:0.106428,((((119384525_Paracoccus_denitrificans_PD1222:0.291776,(146277514_Rhodobacter_sphaeroides_ATCC_17025:0.000000,(126462568_Rhodobacter_sphaeroides_ATCC_17029:0.000000,77463739_Rhodobacter_sphaeroides_2.4.1:0.000000)0.000000:0.000000)0.468000:0.000000)0.730000:0.038983,(((99081348_Silicibacter_sp._TM1040:0.146410,56695926_Silicibacter_pomeroyi_DSS-3:0.112375)0.759000:0.091004,110680044_Roseobacter_denitrificans_OCh_114:0.086564)0.768000:0.079722,(159043957_Dinoroseobacter_shibae_DFL_12:0.056252,89055184_Jannaschia_sp._CCS1:0.106273)0.866000:0.169665)0.000000:0.000000)0.931000:0.133356,(89897563_Desulfitobacterium_hafniense_Y51:0.216997,((165976354_Actinobacillus_pleuropneumoniae_ser:0.000000,126208411_Actinobacillus_pleuropneumoniae_L20:0.000000)0.854000:0.162281,(152978536_Actinobacillus_succinogenes_130Z:0.251466,((((((170022784_Yersinia_pseudotuberculosis_YPIII:0.000000,16123699_Yersinia_pestis_CO92:0.000000)0.000000:0.000000,((22124046_Yersinia_pestis_KIM:0.000000,45443540_Yersinia_pestis_biovar_Microtus_str:0.000000)0.000000:0.000000,((51597792_Yersinia_pseudotuberculosis_IP_3295:0.000000,((108809739_Yersinia_pestis_Antiqua:0.000000,145597658_Yersinia_pestis_Pestoides_F:0.000000)0.000000:0.000000,(153950296_Yersinia_pseudotuberculosis_IP_3175:0.000000,162418891_Yersinia_pestis_Angola:0.000000)0.000000:0.000000)0.000000:0.000000)0.000000:0.000000,108813597_Yersinia_pestis_Nepal516:0.000000)0.000000:0.000000)0.000000:0.000000)0.525000:0.000000,152972133_Klebsiella_pneumoniae_subsp._pneumo:0.038046)0.434000:0.035655,(((((((((157372575_Serratia_proteamaculans_568:0.000000,157148781_Citrobacter_koseri_ATCC_BAA-895:0.000000)0.000000:0.000000,161506109_Salmonella_enterica_subsp._arizonae:0.000000)0.000000:0.000000,56415257_Salmonella_enterica_subsp._enterica:0.000000)0.000000:0.000000,16766623_Salmonella_typhimurium_LT2:0.000000)0.000000:0.000000,161616338_Salmonella_enterica_subsp._enterica:0.000000)0.000000:0.000000,29143579_Salmonella_enterica_subsp._enterica:0.000000)0.000000:0.000000,16762090_Salmonella_enterica_subsp._enterica:0.000000)0.000000:0.000000,62181836_Salmonella_enterica_subsp._enterica:0.000000)0.547000:0.000000,((89109973_Escherichia_coli_W3110:0.000000,49176326_Escherichia_coli_str._K-12_substr._:0.000000)0.000000:0.000000,((24114498_Shigella_flexneri_2a_str._301:0.000000,30064547_Shigella_flexneri_2a_str._2457T:0.000000)0.000000:0.000000,((82545553_Shigella_boydii_Sb227:0.000000,110807075_Shigella_flexneri_5_str._8401:0.000000)0.000000:0.000000,((157159325_Escherichia_coli_E24377A:0.000000,170018540_Escherichia_coli_ATCC_8739:0.000000)0.000000:0.000000,((170082744_Escherichia_coli_str._K-12_substr._:0.000000,170683438_Escherichia_coli_SECEC_SMS-3-5:0.000000)0.000000:0.000000,((157162694_Escherichia_coli_HS:0.000000,187730817_Shigella_boydii_CDC_3083-94:0.000000)0.000000:0.000000,((15803750_Escherichia_coli_O157_H7_EDL933:0.000000,((74313747_Shigella_sonnei_Ss046:0.000000,82778524_Shigella_dysenteriae_Sd197:0.000000)0.000000:0.000000,((91212635_Escherichia_coli_UTI89:0.000000,117625502_Escherichia_coli_APEC_O1:0.000000)0.000000:0.000000,(26249796_Escherichia_coli_CFT073:0.000000,110643451_Escherichia_coli_536:0.000000)0.000000:0.000000)0.000000:0.000000)0.000000:0.000000)0.000000:0.000000,15833343_Escherichia_coli_O157_H7_str._Sakai:0.000000)0.000000:0.000000)0.000000:0.000000)0.000000:0.000000)0.000000:0.000000)0.000000:0.000000)0.000000:0.000000)0.924000:0.037212)0.000000:0.000000)0.383000:0.034799,156935733_Enterobacter_sakazakii_ATCC_BAA-894:0.000000)0.667000:0.036867,85058198_Sodalis_glossinidius_str._morsitans:0.047314)0.823000:0.109244)0.439000:0.056727)0.935000:0.227621)0.667000:0.032039)0.779000:0.050657,134299413_Desulfotomaculum_reducens_MI-1:0.417539)0.000000:0.000000)0.701000:0.040479)0.064000:0.034416,108759236_Myxococcus_xanthus_DK_1622:0.504235)0.767000:0.045636,(((86158512_Anaeromyxobacter_dehalogenans_2CP-C:0.128423,153005682_Anaeromyxobacter_sp._Fw109-5:0.092805)0.775000:0.095574,(86159227_Anaeromyxobacter_dehalogenans_2CP-C:0.280204,153004364_Anaeromyxobacter_sp._Fw109-5:0.104149)0.720000:0.063589)0.820000:0.078501,167629620_Heliobacterium_modesticaldum_Ice1:0.210184)0.803000:0.092396)0.001000:0.000000,(((120611753_Acidovorax_avenae_subsp._citrulli_A:0.221312,171061038_Leptothrix_cholodnii_SP-6:0.000000)0.860000:0.086015,51893536_Symbiobacterium_thermophilum_IAM_14:0.201807)0.742000:0.086316,167648680_Caulobacter_sp._K31:0.254154)0.767000:0.114061)0.809000:0.042466,(((((((161520791_Burkholderia_multivorans_ATCC_17616:0.208256,(115358543_Burkholderia_ambifaria_AMMD:0.000000,172063287_Burkholderia_ambifaria_MC40-6:0.000000)0.855000:0.142360)0.547000:0.003457,(107026341_Burkholderia_cenocepacia_AU_1054:0.000000,116692471_Burkholderia_cenocepacia_HI2424:0.000000)0.448000:0.000000)0.468000:0.043122,(170738329_Burkholderia_cenocepacia_MC0-3:0.000000,78062490_Burkholderia_sp._383:0.000000)0.480000:0.000000)0.951000:0.196974,(17549399_Ralstonia_solanacearum_GMI1000:0.102945,(162450927_Sorangium_cellulosum_So_ce_56:0.160599,((((((75911003_Anabaena_variabilis_ATCC_29413:0.147117,73538800_Ralstonia_eutropha_JMP134:0.332870)0.542000:0.002373,(((75907937_Anabaena_variabilis_ATCC_29413:0.000000,17231477_Nostoc_sp._PCC_7120:0.000000)0.730000:0.039086,56479368_Azoarcus_sp._EbN1:0.230783)0.000000:0.000000,(17230584_Nostoc_sp._PCC_7120:0.000000,75910023_Anabaena_variabilis_ATCC_29413:0.000000)0.876000:0.097314)0.757000:0.048453)0.000000:0.000000,(75907309_Anabaena_variabilis_ATCC_29413:0.079564,146283877_Pseudomonas_stutzeri_A1501:0.377943)0.700000:0.070077)0.001000:0.000000,(75906539_Anabaena_variabilis_ATCC_29413:0.086594,17229208_Nostoc_sp._PCC_7120:0.109986)0.910000:0.150264)0.842000:0.114954,153006633_Anaeromyxobacter_sp._Fw109-5:0.331006)0.823000:0.190524,42523042_Bdellovibrio_bacteriovorus_HD100:0.000000)0.165000:0.031703)0.744000:0.053100)0.001000:0.000000)0.744000:0.050474,162448801_Sorangium_cellulosum_So_ce_56:0.189809)0.000000:0.000000,158321811_Alkaliphilus_oremlandii_OhILAs:0.391425)0.936000:0.270959,((((((108759725_Myxococcus_xanthus_DK_1622:0.082398,((160899786_Delftia_acidovorans_SPH-1:0.224088,162449198_Sorangium_cellulosum_So_ce_56:0.145090)0.776000:0.122568,(161522467_Burkholderia_multivorans_ATCC_17616:0.221139,73538366_Ralstonia_eutropha_JMP134:0.262390)0.646000:0.049946)0.825000:0.110084)0.000000:0.000000,(162448983_Sorangium_cellulosum_So_ce_56:0.075159,86159378_Anaeromyxobacter_dehalogenans_2CP-C:0.228397)0.797000:0.098024)0.321000:0.144868,(((115361278_Burkholderia_ambifaria_AMMD:0.000000,172065526_Burkholderia_ambifaria_MC40-6:0.000000)0.000000:0.000000,161522571_Burkholderia_multivorans_ATCC_17616:0.000000)0.495000:0.000000,134291304_Burkholderia_vietnamiensis_G4:0.050730)0.819000:0.142119)0.755000:0.102180,91778793_Burkholderia_xenovorans_LB400:0.242061)0.000000:0.000000,116695482_Ralstonia_eutropha_H16:0.410429)0.949000:0.234251,(146297994_Flavobacterium_johnsoniae_UW101:0.223338,(75908636_Anabaena_variabilis_ATCC_29413:0.101590,108762779_Myxococcus_xanthus_DK_1622:0.306056)0.574000:0.009700)0.829000:0.154630)0.698000:0.073597)0.638000:0.011684)0.790000:0.040789,(((51891887_Symbiobacterium_thermophilum_IAM_14:0.086359,125974817_Clostridium_thermocellum_ATCC_27405:0.041152)0.757000:0.039807,(((78043135_Carboxydothermus_hydrogenoformans_Z:0.144693,83816112_Salinibacter_ruber_DSM_13855:0.345508)0.623000:0.027190,(((29653972_Coxiella_burnetii_RSA_493:0.000000,(161830206_Coxiella_burnetii_RSA_331:0.000000,154706014_Coxiella_burnetii_Dugway_5J108-111:0.000000)0.000000:0.000000)0.941000:0.248774,150005428_Bacteroides_vulgatus_ATCC_8482:0.223163)0.000000:0.000000,(120601368_Desulfovibrio_vulgaris_subsp._vulga:0.000000,46581461_Desulfovibrio_vulgaris_subsp._vulga:0.000000)0.943000:0.271075)0.781000:0.161807)0.731000:0.077267,145219951_Prosthecochloris_vibrioformis_DSM_2:0.189766)0.000000:0.000000)0.765000:0.059295,((((56421266_Geobacillus_kaustophilus_HTA426:0.115915,(16079962_Bacillus_subtilis_subsp._subtilis_s:0.000000,154687042_Bacillus_amyloliquefaciens_FZB42:0.000000)0.456000:0.000000)0.922000:0.166158,108805571_Rubrobacter_xylanophilus_DSM_9941:0.080594)0.802000:0.082489,39996203_Geobacter_sulfurreducens_PCA:0.043813)0.000000:0.000000,(89896368_Desulfitobacterium_hafniense_Y51:0.000000,(163849056_Chloroflexus_aurantiacus_J-10-fl:0.186407,(153005312_Anaeromyxobacter_sp._Fw109-5:0.085999,162452641_Sorangium_cellulosum_So_ce_56:0.136877)0.783000:0.077004)0.888000:0.128366)0.916000:0.088656)0.789000:0.040945)0.728000:0.057510)0.786000:0.044486)0.733000:0.037936,((111220737_Frankia_alni_ACN14a:0.328148,((((182413629_Opitutus_terrae_PB90-1:0.070968,(83312195_Magnetospirillum_magneticum_AMB-1:0.496888,182412598_Opitutus_terrae_PB90-1:0.082393)0.739000:0.052879)0.768000:0.186978,182414756_Opitutus_terrae_PB90-1:0.169491)0.931000:0.317477,182412630_Opitutus_terrae_PB90-1:0.000000)0.798000:0.077077,((162455496_Sorangium_cellulosum_So_ce_56:0.475163,120555598_Marinobacter_aquaeolei_VT8:0.248510)0.838000:0.244743,((116624972_Solibacter_usitatus_Ellin6076:0.078936,116251585_Rhizobium_leguminosarum_bv._viciae_:0.415201)0.000000:0.000000,156743538_Roseiflexus_castenholzii_DSM_13941:0.120632)0.718000:0.074998)0.750000:0.086571)0.064000:0.024120)0.597000:0.018946,(((78223268_Geobacter_metallireducens_GS-15:5.341899,39996529_Geobacter_sulfurreducens_PCA:3.633478)0.706000:3.150519,((116747743_Syntrophobacter_fumaroxidans_MPOB:0.000000,116754027_Methanosaeta_thermophila_PT:3.671341)0.837000:3.695020,((78222444_Geobacter_metallireducens_GS-15:0.821535,148264102_Geobacter_uraniireducens_Rf4:0.140067)0.650000:0.249135,(89900683_Rhodoferax_ferrireducens_T118:10.855052,118581070_Pelobacter_propionicus_DSM_2379:0.000000)0.808000:0.648425)0.844000:4.410762)0.117000:1.837899)0.784000:3.106881,((116694038_Ralstonia_eutropha_H16:0.270279,((((158425731_Azorhizobium_caulinodans_ORS_571:0.084716,(((124268770_Methylibium_petroleiphilum_PM1:0.000000,91786469_Polaromonas_sp._JS666:0.037257)0.002000:0.000000,160895668_Delftia_acidovorans_SPH-1:0.227375)0.812000:0.169883,(134094677_Herminiimonas_arsenicoxydans:0.000000,152982458_Janthinobacterium_sp._Marseille:0.000000)0.863000:0.098259)0.865000:0.156821)0.747000:0.057753,((182677962_Beijerinckia_indica_subsp._indica_A:0.218855,(((170738932_Methylobacterium_sp._4-46:0.000000,163852796_Methylobacterium_extorquens_PA1:0.046839)0.759000:0.141554,(150376322_Sinorhizobium_medicae_WSM419:0.081256,(16265269_Sinorhizobium_meliloti_1021:0.000000,(116253484_Rhizobium_leguminosarum_bv._viciae_:0.001837,15889688_Agrobacterium_tumefaciens_str._C58:0.084846)0.774000:0.080856)0.002000:0.000000)0.000000:0.000000)0.804000:0.068389,114328501_Granulibacter_bethesdensis_CGDNIH1:0.218842)0.549000:0.005075)0.836000:0.098034,(148252242_Bradyrhizobium_sp._BTAi1:0.000000,146343656_Bradyrhizobium_sp._ORS278:0.000000)0.914000:0.188785)0.776000:0.077804)0.874000:0.091041,(28871222_Pseudomonas_syringae_pv._tomato_str:0.121755,91776115_Methylobacillus_flagellatus_KT:0.086111)0.761000:0.071486)0.757000:0.045542,((((171057767_Leptothrix_cholodnii_SP-6:0.084957,124265863_Methylibium_petroleiphilum_PM1:0.180663)0.736000:0.037917,((121603887_Polaromonas_naphthalenivorans_CJ2:0.000000,(91787248_Polaromonas_sp._JS666:0.000000,120612176_Acidovorax_avenae_subsp._citrulli_A:0.166206)0.772000:0.117670)0.758000:0.036253,(89902167_Rhodoferax_ferrireducens_T118:0.145461,121608695_Verminephrobacter_eiseniae_EF01-2:0.152126)0.761000:0.055348)0.781000:0.046418)0.853000:0.102911,71907078_Dechloromonas_aromatica_RCB:0.030209)0.103000:0.035338,119896946_Azoarcus_sp._BH72:0.258729)0.770000:0.076131)0.000000:0.000000)0.755000:0.039954,(((90022618_Saccharophagus_degradans_2-40:0.216771,110834847_Alcanivorax_borkumensis_SK2:0.122618)0.760000:0.101145,120556772_Marinobacter_aquaeolei_VT8:0.073042)0.859000:0.109016,(152994992_Marinomonas_sp._MWYL1:0.212129,110680753_Roseobacter_denitrificans_OCh_114:0.332175)0.714000:0.135457)0.020000:0.000000)0.000000:0.000000)0.804000:0.103778)0.769000:0.086656)0.001000:0.000000,(121997170_Halorhodospira_halophila_SL1:0.198831,((((150004714_Bacteroides_vulgatus_ATCC_8482:0.415861,(150003266_Bacteroides_vulgatus_ATCC_8482:0.000000,150004117_Bacteroides_vulgatus_ATCC_8482:0.000000)0.947000:0.779035)0.778000:0.493550,((121997120_Halorhodospira_halophila_SL1:0.114436,121997145_Halorhodospira_halophila_SL1:0.126514)0.752000:0.101612,((((83592836_Rhodospirillum_rubrum_ATCC_11170:0.161964,148243694_Acidiphilium_cryptum_JF-5:0.281382)0.682000:0.061845,(((171057985_Leptothrix_cholodnii_SP-6:0.000000,148257613_Bradyrhizobium_sp._BTAi1:0.566081)0.911000:0.192671,(171060764_Leptothrix_cholodnii_SP-6:0.077607,(124266342_Methylibium_petroleiphilum_PM1:0.185407,110835378_Alcanivorax_borkumensis_SK2:0.357912)0.727000:0.128142)0.235000:0.072256)0.617000:0.044993,(154254036_Parvibaculum_lavamentivorans_DS-1:0.067016,(154252774_Parvibaculum_lavamentivorans_DS-1:0.002029,146284529_Enterobacter_sp._638:0.300857)0.759000:0.055820)0.874000:0.185174)0.800000:0.099557)0.784000:0.081957,146306796_Pseudomonas_mendocina_ymp:0.275195)0.000000:0.000000,((((((((((((163851353_Methylobacterium_extorquens_PA1:0.062177,170741130_Methylobacterium_sp._4-46:0.103630)0.733000:0.056725,((((126643309_Acinetobacter_baumannii_ATCC_17978:0.000000,169794381_Acinetobacter_baumannii:0.000000)0.000000:0.000000,(169634737_Acinetobacter_baumannii:0.000000,50086428_Acinetobacter_sp._ADP1:0.000000)0.000000:0.000000)0.906000:0.264778,56696389_Silicibacter_pomeroyi_DSS-3:0.080888)0.439000:0.146301,170749919_Methylobacterium_radiotolerans_JCM_:0.146968)0.554000:0.148024)0.751000:0.091659,13471220_Mesorhizobium_loti_MAFF303099:0.067275)0.790000:0.073464,(120553830_Marinobacter_aquaeolei_VT8:0.250580,83647745_Hahella_chejuensis_KCTC_2396:0.026303)0.876000:0.113836)0.000000:0.000000,(148553622_Sphingomonas_wittichii_RW1:0.131174,((((71279587_Colwellia_psychrerythraea_34H:0.037096,((157376271_Shewanella_sediminis_HAW-EB3:0.000000,127513541_Shewanella_loihica_PV-4:0.040173)0.805000:0.124414,71279659_Colwellia_psychrerythraea_34H:0.228472)0.779000:0.095422)0.900000:0.093141,114563004_Shewanella_frigidimarina_NCIMB_400:0.000000)0.979000:0.189589,(((77748761_Xanthomonas_axonopodis_pv._citri_st:0.000000,((78049848_Xanthomonas_campestris_pv._vesicato:0.000000,84621965_Xanthomonas_oryzae_pv._oryzae_MAFF_:0.000000)0.000000:0.000000,(122879009_Xanthomonas_oryzae_pv._oryzae_KACC1:0.000000,(66770463_Xanthomonas_campestris_pv._campestr:0.000000,21233498_Xanthomonas_campestris_pv._campestr:0.000000)0.000000:0.000000)0.000000:0.000000)0.000000:0.000000)0.984000:0.344741,((((15597172_Pseudomonas_aeruginosa_PAO1:0.000000,(116049927_Pseudomonas_aeruginosa_UCBPP-PA14:0.000000,152986162_Pseudomonas_aeruginosa_PA7:0.000000)0.000000:0.000000)0.726000:0.039955,(((71281169_Colwellia_psychrerythraea_34H:0.073800,119946177_Psychromonas_ingrahamii_37:0.034894)0.000000:0.000000,109898190_Pseudoalteromonas_atlantica_T6c:0.000000)0.579000:0.013990,170726596_Shewanella_woodyi_ATCC_51908:0.102397)0.937000:0.177187)0.000000:0.000000,(70729572_Pseudomonas_fluorescens_Pf-5:0.000004,(((148547393_Pseudomonas_putida_F1:0.000000,167034136_Pseudomonas_putida_GB-1:0.000000)0.517000:0.000000,26989383_Pseudomonas_putida_KT2440:0.037697)0.917000:0.167372,((((26989402_Pseudomonas_putida_KT2440:0.040351,(148548289_Pseudomonas_putida_F1:0.000000,167034117_Pseudomonas_putida_GB-1:0.000000)0.452000:0.000000)0.745000:0.042819,((116049943_Pseudomonas_aeruginosa_UCBPP-PA14:0.000000,(15597188_Pseudomonas_aeruginosa_PAO1:0.000000,152985166_Pseudomonas_aeruginosa_PA7:0.000000)0.000000:0.000000)0.485000:0.000000,146282436_Pseudomonas_stutzeri_A1501:0.126118)0.861000:0.086028)0.840000:0.080397,70729594_Pseudomonas_fluorescens_Pf-5:0.000000)0.582000:0.010302,146307000_Pseudomonas_mendocina_ymp:0.125748)0.890000:0.124198)0.366000:0.052309)0.769000:0.072153)0.751000:0.038307,146282344_Pseudomonas_stutzeri_A1501:0.000000)0.845000:0.152667)0.593000:0.017384,((56461252_Idiomarina_loihiensis_L2TR:0.147328,((109898302_Pseudoalteromonas_atlantica_T6c:0.077737,110835016_Alcanivorax_borkumensis_SK2:0.251344)0.722000:0.041810,(((((120598477_Shewanella_sp._W3-18-1:0.000000,146293444_Shewanella_putrefaciens_CN-32:0.000000)0.538000:0.000000,((127512463_Shewanella_loihica_PV-4:0.085745,119775213_Shewanella_amazonensis_SB2B:0.000000)0.791000:0.041549,((113970696_Shewanella_sp._MR-4:0.000000,(114047925_Shewanella_sp._MR-7:0.000000,117920965_Shewanella_sp._ANA-3:0.000000)0.000000:0.000000)0.852000:0.036262,24374283_Shewanella_oneidensis_MR-1:0.000000)0.778000:0.036480)0.791000:0.035442)0.002000:0.000000,114562647_Shewanella_frigidimarina_NCIMB_400:0.174187)0.592000:0.034281,(153000274_Shewanella_baltica_OS185:0.000000,(126173982_Shewanella_baltica_OS155:0.000000,(160874907_Shewanella_baltica_OS195:0.000000,157375003_Shewanella_sediminis_HAW-EB3:0.000000)0.000000:0.000000)0.000000:0.000000)0.555000:0.000000)0.000000:0.000000,((157962378_Shewanella_pealeana_ATCC_700345:0.000000,167623629_Shewanella_halifaxensis_HAW-EB4:0.000000)0.846000:0.068179,170727069_Shewanella_woodyi_ATCC_51908:0.008982)0.934000:0.071698)0.957000:0.239309)0.749000:0.042798)0.745000:0.036245,((((147675339_Vibrio_cholerae_O395:0.000000,15640331_Vibrio_cholerae_O1_biovar_eltor_str:0.000000)0.853000:0.032931,(156972532_Vibrio_harveyi_ATCC_BAA-1116:0.000000,28899648_Vibrio_parahaemolyticus_RIMD_221063:0.000000)0.842000:0.032600)0.000000:0.000000,(XX_VfuA00062_:0.000000,(37681313_Vibrio_vulnificus_YJ016:0.000000,27364643_Vibrio_vulnificus_CMCP6:0.000000)0.000000:0.000000)0.554000:0.000000)0.757000:0.035519,(((117621496_Aeromonas_hydrophila_subsp._hydroph:0.119666,(59712986_Vibrio_fischeri_ES114:0.000000,54310465_Photobacterium_profundum_SS9:0.153138)0.722000:0.036818)0.003000:0.000000,(((114046173_Shewanella_sp._MR-7:0.000000,(113971615_Shewanella_sp._MR-4:0.000000,117921897_Shewanella_sp._ANA-3:0.000000)0.000000:0.000000)0.482000:0.000000,114564330_Shewanella_frigidimarina_NCIMB_400:0.083550)0.022000:0.000000,119773663_Shewanella_amazonensis_SB2B:0.080735)0.919000:0.117694)0.780000:0.057644,((77457887_Pseudomonas_fluorescens_PfO-1:0.000000,((70731759_Pseudomonas_fluorescens_Pf-5:0.000000,((116051285_Pseudomonas_aeruginosa_UCBPP-PA14:0.000000,(15598467_Pseudomonas_aeruginosa_PAO1:0.000000,152987761_Pseudomonas_aeruginosa_PA7:0.000000)0.000000:0.000000)0.783000:0.039446,146283116_Pseudomonas_stutzeri_A1501:0.038721)0.780000:0.035186)0.498000:0.035164,(71279574_Colwellia_psychrerythraea_34H:0.177970,(148549231_Pseudomonas_putida_F1:0.000000,(26988427_Pseudomonas_putida_KT2440:0.000000,(167032304_Pseudomonas_putida_GB-1:0.000000,(170720436_Pseudomonas_putida_W619:0.000000,104780589_Pseudomonas_entomophila_L48:0.000000)0.000000:0.000000)0.000000:0.000000)0.000000:0.000000)0.781000:0.065828)0.787000:0.083176)0.553000:0.000000)0.051000:0.000000,(71736315_Pseudomonas_syringae_pv._phaseolico:0.000000,(66044830_Pseudomonas_syringae_pv._syringae_B:0.000000,28871052_Pseudomonas_syringae_pv._tomato_str:0.000000)0.838000:0.037727)0.792000:0.036769)0.778000:0.022640)0.791000:0.027451)0.000000:0.000000)0.829000:0.035423)0.770000:0.022123)0.725000:0.014557,(87200640_Novosphingobium_aromaticivorans_DSM:0.188495,((((170741439_Methylobacterium_sp._4-46:0.000000,((154244016_Xanthobacter_autotrophicus_Py2:0.000000,((153007754_Ochrobactrum_anthropi_ATCC_49188:0.000000,(((161618299_Brucella_canis_ATCC_23365:0.000000,(23501223_Brucella_suis_1330:0.000000,163842603_Brucella_suis_ATCC_23445:0.000000)0.000000:0.000000)0.874000:0.040841,(62289310_Brucella_abortus_biovar_1_str._9-94:0.000000,(82699240_Brucella_melitensis_biovar_Abortus_:0.000000,(189023563_Brucella_abortus_S19:0.000000,17987889_Brucella_melitensis_16M:0.000000)0.000000:0.000000)0.000000:0.000000)0.559000:0.000000)0.614000:0.017870,(110632452_Mesorhizobium_sp._BNC1:0.039153,13474737_Mesorhizobium_loti_MAFF303099:0.141569)0.925000:0.178892)0.742000:0.065720)0.862000:0.167012,((15964306_Sinorhizobium_meliloti_1021:0.036817,150395392_Sinorhizobium_medicae_WSM419:0.000000)0.000000:0.000000,((116250372_Rhizobium_leguminosarum_bv._viciae_:0.000000,86356219_Rhizobium_etli_CFN_42:0.000000)0.926000:0.034635,15887876_Agrobacterium_tumefaciens_str._C58:0.025398)0.924000:0.016992)0.854000:0.150809)0.889000:0.196067)0.247000:0.028638,158425547_Azorhizobium_caulinodans_ORS_571:0.049404)0.880000:0.081900)0.884000:0.208474,((146343444_Bradyrhizobium_sp._ORS278:0.000000,148252442_Bradyrhizobium_sp._BTAi1:0.000000)0.860000:0.042643,(27376310_Bradyrhizobium_japonicum_USDA_110:0.000000,(115526774_Rhodopseudomonas_palustris_BisA53:0.028862,(((86751662_Rhodopseudomonas_palustris_HaA2:0.000000,39933930_Rhodopseudomonas_palustris_CGA009:0.000000)0.464000:0.000000,91975317_Rhodopseudomonas_palustris_BisB5:0.040338)0.659000:0.040123,(90426294_Rhodopseudomonas_palustris_BisB18:0.000000,92115905_Nitrobacter_hamburgensis_X14:0.040169)0.000000:0.000000)0.691000:0.012257)0.920000:0.087054)0.000000:0.000000)0.823000:0.150179)0.834000:0.154986,92112997_Chromohalobacter_salexigens_DSM_304:0.007335)0.677000:0.011868,(159045216_Dinoroseobacter_shibae_DFL_12:0.074606,(121592446_Acidovorax_sp._JS42:0.036548,(((((58580738_Xanthomonas_oryzae_pv._oryzae_KACC1:0.000000,84622669_Xanthomonas_oryzae_pv._oryzae_MAFF_:0.000000)0.000000:0.000000,78049157_Xanthomonas_campestris_pv._vesicato:0.000000)0.858000:0.036696,(21244198_Xanthomonas_axonopodis_pv._citri_st:0.000000,(21232777_Xanthomonas_campestris_pv._campestr:0.000000,66767151_Xanthomonas_campestris_pv._campestr:0.000000)0.000000:0.000000)0.514000:0.000000)0.783000:0.035283,(28198192_Xylella_fastidiosa_Temecula1:0.000000,(182680827_Xylella_fastidiosa_M23:0.000000,(170729511_Xylella_fastidiosa_M12:0.000000,15837575_Xylella_fastidiosa_9a5c:0.000000)0.000000:0.000000)0.000000:0.000000)0.907000:0.079743)0.796000:0.037295,160898363_Delftia_acidovorans_SPH-1:0.000000)0.001000:0.000000)0.932000:0.222555)0.270000:0.059029)0.855000:0.111151)0.002000:0.000000)0.001000:0.000000)0.888000:0.117014)0.748000:0.039214,((27382127_Bradyrhizobium_japonicum_USDA_110:0.133541,(170745124_Methylobacterium_radiotolerans_JCM_:0.069421,(121605582_Polaromonas_naphthalenivorans_CJ2:0.200587,94313777_Ralstonia_metallidurans_CH34:0.266561)0.000000:0.000000)0.896000:0.146294)0.058000:0.000000,148257278_Bradyrhizobium_sp._BTAi1:0.168685)0.776000:0.065021)0.784000:0.042606,(((74318589_Thiobacillus_denitrificans_ATCC_252:0.038828,83643207_Hahella_chejuensis_KCTC_2396:0.152423)0.756000:0.050338,((134292078_Burkholderia_vietnamiensis_G4:0.000000,161520266_Burkholderia_multivorans_ATCC_17616:0.085895)0.839000:0.087823,(15890187_Agrobacterium_tumefaciens_str._C58:0.008590,90021217_Saccharophagus_degradans_2-40:0.441038)0.333000:0.220316)0.836000:0.094361)0.557000:0.010402,110632701_Mesorhizobium_sp._BNC1:0.105397)0.787000:0.064465)0.000000:0.000000,((83312657_Magnetospirillum_magneticum_AMB-1:0.124137,119898653_Azoarcus_sp._BH72:0.121099)0.689000:0.040857,83594267_Rhodospirillum_rubrum_ATCC_11170:0.176029)0.304000:0.050951)0.731000:0.039837,((((114571242_Maricaulis_maris_MCS10:0.286507,116694521_Ralstonia_eutropha_H16:0.094936)0.712000:0.065639,78060781_Burkholderia_sp._383:0.041075)0.797000:0.087955,170747868_Methylobacterium_radiotolerans_JCM_:0.186042)0.698000:0.032981,171058258_Leptothrix_cholodnii_SP-6:0.038432)0.775000:0.035405)0.728000:0.033464,((((((((70732243_Pseudomonas_fluorescens_Pf-5:0.038927,146309055_Pseudomonas_mendocina_ymp:0.091473)0.001000:0.000000,(77459475_Pseudomonas_fluorescens_PfO-1:0.000000,((116049342_Pseudomonas_aeruginosa_UCBPP-PA14:0.000000,(15596593_Pseudomonas_aeruginosa_PAO1:0.000000,152985408_Pseudomonas_aeruginosa_PA7:0.000000)0.000000:0.000000)0.543000:0.000000,(((28868116_Pseudomonas_syringae_pv._tomato_str:0.043325,71735075_Pseudomonas_syringae_pv._phaseolico:0.000000)0.966000:0.179990,71737389_Pseudomonas_syringae_pv._phaseolico:0.000000)0.519000:0.038935,28868118_Pseudomonas_syringae_pv._tomato_str:0.000000)0.895000:0.080294)0.693000:0.037886)0.728000:0.036234)0.117000:0.039294,104782131_Pseudomonas_entomophila_L48:0.076259)0.756000:0.039928,119387053_Paracoccus_denitrificans_PD1222:0.130315)0.883000:0.087360,((152982497_Janthinobacterium_sp._Marseille:0.098740,121603023_Polaromonas_naphthalenivorans_CJ2:0.217972)0.742000:0.070828,((119899727_Azoarcus_sp._BH72:0.000000,56477575_Azoarcus_sp._EbN1:0.071676)0.907000:0.088415,((((113868998_Ralstonia_eutropha_H16:0.041586,94311813_Ralstonia_metallidurans_CH34:0.040017)0.000000:0.000000,73542428_Ralstonia_eutropha_JMP134:0.097955)0.945000:0.187484,17547175_Ralstonia_solanacearum_GMI1000:0.000000)0.968000:0.238547,(((146338538_Bradyrhizobium_sp._ORS278:0.210604,27375440_Bradyrhizobium_japonicum_USDA_110:0.000000)0.979000:0.274666,91786899_Polaromonas_sp._JS666:0.067607)0.852000:0.179170,(71905907_Dechloromonas_aromatica_RCB:0.082060,(89900823_Rhodoferax_ferrireducens_T118:0.075440,121592984_Acidovorax_sp._JS42:0.090434)0.739000:0.037223)0.718000:0.032035)0.721000:0.028280)0.598000:0.024938)0.000000:0.000000)0.742000:0.033833)0.794000:0.039361,(145588750_Polynucleobacter_sp._QLW-P1DMWA-1:0.302769,((56461105_Idiomarina_loihiensis_L2TR:0.121751,(152995453_Marinomonas_sp._MWYL1:0.049302,77359540_Pseudoalteromonas_haloplanktis_TAC1:0.192029)0.829000:0.140256)0.759000:0.086466,109896851_Pseudoalteromonas_atlantica_T6c:0.141165)0.922000:0.236693)0.537000:0.019408)0.000000:0.000000,(83595085_Rhodospirillum_rubrum_ATCC_11170:0.114359,152982821_Janthinobacterium_sp._Marseille:0.175642)0.580000:0.068626)0.000000:0.000000,(83648200_Hahella_chejuensis_KCTC_2396:0.000000,24374817_Shewanella_oneidensis_MR-1:0.522683)0.840000:0.362827)0.909000:0.119367)0.754000:0.039644,(154244942_Xanthobacter_autotrophicus_Py2:0.156193,(((((((((77463147_Rhodobacter_sphaeroides_2.4.1:0.000000,(126462019_Rhodobacter_sphaeroides_ATCC_17029:0.000000,146277967_Rhodobacter_sphaeroides_ATCC_17025:0.000000)0.000000:0.000000)0.869000:0.118582,119385082_Paracoccus_denitrificans_PD1222:0.051783)0.811000:0.074684,(150376099_Sinorhizobium_medicae_WSM419:0.000000,16263912_Sinorhizobium_meliloti_1021:0.036253)0.897000:0.117651)0.769000:0.044909,(83310533_Magnetospirillum_magneticum_AMB-1:0.271327,83593393_Rhodospirillum_rubrum_ATCC_11170:0.207056)0.753000:0.090744)0.001000:0.000000,(110678228_Roseobacter_denitrificans_OCh_114:0.239401,159043022_Dinoroseobacter_shibae_DFL_12:0.000000)0.881000:0.077927)0.771000:0.038962,((146277187_Rhodobacter_sphaeroides_ATCC_17025:0.000000,(77463438_Rhodobacter_sphaeroides_2.4.1:0.000000,126462294_Rhodobacter_sphaeroides_ATCC_17029:0.000000)0.000000:0.000000)0.904000:0.189678,77361851_Pseudoalteromonas_haloplanktis_TAC1:0.154571)0.861000:0.139917)0.001000:0.000000,27381000_Bradyrhizobium_japonicum_USDA_110:0.000000)0.883000:0.082663,83644488_Hahella_chejuensis_KCTC_2396:0.306044)0.000000:0.000000,83647759_Hahella_chejuensis_KCTC_2396:0.244923)0.798000:0.069429)0.001000:0.000000)0.002000:0.000000,91778296_Burkholderia_xenovorans_LB400:0.073884)0.723000:0.041117)0.891000:0.150125)0.660000:0.050772)0.001000:0.000000,(182435454_Streptomyces_griseus_subsp._griseus:0.000000,(46198771_Thermus_thermophilus_HB27:0.000000,55980784_Thermus_thermophilus_HB8:0.000000)0.993000:0.527344)0.903000:0.158291)0.785000:0.068490,((((111224675_Frankia_alni_ACN14a:0.027607,158312456_Frankia_sp._EAN1pec:0.269934)0.765000:0.107855,86741969_Frankia_sp._CcI3:0.178318)0.804000:0.151575,(((120612997_Acidovorax_avenae_subsp._citrulli_A:0.128799,(157371825_Serratia_proteamaculans_568:0.179393,116694475_Ralstonia_eutropha_H16:0.021319)0.686000:0.400112)0.810000:0.148760,160901412_Delftia_acidovorans_SPH-1:0.220437)0.746000:0.089398,(170780902_Clavibacter_michiganensis_subsp._se:0.174404,50841609_Propionibacterium_acnes_KPA171202:0.196625)0.872000:0.350665)0.319000:0.048987)0.549000:0.006521,121998928_Halorhodospira_halophila_SL1:0.126893)0.925000:0.192483)0.000000:0.000000)0.934000:0.139730)0.320000:0.174141,((83648896_Hahella_chejuensis_KCTC_2396:0.178410,(120553605_Marinobacter_aquaeolei_VT8:0.000000,(((((((((70732582_Pseudomonas_fluorescens_Pf-5:0.000000,26991379_Pseudomonas_putida_KT2440:0.000000)0.000000:0.000000,148549762_Pseudomonas_putida_F1:0.000000)0.000000:0.000000,170719924_Pseudomonas_putida_W619:0.000000)0.551000:0.000000,((77461028_Pseudomonas_fluorescens_PfO-1:0.040395,104783675_Pseudomonas_entomophila_L48:0.000000)0.000000:0.000000,(146308603_Pseudomonas_mendocina_ymp:0.039864,((66044087_Pseudomonas_syringae_pv._syringae_B:0.000000,(71735260_Pseudomonas_syringae_pv._phaseolico:0.000000,28868185_Pseudomonas_syringae_pv._tomato_str:0.000000)0.000000:0.000000)0.787000:0.038036,(116052872_Pseudomonas_aeruginosa_UCBPP-PA14:0.000000,(15599919_Pseudomonas_aeruginosa_PAO1:0.000000,152986727_Pseudomonas_aeruginosa_PA7:0.000000)0.000000:0.000000)0.798000:0.038872)0.000000:0.000000)0.852000:0.038508)0.557000:0.037995)0.588000:0.038440,167035685_Pseudomonas_putida_GB-1:0.000000)0.462000:0.043779,146283612_Pseudomonas_stutzeri_A1501:0.000000)0.665000:0.069722,110833203_Alcanivorax_borkumensis_SK2:0.183081)0.780000:0.122779,108762122_Myxococcus_xanthus_DK_1622:0.159729)0.575000:0.010992,(90023014_Saccharophagus_degradans_2-40:0.142549,((114319836_Alkalilimnicola_ehrlichei_MLHE-1:0.269157,162450999_Sorangium_cellulosum_So_ce_56:0.221856)0.000000:0.000000,121998672_Halorhodospira_halophila_SL1:0.099280)0.676000:0.043055)0.634000:0.053603)0.928000:0.209815)0.000000:0.000000)0.634000:0.253028,157376870_Shewanella_sediminis_HAW-EB3:1.031213)0.799000:0.218740)0.441000:0.148711,108763401_Myxococcus_xanthus_DK_1622:0.100128)0.809000:0.199160,((153005248_Anaeromyxobacter_sp._Fw109-5:0.523246,108763263_Myxococcus_xanthus_DK_1622:0.393515)0.097000:0.036437,153003674_Anaeromyxobacter_sp._Fw109-5:0.633661)0.529000:0.018372)0.868000:0.238355,162455389_Sorangium_cellulosum_So_ce_56:0.000000)0.999000:0.898633,71905867_Dechloromonas_aromatica_RCB:0.000000)0.217000:0.122749,121606171_Polaromonas_naphthalenivorans_CJ2:0.000000,89901053_Rhodoferax_ferrireducens_T118:0.037296);
