# Supplementary material for: Genome-wide phylogenetic analysis of the pathogenic potential of Vibrio furnissii
Source: Front Microbiol. 2014 Aug 21;5:435. doi: 10.3389/fmicb.2014.00435 (PMC4139957; doi:10.3389/fmicb.2014.00435)
Supplement: Supplementary file 1 [file DataSheet1.ZIP › all_vfu_trees/VfuA00063.afa-gb-o.phylip_phyml_tree.txt]

((((((((((((((((((((((((((((187730033_Shigella_boydii_CDC_3083-94:0.000000,(16130461_Escherichia_coli_str._K-12_substr._:0.000000,(170019181_Escherichia_coli_ATCC_8739:0.000000,(157162011_Escherichia_coli_HS:0.000000,(15803062_Escherichia_coli_O157_H7_EDL933:0.000000,(91211863_Escherichia_coli_UTI89:0.000000,(117624764_Escherichia_coli_APEC_O1:0.000000,(24113865_Shigella_flexneri_2a_str._301:0.000000,(110806467_Shigella_flexneri_5_str._8401:0.000000,82544985_Shigella_boydii_Sb227:0.011270)0.000000:0.000000)0.000000:0.000000)0.000000:0.000000)0.000000:0.000000)0.000000:0.000000)0.000000:0.000000)0.000000:0.000000)0.000000:0.000000)0.000000:0.000000,89109342_Escherichia_coli_W3110:0.000000)0.000000:0.000000,157156907_Escherichia_coli_E24377A:0.000000)0.000000:0.000000,170082146_Escherichia_coli_str._K-12_substr._:0.000000)0.000000:0.000000,74313062_Shigella_sonnei_Ss046:0.000000)0.000000:0.000000,15832656_Escherichia_coli_O157_H7_str._Sakai:0.000000)0.000000:0.000000,110642701_Escherichia_coli_536:0.000000)0.000000:0.000000,26248904_Escherichia_coli_CFT073:0.000000)0.000000:0.000000,30063926_Shigella_flexneri_2a_str._2457T:0.000000)0.000000:0.000000,82777919_Shigella_dysenteriae_Sd197:0.000000)0.736000:0.010206,170684196_Escherichia_coli_SECEC_SMS-3-5:0.012713)0.993000:0.087253,(((((((56412568_Salmonella_enterica_subsp._enterica:0.011734,161502292_Salmonella_enterica_subsp._arizonae:0.000000)0.000000:0.000000,161612679_Salmonella_enterica_subsp._enterica:0.000000)0.000000:0.000000,62181118_Salmonella_enterica_subsp._enterica:0.000000)0.000000:0.000000,29140836_Salmonella_enterica_subsp._enterica:0.000000)0.000000:0.000000,16761467_Salmonella_enterica_subsp._enterica:0.000000)0.000000:0.000000,16765874_Salmonella_typhimurium_LT2:0.000000)0.410000:0.000000,(146312675_Enterobacter_sp._638:0.037157,(152971401_Klebsiella_pneumoniae_subsp._pneumo:0.024752,157144524_Citrobacter_koseri_ATCC_BAA-895:0.011927)0.795000:0.010533)0.763000:0.013003)0.000000:0.000000)0.172000:0.031230,156932911_Enterobacter_sakazakii_ATCC_BAA-894:0.138863)0.854000:0.058792,(50122171_Erwinia_carotovora_subsp._atrosepti:0.094229,37527170_Photorhabdus_luminescens_subsp._lau:0.142032)0.546000:0.053461)0.784000:0.033133,(((16123095_Yersinia_pestis_CO92:0.000000,(22125224_Yersinia_pestis_KIM:0.000000,(45442331_Yersinia_pestis_biovar_Microtus_str:0.000000,(108811397_Yersinia_pestis_Nepal516:0.000000,(108808338_Yersinia_pestis_Antiqua:0.000000,(153950630_Yersinia_pseudotuberculosis_IP_3175:0.000000,(51597182_Yersinia_pseudotuberculosis_IP_3295:0.000000,(170023515_Yersinia_pseudotuberculosis_YPIII:0.000000,(145599520_Yersinia_pestis_Pestoides_F:0.000000,162420990_Yersinia_pestis_Angola:0.000000)0.747000:0.011518)0.000000:0.000000)0.000000:0.000000)0.000000:0.000000)0.000000:0.000000)0.000000:0.000000)0.000000:0.000000)0.000000:0.000000)0.894000:0.034885,123441395_Yersinia_enterocolitica_subsp._ente:0.000000)0.925000:0.106443,157371869_Serratia_proteamaculans_568:0.089968)0.831000:0.064378)0.962000:0.204906,(154685735_Bacillus_amyloliquefaciens_FZB42:0.276467,169828529_Lysinibacillus_sphaericus_C3-41:0.416463)1.000000:0.864431)0.297000:0.052682,((((((83592992_Rhodospirillum_rubrum_ATCC_11170:0.521394,154252945_Parvibaculum_lavamentivorans_DS-1:0.303105)0.863000:0.174587,((154248032_Xanthobacter_autotrophicus_Py2:0.304873,158423835_Azorhizobium_caulinodans_ORS_571:0.257238)0.878000:0.225986,((167645712_Caulobacter_sp._K31:0.132491,16125728_Caulobacter_crescentus_CB15:0.137864)0.979000:0.374400,114570555_Maricaulis_maris_MCS10:0.466476)0.935000:0.271005)0.818000:0.157448)0.820000:0.174063,((157373158_Shewanella_sediminis_HAW-EB3:0.492736,13470961_Mesorhizobium_loti_MAFF303099:0.783275)0.544000:0.224343,((116252409_Rhizobium_leguminosarum_bv._viciae_:0.061712,86357966_Rhizobium_etli_CFN_42:0.023423)0.972000:0.303465,(150396766_Sinorhizobium_medicae_WSM419:0.000000,15965588_Sinorhizobium_meliloti_1021:0.069059)0.975000:0.306753)0.986000:0.428870)0.785000:0.116397)0.838000:0.097501,(((((165975615_Actinobacillus_pleuropneumoniae_ser:0.010675,126207647_Actinobacillus_pleuropneumoniae_L20:0.000000)0.891000:0.094264,33151617_Haemophilus_ducreyi_35000HP:0.124992)0.990000:0.313388,152979423_Actinobacillus_succinogenes_130Z:0.282541)0.686000:0.061810,((((148827462_Haemophilus_influenzae_PittGG:0.033852,68248916_Haemophilus_influenzae_86-028NP:0.022341)0.000000:0.000000,16272263_Haemophilus_influenzae_Rd_KW20:0.000000)0.443000:0.011098,148825412_Haemophilus_influenzae_PittEE:0.000000)0.977000:0.245168,(52425853_Mannheimia_succiniciproducens_MBEL5:0.209254,(15601959_Pasteurella_multocida_subsp._multoc:0.087693,(113461427_Haemophilus_somnus_129PT:0.000000,170718468_Haemophilus_somnus_2336:0.000000)1.000000:0.446696)0.911000:0.089775)0.800000:0.052836)0.956000:0.235457)0.892000:0.135745,119944602_Psychromonas_ingrahamii_37:0.360917)0.888000:0.167610)0.230000:0.057841,((((91976113_Rhodopseudomonas_palustris_BisB5:0.035683,86748749_Rhodopseudomonas_palustris_HaA2:0.064850)0.936000:0.091346,39937026_Rhodopseudomonas_palustris_CGA009:0.086674)0.914000:0.109518,(115523488_Rhodopseudomonas_palustris_BisA53:0.135879,(90422961_Rhodopseudomonas_palustris_BisB18:0.109022,27381007_Bradyrhizobium_japonicum_USDA_110:0.354934)0.537000:0.049711)0.899000:0.092861)0.760000:0.062134,(146341952_Bradyrhizobium_sp._ORS278:0.040559,148256839_Bradyrhizobium_sp._BTAi1:0.060761)0.976000:0.229147)0.997000:0.387152)0.849000:0.126585,((54310466_Photobacterium_profundum_SS9:0.243173,59712987_Vibrio_fischeri_ES114:0.115775)0.420000:0.034939,((15640330_Vibrio_cholerae_O1_biovar_eltor_str:0.000000,147674927_Vibrio_cholerae_O395:0.000000)0.877000:0.049331,(((156972534_Vibrio_harveyi_ATCC_BAA-1116:0.032321,28899649_Vibrio_parahaemolyticus_RIMD_221063:0.052716)0.957000:0.077039,(37681314_Vibrio_vulnificus_YJ016:0.000000,27364642_Vibrio_vulnificus_CMCP6:0.000000)0.950000:0.057085)0.874000:0.040696,XX_VfuA00063_:0.084311)0.138000:0.025330)0.900000:0.082691)0.975000:0.171038)0.418000:0.044017)0.847000:0.092104,(117620719_Aeromonas_hydrophila_subsp._hydroph:0.011736,145300214_Aeromonas_salmonicida_subsp._salmon:0.000000)0.992000:0.283422)0.795000:0.080404,83311379_Magnetospirillum_magneticum_AMB-1:0.427706)0.690000:0.076079,(152984315_Pseudomonas_aeruginosa_PA7:0.059336,(15597264_Pseudomonas_aeruginosa_PAO1:0.011661,116050017_Pseudomonas_aeruginosa_UCBPP-PA14:0.000000)0.000000:0.000301)1.000000:0.795845)0.944000:0.306113,158522686_Desulfococcus_oleovorans_Hxd3:0.622294)0.778000:0.083818,((121998592_Halorhodospira_halophila_SL1:0.315679,114320383_Alkalilimnicola_ehrlichei_MLHE-1:0.113911)0.958000:0.237981,((91776488_Methylobacillus_flagellatus_KT:0.453688,((((15596879_Pseudomonas_aeruginosa_PAO1:0.000000,116049631_Pseudomonas_aeruginosa_UCBPP-PA14:0.000000)0.956000:0.048768,152985764_Pseudomonas_aeruginosa_PA7:0.000000)0.895000:0.063733,(((167032421_Pseudomonas_putida_GB-1:0.011630,26988561_Pseudomonas_putida_KT2440:0.012308)0.889000:0.036566,104780707_Pseudomonas_entomophila_L48:0.060320)0.293000:0.013975,170720625_Pseudomonas_putida_W619:0.000000)0.969000:0.100854)0.891000:0.077977,146282773_Pseudomonas_stutzeri_A1501:0.067680)0.908000:0.172888)0.608000:0.072045,77166255_Nitrosococcus_oceani_ATCC_19707:0.289011)0.833000:0.099638)0.796000:0.062386)0.313000:0.044062,120554487_Marinobacter_aquaeolei_VT8:0.333511)0.795000:0.131815,78485878_Thiomicrospira_crunogena_XCL-2:0.408697)0.489000:0.120244,117926541_Magnetococcus_sp._MC-1:0.568795)0.760000:0.151346,((((((170727356_Shewanella_woodyi_ATCC_51908:0.015992,157374778_Shewanella_sediminis_HAW-EB3:0.057848)0.964000:0.106756,127513343_Shewanella_loihica_PV-4:0.037473)0.923000:0.082095,119775293_Shewanella_amazonensis_SB2B:0.181533)0.867000:0.050707,((((146293546_Shewanella_putrefaciens_CN-32:0.000000,120598376_Shewanella_sp._W3-18-1:0.000000)0.766000:0.012043,(153001284_Shewanella_baltica_OS185:0.000000,(160875955_Shewanella_baltica_OS195:0.000000,126174958_Shewanella_baltica_OS155:0.000000)0.000000:0.000000)0.877000:0.023613)0.857000:0.034123,(114046988_Shewanella_sp._MR-7:0.000000,(113969759_Shewanella_sp._MR-4:0.000000,(117919918_Shewanella_sp._ANA-3:0.011240,24374599_Shewanella_oneidensis_MR-1:0.000000)0.000000:0.000000)0.000000:0.000000)0.894000:0.037281)0.886000:0.058886,91792895_Shewanella_denitrificans_OS217:0.143497)0.332000:0.019956)0.816000:0.074309,(167624578_Shewanella_halifaxensis_HAW-EB4:0.031987,157962408_Shewanella_pealeana_ATCC_700345:0.041541)0.121000:0.025601)0.549000:0.114947,114563832_Shewanella_frigidimarina_NCIMB_400:0.143558)0.989000:0.477745)0.984000:0.418386,50085014_Acinetobacter_sp._ADP1:0.218053)0.875000:0.189268,126642058_Acinetobacter_baumannii_ATCC_17978:0.000000,169795641_Acinetobacter_baumannii:0.034434);
