# Supplementary material for: Genome-wide phylogenetic analysis of the pathogenic potential of Vibrio furnissii
Source: Front Microbiol. 2014 Aug 21;5:435. doi: 10.3389/fmicb.2014.00435 (PMC4139957; doi:10.3389/fmicb.2014.00435)
Supplement: Supplementary file 1 [file DataSheet1.ZIP › all_vfu_trees/VfuA00064.afa-gb-o.phylip_phyml_tree.txt]

((((((((((((((34498400_Chromobacterium_violaceum_ATCC_1247:0.387771,83591973_Rhodospirillum_rubrum_ATCC_11170:0.371701)0.646000:0.029603,(154246371_Xanthobacter_autotrophicus_Py2:0.113654,119387832_Paracoccus_denitrificans_PD1222:0.180114)0.946000:0.142108)0.433000:0.068020,89902543_Rhodoferax_ferrireducens_T118:0.310285)0.716000:0.036206,(((171059185_Leptothrix_cholodnii_SP-6:0.188572,160901391_Delftia_acidovorans_SPH-1:0.289518)0.855000:0.081647,145588724_Polynucleobacter_sp._QLW-P1DMWA-1:0.379293)0.207000:0.043179,121603394_Polaromonas_naphthalenivorans_CJ2:0.172117)0.895000:0.094231)0.895000:0.078795,((((54310467_Photobacterium_profundum_SS9:0.127883,((((156972535_Vibrio_harveyi_ATCC_BAA-1116:0.053155,28899650_Vibrio_parahaemolyticus_RIMD_221063:0.000000)0.859000:0.053830,59712988_Vibrio_fischeri_ES114:0.198427)0.814000:0.071860,((15640328_Vibrio_cholerae_O1_biovar_eltor_str:0.000000,147673827_Vibrio_cholerae_O395:0.000000)0.980000:0.073409,XX_VfuA00064_:0.056605)0.839000:0.030697)0.400000:0.027023,(27364641_Vibrio_vulnificus_CMCP6:0.000000,37681315_Vibrio_vulnificus_YJ016:0.000000)0.948000:0.088174)0.816000:0.056644)0.907000:0.140831,((117617785_Aeromonas_hydrophila_subsp._hydroph:0.066484,145298880_Aeromonas_salmonicida_subsp._salmon:0.126435)0.968000:0.208009,((116051229_Pseudomonas_aeruginosa_UCBPP-PA14:0.000000,15598429_Pseudomonas_aeruginosa_PAO1:0.000000)0.844000:0.067926,152984982_Pseudomonas_aeruginosa_PA7:0.043432)0.994000:0.253494)0.216000:0.065146)0.817000:0.095421,(110835018_Alcanivorax_borkumensis_SK2:0.285188,92113001_Chromohalobacter_salexigens_DSM_304:0.190679)0.854000:0.122067)0.829000:0.080926,((71064967_Psychrobacter_arcticus_273-4:0.025405,93005268_Psychrobacter_cryohalolentis_K5:0.011376)0.951000:0.178779,148652366_Psychrobacter_sp._PRwf-1:0.092223)0.999000:0.452390)0.782000:0.066081)0.861000:0.083459,(157736759_Arcobacter_butzleri_RM4018:0.422539,(157736765_Arcobacter_butzleri_RM4018:0.252398,((78777650_Sulfurimonas_denitrificans_DSM_1251:0.254141,152990272_Nitratiruptor_sp._SB155-2:0.345701)0.857000:0.112821,152992739_Sulfurovum_sp._NBC37-1:0.192623)0.896000:0.141044)0.031000:0.074990)0.800000:0.102947)0.829000:0.061823,((170738413_Methylobacterium_sp._4-46:0.330574,78485463_Thiomicrospira_crunogena_XCL-2:0.339462)0.140000:0.064758,27379227_Bradyrhizobium_japonicum_USDA_110:0.337483)0.635000:0.063156)0.569000:0.013151,34557014_Wolinella_succinogenes_DSM_1740:0.361461)0.927000:0.152470,15607061_Aquifex_aeolicus_VF5:0.530829)0.892000:0.122965,(((78355676_Desulfovibrio_desulfuricans_G20:0.473687,((86157197_Anaeromyxobacter_dehalogenans_2CP-C:0.150883,((((((153006663_Anaeromyxobacter_sp._Fw109-5:0.112917,153005997_Anaeromyxobacter_sp._Fw109-5:0.386082)0.982000:0.175894,86159579_Anaeromyxobacter_dehalogenans_2CP-C:0.149444)0.702000:0.039036,86160113_Anaeromyxobacter_dehalogenans_2CP-C:0.297695)0.180000:0.043545,153005998_Anaeromyxobacter_sp._Fw109-5:0.132427)0.662000:0.022170,153006662_Anaeromyxobacter_sp._Fw109-5:0.138003)0.994000:0.203819,153003687_Anaeromyxobacter_sp._Fw109-5:0.169694)0.355000:0.019834)0.960000:0.186051,(55980786_Thermus_thermophilus_HB8:0.000000,46198773_Thermus_thermophilus_HB27:0.000000)0.995000:0.290683)0.934000:0.137024)0.788000:0.049864,153006867_Anaeromyxobacter_sp._Fw109-5:0.439761)0.780000:0.061587,((((120436250_Gramella_forsetii_KT0803:0.193059,146300235_Flavobacterium_johnsoniae_UW101:0.172154)0.547000:0.219364,150025026_Flavobacterium_psychrophilum_JIP02_:0.916172)0.951000:0.360116,((78186871_Pelodictyon_luteolum_DSM_273:0.113823,145219711_Prosthecochloris_vibrioformis_DSM_2:0.148245)0.867000:0.090543,21673864_Chlorobium_tepidum_TLS:0.168912)0.839000:0.111799)0.963000:0.223274,((((78043289_Carboxydothermus_hydrogenoformans_Z:0.547535,169832143_Candidatus_Desulforudis_audaxviator:0.309739)0.868000:0.087353,169831720_Candidatus_Desulforudis_audaxviator:0.197728)0.252000:0.032869,167628538_Heliobacterium_modesticaldum_Ice1:0.534690)0.978000:0.199290,(((((((71279770_Colwellia_psychrerythraea_34H:0.247207,(((77464146_Rhodobacter_sphaeroides_2.4.1:0.017759,126462989_Rhodobacter_sphaeroides_ATCC_17029:0.000000)0.787000:0.014484,146276558_Rhodobacter_sphaeroides_ATCC_17025:0.059521)0.825000:0.058461,((159046097_Dinoroseobacter_shibae_DFL_12:0.095552,((56696685_Silicibacter_pomeroyi_DSS-3:0.061785,99078638_Silicibacter_sp._TM1040:0.110771)0.801000:0.044035,110678448_Roseobacter_denitrificans_OCh_114:0.121479)0.546000:0.031675)0.674000:0.005198,119387278_Paracoccus_denitrificans_PD1222:0.164847)0.009000:0.052086)0.999000:0.337987)0.000000:0.000000,117924350_Magnetococcus_sp._MC-1:0.384853)0.705000:0.050154,((((146309557_Pseudomonas_mendocina_ymp:0.196982,114319998_Alkalilimnicola_ehrlichei_MLHE-1:0.168994)0.727000:0.042883,92113106_Chromohalobacter_salexigens_DSM_304:0.130268)0.889000:0.073759,(120553209_Marinobacter_aquaeolei_VT8:0.200262,((((((((114562986_Shewanella_frigidimarina_NCIMB_400:0.061928,119944726_Psychromonas_ingrahamii_37:0.039165)0.862000:0.029522,157375458_Shewanella_sediminis_HAW-EB3:0.050058)0.879000:0.034350,59713120_Vibrio_fischeri_ES114:0.012383)0.968000:0.071054,(28898499_Vibrio_parahaemolyticus_RIMD_221063:0.055399,156974739_Vibrio_harveyi_ATCC_BAA-1116:0.064545)0.962000:0.052408)0.757000:0.010733,((((37680284_Vibrio_vulnificus_YJ016:0.000000,27365570_Vibrio_vulnificus_CMCP6:0.000000)0.992000:0.094293,156974174_Vibrio_harveyi_ATCC_BAA-1116:0.018024)0.196000:0.020005,28898676_Vibrio_parahaemolyticus_RIMD_221063:0.007441)0.949000:0.047508,(54309682_Photobacterium_profundum_SS9:0.043977,((147674424_Vibrio_cholerae_O395:0.009108,15641304_Vibrio_cholerae_O1_biovar_eltor_str:0.000000)0.999000:0.130742,127510986_Shewanella_loihica_PV-4:0.020600)0.762000:0.023081)0.713000:0.013919)0.932000:0.034602)0.000000:0.000000,51244818_Desulfotalea_psychrophila_LSv54:0.129269)0.620000:0.037018,77360377_Pseudoalteromonas_haloplanktis_TAC1:0.184262)0.940000:0.093364,(109898819_Pseudoalteromonas_atlantica_T6c:0.162602,56460527_Idiomarina_loihiensis_L2TR:0.071950)0.889000:0.067988)0.801000:0.040638)0.180000:0.027757)0.975000:0.247840,152998333_Marinomonas_sp._MWYL1:0.195361)0.989000:0.267244)0.784000:0.082407,(((145295429_Corynebacterium_glutamicum_R:0.000000,(19552508_Corynebacterium_glutamicum_ATCC_130:0.000000,62390174_Corynebacterium_glutamicum_ATCC_130:0.000000)0.000000:0.000000)0.866000:0.082171,172040445_Corynebacterium_urealyticum_DSM_710:0.381078)0.826000:0.066715,25027940_Corynebacterium_efficiens_YS-314:0.003431)0.999000:0.582561)0.774000:0.112434,(((((77359543_Pseudoalteromonas_haloplanktis_TAC1:0.246565,109896856_Pseudoalteromonas_atlantica_T6c:0.440947)0.880000:0.133081,56460285_Idiomarina_loihiensis_L2TR:0.261160)0.573000:0.087557,152994733_Marinomonas_sp._MWYL1:0.509574)0.215000:0.058858,((((24374385_Shewanella_oneidensis_MR-1:0.015113,((120598469_Shewanella_sp._W3-18-1:0.000000,146293453_Shewanella_putrefaciens_CN-32:0.000000)0.903000:0.018664,(((153001189_Shewanella_baltica_OS185:0.000000,160875862_Shewanella_baltica_OS195:0.000000)0.560000:0.000000,126174850_Shewanella_baltica_OS155:0.008039)0.765000:0.005841,(117920024_Shewanella_sp._ANA-3:0.011031,(113969857_Shewanella_sp._MR-4:0.000000,114047087_Shewanella_sp._MR-7:0.000000)0.771000:0.006775)0.873000:0.020200)0.715000:0.003833)0.757000:0.009805)0.942000:0.058121,(((157961522_Shewanella_pealeana_ATCC_700345:0.012824,114562724_Shewanella_frigidimarina_NCIMB_400:0.096781)0.686000:0.020024,167624485_Shewanella_halifaxensis_HAW-EB4:0.000000)0.828000:0.034017,119774661_Shewanella_amazonensis_SB2B:0.082150)0.652000:0.013707)0.203000:0.019724,((157374890_Shewanella_sediminis_HAW-EB3:0.022915,127513297_Shewanella_loihica_PV-4:0.054320)0.504000:0.022103,170727179_Shewanella_woodyi_ATCC_51908:0.063247)0.701000:0.010803)0.951000:0.132836,119944050_Psychromonas_ingrahamii_37:0.275723)0.857000:0.096735)0.958000:0.177931,(((((37677064_Vibrio_vulnificus_YJ016:0.000000,27367316_Vibrio_vulnificus_CMCP6:0.000000)0.904000:0.025637,54303406_Photobacterium_profundum_SS9:0.036740)0.970000:0.053735,28899930_Vibrio_parahaemolyticus_RIMD_221063:0.000000)0.942000:0.216337,59713533_Vibrio_fischeri_ES114:0.617897)0.932000:0.177545,(170718018_Haemophilus_somnus_2336:0.000000,113460448_Haemophilus_somnus_129PT:0.000000)0.990000:0.304059)0.988000:0.275666)0.757000:0.052335)0.857000:0.106935,((148656138_Roseiflexus_sp._RS-1:0.016685,156743854_Roseiflexus_castenholzii_DSM_13941:0.017756)0.965000:0.188238,163848274_Chloroflexus_aurantiacus_J-10-fl:0.142137)0.981000:0.199769)0.879000:0.100168,(((124268532_Methylibium_petroleiphilum_PM1:0.510990,114321201_Alkalilimnicola_ehrlichei_MLHE-1:0.185933)0.029000:0.050458,(74316108_Thiobacillus_denitrificans_ATCC_252:0.236995,((91789990_Polaromonas_sp._JS666:0.204802,153004890_Anaeromyxobacter_sp._Fw109-5:0.244638)0.435000:0.113708,((119898492_Azoarcus_sp._BH72:0.055379,56478249_Azoarcus_sp._EbN1:0.134554)0.843000:0.072488,71907266_Dechloromonas_aromatica_RCB:0.299029)0.844000:0.120251)0.901000:0.117749)0.782000:0.061232)0.746000:0.050290,(((146284211_Pseudomonas_stutzeri_A1501:0.042952,(146309111_Pseudomonas_mendocina_ymp:0.028913,(((((28867701_Pseudomonas_syringae_pv._tomato_str:0.008556,66047926_Pseudomonas_syringae_pv._syringae_B:0.008498)0.293000:0.008469,71736791_Pseudomonas_syringae_pv._phaseolico:0.000000)0.982000:0.055428,77461406_Pseudomonas_fluorescens_PfO-1:0.027768)0.756000:0.008991,70732987_Pseudomonas_fluorescens_Pf-5:0.025971)0.885000:0.024203,((((148545635_Pseudomonas_putida_F1:0.002408,26987096_Pseudomonas_putida_KT2440:0.007403)0.849000:0.009307,167031398_Pseudomonas_putida_GB-1:0.007570)0.766000:0.010629,170724005_Pseudomonas_putida_W619:0.026364)0.000000:0.000000,104784043_Pseudomonas_entomophila_L48:0.027373)0.730000:0.011333)0.970000:0.064359)0.289000:0.032077)0.987000:0.207859,83647724_Hahella_chejuensis_KCTC_2396:0.173280)0.757000:0.045198,120553835_Marinobacter_aquaeolei_VT8:0.359797)0.959000:0.151693)0.924000:0.155717)0.670000:0.028272)0.861000:0.066776)0.665000:0.009745)0.211000:0.035859)0.817000:0.098247,11498576_Archaeoglobus_fulgidus_DSM_4304:0.526571)0.723000:0.070952,15616304_Bacillus_halodurans_C-125:0.890989)0.729000:0.065623,(83310643_Magnetospirillum_magneticum_AMB-1:0.566509,114321153_Alkalilimnicola_ehrlichei_MLHE-1:0.830805)0.562000:0.186224)1.000000:1.001587,120603534_Desulfovibrio_vulgaris_subsp._vulga:0.088156,46578861_Desulfovibrio_vulgaris_subsp._vulga:0.002453);
