# Supplementary material for: Genome-wide phylogenetic analysis of the pathogenic potential of Vibrio furnissii
Source: Front Microbiol. 2014 Aug 21;5:435. doi: 10.3389/fmicb.2014.00435 (PMC4139957; doi:10.3389/fmicb.2014.00435)
Supplement: Supplementary file 1 [file DataSheet1.ZIP › all_vfu_trees/VfuA00065.afa-gb-o.phylip_phyml_tree.txt]

(((((((((152992740_Sulfurovum_sp._NBC37-1:0.222518,157736758_Arcobacter_butzleri_RM4018:0.399720)0.248000:0.026928,(78777649_Sulfurimonas_denitrificans_DSM_1251:0.282047,(157736764_Arcobacter_butzleri_RM4018:0.264013,152990271_Nitratiruptor_sp._SB155-2:0.342773)0.492000:0.111161)0.822000:0.041412)0.931000:0.103166,34557013_Wolinella_succinogenes_DSM_1740:0.283410)0.873000:0.089785,78485464_Thiomicrospira_crunogena_XCL-2:0.349519)0.810000:0.097283,((((121603395_Polaromonas_naphthalenivorans_CJ2:0.168730,171059184_Leptothrix_cholodnii_SP-6:0.033492)0.626000:0.050256,145588723_Polynucleobacter_sp._QLW-P1DMWA-1:0.281757)0.913000:0.058410,160901390_Delftia_acidovorans_SPH-1:0.206058)0.930000:0.126362,83591972_Rhodospirillum_rubrum_ATCC_11170:0.405073)0.871000:0.126992)0.859000:0.092336,((((110835017_Alcanivorax_borkumensis_SK2:0.399497,92113002_Chromohalobacter_salexigens_DSM_304:0.192058)0.932000:0.156638,((116051228_Pseudomonas_aeruginosa_UCBPP-PA14:0.006571,15598428_Pseudomonas_aeruginosa_PAO1:0.013662)0.919000:0.059086,152988293_Pseudomonas_aeruginosa_PA7:0.011032)1.000000:0.452808)0.911000:0.158778,((((XX_VfuA00065_:0.029875,(((156972536_Vibrio_harveyi_ATCC_BAA-1116:0.036816,28899651_Vibrio_parahaemolyticus_RIMD_221063:0.039165)0.808000:0.032570,(27364640_Vibrio_vulnificus_CMCP6:0.000000,37681316_Vibrio_vulnificus_YJ016:0.000000)0.879000:0.017525)0.948000:0.054267,(147675462_Vibrio_cholerae_O395:0.000000,15640327_Vibrio_cholerae_O1_biovar_eltor_str:0.000000)0.972000:0.061822)0.860000:0.052699)0.998000:0.174126,54310468_Photobacterium_profundum_SS9:0.207154)0.797000:0.034254,59712989_Vibrio_fischeri_ES114:0.184619)0.986000:0.238773,(117621105_Aeromonas_hydrophila_subsp._hydroph:0.110988,145298879_Aeromonas_salmonicida_subsp._salmon:0.047852)1.000000:0.352496)0.936000:0.175521)0.673000:0.126257,34498401_Chromobacterium_violaceum_ATCC_1247:0.526225)0.894000:0.135871)0.482000:0.039222,(27379228_Bradyrhizobium_japonicum_USDA_110:0.374512,170738412_Methylobacterium_sp._4-46:0.328439)0.907000:0.172164)1.000000:0.774991,148652365_Psychrobacter_sp._PRwf-1:0.204716)0.897000:0.178033,93005267_Psychrobacter_cryohalolentis_K5:0.055559,71064966_Psychrobacter_arcticus_273-4:0.016595);
