# Supplementary material for: Genome-wide phylogenetic analysis of the pathogenic potential of Vibrio furnissii
Source: Front Microbiol. 2014 Aug 21;5:435. doi: 10.3389/fmicb.2014.00435 (PMC4139957; doi:10.3389/fmicb.2014.00435)
Supplement: Supplementary file 1 [file DataSheet1.ZIP › all_vfu_trees/VfuA00066.afa-gb-o.phylip_phyml_tree.txt]

((((((((((((((((((((((((((((((((((((((16127811_Caulobacter_crescentus_CB15:0.023625,167644084_Caulobacter_sp._K31:0.016212)0.997000:0.078806,42522828_Bdellovibrio_bacteriovorus_HD100:0.120181)0.963000:0.049570,(((((((86359690_Rhizobium_etli_CFN_42:0.007679,(116254451_Rhizobium_leguminosarum_bv._viciae_:0.007684,116255108_Rhizobium_leguminosarum_bv._viciae_:0.003842)0.744000:0.003849)0.909000:0.014345,(15967080_Sinorhizobium_meliloti_1021:0.004330,150398386_Sinorhizobium_medicae_WSM419:0.015399)0.958000:0.021317)0.745000:0.015922,159185358_Agrobacterium_tumefaciens_str._C58:0.018719)0.878000:0.023471,((23502664_Brucella_suis_1330:0.000000,(62290676_Brucella_abortus_biovar_1_str._9-94:0.000000,(82700591_Brucella_melitensis_biovar_Abortus_:0.000000,(161619731_Brucella_canis_ATCC_23365:0.000000,(189024888_Brucella_abortus_S19:0.000000,(161511161_Brucella_melitensis_16M:0.000000,(148559943_Brucella_ovis_ATCC_25840:0.000000,163845389_Brucella_suis_ATCC_23445:0.000000)0.000000:0.000000)0.000000:0.000000)0.000000:0.000000)0.000000:0.000000)0.000000:0.000000)0.000000:0.000000)0.962000:0.019410,153008426_Ochrobactrum_anthropi_ATCC_49188:0.003686)0.965000:0.032968)0.820000:0.027388,13473476_Mesorhizobium_loti_MAFF303099:0.065668)0.387000:0.006799,110635759_Mesorhizobium_sp._BNC1:0.043699)0.958000:0.037211,114570171_Maricaulis_maris_MCS10:0.100897)0.783000:0.013847)0.848000:0.015570,(((((148553611_Sphingomonas_wittichii_RW1:0.066176,148556381_Sphingomonas_wittichii_RW1:0.042351)0.990000:0.063087,87200638_Novosphingobium_aromaticivorans_DSM:0.110016)0.787000:0.019938,((((154245426_Xanthobacter_autotrophicus_Py2:0.034008,158421925_Azorhizobium_caulinodans_ORS_571:0.035223)0.927000:0.028943,((115522099_Rhodopseudomonas_palustris_BisA53:0.015914,((91974954_Rhodopseudomonas_palustris_BisB5:0.007440,((86747445_Rhodopseudomonas_palustris_HaA2:0.011282,39933288_Rhodopseudomonas_palustris_CGA009:0.016854)0.787000:0.010001,90421570_Rhodopseudomonas_palustris_BisB18:0.009825)0.227000:0.005300)0.747000:0.003912,(((92116179_Nitrobacter_hamburgensis_X14:0.013420,75674665_Nitrobacter_winogradskyi_Nb-255:0.005070)1.000000:0.074358,27375684_Bradyrhizobium_japonicum_USDA_110:0.028176)0.773000:0.009831,(148251946_Bradyrhizobium_sp._BTAi1:0.003702,146337497_Bradyrhizobium_sp._ORS278:0.003759)0.879000:0.008705)0.965000:0.022773)0.865000:0.010812)0.937000:0.023613,(((163851984_Methylobacterium_extorquens_PA1:0.019885,170751966_Methylobacterium_radiotolerans_JCM_:0.027035)0.955000:0.035832,170741143_Methylobacterium_sp._4-46:0.025943)0.921000:0.026035,182677055_Beijerinckia_indica_subsp._indica_A:0.081115)0.922000:0.016435)0.677000:0.012445)0.918000:0.036370,((((77464150_Rhodobacter_sphaeroides_2.4.1:0.000000,126462993_Rhodobacter_sphaeroides_ATCC_17029:0.000000)0.839000:0.003712,146276562_Rhodobacter_sphaeroides_ATCC_17025:0.000000)0.988000:0.046600,(119387275_Paracoccus_denitrificans_PD1222:0.000000,119386918_Paracoccus_denitrificans_PD1222:0.000000)1.000000:0.095121)0.332000:0.010832,((99081330_Silicibacter_sp._TM1040:0.022349,56696689_Silicibacter_pomeroyi_DSS-3:0.020784)0.861000:0.015850,(((159043948_Dinoroseobacter_shibae_DFL_12:0.000000,159046093_Dinoroseobacter_shibae_DFL_12:0.000000)1.000000:0.088424,(110678452_Roseobacter_denitrificans_OCh_114:0.000000,110679587_Roseobacter_denitrificans_OCh_114:0.000000)0.933000:0.031096)0.066000:0.032117,89056194_Jannaschia_sp._CCS1:0.147424)0.163000:0.006077)0.958000:0.031956)0.999000:0.098629)0.342000:0.021663,(((83594904_Rhodospirillum_rubrum_ATCC_11170:0.068160,83313276_Magnetospirillum_magneticum_AMB-1:0.052199)0.859000:0.017923,(((((21244896_Xanthomonas_axonopodis_pv._citri_st:0.000000,78049831_Xanthomonas_campestris_pv._vesicato:0.000000)0.000000:0.000000,66770446_Xanthomonas_campestris_pv._campestr:0.000000)0.000000:0.000000,21233482_Xanthomonas_campestris_pv._campestr:0.000000)0.517000:0.000000,(84625937_Xanthomonas_oryzae_pv._oryzae_MAFF_:0.000000,58584167_Xanthomonas_oryzae_pv._oryzae_KACC1:0.000000)0.845000:0.003703)0.969000:0.042485,(((28199182_Xylella_fastidiosa_Temecula1:0.000000,182681913_Xylella_fastidiosa_M23:0.000000)0.847000:0.003814,170730570_Xylella_fastidiosa_M12:0.000000)0.427000:0.011496,15838846_Xylella_fastidiosa_9a5c:0.000000)0.991000:0.076859)0.999000:0.081193)0.821000:0.016385,(148261275_Acidiphilium_cryptum_JF-5:0.036670,114326929_Granulibacter_bethesdensis_CGDNIH1:0.164696)0.913000:0.037556)0.811000:0.015526)0.690000:0.012658)0.442000:0.011955,(103487295_Sphingopyxis_alaskensis_RB2256:0.099033,85373759_Erythrobacter_litoralis_HTCC2594:0.085826)0.997000:0.081676)0.196000:0.021201,154251784_Parvibaculum_lavamentivorans_DS-1:0.060648)0.839000:0.018878)0.756000:0.005044,114798116_Hyphomonas_neptunium_ATCC_15444:0.106704)0.698000:0.012083,(((((121998674_Halorhodospira_halophila_SL1:0.062008,114319834_Alkalilimnicola_ehrlichei_MLHE-1:0.056345)0.564000:0.039420,90020714_Saccharophagus_degradans_2-40:0.109102)0.479000:0.031863,53803647_Methylococcus_capsulatus_str._Bath:0.142897)0.709000:0.010232,117923908_Magnetococcus_sp._MC-1:0.105405)0.899000:0.017733,(((70732590_Pseudomonas_fluorescens_Pf-5:0.050633,77461035_Pseudomonas_fluorescens_PfO-1:0.034231)0.224000:0.015513,((((26991386_Pseudomonas_putida_KT2440:0.003775,148549769_Pseudomonas_putida_F1:0.003790)0.000000:0.000000,167035692_Pseudomonas_putida_GB-1:0.003787)0.906000:0.012288,170719917_Pseudomonas_putida_W619:0.015076)0.640000:0.007161,104783682_Pseudomonas_entomophila_L48:0.012587)0.953000:0.028507)0.937000:0.029375,((152983978_Pseudomonas_aeruginosa_PA7:0.003768,(15599927_Pseudomonas_aeruginosa_PAO1:0.003780,116052880_Pseudomonas_aeruginosa_UCBPP-PA14:0.000000)0.000000:0.000000)0.974000:0.026501,146308610_Pseudomonas_mendocina_ymp:0.032603)0.343000:0.011806)0.976000:0.041073)0.980000:0.039614)0.886000:0.024863,((85860301_Syntrophus_aciditrophicus_SB:0.097823,116748191_Syntrophobacter_fumaroxidans_MPOB:0.039195)0.941000:0.039537,71083020_Candidatus_Pelagibacter_ubique_HTCC:0.177042)0.968000:0.050316)0.584000:0.013046,(83647488_Hahella_chejuensis_KCTC_2396:0.097925,110833195_Alcanivorax_borkumensis_SK2:0.098444)0.938000:0.039189)0.383000:0.012850,((((163869199_Bartonella_tribocorum_CIP_105476:0.034563,49474719_Bartonella_quintana_str._Toulouse:0.064108)0.210000:0.009002,49476196_Bartonella_henselae_str._Houston-1:0.046419)0.795000:0.020272,121601882_Bartonella_bacilliformis_KC583:0.063107)1.000000:0.115575,71280294_Colwellia_psychrerythraea_34H:0.152069)0.718000:0.022675)0.753000:0.012443,((56461107_Idiomarina_loihiensis_L2TR:0.085023,((77359650_Pseudoalteromonas_haloplanktis_TAC1:0.126816,152997017_Marinomonas_sp._MWYL1:0.125380)0.725000:0.022135,109896849_Pseudoalteromonas_atlantica_T6c:0.104364)0.912000:0.035695)0.987000:0.055666,((92112993_Chromohalobacter_salexigens_DSM_304:0.152740,(((71064764_Psychrobacter_arcticus_273-4:0.011170,93005034_Psychrobacter_cryohalolentis_K5:0.007534)0.997000:0.104144,148652436_Psychrobacter_sp._PRwf-1:0.087166)0.993000:0.095054,(((126643316_Acinetobacter_baumannii_ATCC_17978:0.000000,169634744_Acinetobacter_baumannii:0.003763)0.001000:0.000000,169794374_Acinetobacter_baumannii:0.003750)0.973000:0.047312,50086436_Acinetobacter_sp._ADP1:0.063259)0.906000:0.055899)0.951000:0.072724)0.624000:0.029620,(((((((((((172087770_Vibrio_fischeri_ES114:0.037127,(28899652_Vibrio_parahaemolyticus_RIMD_221063:0.008081,(156972537_Vibrio_harveyi_ATCC_BAA-1116:0.011533,156973924_Vibrio_harveyi_ATCC_BAA-1116:0.045299)0.901000:0.014306)0.910000:0.016027)0.835000:0.008020,XX_VfuA00066_:0.022440)0.906000:0.012091,(27364639_Vibrio_vulnificus_CMCP6:0.000000,161486590_Vibrio_vulnificus_YJ016:0.000000)0.978000:0.026316)0.897000:0.014586,54310469_Photobacterium_profundum_SS9:0.047870)0.885000:0.028962,(162329620_Vibrio_cholerae_O395:0.000000,161582028_Vibrio_cholerae_O1_biovar_eltor_str:0.000000)0.709000:0.005885)0.980000:0.047280,119946736_Psychromonas_ingrahamii_37:0.086467)0.194000:0.014962,(117618728_Aeromonas_hydrophila_subsp._hydroph:0.000000,145298005_Aeromonas_salmonicida_subsp._salmon:0.015064)0.991000:0.059356)0.948000:0.038305,(((((((170026134_Yersinia_pseudotuberculosis_YPIII:0.000000,(51594663_Yersinia_pseudotuberculosis_IP_3295:0.000000,153948665_Yersinia_pseudotuberculosis_IP_3175:0.000000)0.000000:0.000000)0.547000:0.000000,(161484888_Yersinia_pestis_KIM:0.000000,(16120590_Yersinia_pestis_CO92:0.000000,(161511453_Yersinia_pestis_biovar_Microtus_str:0.000000,(108813576_Yersinia_pestis_Nepal516:0.000000,(108810021_Yersinia_pestis_Antiqua:0.000000,(145600965_Yersinia_pestis_Pestoides_F:0.000000,162421406_Yersinia_pestis_Angola:0.000000)0.000000:0.000000)0.000000:0.000000)0.000000:0.000000)0.000000:0.000000)0.000000:0.000000)0.821000:0.003701)0.986000:0.022515,123440698_Yersinia_enterocolitica_subsp._ente:0.003756)0.914000:0.013601,157368546_Serratia_proteamaculans_568:0.008685)0.692000:0.010078,37524100_Photorhabdus_luminescens_subsp._lau:0.045825)0.794000:0.021927,85060100_Sodalis_glossinidius_str._morsitans:0.069307)0.892000:0.022337,(146309942_Enterobacter_sp._638:0.018120,(((((((89110790_Escherichia_coli_W3110:0.000000,(16131895_Escherichia_coli_str._K-12_substr._:0.000000,(157159006_Escherichia_coli_E24377A:0.000000,(170021932_Escherichia_coli_ATCC_8739:0.000000,(170083524_Escherichia_coli_str._K-12_substr._:0.000000,(74314562_Shigella_sonnei_Ss046:0.000000,(157163539_Escherichia_coli_HS:0.000000,(170683866_Escherichia_coli_SECEC_SMS-3-5:0.000000,(15804661_Escherichia_coli_O157_H7_EDL933:0.000000,15834305_Escherichia_coli_O157_H7_str._Sakai:0.000000)0.909000:0.003689)0.000000:0.000000)0.000000:0.000000)0.000000:0.000000)0.000000:0.000000)0.000000:0.000000)0.000000:0.000000)0.000000:0.000000)0.564000:0.000000,110807912_Shigella_flexneri_5_str._8401:0.003704)0.505000:0.003697,(26250876_Escherichia_coli_CFT073:0.000000,(110644420_Escherichia_coli_536:0.000000,(91213612_Escherichia_coli_UTI89:0.000000,117626351_Escherichia_coli_APEC_O1:0.000000)0.000000:0.000000)0.000000:0.000000)0.515000:0.000000)0.893000:0.007441,((((56416073_Salmonella_enterica_subsp._enterica:0.000000,16767525_Salmonella_typhimurium_LT2:0.000000)0.000000:0.000000,(62182724_Salmonella_enterica_subsp._enterica:0.000000,161617414_Salmonella_enterica_subsp._enterica:0.000000)0.000000:0.000000)0.000000:0.000000,(16762956_Salmonella_enterica_subsp._enterica:0.000000,29144443_Salmonella_enterica_subsp._enterica:0.000000)0.910000:0.003716)0.000000:0.000000,161505260_Salmonella_enterica_subsp._arizonae:0.007453)0.892000:0.007617)0.786000:0.005450,157148009_Citrobacter_koseri_ATCC_BAA-895:0.006944)0.815000:0.008348,156932347_Enterobacter_sakazakii_ATCC_BAA-894:0.020853)0.910000:0.015486,152972954_Klebsiella_pneumoniae_subsp._pneumo:0.015352)0.224000:0.007816)0.927000:0.025225)0.991000:0.055742)0.983000:0.052831,((((((114047926_Shewanella_sp._MR-7:0.000000,(113970697_Shewanella_sp._MR-4:0.000000,117920966_Shewanella_sp._ANA-3:0.000000)0.000000:0.000000)0.768000:0.003700,(((160874906_Shewanella_baltica_OS195:0.003713,(126173981_Shewanella_baltica_OS155:0.000000,153000273_Shewanella_baltica_OS185:0.000000)0.544000:0.000000)0.703000:0.007460,(146293445_Shewanella_putrefaciens_CN-32:0.000000,120598476_Shewanella_sp._W3-18-1:0.000000)0.533000:0.000000)0.891000:0.007664,24374284_Shewanella_oneidensis_MR-1:0.003671)0.780000:0.003769)0.873000:0.013609,114562646_Shewanella_frigidimarina_NCIMB_400:0.034166)0.900000:0.018904,(((170727070_Shewanella_woodyi_ATCC_51908:0.021370,127512462_Shewanella_loihica_PV-4:0.016677)0.192000:0.003696,157375002_Shewanella_sediminis_HAW-EB3:0.017156)0.870000:0.010811,(157962379_Shewanella_pealeana_ATCC_700345:0.005715,167623628_Shewanella_halifaxensis_HAW-EB4:0.016678)0.882000:0.015113)0.802000:0.009587)0.845000:0.014774,119775214_Shewanella_amazonensis_SB2B:0.047245)0.910000:0.023577,91793398_Shewanella_denitrificans_OS217:0.040073)0.999000:0.097054)0.869000:0.026667,(120555134_Marinobacter_aquaeolei_VT8:0.071766,83647747_Hahella_chejuensis_KCTC_2396:0.139374)0.933000:0.035744)0.830000:0.019639,((((((170722939_Pseudomonas_putida_W619:0.003743,(((26991173_Pseudomonas_putida_KT2440:0.000000,148546668_Pseudomonas_putida_F1:0.000000)0.539000:0.000000,167034987_Pseudomonas_putida_GB-1:0.003744)0.877000:0.007497,104782885_Pseudomonas_entomophila_L48:0.003741)0.007000:0.000000)0.740000:0.014427,(28869030_Pseudomonas_syringae_pv._tomato_str:0.000000,(71735568_Pseudomonas_syringae_pv._phaseolico:0.000000,66046801_Pseudomonas_syringae_pv._syringae_B:0.007522)0.511000:0.003770)0.992000:0.033988)0.865000:0.012877,(77460514_Pseudomonas_fluorescens_PfO-1:0.015439,70731864_Pseudomonas_fluorescens_Pf-5:0.014932)0.909000:0.023081)0.090000:0.009158,(15596084_Pseudomonas_aeruginosa_PAO1:0.000000,(116048811_Pseudomonas_aeruginosa_UCBPP-PA14:0.000000,152985928_Pseudomonas_aeruginosa_PA7:0.000000)0.000000:0.000000)0.995000:0.040265)0.783000:0.008681,146308129_Pseudomonas_mendocina_ymp:0.021630)0.900000:0.038435,146282090_Pseudomonas_stutzeri_A1501:0.091600)0.975000:0.059601)0.892000:0.014657)0.753000:0.007432)0.758000:0.019862)0.913000:0.031410,(((((54296122_Legionella_pneumophila_str._Paris:0.000000,148358285_Legionella_pneumophila_str._Corby:0.007451)0.000000:0.000000,52840382_Legionella_pneumophila_subsp._pneum:0.007411)0.764000:0.003846,54293088_Legionella_pneumophila_str._Lens:0.003564)1.000000:0.205247,(108762616_Myxococcus_xanthus_DK_1622:0.272373,(162148229_Gluconacetobacter_diazotrophicus_PA:0.145471,58038888_Gluconobacter_oxydans_621H:0.191531)0.999000:0.214975)0.190000:0.026909)0.503000:0.024059,146276834_Rhodobacter_sphaeroides_ATCC_17025:0.343649)0.907000:0.041958)0.861000:0.018854,(((156502800_Francisella_tularensis_subsp._holar:0.042568,118497325_Francisella_tularensis_subsp._novic:0.000000)0.698000:0.089846,167628105_Francisella_philomiragia_subsp._phi:0.045791)1.000000:0.251750,(85860490_Syntrophus_aciditrophicus_SB:0.272520,((((150025024_Flavobacterium_psychrophilum_JIP02_:0.041442,146300608_Flavobacterium_johnsoniae_UW101:0.040916)0.978000:0.059643,120436253_Gramella_forsetii_KT0803:0.088591)0.997000:0.111392,110638818_Cytophaga_hutchinsonii_ATCC_33406:0.179596)0.967000:0.076434,((152990270_Nitratiruptor_sp._SB155-2:0.073496,(34557012_Wolinella_succinogenes_DSM_1740:0.080537,((((57238555_Campylobacter_jejuni_RM1221:0.000000,(15792845_Campylobacter_jejuni_subsp._jejuni_:0.000000,121613338_Campylobacter_jejuni_subsp._jejuni_:0.000000)0.000000:0.000000)0.836000:0.003751,157415755_Campylobacter_jejuni_subsp._jejuni_:0.000000)0.917000:0.015608,153951113_Campylobacter_jejuni_subsp._doylei_:0.010828)0.998000:0.091192,((108562827_Helicobacter_pylori_HPAG1:0.007399,109947686_Helicobacter_acinonychis_str._Sheeb:0.014811)0.853000:0.007414,15645659_Helicobacter_pylori_26695:0.000000)1.000000:0.158446)0.993000:0.096557)0.683000:0.033559)0.892000:0.037920,(152992741_Sulfurovum_sp._NBC37-1:0.089364,78777648_Sulfurimonas_denitrificans_DSM_1251:0.073252)0.922000:0.039484)1.000000:0.203508)0.864000:0.028296)0.842000:0.032217)0.592000:0.040388)0.842000:0.032004,(158521986_Desulfococcus_oleovorans_Hxd3:0.186573,(116254566_Rhizobium_leguminosarum_bv._viciae_:0.341748,(((24216953_Leptospira_interrogans_serovar_Lai_:0.003841,45659221_Leptospira_interrogans_serovar_Cope:0.000000)0.671000:0.002724,(116332375_Leptospira_borgpetersenii_serovar_H:0.000000,116326959_Leptospira_borgpetersenii_serovar_H:0.000000)0.938000:0.020577)0.984000:0.066514,183222790_Leptospira_biflexa_serovar_Patoc_st:0.077464)0.936000:0.066194)0.880000:0.044950)0.363000:0.028878)0.924000:0.036403,(147678466_Pelotomaculum_thermopropionicum_SI:0.142289,(((46581372_Desulfovibrio_vulgaris_subsp._vulga:0.000000,120601451_Desulfovibrio_vulgaris_subsp._vulga:0.000000)0.952000:0.039631,78358247_Desulfovibrio_desulfuricans_G20:0.048005)0.914000:0.049428,51244677_Desulfotalea_psychrophila_LSv54:0.160385)0.995000:0.109505)0.834000:0.024028)0.790000:0.029220,108803698_Rubrobacter_xylanophilus_DSM_9941:0.257794)0.930000:0.044833,((((162456210_Sorangium_cellulosum_So_ce_56:0.122922,182414646_Opitutus_terrae_PB90-1:0.171762)0.956000:0.067321,(((78189642_Chlorobium_chlorochromatii_CaD3:0.011908,21674470_Chlorobium_tepidum_TLS:0.040243)0.708000:0.010066,(119356386_Chlorobium_phaeobacteroides_DSM_266:0.008730,(78187491_Pelodictyon_luteolum_DSM_273:0.007388,145220230_Prosthecochloris_vibrioformis_DSM_2:0.000000)0.971000:0.020723)0.732000:0.005258)1.000000:0.210512,32477960_Rhodopirellula_baltica_SH_1:0.200680)0.898000:0.044450)0.929000:0.037137,108758992_Myxococcus_xanthus_DK_1622:0.200300)0.335000:0.013075,((((((((29831142_Streptomyces_avermitilis_MA-4680:0.026576,182437119_Streptomyces_griseus_subsp._griseus:0.009315)0.790000:0.022564,21221982_Streptomyces_coelicolor_A3:0.035691)0.923000:0.031995,(145596554_Salinispora_tropica_CNB-440:0.016079,159039946_Salinispora_arenicola_CNS-205:0.006347)1.000000:0.100507)0.927000:0.035131,(((((119952782_Arthrobacter_aurescens_TC1:0.022641,(119961321_Arthrobacter_aurescens_TC1:0.024727,(116670318_Arthrobacter_sp._FB24:0.010784,116671920_Arthrobacter_sp._FB24:0.007629)0.988000:0.035377)0.511000:0.007704)0.766000:0.011369,163841502_Renibacterium_salmoninarum_ATCC_332:0.093536)0.641000:0.009499,119961071_Arthrobacter_aurescens_TC1:0.036093)0.999000:0.084197,152964385_Kineococcus_radiotolerans_SRS30216:0.118616)0.854000:0.021818,119714612_Nocardioides_sp._JS614:0.146062)0.184000:0.015000)0.719000:0.017563,117929191_Acidothermus_cellulolyticus_11B:0.192961)0.820000:0.021807,(((((148272970_Clavibacter_michiganensis_subsp._mi:0.000000,170782393_Clavibacter_michiganensis_subsp._se:0.007576)0.996000:0.123489,116669099_Arthrobacter_sp._FB24:0.188671)0.901000:0.049399,152967431_Kineococcus_radiotolerans_SRS30216:0.134520)1.000000:0.213661,(((((126437760_Mycobacterium_sp._JLS:0.003705,(108801772_Mycobacterium_sp._MCS:0.000000,119870923_Mycobacterium_sp._KMS:0.000000)0.533000:0.000000)0.954000:0.034742,(145221972_Mycobacterium_gilvum_PYR-GCK:0.023053,120406372_Mycobacterium_vanbaalenii_PYR-1:0.047758)0.981000:0.041296)0.959000:0.039198,118467355_Mycobacterium_smegmatis_str._MC2_15:0.000000)0.946000:0.031880,(((118619409_Mycobacterium_ulcerans_Agy99:0.007553,183985125_Mycobacterium_marinum_M:0.000000)0.956000:0.028868,((31794837_Mycobacterium_bovis_AF2122_97:0.000000,15610803_Mycobacterium_tuberculosis_H37Rv:0.000000)0.000000:0.000000,((15843284_Mycobacterium_tuberculosis_CDC1551:0.000000,121639580_Mycobacterium_bovis_BCG_str._Pasteu:0.000000)0.000000:0.000000,(148663530_Mycobacterium_tuberculosis_H37Ra:0.000000,148824871_Mycobacterium_tuberculosis_F11:0.000000)0.000000:0.000000)0.000000:0.000000)0.990000:0.057834)0.952000:0.040059,(41406505_Mycobacterium_avium_subsp._paratube:0.003775,118466201_Mycobacterium_avium_104:0.000000)0.993000:0.059269)1.000000:0.083154)0.776000:0.015494,(((54023760_Nocardia_farcinica_IFM_10152:0.000000,54022319_Nocardia_farcinica_IFM_10152:0.000000)1.000000:0.134797,(111027017_Rhodococcus_sp._RHA1:0.007513,111021308_Rhodococcus_sp._RHA1:0.000000)0.994000:0.092186)0.744000:0.037143,169627529_Mycobacterium_abscessus:0.041071)0.871000:0.031075)0.979000:0.074111)0.911000:0.053421,((134098939_Saccharopolyspora_erythraea_NRRL_23:0.000000,(134101261_Saccharopolyspora_erythraea_NRRL_23:0.000000,134096951_Saccharopolyspora_erythraea_NRRL_23:0.000000)0.000000:0.000000)0.999000:0.085540,72163255_Thermobifida_fusca_YX:0.103560)0.725000:0.031020)0.933000:0.047292)0.938000:0.045442,(148272101_Clavibacter_michiganensis_subsp._mi:0.000000,170780635_Clavibacter_michiganensis_subsp._se:0.019236)1.000000:0.123977)0.984000:0.088453,((86742344_Frankia_sp._CcI3:0.006955,111225236_Frankia_alni_ACN14a:0.029674)0.829000:0.021309,158312922_Frankia_sp._EAN1pec:0.032225)1.000000:0.296277)0.963000:0.062719)0.947000:0.045463)0.684000:0.006242,(((78044614_Carboxydothermus_hydrogenoformans_Z:0.100041,89893261_Desulfitobacterium_hafniense_Y51:0.120080)0.636000:0.026810,169831724_Candidatus_Desulforudis_audaxviator:0.177450)0.903000:0.035843,51892019_Symbiobacterium_thermophilum_IAM_14:0.120177)0.987000:0.067377)0.033000:0.006786,((((((((((17546671_Ralstonia_solanacearum_GMI1000:0.019549,((116694780_Ralstonia_eutropha_H16:0.003827,113868491_Ralstonia_eutropha_H16:0.000000)0.767000:0.007332,(73541916_Ralstonia_eutropha_JMP134:0.010555,(94311208_Ralstonia_metallidurans_CH34:0.008577,((((161522997_Burkholderia_multivorans_ATCC_17616:0.000000,161524261_Burkholderia_multivorans_ATCC_17616:0.000000)0.856000:0.008496,(((((107028629_Burkholderia_cenocepacia_AU_1054:0.000000,116690212_Burkholderia_cenocepacia_HI2424:0.000000)0.000000:0.000000,((170733552_Burkholderia_cenocepacia_MC0-3:0.000000,162218072_Burkholderia_cenocepacia_AU_1054:0.000000)0.000000:0.000000,(162228938_Burkholderia_cenocepacia_HI2424:0.000000,170737510_Burkholderia_cenocepacia_MC0-3:0.000000)0.000000:0.000000)0.000000:0.000000)0.784000:0.003764,78066989_Burkholderia_sp._383:0.003771)0.002000:0.000000,(134296376_Burkholderia_vietnamiensis_G4:0.000000,134291947_Burkholderia_vietnamiensis_G4:0.000000)0.959000:0.015108)0.505000:0.003782,((172061152_Burkholderia_ambifaria_MC40-6:0.000000,172065169_Burkholderia_ambifaria_MC40-6:0.000000)0.855000:0.003740,(115352281_Burkholderia_ambifaria_AMMD:0.000000,115360899_Burkholderia_ambifaria_AMMD:0.000000)0.527000:0.000000)0.789000:0.003764)0.788000:0.007111)0.866000:0.018281,(83717525_Burkholderia_thailandensis_E264:0.000000,((53716303_Burkholderia_mallei_ATCC_23344:0.000000,53721410_Burkholderia_pseudomallei_K96243:0.000000)0.000000:0.000000,((76817736_Burkholderia_pseudomallei_1710b:0.000000,121596673_Burkholderia_mallei_SAVP1:0.000000)0.000000:0.000000,((124382014_Burkholderia_mallei_NCTC_10229:0.000000,126444583_Burkholderia_pseudomallei_668:0.000000)0.000000:0.000000,(126456272_Burkholderia_pseudomallei_1106a:0.000000,126447916_Burkholderia_mallei_NCTC_10247:0.000000)0.000000:0.000000)0.000000:0.000000)0.000000:0.000000)0.906000:0.007443)0.988000:0.043628)0.974000:0.045125,91782712_Burkholderia_xenovorans_LB400:0.045882)0.999000:0.075449)0.893000:0.023879)0.337000:0.022115)0.976000:0.036570)0.902000:0.018915,((((171463478_Polynucleobacter_necessarius_STIR1:0.028913,145589321_Polynucleobacter_sp._QLW-P1DMWA-1:0.001689)0.998000:0.077267,(((56475531_Azoarcus_sp._EbN1:0.037708,119898705_Azoarcus_sp._BH72:0.013675)0.926000:0.029999,71907260_Dechloromonas_aromatica_RCB:0.052291)0.959000:0.050469,((171059739_Leptothrix_cholodnii_SP-6:0.069186,124266578_Methylibium_petroleiphilum_PM1:0.040089)0.440000:0.019761,160897206_Delftia_acidovorans_SPH-1:0.123538)0.974000:0.058834)0.927000:0.041677)0.478000:0.031015,((152980721_Janthinobacterium_sp._Marseille:0.034206,134094157_Herminiimonas_arsenicoxydans:0.024242)0.305000:0.053672,82702988_Nitrosospira_multiformis_ATCC_25196:0.189115)0.828000:0.041734)0.279000:0.016017,(((((160898188_Delftia_acidovorans_SPH-1:0.035871,121610159_Verminephrobacter_eiseniae_EF01-2:0.050997)0.250000:0.010941,89901358_Rhodoferax_ferrireducens_T118:0.077714)0.886000:0.018046,121593482_Acidovorax_sp._JS42:0.031746)0.526000:0.006326,120610185_Acidovorax_avenae_subsp._citrulli_A:0.012076)0.939000:0.033298,(91787925_Polaromonas_sp._JS666:0.021282,121605771_Polaromonas_naphthalenivorans_CJ2:0.036655)0.948000:0.029841)0.996000:0.074719)0.695000:0.024784)0.539000:0.024648,91783949_Burkholderia_xenovorans_LB400:0.149109)0.936000:0.040528,(((33593396_Bordetella_pertussis_Tohama_I:0.007468,(161610383_Bordetella_parapertussis_12822:0.000000,161609263_Bordetella_bronchiseptica_RB50:0.000000)0.514000:0.000000)0.981000:0.023017,187477647_Bordetella_avium_197N:0.007491)0.891000:0.015373,163856092_Bordetella_petrii_DSM_12804:0.023849)1.000000:0.114090)0.964000:0.061653,(82702989_Nitrosospira_multiformis_ATCC_25196:0.073011,(114331674_Nitrosomonas_eutropha_C91:0.028907,30250268_Nitrosomonas_europaea_ATCC_19718:0.033799)0.872000:0.045363)0.937000:0.061907)0.875000:0.021565,((74316522_Thiobacillus_denitrificans_ATCC_252:0.113982,34498737_Chromobacterium_violaceum_ATCC_1247:0.105594)0.250000:0.025801,91776080_Methylobacillus_flagellatus_KT:0.091658)0.818000:0.023377)0.980000:0.070590,(77164391_Nitrosococcus_oceani_ATCC_19707:0.153462,78485460_Thiomicrospira_crunogena_XCL-2:0.173422)0.653000:0.028672)0.385000:0.019912,15602557_Pasteurella_multocida_subsp._multoc:0.126009)1.000000:0.128569,(((((((((78184891_Synechococcus_sp._CC9902:0.003902,(78212670_Synechococcus_sp._CC9605:0.011842,113955177_Synechococcus_sp._CC9311:0.019520)0.875000:0.007703)0.430000:0.003878,(148239376_Synechococcus_sp._WH_7803:0.011651,33865547_Synechococcus_sp._WH_8102:0.007833)0.000000:0.000008)0.924000:0.016252,(33862662_Prochlorococcus_marinus_str._MIT_93:0.000000,124023599_Prochlorococcus_marinus_str._MIT_93:0.003864)0.935000:0.019191)0.408000:0.008901,148242444_Synechococcus_sp._RCC307:0.032389)0.994000:0.053654,(159903571_Prochlorococcus_marinus_str._MIT_92:0.050237,(124025387_Prochlorococcus_marinus_str._NATL1A:0.000000,72381897_Prochlorococcus_marinus_str._NATL2A:0.000000)0.993000:0.048924)0.801000:0.012375)0.591000:0.010014,33240491_Prochlorococcus_marinus_subsp._mari:0.099372)0.544000:0.029335,((33861176_Prochlorococcus_marinus_subsp._past:0.018318,123965919_Prochlorococcus_marinus_str._MIT_95:0.038674)0.029000:0.008341,(((157413036_Prochlorococcus_marinus_str._MIT_92:0.000000,123968210_Prochlorococcus_marinus_str._AS9601:0.000000)0.532000:0.000000,126695983_Prochlorococcus_marinus_str._MIT_93:0.014954)0.788000:0.011061,78779004_Prochlorococcus_marinus_str._MIT_93:0.015305)0.274000:0.015774)1.000000:0.109313)0.958000:0.054079,(16331700_Synechocystis_sp._PCC_6803:0.058687,((((17231749_Nostoc_sp._PCC_7120:0.062151,75907429_Anabaena_variabilis_ATCC_29413:0.000000)0.929000:0.024614,((113476003_Trichodesmium_erythraeum_IMS101:0.074915,22298430_Thermosynechococcus_elongatus_BP-1:0.004989)0.597000:0.008078,(56750212_Synechococcus_elongatus_PCC_6301:0.000000,81300161_Synechococcus_elongatus_PCC_7942:0.000000)1.000000:0.062305)0.387000:0.010074)0.892000:0.030935,(170078444_Synechococcus_sp._PCC_7002:0.109696,158335890_Acaryochloris_marina_MBIC11017:0.077902)0.886000:0.023843)0.102000:0.012817,(166368663_Microcystis_aeruginosa_NIES-843:0.062797,172036931_Cyanothece_sp._ATCC_51142:0.119251)0.486000:0.018282)0.516000:0.016378)0.938000:0.038877)0.928000:0.041367,37519728_Gloeobacter_violaceus_PCC_7421:0.122567)0.890000:0.036521)0.143000:0.021470,((55981217_Thermus_thermophilus_HB8:0.000000,46199188_Thermus_thermophilus_HB27:0.000000)0.998000:0.106280,(15807458_Deinococcus_radiodurans_R1:0.070839,94985859_Deinococcus_geothermalis_DSM_11300:0.042356)0.999000:0.130473)0.950000:0.065540)0.817000:0.021206)0.533000:0.015580,(94970547_Acidobacteria_bacterium_Ellin345:0.145736,116626950_Solibacter_usitatus_Ellin6076:0.183459)0.988000:0.086253)0.750000:0.029956,(((((15805487_Deinococcus_radiodurans_R1:0.067623,94985850_Deinococcus_geothermalis_DSM_11300:0.053884)1.000000:0.216359,108804546_Rubrobacter_xylanophilus_DSM_9941:0.193227)0.918000:0.096420,91783041_Burkholderia_xenovorans_LB400:0.441210)0.750000:0.043715,16081838_Thermoplasma_acidophilum_DSM_1728:0.398046)0.819000:0.133917,13542097_Thermoplasma_volcanium_GSS1:0.385923)1.000000:0.311966)0.593000:0.004102,(91772996_Methanococcoides_burtonii_DSM_6242:0.227508,((((76803194_Natronomonas_pharaonis_DSM_2160:0.053228,(55379786_Haloarcula_marismortui_ATCC_43049:0.032230,(15790110_Halobacterium_sp._NRC-1:0.000000,169235837_Halobacterium_salinarum_R1:0.000000)1.000000:0.108961)0.611000:0.032119)0.920000:0.041400,110667497_Haloquadratum_walsbyi_DSM_16790:0.065948)0.882000:0.035805,(76803192_Natronomonas_pharaonis_DSM_2160:0.208379,55379788_Haloarcula_marismortui_ATCC_43049:0.268996)0.815000:0.047735)0.978000:0.114217,(83815833_Salinibacter_ruber_DSM_13855:0.207540,((91789214_Polaromonas_sp._JS666:0.036617,113867627_Ralstonia_eutropha_H16:0.034068)0.996000:0.141877,117928275_Acidothermus_cellulolyticus_11B:0.098010)0.998000:0.195422)0.996000:0.187805)0.987000:0.145250)0.990000:0.104370)0.340000:0.019325,15607059_Aquifex_aeolicus_VF5:0.387873)0.927000:0.062684,(((((((((((121594372_Acidovorax_sp._JS42:0.034110,(120611491_Acidovorax_avenae_subsp._citrulli_A:0.060180,121607265_Verminephrobacter_eiseniae_EF01-2:0.093027)0.850000:0.028664)0.848000:0.027984,160899399_Delftia_acidovorans_SPH-1:0.067289)0.971000:0.043248,((121604706_Polaromonas_naphthalenivorans_CJ2:0.088187,91788495_Polaromonas_sp._JS666:0.029344)0.953000:0.032847,(89901100_Rhodoferax_ferrireducens_T118:0.057432,((124265588_Methylibium_petroleiphilum_PM1:0.003333,124267699_Methylibium_petroleiphilum_PM1:0.004012)1.000000:0.105236,171059372_Leptothrix_cholodnii_SP-6:0.051473)0.807000:0.011343)0.795000:0.017908)0.273000:0.009095)0.815000:0.029598,(((145589743_Polynucleobacter_sp._QLW-P1DMWA-1:0.123987,145589203_Polynucleobacter_sp._QLW-P1DMWA-1:0.063135)0.969000:0.062155,((56479530_Azoarcus_sp._EbN1:0.043383,119899469_Azoarcus_sp._BH72:0.020772)0.982000:0.051518,71906843_Dechloromonas_aromatica_RCB:0.067143)1.000000:0.112871)0.786000:0.036772,((152980534_Janthinobacterium_sp._Marseille:0.038467,134096422_Herminiimonas_arsenicoxydans:0.011854)1.000000:0.126202,((((((16759349_Salmonella_enterica_subsp._enterica:0.000000,29142879_Salmonella_enterica_subsp._enterica:0.000000)0.871000:0.003699,(62178982_Salmonella_enterica_subsp._enterica:0.000000,(161615454_Salmonella_enterica_subsp._enterica:0.000000,(56414473_Salmonella_enterica_subsp._enterica:0.000000,16763751_Salmonella_typhimurium_LT2:0.000000)0.000000:0.000000)0.927000:0.003820)0.000000:0.000000)0.869000:0.008489,161504441_Salmonella_enterica_subsp._arizonae:0.013949)0.976000:0.026211,157147050_Citrobacter_koseri_ATCC_BAA-895:0.022065)0.825000:0.011928,(((170679862_Escherichia_coli_SECEC_SMS-3-5:0.003726,(89107207_Escherichia_coli_W3110:0.000000,16128320_Escherichia_coli_str._K-12_substr._:0.000000)0.859000:0.003723)0.000000:0.000000,((((((157157602_Escherichia_coli_E24377A:0.000000,(170021285_Escherichia_coli_ATCC_8739:0.000000,157159852_Escherichia_coli_HS:0.003708)0.000000:0.000000)0.000000:0.000000,110640614_Escherichia_coli_536:0.000000)0.000000:0.000000,117622617_Escherichia_coli_APEC_O1:0.000000)0.000000:0.000000,91209412_Escherichia_coli_UTI89:0.000000)0.000000:0.000000,15829642_Escherichia_coli_O157_H7_str._Sakai:0.000000)0.000000:0.000000,15800063_Escherichia_coli_O157_H7_EDL933:0.000000)0.000000:0.000000)0.541000:0.000000,26246350_Escherichia_coli_CFT073:0.003721)0.295000:0.008268)1.000000:0.101159,37527412_Photorhabdus_luminescens_subsp._lau:0.123870)0.895000:0.042401)0.965000:0.058240)0.239000:0.021069)0.921000:0.043046,(((((33597801_Bordetella_parapertussis_12822:0.000000,33602703_Bordetella_bronchiseptica_RB50:0.000000)0.962000:0.035334,163856089_Bordetella_petrii_DSM_12804:0.058426)0.326000:0.025913,187477644_Bordetella_avium_197N:0.056069)1.000000:0.190279,((113868430_Ralstonia_eutropha_H16:0.036754,73541873_Ralstonia_eutropha_JMP134:0.031412)0.854000:0.026663,94311141_Ralstonia_metallidurans_CH34:0.040024)0.781000:0.022781)0.174000:0.030278,(91784460_Burkholderia_xenovorans_LB400:0.162583,17546237_Ralstonia_solanacearum_GMI1000:0.082900)0.925000:0.035847)0.890000:0.037521)0.986000:0.086449,(108804524_Rubrobacter_xylanophilus_DSM_9941:0.192141,148548112_Pseudomonas_putida_F1:0.249048)0.103000:0.051830)0.589000:0.041921,117923698_Magnetococcus_sp._MC-1:0.325061)0.524000:0.028630,((71065459_Psychrobacter_arcticus_273-4:0.010550,93006344_Psychrobacter_cryohalolentis_K5:0.011693)0.961000:0.048118,148652114_Psychrobacter_sp._PRwf-1:0.059619)1.000000:0.238506)0.802000:0.050193,(((148260774_Acidiphilium_cryptum_JF-5:0.238418,(((((((((86359692_Rhizobium_etli_CFN_42:0.052732,116254454_Rhizobium_leguminosarum_bv._viciae_:0.018292)0.998000:0.150445,89054789_Jannaschia_sp._CCS1:0.179592)0.929000:0.049907,((((((23502588_Brucella_suis_1330:0.000000,163845308_Brucella_suis_ATCC_23445:0.000000)0.554000:0.000000,161619657_Brucella_canis_ATCC_23365:0.003717)0.847000:0.003720,((((148560107_Brucella_ovis_ATCC_25840:0.000000,17986590_Brucella_melitensis_16M:0.000000)0.000000:0.000000,62290603_Brucella_abortus_biovar_1_str._9-94:0.000000)0.000000:0.000000,189024819_Brucella_abortus_S19:0.000000)0.000000:0.000000,82700520_Brucella_melitensis_biovar_Abortus_:0.000000)0.527000:0.000000)0.972000:0.040820,153008514_Ochrobactrum_anthropi_ATCC_49188:0.030985)0.999000:0.096222,(15967082_Sinorhizobium_meliloti_1021:0.012382,150398388_Sinorhizobium_medicae_WSM419:0.023315)1.000000:0.160799)0.949000:0.054006,(13474409_Mesorhizobium_loti_MAFF303099:0.126824,154252531_Parvibaculum_lavamentivorans_DS-1:0.109523)0.525000:0.021211)0.837000:0.021090)0.785000:0.012350,(((154246405_Xanthobacter_autotrophicus_Py2:0.077939,158423101_Azorhizobium_caulinodans_ORS_571:0.064646)0.941000:0.040171,((170747499_Methylobacterium_radiotolerans_JCM_:0.045664,163851385_Methylobacterium_extorquens_PA1:0.078302)0.985000:0.066057,170740906_Methylobacterium_sp._4-46:0.050889)0.966000:0.063325)0.943000:0.047129,(((27376420_Bradyrhizobium_japonicum_USDA_110:0.029273,((146343365_Bradyrhizobium_sp._ORS278:0.010827,148252520_Bradyrhizobium_sp._BTAi1:0.004282)0.924000:0.021879,(((91978680_Rhodopseudomonas_palustris_BisB5:0.003956,86751428_Rhodopseudomonas_palustris_HaA2:0.011128)0.780000:0.010249,39937562_Rhodopseudomonas_palustris_CGA009:0.016682)0.725000:0.016625,90425868_Rhodopseudomonas_palustris_BisB18:0.035320)0.941000:0.026007)0.926000:0.017671)0.506000:0.014349,92119203_Nitrobacter_hamburgensis_X14:0.038704)0.901000:0.034818,115526447_Rhodopseudomonas_palustris_BisA53:0.104337)0.973000:0.056448)0.996000:0.085233)0.975000:0.054625,((83592382_Rhodospirillum_rubrum_ATCC_11170:0.134592,83311403_Magnetospirillum_magneticum_AMB-1:0.119098)0.900000:0.047849,158521510_Desulfococcus_oleovorans_Hxd3:0.107908)0.875000:0.026118)0.885000:0.021618,(((78189092_Chlorobium_chlorochromatii_CaD3:0.058037,119356985_Chlorobium_phaeobacteroides_DSM_266:0.050090)0.676000:0.021660,78187148_Pelodictyon_luteolum_DSM_273:0.035376)0.999000:0.120930,71083329_Candidatus_Pelagibacter_ubique_HTCC:0.217093)0.908000:0.036263)0.773000:0.014440,182677606_Beijerinckia_indica_subsp._indica_A:0.260620)0.425000:0.029656,((((126461022_Rhodobacter_sphaeroides_ATCC_17029:0.000000,77462133_Rhodobacter_sphaeroides_2.4.1:0.000000)0.832000:0.013329,146276329_Rhodobacter_sphaeroides_ATCC_17025:0.023093)0.966000:0.043752,119384957_Paracoccus_denitrificans_PD1222:0.087870)0.645000:0.025262,(((56697772_Silicibacter_pomeroyi_DSS-3:0.023117,99081415_Silicibacter_sp._TM1040:0.068234)0.855000:0.026352,110681116_Roseobacter_denitrificans_OCh_114:0.094285)0.022000:0.021032,159043377_Dinoroseobacter_shibae_DFL_12:0.056847)0.889000:0.031753)1.000000:0.116370)0.200000:0.029852,(87200635_Novosphingobium_aromaticivorans_DSM:0.290789,((((((((120599108_Shewanella_sp._W3-18-1:0.007637,146292821_Shewanella_putrefaciens_CN-32:0.003783)0.926000:0.002810,160876081_Shewanella_baltica_OS195:0.001962)0.926000:0.002847,126175031_Shewanella_baltica_OS155:0.011373)0.001000:0.000000,153001360_Shewanella_baltica_OS185:0.000000)0.979000:0.036402,((113970654_Shewanella_sp._MR-4:0.000000,114047884_Shewanella_sp._MR-7:0.000000)0.887000:0.007726,117920122_Shewanella_sp._ANA-3:0.000000)0.956000:0.023997)0.842000:0.019868,(157962616_Shewanella_pealeana_ATCC_700345:0.008315,167624814_Shewanella_halifaxensis_HAW-EB4:0.010590)0.972000:0.032393)0.677000:0.007070,(114563890_Shewanella_frigidimarina_NCIMB_400:0.052911,119774501_Shewanella_amazonensis_SB2B:0.079100)0.960000:0.043448)0.900000:0.023797,((170727560_Shewanella_woodyi_ATCC_51908:0.042112,157374599_Shewanella_sediminis_HAW-EB3:0.020458)0.485000:0.007291,127513496_Shewanella_loihica_PV-4:0.029708)0.781000:0.014221)0.996000:0.133392)0.541000:0.052000)0.836000:0.031248)0.570000:0.039498,(((((126437174_Mycobacterium_sp._JLS:0.000000,(108801195_Mycobacterium_sp._MCS:0.000000,119870327_Mycobacterium_sp._KMS:0.000000)0.000000:0.000000)0.987000:0.049520,(145222549_Mycobacterium_gilvum_PYR-GCK:0.010034,120405715_Mycobacterium_vanbaalenii_PYR-1:0.030935)0.998000:0.077664)0.775000:0.024362,118469697_Mycobacterium_smegmatis_str._MC2_15:0.068086)0.937000:0.040351,(111219875_Frankia_alni_ACN14a:0.059314,158318202_Frankia_sp._EAN1pec:0.045790)1.000000:0.129759)0.566000:0.022334,(134100383_Saccharopolyspora_erythraea_NRRL_23:0.122841,((54022633_Nocardia_farcinica_IFM_10152:0.224479,(116670088_Arthrobacter_sp._FB24:0.009506,119952710_Arthrobacter_aurescens_TC1:0.038328)1.000000:0.139124)0.294000:0.026084,(111025705_Rhodococcus_sp._RHA1:0.046306,111021973_Rhodococcus_sp._RHA1:0.052692)0.952000:0.056293)0.993000:0.090146)0.896000:0.045919)0.928000:0.052625)0.946000:0.051765,(((32265895_Helicobacter_hepaticus_ATCC_51449:0.233316,(167032805_Pseudomonas_putida_GB-1:0.240168,(114320552_Alkalilimnicola_ehrlichei_MLHE-1:0.082253,121996822_Halorhodospira_halophila_SL1:0.113150)0.727000:0.058765)0.930000:0.073251)0.298000:0.030196,((110834592_Alcanivorax_borkumensis_SK2:0.144267,(71281178_Colwellia_psychrerythraea_34H:0.112132,77361360_Pseudoalteromonas_haloplanktis_TAC1:0.204952)0.758000:0.040953)0.808000:0.038279,(((119945560_Psychromonas_ingrahamii_37:0.117782,54301918_Photobacterium_profundum_SS9:0.072188)0.850000:0.015352,(((156974675_Vibrio_harveyi_ATCC_BAA-1116:0.027382,(37679717_Vibrio_vulnificus_YJ016:0.003804,27366018_Vibrio_vulnificus_CMCP6:0.000000)0.981000:0.037684)0.420000:0.015155,(15641352_Vibrio_cholerae_O1_biovar_eltor_str:0.003731,147675302_Vibrio_cholerae_O395:0.000000)0.988000:0.052929)0.247000:0.022403,28898418_Vibrio_parahaemolyticus_RIMD_221063:0.031592)0.866000:0.018366)0.999000:0.081923,(56460171_Idiomarina_loihiensis_L2TR:0.205203,120554650_Marinobacter_aquaeolei_VT8:0.102281)0.947000:0.047639)0.477000:0.014729)0.903000:0.035651)0.001000:0.013739,(((((26989075_Pseudomonas_putida_KT2440:0.000000,148548553_Pseudomonas_putida_F1:0.011373)0.886000:0.008723,104781063_Pseudomonas_entomophila_L48:0.010273)0.446000:0.003829,167032959_Pseudomonas_putida_GB-1:0.005013)0.478000:0.013502,170720976_Pseudomonas_putida_W619:0.004578)0.973000:0.073811,((15598764_Pseudomonas_aeruginosa_PAO1:0.000000,116051565_Pseudomonas_aeruginosa_UCBPP-PA14:0.000000)0.763000:0.003721,152988937_Pseudomonas_aeruginosa_PA7:0.004017)0.977000:0.068865)1.000000:0.241775)0.671000:0.009702)1.000000:0.240736)0.967000:0.111691,163845605_Chloroflexus_aurantiacus_J-10-fl:0.239630)1.000000:0.278911,156937051_Ignicoccus_hospitalis_KIN4_I:0.147028)0.799000:0.018712)0.834000:0.023889,(((((156743857_Roseiflexus_castenholzii_DSM_13941:0.002607,148656134_Roseiflexus_sp._RS-1:0.008854)1.000000:0.074893,163845606_Chloroflexus_aurantiacus_J-10-fl:0.111914)0.951000:0.044258,159897529_Herpetosiphon_aurantiacus_ATCC_2377:0.109287)0.085000:0.022965,(153006304_Anaeromyxobacter_sp._Fw109-5:0.016469,86159815_Anaeromyxobacter_dehalogenans_2CP-C:0.022990)0.997000:0.101718)0.974000:0.088444,(156743856_Roseiflexus_castenholzii_DSM_13941:0.000000,148656135_Roseiflexus_sp._RS-1:0.007705)1.000000:0.276886)0.991000:0.126577)0.660000:0.020603,(((((161528209_Nitrosopumilus_maritimus_SCM1:0.235386,((147669659_Dehalococcoides_sp._BAV1:0.003660,73748898_Dehalococcoides_sp._CBDB1:0.000000)0.420000:0.011037,57234024_Dehalococcoides_ethenogenes_195:0.000000)1.000000:0.268436)0.804000:0.044163,116750873_Syntrophobacter_fumaroxidans_MPOB:0.208740)0.978000:0.081019,((118431938_Aeropyrum_pernix_K1:0.280752,119719802_Thermofilum_pendens_Hrk_5:0.159671)0.925000:0.055239,(11497978_Archaeoglobus_fulgidus_DSM_4304:0.289487,((((145591178_Pyrobaculum_arsenaticum_DSM_13514:0.037352,126459003_Pyrobaculum_calidifontis_JCM_11548:0.023345)0.477000:0.014855,18313648_Pyrobaculum_aerophilum_str._IM2:0.033749)0.000000:0.000000,(171186287_Thermoproteus_neutrophilus_V24Sta:0.042260,119871785_Pyrobaculum_islandicum_DSM_4184:0.036752)0.982000:0.044872)0.983000:0.081627,(159040842_Caldivirga_maquilingensis_IC-167:0.142771,(((70606145_Sulfolobus_acidocaldarius_DSM_639:0.068437,15899575_Sulfolobus_solfataricus_P2:0.041344)0.881000:0.025792,(15920959_Sulfolobus_tokodaii_str._7:0.063233,15922340_Sulfolobus_tokodaii_str._7:0.089158)0.870000:0.037580)0.706000:0.012604,146304119_Metallosphaera_sedula_DSM_5348:0.110612)0.984000:0.089891)0.645000:0.041469)0.991000:0.085926)0.929000:0.035152)0.917000:0.037142)0.805000:0.025356,((((159905189_Methanococcus_maripaludis_C6:0.000000,134046553_Methanococcus_maripaludis_C5:0.007370)0.790000:0.003714,150403071_Methanococcus_maripaludis_C7:0.003671)0.892000:0.007393,45357711_Methanococcus_maripaludis_S2:0.000000)1.000000:0.277844,((16081543_Thermoplasma_acidophilum_DSM_1728:0.048692,13541981_Thermoplasma_volcanium_GSS1:0.038258)1.000000:0.153359,48477355_Picrophilus_torridus_DSM_9790:0.156627)0.997000:0.179727)0.889000:0.066414)0.930000:0.046892,(15679598_Methanothermobacter_thermautotrophi:0.237886,((15678245_Methanothermobacter_thermautotrophi:0.210821,((46579161_Desulfovibrio_vulgaris_subsp._vulga:0.000000,120603265_Desulfovibrio_vulgaris_subsp._vulga:0.000000)0.998000:0.159959,78357864_Desulfovibrio_desulfuricans_G20:0.151699)1.000000:0.230742)0.876000:0.049361,(11546073_Archaeoglobus_fulgidus_DSM_4304:0.163554,(((116754497_Methanosaeta_thermophila_PT:0.062914,116754498_Methanosaeta_thermophila_PT:0.054617)0.916000:0.068354,116754710_Methanosaeta_thermophila_PT:0.276809)0.386000:0.026575,116754499_Methanosaeta_thermophila_PT:0.146139)0.920000:0.065726)0.950000:0.056583)0.331000:0.014543)0.822000:0.030880)0.754000:0.026634)0.925000:0.043950,((((((126177991_Methanoculleus_marisnigri_JR1:0.167748,154149615_Candidatus_Methanoregula_boonei_6A8:0.155558)0.808000:0.039546,((88601868_Methanospirillum_hungatei_JF-1:0.220099,126179335_Methanoculleus_marisnigri_JR1:0.111588)0.414000:0.014556,154150458_Candidatus_Methanoregula_boonei_6A8:0.110707)0.920000:0.038516)0.918000:0.047926,91773120_Methanococcoides_burtonii_DSM_6242:0.139365)0.094000:0.024558,(88602985_Methanospirillum_hungatei_JF-1:0.090537,88601663_Methanospirillum_hungatei_JF-1:0.024660)0.993000:0.092245)1.000000:0.171802,((((46199190_Thermus_thermophilus_HB27:0.000000,55981219_Thermus_thermophilus_HB8:0.000000)1.000000:0.253773,94970548_Acidobacteria_bacterium_Ellin345:0.152050)0.147000:0.039348,78044347_Carboxydothermus_hydrogenoformans_Z:0.187484)0.945000:0.055597,(51893459_Symbiobacterium_thermophilum_IAM_14:0.239830,(86158469_Anaeromyxobacter_dehalogenans_2CP-C:0.063383,153004629_Anaeromyxobacter_sp._Fw109-5:0.024531)1.000000:0.182558)0.827000:0.049036)0.993000:0.117079)0.681000:0.062558,((55981218_Thermus_thermophilus_HB8:0.000000,46199189_Thermus_thermophilus_HB27:0.000000)1.000000:0.797466,(((((((116669077_Arthrobacter_sp._FB24:0.190942,(((183983471_Mycobacterium_marinum_M:0.114591,120402418_Mycobacterium_vanbaalenii_PYR-1:0.141472)0.984000:0.084360,(((91786663_Polaromonas_sp._JS666:0.067316,89899202_Rhodoferax_ferrireducens_T118:0.053181)0.988000:0.070577,83717215_Burkholderia_thailandensis_E264:0.127608)0.830000:0.028825,71908321_Dechloromonas_aromatica_RCB:0.278105)0.868000:0.032622)0.936000:0.037111,134098970_Saccharopolyspora_erythraea_NRRL_23:0.226551)0.807000:0.031527)0.783000:0.038975,(((51245949_Desulfotalea_psychrophila_LSv54:0.003724,51247008_Desulfotalea_psychrophila_LSv54:0.007664)1.000000:0.130831,152992560_Sulfurovum_sp._NBC37-1:0.237497)0.642000:0.023982,148263671_Geobacter_uraniireducens_Rf4:0.096139)0.988000:0.078043)0.583000:0.046875,(114321744_Alkalilimnicola_ehrlichei_MLHE-1:0.256194,119947202_Psychromonas_ingrahamii_37:0.186344)0.922000:0.062809)0.118000:0.034993,121996989_Halorhodospira_halophila_SL1:0.638334)0.992000:0.161947,78223543_Geobacter_metallireducens_GS-15:0.571948)0.915000:0.093601,(((((56964524_Bacillus_clausii_KSM-K16:0.077265,15615796_Bacillus_halodurans_C-125:0.066211)0.888000:0.034032,(((138896348_Geobacillus_thermodenitrificans_NG8:0.017445,56421341_Geobacillus_kaustophilus_HTA426:0.005467)1.000000:0.110842,(((((49481791_Bacillus_thuringiensis_serovar_konk:0.000000,(47530209_Bacillus_anthracis_str._Ames_Ancest:0.000000,((30264736_Bacillus_anthracis_str._Ames:0.000000,((118479805_Bacillus_thuringiensis_str._Al_Haka:0.000000,(52140840_Bacillus_cereus_E33L:0.000000,30022734_Bacillus_cereus_ATCC_14579:0.000000)0.892000:0.000000)0.000000:0.000000,42783847_Bacillus_cereus_ATCC_10987:0.000000)0.000000:0.000000)0.000000:0.000000,49187554_Bacillus_anthracis_str._Sterne:0.000000)0.000000:0.000000)0.000000:0.000000)0.000000:0.000000,163942394_Bacillus_weihenstephanensis_KBAB4:0.003965)0.854000:0.010276,152977029_Bacillus_cereus_subsp._cytotoxis_NV:0.006283)0.993000:0.072405,169829629_Lysinibacillus_sphaericus_C3-41:0.144173)0.261000:0.017128,((16080020_Bacillus_subtilis_subsp._subtilis_s:0.009072,154687108_Bacillus_amyloliquefaciens_FZB42:0.041432)0.964000:0.043867,(157693372_Bacillus_pumilus_SAFR-032:0.091937,(52081468_Bacillus_licheniformis_ATCC_14580:0.000000,52786844_Bacillus_licheniformis_ATCC_14580:0.000000)0.999000:0.084832)0.411000:0.010199)0.986000:0.054504)0.072000:0.011394)0.302000:0.006370,(((15927310_Staphylococcus_aureus_subsp._aureus:0.000000,(49486558_Staphylococcus_aureus_subsp._aureus:0.000000,(((((((((((21283405_Staphylococcus_aureus_subsp._aureus:0.035350,82751322_Staphylococcus_aureus_RF122:0.003877)0.000000:0.000000,57652031_Staphylococcus_aureus_subsp._aureus:0.003877)0.000000:0.000000,49483973_Staphylococcus_aureus_subsp._aureus:0.000000)0.000000:0.000000,161509949_Staphylococcus_aureus_subsp._aureus:0.000000)0.000000:0.000000,151221838_Staphylococcus_aureus_subsp._aureus:0.000000)0.000000:0.000000,88195545_Staphylococcus_aureus_subsp._aureus:0.000000)0.000000:0.000000,87161635_Staphylococcus_aureus_subsp._aureus:0.000000)0.000000:0.000000,156980050_Staphylococcus_aureus_subsp._aureus:0.000000)0.000000:0.000000,15924723_Staphylococcus_aureus_subsp._aureus:0.000000)0.000000:0.000000,150394279_Staphylococcus_aureus_subsp._aureus:0.000000)0.000000:0.000000,148268211_Staphylococcus_aureus_subsp._aureus:0.000000)0.000000:0.000000)0.000000:0.000000)0.910000:0.032930,(70726190_Staphylococcus_haemolyticus_JCSC143:0.073716,73662339_Staphylococcus_saprophyticus_subsp.:0.108784)0.560000:0.040747)0.999000:0.109245,172058246_Exiguobacterium_sibiricum_255-15:0.084551)0.961000:0.049406)0.860000:0.017392)0.972000:0.056962,23097477_Oceanobacillus_iheyensis_HTE831:0.164107)0.077000:0.021568,167629127_Heliobacterium_modesticaldum_Ice1:0.152394)0.997000:0.188316,147920006_uncultured_methanogenic_archaeon_RC:0.248842)0.915000:0.078202)0.822000:0.056074,15920227_Sulfolobus_tokodaii_str._7:0.701248)0.994000:0.281464)0.942000:0.116009)0.847000:0.035431)0.957000:0.061408,(((15899905_Sulfolobus_solfataricus_P2:0.069993,((15921017_Sulfolobus_tokodaii_str._7:0.026209,70606954_Sulfolobus_acidocaldarius_DSM_639:0.118431)0.974000:0.049749,146304221_Metallosphaera_sedula_DSM_5348:0.097574)0.302000:0.016650)1.000000:0.258783,(((18313645_Pyrobaculum_aerophilum_str._IM2:0.045728,145591598_Pyrobaculum_arsenaticum_DSM_13514:0.069610)0.918000:0.055452,126458780_Pyrobaculum_calidifontis_JCM_11548:0.036890)0.480000:0.073787,11498285_Archaeoglobus_fulgidus_DSM_4304:0.247991)1.000000:0.394569)0.819000:0.041421,((15898848_Sulfolobus_solfataricus_P2:0.086800,70607944_Sulfolobus_acidocaldarius_DSM_639:0.120964)0.580000:0.065351,15922117_Sulfolobus_tokodaii_str._7:0.134325)1.000000:0.865047)0.840000:0.031285)0.856000:0.036400,((((171184895_Thermoproteus_neutrophilus_V24Sta:0.003915,119871766_Pyrobaculum_islandicum_DSM_4184:0.011320)0.981000:0.075585,126459994_Pyrobaculum_calidifontis_JCM_11548:0.041377)0.998000:0.184726,18313371_Pyrobaculum_aerophilum_str._IM2:0.369678)0.955000:0.137852,146304058_Metallosphaera_sedula_DSM_5348:0.866168)0.884000:0.122047)0.990000:0.180708,161528374_Nitrosopumilus_maritimus_SCM1:0.558121)0.994000:0.165380,(118431417_Aeropyrum_pernix_K1:0.367901,11498580_Archaeoglobus_fulgidus_DSM_4304:0.315083)0.998000:0.199929)0.144000:0.037304,((((76802754_Natronomonas_pharaonis_DSM_2160:0.045554,(15789716_Halobacterium_sp._NRC-1:0.000000,169235431_Halobacterium_salinarum_R1:0.000000)1.000000:0.219251)0.688000:0.040616,55377510_Haloarcula_marismortui_ATCC_43049:0.070447)0.942000:0.057064,55380254_Haloarcula_marismortui_ATCC_43049:0.116244)0.996000:0.184505,116626871_Solibacter_usitatus_Ellin6076:0.348372)1.000000:0.238380)0.993000:0.106828,(((56478098_Azoarcus_sp._EbN1:0.408998,111025659_Rhodococcus_sp._RHA1:0.659092)0.194000:0.048787,((55981254_Thermus_thermophilus_HB8:0.004090,46199223_Thermus_thermophilus_HB27:0.000000)1.000000:0.322760,51892163_Symbiobacterium_thermophilum_IAM_14:0.251753)0.943000:0.097448)0.762000:0.024839,((((52080510_Bacillus_licheniformis_ATCC_14580:0.000000,52785889_Bacillus_licheniformis_ATCC_14580:0.000000)0.990000:0.170622,157692549_Bacillus_pumilus_SAFR-032:0.432481)0.944000:0.093109,15613700_Bacillus_halodurans_C-125:0.229710)0.824000:0.053920,(((((52142948_Bacillus_cereus_E33L:0.000000,(118477948_Bacillus_thuringiensis_str._Al_Haka:0.000000,(49481786_Bacillus_thuringiensis_serovar_konk:0.000000,42781615_Bacillus_cereus_ATCC_10987:0.000000)0.000000:0.000000)0.000000:0.000000)0.564000:0.000000,(30262544_Bacillus_anthracis_str._Ames:0.000000,(49185384_Bacillus_anthracis_str._Sterne:0.000000,47778062_Bacillus_anthracis_str._Ames_Ancest:0.000000)0.000000:0.000000)0.937000:0.007327)0.771000:0.003681,30020617_Bacillus_cereus_ATCC_14579:0.007268)0.718000:0.003707,163940320_Bacillus_weihenstephanensis_KBAB4:0.007336)0.926000:0.033232,152975585_Bacillus_cereus_subsp._cytotoxis_NV:0.024417)1.000000:0.285935)0.980000:0.101101)0.930000:0.043629)0.790000:0.024603,((((15922110_Sulfolobus_tokodaii_str._7:0.143088,70608007_Sulfolobus_acidocaldarius_DSM_639:0.232148)0.908000:0.106276,15898857_Sulfolobus_solfataricus_P2:0.130086)0.986000:0.159963,(126458791_Pyrobaculum_calidifontis_JCM_11548:0.137001,18313377_Pyrobaculum_aerophilum_str._IM2:0.069197)0.982000:0.142115)0.999000:0.316682,(16081377_Thermoplasma_acidophilum_DSM_1728:0.213679,13542099_Thermoplasma_volcanium_GSS1:0.125254)1.000000:0.567981)0.876000:0.088543)0.895000:0.067754,83814799_Salinibacter_ruber_DSM_13855:0.289087)0.366000:0.066581,78060268_Burkholderia_sp._383:0.498871)1.000000:0.661531,73541510_Ralstonia_eutropha_JMP134:0.087880)0.893000:0.073711,78060446_Burkholderia_sp._383:0.043991)0.965000:0.042603,33595311_Bordetella_parapertussis_12822:0.007663,33599605_Bordetella_bronchiseptica_RB50:0.000000);
