# Supplementary material for: Genome-wide phylogenetic analysis of the pathogenic potential of Vibrio furnissii
Source: Front Microbiol. 2014 Aug 21;5:435. doi: 10.3389/fmicb.2014.00435 (PMC4139957; doi:10.3389/fmicb.2014.00435)
Supplement: Supplementary file 1 [file DataSheet1.ZIP › all_vfu_trees/VfuA00067.afa-gb-o.phylip_phyml_tree.txt]

((((((((((((((((((((34496442_Chromobacterium_violaceum_ATCC_1247:0.132699,77164566_Nitrosococcus_oceani_ATCC_19707:0.214863)0.728000:0.038417,(114319190_Alkalilimnicola_ehrlichei_MLHE-1:0.219688,53804797_Methylococcus_capsulatus_str._Bath:0.109576)0.935000:0.120408)0.326000:0.038548,((((((((((((27364638_Vibrio_vulnificus_CMCP6:0.000000,37681318_Vibrio_vulnificus_YJ016:0.000000)0.726000:0.010158,((((15640325_Vibrio_cholerae_O1_biovar_eltor_str:0.009725,147674602_Vibrio_cholerae_O395:0.000000)0.777000:0.021885,XX_VfuA00067_:0.040592)0.776000:0.028478,59712992_Vibrio_fischeri_ES114:0.067138)0.244000:0.020488,(156972538_Vibrio_harveyi_ATCC_BAA-1116:0.000000,28899653_Vibrio_parahaemolyticus_RIMD_221063:0.000000)0.810000:0.033874)0.927000:0.045332)0.984000:0.081913,91794633_Shewanella_denitrificans_OS217:0.061635)0.808000:0.022356,((((157960363_Shewanella_pealeana_ATCC_700345:0.000000,167622536_Shewanella_halifaxensis_HAW-EB4:0.029841)0.972000:0.065010,(114564745_Shewanella_frigidimarina_NCIMB_400:0.110431,(170724911_Shewanella_woodyi_ATCC_51908:0.083128,157377220_Shewanella_sediminis_HAW-EB3:0.042176)0.823000:0.029571)0.135000:0.013205)0.659000:0.013424,127514291_Shewanella_loihica_PV-4:0.094298)0.827000:0.030848,54310470_Photobacterium_profundum_SS9:0.123457)0.687000:0.011858)0.761000:0.012589,(((160877084_Shewanella_baltica_OS195:0.000000,(126172720_Shewanella_baltica_OS155:0.000000,153002360_Shewanella_baltica_OS185:0.000000)0.870000:0.009319)0.775000:0.010248,(120597424_Shewanella_sp._W3-18-1:0.000000,146294435_Shewanella_putrefaciens_CN-32:0.000000)0.888000:0.018420)0.484000:0.009915,(24372106_Shewanella_oneidensis_MR-1:0.012513,(117918965_Shewanella_sp._ANA-3:0.008084,(113968855_Shewanella_sp._MR-4:0.000000,114049007_Shewanella_sp._MR-7:0.000000)0.612000:0.003908)0.748000:0.016041)0.869000:0.026037)0.987000:0.086210)0.374000:0.019424,119776326_Shewanella_amazonensis_SB2B:0.109013)0.948000:0.080359,((145298004_Aeromonas_salmonicida_subsp._salmon:0.020252,117619236_Aeromonas_hydrophila_subsp._hydroph:0.000000)0.954000:0.113561,71281376_Colwellia_psychrerythraea_34H:0.149220)0.803000:0.039291)0.346000:0.040238,109896419_Pseudoalteromonas_atlantica_T6c:0.175510)0.683000:0.017403,(((((94676949_Baumannia_cicadellinicola_str._Hc:0.302943,((157372649_Serratia_proteamaculans_568:0.061960,(16123803_Yersinia_pestis_CO92:0.000000,(((22124127_Yersinia_pestis_KIM:0.000000,(45443615_Yersinia_pestis_biovar_Microtus_str:0.000000,(145597583_Yersinia_pestis_Pestoides_F:0.000000,153947079_Yersinia_pseudotuberculosis_IP_3175:0.000000)0.000000:0.000000)0.000000:0.000000)0.000000:0.000000,(108809664_Yersinia_pestis_Antiqua:0.000000,(162420832_Yersinia_pestis_Angola:0.000000,170022711_Yersinia_pseudotuberculosis_YPIII:0.000000)0.000000:0.000000)0.000000:0.000000)0.000000:0.000000,(51597861_Yersinia_pseudotuberculosis_IP_3295:0.000000,108813671_Yersinia_pestis_Nepal516:0.000000)0.000000:0.000000)0.000000:0.000000)0.767000:0.019869)0.809000:0.026122,123443991_Yersinia_enterocolitica_subsp._ente:0.000000)0.042000:0.002591)0.892000:0.058683,50119222_Erwinia_carotovora_subsp._atrosepti:0.060401)0.818000:0.023331,85058132_Sodalis_glossinidius_str._morsitans:0.097307)0.815000:0.035084,(((152972176_Klebsiella_pneumoniae_subsp._pneumo:0.041673,157148832_Citrobacter_koseri_ATCC_BAA-895:0.043078)0.752000:0.014512,146313326_Enterobacter_sp._638:0.043891)0.900000:0.054723,156935773_Enterobacter_sakazakii_ATCC_BAA-894:0.054675)0.938000:0.083525)0.848000:0.039737,37527920_Photorhabdus_luminescens_subsp._lau:0.086546)0.963000:0.083800)0.842000:0.034998,119946737_Psychromonas_ingrahamii_37:0.141543)0.816000:0.033005,(((((71892075_Candidatus_Blochmannia_pennsylvanic:0.238104,33519757_Candidatus_Blochmannia_floridanus:0.151071)0.778000:0.067825,(148245086_Candidatus_Vesicomyosocius_okutanii:0.097811,118603018_Candidatus_Ruthia_magnifica_str._Cm:0.103384)0.994000:0.294173)0.785000:0.041959,((21672660_Buchnera_aphidicola_str._Sg:0.144478,27904850_Buchnera_aphidicola_str._Bp:0.253984)0.269000:0.029957,15617003_Buchnera_aphidicola_str._APS:0.120697)0.995000:0.255513)0.822000:0.080419,78484790_Thiomicrospira_crunogena_XCL-2:0.282121)0.191000:0.030456,77359231_Pseudoalteromonas_haloplanktis_TAC1:0.196203)0.697000:0.024467)0.888000:0.056422,(((33151816_Haemophilus_ducreyi_35000HP:0.173171,(126209324_Actinobacillus_pleuropneumoniae_L20:0.000000,165977306_Actinobacillus_pleuropneumoniae_ser:0.000000)0.955000:0.101237)0.897000:0.087901,(((((((148828148_Haemophilus_influenzae_PittGG:0.000000,16272907_Haemophilus_influenzae_Rd_KW20:0.009770)0.520000:0.009773,148826381_Haemophilus_influenzae_PittEE:0.009793)0.010000:0.000000,68249557_Haemophilus_influenzae_86-028NP:0.000000)0.998000:0.114800,52425845_Mannheimia_succiniciproducens_MBEL5:0.013520)0.107000:0.032500,152978320_Actinobacillus_succinogenes_130Z:0.026089)0.950000:0.099356,15602958_Pasteurella_multocida_subsp._multoc:0.049131)0.917000:0.074679,(113460715_Haemophilus_somnus_129PT:0.000000,170717868_Haemophilus_somnus_2336:0.000000)0.858000:0.059690)0.965000:0.142649)0.198000:0.066294,56461384_Idiomarina_loihiensis_L2TR:0.438286)0.370000:0.021842)0.847000:0.033544)0.849000:0.050029,(((90020460_Saccharophagus_degradans_2-40:0.078798,83648644_Hahella_chejuensis_KCTC_2396:0.101720)0.875000:0.066824,(92114404_Chromohalobacter_salexigens_DSM_304:0.172587,(((77747624_Xylella_fastidiosa_Temecula1:0.000000,(182680604_Xylella_fastidiosa_M23:0.000000,(170729285_Xylella_fastidiosa_M12:0.000000,77747483_Xylella_fastidiosa_9a5c:0.010124)0.000000:0.000000)0.000000:0.000000)1.000000:0.166350,(21229993_Xanthomonas_campestris_pv._campestr:0.000000,66766869_Xanthomonas_campestris_pv._campestr:0.000000)0.781000:0.012544)0.819000:0.019827,(84622180_Xanthomonas_oryzae_pv._oryzae_MAFF_:0.010523,(21241304_Xanthomonas_axonopodis_pv._citri_st:0.000000,78046122_Xanthomonas_campestris_pv._vesicato:0.000000)0.788000:0.010639)0.003000:0.000000)0.992000:0.204035)0.845000:0.077660)0.584000:0.040548,(((((15600039_Pseudomonas_aeruginosa_PAO1:0.000000,(116052994_Pseudomonas_aeruginosa_UCBPP-PA14:0.000000,152986461_Pseudomonas_aeruginosa_PA7:0.000000)0.000000:0.000000)0.911000:0.031663,((((28871974_Pseudomonas_syringae_pv._tomato_str:0.000000,(71734136_Pseudomonas_syringae_pv._phaseolico:0.000000,66047626_Pseudomonas_syringae_pv._syringae_B:0.000000)0.000000:0.000000)0.974000:0.052811,(146283592_Pseudomonas_stutzeri_A1501:0.010542,70734175_Pseudomonas_fluorescens_Pf-5:0.020546)0.781000:0.010334)0.639000:0.003202,((104783793_Pseudomonas_entomophila_L48:0.020359,((148545849_Pseudomonas_putida_F1:0.000000,167031621_Pseudomonas_putida_GB-1:0.000000)0.540000:0.000000,170723766_Pseudomonas_putida_W619:0.010492)0.000000:0.000000)0.527000:0.010222,26987298_Pseudomonas_putida_KT2440:0.000000)0.766000:0.010048)0.914000:0.039978,77456848_Pseudomonas_fluorescens_PfO-1:0.000000)0.368000:0.010124)0.976000:0.053226,146305750_Pseudomonas_mendocina_ymp:0.000000)0.995000:0.153849,110834869_Alcanivorax_borkumensis_SK2:0.094386)0.786000:0.044282,120556350_Marinobacter_aquaeolei_VT8:0.140595)0.815000:0.038722)0.512000:0.015631)0.929000:0.057612,((93006302_Psychrobacter_cryohalolentis_K5:0.032548,71065501_Psychrobacter_arcticus_273-4:0.009258)0.972000:0.157173,148652577_Psychrobacter_sp._PRwf-1:0.151179)0.980000:0.153570)0.000000:0.000000,(((((((33603365_Bordetella_bronchiseptica_RB50:0.000000,(33598425_Bordetella_parapertussis_12822:0.000000,33593929_Bordetella_pertussis_Tohama_I:0.000000)0.000000:0.000000)0.884000:0.066421,163854878_Bordetella_petrii_DSM_12804:0.083697)0.943000:0.118500,187479468_Bordetella_avium_197N:0.022438)0.993000:0.209108,(134095924_Herminiimonas_arsenicoxydans:0.070912,152980561_Janthinobacterium_sp._Marseille:0.054571)0.999000:0.228849)0.354000:0.038125,(171463029_Polynucleobacter_necessarius_STIR1:0.038664,145588399_Polynucleobacter_sp._QLW-P1DMWA-1:0.001386)0.993000:0.164118)0.776000:0.039854,(((126642054_Acinetobacter_baumannii_ATCC_17978:0.009793,(169633743_Acinetobacter_baumannii:0.000000,169795645_Acinetobacter_baumannii:0.000000)0.550000:0.000000)0.788000:0.033649,50084891_Acinetobacter_sp._ADP1:0.090291)0.955000:0.153252,121999115_Halorhodospira_halophila_SL1:0.289104)0.824000:0.065457)0.879000:0.066222,((((((54296499_Legionella_pneumophila_str._Paris:0.000000,148360919_Legionella_pneumophila_str._Corby:0.000000)0.520000:0.000000,(52840709_Legionella_pneumophila_subsp._pneum:0.000000,54293457_Legionella_pneumophila_str._Lens:0.000000)0.828000:0.009478)0.997000:0.227581,(114331876_Nitrosomonas_eutropha_C91:0.009461,30248662_Nitrosomonas_europaea_ATCC_19718:0.094848)0.979000:0.124790)0.380000:0.015182,82703867_Nitrosospira_multiformis_ATCC_25196:0.159412)0.799000:0.056372,(74316201_Thiobacillus_denitrificans_ATCC_252:0.131474,91774382_Methylobacillus_flagellatus_KT:0.248666)0.829000:0.090420)0.777000:0.064694,146329849_Dichelobacter_nodosus_VCS1703A:0.349289)0.686000:0.054934)0.559000:0.003875)0.853000:0.054202,(((((17547504_Ralstonia_solanacearum_GMI1000:0.104953,((((53726120_Burkholderia_mallei_ATCC_23344:0.000000,(124383591_Burkholderia_mallei_NCTC_10229:0.000000,(126454282_Burkholderia_pseudomallei_1106a:0.000000,(121600835_Burkholderia_mallei_SAVP1:0.000000,83719706_Burkholderia_thailandensis_E264:0.000000)0.000000:0.000000)0.000000:0.000000)0.000000:0.000000)0.000000:0.000000,(53720590_Burkholderia_pseudomallei_K96243:0.000000,(126440632_Burkholderia_pseudomallei_668:0.000000,(126448096_Burkholderia_mallei_NCTC_10247:0.000000,76809110_Burkholderia_pseudomallei_1710b:0.000000)0.000000:0.000000)0.000000:0.000000)0.000000:0.000000)0.834000:0.023324,91785246_Burkholderia_xenovorans_LB400:0.026708)0.762000:0.015378,((((107021683_Burkholderia_cenocepacia_AU_1054:0.000000,116688629_Burkholderia_cenocepacia_HI2424:0.000000)0.000000:0.000000,(170731928_Burkholderia_cenocepacia_MC0-3:0.000000,78065165_Burkholderia_sp._383:0.000000)0.000000:0.000000)0.574000:0.000000,(115350562_Burkholderia_ambifaria_AMMD:0.000000,(172059593_Burkholderia_ambifaria_MC40-6:0.000000,134294693_Burkholderia_vietnamiensis_G4:0.000000)0.000000:0.000000)0.862000:0.009880)0.392000:0.009935,161525947_Burkholderia_multivorans_ATCC_17616:0.000000)0.806000:0.019372)0.998000:0.152581)0.002000:0.000000,((73542549_Ralstonia_eutropha_JMP134:0.074828,113869124_Ralstonia_eutropha_H16:0.000000)0.896000:0.032985,94311994_Ralstonia_metallidurans_CH34:0.066305)0.851000:0.028162)0.903000:0.052048,(56476245_Azoarcus_sp._EbN1:0.096371,119897156_Azoarcus_sp._BH72:0.046896)0.997000:0.166556)0.000000:0.000000,71909551_Dechloromonas_aromatica_RCB:0.123855)0.371000:0.021422,124268389_Methylibium_petroleiphilum_PM1:0.267452)0.798000:0.045532)0.860000:0.065873,(((((154253728_Parvibaculum_lavamentivorans_DS-1:0.242733,169829007_Lysinibacillus_sphaericus_C3-41:0.329841)0.613000:0.134845,(((((172056935_Exiguobacterium_sibiricum_255-15:0.244522,114569817_Maricaulis_maris_MCS10:0.365410)0.209000:0.112826,(((87200093_Novosphingobium_aromaticivorans_DSM:0.121435,148557593_Sphingomonas_wittichii_RW1:0.104707)0.455000:0.081598,56551633_Zymomonas_mobilis_subsp._mobilis_ZM:0.248120)0.945000:0.182960,(114797900_Hyphomonas_neptunium_ATCC_15444:0.254145,(167646528_Caulobacter_sp._K31:0.000000,16126125_Caulobacter_crescentus_CB15:0.040981)0.995000:0.302579)0.662000:0.151277)0.831000:0.075567)0.664000:0.020289,(((154247428_Xanthobacter_autotrophicus_Py2:0.123381,158424697_Azorhizobium_caulinodans_ORS_571:0.098121)0.921000:0.131165,(163850526_Methylobacterium_extorquens_PA1:0.256612,89054791_Jannaschia_sp._CCS1:0.263221)0.253000:0.127389)0.816000:0.063472,((((13470485_Mesorhizobium_loti_MAFF303099:0.133007,159184715_Agrobacterium_tumefaciens_str._C58:0.191111)0.687000:0.033151,110634066_Mesorhizobium_sp._BNC1:0.188246)0.823000:0.093767,((86357497_Rhizobium_etli_CFN_42:0.058498,116251850_Rhizobium_leguminosarum_bv._viciae_:0.056397)0.959000:0.103291,(150396176_Sinorhizobium_medicae_WSM419:0.000000,15965074_Sinorhizobium_meliloti_1021:0.020249)0.815000:0.035984)0.941000:0.091645)0.815000:0.081933,((23501794_Brucella_suis_1330:0.000000,(161618866_Brucella_canis_ATCC_23365:0.000000,(163843178_Brucella_suis_ATCC_23445:0.000000,(62289851_Brucella_abortus_biovar_1_str._9-94:0.000000,(82699777_Brucella_melitensis_biovar_Abortus_:0.000000,(189024093_Brucella_abortus_S19:0.000000,(148559489_Brucella_ovis_ATCC_25840:0.000000,17987344_Brucella_melitensis_16M:0.010122)0.000000:0.000000)0.000000:0.000000)0.000000:0.000000)0.000000:0.000000)0.000000:0.000000)0.000000:0.000000)0.755000:0.023436,153009602_Ochrobactrum_anthropi_ATCC_49188:0.051415)0.986000:0.200718)0.480000:0.082226)0.861000:0.076403)0.767000:0.025980,((56696846_Silicibacter_pomeroyi_DSS-3:0.238573,110679877_Roseobacter_denitrificans_OCh_114:0.132087)0.823000:0.082158,159044100_Dinoroseobacter_shibae_DFL_12:0.264216)0.963000:0.141504)0.913000:0.087899,(170751689_Methylobacterium_radiotolerans_JCM_:0.217123,((((((19551668_Corynebacterium_glutamicum_ATCC_130:0.000000,(62389323_Corynebacterium_glutamicum_ATCC_130:0.000000,145294542_Corynebacterium_glutamicum_R:0.000000)0.000000:0.000000)0.933000:0.114206,25026998_Corynebacterium_efficiens_YS-314:0.168699)0.968000:0.182252,((54027473_Nocardia_farcinica_IFM_10152:0.071412,111020040_Rhodococcus_sp._RHA1:0.236161)0.477000:0.059999,111018378_Rhodococcus_sp._RHA1:0.242001)0.757000:0.054813)0.911000:0.098602,((119963230_Arthrobacter_aurescens_TC1:0.133358,116671934_Arthrobacter_sp._FB24:0.140949)0.902000:0.103622,163841523_Renibacterium_salmoninarum_ATCC_332:0.150575)0.936000:0.154887)0.925000:0.110638,(((((75675943_Nitrobacter_winogradskyi_Nb-255:0.039198,92117710_Nitrobacter_hamburgensis_X14:0.048453)0.921000:0.039791,(90424364_Rhodopseudomonas_palustris_BisB18:0.033162,27379403_Bradyrhizobium_japonicum_USDA_110:0.078547)0.604000:0.008774)0.856000:0.021702,115524992_Rhodopseudomonas_palustris_BisA53:0.074485)0.750000:0.017280,((91976905_Rhodopseudomonas_palustris_BisB5:0.011300,86750135_Rhodopseudomonas_palustris_HaA2:0.041572)0.900000:0.030922,39935503_Rhodopseudomonas_palustris_CGA009:0.064113)0.877000:0.032241)0.500000:0.036908,148255591_Bradyrhizobium_sp._BTAi1:0.100956)0.994000:0.231492)0.595000:0.008856,(((((121593983_Acidovorax_sp._JS42:0.083471,120610975_Acidovorax_avenae_subsp._citrulli_A:0.038326)0.223000:0.017286,160897932_Delftia_acidovorans_SPH-1:0.141475)0.793000:0.061066,121609258_Verminephrobacter_eiseniae_EF01-2:0.215897)0.983000:0.217522,(17549616_Ralstonia_solanacearum_GMI1000:0.094334,73538857_Ralstonia_eutropha_JMP134:0.122351)0.894000:0.084352)0.775000:0.048473,152997913_Marinomonas_sp._MWYL1:0.202430)0.411000:0.062644)0.750000:0.025095)0.918000:0.076730)0.623000:0.016359)0.156000:0.034597,((((((29832822_Streptomyces_avermitilis_MA-4680:0.023621,21220446_Streptomyces_coelicolor_A3:0.037175)0.970000:0.131775,((162147144_Gluconacetobacter_diazotrophicus_PA:0.083076,58038912_Gluconobacter_oxydans_621H:0.040239)0.951000:0.123232,(114328623_Granulibacter_bethesdensis_CGDNIH1:0.131665,148261363_Acidiphilium_cryptum_JF-5:0.205321)0.845000:0.044389)0.960000:0.123224)0.881000:0.094936,(83593768_Rhodospirillum_rubrum_ATCC_11170:0.163180,83311805_Magnetospirillum_magneticum_AMB-1:0.259612)0.899000:0.077416)0.843000:0.035684,(((((169824934_Finegoldia_magna_ATCC_29328:0.581107,99080178_Silicibacter_sp._TM1040:0.151255)0.848000:0.106420,(((120402783_Mycobacterium_vanbaalenii_PYR-1:0.028571,145225261_Mycobacterium_gilvum_PYR-GCK:0.000000)0.972000:0.163400,118469396_Mycobacterium_smegmatis_str._MC2_15:0.007620)0.999000:0.326063,(((49473791_Bartonella_quintana_str._Toulouse:0.116297,49474939_Bartonella_henselae_str._Houston-1:0.045399)0.438000:0.085975,163867418_Bartonella_tribocorum_CIP_105476:0.094560)0.961000:0.127803,121601715_Bartonella_bacilliformis_KC583:0.200468)0.904000:0.128976)0.763000:0.043107)0.404000:0.069186,(91779213_Burkholderia_xenovorans_LB400:0.117749,((((53721375_Burkholderia_pseudomallei_K96243:0.000000,(76819549_Burkholderia_pseudomallei_1710b:0.000000,(126455528_Burkholderia_pseudomallei_1106a:0.000000,(53717572_Burkholderia_mallei_ATCC_23344:0.000000,(121596672_Burkholderia_mallei_SAVP1:0.000000,(124382964_Burkholderia_mallei_NCTC_10229:0.000000,126447489_Burkholderia_mallei_NCTC_10247:0.000000)0.000000:0.000000)0.000000:0.000000)0.000000:0.000000)0.000000:0.000000)0.000000:0.000000)0.824000:0.009882,126444387_Burkholderia_pseudomallei_668:0.000000)0.258000:0.012718,83716203_Burkholderia_thailandensis_E264:0.017153)0.955000:0.113979,((161519968_Burkholderia_multivorans_ATCC_17616:0.071860,134292268_Burkholderia_vietnamiensis_G4:0.029234)0.782000:0.013296,(((115359411_Burkholderia_ambifaria_AMMD:0.009915,172064203_Burkholderia_ambifaria_MC40-6:0.009914)0.000000:0.000000,(107025421_Burkholderia_cenocepacia_AU_1054:0.000000,(116693397_Burkholderia_cenocepacia_HI2424:0.000000,170737324_Burkholderia_cenocepacia_MC0-3:0.000000)0.000000:0.000000)0.931000:0.029688)0.744000:0.009885,78061196_Burkholderia_sp._383:0.009881)0.001000:0.000000)0.912000:0.084815)0.732000:0.019758)0.952000:0.103726)0.806000:0.068167,(((((27381497_Bradyrhizobium_japonicum_USDA_110:0.025152,86357904_Rhizobium_etli_CFN_42:0.192437)0.080000:0.023018,146338468_Bradyrhizobium_sp._ORS278:0.050075)0.391000:0.046369,159186205_Agrobacterium_tumefaciens_str._C58:0.193168)0.809000:0.034745,(119382802_Paracoccus_denitrificans_PD1222:0.081954,((77465378_Rhodobacter_sphaeroides_2.4.1:0.009435,126463781_Rhodobacter_sphaeroides_ATCC_17029:0.019451)0.747000:0.019708,146279176_Rhodobacter_sphaeroides_ATCC_17025:0.090134)0.989000:0.141787)0.836000:0.061229)0.911000:0.121066,92112428_Chromohalobacter_salexigens_DSM_304:0.239941)0.902000:0.111804)0.735000:0.047275,((27376312_Bradyrhizobium_japonicum_USDA_110:0.582544,((116255276_Rhizobium_leguminosarum_bv._viciae_:0.060137,158423071_Azorhizobium_caulinodans_ORS_571:0.171351)0.976000:0.274339,150377766_Sinorhizobium_medicae_WSM419:0.207956)0.970000:0.212118)0.744000:0.037963,(71083431_Candidatus_Pelagibacter_ubique_HTCC:0.648041,(116694416_Ralstonia_eutropha_H16:0.339103,154246511_Xanthobacter_autotrophicus_Py2:0.158569)0.960000:0.253126)0.886000:0.141941)0.766000:0.047305)0.581000:0.016202)0.829000:0.051075,117923978_Magnetococcus_sp._MC-1:0.436475)0.686000:0.023265,((((((167033047_Pseudomonas_putida_GB-1:0.010152,(148548496_Pseudomonas_putida_F1:0.000000,26989130_Pseudomonas_putida_KT2440:0.000000)0.463000:0.000000)0.599000:0.004966,170721097_Pseudomonas_putida_W619:0.025910)0.886000:0.050490,104781160_Pseudomonas_entomophila_L48:0.065748)0.966000:0.108444,(77461123_Pseudomonas_fluorescens_PfO-1:0.000000,70732686_Pseudomonas_fluorescens_Pf-5:0.021487)0.967000:0.100023)0.503000:0.033705,((116053958_Pseudomonas_aeruginosa_UCBPP-PA14:0.010717,15595442_Pseudomonas_aeruginosa_PAO1:0.000000)0.977000:0.134212,152985421_Pseudomonas_aeruginosa_PA7:0.092724)0.963000:0.123837)0.878000:0.064201,157370336_Serratia_proteamaculans_568:0.236220)0.908000:0.079481)0.879000:0.047171)0.903000:0.072742,(((((145594391_Salinispora_tropica_CNB-440:0.042215,159037464_Salinispora_arenicola_CNS-205:0.031200)0.887000:0.143215,50843148_Propionibacterium_acnes_KPA171202:0.446476)0.906000:0.124837,152964968_Kineococcus_radiotolerans_SRS30216:0.224098)0.114000:0.122018,(((((15609674_Mycobacterium_tuberculosis_H37Rv:0.000000,15842071_Mycobacterium_tuberculosis_CDC1551:0.000000)0.000000:0.000000,((31793719_Mycobacterium_bovis_AF2122_97:0.000000,121638421_Mycobacterium_bovis_BCG_str._Pasteu:0.000000)0.000000:0.000000,(148662375_Mycobacterium_tuberculosis_H37Ra:0.000000,148823732_Mycobacterium_tuberculosis_F11:0.000000)0.000000:0.000000)0.000000:0.000000)0.934000:0.041711,((118617381_Mycobacterium_ulcerans_Agy99:0.009945,183982191_Mycobacterium_marinum_M:0.000000)0.000000:0.000000,((41407192_Mycobacterium_avium_subsp._paratube:0.009894,118463627_Mycobacterium_avium_104:0.000000)0.887000:0.038616,15827181_Mycobacterium_leprae_TN:0.082564)0.848000:0.028238)0.439000:0.020617)0.958000:0.068157,169629924_Mycobacterium_abscessus:0.131451)0.170000:0.017608,(108799322_Mycobacterium_sp._MCS:0.000000,(119868438_Mycobacterium_sp._KMS:0.000000,126434980_Mycobacterium_sp._JLS:0.000000)0.000000:0.000000)0.909000:0.077424)0.912000:0.128408)0.972000:0.212635,(((68536107_Corynebacterium_jeikeium_K411:0.121139,172040641_Corynebacterium_urealyticum_DSM_710:0.108271)0.895000:0.099525,25028295_Corynebacterium_efficiens_YS-314:0.098066)0.836000:0.059400,38233928_Corynebacterium_diphtheriae_NCTC_13:0.151659)0.866000:0.066074)0.866000:0.126497)0.937000:0.084847,(((124025151_Prochlorococcus_marinus_str._NATL1A:0.009909,72383557_Prochlorococcus_marinus_str._NATL2A:0.000000)0.970000:0.225767,(((150003450_Bacteroides_vulgatus_ATCC_8482:0.103303,150009885_Parabacteroides_distasonis_ATCC_850:0.153265)0.573000:0.076404,((60683693_Bacteroides_fragilis_NCTC_9343:0.009704,53715762_Bacteroides_fragilis_YCH46:0.000000)0.891000:0.070146,29348251_Bacteroides_thetaiotaomicron_VPI-54:0.033452)0.668000:0.043627)0.901000:0.173870,(146297894_Flavobacterium_johnsoniae_UW101:0.089875,120436218_Gramella_forsetii_KT0803:0.335510)0.934000:0.194833)0.985000:0.270526)0.804000:0.091791,(((((78778768_Prochlorococcus_marinus_str._MIT_93:0.039203,(126695745_Prochlorococcus_marinus_str._MIT_93:0.000000,123967975_Prochlorococcus_marinus_str._AS9601:0.009272)0.000000:0.000000)0.765000:0.010185,(33860944_Prochlorococcus_marinus_subsp._past:0.027839,157412800_Prochlorococcus_marinus_str._MIT_92:0.020759)0.487000:0.009909)0.588000:0.010718,123965684_Prochlorococcus_marinus_str._MIT_95:0.056201)0.976000:0.222902,116515182_Buchnera_aphidicola_str._Cc:0.386016)0.846000:0.087441,((((((108562834_Helicobacter_pylori_HPAG1:0.000000,109947674_Helicobacter_acinonychis_str._Sheeb:0.000000)0.000000:0.000000,(15611454_Helicobacter_pylori_J99:0.000000,15645652_Helicobacter_pylori_26695:0.000000)0.000000:0.000000)0.998000:0.271301,32266444_Helicobacter_hepaticus_ATCC_51449:0.138754)0.882000:0.105703,(157736749_Arcobacter_butzleri_RM4018:0.166097,(((152990179_Nitratiruptor_sp._SB155-2:0.053246,78776886_Sulfurimonas_denitrificans_DSM_1251:0.166207)0.420000:0.024650,(152992631_Sulfurovum_sp._NBC37-1:0.083384,(154149541_Campylobacter_hominis_ATCC_BAA-381:0.143468,((118474072_Campylobacter_fetus_subsp._fetus_82:0.083499,(157165592_Campylobacter_concisus_13826:0.044106,154175529_Campylobacter_curvus_525.92:0.048218)0.938000:0.071932)0.686000:0.019884,((((153952575_Campylobacter_jejuni_subsp._doylei_:0.009782,157414380_Campylobacter_jejuni_subsp._jejuni_:0.000000)0.000000:0.000000,121612990_Campylobacter_jejuni_subsp._jejuni_:0.000000)0.000000:0.000000,57237076_Campylobacter_jejuni_RM1221:0.000000)0.000000:0.000000,15791458_Campylobacter_jejuni_subsp._jejuni_:0.000000)0.998000:0.153751)0.745000:0.032279)0.895000:0.057929)0.806000:0.022062)0.958000:0.102965,34557961_Wolinella_succinogenes_DSM_1740:0.110296)0.965000:0.110317)0.666000:0.034831)0.954000:0.234352,114566095_Syntrophomonas_wolfei_subsp._wolfei:0.438524)0.578000:0.163147,(167626492_Francisella_philomiragia_subsp._phi:0.048626,(187932057_Francisella_tularensis_subsp._media:0.009952,((56707613_Francisella_tularensis_subsp._tular:0.000000,(134302451_Francisella_tularensis_subsp._tular:0.000000,156503045_Francisella_tularensis_subsp._holar:0.000000)0.000000:0.000000)0.000000:0.000000,((89256870_Francisella_tularensis_subsp._holar:0.000000,110670084_Francisella_tularensis_subsp._tular:0.000000)0.000000:0.000000,(115315249_Francisella_tularensis_subsp._holar:0.000000,118497161_Francisella_tularensis_subsp._novic:0.000000)0.000000:0.000000)0.861000:0.000000)0.528000:0.000000)0.947000:0.100359)0.984000:0.205064)0.000000:0.000000)0.909000:0.137414)0.944000:0.167013)0.829000:0.038064)0.730000:0.025858,(((((124023855_Prochlorococcus_marinus_str._MIT_93:0.009077,33862468_Prochlorococcus_marinus_str._MIT_93:0.023652)0.987000:0.136240,((33866470_Synechococcus_sp._WH_8102:0.049314,78185399_Synechococcus_sp._CC9902:0.158994)0.735000:0.023817,(33239836_Prochlorococcus_marinus_subsp._mari:0.098860,159902924_Prochlorococcus_marinus_str._MIT_92:0.124008)0.983000:0.154633)0.669000:0.010813)0.954000:0.092573,78212052_Synechococcus_sp._CC9605:0.146323)0.769000:0.034444,(113954959_Synechococcus_sp._CC9311:0.098847,148238885_Synechococcus_sp._WH_7803:0.214964)0.221000:0.048690)0.599000:0.048879,148241555_Synechococcus_sp._RCC307:0.242025)0.990000:0.195617)0.965000:0.147959,((167628401_Heliobacterium_modesticaldum_Ice1:0.048010,72162036_Thermobifida_fusca_YX:0.465246)0.933000:0.127568,((((((((75906257_Anabaena_variabilis_ATCC_29413:0.000000,17230274_Nostoc_sp._PCC_7120:0.000000)0.989000:0.143518,(((172035179_Cyanothece_sp._ATCC_51142:0.098820,166365798_Microcystis_aeruginosa_NIES-843:0.221355)0.631000:0.078234,158335102_Acaryochloris_marina_MBIC11017:0.189065)0.755000:0.050934,113476269_Trichodesmium_erythraeum_IMS101:0.091363)0.851000:0.054041)0.850000:0.061455,((86605430_Synechococcus_sp._JA-3-3Ab:0.000000,86610332_Synechococcus_sp._JA-2-3Ba:0.059903)0.981000:0.164026,37522011_Gloeobacter_violaceus_PCC_7421:0.252233)0.334000:0.038692)0.921000:0.094308,22298037_Thermosynechococcus_elongatus_BP-1:0.050379)0.692000:0.050391,((39997120_Geobacter_sulfurreducens_PCA:0.058375,78222201_Geobacter_metallireducens_GS-15:0.091300)0.764000:0.062898,148263880_Geobacter_uraniireducens_Rf4:0.255628)0.907000:0.122139)0.815000:0.071607,170079121_Synechococcus_sp._PCC_7002:0.176687)0.834000:0.074555,((56750636_Synechococcus_elongatus_PCC_6301:0.000000,81299724_Synechococcus_elongatus_PCC_7942:0.000000)0.989000:0.190880,16329990_Synechocystis_sp._PCC_6803:0.262128)0.797000:0.051198)0.899000:0.106927,158522239_Desulfococcus_oleovorans_Hxd3:0.478966)0.000000:0.057241)0.746000:0.017695)0.873000:0.046591,(((148657349_Roseiflexus_sp._RS-1:0.000000,156743660_Roseiflexus_castenholzii_DSM_13941:0.068652)0.787000:0.082706,(163845988_Chloroflexus_aurantiacus_J-10-fl:0.113808,159899492_Herpetosiphon_aurantiacus_ATCC_2377:0.242783)0.876000:0.132281)0.993000:0.267323,(51893004_Symbiobacterium_thermophilum_IAM_14:0.169847,(83590383_Moorella_thermoacetica_ATCC_39073:0.240301,78042722_Carboxydothermus_hydrogenoformans_Z:0.423746)0.862000:0.139441)0.852000:0.060483)0.846000:0.049819)0.891000:0.095923,(((169831165_Candidatus_Desulforudis_audaxviator:0.235878,134298914_Desulfotomaculum_reducens_MI-1:0.196629)0.828000:0.057411,147677495_Pelotomaculum_thermopropionicum_SI:0.294957)0.785000:0.091834,((((121604465_Polaromonas_naphthalenivorans_CJ2:0.025357,121606882_Polaromonas_naphthalenivorans_CJ2:0.060563)0.706000:0.015201,91790329_Polaromonas_sp._JS666:0.055524)0.947000:0.082840,((171057108_Leptothrix_cholodnii_SP-6:0.098438,150388896_Alkaliphilus_metalliredigens_QYMF:0.132926)0.351000:0.025376,((148547906_Pseudomonas_putida_F1:0.020443,26989722_Pseudomonas_putida_KT2440:0.000000)0.987000:0.127777,160899867_Delftia_acidovorans_SPH-1:0.137662)0.812000:0.045123)0.802000:0.043832)0.864000:0.098462,(77919772_Pelobacter_carbinolicus_DSM_2380:0.084563,118580775_Pelobacter_propionicus_DSM_2379:0.120501)0.484000:0.091624)1.000000:0.325039)0.718000:0.060430)0.861000:0.108341,(((157692946_Bacillus_pumilus_SAFR-032:0.147032,(16079503_Bacillus_subtilis_subsp._subtilis_s:0.139980,(52080980_Bacillus_licheniformis_ATCC_14580:0.000000,52786356_Bacillus_licheniformis_ATCC_14580:0.000000)0.927000:0.115149)0.455000:0.042314)0.868000:0.120446,15615364_Bacillus_halodurans_C-125:0.313539)0.790000:0.102709,(((30264274_Bacillus_anthracis_str._Ames:0.000000,(49187101_Bacillus_anthracis_str._Sterne:0.000000,(49478839_Bacillus_thuringiensis_serovar_konk:0.000000,(52141297_Bacillus_cereus_E33L:0.000000,(47529716_Bacillus_anthracis_str._Ames_Ancest:0.000000,(42783318_Bacillus_cereus_ATCC_10987:0.000000,(118479388_Bacillus_thuringiensis_str._Al_Haka:0.000000,30022282_Bacillus_cereus_ATCC_14579:0.010091)0.000000:0.000000)0.000000:0.000000)0.000000:0.000000)0.000000:0.000000)0.000000:0.000000)0.000000:0.000000)0.792000:0.009665,163941958_Bacillus_weihenstephanensis_KBAB4:0.019853)0.798000:0.018626,152976603_Bacillus_cereus_subsp._cytotoxis_NV:0.011680)0.988000:0.256630)0.879000:0.154561)0.757000:0.040418,89895124_Desulfitobacterium_hafniense_Y51:0.439398)0.902000:0.150230,125973367_Clostridium_thermocellum_ATCC_27405:0.199718)0.844000:0.080353,160880663_Clostridium_phytofermentans_ISDg:0.448223)0.934000:0.170373,150019381_Clostridium_beijerinckii_NCIMB_8052:0.165558)0.907000:0.114311,15894186_Clostridium_acetobutylicum_ATCC_824:0.242462)0.956000:0.125505,110801718_Clostridium_perfringens_SM101:0.000000)0.839000:0.009230,110801247_Clostridium_perfringens_ATCC_13124:0.000000,18309684_Clostridium_perfringens_str._13:0.000000);
