# Supplementary material for: Genome-wide phylogenetic analysis of the pathogenic potential of Vibrio furnissii
Source: Front Microbiol. 2014 Aug 21;5:435. doi: 10.3389/fmicb.2014.00435 (PMC4139957; doi:10.3389/fmicb.2014.00435)
Supplement: Supplementary file 1 [file DataSheet1.ZIP › all_vfu_trees/VfuA00068.afa-gb-o.phylip_phyml_tree.txt]

((((((((((((((((((((((((((89110015_Escherichia_coli_W3110:0.000000,16131143_Escherichia_coli_str._K-12_substr._:0.000000)0.000000:0.000000,((((((((((((117625537_Escherichia_coli_APEC_O1:0.000000,157162735_Escherichia_coli_HS:0.000000)0.000000:0.000000,((((((161506067_Salmonella_enterica_subsp._arizonae:0.000000,82778564_Shigella_dysenteriae_Sd197:0.012938)0.000000:0.000000,187733610_Shigella_boydii_CDC_3083-94:0.000000)0.000000:0.000000,170680327_Escherichia_coli_SECEC_SMS-3-5:0.000000)0.000000:0.000000,170082783_Escherichia_coli_str._K-12_substr._:0.000000)0.000000:0.000000,170018502_Escherichia_coli_ATCC_8739:0.000000)0.000000:0.000000,157158042_Escherichia_coli_E24377A:0.000000)0.000000:0.000000)0.000000:0.000000,110807115_Shigella_flexneri_5_str._8401:0.000000)0.000000:0.000000,110643491_Escherichia_coli_536:0.000000)0.000000:0.000000,91212677_Escherichia_coli_UTI89:0.000000)0.000000:0.000000,82545516_Shigella_boydii_Sb227:0.000000)0.000000:0.000000,74313784_Shigella_sonnei_Ss046:0.000000)0.000000:0.000000,30064586_Shigella_flexneri_2a_str._2457T:0.000000)0.000000:0.000000,26249837_Escherichia_coli_CFT073:0.000000)0.000000:0.000000,24114540_Shigella_flexneri_2a_str._301:0.000000)0.000000:0.000000,15833381_Escherichia_coli_O157_H7_str._Sakai:0.000000)0.000000:0.000000,15803789_Escherichia_coli_O157_H7_EDL933:0.000000)0.000000:0.000000)0.000000:0.000000,146313327_Enterobacter_sp._638:0.000000)0.461000:0.000000,((162421369_Yersinia_pestis_Angola:0.000000,(170022710_Yersinia_pseudotuberculosis_YPIII:0.000000,(((153948411_Yersinia_pseudotuberculosis_IP_3175:0.000000,45443616_Yersinia_pestis_biovar_Microtus_str:0.000000)0.000000:0.000000,51597862_Yersinia_pseudotuberculosis_IP_3295:0.000000)0.000000:0.000000,((16123802_Yersinia_pestis_CO92:0.000000,(22124128_Yersinia_pestis_KIM:0.000000,(108813672_Yersinia_pestis_Nepal516:0.000000,108809663_Yersinia_pestis_Antiqua:0.000000)0.000000:0.000000)0.000000:0.000000)0.927000:0.012888,145597582_Yersinia_pestis_Pestoides_F:0.000000)0.000000:0.000000)0.000000:0.000000)0.000000:0.000000)0.835000:0.012833,123443992_Yersinia_enterocolitica_subsp._ente:0.000000)0.905000:0.025890)0.693000:0.012860,(16766674_Salmonella_typhimurium_LT2:0.000000,(16762138_Salmonella_enterica_subsp._enterica:0.000000,(29143627_Salmonella_enterica_subsp._enterica:0.000000,(56415306_Salmonella_enterica_subsp._enterica:0.000000,(62181887_Salmonella_enterica_subsp._enterica:0.000000,161616401_Salmonella_enterica_subsp._enterica:0.000000)0.000000:0.000000)0.000000:0.000000)0.000000:0.000000)0.000000:0.000000)0.474000:0.000000)0.783000:0.013285,37527921_Photorhabdus_luminescens_subsp._lau:0.054042)0.765000:0.012726,((157372650_Serratia_proteamaculans_568:0.038762,157148833_Citrobacter_koseri_ATCC_BAA-895:0.000000)0.939000:0.026008,152972177_Klebsiella_pneumoniae_subsp._pneumo:0.012889)0.000000:0.000000)0.641000:0.013422,156935774_Enterobacter_sakazakii_ATCC_BAA-894:0.012686)0.214000:0.026514,85058131_Sodalis_glossinidius_str._morsitans:0.063825)0.529000:0.019421,50119221_Erwinia_carotovora_subsp._atrosepti:0.012866)0.352000:0.015682,((((145298003_Aeromonas_salmonicida_subsp._salmon:0.025853,117618368_Aeromonas_hydrophila_subsp._hydroph:0.000000)0.847000:0.040293,(54310471_Photobacterium_profundum_SS9:0.087032,77359232_Pseudoalteromonas_haloplanktis_TAC1:0.155535)0.923000:0.086894)0.728000:0.015577,(94677038_Baumannia_cicadellinicola_str._Hc:0.124951,(71892074_Candidatus_Blochmannia_pennsylvanic:0.208470,33519756_Candidatus_Blochmannia_floridanus:0.265143)0.927000:0.148206)0.964000:0.141717)0.438000:0.017637,((15602957_Pasteurella_multocida_subsp._multoc:0.067025,(152978321_Actinobacillus_succinogenes_130Z:0.000000,((((148826380_Haemophilus_influenzae_PittEE:0.000000,(148828149_Haemophilus_influenzae_PittGG:0.000000,16272908_Haemophilus_influenzae_Rd_KW20:0.000000)0.000000:0.000000)0.879000:0.012884,68249558_Haemophilus_influenzae_86-028NP:0.000000)0.833000:0.027557,((126209326_Actinobacillus_pleuropneumoniae_L20:0.096698,165977308_Actinobacillus_pleuropneumoniae_ser:0.000000)0.227000:0.023686,33151817_Haemophilus_ducreyi_35000HP:0.015847)0.990000:0.098608)0.962000:0.081516,161510966_Mannheimia_succiniciproducens_MBEL5:0.053583)0.468000:0.000000)0.001000:0.000000)0.727000:0.045658,(113460714_Haemophilus_somnus_129PT:0.000000,170717869_Haemophilus_somnus_2336:0.000000)0.979000:0.122403)0.964000:0.100266)0.768000:0.024461)0.892000:0.042056,(((((161582029_Vibrio_cholerae_O1_biovar_eltor_str:0.000000,147674671_Vibrio_cholerae_O395:0.000000)0.916000:0.039218,((27364637_Vibrio_vulnificus_CMCP6:0.000000,37681319_Vibrio_vulnificus_YJ016:0.000000)0.728000:0.014079,59712993_Vibrio_fischeri_ES114:0.100577)0.000000:0.000000)0.794000:0.022943,XX_VfuA00068_:0.051295)0.789000:0.017632,156972539_Vibrio_harveyi_ATCC_BAA-1116:0.000000)0.001000:0.000000,28899654_Vibrio_parahaemolyticus_RIMD_221063:0.012769)0.921000:0.052134)0.823000:0.028680,((71279126_Colwellia_psychrerythraea_34H:0.228071,109896420_Pseudoalteromonas_atlantica_T6c:0.131815)0.831000:0.066082,56461385_Idiomarina_loihiensis_L2TR:0.108356)0.873000:0.049887)0.000000:0.000000,(((((((152980262_Janthinobacterium_sp._Marseille:0.029077,134095925_Herminiimonas_arsenicoxydans:0.011818)0.997000:0.175012,((((33598424_Bordetella_parapertussis_12822:0.000000,(33603364_Bordetella_bronchiseptica_RB50:0.000000,33593928_Bordetella_pertussis_Tohama_I:0.000000)0.000000:0.000000)0.919000:0.028029,163854879_Bordetella_petrii_DSM_12804:0.000000)0.853000:0.056197,187479467_Bordetella_avium_197N:0.000000)0.966000:0.073158,(((((((((53720591_Burkholderia_pseudomallei_K96243:0.000000,(76809979_Burkholderia_pseudomallei_1710b:0.000000,(126453679_Burkholderia_pseudomallei_1106a:0.000000,((124384145_Burkholderia_mallei_NCTC_10229:0.000000,121600415_Burkholderia_mallei_SAVP1:0.000000)0.000000:0.000000,((126442153_Burkholderia_pseudomallei_668:0.000000,126448827_Burkholderia_mallei_NCTC_10247:0.000000)0.000000:0.000000,53726119_Burkholderia_mallei_ATCC_23344:0.000000)0.000000:0.000000)0.000000:0.000000)0.000000:0.000000)0.000000:0.000000)0.844000:0.013644,161525948_Burkholderia_multivorans_ATCC_17616:0.013632)0.000000:0.000000,134294692_Burkholderia_vietnamiensis_G4:0.013642)0.000000:0.000000,83720081_Burkholderia_thailandensis_E264:0.000000)0.001000:0.000000,(((107021682_Burkholderia_cenocepacia_AU_1054:0.000000,(116688628_Burkholderia_cenocepacia_HI2424:0.000000,170731927_Burkholderia_cenocepacia_MC0-3:0.000000)0.000000:0.000000)0.919000:0.013533,78065164_Burkholderia_sp._383:0.000000)0.000000:0.000000,((172059592_Burkholderia_ambifaria_MC40-6:0.000000,115350561_Burkholderia_ambifaria_AMMD:0.000000)0.470000:0.000000,91785247_Burkholderia_xenovorans_LB400:0.027122)0.609000:0.013535)0.498000:0.013614)0.782000:0.025137,(145588398_Polynucleobacter_sp._QLW-P1DMWA-1:0.013244,171463028_Polynucleobacter_necessarius_STIR1:0.000000)0.999000:0.268853)0.786000:0.025810,((73542550_Ralstonia_eutropha_JMP134:0.000000,113869125_Ralstonia_eutropha_H16:0.000000)0.909000:0.027404,94311995_Ralstonia_metallidurans_CH34:0.000000)0.846000:0.025868)0.777000:0.021751,17547505_Ralstonia_solanacearum_GMI1000:0.041670)0.948000:0.068466,((171060655_Leptothrix_cholodnii_SP-6:0.192979,124268390_Methylibium_petroleiphilum_PM1:0.093164)0.562000:0.031898,((((120609551_Acidovorax_avenae_subsp._citrulli_A:0.013059,121595931_Acidovorax_sp._JS42:0.040506)0.868000:0.026200,160896941_Delftia_acidovorans_SPH-1:0.026829)0.749000:0.012879,121608460_Verminephrobacter_eiseniae_EF01-2:0.026046)0.861000:0.027632,((91786997_Polaromonas_sp._JS666:0.023732,121606281_Polaromonas_naphthalenivorans_CJ2:0.056004)0.260000:0.035513,89902122_Rhodoferax_ferrireducens_T118:0.124576)0.321000:0.028012)0.759000:0.015264)0.998000:0.218540)0.543000:0.022796)0.714000:0.015052)0.947000:0.089625,71909550_Dechloromonas_aromatica_RCB:0.201122)0.004000:0.000000,((114331875_Nitrosomonas_eutropha_C91:0.041953,30248663_Nitrosomonas_europaea_ATCC_19718:0.066412)0.992000:0.177288,(82703866_Nitrosospira_multiformis_ATCC_25196:0.073303,119897155_Azoarcus_sp._BH72:0.167724)0.722000:0.011449)0.861000:0.029364)0.851000:0.029935,(91774381_Methylobacillus_flagellatus_KT:0.093543,74316200_Thiobacillus_denitrificans_ATCC_252:0.133683)0.784000:0.028643)0.843000:0.035412,34496441_Chromobacterium_violaceum_ATCC_1247:0.064893)0.729000:0.025587,(((161869355_Neisseria_meningitidis_053442:0.000000,(15677695_Neisseria_meningitidis_MC58:0.000000,15793587_Neisseria_meningitidis_Z2491:0.000000)0.000000:0.000000)0.441000:0.000000,59800512_Neisseria_gonorrhoeae_FA_1090:0.013379)0.000000:0.000000,121634225_Neisseria_meningitidis_FAM18:0.013447)0.992000:0.166567)0.996000:0.156263)0.449000:0.023373,(119776327_Shewanella_amazonensis_SB2B:0.287153,(157377221_Shewanella_sediminis_HAW-EB3:0.065748,170724910_Shewanella_woodyi_ATCC_51908:0.161071)0.995000:0.218164)0.770000:0.052000)0.867000:0.066205,((121999114_Halorhodospira_halophila_SL1:0.099716,114319191_Alkalilimnicola_ehrlichei_MLHE-1:0.161619)0.957000:0.116869,(53804796_Methylococcus_capsulatus_str._Bath:0.205036,(29655014_Coxiella_burnetii_RSA_493:0.000000,(154706103_Coxiella_burnetii_Dugway_5J108-111:0.000000,161830703_Coxiella_burnetii_RSA_331:0.000000)0.000000:0.000000)0.999000:0.287428)0.630000:0.016899)0.830000:0.048259)0.350000:0.034223,(77164565_Nitrosococcus_oceani_ATCC_19707:0.272341,(((120556351_Marinobacter_aquaeolei_VT8:0.157118,83648645_Hahella_chejuensis_KCTC_2396:0.104212)0.754000:0.069075,((((70734174_Pseudomonas_fluorescens_Pf-5:0.011100,((146283593_Pseudomonas_stutzeri_A1501:0.088213,(15600040_Pseudomonas_aeruginosa_PAO1:0.000000,(116052995_Pseudomonas_aeruginosa_UCBPP-PA14:0.000000,152989060_Pseudomonas_aeruginosa_PA7:0.000000)0.000000:0.000000)0.755000:0.014728)0.715000:0.037440,146305749_Pseudomonas_mendocina_ymp:0.000000)0.996000:0.097034)0.744000:0.015277,77456847_Pseudomonas_fluorescens_PfO-1:0.000000)0.861000:0.029992,((((170723767_Pseudomonas_putida_W619:0.000000,148545848_Pseudomonas_putida_F1:0.000000)0.446000:0.000000,26987297_Pseudomonas_putida_KT2440:0.013331)0.433000:0.013464,167031620_Pseudomonas_putida_GB-1:0.000000)0.879000:0.030826,104783794_Pseudomonas_entomophila_L48:0.039015)0.920000:0.066716)0.477000:0.028908,(66047627_Pseudomonas_syringae_pv._syringae_B:0.026293,(28871975_Pseudomonas_syringae_pv._tomato_str:0.000000,71737471_Pseudomonas_syringae_pv._phaseolico:0.000000)0.743000:0.016215)0.906000:0.068465)0.991000:0.187483)0.732000:0.028326,110834870_Alcanivorax_borkumensis_SK2:0.146151)0.801000:0.041551)0.812000:0.040372)0.365000:0.017302,((148245087_Candidatus_Vesicomyosocius_okutanii:0.539299,92114405_Chromohalobacter_salexigens_DSM_304:0.150962)0.726000:0.051671,(152996992_Marinomonas_sp._MWYL1:0.133214,90020459_Saccharophagus_degradans_2-40:0.193333)0.491000:0.029348)0.905000:0.061730)0.827000:0.056643,(((((21229992_Xanthomonas_campestris_pv._campestr:0.000000,66766868_Xanthomonas_campestris_pv._campestr:0.000000)0.985000:0.074300,(58580181_Xanthomonas_oryzae_pv._oryzae_KACC1:0.000000,84622179_Xanthomonas_oryzae_pv._oryzae_MAFF_:0.000000)0.767000:0.013426)0.237000:0.013356,(21241303_Xanthomonas_axonopodis_pv._citri_st:0.000000,78046121_Xanthomonas_campestris_pv._vesicato:0.000000)0.540000:0.000000)0.740000:0.028952,(15836653_Xylella_fastidiosa_9a5c:0.000000,(28197979_Xylella_fastidiosa_Temecula1:0.000000,(182680605_Xylella_fastidiosa_M23:0.000000,170729286_Xylella_fastidiosa_M12:0.000000)0.000000:0.000000)0.841000:0.013186)0.964000:0.124350)0.985000:0.172694,((54293456_Legionella_pneumophila_str._Lens:0.000000,54296498_Legionella_pneumophila_str._Paris:0.000000)0.000000:0.000000,(52840708_Legionella_pneumophila_subsp._pneum:0.000000,148360920_Legionella_pneumophila_str._Corby:0.000000)0.000000:0.000000)0.998000:0.278336)0.897000:0.084458)0.608000:0.097019,78484789_Thiomicrospira_crunogena_XCL-2:0.400173)0.979000:0.284467,(83815926_Salinibacter_ruber_DSM_13855:0.385036,78187801_Pelodictyon_luteolum_DSM_273:0.363948)0.347000:0.086358)0.961000:0.235296,89895113_Desulfitobacterium_hafniense_Y51:0.276839)0.728000:0.076321,147677509_Pelotomaculum_thermopropionicum_SI:0.236002)0.165000:0.060075,78042895_Carboxydothermus_hydrogenoformans_Z:0.277641)0.859000:0.143377,108802891_Rubrobacter_xylanophilus_DSM_9941:0.652667)0.988000:0.504877,86357496_Rhizobium_etli_CFN_42:0.327315,39935502_Rhodopseudomonas_palustris_CGA009:0.306825);
