# Supplementary material for: Genome-wide phylogenetic analysis of the pathogenic potential of Vibrio furnissii
Source: Front Microbiol. 2014 Aug 21;5:435. doi: 10.3389/fmicb.2014.00435 (PMC4139957; doi:10.3389/fmicb.2014.00435)
Supplement: Supplementary file 1 [file DataSheet1.ZIP › all_vfu_trees/VfuA00069.afa-gb-o.phylip_phyml_tree.txt]

((((((((((((((((((((((((((((((((((((((((((89110016_Escherichia_coli_W3110:0.000000,(157162736_Escherichia_coli_HS:0.000000,(170683611_Escherichia_coli_SECEC_SMS-3-5:0.000000,(15803790_Escherichia_coli_O157_H7_EDL933:0.000000,15833382_Escherichia_coli_O157_H7_str._Sakai:0.002658)0.000000:0.002661)0.000000:0.000000)0.000000:0.000000)0.000000:0.000000,(((30064587_Shigella_flexneri_2a_str._2457T:0.000000,56480299_Shigella_flexneri_2a_str._301:0.005324)0.000000:0.000000,170082784_Escherichia_coli_str._K-12_substr._:0.000000)0.000000:0.000000,82545515_Shigella_boydii_Sb227:0.000000)0.000000:0.000000)0.000000:0.000000,(82778565_Shigella_dysenteriae_Sd197:0.000000,(170018501_Escherichia_coli_ATCC_8739:0.000000,(161486099_Escherichia_coli_CFT073:0.000000,74313785_Shigella_sonnei_Ss046:0.005367)0.000000:0.000000)0.000000:0.000000)0.000000:0.000000)0.000000:0.000000,16131144_Escherichia_coli_str._K-12_substr._:0.000000)0.000000:0.000000,157157399_Escherichia_coli_E24377A:0.000000)0.000000:0.000000,187733602_Shigella_boydii_CDC_3083-94:0.000000)0.570000:0.000000,110807116_Shigella_flexneri_5_str._8401:0.005342)0.518000:0.005313,(162138360_Escherichia_coli_UTI89:0.000000,(110643492_Escherichia_coli_536:0.000000,117625538_Escherichia_coli_APEC_O1:0.000000)0.000000:0.000000)0.488000:0.000000)0.968000:0.021298,(157148834_Citrobacter_koseri_ATCC_BAA-895:0.016114,146313328_Enterobacter_sp._638:0.016060)0.750000:0.005312)0.000000:0.000000,((((((62181888_Salmonella_enterica_subsp._enterica:0.005261,161616402_Salmonella_enterica_subsp._enterica:0.000000)0.000000:0.000000,161506066_Salmonella_enterica_subsp._arizonae:0.000000)0.000000:0.000000,56415307_Salmonella_enterica_subsp._enterica:0.000000)0.000000:0.000000,29143628_Salmonella_enterica_subsp._enterica:0.000000)0.000000:0.000000,16762139_Salmonella_enterica_subsp._enterica:0.000000)0.000000:0.000000,16766675_Salmonella_typhimurium_LT2:0.000000)0.000000:0.000000)0.845000:0.005259,(152972178_Klebsiella_pneumoniae_subsp._pneumo:0.000000,156935775_Enterobacter_sakazakii_ATCC_BAA-894:0.000000)0.523000:0.000000)0.960000:0.029293,50119220_Erwinia_carotovora_subsp._atrosepti:0.040778)0.751000:0.006136,(((((153947962_Yersinia_pseudotuberculosis_IP_3175:0.000000,(16123801_Yersinia_pestis_CO92:0.000000,(22124129_Yersinia_pestis_KIM:0.000000,(45443617_Yersinia_pestis_biovar_Microtus_str:0.000000,(51597863_Yersinia_pseudotuberculosis_IP_3295:0.000000,((145597581_Yersinia_pestis_Pestoides_F:0.000000,(162421903_Yersinia_pestis_Angola:0.000000,170022709_Yersinia_pseudotuberculosis_YPIII:0.000000)0.000000:0.000000)0.000000:0.000000,(108809662_Yersinia_pestis_Antiqua:0.000000,108813673_Yersinia_pestis_Nepal516:0.000000)0.000000:0.000000)0.000000:0.000000)0.000000:0.000000)0.000000:0.000000)0.000000:0.000000)0.000000:0.000000)0.987000:0.026946,123443993_Yersinia_enterocolitica_subsp._ente:0.000000)0.889000:0.010974,37527922_Photorhabdus_luminescens_subsp._lau:0.026773)0.744000:0.003111,94676519_Baumannia_cicadellinicola_str._Hc:0.113275)0.000000:0.000000,157372651_Serratia_proteamaculans_568:0.018105)0.869000:0.011047)0.744000:0.008087,85058130_Sodalis_glossinidius_str._morsitans:0.040486)0.903000:0.025717,((((170717870_Haemophilus_somnus_2336:0.000000,113460713_Haemophilus_somnus_129PT:0.000000)0.445000:0.000000,(((148828150_Haemophilus_influenzae_PittGG:0.000000,(16272909_Haemophilus_influenzae_Rd_KW20:0.000000,148826379_Haemophilus_influenzae_PittEE:0.000000)0.000000:0.000000)0.448000:0.000000,68249559_Haemophilus_influenzae_86-028NP:0.010493)0.950000:0.025890,(152978322_Actinobacillus_succinogenes_130Z:0.007243,161510967_Mannheimia_succiniciproducens_MBEL5:0.031448)0.857000:0.010945)0.939000:0.020703)0.787000:0.005700,15602956_Pasteurella_multocida_subsp._multoc:0.021391)0.909000:0.022111,((126209327_Actinobacillus_pleuropneumoniae_L20:0.000000,33151818_Haemophilus_ducreyi_35000HP:0.033683)0.484000:0.005250,165977309_Actinobacillus_pleuropneumoniae_ser:0.000000)0.928000:0.029952)0.985000:0.054993)0.951000:0.038030,((59712994_Vibrio_fischeri_ES114:0.056310,(((15640323_Vibrio_cholerae_O1_biovar_eltor_str:0.000000,147673889_Vibrio_cholerae_O395:0.000000)0.991000:0.060227,XX_VfuA00069_:0.028128)0.430000:0.016528,(156972540_Vibrio_harveyi_ATCC_BAA-1116:0.005254,(28899655_Vibrio_parahaemolyticus_RIMD_221063:0.015019,(27364636_Vibrio_vulnificus_CMCP6:0.000000,37681320_Vibrio_vulnificus_YJ016:0.000000)0.724000:0.003917)0.763000:0.008188)0.890000:0.018570)0.802000:0.014250)0.674000:0.003187,54310472_Photobacterium_profundum_SS9:0.040060)0.939000:0.033759)0.490000:0.017843,56461386_Idiomarina_loihiensis_L2TR:0.130156)0.839000:0.014621,((145298002_Aeromonas_salmonicida_subsp._salmon:0.016488,117618829_Aeromonas_hydrophila_subsp._hydroph:0.000000)0.968000:0.059265,77359233_Pseudoalteromonas_haloplanktis_TAC1:0.121535)0.862000:0.023058)0.870000:0.013227,(71281294_Colwellia_psychrerythraea_34H:0.106992,109896421_Pseudoalteromonas_atlantica_T6c:0.078879)0.768000:0.048870)0.009000:0.000000,((170724909_Shewanella_woodyi_ATCC_51908:0.133478,157377222_Shewanella_sediminis_HAW-EB3:0.065458)0.976000:0.085781,((71892073_Candidatus_Blochmannia_pennsylvanic:0.105043,33519755_Candidatus_Blochmannia_floridanus:0.140478)0.923000:0.094875,32491352_Wigglesworthia_glossinidia_endosymb:0.307362)0.949000:0.094024)0.937000:0.069125)0.727000:0.008880,(((((56707615_Francisella_tularensis_subsp._tular:0.000000,110670086_Francisella_tularensis_subsp._tular:0.000000)0.000000:0.000000,187932055_Francisella_tularensis_subsp._media:0.000000)0.000000:0.000000,((89256868_Francisella_tularensis_subsp._holar:0.000000,(115315247_Francisella_tularensis_subsp._holar:0.000000,156503043_Francisella_tularensis_subsp._holar:0.000000)0.000000:0.000000)0.924000:0.010362,134302449_Francisella_tularensis_subsp._tular:0.005158)0.000000:0.000000)0.841000:0.005145,118497163_Francisella_tularensis_subsp._novic:0.000000)0.720000:0.011692,167626490_Francisella_philomiragia_subsp._phi:0.014451)1.000000:0.236413)0.906000:0.029097,(((((((15600041_Pseudomonas_aeruginosa_PAO1:0.000000,(116052996_Pseudomonas_aeruginosa_UCBPP-PA14:0.000000,152986858_Pseudomonas_aeruginosa_PA7:0.000000)0.000000:0.000000)0.998000:0.085064,((71736401_Pseudomonas_syringae_pv._phaseolico:0.000000,28871976_Pseudomonas_syringae_pv._tomato_str:0.005266)0.456000:0.005264,66047628_Pseudomonas_syringae_pv._syringae_B:0.000000)1.000000:0.108725)0.343000:0.007273,((77456846_Pseudomonas_fluorescens_PfO-1:0.020830,70734173_Pseudomonas_fluorescens_Pf-5:0.001459)0.435000:0.017204,(((146305748_Pseudomonas_mendocina_ymp:0.045084,104783795_Pseudomonas_entomophila_L48:0.008359)0.632000:0.002345,(167031619_Pseudomonas_putida_GB-1:0.000000,(26987296_Pseudomonas_putida_KT2440:0.000000,148545847_Pseudomonas_putida_F1:0.000000)0.000000:0.000000)0.714000:0.004359)0.607000:0.001961,170723768_Pseudomonas_putida_W619:0.010465)0.937000:0.027544)0.752000:0.006905)0.939000:0.042609,146283594_Pseudomonas_stutzeri_A1501:0.060392)0.906000:0.062607,((((161869354_Neisseria_meningitidis_053442:0.000000,15677696_Neisseria_meningitidis_MC58:0.000000)0.809000:0.005426,121634224_Neisseria_meningitidis_FAM18:0.005534)0.779000:0.005535,15793586_Neisseria_meningitidis_Z2491:0.005511)0.944000:0.016862,59800511_Neisseria_gonorrhoeae_FA_1090:0.000000)1.000000:0.209324)0.566000:0.038249,(((90020458_Saccharophagus_degradans_2-40:0.176558,(((93005992_Psychrobacter_cryohalolentis_K5:0.000000,71065784_Psychrobacter_arcticus_273-4:0.016053)0.972000:0.086003,148653455_Psychrobacter_sp._PRwf-1:0.031983)0.984000:0.106107,(((169633745_Acinetobacter_baumannii:0.000000,169795643_Acinetobacter_baumannii:0.000000)0.576000:0.000000,126642056_Acinetobacter_baumannii_ATCC_17978:0.000000)0.593000:0.001190,50084889_Acinetobacter_sp._ADP1:0.031095)0.988000:0.104536)0.997000:0.183370)0.659000:0.010654,(92114406_Chromohalobacter_salexigens_DSM_304:0.115258,152996993_Marinomonas_sp._MWYL1:0.100505)0.715000:0.046038)0.771000:0.015277,((120556352_Marinobacter_aquaeolei_VT8:0.090091,83648646_Hahella_chejuensis_KCTC_2396:0.059343)0.962000:0.052913,110834871_Alcanivorax_borkumensis_SK2:0.133158)0.822000:0.026861)0.902000:0.058360)0.968000:0.058864,(78484788_Thiomicrospira_crunogena_XCL-2:0.096203,(118603020_Candidatus_Ruthia_magnifica_str._Cm:0.101160,148245088_Candidatus_Vesicomyosocius_okutanii:0.072153)1.000000:0.156555)0.841000:0.046020)0.942000:0.045581)0.702000:0.009006,(((161830399_Coxiella_burnetii_RSA_331:0.000000,29655015_Coxiella_burnetii_RSA_493:0.000000)0.516000:0.000000,154706577_Coxiella_burnetii_Dugway_5J108-111:0.005275)0.998000:0.139537,((71065659_Psychrobacter_arcticus_273-4:0.133277,148654020_Psychrobacter_sp._PRwf-1:0.100923)0.995000:0.191123,(127514293_Shewanella_loihica_PV-4:0.203492,119776328_Shewanella_amazonensis_SB2B:0.381285)0.253000:0.041456)0.900000:0.059782)0.840000:0.025846)0.779000:0.011012,(((((21241301_Xanthomonas_axonopodis_pv._citri_st:0.000000,78046119_Xanthomonas_campestris_pv._vesicato:0.000000)0.547000:0.000000,(58580179_Xanthomonas_oryzae_pv._oryzae_KACC1:0.000000,84622177_Xanthomonas_oryzae_pv._oryzae_MAFF_:0.000000)0.866000:0.005303)0.804000:0.005358,(21229990_Xanthomonas_campestris_pv._campestr:0.000000,66766866_Xanthomonas_campestris_pv._campestr:0.000000)0.787000:0.005440)0.779000:0.019161,((170729287_Xylella_fastidiosa_M12:0.000000,(28197980_Xylella_fastidiosa_Temecula1:0.000000,182680606_Xylella_fastidiosa_M23:0.000000)0.966000:0.016173)0.444000:0.005333,161378180_Xylella_fastidiosa_9a5c:0.000000)0.939000:0.049698)0.995000:0.107583,((54296497_Legionella_pneumophila_str._Paris:0.000000,(148360921_Legionella_pneumophila_str._Corby:0.000000,52840707_Legionella_pneumophila_subsp._pneum:0.000000)0.000000:0.000000)0.000000:0.000000,54293455_Legionella_pneumophila_str._Lens:0.000000)0.999000:0.149202)0.858000:0.032208)0.832000:0.027642,(121999113_Halorhodospira_halophila_SL1:0.067814,114319192_Alkalilimnicola_ehrlichei_MLHE-1:0.139805)0.981000:0.085144)0.747000:0.011088,(((77164564_Nitrosococcus_oceani_ATCC_19707:0.098556,53804795_Methylococcus_capsulatus_str._Bath:0.126759)0.912000:0.042111,((((56476247_Azoarcus_sp._EbN1:0.037825,119897153_Azoarcus_sp._BH72:0.020032)0.898000:0.021056,((((58038694_Gluconobacter_oxydans_621H:0.070731,162146033_Gluconacetobacter_diazotrophicus_PA:0.121143)0.999000:0.256111,((((71735342_Pseudomonas_syringae_pv._phaseolico:0.017239,28870100_Pseudomonas_syringae_pv._tomato_str:0.010555)0.997000:0.116622,17549161_Ralstonia_solanacearum_GMI1000:0.095514)0.825000:0.065319,((116254876_Rhizobium_leguminosarum_bv._viciae_:0.037759,86360235_Rhizobium_etli_CFN_42:0.026454)0.849000:0.039441,15890708_Agrobacterium_tumefaciens_str._C58:0.096469)0.999000:0.191093)0.469000:0.050658,27378749_Bradyrhizobium_japonicum_USDA_110:0.194582)0.497000:0.048933)0.226000:0.038934,33603708_Bordetella_bronchiseptica_RB50:0.182787)0.872000:0.045335,((30248664_Nitrosomonas_europaea_ATCC_19718:0.014212,114331874_Nitrosomonas_eutropha_C91:0.042301)0.953000:0.046362,82703865_Nitrosospira_multiformis_ATCC_25196:0.085245)0.989000:0.090011)0.867000:0.021819)0.840000:0.022015,(71909549_Dechloromonas_aromatica_RCB:0.093871,(171060656_Leptothrix_cholodnii_SP-6:0.052337,((((((121608461_Verminephrobacter_eiseniae_EF01-2:0.005253,(120609552_Acidovorax_avenae_subsp._citrulli_A:0.003158,121595930_Acidovorax_sp._JS42:0.023689)0.467000:0.010560)0.888000:0.019329,160896942_Delftia_acidovorans_SPH-1:0.036189)0.800000:0.012401,89902121_Rhodoferax_ferrireducens_T118:0.036300)0.939000:0.029663,(121606280_Polaromonas_naphthalenivorans_CJ2:0.047483,91786998_Polaromonas_sp._JS666:0.024340)0.863000:0.019040)0.801000:0.029519,124268391_Methylibium_petroleiphilum_PM1:0.053346)0.868000:0.022433,((((((((53726118_Burkholderia_mallei_ATCC_23344:0.000000,(126454467_Burkholderia_pseudomallei_1106a:0.000000,83721099_Burkholderia_thailandensis_E264:0.000000)0.000000:0.000000)0.000000:0.000000,((121598446_Burkholderia_mallei_SAVP1:0.000000,124383372_Burkholderia_mallei_NCTC_10229:0.000000)0.000000:0.000000,((126450043_Burkholderia_mallei_NCTC_10247:0.000000,53720592_Burkholderia_pseudomallei_K96243:0.000000)0.000000:0.000000,(76811288_Burkholderia_pseudomallei_1710b:0.000000,126438887_Burkholderia_pseudomallei_668:0.000000)0.000000:0.000000)0.000000:0.000000)0.000000:0.000000)0.923000:0.016846,(((78065163_Burkholderia_sp._383:0.000000,(107021681_Burkholderia_cenocepacia_AU_1054:0.000000,(116688627_Burkholderia_cenocepacia_HI2424:0.000000,170731926_Burkholderia_cenocepacia_MC0-3:0.000000)0.000000:0.000000)0.000000:0.000000)0.782000:0.005356,(161525949_Burkholderia_multivorans_ATCC_17616:0.000000,134294691_Burkholderia_vietnamiensis_G4:0.005402)0.813000:0.005374)0.000000:0.000000,(115350560_Burkholderia_ambifaria_AMMD:0.000000,172059591_Burkholderia_ambifaria_MC40-6:0.000000)0.736000:0.005332)0.897000:0.015526)0.501000:0.005326,161621312_Burkholderia_xenovorans_LB400:0.006225)0.991000:0.068869,(134095926_Herminiimonas_arsenicoxydans:0.007062,152981095_Janthinobacterium_sp._Marseille:0.008880)0.945000:0.050394)0.445000:0.022356,(((113869126_Ralstonia_eutropha_H16:0.006940,73542551_Ralstonia_eutropha_JMP134:0.009341)0.826000:0.009740,161621299_Ralstonia_metallidurans_CH34:0.016348)0.764000:0.006996,(145588397_Polynucleobacter_sp._QLW-P1DMWA-1:0.005510,171463027_Polynucleobacter_necessarius_STIR1:0.021805)0.997000:0.057110)0.831000:0.015035)0.002000:0.000000,17547506_Ralstonia_solanacearum_GMI1000:0.031547)0.828000:0.019456,(163854880_Bordetella_petrii_DSM_12804:0.004881,(187479466_Bordetella_avium_197N:0.003654,(33603363_Bordetella_bronchiseptica_RB50:0.000000,(33598423_Bordetella_parapertussis_12822:0.000000,33593927_Bordetella_pertussis_Tohama_I:0.000000)0.000000:0.000000)0.982000:0.030105)0.693000:0.013784)0.998000:0.083916)0.855000:0.025657)0.551000:0.019907)0.955000:0.044228)0.336000:0.016285)0.826000:0.013779,((74316199_Thiobacillus_denitrificans_ATCC_252:0.069039,34496440_Chromobacterium_violaceum_ATCC_1247:0.073961)0.850000:0.034850,91774380_Methylobacillus_flagellatus_KT:0.070413)0.344000:0.004712)0.991000:0.081460)0.375000:0.005404,146329352_Dichelobacter_nodosus_VCS1703A:0.148822)0.430000:0.017057)0.973000:0.099124,117923976_Magnetococcus_sp._MC-1:0.274194)0.947000:0.097440,(((83593770_Rhodospirillum_rubrum_ATCC_11170:0.167575,83311807_Magnetospirillum_magneticum_AMB-1:0.117247)0.924000:0.068243,((148261365_Acidiphilium_cryptum_JF-5:0.104410,(162147142_Gluconacetobacter_diazotrophicus_PA:0.052245,58038910_Gluconobacter_oxydans_621H:0.071813)0.944000:0.083124)0.824000:0.038002,114328621_Granulibacter_bethesdensis_CGDNIH1:0.102799)0.957000:0.072895)0.543000:0.001256,(((154253730_Parvibaculum_lavamentivorans_DS-1:0.170662,(((((((158424699_Azorhizobium_caulinodans_ORS_571:0.064689,154247430_Xanthobacter_autotrophicus_Py2:0.039716)0.908000:0.043389,(((75675945_Nitrobacter_winogradskyi_Nb-255:0.022610,92117712_Nitrobacter_hamburgensis_X14:0.004838)0.953000:0.032469,((27379401_Bradyrhizobium_japonicum_USDA_110:0.019914,(146340460_Bradyrhizobium_sp._ORS278:0.000000,148255593_Bradyrhizobium_sp._BTAi1:0.000000)0.973000:0.045492)0.889000:0.026559,(90424366_Rhodopseudomonas_palustris_BisB18:0.022464,115524994_Rhodopseudomonas_palustris_BisA53:0.000000)0.933000:0.045770)0.712000:0.009580)0.834000:0.026919,((91976903_Rhodopseudomonas_palustris_BisB5:0.007762,86750137_Rhodopseudomonas_palustris_HaA2:0.009156)0.837000:0.011529,39935501_Rhodopseudomonas_palustris_CGA009:0.015907)0.830000:0.014297)0.965000:0.070026)0.523000:0.020490,182678321_Beijerinckia_indica_subsp._indica_A:0.128821)0.784000:0.058599,(((163850528_Methylobacterium_extorquens_PA1:0.035014,170749112_Methylobacterium_radiotolerans_JCM_:0.061541)0.863000:0.037863,170743520_Methylobacterium_sp._4-46:0.066055)0.805000:0.022071,182676800_Beijerinckia_indica_subsp._indica_A:0.160604)0.768000:0.019925)0.926000:0.036807,((13470483_Mesorhizobium_loti_MAFF303099:0.098031,((15888655_Agrobacterium_tumefaciens_str._C58:0.027693,((116251848_Rhizobium_leguminosarum_bv._viciae_:0.005347,86357495_Rhizobium_etli_CFN_42:0.000000)0.982000:0.052923,(161621434_Sinorhizobium_meliloti_1021:0.010800,150396174_Sinorhizobium_medicae_WSM419:0.021336)0.912000:0.031414)0.883000:0.022987)0.998000:0.088348,110634068_Mesorhizobium_sp._BNC1:0.063652)0.220000:0.010499)0.474000:0.009396,(((((((((161511139_Brucella_melitensis_16M:0.005453,163843176_Brucella_suis_ATCC_23445:0.005442)0.532000:0.000000,189024091_Brucella_abortus_S19:0.000000)0.000000:0.000000,161618864_Brucella_canis_ATCC_23365:0.000000)0.000000:0.000000,148560130_Brucella_ovis_ATCC_25840:0.000000)0.000000:0.000000,82699775_Brucella_melitensis_biovar_Abortus_:0.000000)0.000000:0.000000,62289849_Brucella_abortus_biovar_1_str._9-94:0.000000)0.000000:0.000000,23501792_Brucella_suis_1330:0.000000)0.849000:0.018387,153009604_Ochrobactrum_anthropi_ATCC_49188:0.037503)0.822000:0.016044,((49475570_Bartonella_henselae_str._Houston-1:0.000000,(49474255_Bartonella_quintana_str._Toulouse:0.039366,163868281_Bartonella_tribocorum_CIP_105476:0.040063)0.326000:0.004664)0.978000:0.059870,121602177_Bartonella_bacilliformis_KC583:0.037548)0.974000:0.067329)0.910000:0.036293)0.913000:0.040006)0.837000:0.033325,(119384016_Paracoccus_denitrificans_PD1222:0.064887,((((110680056_Roseobacter_denitrificans_OCh_114:0.074170,56695911_Silicibacter_pomeroyi_DSS-3:0.044551)0.653000:0.026571,((126462589_Rhodobacter_sphaeroides_ATCC_17029:0.000000,77463759_Rhodobacter_sphaeroides_2.4.1:0.000000)0.912000:0.022119,146277494_Rhodobacter_sphaeroides_ATCC_17025:0.005295)0.983000:0.052153)0.793000:0.018657,(99081359_Silicibacter_sp._TM1040:0.065594,159043944_Dinoroseobacter_shibae_DFL_12:0.092738)0.168000:0.036644)0.849000:0.034497,89055206_Jannaschia_sp._CCS1:0.132116)0.745000:0.014684)0.994000:0.096811)0.826000:0.029704,(((148557591_Sphingomonas_wittichii_RW1:0.070104,56551631_Zymomonas_mobilis_subsp._mobilis_ZM:0.081383)0.085000:0.018855,(87200095_Novosphingobium_aromaticivorans_DSM:0.019213,85373447_Erythrobacter_litoralis_HTCC2594:0.080360)0.865000:0.055667)0.756000:0.017934,103486924_Sphingopyxis_alaskensis_RB2256:0.094014)0.998000:0.137135)0.930000:0.058862)0.786000:0.062382,((167646526_Caulobacter_sp._K31:0.000000,16126127_Caulobacter_crescentus_CB15:0.016078)0.936000:0.072682,114569815_Maricaulis_maris_MCS10:0.140899)0.901000:0.055501)0.790000:0.023809,114798573_Hyphomonas_neptunium_ATCC_15444:0.138443)0.943000:0.067347)0.866000:0.096281)0.962000:0.098708,(((116626839_Solibacter_usitatus_Ellin6076:0.286426,94970314_Acidobacteria_bacterium_Ellin345:0.139794)0.961000:0.138281,(162452195_Sorangium_cellulosum_So_ce_56:0.337144,15606766_Aquifex_aeolicus_VF5:0.438178)0.863000:0.093622)0.685000:0.068016,((153003567_Anaeromyxobacter_sp._Fw109-5:0.041642,86157078_Anaeromyxobacter_dehalogenans_2CP-C:0.049177)0.985000:0.121387,108757446_Myxococcus_xanthus_DK_1622:0.159953)0.987000:0.139213)0.873000:0.054487)0.560000:0.029606,(((((28377471_Lactobacillus_plantarum_WCFS1:0.800130,((((62185165_Chlamydophila_abortus_S26_3:0.015611,(29840313_Chlamydophila_caviae_GPIC:0.015734,89898261_Chlamydophila_felis_Fe_C-56:0.000000)0.001000:0.000000)0.898000:0.023194,(((166155220_Chlamydia_trachomatis_L2b_UCH-1_pro:0.000000,166154345_Chlamydia_trachomatis_434_Bu:0.000000)0.718000:0.005267,(15604843_Chlamydia_trachomatis_D_UW-3_CX:0.005265,15835019_Chlamydia_muridarum_Nigg:0.010587)0.000000:0.000000)0.000000:0.000000,76788839_Chlamydia_trachomatis_A_HAR-13:0.005265)0.956000:0.033201)0.399000:0.020963,((16752859_Chlamydophila_pneumoniae_AR39:0.000000,15835717_Chlamydophila_pneumoniae_J138:0.000000)0.827000:0.005166,(15618106_Chlamydophila_pneumoniae_CWL029:0.000000,33241520_Chlamydophila_pneumoniae_TW-183:0.000000)0.504000:0.000000)0.924000:0.040165)0.998000:0.196628,46446406_Candidatus_Protochlamydia_amoebophi:0.143763)0.977000:0.159982)0.726000:0.026335,((((((27468206_Staphylococcus_epidermidis_ATCC_122:0.000000,57867080_Staphylococcus_epidermidis_RP62A:0.000000)0.990000:0.086825,70726314_Staphylococcus_haemolyticus_JCSC143:0.057236)0.226000:0.030467,((((((((((((82751206_Staphylococcus_aureus_RF122:0.005141,49483851_Staphylococcus_aureus_subsp._aureus:0.000000)0.000000:0.000000,161509833_Staphylococcus_aureus_subsp._aureus:0.000000)0.000000:0.000000,156979924_Staphylococcus_aureus_subsp._aureus:0.000000)0.000000:0.000000,151221719_Staphylococcus_aureus_subsp._aureus:0.000000)0.000000:0.000000,150394155_Staphylococcus_aureus_subsp._aureus:0.000000)0.000000:0.000000,148268087_Staphylococcus_aureus_subsp._aureus:0.000000)0.000000:0.000000,88195415_Staphylococcus_aureus_subsp._aureus:0.000000)0.000000:0.000000,87160781_Staphylococcus_aureus_subsp._aureus:0.000000)0.000000:0.000000,57651997_Staphylococcus_aureus_subsp._aureus:0.000000)0.000000:0.000000,15924596_Staphylococcus_aureus_subsp._aureus:0.000000)0.000000:0.000000,15927186_Staphylococcus_aureus_subsp._aureus:0.000000)0.531000:0.000000,(49486439_Staphylococcus_aureus_subsp._aureus:0.000000,21283285_Staphylococcus_aureus_subsp._aureus:0.000000)0.817000:0.005140)0.971000:0.071114)0.146000:0.030536,73662465_Staphylococcus_saprophyticus_subsp.:0.067690)1.000000:0.321828,42526107_Treponema_denticola_ATCC_35405:0.464160)0.826000:0.097551,71083429_Candidatus_Pelagibacter_ubique_HTCC:0.355911)0.630000:0.061972)0.887000:0.023127,(184156087_Lactobacillus_fermentum_IFO_3956:0.327463,116618091_Leuconostoc_mesenteroides_subsp._me:0.433052)0.979000:0.174118)0.416000:0.015933,((((150015961_Clostridium_beijerinckii_NCIMB_8052:0.076937,187933360_Clostridium_botulinum_B_str._Eklund:0.090257)0.727000:0.052302,((110799124_Clostridium_perfringens_ATCC_13124:0.000000,110802163_Clostridium_perfringens_SM101:0.005182)0.002000:0.000000,18310056_Clostridium_perfringens_str._13:0.005197)1.000000:0.237041)0.939000:0.076264,((15896804_Clostridium_acetobutylicum_ATCC_824:0.099753,(118444296_Clostridium_novyi_NT:0.129342,(153952763_Clostridium_kluyveri_DSM_555:0.173442,28209905_Clostridium_tetani_E88:0.115569)0.874000:0.047911)0.408000:0.022862)0.720000:0.031247,((((((170756739_Clostridium_botulinum_B1_str._Okra:0.005086,153941029_Clostridium_botulinum_F_str._Langel:0.000000)0.000000:0.000000,153935939_Clostridium_botulinum_A_str._Hall:0.000000)0.000000:0.000000,153932361_Clostridium_botulinum_A_str._ATCC_1:0.000000)0.000000:0.000000,148381534_Clostridium_botulinum_A_str._ATCC_3:0.000000)0.523000:0.000000,170760793_Clostridium_botulinum_A3_str._Loch_:0.020889)0.984000:0.126990,(158319446_Alkaliphilus_oremlandii_OhILAs:0.284113,160878679_Clostridium_phytofermentans_ISDg:0.178366)0.907000:0.079323)0.750000:0.019483)0.844000:0.032201)0.946000:0.067957,((116491558_Oenococcus_oeni_PSU-1:0.328738,((((((161508100_Lactobacillus_helveticus_DPC_4571:0.117595,116333567_Lactobacillus_brevis_ATCC_367:0.265906)0.426000:0.056964,28378368_Lactobacillus_plantarum_WCFS1:0.276696)0.942000:0.072896,116492628_Pediococcus_pentosaceus_ATCC_25745:0.216257)0.965000:0.089171,(104773956_Lactobacillus_delbrueckii_subsp._bu:0.000000,116513963_Lactobacillus_delbrueckii_subsp._bu:0.000000)1.000000:0.235727)0.874000:0.040192,((148544212_Lactobacillus_reuteri_F275:0.144896,184154793_Lactobacillus_fermentum_IFO_3956:0.101819)0.919000:0.073588,90961435_Lactobacillus_salivarius_UCC118:0.160196)0.870000:0.057888)0.853000:0.039069,((81428433_Lactobacillus_sakei_subsp._sakei_23:0.374888,(170016667_Leuconostoc_citreum_KM20:0.077412,116617444_Leuconostoc_mesenteroides_subsp._me:0.084008)0.997000:0.227309)0.899000:0.072769,116495569_Lactobacillus_casei_ATCC_334:0.463393)0.771000:0.024050)0.385000:0.035907)0.980000:0.121948,(((((116627302_Streptococcus_thermophilus_LMD-9:0.005124,(161611296_Streptococcus_thermophilus_LMG_1831:0.000000,161936379_Streptococcus_thermophilus_CNRZ1066:0.000000)0.574000:0.000000)0.982000:0.050064,((((((((((94991063_Streptococcus_pyogenes_MGAS10270:0.000000,(162139178_Streptococcus_pyogenes_MGAS10750:0.005093,(71911299_Streptococcus_pyogenes_MGAS5005:0.000000,15675594_Streptococcus_pyogenes_M1_GAS:0.000000)0.467000:0.000000)0.120000:0.000000)0.638000:0.005090,139473234_Streptococcus_pyogenes_str._Manfred:0.000000)0.000000:0.000000,162139126_Streptococcus_pyogenes_MGAS2096:0.000000)0.000000:0.000000,162139077_Streptococcus_pyogenes_MGAS9429:0.000000)0.000000:0.000000,161761304_Streptococcus_pyogenes_MGAS10394:0.000000)0.000000:0.000000,19746702_Streptococcus_pyogenes_MGAS8232:0.000000)0.983000:0.000000,94991062_Streptococcus_pyogenes_MGAS10270:0.000000)0.779000:0.005505,(21911055_Streptococcus_pyogenes_MGAS315:0.000000,(28895259_Streptococcus_pyogenes_SSI-1:0.000000,162139396_Streptococcus_pyogenes_MGAS6180:0.000000)0.000000:0.000000)0.800000:0.004714)0.976000:0.055884,24380108_Streptococcus_mutans_UA159:0.045385)0.967000:0.059443,(22536535_Streptococcus_agalactiae_2603V_R:0.000000,(25010413_Streptococcus_agalactiae_NEM316:0.000000,76787868_Streptococcus_agalactiae_A909:0.000000)0.000000:0.000000)0.984000:0.069307)0.725000:0.011848)0.878000:0.026098,(((157150200_Streptococcus_gordonii_str._Challis:0.015334,125718724_Streptococcus_sanguinis_SK36:0.021794)0.135000:0.011353,(146319453_Streptococcus_suis_05ZYH33:0.000000,146321650_Streptococcus_suis_98HAH33:0.000000)0.995000:0.070180)0.732000:0.023897,(15902429_Streptococcus_pneumoniae_R6:0.000000,(116515928_Streptococcus_pneumoniae_D39:0.000000,(15900344_Streptococcus_pneumoniae_TIGR4:0.000000,(169834267_Streptococcus_pneumoniae_Hungary19A:0.000000,182683393_Streptococcus_pneumoniae_CGSP14:0.000000)0.000000:0.000000)0.000000:0.000000)0.000000:0.000000)0.979000:0.059327)0.947000:0.050048)0.352000:0.018139,((125624569_Lactococcus_lactis_subsp._cremoris_:0.004974,15672760_Lactococcus_lactis_subsp._lactis_Il:0.000000)0.514000:0.015169,116511587_Lactococcus_lactis_subsp._cremoris_:0.000000)0.985000:0.074693)0.998000:0.142488,29377343_Enterococcus_faecalis_V583:0.129023)0.535000:0.036536)0.916000:0.057515)0.946000:0.065826)0.740000:0.019772,(((((32265694_Helicobacter_hepaticus_ATCC_51449:0.055168,((108563447_Helicobacter_pylori_HPAG1:0.000000,(15612076_Helicobacter_pylori_J99:0.016284,15644998_Helicobacter_pylori_26695:0.005257)0.771000:0.005325)0.308000:0.010471,109947094_Helicobacter_acinonychis_str._Sheeb:0.000000)0.996000:0.114620)0.933000:0.054287,34557456_Wolinella_succinogenes_DSM_1740:0.078936)0.966000:0.082311,((((154148767_Campylobacter_hominis_ATCC_BAA-381:0.071074,154149224_Campylobacter_hominis_ATCC_BAA-381:0.145307)0.887000:0.045370,118474608_Campylobacter_fetus_subsp._fetus_82:0.031890)0.835000:0.021653,((57238340_Campylobacter_jejuni_RM1221:0.000000,((121612451_Campylobacter_jejuni_subsp._jejuni_:0.000000,(157415553_Campylobacter_jejuni_subsp._jejuni_:0.000000,153951320_Campylobacter_jejuni_subsp._doylei_:0.000000)0.000000:0.000000)0.522000:0.000000,15792613_Campylobacter_jejuni_subsp._jejuni_:0.005154)0.474000:0.005154)0.993000:0.062595,157164344_Campylobacter_concisus_13826:0.013256)0.973000:0.063027)0.972000:0.086113,157736312_Arcobacter_butzleri_RM4018:0.177498)0.350000:0.019065)0.943000:0.070434,152991385_Nitratiruptor_sp._SB155-2:0.081051)1.000000:0.277140,((((78776821_Sulfurimonas_denitrificans_DSM_1251:0.122464,157736856_Arcobacter_butzleri_RM4018:0.042005)1.000000:0.287235,15606634_Aquifex_aeolicus_VF5:0.173263)0.963000:0.103349,15606668_Aquifex_aeolicus_VF5:0.174850)0.823000:0.049513,126699547_Clostridium_difficile_630:0.344424)0.212000:0.048732)0.590000:0.033789)0.937000:0.049948)0.885000:0.032364,(((78044884_Carboxydothermus_hydrogenoformans_Z:0.304386,((((114566110_Syntrophomonas_wolfei_subsp._wolfei:0.292144,(89895112_Desulfitobacterium_hafniense_Y51:0.136750,(83590367_Moorella_thermoacetica_ATCC_39073:0.235060,78044886_Carboxydothermus_hydrogenoformans_Z:0.169106)0.890000:0.055473)0.497000:0.023948)0.746000:0.041082,(147677510_Pelotomaculum_thermopropionicum_SI:0.152811,(134298929_Desulfotomaculum_reducens_MI-1:0.109714,167628414_Heliobacterium_modesticaldum_Ice1:0.196408)0.619000:0.047353)0.400000:0.031762)0.761000:0.014758,(169831178_Candidatus_Desulforudis_audaxviator:0.209550,51892329_Symbiobacterium_thermophilum_IAM_14:0.297116)0.850000:0.073398)0.819000:0.031319,182413493_Opitutus_terrae_PB90-1:0.252493)0.712000:0.012428)0.317000:0.027139,(((((((172056939_Exiguobacterium_sibiricum_255-15:0.213260,((((57867016_Staphylococcus_epidermidis_RP62A:0.000000,27468125_Staphylococcus_epidermidis_ATCC_122:0.000000)0.748000:0.007329,70726390_Staphylococcus_haemolyticus_JCSC143:0.049425)0.849000:0.019896,((15927107_Staphylococcus_aureus_subsp._aureus:0.000000,15924516_Staphylococcus_aureus_subsp._aureus:0.000000)0.000000:0.000000,((57650483_Staphylococcus_aureus_subsp._aureus:0.000000,49483776_Staphylococcus_aureus_subsp._aureus:0.000000)0.000000:0.000000,((49486363_Staphylococcus_aureus_subsp._aureus:0.000000,21283208_Staphylococcus_aureus_subsp._aureus:0.000000)0.000000:0.000000,((82751131_Staphylococcus_aureus_RF122:0.000000,87160215_Staphylococcus_aureus_subsp._aureus:0.000000)0.000000:0.000000,((88195333_Staphylococcus_aureus_subsp._aureus:0.000000,148268011_Staphylococcus_aureus_subsp._aureus:0.000000)0.000000:0.000000,((161509755_Staphylococcus_aureus_subsp._aureus:0.000000,(156979845_Staphylococcus_aureus_subsp._aureus:0.000000,150394078_Staphylococcus_aureus_subsp._aureus:0.000000)0.000000:0.000000)0.000000:0.000000,151221643_Staphylococcus_aureus_subsp._aureus:0.000000)0.000000:0.000000)0.000000:0.000000)0.000000:0.000000)0.000000:0.000000)0.000000:0.000000)0.970000:0.037883)0.659000:0.043086,73662537_Staphylococcus_saprophyticus_subsp.:0.025626)0.998000:0.192255)0.170000:0.018413,169828996_Lysinibacillus_sphaericus_C3-41:0.162662)0.918000:0.063409,23099340_Oceanobacillus_iheyensis_HTE831:0.086558)0.885000:0.041738,(((56964233_Bacillus_clausii_KSM-K16:0.084255,((46907583_Listeria_monocytogenes_str._4b_F236:0.000000,16803397_Listeria_monocytogenes_EGD-e:0.005044)0.210000:0.000000,(16800462_Listeria_innocua_Clip11262:0.000000,116872788_Listeria_welshimeri_serovar_6b_str.:0.005068)0.446000:0.005022)1.000000:0.105652)0.531000:0.016383,(15615350_Bacillus_halodurans_C-125:0.070744,((16079490_Bacillus_subtilis_subsp._subtilis_s:0.023720,(154686698_Bacillus_amyloliquefaciens_FZB42:0.031634,(163119539_Bacillus_licheniformis_ATCC_14580:0.000000,52786343_Bacillus_licheniformis_ATCC_14580:0.000000)0.942000:0.022320)0.381000:0.012814)0.575000:0.010825,157692933_Bacillus_pumilus_SAFR-032:0.052653)0.772000:0.033088)0.878000:0.029552)0.722000:0.020975,((138895969_Geobacillus_thermodenitrificans_NG8:0.000000,56420934_Geobacillus_kaustophilus_HTA426:0.032249)0.995000:0.082093,((((((((47529702_Bacillus_anthracis_str._Ames_Ancest:0.000000,(163941942_Bacillus_weihenstephanensis_KBAB4:0.005217,30022266_Bacillus_cereus_ATCC_14579:0.015748)0.553000:0.000000)0.000000:0.000000,161763549_Bacillus_cereus_E33L:0.000000)0.000000:0.000000,161761256_Bacillus_thuringiensis_serovar_konk:0.000000)0.000000:0.000000,161611179_Bacillus_anthracis_str._Sterne:0.000000)0.000000:0.000000,30264259_Bacillus_anthracis_str._Ames:0.000000)0.000000:0.000000,42783303_Bacillus_cereus_ATCC_10987:0.000000)0.000000:0.000000,118479375_Bacillus_thuringiensis_str._Al_Haka:0.000000)0.976000:0.032210,152976588_Bacillus_cereus_subsp._cytotoxis_NV:0.000000)0.937000:0.038294)0.792000:0.023093)0.037000:0.001389)0.972000:0.066273,150017607_Clostridium_beijerinckii_NCIMB_8052:0.302808)0.693000:0.061740,(((((113477178_Trichodesmium_erythraeum_IMS101:0.034649,((158335279_Acaryochloris_marina_MBIC11017:0.056958,(56750186_Synechococcus_elongatus_PCC_6301:0.000000,81300188_Synechococcus_elongatus_PCC_7942:0.000000)0.996000:0.071347)0.860000:0.021938,(17228434_Nostoc_sp._PCC_7120:0.005430,75906739_Anabaena_variabilis_ATCC_29413:0.000000)0.999000:0.096807)0.547000:0.007146)0.682000:0.008682,(((172038188_Cyanothece_sp._ATCC_51142:0.014225,16331500_Synechocystis_sp._PCC_6803:0.082582)0.868000:0.022682,(166364412_Microcystis_aeruginosa_NIES-843:0.096768,170078726_Synechococcus_sp._PCC_7002:0.106189)0.836000:0.027337)0.767000:0.009946,22299351_Thermosynechococcus_elongatus_BP-1:0.089472)0.744000:0.013467)0.865000:0.026442,((148241440_Synechococcus_sp._RCC307:0.027925,((((((113954487_Synechococcus_sp._CC9311:0.029423,(78213772_Synechococcus_sp._CC9605:0.027105,78184000_Synechococcus_sp._CC9902:0.027347)0.726000:0.009478)0.207000:0.007833,33864872_Synechococcus_sp._WH_8102:0.028368)0.833000:0.015001,148240464_Synechococcus_sp._WH_7803:0.017126)0.923000:0.022548,(124022033_Prochlorococcus_marinus_str._MIT_93:0.000000,33863855_Prochlorococcus_marinus_str._MIT_93:0.000000)0.984000:0.049675)0.004000:0.000000,(159902609_Prochlorococcus_marinus_str._MIT_92:0.038449,33239526_Prochlorococcus_marinus_subsp._mari:0.080744)0.922000:0.035227)0.820000:0.015568,(72383259_Prochlorococcus_marinus_str._NATL2A:0.000000,124024837_Prochlorococcus_marinus_str._NATL1A:0.005337)0.878000:0.017852)0.916000:0.043880)0.684000:0.038386,((123965304_Prochlorococcus_marinus_str._MIT_95:0.005137,33860620_Prochlorococcus_marinus_subsp._past:0.000000)0.842000:0.013116,(((126695409_Prochlorococcus_marinus_str._MIT_93:0.000000,123967609_Prochlorococcus_marinus_str._AS9601:0.005184)0.000000:0.000000,157412411_Prochlorococcus_marinus_str._MIT_92:0.005207)0.717000:0.010470,78778447_Prochlorococcus_marinus_str._MIT_93:0.000000)0.853000:0.014207)0.991000:0.098973)0.977000:0.099034)0.500000:0.032589,((86605556_Synechococcus_sp._JA-3-3Ab:0.020963,86608860_Synechococcus_sp._JA-2-3Ba:0.005820)0.973000:0.095803,37521581_Gloeobacter_violaceus_PCC_7421:0.170858)0.947000:0.058361)0.965000:0.063032,(((((150026407_Flavobacterium_psychrophilum_JIP02_:0.063688,146298407_Flavobacterium_johnsoniae_UW101:0.030837)0.781000:0.019936,120437667_Gramella_forsetii_KT0803:0.068329)0.970000:0.104562,110638024_Cytophaga_hutchinsonii_ATCC_33406:0.179507)0.975000:0.131982,83815447_Salinibacter_ruber_DSM_13855:0.277727)0.575000:0.028953,(((78187802_Pelodictyon_luteolum_DSM_273:0.042464,145220406_Prosthecochloris_vibrioformis_DSM_2:0.027457)0.633000:0.010024,(119356082_Chlorobium_phaeobacteroides_DSM_266:0.019568,78188337_Chlorobium_chlorochromatii_CaD3:0.043577)0.105000:0.005402)0.896000:0.052447,21672998_Chlorobium_tepidum_TLS:0.054231)1.000000:0.179839)0.890000:0.051654)0.123000:0.009658)0.907000:0.040562,((((39997117_Geobacter_sulfurreducens_PCA:0.024874,78222204_Geobacter_metallireducens_GS-15:0.006928)0.893000:0.016948,148263883_Geobacter_uraniireducens_Rf4:0.014739)0.912000:0.038677,118580438_Pelobacter_propionicus_DSM_2379:0.043513)0.931000:0.066995,77919721_Pelobacter_carbinolicus_DSM_2380:0.065385)1.000000:0.184337)0.826000:0.018529)0.847000:0.027164,(((148657309_Roseiflexus_sp._RS-1:0.017855,156742882_Roseiflexus_castenholzii_DSM_13941:0.015566)0.984000:0.104777,163848951_Chloroflexus_aurantiacus_J-10-fl:0.134258)0.990000:0.125117,159897278_Herpetosiphon_aurantiacus_ATCC_2377:0.176218)0.997000:0.147515)0.000000:0.000000)0.729000:0.023077,(((((111222615_Frankia_alni_ACN14a:0.114643,158315737_Frankia_sp._EAN1pec:0.199747)0.808000:0.040125,86741613_Frankia_sp._CcI3:0.166008)0.595000:0.069257,(159038262_Salinispora_arenicola_CNS-205:0.018755,145595030_Salinispora_tropica_CNB-440:0.034904)1.000000:0.290198)0.924000:0.123600,134096646_Saccharopolyspora_erythraea_NRRL_23:0.356672)0.993000:0.196244,(((((34497262_Chromobacterium_violaceum_ATCC_1247:0.533083,162457021_Sorangium_cellulosum_So_ce_56:1.537374)0.829000:0.095884,((((((72161932_Thermobifida_fusca_YX:0.089874,86739701_Frankia_sp._CcI3:0.092705)0.825000:0.047764,134100770_Saccharopolyspora_erythraea_NRRL_23:0.051292)0.885000:0.089830,111021199_Rhodococcus_sp._RHA1:0.346118)0.400000:0.136799,94967497_Acidobacteria_bacterium_Ellin345:0.278475)0.998000:0.397045,(((120602373_Desulfovibrio_vulgaris_subsp._vulga:0.000000,46580243_Desulfovibrio_vulgaris_subsp._vulga:0.000000)0.814000:0.077070,78357124_Desulfovibrio_desulfuricans_G20:0.089966)1.000000:0.791128,(156742904_Roseiflexus_castenholzii_DSM_13941:0.219719,119356886_Chlorobium_phaeobacteroides_DSM_266:0.115369)0.995000:0.328095)0.884000:0.124692)0.870000:0.064926,(((91794312_Shewanella_denitrificans_OS217:0.000000,(((127514146_Shewanella_loihica_PV-4:0.010829,((170728448_Shewanella_woodyi_ATCC_51908:0.017378,157377099_Shewanella_sediminis_HAW-EB3:0.025367)0.862000:0.023397,(167622646_Shewanella_halifaxensis_HAW-EB4:0.000000,157960434_Shewanella_pealeana_ATCC_700345:0.000000)0.773000:0.010291)0.400000:0.017735)0.886000:0.020419,(((152999354_Shewanella_baltica_OS185:0.000000,(160873969_Shewanella_baltica_OS195:0.000000,126175717_Shewanella_baltica_OS155:0.000000)0.000000:0.000000)0.781000:0.004951,((((114048815_Shewanella_sp._MR-7:0.000000,117921875_Shewanella_sp._ANA-3:0.000000)0.867000:0.005281,113969040_Shewanella_sp._MR-4:0.000000)0.893000:0.010557,24372429_Shewanella_oneidensis_MR-1:0.005313)0.796000:0.005280,(120597619_Shewanella_sp._W3-18-1:0.000000,146294242_Shewanella_putrefaciens_CN-32:0.000000)0.825000:0.005350)0.660000:0.000380)0.844000:0.011666,119773718_Shewanella_amazonensis_SB2B:0.025604)0.657000:0.010629)0.823000:0.010415,114561734_Shewanella_frigidimarina_NCIMB_400:0.020415)0.885000:0.012767)0.823000:0.110969,119946462_Psychromonas_ingrahamii_37:0.188248)1.000000:0.866034,(108802892_Rubrobacter_xylanophilus_DSM_9941:0.296903,(((28572195_Tropheryma_whipplei_TW08_27:0.000000,28492987_Tropheryma_whipplei_str._Twist:0.000000)1.000000:0.421453,(72161632_Thermobifida_fusca_YX:0.219611,(119025272_Bifidobacterium_adolescentis_ATCC_1:0.070025,23466088_Bifidobacterium_longum_NCC2705:0.106693)1.000000:0.912579)0.064000:0.026028)0.942000:0.115413,(((119961766_Arthrobacter_aurescens_TC1:0.092312,116668664_Arthrobacter_sp._FB24:0.042701)0.980000:0.090943,(((((152967855_Kineococcus_radiotolerans_SRS30216:0.204713,(((((116669832_Arthrobacter_sp._FB24:0.029237,119962549_Arthrobacter_aurescens_TC1:0.027140)0.954000:0.056733,163841688_Renibacterium_salmoninarum_ATCC_332:0.093637)0.933000:0.047727,((148272171_Clavibacter_michiganensis_subsp._mi:0.000000,170781044_Clavibacter_michiganensis_subsp._se:0.010719)0.968000:0.060583,50954278_Leifsonia_xyli_subsp._xyli_str._CTC:0.094781)0.247000:0.034942)0.927000:0.049837,((50843179_Propionibacterium_acnes_KPA171202:0.204228,119717732_Nocardioides_sp._JS614:0.129716)0.824000:0.028871,72162956_Thermobifida_fusca_YX:0.046591)0.792000:0.046958)0.329000:0.030390,((29829879_Streptomyces_avermitilis_MA-4680:0.004598,(21223295_Streptomyces_coelicolor_A3:0.000000,32141294_Streptomyces_coelicolor_A3:0.000000)0.858000:0.012344)0.916000:0.024801,182436414_Streptomyces_griseus_subsp._griseus:0.009349)0.980000:0.078669)0.817000:0.022227)0.746000:0.010310,((86739411_Frankia_sp._CcI3:0.024517,111220670_Frankia_alni_ACN14a:0.017724)0.709000:0.011258,158317658_Frankia_sp._EAN1pec:0.023937)0.993000:0.083354)0.966000:0.065604,(((((111023245_Rhodococcus_sp._RHA1:0.000000,(111020728_Rhodococcus_sp._RHA1:0.000000,111025703_Rhodococcus_sp._RHA1:0.000000)0.000000:0.000000)0.958000:0.044282,((((120402670_Mycobacterium_vanbaalenii_PYR-1:0.011108,145225362_Mycobacterium_gilvum_PYR-GCK:0.013994)0.847000:0.016422,((((183981273_Mycobacterium_marinum_M:0.005303,118618104_Mycobacterium_ulcerans_Agy99:0.000000)0.945000:0.024004,((118465082_Mycobacterium_avium_104:0.000000,41409502_Mycobacterium_avium_subsp._paratube:0.000000)0.804000:0.008722,((15610421_Mycobacterium_tuberculosis_H37Rv:0.000000,(15842876_Mycobacterium_tuberculosis_CDC1551:0.000000,(31794465_Mycobacterium_bovis_AF2122_97:0.000000,(121639174_Mycobacterium_bovis_BCG_str._Pasteu:0.000000,(148663148_Mycobacterium_tuberculosis_H37Ra:0.000000,148824487_Mycobacterium_tuberculosis_F11:0.000000)0.000000:0.000000)0.000000:0.000000)0.000000:0.000000)0.000000:0.000000)0.966000:0.026486,15827304_Mycobacterium_leprae_TN:0.021382)0.758000:0.007237)0.370000:0.009723)0.943000:0.030979,169630722_Mycobacterium_abscessus:0.020506)0.001000:0.000000,(108798260_Mycobacterium_sp._MCS:0.000000,(119867356_Mycobacterium_sp._KMS:0.000000,126433927_Mycobacterium_sp._JLS:0.000000)0.000000:0.000000)0.902000:0.016749)0.183000:0.008378)0.687000:0.007547,118469108_Mycobacterium_smegmatis_str._MC2_15:0.007435)0.953000:0.030987,54022956_Nocardia_farcinica_IFM_10152:0.016765)0.407000:0.018404)0.928000:0.039319,((19551930_Corynebacterium_glutamicum_ATCC_130:0.000000,(62389589_Corynebacterium_glutamicum_ATCC_130:0.000000,(145294873_Corynebacterium_glutamicum_R:0.000000,25027275_Corynebacterium_efficiens_YS-314:0.032255)0.000000:0.000000)0.000000:0.000000)0.987000:0.075632,38233256_Corynebacterium_diphtheriae_NCTC_13:0.049094)0.730000:0.026848)0.864000:0.030126,(68536759_Corynebacterium_jeikeium_K411:0.049253,172040126_Corynebacterium_urealyticum_DSM_710:0.130489)0.960000:0.067247)0.939000:0.054927,(145593407_Salinispora_tropica_CNB-440:0.019917,159036449_Salinispora_arenicola_CNS-205:0.021121)0.908000:0.042168)0.893000:0.045306)0.795000:0.022347,(134099939_Saccharopolyspora_erythraea_NRRL_23:0.000000,134102942_Saccharopolyspora_erythraea_NRRL_23:0.000000)1.000000:0.114694)0.916000:0.031493,(152964501_Kineococcus_radiotolerans_SRS30216:0.314921,(((((160901157_Delftia_acidovorans_SPH-1:0.055306,73542137_Ralstonia_eutropha_JMP134:0.024224)0.824000:0.015572,116695693_Ralstonia_eutropha_H16:0.020867)0.954000:0.035375,89899676_Rhodoferax_ferrireducens_T118:0.063833)0.958000:0.043397,120612161_Acidovorax_avenae_subsp._citrulli_A:0.045413)0.960000:0.057561,(((37528137_Photorhabdus_luminescens_subsp._lau:0.074400,(28872489_Pseudomonas_syringae_pv._tomato_str:0.076220,(71737620_Pseudomonas_syringae_pv._phaseolico:0.015899,66043767_Pseudomonas_syringae_pv._syringae_B:0.012425)0.994000:0.121427)0.878000:0.057420)0.917000:0.054976,15891049_Agrobacterium_tumefaciens_str._C58:0.130599)0.666000:0.020660,(119383077_Paracoccus_denitrificans_PD1222:0.132302,((126641316_Acinetobacter_baumannii_ATCC_17978:0.000000,(169796475_Acinetobacter_baumannii:0.000000,169633804_Acinetobacter_baumannii:0.000000)0.507000:0.000000)0.930000:0.052271,50085596_Acinetobacter_sp._ADP1:0.118045)0.992000:0.117544)0.936000:0.059774)0.631000:0.015148)0.829000:0.056813)0.303000:0.037846)0.503000:0.042748)0.126000:0.053666,(68535475_Corynebacterium_jeikeium_K411:0.092679,172041259_Corynebacterium_urealyticum_DSM_710:0.047087)0.992000:0.170922)0.057000:0.039470)0.996000:0.220912)0.816000:0.047849)0.406000:0.031035)0.596000:0.009429)0.780000:0.008372,(((15805157_Deinococcus_radiodurans_R1:0.028119,94984574_Deinococcus_geothermalis_DSM_11300:0.056164)1.000000:0.271204,(46199064_Thermus_thermophilus_HB27:0.000000,55981092_Thermus_thermophilus_HB8:0.000000)0.996000:0.152170)0.944000:0.123176,32475435_Rhodopirellula_baltica_SH_1:0.399818)0.697000:0.012920)0.736000:0.024319,(((((((((((((119386849_Paracoccus_denitrificans_PD1222:0.061706,((((126461534_Rhodobacter_sphaeroides_ATCC_17029:0.000000,77462642_Rhodobacter_sphaeroides_2.4.1:0.000000)0.846000:0.013599,146276729_Rhodobacter_sphaeroides_ATCC_17025:0.013895)0.982000:0.060170,(((99081868_Silicibacter_sp._TM1040:0.008287,56696064_Silicibacter_pomeroyi_DSS-3:0.060290)0.834000:0.015816,110680549_Roseobacter_denitrificans_OCh_114:0.055561)0.781000:0.011264,(159045026_Dinoroseobacter_shibae_DFL_12:0.071072,89055272_Jannaschia_sp._CCS1:0.048065)0.898000:0.032457)0.862000:0.030149)0.968000:0.070638,121997210_Halorhodospira_halophila_SL1:0.108702)0.377000:0.014755)1.000000:0.191839,114569693_Maricaulis_maris_MCS10:0.145387)0.884000:0.039927,83592457_Rhodospirillum_rubrum_ATCC_11170:0.150065)0.934000:0.044858,(((110635657_Mesorhizobium_sp._BNC1:0.041235,(((((116254364_Rhizobium_leguminosarum_bv._viciae_:0.012069,86359581_Rhizobium_etli_CFN_42:0.036537)0.858000:0.014285,(159185349_Agrobacterium_tumefaciens_str._C58:0.007130,153011900_Ochrobactrum_anthropi_ATCC_49188:0.008416)0.872000:0.022064)0.820000:0.018084,(15967031_Sinorhizobium_meliloti_1021:0.005051,150398333_Sinorhizobium_medicae_WSM419:0.010644)0.786000:0.014539)0.966000:0.054804,((161619705_Brucella_canis_ATCC_23365:0.000000,(23502636_Brucella_suis_1330:0.000000,(148559515_Brucella_ovis_ATCC_25840:0.000000,(62290650_Brucella_abortus_biovar_1_str._9-94:0.000000,(82700564_Brucella_melitensis_biovar_Abortus_:0.000000,(189024862_Brucella_abortus_S19:0.000000,(163845358_Brucella_suis_ATCC_23445:0.000000,17986550_Brucella_melitensis_16M:0.000000)0.000000:0.000000)0.000000:0.000000)0.000000:0.000000)0.000000:0.000000)0.000000:0.000000)0.000000:0.000000)0.961000:0.021694,153008453_Ochrobactrum_anthropi_ATCC_49188:0.000000)0.499000:0.020167)0.889000:0.028033,13473387_Mesorhizobium_loti_MAFF303099:0.017774)0.758000:0.013801)0.800000:0.025357,115522662_Rhodopseudomonas_palustris_BisA53:0.133222)0.991000:0.124744,(148261652_Acidiphilium_cryptum_JF-5:0.094240,83593652_Rhodospirillum_rubrum_ATCC_11170:0.194065)0.550000:0.042439)0.970000:0.076833)0.645000:0.006612,83309338_Magnetospirillum_magneticum_AMB-1:0.153561)0.752000:0.030438,(((113867270_Ralstonia_eutropha_H16:0.020590,(73538542_Ralstonia_eutropha_JMP134:0.030920,((172064806_Burkholderia_ambifaria_MC40-6:0.000000,115360498_Burkholderia_ambifaria_AMMD:0.005406)0.765000:0.011253,78060441_Burkholderia_sp._383:0.005236)0.985000:0.055130)0.908000:0.029340)0.665000:0.009615,94310580_Ralstonia_metallidurans_CH34:0.045492)0.977000:0.076404,(33595307_Bordetella_parapertussis_12822:0.005347,33599600_Bordetella_bronchiseptica_RB50:0.000000)0.996000:0.148339)0.949000:0.077158)0.992000:0.123845,((182412794_Opitutus_terrae_PB90-1:0.275541,116624721_Solibacter_usitatus_Ellin6076:0.122921)0.945000:0.112433,32476512_Rhodopirellula_baltica_SH_1:0.282132)0.915000:0.097006)0.734000:0.014958,((((86739033_Frankia_sp._CcI3:0.042407,111220166_Frankia_alni_ACN14a:0.014723)0.782000:0.051977,158318236_Frankia_sp._EAN1pec:0.054822)0.994000:0.209726,(108804861_Rubrobacter_xylanophilus_DSM_9941:0.164666,(((((119717735_Nocardioides_sp._JS614:0.052122,119952469_Arthrobacter_aurescens_TC1:0.104599)0.973000:0.071246,((((((183981762_Mycobacterium_marinum_M:0.000000,118617574_Mycobacterium_ulcerans_Agy99:0.000000)0.985000:0.062949,(15610104_Mycobacterium_tuberculosis_H37Rv:0.000000,(15842520_Mycobacterium_tuberculosis_CDC1551:0.000000,(31794143_Mycobacterium_bovis_AF2122_97:0.000000,(121638848_Mycobacterium_bovis_BCG_str._Pasteu:0.000000,(148662815_Mycobacterium_tuberculosis_H37Ra:0.000000,148824157_Mycobacterium_tuberculosis_F11:0.000000)0.000000:0.000000)0.000000:0.000000)0.000000:0.000000)0.000000:0.000000)0.996000:0.073010)0.760000:0.012532,(((145224777_Mycobacterium_gilvum_PYR-GCK:0.061025,(120403157_Mycobacterium_vanbaalenii_PYR-1:0.057728,118473087_Mycobacterium_smegmatis_str._MC2_15:0.034077)0.808000:0.015326)0.812000:0.019042,((108798911_Mycobacterium_sp._MCS:0.000000,(119868026_Mycobacterium_sp._KMS:0.000000,126434511_Mycobacterium_sp._JLS:0.000000)0.000000:0.000000)0.963000:0.047039,118470447_Mycobacterium_smegmatis_str._MC2_15:0.113957)0.461000:0.034004)0.939000:0.036351,(118465096_Mycobacterium_avium_104:0.000000,41406392_Mycobacterium_avium_subsp._paratube:0.000000)0.973000:0.045023)0.858000:0.024536)0.884000:0.028328,169630348_Mycobacterium_abscessus:0.031439)0.794000:0.022933,111023476_Rhodococcus_sp._RHA1:0.051226)0.728000:0.018577,54026162_Nocardia_farcinica_IFM_10152:0.052751)0.885000:0.033276)0.754000:0.012786,(134102555_Saccharopolyspora_erythraea_NRRL_23:0.107008,21219081_Streptomyces_coelicolor_A3:0.042168)0.900000:0.027610)0.899000:0.055890,(((170781746_Clavibacter_michiganensis_subsp._se:0.005420,148273061_Clavibacter_michiganensis_subsp._mi:0.016402)0.939000:0.080066,50955170_Leifsonia_xyli_subsp._xyli_str._CTC:0.118759)0.961000:0.076322,((116670107_Arthrobacter_sp._FB24:0.040152,119962530_Arthrobacter_aurescens_TC1:0.000000)0.337000:0.020149,163841257_Renibacterium_salmoninarum_ATCC_332:0.020015)0.920000:0.054640)0.968000:0.105382)0.260000:0.037304,(((145294862_Corynebacterium_glutamicum_R:0.009871,(19551919_Corynebacterium_glutamicum_ATCC_130:0.000000,62389578_Corynebacterium_glutamicum_ATCC_130:0.000000)0.754000:0.006765)0.912000:0.046174,25027265_Corynebacterium_efficiens_YS-314:0.032386)0.973000:0.096899,38233253_Corynebacterium_diphtheriae_NCTC_13:0.098282)0.999000:0.174000)0.959000:0.097300)0.566000:0.049655)0.882000:0.083679,(28493597_Tropheryma_whipplei_str._Twist:0.005323,28572792_Tropheryma_whipplei_TW08_27:0.000000)0.999000:0.395056)0.990000:0.167469)0.890000:0.039482,(((51893320_Symbiobacterium_thermophilum_IAM_14:0.185423,(((28378755_Lactobacillus_plantarum_WCFS1:0.150030,116494804_Lactobacillus_casei_ATCC_334:0.266765)0.262000:0.079591,90961635_Lactobacillus_salivarius_UCC118:0.166920)0.955000:0.098339,((((172058001_Exiguobacterium_sibiricum_255-15:0.161620,((((((57651723_Staphylococcus_aureus_subsp._aureus:0.000000,82750722_Staphylococcus_aureus_RF122:0.000000)0.000000:0.000000,((88194813_Staphylococcus_aureus_subsp._aureus:0.000000,87160348_Staphylococcus_aureus_subsp._aureus:0.000000)0.000000:0.000000,((161509292_Staphylococcus_aureus_subsp._aureus:0.000000,49483277_Staphylococcus_aureus_subsp._aureus:0.000000)0.000000:0.000000,((15926699_Staphylococcus_aureus_subsp._aureus:0.000000,15924104_Staphylococcus_aureus_subsp._aureus:0.000000)0.000000:0.000000,((148267607_Staphylococcus_aureus_subsp._aureus:0.000000,150393662_Staphylococcus_aureus_subsp._aureus:0.000000)0.000000:0.000000,(156979437_Staphylococcus_aureus_subsp._aureus:0.000000,151221191_Staphylococcus_aureus_subsp._aureus:0.000000)0.000000:0.000000)0.000000:0.000000)0.000000:0.000000)0.000000:0.000000)0.000000:0.000000)0.804000:0.005146,(49485952_Staphylococcus_aureus_subsp._aureus:0.000000,21282726_Staphylococcus_aureus_subsp._aureus:0.000000)0.485000:0.000000)0.916000:0.016606,(57866651_Staphylococcus_epidermidis_RP62A:0.000000,27467731_Staphylococcus_epidermidis_ATCC_122:0.000000)0.928000:0.020215)0.792000:0.010760,70726839_Staphylococcus_haemolyticus_JCSC143:0.039915)0.918000:0.038460,73662984_Staphylococcus_saprophyticus_subsp.:0.010794)1.000000:0.143432)0.896000:0.037536,169826972_Lysinibacillus_sphaericus_C3-41:0.152666)0.749000:0.035446,(((16803112_Listeria_monocytogenes_EGD-e:0.000000,(46907300_Listeria_monocytogenes_str._4b_F236:0.000000,(16800129_Listeria_innocua_Clip11262:0.000000,116872468_Listeria_welshimeri_serovar_6b_str.:0.000000)0.000000:0.000000)0.000000:0.000000)1.000000:0.168381,(15615188_Bacillus_halodurans_C-125:0.075672,56964160_Bacillus_clausii_KSM-K16:0.077024)0.824000:0.037008)0.761000:0.024874,(((((((118479164_Bacillus_thuringiensis_str._Al_Haka:0.000000,(47529455_Bacillus_anthracis_str._Ames_Ancest:0.000000,49478462_Bacillus_thuringiensis_serovar_konk:0.000000)0.000000:0.000000)0.000000:0.000000,(30264018_Bacillus_anthracis_str._Ames:0.000000,49186857_Bacillus_anthracis_str._Sterne:0.000000)0.000000:0.000000)0.505000:0.000000,(30022035_Bacillus_cereus_ATCC_14579:0.005100,(42783042_Bacillus_cereus_ATCC_10987:0.000000,(52141541_Bacillus_cereus_E33L:0.005079,163941686_Bacillus_weihenstephanensis_KBAB4:0.005084)0.535000:0.000000)0.212000:0.000000)0.488000:0.005048)0.910000:0.035152,152976361_Bacillus_cereus_subsp._cytotoxis_NV:0.017527)0.988000:0.089856,23098885_Oceanobacillus_iheyensis_HTE831:0.112686)0.309000:0.037743,(((157692158_Bacillus_pumilus_SAFR-032:0.094765,16078550_Bacillus_subtilis_subsp._subtilis_s:0.023996)0.189000:0.018281,154685905_Bacillus_amyloliquefaciens_FZB42:0.013742)0.896000:0.029885,(163119415_Bacillus_licheniformis_ATCC_14580:0.000000,52785463_Bacillus_licheniformis_ATCC_14580:0.000000)0.974000:0.042700)0.968000:0.049273)0.001000:0.000000,(56419614_Geobacillus_kaustophilus_HTA426:0.008611,138894614_Geobacillus_thermodenitrificans_NG8:0.035613)0.998000:0.081899)0.355000:0.028011)0.741000:0.022685)0.851000:0.033342,(((125623494_Lactococcus_lactis_subsp._cremoris_:0.000000,116511467_Lactococcus_lactis_subsp._cremoris_:0.000000)0.505000:0.000000,15672651_Lactococcus_lactis_subsp._lactis_Il:0.016079)0.997000:0.194966,29376950_Enterococcus_faecalis_V583:0.123592)0.988000:0.120550)0.667000:0.062469)0.816000:0.028510)0.760000:0.033635,116492050_Pediococcus_pentosaceus_ATCC_25745:0.448903)0.839000:0.041354,((((((148264946_Geobacter_uraniireducens_Rf4:0.059859,118579764_Pelobacter_propionicus_DSM_2379:0.099046)0.937000:0.043574,78222036_Geobacter_metallireducens_GS-15:0.021543)0.667000:0.011497,39997523_Geobacter_sulfurreducens_PCA:0.043157)0.543000:0.033945,(86159437_Anaeromyxobacter_dehalogenans_2CP-C:0.026568,153005851_Anaeromyxobacter_sp._Fw109-5:0.043678)0.981000:0.089684)0.118000:0.045638,77919553_Pelobacter_carbinolicus_DSM_2380:0.224515)0.997000:0.139542,((120437015_Gramella_forsetii_KT0803:0.359698,169825269_Finegoldia_magna_ATCC_29328:0.178651)0.868000:0.099474,((126697587_Clostridium_difficile_630:0.261233,153953084_Clostridium_kluyveri_DSM_555:0.093040)0.873000:0.058153,((161486839_Clostridium_tetani_E88:0.149995,((((187933767_Clostridium_botulinum_B_str._Eklund:0.073599,150019768_Clostridium_beijerinckii_NCIMB_8052:0.040862)0.966000:0.051956,118445079_Clostridium_novyi_NT:0.066114)0.144000:0.012953,15895918_Clostridium_acetobutylicum_ATCC_824:0.146404)0.750000:0.026224,(((153941124_Clostridium_botulinum_F_str._Langel:0.000000,170755083_Clostridium_botulinum_B1_str._Okra:0.000000)0.000000:0.000000,(148381255_Clostridium_botulinum_A_str._ATCC_3:0.000000,170758452_Clostridium_botulinum_A3_str._Loch_:0.000000)0.000000:0.000000)0.470000:0.000000,(153931241_Clostridium_botulinum_A_str._ATCC_1:0.000000,153934619_Clostridium_botulinum_A_str._Hall:0.000000)0.840000:0.005207)0.880000:0.023893)0.363000:0.027812)0.777000:0.017192,(114566070_Syntrophomonas_wolfei_subsp._wolfei:0.137705,150388416_Alkaliphilus_metalliredigens_QYMF:0.118366)0.778000:0.035546)0.493000:0.025936)0.940000:0.064933)0.918000:0.077995)0.672000:0.044442)0.882000:0.047994)0.838000:0.034071,108757385_Myxococcus_xanthus_DK_1622:0.314548)0.981000:0.115178,((((134099695_Saccharopolyspora_erythraea_NRRL_23:0.321965,(15807970_Deinococcus_radiodurans_R1:0.311890,(111022363_Rhodococcus_sp._RHA1:0.434706,91780384_Burkholderia_xenovorans_LB400:0.296499)0.981000:0.237626)0.765000:0.059761)0.448000:0.074057,((((91975082_Rhodopseudomonas_palustris_BisB5:0.027446,86747354_Rhodopseudomonas_palustris_HaA2:0.034599)0.076000:0.014407,39934524_Rhodopseudomonas_palustris_CGA009:0.059918)0.908000:0.083329,27382403_Bradyrhizobium_japonicum_USDA_110:0.078022)0.997000:0.190325,((((((116049346_Pseudomonas_aeruginosa_UCBPP-PA14:0.000000,15596597_Pseudomonas_aeruginosa_PAO1:0.000000)0.861000:0.025184,152985289_Pseudomonas_aeruginosa_PA7:0.037672)0.995000:0.101627,146308856_Pseudomonas_mendocina_ymp:0.117897)0.000000:0.000000,70730394_Pseudomonas_fluorescens_Pf-5:0.160423)0.729000:0.105275,127513795_Shewanella_loihica_PV-4:0.487671)0.909000:0.086529,((113869243_Ralstonia_eutropha_H16:0.065281,73542681_Ralstonia_eutropha_JMP134:0.021501)1.000000:0.271833,154253133_Parvibaculum_lavamentivorans_DS-1:0.146781)0.879000:0.097344)0.256000:0.067312)0.888000:0.060556)0.826000:0.045168,(((94312997_Ralstonia_metallidurans_CH34:0.124536,113868901_Ralstonia_eutropha_H16:0.096876)0.206000:0.032128,(94313893_Ralstonia_metallidurans_CH34:0.036370,73537726_Ralstonia_eutropha_JMP134:0.044979)0.957000:0.087240)0.971000:0.110516,(121608648_Verminephrobacter_eiseniae_EF01-2:0.182335,160896521_Delftia_acidovorans_SPH-1:0.122465)0.961000:0.121909)0.965000:0.126787)0.956000:0.105591,((167648419_Caulobacter_sp._K31:0.167902,16127444_Caulobacter_crescentus_CB15:0.153614)0.992000:0.213785,((((118463587_Mycobacterium_avium_104:0.010784,41408971_Mycobacterium_avium_subsp._paratube:0.011589)0.975000:0.118008,183981964_Mycobacterium_marinum_M:0.158890)0.419000:0.088658,111019773_Rhodococcus_sp._RHA1:0.159810)0.989000:0.245181,54024663_Nocardia_farcinica_IFM_10152:0.239032)0.959000:0.155639)0.899000:0.105450)0.971000:0.125212)0.969000:0.082927,(87199877_Novosphingobium_aromaticivorans_DSM:0.366217,((56475599_Azoarcus_sp._EbN1:0.263097,108804409_Rubrobacter_xylanophilus_DSM_9941:0.386853)0.909000:0.136554,56478716_Azoarcus_sp._EbN1:0.500907)0.414000:0.052128)0.966000:0.122863)0.190000:0.014403,((((33596788_Bordetella_parapertussis_12822:0.005463,33600557_Bordetella_bronchiseptica_RB50:0.000000)0.487000:0.005462,33592052_Bordetella_pertussis_Tohama_I:0.000000)0.919000:0.126321,42524926_Bdellovibrio_bacteriovorus_HD100:0.505693)0.773000:0.142442,((((116248826_Rhizobium_leguminosarum_bv._viciae_:0.141263,148253925_Bradyrhizobium_sp._BTAi1:0.121973)0.918000:0.066314,99078235_Silicibacter_sp._TM1040:0.266266)0.544000:0.075160,((187479769_Bordetella_avium_197N:0.128561,((((161523547_Burkholderia_multivorans_ATCC_17616:0.028379,134292568_Burkholderia_vietnamiensis_G4:0.045542)0.000000:0.000000,(170734286_Burkholderia_cenocepacia_MC0-3:0.016845,78067751_Burkholderia_sp._383:0.005635)0.888000:0.010944)0.891000:0.037230,((126455667_Burkholderia_pseudomallei_1106a:0.000000,(53721231_Burkholderia_pseudomallei_K96243:0.000000,76818864_Burkholderia_pseudomallei_1710b:0.000000)0.852000:0.005588)0.468000:0.005624,(126445266_Burkholderia_pseudomallei_668:0.000000,(53716029_Burkholderia_mallei_ATCC_23344:0.000000,(124382540_Burkholderia_mallei_NCTC_10229:0.000000,(126447049_Burkholderia_mallei_NCTC_10247:0.000000,121597735_Burkholderia_mallei_SAVP1:0.000000)0.000000:0.000000)0.000000:0.000000)0.000000:0.000000)0.536000:0.000000)0.854000:0.030448)0.990000:0.124284,(((15595691_Pseudomonas_aeruginosa_PAO1:0.005426,116054223_Pseudomonas_aeruginosa_UCBPP-PA14:0.000000)0.000000:0.000000,152987758_Pseudomonas_aeruginosa_PA7:0.016452)0.953000:0.073254,70731891_Pseudomonas_fluorescens_Pf-5:0.123508)0.978000:0.095858)0.333000:0.029405)0.150000:0.033003,(121611488_Verminephrobacter_eiseniae_EF01-2:0.130792,160895457_Delftia_acidovorans_SPH-1:0.112676)0.935000:0.071289)0.373000:0.054103)0.875000:0.067141,111026463_Rhodococcus_sp._RHA1:0.362664)0.975000:0.128517)0.727000:0.025480)0.947000:0.076045)0.354000:0.027708,(((148657703_Roseiflexus_sp._RS-1:0.035534,156744206_Roseiflexus_castenholzii_DSM_13941:0.027750)0.992000:0.134706,163846951_Chloroflexus_aurantiacus_J-10-fl:0.118324)0.765000:0.101610,159900720_Herpetosiphon_aurantiacus_ATCC_2377:0.230026)0.992000:0.177227)0.829000:0.022060)0.867000:0.049413)0.845000:0.027092,((147920738_uncultured_methanogenic_archaeon_RC:0.241871,((((((15790515_Halobacterium_sp._NRC-1:0.000000,169236252_Halobacterium_salinarum_R1:0.000000)0.993000:0.101775,76802818_Natronomonas_pharaonis_DSM_2160:0.046825)0.476000:0.044943,55376944_Haloarcula_marismortui_ATCC_43049:0.093638)0.955000:0.055418,(76802760_Natronomonas_pharaonis_DSM_2160:0.044373,55380291_Haloarcula_marismortui_ATCC_43049:0.068604)0.959000:0.053475)0.187000:0.011760,110668803_Haloquadratum_walsbyi_DSM_16790:0.128151)0.999000:0.245978,11497836_Archaeoglobus_fulgidus_DSM_4304:0.265685)0.964000:0.120010)0.725000:0.040596,(((153951249_Campylobacter_jejuni_subsp._doylei_:0.010546,(15792364_Campylobacter_jejuni_subsp._jejuni_:0.000000,(57237923_Campylobacter_jejuni_RM1221:0.000000,(121613650_Campylobacter_jejuni_subsp._jejuni_:0.000000,157415294_Campylobacter_jejuni_subsp._jejuni_:0.000000)0.000000:0.000000)0.000000:0.000000)0.509000:0.000000)0.979000:0.086360,(118475185_Campylobacter_fetus_subsp._fetus_82:0.084213,((157165069_Campylobacter_concisus_13826:0.037544,154174589_Campylobacter_curvus_525.92:0.023490)0.948000:0.049659,154148914_Campylobacter_hominis_ATCC_BAA-381:0.071264)0.880000:0.038406)0.595000:0.039864)0.885000:0.097176,(32267348_Helicobacter_hepaticus_ATCC_51449:0.068030,34557652_Wolinella_succinogenes_DSM_1740:0.058404)0.937000:0.084652)0.996000:0.160945)0.958000:0.068157)0.219000:0.013015,((116748123_Syntrophobacter_fumaroxidans_MPOB:0.366441,85859418_Syntrophus_aciditrophicus_SB:0.304155)0.994000:0.206118,(((((((((146280582_Pseudomonas_stutzeri_A1501:0.044356,146309493_Pseudomonas_mendocina_ymp:0.010675)0.816000:0.009076,(15600629_Pseudomonas_aeruginosa_PAO1:0.000000,(116053584_Pseudomonas_aeruginosa_UCBPP-PA14:0.000000,152989073_Pseudomonas_aeruginosa_PA7:0.000000)0.000000:0.000000)0.935000:0.017607)0.502000:0.005437,((((71734435_Pseudomonas_syringae_pv._phaseolico:0.000000,66048285_Pseudomonas_syringae_pv._syringae_B:0.000000)0.547000:0.000000,(77461860_Pseudomonas_fluorescens_PfO-1:0.005357,70733441_Pseudomonas_fluorescens_Pf-5:0.000000)0.481000:0.005304)0.003000:0.000000,28872616_Pseudomonas_syringae_pv._tomato_str:0.016052)0.860000:0.016122,(((26992023_Pseudomonas_putida_KT2440:0.000000,(148550456_Pseudomonas_putida_F1:0.000000,167036382_Pseudomonas_putida_GB-1:0.000000)0.000000:0.000000)0.000000:0.000000,104784391_Pseudomonas_entomophila_L48:0.000000)0.833000:0.009854,170724282_Pseudomonas_putida_W619:0.006838)0.970000:0.032335)0.872000:0.012161)0.893000:0.047005,(92113679_Chromohalobacter_salexigens_DSM_304:0.126901,152997923_Marinomonas_sp._MWYL1:0.140456)0.923000:0.074570)0.930000:0.070712,83649323_Hahella_chejuensis_KCTC_2396:0.145529)0.911000:0.053877,(74317573_Thiobacillus_denitrificans_ATCC_252:0.140490,91775864_Methylobacillus_flagellatus_KT:0.071702)0.254000:0.041971)0.959000:0.123111,((148358601_Legionella_pneumophila_str._Corby:0.005268,(54298654_Legionella_pneumophila_str._Paris:0.000000,52842870_Legionella_pneumophila_subsp._pneum:0.000000)0.564000:0.000000)0.425000:0.005293,54295504_Legionella_pneumophila_str._Lens:0.000000)0.997000:0.213959)0.810000:0.056304,161527781_Nitrosopumilus_maritimus_SCM1:0.584907)0.957000:0.139686,162447321_Acholeplasma_laidlawii_PG-8A:0.315491)0.433000:0.027683)0.764000:0.027525)0.960000:0.064865,((((((73748073_Dehalococcoides_sp._CBDB1:0.000000,147668897_Dehalococcoides_sp._BAV1:0.000000)0.850000:0.017804,57235052_Dehalococcoides_ethenogenes_195:0.003456)1.000000:0.308644,116754105_Methanosaeta_thermophila_PT:0.225386)0.879000:0.087548,(((20089560_Methanosarcina_acetivorans_C2A:0.036963,161485671_Methanosarcina_mazei_Go1:0.024737)0.743000:0.024257,73669099_Methanosarcina_barkeri_str._Fusaro:0.061741)0.995000:0.154875,91774335_Methanococcoides_burtonii_DSM_6242:0.100206)0.956000:0.095877)0.799000:0.031894,((154151324_Candidatus_Methanoregula_boonei_6A8:0.076851,((126179586_Methanoculleus_marisnigri_JR1:0.152157,124484966_Methanocorpusculum_labreanum_Z:0.268731)0.169000:0.080255,88604413_Methanospirillum_hungatei_JF-1:0.182276)0.256000:0.022198)0.999000:0.187006,((148642825_Methanobrevibacter_smithii_ATCC_350:0.094132,84489713_Methanosphaera_stadtmanae_DSM_3091:0.200970)0.577000:0.048243,15679899_Methanothermobacter_thermautotrophi:0.064744)0.956000:0.095144)0.769000:0.059544)0.894000:0.078522,((((159904998_Methanococcus_maripaludis_C6:0.000000,((134046360_Methanococcus_maripaludis_C5:0.020466,45357904_Methanococcus_maripaludis_S2:0.010245)0.751000:0.005028,150403262_Methanococcus_maripaludis_C7:0.005022)0.797000:0.005022)0.891000:0.034628,150400093_Methanococcus_vannielii_SB:0.023791)0.998000:0.130168,150401430_Methanococcus_aeolicus_Nankai-3:0.089991)0.838000:0.076682,15669414_Methanocaldococcus_jannaschii_DSM_2:0.105151)0.896000:0.085790)0.944000:0.065109)0.954000:0.050934,((((60681120_Bacteroides_fragilis_NCTC_9343:0.000000,53712902_Bacteroides_fragilis_YCH46:0.000000)0.856000:0.019437,29346859_Bacteroides_thetaiotaomicron_VPI-54:0.038909)0.920000:0.065339,150006750_Parabacteroides_distasonis_ATCC_850:0.035047)1.000000:0.316579,((((60682804_Bacteroides_fragilis_NCTC_9343:0.000000,53714814_Bacteroides_fragilis_YCH46:0.000000)0.825000:0.013773,29347325_Bacteroides_thetaiotaomicron_VPI-54:0.013172)0.967000:0.092354,(150005616_Bacteroides_vulgatus_ATCC_8482:0.005090,150004028_Bacteroides_vulgatus_ATCC_8482:0.020681)0.870000:0.035170)0.991000:0.141232,42525182_Bdellovibrio_bacteriovorus_HD100:0.341579)0.652000:0.050839)0.621000:0.034196)0.664000:0.029794,((((((((119714415_Nocardioides_sp._JS614:0.358224,108804537_Rubrobacter_xylanophilus_DSM_9941:0.222016)0.281000:0.079805,114797946_Hyphomonas_neptunium_ATCC_15444:0.306502)0.855000:0.092377,((111221117_Frankia_alni_ACN14a:0.110451,(118470640_Mycobacterium_smegmatis_str._MC2_15:0.050431,120401370_Mycobacterium_vanbaalenii_PYR-1:0.038123)0.995000:0.127262)0.939000:0.066582,(((108800168_Mycobacterium_sp._MCS:0.000000,(119869296_Mycobacterium_sp._KMS:0.000000,(126435791_Mycobacterium_sp._JLS:0.000000,169629152_Mycobacterium_abscessus:0.000000)0.000000:0.000000)0.000000:0.000000)0.996000:0.130951,145225192_Mycobacterium_gilvum_PYR-GCK:0.062504)0.974000:0.131415,((((29830409_Streptomyces_avermitilis_MA-4680:0.057847,21222771_Streptomyces_coelicolor_A3:0.070993)0.969000:0.073890,182436886_Streptomyces_griseus_subsp._griseus:0.146584)0.970000:0.063334,(((((54027303_Nocardia_farcinica_IFM_10152:0.104386,111018927_Rhodococcus_sp._RHA1:0.071599)0.813000:0.021765,(((145222472_Mycobacterium_gilvum_PYR-GCK:0.068648,120405799_Mycobacterium_vanbaalenii_PYR-1:0.014925)0.886000:0.026318,(118467895_Mycobacterium_smegmatis_str._MC2_15:0.068040,(126437252_Mycobacterium_sp._JLS:0.000000,(108801271_Mycobacterium_sp._MCS:0.000000,119870422_Mycobacterium_sp._KMS:0.000000)0.000000:0.000000)0.994000:0.073664)0.313000:0.015623)0.907000:0.036584,(((118466401_Mycobacterium_avium_104:0.000000,41407009_Mycobacterium_avium_subsp._paratube:0.000000)0.988000:0.045814,((31792162_Mycobacterium_bovis_AF2122_97:0.000000,121636899_Mycobacterium_bovis_BCG_str._Pasteu:0.000000)0.837000:0.005494,(15608113_Mycobacterium_tuberculosis_H37Rv:0.000000,(15840399_Mycobacterium_tuberculosis_CDC1551:0.000000,(148660753_Mycobacterium_tuberculosis_H37Ra:0.000000,148822182_Mycobacterium_tuberculosis_F11:0.000000)0.000000:0.000000)0.000000:0.000000)0.533000:0.000000)0.919000:0.019869)0.956000:0.031315,(118619777_Mycobacterium_ulcerans_Agy99:0.000000,183984504_Mycobacterium_marinum_M:0.000000)0.521000:0.000000)0.643000:0.027921)0.986000:0.067235)0.502000:0.012980,169628166_Mycobacterium_abscessus:0.093688)0.960000:0.070704,134099781_Saccharopolyspora_erythraea_NRRL_23:0.153294)0.934000:0.062792,119718770_Nocardioides_sp._JS614:0.236433)0.030000:0.018674)0.963000:0.079489,(159040259_Salinispora_arenicola_CNS-205:0.011064,145596837_Salinispora_tropica_CNB-440:0.029881)1.000000:0.205011)0.893000:0.049605)0.774000:0.034304)0.832000:0.064416)0.884000:0.063609,(((108805266_Rubrobacter_xylanophilus_DSM_9941:0.392620,((156740980_Roseiflexus_castenholzii_DSM_13941:0.044988,148654610_Roseiflexus_sp._RS-1:0.068147)1.000000:0.169947,(159899147_Herpetosiphon_aurantiacus_ATCC_2377:0.215577,163848378_Chloroflexus_aurantiacus_J-10-fl:0.214724)0.805000:0.025597)0.892000:0.040497)0.794000:0.025044,((116620977_Solibacter_usitatus_Ellin6076:0.249744,158522190_Desulfococcus_oleovorans_Hxd3:0.277240)0.796000:0.075480,(94967184_Acidobacteria_bacterium_Ellin345:0.245821,((86156685_Anaeromyxobacter_dehalogenans_2CP-C:0.066646,153003156_Anaeromyxobacter_sp._Fw109-5:0.095956)0.934000:0.077684,108762533_Myxococcus_xanthus_DK_1622:0.266666)0.992000:0.174636)0.330000:0.050989)0.914000:0.089985)0.957000:0.082146,(((((((((145223140_Mycobacterium_gilvum_PYR-GCK:0.030555,120405044_Mycobacterium_vanbaalenii_PYR-1:0.018979)0.922000:0.037618,((118468949_Mycobacterium_smegmatis_str._MC2_15:0.043398,54027012_Nocardia_farcinica_IFM_10152:0.083649)0.838000:0.025106,(126436212_Mycobacterium_sp._JLS:0.000000,(108800596_Mycobacterium_sp._MCS:0.000000,119869735_Mycobacterium_sp._KMS:0.000000)0.000000:0.000000)0.909000:0.031608)0.837000:0.037384)0.922000:0.062411,((116669947_Arthrobacter_sp._FB24:0.080428,163839309_Renibacterium_salmoninarum_ATCC_332:0.180403)0.879000:0.044213,119963622_Arthrobacter_aurescens_TC1:0.043020)0.996000:0.123563)0.669000:0.050010,(111023059_Rhodococcus_sp._RHA1:0.073583,(((15609638_Mycobacterium_tuberculosis_H37Rv:0.000000,(15842029_Mycobacterium_tuberculosis_CDC1551:0.000000,(31793681_Mycobacterium_bovis_AF2122_97:0.000000,(121638383_Mycobacterium_bovis_BCG_str._Pasteu:0.000000,(148662337_Mycobacterium_tuberculosis_H37Ra:0.000000,148823698_Mycobacterium_tuberculosis_F11:0.000000)0.000000:0.000000)0.000000:0.000000)0.000000:0.000000)0.000000:0.000000)0.998000:0.065394,(41408411_Mycobacterium_avium_subsp._paratube:0.010885,118465868_Mycobacterium_avium_104:0.000000)0.943000:0.032346)0.857000:0.016071,(118619024_Mycobacterium_ulcerans_Agy99:0.016075,183983823_Mycobacterium_marinum_M:0.000000)0.853000:0.012509)0.928000:0.043277)0.512000:0.022337)0.704000:0.044394,68536636_Corynebacterium_jeikeium_K411:0.192732)0.884000:0.055127,169631613_Mycobacterium_abscessus:0.245627)0.355000:0.042507,(134103463_Saccharopolyspora_erythraea_NRRL_23:0.133287,(158315833_Frankia_sp._EAN1pec:0.112112,(111222576_Frankia_alni_ACN14a:0.115202,(111221775_Frankia_alni_ACN14a:0.076992,86740233_Frankia_sp._CcI3:0.070975)0.974000:0.081127)0.825000:0.051233)0.960000:0.080044)0.088000:0.021758)0.766000:0.022856,((29831820_Streptomyces_avermitilis_MA-4680:0.038220,21221228_Streptomyces_coelicolor_A3:0.040047)0.931000:0.042399,182438551_Streptomyces_griseus_subsp._griseus:0.030348)0.969000:0.096175)0.768000:0.046010,72161351_Thermobifida_fusca_YX:0.180409)0.984000:0.117316)0.300000:0.028356)0.096000:0.025466,((((((((83646656_Hahella_chejuensis_KCTC_2396:0.193988,(29654293_Coxiella_burnetii_RSA_493:0.000000,(154705838_Coxiella_burnetii_Dugway_5J108-111:0.000000,161830983_Coxiella_burnetii_RSA_331:0.000000)0.000000:0.000000)1.000000:0.227431)0.898000:0.085332,((((77360392_Pseudoalteromonas_haloplanktis_TAC1:0.239583,(((((91793600_Shewanella_denitrificans_OS217:0.048368,114563895_Shewanella_frigidimarina_NCIMB_400:0.021794)0.873000:0.025409,((((24373459_Shewanella_oneidensis_MR-1:0.005161,117920116_Shewanella_sp._ANA-3:0.005191)0.000000:0.000000,(113970660_Shewanella_sp._MR-4:0.000000,114047890_Shewanella_sp._MR-7:0.000000)0.000000:0.000000)0.787000:0.005272,(146292816_Shewanella_putrefaciens_CN-32:0.000000,120599113_Shewanella_sp._W3-18-1:0.000000)0.792000:0.005073)0.880000:0.017719,((160876086_Shewanella_baltica_OS195:0.000000,153001365_Shewanella_baltica_OS185:0.000000)0.793000:0.005083,126175036_Shewanella_baltica_OS155:0.005276)0.901000:0.019663)0.872000:0.023310)0.949000:0.044477,127513501_Shewanella_loihica_PV-4:0.033589)0.521000:0.012888,((170727565_Shewanella_woodyi_ATCC_51908:0.031823,(157962621_Shewanella_pealeana_ATCC_700345:0.026164,167624819_Shewanella_halifaxensis_HAW-EB4:0.028592)0.858000:0.033253)0.424000:0.021946,157374594_Shewanella_sediminis_HAW-EB3:0.010328)0.991000:0.073644)0.590000:0.032831,119774496_Shewanella_amazonensis_SB2B:0.081664)0.979000:0.128599)0.325000:0.037661,28900983_Vibrio_parahaemolyticus_RIMD_221063:0.160269)0.886000:0.080218,(((54297741_Legionella_pneumophila_str._Paris:0.000000,148359375_Legionella_pneumophila_str._Corby:0.000000)0.772000:0.005048,52842056_Legionella_pneumophila_subsp._pneum:0.005130)0.214000:0.010250,54294716_Legionella_pneumophila_str._Lens:0.000000)1.000000:0.274559)0.800000:0.041764,((120555040_Marinobacter_aquaeolei_VT8:0.146827,56459985_Idiomarina_loihiensis_L2TR:0.154312)0.901000:0.068705,(109899235_Pseudoalteromonas_atlantica_T6c:0.119932,71282292_Colwellia_psychrerythraea_34H:0.101148)0.835000:0.026941)0.712000:0.036145)0.672000:0.040114)0.814000:0.063548,(83309773_Magnetospirillum_magneticum_AMB-1:0.139651,(159185759_Agrobacterium_tumefaciens_str._C58:0.173686,83593276_Rhodospirillum_rubrum_ATCC_11170:0.171612)0.411000:0.047553)0.055000:0.020511)0.757000:0.040119,((117621084_Aeromonas_hydrophila_subsp._hydroph:0.033399,145298890_Aeromonas_salmonicida_subsp._salmon:0.053255)0.985000:0.164855,110834098_Alcanivorax_borkumensis_SK2:0.251173)0.940000:0.096543)0.804000:0.021038,78224483_Geobacter_metallireducens_GS-15:0.083453)0.704000:0.014680,((((158426217_Azorhizobium_caulinodans_ORS_571:0.049737,154245799_Xanthobacter_autotrophicus_Py2:0.029139)0.881000:0.044517,((((((77459881_Pseudomonas_fluorescens_PfO-1:0.016398,70731298_Pseudomonas_fluorescens_Pf-5:0.010721)0.892000:0.015594,(((170720994_Pseudomonas_putida_W619:0.016047,104782432_Pseudomonas_entomophila_L48:0.010728)0.000000:0.000000,(26990768_Pseudomonas_putida_KT2440:0.000000,148547011_Pseudomonas_putida_F1:0.000000)0.000000:0.000000)0.851000:0.005344,167034661_Pseudomonas_putida_GB-1:0.000000)0.853000:0.011848)0.915000:0.016739,146307058_Pseudomonas_mendocina_ymp:0.016328)0.824000:0.011433,(66045703_Pseudomonas_syringae_pv._syringae_B:0.026456,28869923_Pseudomonas_syringae_pv._tomato_str:0.036489)0.990000:0.055855)0.337000:0.005151,146283541_Pseudomonas_stutzeri_A1501:0.010003)0.911000:0.040044,((15597208_Pseudomonas_aeruginosa_PAO1:0.000000,116049963_Pseudomonas_aeruginosa_UCBPP-PA14:0.005445)0.000000:0.000000,152988409_Pseudomonas_aeruginosa_PA7:0.011007)0.901000:0.042268)1.000000:0.165157)0.589000:0.035947,148260514_Acidiphilium_cryptum_JF-5:0.115922)0.865000:0.036510,(((154253229_Parvibaculum_lavamentivorans_DS-1:0.145627,170740555_Methylobacterium_sp._4-46:0.144649)0.770000:0.022447,(((((87199659_Novosphingobium_aromaticivorans_DSM:0.051505,(148555078_Sphingomonas_wittichii_RW1:0.068456,167645840_Caulobacter_sp._K31:0.059957)0.876000:0.028614)0.447000:0.022902,(((167647113_Caulobacter_sp._K31:0.061102,16126407_Caulobacter_crescentus_CB15:0.041864)0.407000:0.033362,(86360107_Rhizobium_etli_CFN_42:0.012242,116254736_Rhizobium_leguminosarum_bv._viciae_:0.075915)0.998000:0.139528)0.876000:0.025880,(103487018_Sphingopyxis_alaskensis_RB2256:0.086528,85374807_Erythrobacter_litoralis_HTCC2594:0.098771)0.929000:0.049189)0.775000:0.015986)0.915000:0.053139,114570277_Maricaulis_maris_MCS10:0.201664)0.867000:0.060707,(150376672_Sinorhizobium_medicae_WSM419:0.030602,16264451_Sinorhizobium_meliloti_1021:0.010366)0.998000:0.124025)0.215000:0.017472,(((((126461939_Rhodobacter_sphaeroides_ATCC_17029:0.000000,77463067_Rhodobacter_sphaeroides_2.4.1:0.000000)0.891000:0.019333,146278047_Rhodobacter_sphaeroides_ATCC_17025:0.028912)0.948000:0.050690,(159043850_Dinoroseobacter_shibae_DFL_12:0.099791,((119386347_Paracoccus_denitrificans_PD1222:0.086572,(56697627_Silicibacter_pomeroyi_DSS-3:0.049309,99080579_Silicibacter_sp._TM1040:0.076016)0.601000:0.031897)0.486000:0.015663,89053638_Jannaschia_sp._CCS1:0.041032)0.904000:0.033844)0.058000:0.011355)0.845000:0.033363,110680477_Roseobacter_denitrificans_OCh_114:0.147733)0.948000:0.063435,(((189023283_Brucella_abortus_S19:0.000000,(17988208_Brucella_melitensis_16M:0.000000,(62289008_Brucella_abortus_biovar_1_str._9-94:0.000000,(82698949_Brucella_melitensis_biovar_Abortus_:0.000000,(23500933_Brucella_suis_1330:0.000000,(163842296_Brucella_suis_ATCC_23445:0.000000,(148559969_Brucella_ovis_ATCC_25840:0.000000,161618008_Brucella_canis_ATCC_23365:0.010846)0.000000:0.000000)0.000000:0.000000)0.000000:0.000000)0.000000:0.000000)0.000000:0.000000)0.000000:0.000000)0.492000:0.000000,153007384_Ochrobactrum_anthropi_ATCC_49188:0.063037)0.983000:0.076137,((13476413_Mesorhizobium_loti_MAFF303099:0.067872,110633272_Mesorhizobium_sp._BNC1:0.147686)0.220000:0.016131,13475023_Mesorhizobium_loti_MAFF303099:0.119633)0.937000:0.056974)0.782000:0.017609)0.951000:0.049619)0.880000:0.038051)0.949000:0.054680,((((119899358_Azoarcus_sp._BH72:0.007346,56478074_Azoarcus_sp._EbN1:0.045739)0.937000:0.050757,71905731_Dechloromonas_aromatica_RCB:0.065334)0.964000:0.071960,(((((((((121607838_Verminephrobacter_eiseniae_EF01-2:0.145592,(89902589_Rhodoferax_ferrireducens_T118:0.092340,(91789995_Polaromonas_sp._JS666:0.010822,121603389_Polaromonas_naphthalenivorans_CJ2:0.026864)0.355000:0.011767)0.562000:0.000816)0.859000:0.016831,120612987_Acidovorax_avenae_subsp._citrulli_A:0.036130)0.868000:0.022339,(160901401_Delftia_acidovorans_SPH-1:0.035852,121596048_Acidovorax_sp._JS42:0.024761)0.158000:0.008877)0.715000:0.010621,124268540_Methylibium_petroleiphilum_PM1:0.153274)0.440000:0.017738,(((71064888_Psychrobacter_arcticus_273-4:0.010593,93005173_Psychrobacter_cryohalolentis_K5:0.000000)0.977000:0.076683,148653861_Psychrobacter_sp._PRwf-1:0.067321)0.957000:0.059802,(126641419_Acinetobacter_baumannii_ATCC_17978:0.000000,169796337_Acinetobacter_baumannii:0.000000)1.000000:0.186731)0.916000:0.065118)0.949000:0.054958,171058799_Leptothrix_cholodnii_SP-6:0.122476)0.855000:0.015161,((((161520018_Burkholderia_multivorans_ATCC_17616:0.000000,(78061278_Burkholderia_sp._383:0.007936,(172064129_Burkholderia_ambifaria_MC40-6:0.000000,115359331_Burkholderia_ambifaria_AMMD:0.000000)0.960000:0.022441)0.435000:0.008753)0.676000:0.010896,((170737395_Burkholderia_cenocepacia_MC0-3:0.000000,(107025488_Burkholderia_cenocepacia_AU_1054:0.000000,116693330_Burkholderia_cenocepacia_HI2424:0.000000)0.000000:0.000000)0.899000:0.005392,134292209_Burkholderia_vietnamiensis_G4:0.000000)0.001000:0.000000)0.786000:0.016532,91779133_Burkholderia_xenovorans_LB400:0.057195)0.266000:0.007982,(((126447559_Burkholderia_mallei_NCTC_10247:0.000000,(124382211_Burkholderia_mallei_NCTC_10229:0.000000,121596785_Burkholderia_mallei_SAVP1:0.000000)0.000000:0.000000)0.000000:0.000000,(53717542_Burkholderia_mallei_ATCC_23344:0.000000,(76818589_Burkholderia_pseudomallei_1710b:0.000000,(53722468_Burkholderia_pseudomallei_K96243:0.000000,(126444235_Burkholderia_pseudomallei_668:0.000000,126458383_Burkholderia_pseudomallei_1106a:0.000000)0.000000:0.000000)0.000000:0.000000)0.000000:0.000000)0.000000:0.000000)0.539000:0.000000,83717465_Burkholderia_thailandensis_E264:0.005441)0.955000:0.032214)0.997000:0.075032)0.798000:0.015473,((((((188590922_Cupriavidus_taiwanensis:0.005364,113867954_Ralstonia_eutropha_H16:0.011174)0.690000:0.005415,113866215_Ralstonia_eutropha_H16:0.000000)0.800000:0.005516,(73539857_Ralstonia_eutropha_JMP134:0.000000,73541157_Ralstonia_eutropha_JMP134:0.005311)0.765000:0.005172)0.739000:0.005239,94309553_Ralstonia_metallidurans_CH34:0.035072)0.938000:0.039741,17544984_Ralstonia_solanacearum_GMI1000:0.047585)0.963000:0.044026,(163854359_Bordetella_petrii_DSM_12804:0.007108,((33598848_Bordetella_parapertussis_12822:0.000000,(33603923_Bordetella_bronchiseptica_RB50:0.000000,33591663_Bordetella_pertussis_Tohama_I:0.000000)0.000000:0.000000)0.986000:0.046454,187479842_Bordetella_avium_197N:0.016615)0.783000:0.026189)0.895000:0.021804)0.892000:0.024897)0.862000:0.021589,34497217_Chromobacterium_violaceum_ATCC_1247:0.115965)0.813000:0.021417)0.920000:0.062300,(((21241037_Xanthomonas_axonopodis_pv._citri_st:0.016449,78045827_Xanthomonas_campestris_pv._vesicato:0.005416)0.744000:0.007902,(58584000_Xanthomonas_oryzae_pv._oryzae_KACC1:0.000000,84625778_Xanthomonas_oryzae_pv._oryzae_MAFF_:0.000000)0.854000:0.014290)0.859000:0.016391,(21229722_Xanthomonas_campestris_pv._campestr:0.000000,66766599_Xanthomonas_campestris_pv._campestr:0.000000)0.889000:0.023306)0.999000:0.114551)0.362000:0.015882)0.203000:0.014129)0.845000:0.025672)0.714000:0.024772,((27379532_Bradyrhizobium_japonicum_USDA_110:0.031047,(115524917_Rhodopseudomonas_palustris_BisA53:0.028563,((((91977007_Rhodopseudomonas_palustris_BisB5:0.000000,91974830_Rhodopseudomonas_palustris_BisB5:0.000000)0.727000:0.005671,86750050_Rhodopseudomonas_palustris_HaA2:0.044804)0.350000:0.015128,39935605_Rhodopseudomonas_palustris_CGA009:0.012659)0.913000:0.021888,(90424278_Rhodopseudomonas_palustris_BisB18:0.030729,(146340632_Bradyrhizobium_sp._ORS278:0.012141,148255435_Bradyrhizobium_sp._BTAi1:0.010226)0.985000:0.051538)0.256000:0.012124)0.928000:0.026925)0.893000:0.022054)0.242000:0.024033,(92117652_Nitrobacter_hamburgensis_X14:0.024635,75675796_Nitrobacter_winogradskyi_Nb-255:0.081432)0.822000:0.017970)1.000000:0.268794)0.878000:0.068064,(((108759202_Myxococcus_xanthus_DK_1622:0.122422,(89901587_Rhodoferax_ferrireducens_T118:0.225510,(109896650_Pseudoalteromonas_atlantica_T6c:0.111072,((120555718_Marinobacter_aquaeolei_VT8:0.151427,(83648393_Hahella_chejuensis_KCTC_2396:0.129403,110833847_Alcanivorax_borkumensis_SK2:0.183587)0.803000:0.026818)0.811000:0.030586,(((70731550_Pseudomonas_fluorescens_Pf-5:0.041680,77460171_Pseudomonas_fluorescens_PfO-1:0.067100)0.997000:0.120990,(((116050894_Pseudomonas_aeruginosa_UCBPP-PA14:0.000000,15598087_Pseudomonas_aeruginosa_PAO1:0.000000)0.752000:0.009474,152984783_Pseudomonas_aeruginosa_PA7:0.007827)0.990000:0.098625,146307716_Pseudomonas_mendocina_ymp:0.037569)0.399000:0.039892)0.755000:0.017340,((169634299_Acinetobacter_baumannii:0.000000,169794666_Acinetobacter_baumannii:0.000000)0.491000:0.000000,126643024_Acinetobacter_baumannii_ATCC_17978:0.000000)0.996000:0.143644)0.887000:0.066295)0.710000:0.041614)0.949000:0.099498)0.392000:0.067248)0.818000:0.052356,((((73538287_Ralstonia_eutropha_JMP134:0.046265,94310664_Ralstonia_metallidurans_CH34:0.060106)0.929000:0.061785,121609372_Verminephrobacter_eiseniae_EF01-2:0.086276)0.976000:0.082765,(56695491_Silicibacter_pomeroyi_DSS-3:0.187854,121608859_Verminephrobacter_eiseniae_EF01-2:0.254023)0.598000:0.035289)0.466000:0.026156,((126444505_Burkholderia_pseudomallei_668:0.005675,(126458208_Burkholderia_pseudomallei_1106a:0.005655,(53723052_Burkholderia_pseudomallei_K96243:0.000000,76817519_Burkholderia_pseudomallei_1710b:0.000000)0.000000:0.000000)0.000000:0.000000)0.921000:0.052855,83716445_Burkholderia_thailandensis_E264:0.033073)1.000000:0.245573)0.138000:0.029130)0.290000:0.033607,(((((90424691_Rhodopseudomonas_palustris_BisB18:0.089375,((86750370_Rhodopseudomonas_palustris_HaA2:0.000000,39935213_Rhodopseudomonas_palustris_CGA009:0.033521)0.342000:0.005999,91976682_Rhodopseudomonas_palustris_BisB5:0.016195)0.904000:0.024610)0.698000:0.010857,115524266_Rhodopseudomonas_palustris_BisA53:0.028515)0.991000:0.080517,27376098_Bradyrhizobium_japonicum_USDA_110:0.075637)0.799000:0.017792,(146343635_Bradyrhizobium_sp._ORS278:0.031484,148252265_Bradyrhizobium_sp._BTAi1:0.032726)0.895000:0.046112)0.937000:0.115364,(121611103_Verminephrobacter_eiseniae_EF01-2:0.119379,113868118_Ralstonia_eutropha_H16:0.129847)0.997000:0.213104)0.849000:0.091872)0.978000:0.115662)0.947000:0.061827)0.928000:0.070409,(((116328575_Leptospira_borgpetersenii_serovar_H:0.000000,116331304_Leptospira_borgpetersenii_serovar_H:0.000000)0.836000:0.024612,(24215436_Leptospira_interrogans_serovar_Lai_:0.000000,45657159_Leptospira_interrogans_serovar_Cope:0.000000)0.829000:0.026206)0.996000:0.181980,183219975_Leptospira_biflexa_serovar_Patoc_st:0.308721)0.930000:0.092164)0.885000:0.046880,(83814987_Salinibacter_ruber_DSM_13855:0.289938,120435330_Gramella_forsetii_KT0803:0.325894)0.243000:0.086511)0.769000:0.047968,(((((((126465052_Staphylothermus_marinus_F1:0.393630,124028019_Hyperthermus_butylicus_DSM_5456:0.415876)0.888000:0.165948,119719037_Thermofilum_pendens_Hrk_5:0.443653)0.088000:0.027617,(147677525_Pelotomaculum_thermopropionicum_SI:0.571101,(((15920812_Sulfolobus_tokodaii_str._7:0.050926,70606099_Sulfolobus_acidocaldarius_DSM_639:0.109928)0.975000:0.088902,146302932_Metallosphaera_sedula_DSM_5348:0.082289)0.963000:0.166255,15899209_Sulfolobus_solfataricus_P2:0.119424)0.999000:0.492682)0.388000:0.156925)0.976000:0.168804,((91791077_Polaromonas_sp._JS666:0.537928,(163855460_Bordetella_petrii_DSM_12804:0.203628,34495473_Chromobacterium_violaceum_ATCC_1247:0.180796)0.945000:0.101957)0.889000:0.069464,(162453112_Sorangium_cellulosum_So_ce_56:0.574256,((((((((115523240_Rhodopseudomonas_palustris_BisA53:0.020007,91976665_Rhodopseudomonas_palustris_BisB5:0.033192)0.730000:0.006534,(39934479_Rhodopseudomonas_palustris_CGA009:0.031740,90426002_Rhodopseudomonas_palustris_BisB18:0.042012)0.842000:0.021692)0.995000:0.091823,163853124_Methylobacterium_extorquens_PA1:0.052926)0.767000:0.031850,(154245170_Xanthobacter_autotrophicus_Py2:0.106490,158426026_Azorhizobium_caulinodans_ORS_571:0.061750)0.758000:0.025035)0.205000:0.007495,(86360395_Rhizobium_etli_CFN_42:0.046988,116249741_Rhizobium_leguminosarum_bv._viciae_:0.039103)0.947000:0.085131)0.999000:0.173433,((((156933942_Enterobacter_sakazakii_ATCC_BAA-894:0.165667,50121070_Erwinia_carotovora_subsp._atrosepti:0.083607)0.323000:0.025472,(157369662_Serratia_proteamaculans_568:0.091959,146305738_Pseudomonas_mendocina_ymp:0.073227)0.774000:0.045298)0.534000:0.001983,163854598_Bordetella_petrii_DSM_12804:0.178602)0.963000:0.101790,21245038_Xanthomonas_axonopodis_pv._citri_st:0.192323)0.980000:0.086341)0.680000:0.012863,((((((121999139_Halorhodospira_halophila_SL1:0.155242,(110834753_Alcanivorax_borkumensis_SK2:0.179829,90020774_Saccharophagus_degradans_2-40:0.156369)0.995000:0.170993)0.732000:0.074820,((((66047204_Pseudomonas_syringae_pv._syringae_B:0.014137,(71733839_Pseudomonas_syringae_pv._phaseolico:0.000000,28871385_Pseudomonas_syringae_pv._tomato_str:0.005412)0.784000:0.008938)0.987000:0.044355,77457565_Pseudomonas_fluorescens_PfO-1:0.026031)0.866000:0.012947,146306390_Pseudomonas_mendocina_ymp:0.027628)0.766000:0.014018,50120847_Erwinia_carotovora_subsp._atrosepti:0.070065)1.000000:0.202100)0.635000:0.006610,(37520527_Gloeobacter_violaceus_PCC_7421:0.192971,34557492_Wolinella_succinogenes_DSM_1740:0.292960)0.877000:0.052143)0.864000:0.036052,(((((107028307_Burkholderia_cenocepacia_AU_1054:0.000000,(116686302_Burkholderia_cenocepacia_HI2424:0.000000,170734926_Burkholderia_cenocepacia_MC0-3:0.000000)0.000000:0.000000)0.745000:0.013319,134291002_Burkholderia_vietnamiensis_G4:0.017019)0.998000:0.134475,91778722_Burkholderia_xenovorans_LB400:0.059235)0.987000:0.135333,148261710_Acidiphilium_cryptum_JF-5:0.304087)0.807000:0.054901,(((((71905716_Dechloromonas_aromatica_RCB:0.135682,(126641323_Acinetobacter_baumannii_ATCC_17978:0.004869,169796465_Acinetobacter_baumannii:0.005967)1.000000:0.210128)0.816000:0.086198,((73538708_Ralstonia_eutropha_JMP134:0.084814,121610715_Verminephrobacter_eiseniae_EF01-2:0.155032)0.622000:0.019479,121602954_Polaromonas_naphthalenivorans_CJ2:0.117676)0.828000:0.061745)0.644000:0.019889,116619994_Solibacter_usitatus_Ellin6076:0.155461)0.851000:0.049104,((30250344_Nitrosomonas_europaea_ATCC_19718:0.045869,114332421_Nitrosomonas_eutropha_C91:0.078699)0.996000:0.136363,82702072_Nitrosospira_multiformis_ATCC_25196:0.123064)0.919000:0.068725)0.775000:0.020815,(114328409_Granulibacter_bethesdensis_CGDNIH1:0.178632,154252340_Parvibaculum_lavamentivorans_DS-1:0.205322)0.952000:0.082830)0.225000:0.020572)0.767000:0.016568)0.390000:0.026613,((16126072_Caulobacter_crescentus_CB15:0.049766,167648404_Caulobacter_sp._K31:0.062175)0.955000:0.090620,87198630_Novosphingobium_aromaticivorans_DSM:0.204972)0.986000:0.098953)0.894000:0.040821,78486133_Thiomicrospira_crunogena_XCL-2:0.349895)0.867000:0.020953)0.966000:0.096327,(((((((119963029_Arthrobacter_aurescens_TC1:0.000493,116672211_Arthrobacter_sp._FB24:0.045670)0.990000:0.132912,(108798808_Mycobacterium_sp._MCS:0.000000,(119867925_Mycobacterium_sp._KMS:0.000000,126434409_Mycobacterium_sp._JLS:0.000000)0.000000:0.000000)0.999000:0.172638)0.928000:0.071313,111019128_Rhodococcus_sp._RHA1:0.235547)0.285000:0.039428,29833240_Streptomyces_avermitilis_MA-4680:0.233288)0.598000:0.055159,(152964872_Kineococcus_radiotolerans_SRS30216:0.159865,148271298_Clavibacter_michiganensis_subsp._mi:0.169131)0.903000:0.063987)0.678000:0.033535,(170782695_Clavibacter_michiganensis_subsp._se:0.292787,25027269_Corynebacterium_efficiens_YS-314:0.195023)0.866000:0.063600)0.901000:0.064839,162453191_Sorangium_cellulosum_So_ce_56:0.283119)0.759000:0.055406)0.970000:0.133939)0.747000:0.065943)0.123000:0.037301)0.534000:0.058555,((56697387_Silicibacter_pomeroyi_DSS-3:0.409756,((159035705_Salinispora_arenicola_CNS-205:0.005286,145592591_Salinispora_tropica_CNB-440:0.016593)0.993000:0.154188,117927756_Acidothermus_cellulolyticus_11B:0.266932)0.988000:0.209494)0.850000:0.067660,(33601666_Bordetella_bronchiseptica_RB50:0.207681,160896544_Delftia_acidovorans_SPH-1:0.317434)1.000000:0.419974)0.775000:0.034421)0.705000:0.066185,108758762_Myxococcus_xanthus_DK_1622:0.560127)0.611000:0.022737,((169826485_Lysinibacillus_sphaericus_C3-41:0.244420,((56963272_Bacillus_clausii_KSM-K16:0.331970,15613695_Bacillus_halodurans_C-125:0.125554)0.764000:0.052407,(((138895110_Geobacillus_thermodenitrificans_NG8:0.029499,56420134_Geobacillus_kaustophilus_HTA426:0.015316)0.989000:0.103228,(((((49478295_Bacillus_thuringiensis_serovar_konk:0.000000,30262539_Bacillus_anthracis_str._Ames:0.000000)0.000000:0.000000,(49185379_Bacillus_anthracis_str._Sterne:0.000000,47527837_Bacillus_anthracis_str._Ames_Ancest:0.000000)0.000000:0.000000)0.859000:0.005088,((52142953_Bacillus_cereus_E33L:0.000000,118477943_Bacillus_thuringiensis_str._Al_Haka:0.000000)0.000000:0.000000,(42781610_Bacillus_cereus_ATCC_10987:0.000000,30020612_Bacillus_cereus_ATCC_14579:0.000000)0.000000:0.000000)0.566000:0.000000)0.462000:0.005087,163940315_Bacillus_weihenstephanensis_KBAB4:0.000000)0.982000:0.061364,152975580_Bacillus_cereus_subsp._cytotoxis_NV:0.014251)1.000000:0.217966)0.789000:0.021285,((154686270_Bacillus_amyloliquefaciens_FZB42:0.092131,(169826484_Lysinibacillus_sphaericus_C3-41:0.093849,157692554_Bacillus_pumilus_SAFR-032:0.105199)0.870000:0.052632)0.503000:0.042932,(16078885_Bacillus_subtilis_subsp._subtilis_s:0.113296,(52080515_Bacillus_licheniformis_ATCC_14580:0.000000,52785894_Bacillus_licheniformis_ATCC_14580:0.000000)0.997000:0.119723)0.124000:0.036330)0.883000:0.038099)0.211000:0.039810)0.763000:0.030204)0.349000:0.033598,23099151_Oceanobacillus_iheyensis_HTE831:0.199859)0.982000:0.101570)0.870000:0.045668)0.309000:0.012833)0.963000:0.072022,((((((((75675928_Nitrobacter_winogradskyi_Nb-255:0.056984,92117691_Nitrobacter_hamburgensis_X14:0.015770)0.984000:0.033027,(((115525440_Rhodopseudomonas_palustris_BisA53:0.019966,90424843_Rhodopseudomonas_palustris_BisB18:0.027554)0.754000:0.006668,86749487_Rhodopseudomonas_palustris_HaA2:0.033075)0.850000:0.010214,((148256245_Bradyrhizobium_sp._BTAi1:0.005252,146340230_Bradyrhizobium_sp._ORS278:0.005241)0.008000:0.000000,(91977561_Rhodopseudomonas_palustris_BisB5:0.016227,39936238_Rhodopseudomonas_palustris_CGA009:0.015943)0.744000:0.005078)0.009000:0.000000)0.340000:0.005303)0.541000:0.000458,27380378_Bradyrhizobium_japonicum_USDA_110:0.020709)0.945000:0.035936,((163852413_Methylobacterium_extorquens_PA1:0.032916,170738734_Methylobacterium_sp._4-46:0.010457)0.725000:0.005513,170749157_Methylobacterium_radiotolerans_JCM_:0.021214)0.942000:0.034846)0.957000:0.044885,(154248644_Xanthobacter_autotrophicus_Py2:0.030386,158423398_Azorhizobium_caulinodans_ORS_571:0.008224)0.872000:0.026426)0.941000:0.046476,182678301_Beijerinckia_indica_subsp._indica_A:0.067734)0.960000:0.070384,(((154253213_Parvibaculum_lavamentivorans_DS-1:0.116172,(((86357841_Rhizobium_etli_CFN_42:0.021261,116252304_Rhizobium_leguminosarum_bv._viciae_:0.000000)0.573000:0.031153,13471012_Mesorhizobium_loti_MAFF303099:0.037969)0.911000:0.044946,110633374_Mesorhizobium_sp._BNC1:0.148717)0.740000:0.042062)0.387000:0.034850,(((((56695998_Silicibacter_pomeroyi_DSS-3:0.018787,99081710_Silicibacter_sp._TM1040:0.021387)0.837000:0.014406,110679314_Roseobacter_denitrificans_OCh_114:0.025501)0.915000:0.020938,159043275_Dinoroseobacter_shibae_DFL_12:0.037184)0.848000:0.013616,(89055861_Jannaschia_sp._CCS1:0.100024,(((77462742_Rhodobacter_sphaeroides_2.4.1:0.000000,126461634_Rhodobacter_sphaeroides_ATCC_17029:0.005352)0.980000:0.037138,146278337_Rhodobacter_sphaeroides_ATCC_17025:0.002752)0.937000:0.032462,119386392_Paracoccus_denitrificans_PD1222:0.011555)0.939000:0.037030)0.207000:0.006469)0.949000:0.047009,(((150376380_Sinorhizobium_medicae_WSM419:0.038284,16265196_Sinorhizobium_meliloti_1021:0.016615)0.821000:0.016901,15891359_Agrobacterium_tumefaciens_str._C58:0.041634)0.807000:0.021342,(((23502066_Brucella_suis_1330:0.000000,17987083_Brucella_melitensis_16M:0.000000)0.000000:0.000000,((62290100_Brucella_abortus_biovar_1_str._9-94:0.000000,82700023_Brucella_melitensis_biovar_Abortus_:0.000000)0.000000:0.000000,((189024338_Brucella_abortus_S19:0.000000,161619144_Brucella_canis_ATCC_23365:0.000000)0.000000:0.000000,(163843454_Brucella_suis_ATCC_23445:0.000000,148559300_Brucella_ovis_ATCC_25840:0.000000)0.000000:0.000000)0.000000:0.000000)0.000000:0.000000)0.857000:0.012456,153009332_Ochrobactrum_anthropi_ATCC_49188:0.014645)0.951000:0.043502)0.796000:0.019956)0.968000:0.061751)0.759000:0.019793,((((((89901574_Rhodoferax_ferrireducens_T118:0.054306,121605278_Polaromonas_naphthalenivorans_CJ2:0.030886)0.763000:0.010705,91788040_Polaromonas_sp._JS666:0.034109)0.833000:0.017300,(((121594399_Acidovorax_sp._JS42:0.012601,160899191_Delftia_acidovorans_SPH-1:0.032057)0.929000:0.030050,(121610335_Verminephrobacter_eiseniae_EF01-2:0.134445,120611184_Acidovorax_avenae_subsp._citrulli_A:0.043020)0.552000:0.021501)0.866000:0.027538,((56477545_Azoarcus_sp._EbN1:0.121200,(171059374_Leptothrix_cholodnii_SP-6:0.025249,((171463628_Polynucleobacter_necessarius_STIR1:0.021205,145589096_Polynucleobacter_sp._QLW-P1DMWA-1:0.004565)0.999000:0.093078,(71909613_Dechloromonas_aromatica_RCB:0.014827,119896979_Azoarcus_sp._BH72:0.012461)0.995000:0.057628)0.824000:0.012001)0.081000:0.004612)0.672000:0.014453,124266210_Methylibium_petroleiphilum_PM1:0.042866)0.868000:0.019421)0.803000:0.023261)0.999000:0.144064,((83591392_Rhodospirillum_rubrum_ATCC_11170:0.132665,83313341_Magnetospirillum_magneticum_AMB-1:0.084990)0.932000:0.065033,117923700_Magnetococcus_sp._MC-1:0.191141)0.286000:0.033883)0.742000:0.014159,((((167647125_Caulobacter_sp._K31:0.005329,167646962_Caulobacter_sp._K31:0.000000)0.360000:0.028223,16126418_Caulobacter_crescentus_CB15:0.000000)0.997000:0.114259,114799012_Hyphomonas_neptunium_ATCC_15444:0.076069)0.774000:0.049013,114570298_Maricaulis_maris_MCS10:0.167956)0.961000:0.061619)0.798000:0.021164,(((103486710_Sphingopyxis_alaskensis_RB2256:0.021381,85373814_Erythrobacter_litoralis_HTCC2594:0.055161)0.829000:0.011968,87198837_Novosphingobium_aromaticivorans_DSM:0.006033)0.843000:0.021294,148555797_Sphingomonas_wittichii_RW1:0.035132)1.000000:0.145730)0.732000:0.009793)0.821000:0.026809)0.978000:0.115027,((88608321_Neorickettsia_sennetsu_str._Miyayam:0.300306,(((91205284_Rickettsia_bellii_RML369-C:0.000000,157827366_Rickettsia_bellii_OSU_85-389:0.000000)0.981000:0.028675,157803516_Rickettsia_canadensis_str._McKiel:0.008747)0.812000:0.009496,(((15892882_Rickettsia_conorii_str._Malish_7:0.000000,157828812_Rickettsia_rickettsii_str._Sheila_S:0.000000)0.000000:0.000000,(165933538_Rickettsia_rickettsii_str._Iowa:0.000000,157964762_Rickettsia_massiliae_MTU5:0.000000)0.000000:0.000000)0.851000:0.005115,((67458811_Rickettsia_felis_URRWXCal2:0.005152,(15604467_Rickettsia_prowazekii_str._Madrid_E:0.005127,51473797_Rickettsia_typhi_str._Wilmington:0.000000)0.668000:0.005113)0.546000:0.000000,157826017_Rickettsia_akari_str._Hartford:0.000000)0.561000:0.000000)0.002000:0.000000)1.000000:0.241700)0.804000:0.042358,(((56416930_Anaplasma_marginale_str._St._Maries:0.083316,88606799_Anaplasma_phagocytophilum_HZ:0.083524)0.945000:0.065953,(((57239259_Ehrlichia_ruminantium_str._Welgevon:0.000000,(58579222_Ehrlichia_ruminantium_str._Welgevon:0.000000,58617274_Ehrlichia_ruminantium_str._Gardel:0.000000)0.000000:0.000000)1.000000:0.086504,88658256_Ehrlichia_chaffeensis_str._Arkansas:0.017536)0.430000:0.015954,73667157_Ehrlichia_canis_str._Jake:0.031096)0.979000:0.089954)0.901000:0.059053,(58584712_Wolbachia_endosymbiont_strain_TRS_o:0.047270,42520307_Wolbachia_endosymbiont_of_Drosophil:0.017598)0.998000:0.155683)0.944000:0.093290)0.980000:0.129697)0.930000:0.077617)0.755000:0.140075,(91791073_Polaromonas_sp._JS666:0.196533,91783050_Burkholderia_xenovorans_LB400:0.215094)0.964000:0.182142)0.866000:0.171634,(156742833_Roseiflexus_castenholzii_DSM_13941:0.153024,148657021_Roseiflexus_sp._RS-1:0.046904)0.997000:0.526759)1.000000:0.984409,((51245664_Desulfotalea_psychrophila_LSv54:0.464977,94986931_Lawsonia_intracellularis_PHE_MN1-00:0.066117)0.909000:0.055692,78356584_Desulfovibrio_desulfuricans_G20:0.030140)0.682000:0.014641)0.860000:0.043671,46580631_Desulfovibrio_vulgaris_subsp._vulga:0.000000,120602062_Desulfovibrio_vulgaris_subsp._vulga:0.000000);
