# Supplementary material for: Genome-wide phylogenetic analysis of the pathogenic potential of Vibrio furnissii
Source: Front Microbiol. 2014 Aug 21;5:435. doi: 10.3389/fmicb.2014.00435 (PMC4139957; doi:10.3389/fmicb.2014.00435)
Supplement: Supplementary file 1 [file DataSheet1.ZIP › all_vfu_trees/VfuA00070.afa-gb-o.phylip_phyml_tree.txt]

(((((((((((((((((((((((((((((((((((((15833385_Escherichia_coli_O157_H7_str._Sakai:0.000000,(30064590_Shigella_flexneri_2a_str._2457T:0.000000,(91212690_Escherichia_coli_UTI89:0.000000,(110807119_Shigella_flexneri_5_str._8401:0.000000,(157162739_Escherichia_coli_HS:0.000000,(170018498_Escherichia_coli_ATCC_8739:0.000000,(187730496_Shigella_boydii_CDC_3083-94:0.000000,(74313788_Shigella_sonnei_Ss046:0.000000,37527934_Photorhabdus_luminescens_subsp._lau:0.011398)0.000000:0.000000)0.000000:0.000000)0.000000:0.000000)0.000000:0.000000)0.000000:0.000000)0.000000:0.000000)0.000000:0.000000)0.000000:0.000000,(89110019_Escherichia_coli_W3110:0.000000,(24114544_Shigella_flexneri_2a_str._301:0.000000,(82778568_Shigella_dysenteriae_Sd197:0.000000,(110643503_Escherichia_coli_536:0.000000,(117625550_Escherichia_coli_APEC_O1:0.000000,(157155833_Escherichia_coli_E24377A:0.000000,(170082787_Escherichia_coli_str._K-12_substr._:0.000000,(170682751_Escherichia_coli_SECEC_SMS-3-5:0.000000,(15803793_Escherichia_coli_O157_H7_EDL933:0.000000,(161506062_Salmonella_enterica_subsp._arizonae:0.000000,156935778_Enterobacter_sakazakii_ATCC_BAA-894:0.000000)0.930000:0.011421)0.000000:0.000000)0.000000:0.000000)0.000000:0.000000)0.000000:0.000000)0.000000:0.000000)0.000000:0.000000)0.000000:0.000000)0.000000:0.000000)0.000000:0.000000)0.000000:0.000000,16131147_Escherichia_coli_str._K-12_substr._:0.000000)0.000000:0.000000,26249850_Escherichia_coli_CFT073:0.000000)0.000000:0.000000,82545630_Shigella_boydii_Sb227:0.000000)0.000000:0.000000,161616405_Salmonella_enterica_subsp._enterica:0.000000)0.000000:0.000000,16766678_Salmonella_typhimurium_LT2:0.000000)0.000000:0.000000,16762142_Salmonella_enterica_subsp._enterica:0.000000)0.000000:0.000000,29143631_Salmonella_enterica_subsp._enterica:0.000000)0.000000:0.000000,56415310_Salmonella_enterica_subsp._enterica:0.000000)0.000000:0.000000,(62181891_Salmonella_enterica_subsp._enterica:0.000000,157148837_Citrobacter_koseri_ATCC_BAA-895:0.000000)0.000000:0.000000)0.455000:0.000000,161936282_Photobacterium_profundum_SS9:0.047945)0.456000:0.011419,(50119218_Erwinia_carotovora_subsp._atrosepti:0.011202,146313331_Enterobacter_sp._638:0.000000)0.749000:0.011397)0.000000:0.000000,152972181_Klebsiella_pneumoniae_subsp._pneumo:0.000000)0.938000:0.011399,(123443996_Yersinia_enterocolitica_subsp._ente:0.000000,((((16123798_Yersinia_pestis_CO92:0.000000,161484913_Yersinia_pestis_KIM:0.000000)0.000000:0.000000,((161511288_Yersinia_pestis_biovar_Microtus_str:0.000000,153949340_Yersinia_pseudotuberculosis_IP_3175:0.000000)0.000000:0.000000,((170022705_Yersinia_pseudotuberculosis_YPIII:0.000000,161760558_Yersinia_pseudotuberculosis_IP_3295:0.000000)0.000000:0.000000,((108813676_Yersinia_pestis_Nepal516:0.000000,108809659_Yersinia_pestis_Antiqua:0.000000)0.000000:0.000000,(145597578_Yersinia_pestis_Pestoides_F:0.000000,162420605_Yersinia_pestis_Angola:0.000000)0.000000:0.000000)0.000000:0.000000)0.000000:0.000000)0.000000:0.000000)0.921000:0.011447,157372654_Serratia_proteamaculans_568:0.000000)0.509000:0.011388,85058129_Sodalis_glossinidius_str._morsitans:0.023310)0.001000:0.000000)0.000000:0.000000)0.001000:0.000000,119946820_Psychromonas_ingrahamii_37:0.087167)0.843000:0.023048,(145297996_Aeromonas_salmonicida_subsp._salmon:0.011584,117620314_Aeromonas_hydrophila_subsp._hydroph:0.000000)0.966000:0.047282)0.724000:0.011453,((((((170717872_Haemophilus_somnus_2336:0.000000,113460711_Haemophilus_somnus_129PT:0.000000)0.910000:0.043643,15602953_Pasteurella_multocida_subsp._multoc:0.019145)0.668000:0.007507,((148826374_Haemophilus_influenzae_PittEE:0.000000,148828153_Haemophilus_influenzae_PittGG:0.000000)0.000000:0.000000,(52424588_Mannheimia_succiniciproducens_MBEL5:0.011263,16272916_Haemophilus_influenzae_Rd_KW20:0.011262)0.477000:0.000000)0.000000:0.000000)0.000000:0.000000,(152978325_Actinobacillus_succinogenes_130Z:0.023343,((165976967_Actinobacillus_pleuropneumoniae_ser:0.000000,126209001_Actinobacillus_pleuropneumoniae_L20:0.000000)0.489000:0.000000,33151297_Haemophilus_ducreyi_35000HP:0.047971)0.705000:0.011491)0.891000:0.023786)0.566000:0.011391,68249563_Haemophilus_influenzae_86-028NP:0.000000)0.959000:0.035120,(127511265_Shewanella_loihica_PV-4:0.023415,(((157377249_Shewanella_sediminis_HAW-EB3:0.000000,170724872_Shewanella_woodyi_ATCC_51908:0.000000)0.777000:0.011722,(157960220_Shewanella_pealeana_ATCC_700345:0.000000,167625805_Shewanella_halifaxensis_HAW-EB4:0.000000)0.776000:0.011478)0.879000:0.023661,(((91791810_Shewanella_denitrificans_OS217:0.024073,114561642_Shewanella_frigidimarina_NCIMB_400:0.035246)0.920000:0.035438,((126176128_Shewanella_baltica_OS155:0.000000,(120597328_Shewanella_sp._W3-18-1:0.000000,146294527_Shewanella_putrefaciens_CN-32:0.000000)0.000000:0.000000)0.000000:0.000000,(153002466_Shewanella_baltica_OS185:0.000000,160877183_Shewanella_baltica_OS195:0.000000)0.000000:0.000000)0.719000:0.011514)0.000000:0.000000,((119776356_Shewanella_amazonensis_SB2B:0.072874,(113968745_Shewanella_sp._MR-4:0.000000,(114049111_Shewanella_sp._MR-7:0.000000,117918857_Shewanella_sp._ANA-3:0.000000)0.000000:0.000000)0.828000:0.011449)0.001000:0.000000,24371991_Shewanella_oneidensis_MR-1:0.000000)0.778000:0.011499)0.784000:0.011912)0.758000:0.011385)0.992000:0.092432)0.000000:0.000000)0.763000:0.019079,(71282574_Colwellia_psychrerythraea_34H:0.061195,((77359314_Pseudoalteromonas_haloplanktis_TAC1:0.100835,((152996994_Marinomonas_sp._MWYL1:0.085113,(90020457_Saccharophagus_degradans_2-40:0.198689,(((93006472_Psychrobacter_cryohalolentis_K5:0.011343,71066025_Psychrobacter_arcticus_273-4:0.000000)0.931000:0.118448,148653420_Psychrobacter_sp._PRwf-1:0.079067)0.959000:0.124243,((126642229_Acinetobacter_baumannii_ATCC_17978:0.000000,(169795493_Acinetobacter_baumannii:0.000000,169633203_Acinetobacter_baumannii:0.000000)0.000000:0.000000)0.512000:0.000000,50085527_Acinetobacter_sp._ADP1:0.047293)0.993000:0.201967)0.880000:0.112896)0.537000:0.063481)0.919000:0.101957,56461387_Idiomarina_loihiensis_L2TR:0.174982)0.863000:0.043244)0.215000:0.025226,109896423_Pseudoalteromonas_atlantica_T6c:0.112931)0.725000:0.027627)0.292000:0.030896)0.000000:0.000000,(156972541_Vibrio_harveyi_ATCC_BAA-1116:0.000000,(28899657_Vibrio_parahaemolyticus_RIMD_221063:0.000000,(((147675659_Vibrio_cholerae_O395:0.000000,15640321_Vibrio_cholerae_O1_biovar_eltor_str:0.000000)0.434000:0.000000,(XX_VfuA00070_:0.000000,59712995_Vibrio_fischeri_ES114:0.046774)0.553000:0.011561)0.850000:0.022946,(37681321_Vibrio_vulnificus_YJ016:0.000000,27364635_Vibrio_vulnificus_CMCP6:0.000000)0.809000:0.020103)0.800000:0.015923)0.751000:0.023313)0.884000:0.027498)0.967000:0.092358,92114407_Chromohalobacter_salexigens_DSM_304:0.075130)0.608000:0.005774,((146283595_Pseudomonas_stutzeri_A1501:0.034176,(146305747_Pseudomonas_mendocina_ymp:0.024299,((((167035860_Pseudomonas_putida_GB-1:0.000000,(170723769_Pseudomonas_putida_W619:0.000000,(161378118_Pseudomonas_putida_KT2440:0.000000,148549895_Pseudomonas_putida_F1:0.000000)0.000000:0.000000)0.000000:0.000000)0.927000:0.011707,104783796_Pseudomonas_entomophila_L48:0.000000)0.000000:0.000000,((77456845_Pseudomonas_fluorescens_PfO-1:0.012211,(71735696_Pseudomonas_syringae_pv._phaseolico:0.000000,(66047629_Pseudomonas_syringae_pv._syringae_B:0.000000,28871977_Pseudomonas_syringae_pv._tomato_str:0.000000)0.000000:0.000000)0.789000:0.012284)0.000000:0.000000,70734172_Pseudomonas_fluorescens_Pf-5:0.012184)0.463000:0.012335)0.772000:0.013181,(152984826_Pseudomonas_aeruginosa_PA7:0.000000,(15600043_Pseudomonas_aeruginosa_PAO1:0.000000,116052998_Pseudomonas_aeruginosa_UCBPP-PA14:0.000000)0.000000:0.000000)0.790000:0.012004)0.800000:0.013325)0.000000:0.000000)0.733000:0.013479,83648647_Hahella_chejuensis_KCTC_2396:0.155758)0.739000:0.043357)0.595000:0.027784,(78484787_Thiomicrospira_crunogena_XCL-2:0.256970,110834872_Alcanivorax_borkumensis_SK2:0.138699)0.776000:0.081999)0.801000:0.047324,((((78046116_Xanthomonas_campestris_pv._vesicato:0.000000,21241297_Xanthomonas_axonopodis_pv._citri_st:0.000000)0.502000:0.000000,(161899020_Xanthomonas_oryzae_pv._oryzae_KACC1:0.000000,84622173_Xanthomonas_oryzae_pv._oryzae_MAFF_:0.000000)0.971000:0.103737)0.652000:0.058893,(21229987_Xanthomonas_campestris_pv._campestr:0.000000,66766863_Xanthomonas_campestris_pv._campestr:0.000000)0.969000:0.080097)0.928000:0.079432,((161484691_Xylella_fastidiosa_Temecula1:0.000000,182681868_Xylella_fastidiosa_M23:0.000000)0.835000:0.012168,(161378161_Xylella_fastidiosa_9a5c:0.000000,170730523_Xylella_fastidiosa_M12:0.000000)0.482000:0.000000)0.880000:0.048334)0.993000:0.188674)0.745000:0.021653,((((53804794_Methylococcus_capsulatus_str._Bath:0.167132,146329726_Dichelobacter_nodosus_VCS1703A:0.365544)0.867000:0.106627,121998782_Halorhodospira_halophila_SL1:0.317949)0.772000:0.045717,(77164563_Nitrosococcus_oceani_ATCC_19707:0.144651,((54296496_Legionella_pneumophila_str._Paris:0.000000,(52840706_Legionella_pneumophila_subsp._pneum:0.000000,54293454_Legionella_pneumophila_str._Lens:0.000000)0.926000:0.022128)0.272000:0.021988,148360922_Legionella_pneumophila_str._Corby:0.000000)0.998000:0.302746)0.877000:0.108997)0.000000:0.031551,(114319769_Alkalilimnicola_ehrlichei_MLHE-1:0.232613,120556353_Marinobacter_aquaeolei_VT8:0.183908)0.629000:0.090455)0.738000:0.026201)0.928000:0.112822,(((30248665_Nitrosomonas_europaea_ATCC_19718:0.067178,114331873_Nitrosomonas_eutropha_C91:0.051509)0.964000:0.115524,((((15793585_Neisseria_meningitidis_Z2491:0.011423,((121634223_Neisseria_meningitidis_FAM18:0.000000,161869353_Neisseria_meningitidis_053442:0.000000)0.486000:0.000000,15677697_Neisseria_meningitidis_MC58:0.011526)0.000000:0.000000)0.751000:0.010343,59800510_Neisseria_gonorrhoeae_FA_1090:0.012627)0.893000:0.056365,34496439_Chromobacterium_violaceum_ATCC_1247:0.055515)0.815000:0.045916,((91774379_Methylobacillus_flagellatus_KT:0.275867,(((73542552_Ralstonia_eutropha_JMP134:0.000000,(94311997_Ralstonia_metallidurans_CH34:0.023546,17547507_Ralstonia_solanacearum_GMI1000:0.060497)0.000000:0.000000)0.000000:0.000000,113869127_Ralstonia_eutropha_H16:0.011696)0.709000:0.034859,(((((53726117_Burkholderia_mallei_ATCC_23344:0.000000,(126450877_Burkholderia_mallei_NCTC_10247:0.000000,(53720593_Burkholderia_pseudomallei_K96243:0.000000,(76812155_Burkholderia_pseudomallei_1710b:0.000000,126439278_Burkholderia_pseudomallei_668:0.000000)0.000000:0.000000)0.000000:0.000000)0.000000:0.000000)0.000000:0.000000,(121601286_Burkholderia_mallei_SAVP1:0.000000,124385858_Burkholderia_mallei_NCTC_10229:0.000000)0.000000:0.000000)0.465000:0.000000,126453605_Burkholderia_pseudomallei_1106a:0.011592)0.000000:0.000000,((91785249_Burkholderia_xenovorans_LB400:0.019944,(((161525950_Burkholderia_multivorans_ATCC_17616:0.000000,107021680_Burkholderia_cenocepacia_AU_1054:0.000000)0.000000:0.000000,(116688626_Burkholderia_cenocepacia_HI2424:0.000000,170731925_Burkholderia_cenocepacia_MC0-3:0.000000)0.000000:0.000000)0.458000:0.000000,(((115350559_Burkholderia_ambifaria_AMMD:0.000000,172059590_Burkholderia_ambifaria_MC40-6:0.000000)0.000000:0.000000,134294690_Burkholderia_vietnamiensis_G4:0.000000)0.838000:0.011539,78065162_Burkholderia_sp._383:0.000000)0.617000:0.011534)0.826000:0.020948)0.330000:0.018842,83719303_Burkholderia_thailandensis_E264:0.023254)0.002000:0.000000)0.883000:0.044678,(152980437_Janthinobacterium_sp._Marseille:0.054776,134095927_Herminiimonas_arsenicoxydans:0.034034)0.968000:0.105165)0.889000:0.053486)0.949000:0.118400)0.731000:0.033955,((((145588396_Polynucleobacter_sp._QLW-P1DMWA-1:0.000000,171463026_Polynucleobacter_necessarius_STIR1:0.022675)0.999000:0.260547,((((33598422_Bordetella_parapertussis_12822:0.000000,33603362_Bordetella_bronchiseptica_RB50:0.000000)0.742000:0.012190,163854881_Bordetella_petrii_DSM_12804:0.070300)0.738000:0.017443,187479465_Bordetella_avium_197N:0.034603)0.800000:0.044382,((121608462_Verminephrobacter_eiseniae_EF01-2:0.151805,(((89902120_Rhodoferax_ferrireducens_T118:0.065957,(121606279_Polaromonas_naphthalenivorans_CJ2:0.011072,91786999_Polaromonas_sp._JS666:0.033889)0.001000:0.000000)0.861000:0.027658,(171060657_Leptothrix_cholodnii_SP-6:0.133094,124268392_Methylibium_petroleiphilum_PM1:0.077670)0.909000:0.048544)0.842000:0.031955,(160896943_Delftia_acidovorans_SPH-1:0.069426,121595929_Acidovorax_sp._JS42:0.013304)0.762000:0.010942)0.664000:0.007106)0.450000:0.027657,120609553_Acidovorax_avenae_subsp._citrulli_A:0.027876)1.000000:0.331880)0.904000:0.090253)0.704000:0.025807,74316198_Thiobacillus_denitrificans_ATCC_252:0.117566)0.859000:0.048168,(71909548_Dechloromonas_aromatica_RCB:0.040398,(119897152_Azoarcus_sp._BH72:0.023292,56476248_Azoarcus_sp._EbN1:0.073922)0.995000:0.141764)0.954000:0.092555)0.642000:0.007220)0.890000:0.057508)0.823000:0.044656)0.466000:0.030032,162139860_Nitrosospira_multiformis_ATCC_25196:0.153569)0.903000:0.116167)0.797000:0.078353,(((56707654_Francisella_tularensis_subsp._tular:0.000000,(110670125_Francisella_tularensis_subsp._tular:0.000000,(134302002_Francisella_tularensis_subsp._tular:0.000000,(187931840_Francisella_tularensis_subsp._media:0.010880,118497580_Francisella_tularensis_subsp._novic:0.000000)0.000000:0.000000)0.000000:0.000000)0.000000:0.000000)0.482000:0.000000,167628122_Francisella_philomiragia_subsp._phi:0.022672)0.303000:0.010903,(89256321_Francisella_tularensis_subsp._holar:0.000000,(115314769_Francisella_tularensis_subsp._holar:0.000000,156502394_Francisella_tularensis_subsp._holar:0.000000)0.000000:0.000000)0.508000:0.000000)1.000000:0.680677)0.954000:0.238251,((159899628_Herpetosiphon_aurantiacus_ATCC_2377:0.363283,169824475_Finegoldia_magna_ATCC_29328:0.434467)0.508000:0.054223,(((((78224576_Geobacter_metallireducens_GS-15:0.042900,39995555_Geobacter_sulfurreducens_PCA:0.065043)0.941000:0.139483,77920670_Pelobacter_carbinolicus_DSM_2380:0.387021)0.859000:0.081746,(148266300_Geobacter_uraniireducens_Rf4:0.173987,(85858414_Syntrophus_aciditrophicus_SB:0.438311,(116751314_Syntrophobacter_fumaroxidans_MPOB:0.342891,118581364_Pelobacter_propionicus_DSM_2379:0.162699)0.152000:0.035483)0.730000:0.074416)0.687000:0.032277)0.908000:0.098734,(((((((184155284_Lactobacillus_fermentum_IFO_3956:0.138547,116333372_Lactobacillus_brevis_ATCC_367:0.138870)0.677000:0.082458,28378631_Lactobacillus_plantarum_WCFS1:0.107079)0.821000:0.062235,(81428348_Lactobacillus_sakei_subsp._sakei_23:0.320253,116492885_Pediococcus_pentosaceus_ATCC_25745:0.105496)0.369000:0.055729)0.737000:0.038754,29376498_Enterococcus_faecalis_V583:0.134848)0.917000:0.156569,((((((49486413_Staphylococcus_aureus_subsp._aureus:0.000000,21283259_Staphylococcus_aureus_subsp._aureus:0.000000)0.000000:0.000000,((87160836_Staphylococcus_aureus_subsp._aureus:0.000000,88195387_Staphylococcus_aureus_subsp._aureus:0.000000)0.000000:0.000000,((151221693_Staphylococcus_aureus_subsp._aureus:0.000000,(161509806_Staphylococcus_aureus_subsp._aureus:0.000000,15927158_Staphylococcus_aureus_subsp._aureus:0.000000)0.000000:0.000000)0.000000:0.000000,(15924568_Staphylococcus_aureus_subsp._aureus:0.000000,(148268062_Staphylococcus_aureus_subsp._aureus:0.000000,(150394130_Staphylococcus_aureus_subsp._aureus:0.000000,(156979896_Staphylococcus_aureus_subsp._aureus:0.000000,(57651971_Staphylococcus_aureus_subsp._aureus:0.000000,82751181_Staphylococcus_aureus_RF122:0.000000)0.000000:0.000000)0.000000:0.000000)0.000000:0.000000)0.000000:0.000000)0.000000:0.000000)0.000000:0.000000)0.000000:0.000000)0.446000:0.000000,49483826_Staphylococcus_aureus_subsp._aureus:0.010940)0.952000:0.054645,(70726339_Staphylococcus_haemolyticus_JCSC143:0.044732,(57867035_Staphylococcus_epidermidis_RP62A:0.000000,27468183_Staphylococcus_epidermidis_ATCC_122:0.000000)0.762000:0.012894)0.000000:0.000000)0.742000:0.024790,73662488_Staphylococcus_saprophyticus_subsp.:0.044564)0.996000:0.370403,170017332_Leuconostoc_citreum_KM20:0.365999)0.823000:0.102844)0.718000:0.094053,(83589437_Moorella_thermoacetica_ATCC_39073:0.279795,(((((((30264383_Bacillus_anthracis_str._Ames:0.000000,(49187207_Bacillus_anthracis_str._Sterne:0.000000,(49481320_Bacillus_thuringiensis_serovar_konk:0.000000,(52141191_Bacillus_cereus_E33L:0.000000,(47529834_Bacillus_anthracis_str._Ames_Ancest:0.000000,(118479480_Bacillus_thuringiensis_str._Al_Haka:0.000000,(42783439_Bacillus_cereus_ATCC_10987:0.000000,30022391_Bacillus_cereus_ATCC_14579:0.000000)0.000000:0.000000)0.000000:0.000000)0.000000:0.000000)0.000000:0.000000)0.000000:0.000000)0.000000:0.000000)0.930000:0.011260,163942068_Bacillus_weihenstephanensis_KBAB4:0.000000)0.001000:0.000000,152976742_Bacillus_cereus_subsp._cytotoxis_NV:0.011203)0.945000:0.095140,(16800576_Listeria_innocua_Clip11262:0.011513,((46907699_Listeria_monocytogenes_str._4b_F236:0.000000,16803511_Listeria_monocytogenes_EGD-e:0.000000)0.434000:0.000000,116872902_Listeria_welshimeri_serovar_6b_str.:0.022116)0.791000:0.011148)0.992000:0.178366)0.874000:0.098635,15613912_Bacillus_halodurans_C-125:0.064195)0.778000:0.027575,(((154686805_Bacillus_amyloliquefaciens_FZB42:0.000000,(52081093_Bacillus_licheniformis_ATCC_14580:0.000000,52786472_Bacillus_licheniformis_ATCC_14580:0.000000)0.987000:0.085405)0.773000:0.019372,157693045_Bacillus_pumilus_SAFR-032:0.089871)0.791000:0.020762,(138896075_Geobacillus_thermodenitrificans_NG8:0.011424,56421037_Geobacillus_kaustophilus_HTA426:0.000000)0.954000:0.060877)0.570000:0.050815)0.933000:0.114238,56963426_Bacillus_clausii_KSM-K16:0.184222)0.509000:0.056778)0.837000:0.058687)0.939000:0.129800,((167630501_Heliobacterium_modesticaldum_Ice1:0.255307,(169832195_Candidatus_Desulforudis_audaxviator:0.342843,(51891645_Symbiobacterium_thermophilum_IAM_14:0.363652,147677215_Pelotomaculum_thermopropionicum_SI:0.238111)0.633000:0.061298)0.395000:0.066172)0.869000:0.094567,((134300333_Desulfotomaculum_reducens_MI-1:0.330858,89895874_Desulfitobacterium_hafniense_Y51:0.154776)0.485000:0.093326,((((((153935106_Clostridium_botulinum_A_str._Hall:0.000000,(153940913_Clostridium_botulinum_F_str._Langel:0.000000,(170754529_Clostridium_botulinum_B1_str._Okra:0.000000,170761495_Clostridium_botulinum_A3_str._Loch_:0.000000)0.000000:0.000000)0.000000:0.000000)0.000000:0.000000,(153933190_Clostridium_botulinum_A_str._ATCC_1:0.000000,148380909_Clostridium_botulinum_A_str._ATCC_3:0.000000)0.000000:0.000000)0.977000:0.128927,15894566_Clostridium_acetobutylicum_ATCC_824:0.126987)0.412000:0.060479,118444755_Clostridium_novyi_NT:0.097588)0.830000:0.045923,(158320270_Alkaliphilus_oremlandii_OhILAs:0.164402,150390796_Alkaliphilus_metalliredigens_QYMF:0.203492)0.928000:0.109700)0.918000:0.080034,((((167040700_Thermoanaerobacter_sp._X514:0.000000,167037800_Thermoanaerobacter_pseudethanolicus:0.010627)0.978000:0.113553,20807438_Thermoanaerobacter_tengcongensis_MB:0.129378)0.738000:0.022063,125973835_Clostridium_thermocellum_ATCC_27405:0.266151)0.615000:0.017902,114567096_Syntrophomonas_wolfei_subsp._wolfei:0.475413)0.906000:0.066681)0.473000:0.059506)0.735000:0.034164)0.549000:0.038715)0.778000:0.047248)0.374000:0.029766,((153003144_Anaeromyxobacter_sp._Fw109-5:0.014182,86156674_Anaeromyxobacter_dehalogenans_2CP-C:0.128863)0.984000:0.234585,(108762169_Myxococcus_xanthus_DK_1622:0.280189,78356477_Desulfovibrio_desulfuricans_G20:0.764910)0.819000:0.163664)0.942000:0.192112)0.913000:0.129198)0.743000:0.028734)0.973000:0.248672,37521705_Gloeobacter_violaceus_PCC_7421:0.485603)0.531000:0.064402,22297869_Thermosynechococcus_elongatus_BP-1:0.212178)0.787000:0.047333,(86608182_Synechococcus_sp._JA-2-3Ba:0.097766,86607113_Synechococcus_sp._JA-3-3Ab:0.036127)0.990000:0.250525)0.774000:0.037675,(166367809_Microcystis_aeruginosa_NIES-843:0.171064,(56752494_Synechococcus_elongatus_PCC_6301:0.000000,81300309_Synechococcus_elongatus_PCC_7942:0.000000)0.997000:0.294837)0.302000:0.061007)0.983000:0.253772,(148240316_Synechococcus_sp._WH_7803:0.000000,((78184105_Synechococcus_sp._CC9902:0.061213,(33865070_Synechococcus_sp._WH_8102:0.000000,33863697_Prochlorococcus_marinus_str._MIT_93:0.255064)0.789000:0.022616)0.809000:0.048018,(148242942_Synechococcus_sp._RCC307:0.181240,113954283_Synechococcus_sp._CC9311:0.000000)0.899000:0.056479)0.688000:0.044851)0.951000:0.122296)0.452000:0.039319,(72382764_Prochlorococcus_marinus_str._NATL2A:0.000000,124026486_Prochlorococcus_marinus_str._NATL1A:0.000000)0.996000:0.288564)0.652000:0.055144,33240884_Prochlorococcus_marinus_subsp._mari:0.206176)0.832000:0.109377,159903949_Prochlorococcus_marinus_str._MIT_92:0.190066)0.999000:0.524414,123966747_Prochlorococcus_marinus_str._MIT_95:0.010719,33861909_Prochlorococcus_marinus_subsp._past:0.035927);
