# Supplementary material for: Genome-wide phylogenetic analysis of the pathogenic potential of Vibrio furnissii
Source: Front Microbiol. 2014 Aug 21;5:435. doi: 10.3389/fmicb.2014.00435 (PMC4139957; doi:10.3389/fmicb.2014.00435)
Supplement: Supplementary file 1 [file DataSheet1.ZIP › all_vfu_trees/VfuA00071.afa-gb-o.phylip_phyml_tree.txt]

((((((((((((((((((((((((((((((((((((((((89110020_Escherichia_coli_W3110:0.000000,((((((((((((110807120_Shigella_flexneri_5_str._8401:0.000000,(56480301_Shigella_flexneri_2a_str._301:0.000000,30064591_Shigella_flexneri_2a_str._2457T:0.000000)0.543000:0.000000)0.924000:0.012017,157162741_Escherichia_coli_HS:0.000000)0.000000:0.000000,117625551_Escherichia_coli_APEC_O1:0.000000)0.000000:0.000000,110643504_Escherichia_coli_536:0.000000)0.000000:0.000000,91212691_Escherichia_coli_UTI89:0.000000)0.000000:0.000000,82545631_Shigella_boydii_Sb227:0.000000)0.000000:0.000000,82778569_Shigella_dysenteriae_Sd197:0.000000)0.000000:0.000000,74313789_Shigella_sonnei_Ss046:0.000000)0.000000:0.000000,26249852_Escherichia_coli_CFT073:0.000000)0.000000:0.000000,15833386_Escherichia_coli_O157_H7_str._Sakai:0.000000)0.000000:0.000000,15803794_Escherichia_coli_O157_H7_EDL933:0.000000)0.000000:0.000000,16131148_Escherichia_coli_str._K-12_substr._:0.000000)0.000000:0.000000)0.000000:0.000000,157156175_Escherichia_coli_E24377A:0.000000)0.000000:0.000000,170018497_Escherichia_coli_ATCC_8739:0.000000)0.000000:0.000000,170082788_Escherichia_coli_str._K-12_substr._:0.000000)0.000000:0.000000,170680881_Escherichia_coli_SECEC_SMS-3-5:0.000000)0.000000:0.000000,187734046_Shigella_boydii_CDC_3083-94:0.000000)0.897000:0.027877,(((((((16762143_Salmonella_enterica_subsp._enterica:0.000000,(29143632_Salmonella_enterica_subsp._enterica:0.000000,56415311_Salmonella_enterica_subsp._enterica:0.000000)0.000000:0.000000)0.983000:0.000000,161616409_Salmonella_enterica_subsp._enterica:0.000000)0.766000:0.000000,62181892_Salmonella_enterica_subsp._enterica:0.000000)0.000000:0.000000,16766679_Salmonella_typhimurium_LT2:0.000000)0.769000:0.011273,161506059_Salmonella_enterica_subsp._arizonae:0.024822)0.781000:0.012225,157148839_Citrobacter_koseri_ATCC_BAA-895:0.012107)0.788000:0.015203,(146313333_Enterobacter_sp._638:0.019892,152972182_Klebsiella_pneumoniae_subsp._pneumo:0.023208)0.777000:0.021291)0.211000:0.023525)0.002000:0.000000,(((22124133_Yersinia_pestis_KIM:0.000000,((45443621_Yersinia_pestis_biovar_Microtus_str:0.000000,162420960_Yersinia_pestis_Angola:0.000000)0.000000:0.000000,((16123797_Yersinia_pestis_CO92:0.000000,51597867_Yersinia_pseudotuberculosis_IP_3295:0.000000)0.000000:0.000000,((108813677_Yersinia_pestis_Nepal516:0.000000,108809658_Yersinia_pestis_Antiqua:0.000000)0.000000:0.000000,((145597577_Yersinia_pestis_Pestoides_F:0.000000,153948925_Yersinia_pseudotuberculosis_IP_3175:0.000000)0.000000:0.000000,(170022704_Yersinia_pseudotuberculosis_YPIII:0.000000,123443997_Yersinia_enterocolitica_subsp._ente:0.000000)0.000000:0.000000)0.000000:0.000000)0.000000:0.000000)0.000000:0.000000)0.000000:0.000000)0.807000:0.011872,37527935_Photorhabdus_luminescens_subsp._lau:0.036505)0.772000:0.011705,(157372656_Serratia_proteamaculans_568:0.015584,50119216_Erwinia_carotovora_subsp._atrosepti:0.026335)0.890000:0.036226)0.879000:0.024423)0.810000:0.021990,156935780_Enterobacter_sakazakii_ATCC_BAA-894:0.037896)0.906000:0.051961,78484786_Thiomicrospira_crunogena_XCL-2:0.429625)0.000000:0.000000,((((((148828154_Haemophilus_influenzae_PittGG:0.000000,148826373_Haemophilus_influenzae_PittEE:0.000000)0.457000:0.000000,16272917_Haemophilus_influenzae_Rd_KW20:0.011532)0.000000:0.000000,68249564_Haemophilus_influenzae_86-028NP:0.011702)0.894000:0.043326,90020455_Saccharophagus_degradans_2-40:0.230534)0.756000:0.016881,((52424587_Mannheimia_succiniciproducens_MBEL5:0.066154,(113460710_Haemophilus_somnus_129PT:0.000000,170717873_Haemophilus_somnus_2336:0.022113)1.000000:0.167898)0.375000:0.011204,(15602952_Pasteurella_multocida_subsp._multoc:0.094072,((126207677_Actinobacillus_pleuropneumoniae_L20:0.000000,165975645_Actinobacillus_pleuropneumoniae_ser:0.000000)0.858000:0.041069,33151668_Haemophilus_ducreyi_35000HP:0.135358)0.904000:0.067214)0.686000:0.038932)0.833000:0.045042)0.817000:0.033735,152978326_Actinobacillus_succinogenes_130Z:0.070177)0.959000:0.087429)0.280000:0.023437,53803919_Methylococcus_capsulatus_str._Bath:0.347958)0.832000:0.033589,152996996_Marinomonas_sp._MWYL1:0.259292)0.388000:0.014599,119946821_Psychromonas_ingrahamii_37:0.183074)0.682000:0.015490,(((XX_VfuA00071_:0.026139,((27364634_Vibrio_vulnificus_CMCP6:0.000000,37681322_Vibrio_vulnificus_YJ016:0.000000)0.518000:0.000000,(28899658_Vibrio_parahaemolyticus_RIMD_221063:0.000000,156972542_Vibrio_harveyi_ATCC_BAA-1116:0.000000)0.854000:0.011894)0.782000:0.012232)0.884000:0.023840,(147675018_Vibrio_cholerae_O395:0.000000,15640319_Vibrio_cholerae_O1_biovar_eltor_str:0.000000)0.536000:0.000000)0.841000:0.035351,(172087771_Vibrio_fischeri_ES114:0.000000,54310476_Photobacterium_profundum_SS9:0.024312)0.713000:0.013814)0.968000:0.068450)0.763000:0.017930,((((30248878_Nitrosomonas_europaea_ATCC_19718:0.058870,114331206_Nitrosomonas_eutropha_C91:0.027131)0.943000:0.073433,(82701266_Nitrosospira_multiformis_ATCC_25196:0.023203,91774707_Methylobacillus_flagellatus_KT:0.089592)0.418000:0.013068)0.784000:0.018245,((56476040_Azoarcus_sp._EbN1:0.037143,71909277_Dechloromonas_aromatica_RCB:0.070251)0.723000:0.016726,119899182_Azoarcus_sp._BH72:0.051821)0.891000:0.051627)0.593000:0.001802,74318474_Thiobacillus_denitrificans_ATCC_252:0.086593)0.933000:0.062544)0.860000:0.038006,((((109896601_Pseudoalteromonas_atlantica_T6c:0.132643,83648649_Hahella_chejuensis_KCTC_2396:0.096142)0.187000:0.043492,56461388_Idiomarina_loihiensis_L2TR:0.185098)0.545000:0.031844,(((((170724871_Shewanella_woodyi_ATCC_51908:0.085430,(157960219_Shewanella_pealeana_ATCC_700345:0.000000,167625806_Shewanella_halifaxensis_HAW-EB4:0.011943)0.617000:0.007495)0.753000:0.016806,157377250_Shewanella_sediminis_HAW-EB3:0.012424)0.001000:0.000000,((((((113968744_Shewanella_sp._MR-4:0.000000,(114049112_Shewanella_sp._MR-7:0.000000,117918856_Shewanella_sp._ANA-3:0.000000)0.000000:0.000000)0.776000:0.012217,24371990_Shewanella_oneidensis_MR-1:0.011931)0.771000:0.011875,(120597327_Shewanella_sp._W3-18-1:0.000000,146294528_Shewanella_putrefaciens_CN-32:0.000000)0.801000:0.012437)0.758000:0.011404,(126176129_Shewanella_baltica_OS155:0.000000,(153002467_Shewanella_baltica_OS185:0.000000,160877184_Shewanella_baltica_OS195:0.000000)0.000000:0.000000)0.873000:0.025263)0.585000:0.018224,(91791809_Shewanella_denitrificans_OS217:0.011225,114561641_Shewanella_frigidimarina_NCIMB_400:0.037896)0.531000:0.013471)0.920000:0.046188,119776357_Shewanella_amazonensis_SB2B:0.026535)0.874000:0.023804)0.121000:0.048713,127511264_Shewanella_loihica_PV-4:0.053867)0.778000:0.042813,71281750_Colwellia_psychrerythraea_34H:0.209591)0.738000:0.029700)0.848000:0.030314,77359313_Pseudoalteromonas_haloplanktis_TAC1:0.037683)0.765000:0.023354)0.792000:0.012656,(((34495999_Chromobacterium_violaceum_ATCC_1247:0.049304,((((21241586_Xanthomonas_axonopodis_pv._citri_st:0.000000,(78046424_Xanthomonas_campestris_pv._vesicato:0.000000,(58583410_Xanthomonas_oryzae_pv._oryzae_KACC1:0.000000,84625224_Xanthomonas_oryzae_pv._oryzae_MAFF_:0.000000)0.000000:0.000000)0.000000:0.000000)0.786000:0.025032,(21230237_Xanthomonas_campestris_pv._campestr:0.000000,66769771_Xanthomonas_campestris_pv._campestr:0.000000)0.766000:0.021118)0.957000:0.162396,((93005906_Psychrobacter_cryohalolentis_K5:0.000000,71065857_Psychrobacter_arcticus_273-4:0.000000)0.773000:0.038141,148652760_Psychrobacter_sp._PRwf-1:0.115579)0.953000:0.148187)0.520000:0.055925,((126642530_Acinetobacter_baumannii_ATCC_17978:0.000000,(169632777_Acinetobacter_baumannii:0.000000,169795120_Acinetobacter_baumannii:0.000000)0.527000:0.000000)0.880000:0.023573,50085634_Acinetobacter_sp._ADP1:0.000000)0.921000:0.081462)0.545000:0.053534)0.691000:0.042687,((92114408_Chromohalobacter_salexigens_DSM_304:0.192738,110834874_Alcanivorax_borkumensis_SK2:0.147554)0.334000:0.028363,(((152986975_Pseudomonas_aeruginosa_PA7:0.000000,(116053000_Pseudomonas_aeruginosa_UCBPP-PA14:0.000000,15600045_Pseudomonas_aeruginosa_PAO1:0.000000)0.000000:0.000000)0.927000:0.065629,(146305745_Pseudomonas_mendocina_ymp:0.049007,((((((70734170_Pseudomonas_fluorescens_Pf-5:0.014140,77456843_Pseudomonas_fluorescens_PfO-1:0.037060)0.776000:0.020026,66047631_Pseudomonas_syringae_pv._syringae_B:0.011643)0.085000:0.015875,28871979_Pseudomonas_syringae_pv._tomato_str:0.022350)0.763000:0.012654,71735544_Pseudomonas_syringae_pv._phaseolico:0.000000)0.742000:0.010502,146283597_Pseudomonas_stutzeri_A1501:0.053685)0.761000:0.015866,((167035862_Pseudomonas_putida_GB-1:0.000000,((26991500_Pseudomonas_putida_KT2440:0.000000,148549897_Pseudomonas_putida_F1:0.000000)0.935000:0.023211,170723771_Pseudomonas_putida_W619:0.000000)0.459000:0.011526)0.213000:0.012758,104783798_Pseudomonas_entomophila_L48:0.010460)0.976000:0.077980)0.564000:0.025655)0.699000:0.013260)0.811000:0.035546,120556355_Marinobacter_aquaeolei_VT8:0.126198)0.726000:0.039356)0.892000:0.060184)0.786000:0.023682,((145297864_Aeromonas_salmonicida_subsp._salmon:0.027469,117619221_Aeromonas_hydrophila_subsp._hydroph:0.011480)0.942000:0.062382,(163855213_Bordetella_petrii_DSM_12804:0.036596,((33602973_Bordetella_bronchiseptica_RB50:0.000000,(33598080_Bordetella_parapertussis_12822:0.000000,33594297_Bordetella_pertussis_Tohama_I:0.000000)0.000000:0.000000)0.886000:0.039899,187479247_Bordetella_avium_197N:0.071430)0.409000:0.015152)0.948000:0.084960)0.812000:0.023447)0.812000:0.021630)0.803000:0.028804,((((((((120609588_Acidovorax_avenae_subsp._citrulli_A:0.061409,121609971_Verminephrobacter_eiseniae_EF01-2:0.023594)0.747000:0.010798,121595878_Acidovorax_sp._JS42:0.011585)0.668000:0.009400,((121606249_Polaromonas_naphthalenivorans_CJ2:0.088301,91787028_Polaromonas_sp._JS666:0.028511)0.813000:0.035224,160897010_Delftia_acidovorans_SPH-1:0.008916)0.879000:0.042641)0.824000:0.038460,89900372_Rhodoferax_ferrireducens_T118:0.115331)0.481000:0.029068,124265679_Methylibium_petroleiphilum_PM1:0.071426)0.744000:0.027744,171057225_Leptothrix_cholodnii_SP-6:0.059490)0.967000:0.092374,(134093535_Herminiimonas_arsenicoxydans:0.031554,152981141_Janthinobacterium_sp._Marseille:0.056014)0.986000:0.103434)0.732000:0.012580,((((((188591247_Cupriavidus_taiwanensis:0.000000,73540195_Ralstonia_eutropha_JMP134:0.011557)0.001000:0.000000,113866532_Ralstonia_eutropha_H16:0.011254)0.977000:0.046545,94309374_Ralstonia_metallidurans_CH34:0.000000)0.874000:0.034909,17545225_Ralstonia_solanacearum_GMI1000:0.037860)0.851000:0.033990,(145590054_Polynucleobacter_sp._QLW-P1DMWA-1:0.011245,171464157_Polynucleobacter_necessarius_STIR1:0.000000)0.965000:0.080305)0.466000:0.009736,((((((126452924_Burkholderia_pseudomallei_1106a:0.000000,(53726195_Burkholderia_mallei_ATCC_23344:0.000000,(53720502_Burkholderia_pseudomallei_K96243:0.000000,(76810759_Burkholderia_pseudomallei_1710b:0.000000,(121599461_Burkholderia_mallei_SAVP1:0.000000,(124384557_Burkholderia_mallei_NCTC_10229:0.000000,(126442123_Burkholderia_pseudomallei_668:0.000000,126451189_Burkholderia_mallei_NCTC_10247:0.000000)0.000000:0.000000)0.000000:0.000000)0.000000:0.000000)0.000000:0.000000)0.000000:0.000000)0.000000:0.000000)0.913000:0.023474,83720266_Burkholderia_thailandensis_E264:0.000000)0.522000:0.011823,((115350640_Burkholderia_ambifaria_AMMD:0.000000,172059673_Burkholderia_ambifaria_MC40-6:0.000000)0.000000:0.000000,((78065255_Burkholderia_sp._383:0.000000,107021769_Burkholderia_cenocepacia_AU_1054:0.000000)0.000000:0.000000,(116688716_Burkholderia_cenocepacia_HI2424:0.000000,170732013_Burkholderia_cenocepacia_MC0-3:0.000000)0.000000:0.000000)0.000000:0.000000)0.507000:0.000000)0.001000:0.000000,134294770_Burkholderia_vietnamiensis_G4:0.023604)0.110000:0.023130,161525860_Burkholderia_multivorans_ATCC_17616:0.000000)0.928000:0.046655,91785159_Burkholderia_xenovorans_LB400:0.018156)0.806000:0.026587)0.888000:0.045204)0.798000:0.033875)0.716000:0.059404,((15677280_Neisseria_meningitidis_MC58:0.000000,15794527_Neisseria_meningitidis_Z2491:0.000000)0.482000:0.000000,(161870286_Neisseria_meningitidis_053442:0.000000,(121635111_Neisseria_meningitidis_FAM18:0.011182,59800609_Neisseria_gonorrhoeae_FA_1090:0.045722)0.770000:0.011314)0.260000:0.011449)0.996000:0.215199)0.216000:0.041944,114320555_Alkalilimnicola_ehrlichei_MLHE-1:0.201820)0.882000:0.083471,(182678493_Beijerinckia_indica_subsp._indica_A:0.368910,(((((119386836_Paracoccus_denitrificans_PD1222:0.327060,(56696957_Silicibacter_pomeroyi_DSS-3:0.117371,99081204_Silicibacter_sp._TM1040:0.196649)0.417000:0.057377)0.787000:0.034765,(159044125_Dinoroseobacter_shibae_DFL_12:0.150499,89054727_Jannaschia_sp._CCS1:0.077746)0.840000:0.055243)0.824000:0.047528,110679975_Roseobacter_denitrificans_OCh_114:0.211970)0.886000:0.104407,((((154253571_Parvibaculum_lavamentivorans_DS-1:0.072003,((13470630_Mesorhizobium_loti_MAFF303099:0.103362,110633972_Mesorhizobium_sp._BNC1:0.213402)0.878000:0.116221,(((((((17987147_Brucella_melitensis_16M:0.012071,(23501997_Brucella_suis_1330:0.000000,(161619071_Brucella_canis_ATCC_23365:0.000000,163843386_Brucella_suis_ATCC_23445:0.000000)0.000000:0.000000)0.858000:0.012048)0.568000:0.000000,189024273_Brucella_abortus_S19:0.000000)0.000000:0.000000,82699960_Brucella_melitensis_biovar_Abortus_:0.000000)0.000000:0.000000,62290033_Brucella_abortus_biovar_1_str._9-94:0.000000)0.000000:0.000000,148560180_Brucella_ovis_ATCC_25840:0.000000)0.887000:0.045835,153009400_Ochrobactrum_anthropi_ATCC_49188:0.031114)0.951000:0.132283,(((86357567_Rhizobium_etli_CFN_42:0.018009,15888769_Agrobacterium_tumefaciens_str._C58:0.116393)0.347000:0.020389,116252011_Rhizobium_leguminosarum_bv._viciae_:0.000000)0.935000:0.092957,(150396307_Sinorhizobium_medicae_WSM419:0.011867,15965210_Sinorhizobium_meliloti_1021:0.000000)0.937000:0.088459)0.867000:0.072282)0.078000:0.108725)0.830000:0.090611)0.887000:0.050914,((((39935657_Rhodopseudomonas_palustris_CGA009:0.135607,((148255455_Bradyrhizobium_sp._BTAi1:0.011786,146340809_Bradyrhizobium_sp._ORS278:0.000000)0.906000:0.047013,90424075_Rhodopseudomonas_palustris_BisB18:0.098220)0.854000:0.038979)0.002000:0.000000,((86750001_Rhodopseudomonas_palustris_HaA2:0.012923,91977059_Rhodopseudomonas_palustris_BisB5:0.022970)0.852000:0.041450,115524762_Rhodopseudomonas_palustris_BisA53:0.117283)0.734000:0.018733)0.847000:0.042792,27379597_Bradyrhizobium_japonicum_USDA_110:0.111979)0.296000:0.056341,(75675635_Nitrobacter_winogradskyi_Nb-255:0.075029,92117380_Nitrobacter_hamburgensis_X14:0.018117)0.618000:0.087460)0.988000:0.184373)0.713000:0.012867,(((163852236_Methylobacterium_extorquens_PA1:0.113538,170748588_Methylobacterium_radiotolerans_JCM_:0.150487)0.642000:0.045854,170743988_Methylobacterium_sp._4-46:0.143663)0.986000:0.209056,(114569990_Maricaulis_maris_MCS10:0.138936,114799466_Hyphomonas_neptunium_ATCC_15444:0.396281)0.864000:0.131047)0.659000:0.054490)0.794000:0.044533,(((((162148051_Gluconacetobacter_diazotrophicus_PA:0.054739,114327892_Granulibacter_bethesdensis_CGDNIH1:0.153781)0.119000:0.034547,58038941_Gluconobacter_oxydans_621H:0.136230)0.818000:0.087578,148261024_Acidiphilium_cryptum_JF-5:0.141877)0.934000:0.142125,((83311464_Magnetospirillum_magneticum_AMB-1:0.217136,(((((87199943_Novosphingobium_aromaticivorans_DSM:0.088054,85374084_Erythrobacter_litoralis_HTCC2594:0.102734)0.486000:0.038154,148553172_Sphingomonas_wittichii_RW1:0.056314)0.891000:0.074797,103486763_Sphingopyxis_alaskensis_RB2256:0.098014)0.809000:0.029225,56552023_Zymomonas_mobilis_subsp._mobilis_ZM:0.161335)0.822000:0.064590,(167646566_Caulobacter_sp._K31:0.141521,16125983_Caulobacter_crescentus_CB15:0.029462)1.000000:0.401073)0.377000:0.067290)0.745000:0.043481,((((((58617063_Ehrlichia_ruminantium_str._Gardel:0.000000,(57239061_Ehrlichia_ruminantium_str._Welgevon:0.000000,58579004_Ehrlichia_ruminantium_str._Welgevon:0.000000)0.000000:0.000000)0.987000:0.093159,88657985_Ehrlichia_chaffeensis_str._Arkansas:0.024039)0.874000:0.060914,73666942_Ehrlichia_canis_str._Jake:0.000000)0.901000:0.070253,(88607437_Anaplasma_phagocytophilum_HZ:0.100627,56416705_Anaplasma_marginale_str._St._Maries:0.137872)0.955000:0.142777)0.702000:0.048030,(42519943_Wolbachia_endosymbiont_of_Drosophil:0.000000,58584719_Wolbachia_endosymbiont_strain_TRS_o:0.046844)0.959000:0.129186)0.855000:0.052360,88608299_Neorickettsia_sennetsu_str._Miyayam:0.153442)0.906000:0.111123)0.778000:0.037287)0.832000:0.034306,(((((((51473224_Rickettsia_typhi_str._Wilmington:0.024079,15603891_Rickettsia_prowazekii_str._Madrid_E:0.024038)0.872000:0.023959,67458404_Rickettsia_felis_URRWXCal2:0.000000)0.762000:0.011627,157825185_Rickettsia_akari_str._Hartford:0.000000)0.870000:0.023357,(157827878_Rickettsia_rickettsii_str._Sheila_S:0.000000,(165932567_Rickettsia_rickettsii_str._Iowa:0.000000,15891934_Rickettsia_conorii_str._Malish_7:0.000000)0.000000:0.000000)0.884000:0.023377)0.000000:0.000000,157803198_Rickettsia_canadensis_str._McKiel:0.023597)0.625000:0.019177,(157826622_Rickettsia_bellii_OSU_85-389:0.000000,91206014_Rickettsia_bellii_RML369-C:0.000000)0.771000:0.016194)0.971000:0.142921,148284888_Orientia_tsutsugamushi_Boryong:0.169207)0.890000:0.084628)0.955000:0.127317)0.851000:0.057036)0.560000:0.044246,(((77463371_Rhodobacter_sphaeroides_2.4.1:0.000000,126462226_Rhodobacter_sphaeroides_ATCC_17029:0.000000)0.796000:0.025201,146277526_Rhodobacter_sphaeroides_ATCC_17025:0.028622)0.929000:0.106070,(154248321_Xanthobacter_autotrophicus_Py2:0.158131,158424712_Azorhizobium_caulinodans_ORS_571:0.108060)0.933000:0.124075)0.497000:0.057996)0.909000:0.106047)0.903000:0.088795)0.849000:0.080135,83593011_Rhodospirillum_rubrum_ATCC_11170:0.328957)0.834000:0.072653,((((((157165335_Campylobacter_concisus_13826:0.059673,154175306_Campylobacter_curvus_525.92:0.089041)0.898000:0.048942,154148885_Campylobacter_hominis_ATCC_BAA-381:0.144851)0.804000:0.032707,118475725_Campylobacter_fetus_subsp._fetus_82:0.121663)0.803000:0.043152,((157736711_Arcobacter_butzleri_RM4018:0.207279,((78777367_Sulfurimonas_denitrificans_DSM_1251:0.141795,152992909_Sulfurovum_sp._NBC37-1:0.106409)0.267000:0.048067,((32266316_Helicobacter_hepaticus_ATCC_51449:0.111775,(((108563136_Helicobacter_pylori_HPAG1:0.011799,109947333_Helicobacter_acinonychis_str._Sheeb:0.011525)0.000000:0.000000,15611731_Helicobacter_pylori_J99:0.023251)0.832000:0.011588,15645347_Helicobacter_pylori_26695:0.000000)0.999000:0.432704)0.744000:0.114202,34556610_Wolinella_succinogenes_DSM_1740:0.199539)0.987000:0.247094)0.863000:0.113842)0.728000:0.092868,152990938_Nitratiruptor_sp._SB155-2:0.173402)0.967000:0.207826)0.928000:0.197507,((153952282_Campylobacter_jejuni_subsp._doylei_:0.012135,157414436_Campylobacter_jejuni_subsp._jejuni_:0.000000)0.139000:0.012111,((57237130_Campylobacter_jejuni_RM1221:0.000000,15791511_Campylobacter_jejuni_subsp._jejuni_:0.000000)0.000000:0.000000,121612695_Campylobacter_jejuni_subsp._jejuni_:0.000000)0.506000:0.000000)0.853000:0.136764)1.000000:0.535165,146329061_Dichelobacter_nodosus_VCS1703A:0.502806)0.000000:0.000000)0.755000:0.028068,117926944_Magnetococcus_sp._MC-1:0.341564)0.554000:0.022130,(((((((119358060_Chlorobium_phaeobacteroides_DSM_266:0.092836,145219156_Prosthecochloris_vibrioformis_DSM_2:0.053244)0.593000:0.020636,21674741_Chlorobium_tepidum_TLS:0.119348)0.576000:0.064360,78186164_Pelodictyon_luteolum_DSM_273:0.016101)0.825000:0.047833,78188223_Chlorobium_chlorochromatii_CaD3:0.092350)0.999000:0.299224,((34539899_Porphyromonas_gingivalis_W83:0.194150,150009773_Parabacteroides_distasonis_ATCC_850:0.136059)0.392000:0.036440,((29348482_Bacteroides_thetaiotaomicron_VPI-54:0.015190,150003654_Bacteroides_vulgatus_ATCC_8482:0.071280)0.839000:0.041423,(60683764_Bacteroides_fragilis_NCTC_9343:0.000000,53715845_Bacteroides_fragilis_YCH46:0.000000)0.974000:0.113035)0.809000:0.051884)0.937000:0.123861)0.885000:0.080334,(((((146298835_Flavobacterium_johnsoniae_UW101:0.048727,150026283_Flavobacterium_psychrophilum_JIP02_:0.064268)0.971000:0.158311,110636783_Cytophaga_hutchinsonii_ATCC_33406:0.140665)0.867000:0.104406,120437655_Gramella_forsetii_KT0803:0.253295)0.779000:0.061200,(((24212707_Leptospira_interrogans_serovar_Lai_:0.000000,45655921_Leptospira_interrogans_serovar_Cope:0.000000)0.792000:0.026800,(116326862_Leptospira_borgpetersenii_serovar_H:0.000000,116329809_Leptospira_borgpetersenii_serovar_H:0.000000)0.857000:0.044308)0.944000:0.289652,183219434_Leptospira_biflexa_serovar_Patoc_st:0.269249)0.999000:0.463139)0.836000:0.077431,83814729_Salinibacter_ruber_DSM_13855:0.630135)0.674000:0.014240)0.908000:0.120885,32476561_Rhodopirellula_baltica_SH_1:0.732281)0.890000:0.123164)0.481000:0.048237,((((((116493271_Pediococcus_pentosaceus_ATCC_25745:0.010835,(28377433_Lactobacillus_plantarum_WCFS1:0.090766,116333187_Lactobacillus_brevis_ATCC_367:0.039191)0.951000:0.081869)0.694000:0.013816,(81429207_Lactobacillus_sakei_subsp._sakei_23:0.058158,((116495964_Lactobacillus_casei_ATCC_334:0.059789,90962324_Lactobacillus_salivarius_UCC118:0.076912)0.764000:0.026969,(((58336619_Lactobacillus_acidophilus_NCFM:0.023536,161506862_Lactobacillus_helveticus_DPC_4571:0.000000)0.686000:0.024014,(116513521_Lactobacillus_delbrueckii_subsp._bu:0.000000,104773526_Lactobacillus_delbrueckii_subsp._bu:0.000000)0.923000:0.077848)0.997000:0.172683,(116628953_Lactobacillus_gasseri_ATCC_33323:0.000000,42518373_Lactobacillus_johnsonii_NCC_533:0.000000)0.931000:0.110575)0.924000:0.094397)0.747000:0.015495)0.002000:0.000000)0.837000:0.033684,(148543507_Lactobacillus_reuteri_F275:0.041310,184154699_Lactobacillus_fermentum_IFO_3956:0.193014)0.950000:0.081287)0.497000:0.026417,((169825710_Lysinibacillus_sphaericus_C3-41:0.058630,((116512883_Lactococcus_lactis_subsp._cremoris_:0.000000,(125624976_Lactococcus_lactis_subsp._cremoris_:0.000000,15673943_Lactococcus_lactis_subsp._lactis_Il:0.000000)0.000000:0.000000)1.000000:0.254426,((((((((52145141_Bacillus_cereus_E33L:0.000000,(49481554_Bacillus_thuringiensis_serovar_konk:0.000000,(118475847_Bacillus_thuringiensis_str._Al_Haka:0.000000,(42779155_Bacillus_cereus_ATCC_10987:0.000000,30018347_Bacillus_cereus_ATCC_14579:0.000000)0.000000:0.000000)0.000000:0.000000)0.000000:0.000000)0.509000:0.000000,(30260267_Bacillus_anthracis_str._Ames:0.000000,(49183110_Bacillus_anthracis_str._Sterne:0.000000,47525329_Bacillus_anthracis_str._Ames_Ancest:0.000000)0.000000:0.000000)0.857000:0.011759)0.793000:0.012059,163938084_Bacillus_weihenstephanensis_KBAB4:0.011684)0.910000:0.023566,152973924_Bacillus_cereus_subsp._cytotoxis_NV:0.000000)0.863000:0.033412,(172056107_Exiguobacterium_sibiricum_255-15:0.166905,(15612660_Bacillus_halodurans_C-125:0.000000,56961898_Bacillus_clausii_KSM-K16:0.063825)0.332000:0.012458)0.776000:0.013900)0.456000:0.012795,(56418608_Geobacillus_kaustophilus_HTA426:0.000000,138893752_Geobacillus_thermodenitrificans_NG8:0.011636)0.905000:0.033924)0.788000:0.013928,((154684599_Bacillus_amyloliquefaciens_FZB42:0.011715,16077149_Bacillus_subtilis_subsp._subtilis_s:0.000000)0.864000:0.011777,(52078576_Bacillus_licheniformis_ATCC_14580:0.000000,52783937_Bacillus_licheniformis_ATCC_14580:0.000000)0.537000:0.000000)0.000000:0.000000)0.694000:0.019812,157690863_Bacillus_pumilus_SAFR-032:0.028491)0.799000:0.032892)0.893000:0.068880)0.898000:0.056843,(((85700164_Listeria_monocytogenes_str._4b_F236:0.000000,(16799336_Listeria_innocua_Clip11262:0.000000,16802273_Listeria_monocytogenes_EGD-e:0.000000)0.000000:0.000000)0.926000:0.022933,116871611_Listeria_welshimeri_serovar_6b_str.:0.000000)0.907000:0.047096,29374908_Enterococcus_faecalis_V583:0.062437)0.840000:0.028329)0.957000:0.094934)0.861000:0.064036,((((157151554_Streptococcus_gordonii_str._Challis:0.000000,(15901996_Streptococcus_pneumoniae_TIGR4:0.000000,(116516462_Streptococcus_pneumoniae_D39:0.000000,(15904035_Streptococcus_pneumoniae_R6:0.000000,(182685127_Streptococcus_pneumoniae_CGSP14:0.000000,169833585_Streptococcus_pneumoniae_Hungary19A:0.000000)0.000000:0.000000)0.000000:0.000000)0.000000:0.000000)0.933000:0.021829)0.468000:0.010868,125718973_Streptococcus_sanguinis_SK36:0.000000)0.840000:0.038711,24378701_Streptococcus_mutans_UA159:0.163314)0.636000:0.058683,(((((((94989615_Streptococcus_pyogenes_MGAS10270:0.000000,((94993507_Streptococcus_pyogenes_MGAS10750:0.000000,15674339_Streptococcus_pyogenes_M1_GAS:0.000000)0.000000:0.000000,((21909631_Streptococcus_pyogenes_MGAS315:0.000000,28895009_Streptococcus_pyogenes_SSI-1:0.000000)0.000000:0.000000,((71909918_Streptococcus_pyogenes_MGAS5005:0.000000,19745298_Streptococcus_pyogenes_MGAS8232:0.000000)0.000000:0.000000,(94987736_Streptococcus_pyogenes_MGAS9429:0.000000,94991604_Streptococcus_pyogenes_MGAS2096:0.000000)0.000000:0.000000)0.000000:0.000000)0.000000:0.000000)0.000000:0.000000)0.000000:0.000000,139472982_Streptococcus_pyogenes_str._Manfred:0.000000)0.000000:0.000000,71902768_Streptococcus_pyogenes_MGAS6180:0.000000)0.537000:0.000000,50913499_Streptococcus_pyogenes_MGAS10394:0.011386)0.742000:0.012194,(55820279_Streptococcus_thermophilus_LMG_1831:0.000000,(55822169_Streptococcus_thermophilus_CNRZ1066:0.000000,116627125_Streptococcus_thermophilus_LMD-9:0.000000)0.000000:0.000000)0.926000:0.047622)0.885000:0.043700,(22537964_Streptococcus_agalactiae_2603V_R:0.000000,(25011905_Streptococcus_agalactiae_NEM316:0.000000,76788535_Streptococcus_agalactiae_A909:0.000000)0.000000:0.000000)0.964000:0.079916)0.831000:0.042846,(146319624_Streptococcus_suis_05ZYH33:0.000000,146321822_Streptococcus_suis_98HAH33:0.000000)0.957000:0.089769)0.793000:0.035521)0.987000:0.227817)0.980000:0.189855,108761670_Myxococcus_xanthus_DK_1622:0.321733)0.843000:0.094175)0.853000:0.045838,((116749246_Syntrophobacter_fumaroxidans_MPOB:0.290404,(((157363261_Thermotoga_lettingae_TMO:0.513168,150020274_Thermosipho_melanesiensis_BI429:0.209310)0.471000:0.133734,(154249065_Fervidobacterium_nodosum_Rt17-B1:0.266364,160902971_Petrotoga_mobilis_SJ95:0.655102)0.225000:0.033972)0.552000:0.112217,(148269963_Thermotoga_petrophila_RKU-1:0.061476,15642871_Thermotoga_maritima_MSB8:0.000000)0.998000:0.397947)0.991000:0.275464)0.825000:0.051652,((158522876_Desulfococcus_oleovorans_Hxd3:0.515030,((((78223758_Geobacter_metallireducens_GS-15:0.000000,118581480_Pelobacter_propionicus_DSM_2379:0.247637)0.904000:0.073191,39996108_Geobacter_sulfurreducens_PCA:0.169666)0.206000:0.042450,148262987_Geobacter_uraniireducens_Rf4:0.083195)0.981000:0.241119,77919588_Pelobacter_carbinolicus_DSM_2380:0.347734)0.805000:0.066737)0.742000:0.038254,(182412757_Opitutus_terrae_PB90-1:0.401432,85858573_Syntrophus_aciditrophicus_SB:0.304587)0.874000:0.111438)0.880000:0.067206)0.786000:0.031061)0.764000:0.016345,((146295635_Caldicellulosiruptor_saccharolyticu:0.307711,(((((((89256322_Francisella_tularensis_subsp._holar:0.000000,156502395_Francisella_tularensis_subsp._holar:0.000000)0.577000:0.000000,115314770_Francisella_tularensis_subsp._holar:0.011832)0.843000:0.011856,167628121_Francisella_philomiragia_subsp._phi:0.000000)0.000000:0.000000,((56707655_Francisella_tularensis_subsp._tular:0.000000,110670126_Francisella_tularensis_subsp._tular:0.000000)0.000000:0.000000,(134302001_Francisella_tularensis_subsp._tular:0.000000,187931839_Francisella_tularensis_subsp._media:0.000000)0.000000:0.000000)0.836000:0.011780)0.351000:0.023917,118497579_Francisella_tularensis_subsp._novic:0.000000)0.993000:0.417791,((83320047_Mycoplasma_capricolum_subsp._capric:0.013292,42560628_Mycoplasma_mycoides_subsp._mycoides:0.045096)0.903000:0.133385,50364844_Mesoplasma_florum_L1:0.129782)0.972000:0.256908)0.753000:0.104656,162448213_Acholeplasma_laidlawii_PG-8A:0.146899)0.932000:0.122422)0.924000:0.119001,((51894293_Symbiobacterium_thermophilum_IAM_14:0.430927,(94984185_Deinococcus_geothermalis_DSM_11300:0.181380,15807427_Deinococcus_radiodurans_R1:0.097482)0.999000:0.347901)0.930000:0.165368,((((54022573_Nocardia_farcinica_IFM_10152:0.089726,(134103510_Saccharopolyspora_erythraea_NRRL_23:0.017897,(((145595944_Salinispora_tropica_CNB-440:0.005518,159039340_Salinispora_arenicola_CNS-205:0.033231)0.988000:0.147240,(119716174_Nocardioides_sp._JS614:0.187564,((119026155_Bifidobacterium_adolescentis_ATCC_1:0.000000,23464743_Bifidobacterium_longum_NCC2705:0.071164)0.992000:0.281494,50842438_Propionibacterium_acnes_KPA171202:0.175648)0.922000:0.171738)0.882000:0.124311)0.154000:0.016428,(152967309_Kineococcus_radiotolerans_SRS30216:0.134730,(((21220959_Streptomyces_coelicolor_A3:0.000000,182438840_Streptomyces_griseus_subsp._griseus:0.052737)0.457000:0.039031,29832192_Streptomyces_avermitilis_MA-4680:0.000000)0.963000:0.098609,(((116669897_Arthrobacter_sp._FB24:0.000000,119963532_Arthrobacter_aurescens_TC1:0.012280)0.704000:0.010536,163841639_Renibacterium_salmoninarum_ATCC_332:0.105499)0.884000:0.041749,((170781947_Clavibacter_michiganensis_subsp._se:0.000000,148272765_Clavibacter_michiganensis_subsp._mi:0.000000)0.974000:0.109052,50954563_Leifsonia_xyli_subsp._xyli_str._CTC:0.038496)0.987000:0.134374)0.740000:0.015029)0.804000:0.028657)0.897000:0.057413)0.906000:0.044803)0.872000:0.065040)0.556000:0.053185,((((((((((15607963_Mycobacterium_tuberculosis_H37Rv:0.000000,15840236_Mycobacterium_tuberculosis_CDC1551:0.000000)0.000000:0.000000,((148660601_Mycobacterium_tuberculosis_H37Ra:0.000000,148822029_Mycobacterium_tuberculosis_F11:0.000000)0.000000:0.000000,(31792011_Mycobacterium_bovis_AF2122_97:0.000000,121636747_Mycobacterium_bovis_BCG_str._Pasteu:0.000000)0.000000:0.000000)0.000000:0.000000)0.945000:0.038414,(118616290_Mycobacterium_ulcerans_Agy99:0.012267,183984825_Mycobacterium_marinum_M:0.000000)0.779000:0.012253)0.782000:0.012631,(15828169_Mycobacterium_leprae_TN:0.050451,(118466583_Mycobacterium_avium_104:0.000000,41406755_Mycobacterium_avium_subsp._paratube:0.000000)0.766000:0.012290)0.000000:0.000000)0.771000:0.015048,(120406034_Mycobacterium_vanbaalenii_PYR-1:0.000000,145222259_Mycobacterium_gilvum_PYR-GCK:0.024446)0.940000:0.037996)0.754000:0.010758,(108801475_Mycobacterium_sp._MCS:0.000000,(119870628_Mycobacterium_sp._KMS:0.000000,126437460_Mycobacterium_sp._JLS:0.000000)0.000000:0.000000)0.798000:0.012527)0.759000:0.021020,118473981_Mycobacterium_smegmatis_str._MC2_15:0.030853)0.869000:0.054085,169627854_Mycobacterium_abscessus:0.045619)0.905000:0.055272,111021839_Rhodococcus_sp._RHA1:0.060561)0.624000:0.025269,(((172041286_Corynebacterium_urealyticum_DSM_710:0.088118,68535448_Corynebacterium_jeikeium_K411:0.004339)0.869000:0.051286,38234473_Corynebacterium_diphtheriae_NCTC_13:0.113303)0.888000:0.057385,((23308951_Corynebacterium_glutamicum_ATCC_130:0.000000,(62391408_Corynebacterium_glutamicum_ATCC_130:0.000000,145296565_Corynebacterium_glutamicum_R:0.000000)0.000000:0.000000)0.878000:0.035262,25029017_Corynebacterium_efficiens_YS-314:0.016628)0.896000:0.045184)0.772000:0.020583)0.885000:0.053403)0.986000:0.271830,42521773_Bdellovibrio_bacteriovorus_HD100:0.503459)0.889000:0.093457,(160878583_Clostridium_phytofermentans_ISDg:0.316806,(((51246454_Desulfotalea_psychrophila_LSv54:0.274916,((((((89897831_Chlamydophila_felis_Fe_C-56:0.000000,62185558_Chlamydophila_abortus_S26_3:0.038858)0.814000:0.032830,29840744_Chlamydophila_caviae_GPIC:0.034212)0.653000:0.026665,(((15605376_Chlamydia_trachomatis_D_UW-3_CX:0.000000,76789383_Chlamydia_trachomatis_A_HAR-13:0.000000)0.000000:0.000000,(166154860_Chlamydia_trachomatis_L2b_UCH-1_pro:0.000000,166153985_Chlamydia_trachomatis_434_Bu:0.000000)0.000000:0.000000)0.833000:0.012641,15834638_Chlamydia_muridarum_Nigg:0.000000)0.932000:0.093274)0.794000:0.070758,((15618677_Chlamydophila_pneumoniae_CWL029:0.000000,16752273_Chlamydophila_pneumoniae_AR39:0.000000)0.000000:0.000000,(15836301_Chlamydophila_pneumoniae_J138:0.000000,33242127_Chlamydophila_pneumoniae_TW-183:0.000000)0.000000:0.000000)0.833000:0.087427)0.925000:0.244657,46447621_Candidatus_Protochlamydia_amoebophi:0.421091)0.995000:0.495844,((153006747_Anaeromyxobacter_sp._Fw109-5:0.124624,86160208_Anaeromyxobacter_dehalogenans_2CP-C:0.013617)0.985000:0.390635,32471326_Rhodopirellula_baltica_SH_1:0.766894)0.821000:0.076767)0.818000:0.061029)0.820000:0.094618,(94967061_Acidobacteria_bacterium_Ellin345:0.265373,116625730_Solibacter_usitatus_Ellin6076:0.157046)0.993000:0.317349)0.564000:0.038612,((120603342_Desulfovibrio_vulgaris_subsp._vulga:0.000000,46579075_Desulfovibrio_vulgaris_subsp._vulga:0.000000)0.849000:0.114522,78358129_Desulfovibrio_desulfuricans_G20:0.251759)1.000000:0.940556)0.000000:0.000000)0.782000:0.018275)0.734000:0.021563)0.890000:0.058073)0.707000:0.025457)0.969000:0.108791,(((((167038326_Thermoanaerobacter_pseudethanolicus:0.012412,167038941_Thermoanaerobacter_sp._X514:0.011560)0.861000:0.047533,20806861_Thermoanaerobacter_tengcongensis_MB:0.013417)0.476000:0.043018,126701180_Clostridium_difficile_630:0.336021)0.670000:0.062478,(((158319498_Alkaliphilus_oremlandii_OhILAs:0.149748,150392209_Alkaliphilus_metalliredigens_QYMF:0.074236)0.818000:0.079017,((((((((170760677_Clostridium_botulinum_A3_str._Loch_:0.000000,170756229_Clostridium_botulinum_B1_str._Okra:0.000000)0.000000:0.000000,153941130_Clostridium_botulinum_F_str._Langel:0.000000)0.532000:0.000000,(148381462_Clostridium_botulinum_A_str._ATCC_3:0.000000,(153932994_Clostridium_botulinum_A_str._ATCC_1:0.000000,153935504_Clostridium_botulinum_A_str._Hall:0.000000)0.000000:0.000000)0.836000:0.011526)0.993000:0.204661,28209975_Clostridium_tetani_E88:0.169166)0.857000:0.081851,((118442953_Clostridium_novyi_NT:0.153824,(18311449_Clostridium_perfringens_str._13:0.000000,(110799132_Clostridium_perfringens_ATCC_13124:0.000000,110803269_Clostridium_perfringens_SM101:0.000000)0.000000:0.000000)0.953000:0.145185)0.171000:0.087512,(187932418_Clostridium_botulinum_B_str._Eklund:0.133307,150014995_Clostridium_beijerinckii_NCIMB_8052:0.067453)0.884000:0.076638)0.868000:0.068155)0.701000:0.018101,15896446_Clostridium_acetobutylicum_ATCC_824:0.171112)0.713000:0.032660,153952822_Clostridium_kluyveri_DSM_555:0.311961)0.248000:0.059431,(169824686_Finegoldia_magna_ATCC_29328:0.377424,19704027_Fusobacterium_nucleatum_subsp._nucl:0.655166)0.841000:0.157110)0.892000:0.090677)0.316000:0.053946,125975167_Clostridium_thermocellum_ATCC_27405:0.080264)0.936000:0.096709)0.770000:0.041312,167629403_Heliobacterium_modesticaldum_Ice1:0.208897)0.224000:0.031755)0.425000:0.014931,(134298050_Desulfotomaculum_reducens_MI-1:0.212320,(147676594_Pelotomaculum_thermopropionicum_SI:0.179344,(169830345_Candidatus_Desulforudis_audaxviator:0.279958,83589019_Moorella_thermoacetica_ATCC_39073:0.252786)0.436000:0.083867)0.291000:0.044734)0.921000:0.119469)0.600000:0.026771,78044326_Carboxydothermus_hydrogenoformans_Z:0.359420)0.000000:0.000000,((114565683_Syntrophomonas_wolfei_subsp._wolfei:0.336184,161529033_Nitrosopumilus_maritimus_SCM1:0.445000)0.000000:0.000000,(15639964_Treponema_pallidum_subsp._pallidum_:0.332922,42528231_Treponema_denticola_ATCC_35405:0.078921)1.000000:0.337756)0.863000:0.051969)0.749000:0.036537,89892963_Desulfitobacterium_hafniense_Y51:0.205615)0.804000:0.076562,((((((124025154_Prochlorococcus_marinus_str._NATL1A:0.011342,72383560_Prochlorococcus_marinus_str._NATL2A:0.000000)0.982000:0.207101,((33861565_Prochlorococcus_marinus_subsp._past:0.033990,123966327_Prochlorococcus_marinus_str._MIT_95:0.042711)0.890000:0.053738,(((78779403_Prochlorococcus_marinus_str._MIT_93:0.011822,123968631_Prochlorococcus_marinus_str._AS9601:0.011859)0.000000:0.000000,157413462_Prochlorococcus_marinus_str._MIT_92:0.048580)0.000000:0.000000,126696436_Prochlorococcus_marinus_str._MIT_93:0.012039)0.811000:0.033203)0.986000:0.188313)0.615000:0.128385,((113954689_Synechococcus_sp._CC9311:0.094471,148238900_Synechococcus_sp._WH_7803:0.084257)0.778000:0.024705,(((33865189_Synechococcus_sp._WH_8102:0.000000,78213546_Synechococcus_sp._CC9605:0.125775)0.444000:0.036635,148241561_Synechococcus_sp._RCC307:0.090218)0.819000:0.045351,(33862473_Prochlorococcus_marinus_str._MIT_93:0.023632,124023850_Prochlorococcus_marinus_str._MIT_93:0.000000)0.979000:0.125399)0.649000:0.039236)0.793000:0.030959)0.001000:0.000000,78184219_Synechococcus_sp._CC9902:0.070137)0.861000:0.125462,(((22298534_Thermosynechococcus_elongatus_BP-1:0.035058,(((75906868_Anabaena_variabilis_ATCC_29413:0.000000,17228722_Nostoc_sp._PCC_7120:0.000000)0.903000:0.053176,158334547_Acaryochloris_marina_MBIC11017:0.103732)0.741000:0.020604,((((172037594_Cyanothece_sp._ATCC_51142:0.071262,170077562_Synechococcus_sp._PCC_7002:0.047758)0.695000:0.026408,16331567_Synechocystis_sp._PCC_6803:0.047317)0.586000:0.021918,166364397_Microcystis_aeruginosa_NIES-843:0.141678)0.397000:0.038069,113475058_Trichodesmium_erythraeum_IMS101:0.035505)0.748000:0.036843)0.790000:0.048752)0.877000:0.059956,37520616_Gloeobacter_violaceus_PCC_7421:0.148511)0.503000:0.044373,(86606306_Synechococcus_sp._JA-3-3Ab:0.025703,86609094_Synechococcus_sp._JA-2-3Ba:0.040607)0.881000:0.087014)0.963000:0.208552)0.768000:0.079885,(56751238_Synechococcus_elongatus_PCC_6301:0.000000,81299094_Synechococcus_elongatus_PCC_7942:0.000000)0.997000:0.355402)0.971000:0.215457)0.539000:0.061486,(((((21227445_Methanosarcina_mazei_Go1:0.128022,20088934_Methanosarcina_acetivorans_C2A:0.036613)0.800000:0.099569,73668536_Methanosarcina_barkeri_str._Fusaro:0.106104)0.941000:0.180758,91774082_Methanococcoides_burtonii_DSM_6242:0.236296)0.897000:0.174750,162452011_Sorangium_cellulosum_So_ce_56:0.576450)0.756000:0.090928,((148361172_Legionella_pneumophila_str._Corby:0.024721,52843056_Legionella_pneumophila_subsp._pneum:0.000000)0.282000:0.024368,(54295685_Legionella_pneumophila_str._Lens:0.000000,54298852_Legionella_pneumophila_str._Paris:0.011852)0.002000:0.000000)1.000000:1.013365)0.696000:0.112984)0.729000:0.105522,(((148655022_Roseiflexus_sp._RS-1:0.008900,156740075_Roseiflexus_castenholzii_DSM_13941:0.040525)0.946000:0.095469,163845808_Chloroflexus_aurantiacus_J-10-fl:0.134063)0.844000:0.078998,159897989_Herpetosiphon_aurantiacus_ATCC_2377:0.220760)0.973000:0.244946)0.694000:0.134668,((((((71908499_Dechloromonas_aromatica_RCB:0.413787,183220020_Leptospira_biflexa_serovar_Patoc_st:0.280143)0.065000:0.056057,((121604209_Polaromonas_naphthalenivorans_CJ2:0.053032,91789280_Polaromonas_sp._JS666:0.109943)0.392000:0.077933,(89901795_Rhodoferax_ferrireducens_T118:0.108017,(121595495_Acidovorax_sp._JS42:0.000000,120609942_Acidovorax_avenae_subsp._citrulli_A:0.116276)0.938000:0.091861)0.375000:0.059090)0.924000:0.138976)0.845000:0.074477,((((34497784_Chromobacterium_violaceum_ATCC_1247:0.174031,((161869911_Neisseria_meningitidis_053442:0.000000,(121634803_Neisseria_meningitidis_FAM18:0.000000,15676890_Neisseria_meningitidis_MC58:0.000000)0.000000:0.000000)0.834000:0.012281,(15794151_Neisseria_meningitidis_Z2491:0.000000,59801293_Neisseria_gonorrhoeae_FA_1090:0.012345)0.002000:0.000000)0.999000:0.462344)0.938000:0.158242,(((((((148548985_Pseudomonas_putida_F1:0.012583,((116051125_Pseudomonas_aeruginosa_UCBPP-PA14:0.000000,15598325_Pseudomonas_aeruginosa_PAO1:0.000000)0.760000:0.013745,152987650_Pseudomonas_aeruginosa_PA7:0.025857)1.000000:0.149901)0.000000:0.000000,(26988707_Pseudomonas_putida_KT2440:0.000000,(167032522_Pseudomonas_putida_GB-1:0.000000,170720730_Pseudomonas_putida_W619:0.000000)0.000000:0.000000)0.513000:0.000000)0.878000:0.025929,104780807_Pseudomonas_entomophila_L48:0.013118)0.850000:0.035724,(77458109_Pseudomonas_fluorescens_PfO-1:0.012249,70729433_Pseudomonas_fluorescens_Pf-5:0.000000)0.954000:0.081235)0.356000:0.021046,(71734038_Pseudomonas_syringae_pv._phaseolico:0.012673,(66045219_Pseudomonas_syringae_pv._syringae_B:0.000000,28869372_Pseudomonas_syringae_pv._tomato_str:0.012774)0.001000:0.000000)0.986000:0.103973)0.736000:0.019427,146307749_Pseudomonas_mendocina_ymp:0.130577)0.537000:0.038544,146282133_Pseudomonas_stutzeri_A1501:0.102291)0.984000:0.191030)0.750000:0.043891,(92112823_Chromohalobacter_salexigens_DSM_304:0.425732,(90020951_Saccharophagus_degradans_2-40:0.222175,42522835_Bdellovibrio_bacteriovorus_HD100:0.499669)0.853000:0.122694)0.255000:0.060369)0.938000:0.111323,(110835023_Alcanivorax_borkumensis_SK2:0.233813,(((126640847_Acinetobacter_baumannii_ATCC_17978:0.000000,(169797018_Acinetobacter_baumannii:0.000000,169634141_Acinetobacter_baumannii:0.000000)0.533000:0.000000)0.737000:0.025310,50084050_Acinetobacter_sp._ADP1:0.025092)0.971000:0.234576,((148654121_Psychrobacter_sp._PRwf-1:0.187078,71066558_Psychrobacter_arcticus_273-4:0.008327)0.535000:0.054104,93007131_Psychrobacter_cryohalolentis_K5:0.000000)0.993000:0.262573)0.466000:0.079738)0.852000:0.084570)0.774000:0.056615)0.877000:0.099827,(((((117620179_Aeromonas_hydrophila_subsp._hydroph:0.022793,145299064_Aeromonas_salmonicida_subsp._salmon:0.049102)0.991000:0.247090,((170726139_Shewanella_woodyi_ATCC_51908:0.064011,127513170_Shewanella_loihica_PV-4:0.147222)0.259000:0.057799,157375994_Shewanella_sediminis_HAW-EB3:0.056484)0.993000:0.283187)0.763000:0.042937,71278711_Colwellia_psychrerythraea_34H:0.182445)0.927000:0.107046,(((91793740_Shewanella_denitrificans_OS217:0.092997,(((24373569_Shewanella_oneidensis_MR-1:0.000000,(((114047827_Shewanella_sp._MR-7:0.000000,113970596_Shewanella_sp._MR-4:0.000000)0.844000:0.012255,117920895_Shewanella_sp._ANA-3:0.000000)0.768000:0.011890,(((153001139_Shewanella_baltica_OS185:0.000000,126174794_Shewanella_baltica_OS155:0.000000)0.791000:0.014495,160875809_Shewanella_baltica_OS195:0.035709)0.938000:0.052149,(120598516_Shewanella_sp._W3-18-1:0.000000,146293405_Shewanella_putrefaciens_CN-32:0.000000)0.503000:0.000000)0.945000:0.039057)0.789000:0.012930)0.893000:0.052198,119774440_Shewanella_amazonensis_SB2B:0.115541)0.000000:0.000000,(157961327_Shewanella_pealeana_ATCC_700345:0.012481,167623514_Shewanella_halifaxensis_HAW-EB4:0.037019)0.987000:0.103310)0.870000:0.052685)0.750000:0.017523,114563584_Shewanella_frigidimarina_NCIMB_400:0.051566)0.995000:0.200381,((52425959_Mannheimia_succiniciproducens_MBEL5:0.046949,((((15603745_Pasteurella_multocida_subsp._multoc:0.064720,(16272228_Haemophilus_influenzae_Rd_KW20:0.025626,148825450_Haemophilus_influenzae_PittEE:0.000000)0.930000:0.081416)0.848000:0.032922,(113461433_Haemophilus_somnus_129PT:0.000000,170718461_Haemophilus_somnus_2336:0.000000)0.879000:0.029308)0.772000:0.029397,152978301_Actinobacillus_succinogenes_130Z:0.207264)0.738000:0.048630,((((((((((((((((((((110806117_Shigella_flexneri_5_str._8401:0.012385,(56480050_Shigella_flexneri_2a_str._301:0.000000,30063584_Shigella_flexneri_2a_str._2457T:0.000000)0.454000:0.000000)0.843000:0.012191,157157351_Escherichia_coli_E24377A:0.000000)0.000000:0.000000,117624342_Escherichia_coli_APEC_O1:0.000000)0.000000:0.000000,110642349_Escherichia_coli_536:0.000000)0.000000:0.000000,91211426_Escherichia_coli_UTI89:0.000000)0.000000:0.000000,26248520_Escherichia_coli_CFT073:0.000000)0.000000:0.000000,170081763_Escherichia_coli_str._K-12_substr._:0.000000)0.000000:0.000000,170019543_Escherichia_coli_ATCC_8739:0.000000)0.000000:0.000000,157161621_Escherichia_coli_HS:0.000000)0.000000:0.000000,16130078_Escherichia_coli_str._K-12_substr._:0.000000)0.000000:0.000000,89108957_Escherichia_coli_W3110:0.000000)0.450000:0.000000,74312663_Shigella_sonnei_Ss046:0.012190)0.000000:0.000000,170680883_Escherichia_coli_SECEC_SMS-3-5:0.024580)0.778000:0.011720,(15832280_Escherichia_coli_O157_H7_str._Sakai:0.000000,15802690_Escherichia_coli_O157_H7_EDL933:0.000000)0.765000:0.012735)0.852000:0.032845,(56412912_Salmonella_enterica_subsp._enterica:0.000000,((((62180761_Salmonella_enterica_subsp._enterica:0.000000,161613134_Salmonella_enterica_subsp._enterica:0.000000)0.000000:0.000000,29141188_Salmonella_enterica_subsp._enterica:0.000000)0.000000:0.000000,16761116_Salmonella_enterica_subsp._enterica:0.000000)0.551000:0.000000,16765504_Salmonella_typhimurium_LT2:0.012238)0.481000:0.012335)0.968000:0.075177)0.825000:0.032786,157144926_Citrobacter_koseri_ATCC_BAA-895:0.012524)0.929000:0.047371,146312384_Enterobacter_sp._638:0.110086)0.704000:0.016500,(((50121723_Erwinia_carotovora_subsp._atrosepti:0.037858,(157369580_Serratia_proteamaculans_568:0.017336,(((22126892_Yersinia_pestis_KIM:0.000000,(45440801_Yersinia_pestis_biovar_Microtus_str:0.000000,(51595560_Yersinia_pseudotuberculosis_IP_3295:0.000000,(108812963_Yersinia_pestis_Nepal516:0.000000,(108806882_Yersinia_pestis_Antiqua:0.000000,(145599791_Yersinia_pestis_Pestoides_F:0.000000,(162420578_Yersinia_pestis_Angola:0.000000,170025109_Yersinia_pseudotuberculosis_YPIII:0.000000)0.000000:0.000000)0.000000:0.000000)0.000000:0.000000)0.000000:0.000000)0.000000:0.000000)0.000000:0.000000)0.000000:0.000000,(16121470_Yersinia_pestis_CO92:0.000000,153950443_Yersinia_pseudotuberculosis_IP_3175:0.000000)0.000000:0.000000)0.835000:0.012237,123443101_Yersinia_enterocolitica_subsp._ente:0.000000)0.916000:0.047383)0.851000:0.024522)0.875000:0.026535,(156933286_Enterobacter_sakazakii_ATCC_BAA-894:0.066133,161502677_Salmonella_enterica_subsp._arizonae:0.066213)0.852000:0.026574)0.658000:0.012203,152971120_Klebsiella_pneumoniae_subsp._pneumo:0.064298)0.708000:0.013208)0.940000:0.078830,37525463_Photorhabdus_luminescens_subsp._lau:0.039811)0.945000:0.121306,((126207791_Actinobacillus_pleuropneumoniae_L20:0.011786,165975764_Actinobacillus_pleuropneumoniae_ser:0.000000)0.853000:0.062537,33152782_Haemophilus_ducreyi_35000HP:0.162670)0.911000:0.088138)0.955000:0.125326)0.220000:0.039491)0.997000:0.289079,(((((37680310_Vibrio_vulnificus_YJ016:0.000000,27365554_Vibrio_vulnificus_CMCP6:0.000000)0.548000:0.000000,15641118_Vibrio_cholerae_O1_biovar_eltor_str:0.049978)0.918000:0.083835,(156975206_Vibrio_harveyi_ATCC_BAA-1116:0.023549,28898849_Vibrio_parahaemolyticus_RIMD_221063:0.012662)0.410000:0.055132)0.961000:0.146648,59712245_Vibrio_fischeri_ES114:0.035818)0.845000:0.107944,54309774_Photobacterium_profundum_SS9:0.262032)0.864000:0.110314)0.913000:0.105929)0.000000:0.000015)0.491000:0.116348,119945939_Psychromonas_ingrahamii_37:0.248709)0.075000:0.070161)0.869000:0.160561,152997627_Marinomonas_sp._MWYL1:0.493321)0.943000:0.318048,46447213_Candidatus_Protochlamydia_amoebophi:0.356320)0.886000:0.251212)0.963000:0.467983,78221481_Geobacter_metallireducens_GS-15:0.425974)0.999000:1.189585,75908388_Anabaena_variabilis_ATCC_29413:0.000000,17232390_Nostoc_sp._PCC_7120:0.000000);
