# Supplementary material for: Genome-wide phylogenetic analysis of the pathogenic potential of Vibrio furnissii
Source: Front Microbiol. 2014 Aug 21;5:435. doi: 10.3389/fmicb.2014.00435 (PMC4139957; doi:10.3389/fmicb.2014.00435)
Supplement: Supplementary file 1 [file DataSheet1.ZIP › all_vfu_trees/VfuA00072.afa-gb-o.phylip_phyml_tree.txt]

(((((((((((((((((89110021_Escherichia_coli_W3110:0.000000,16131149_Escherichia_coli_str._K-12_substr._:0.000000)0.000000:0.000000,37527936_Photorhabdus_luminescens_subsp._lau:0.000000)0.000000:0.000000,((15803795_Escherichia_coli_O157_H7_EDL933:0.000000,15833387_Escherichia_coli_O157_H7_str._Sakai:0.000000)0.000000:0.000000,((16766680_Salmonella_typhimurium_LT2:0.000000,(29143633_Salmonella_enterica_subsp._enterica:0.000000,30064592_Shigella_flexneri_2a_str._2457T:0.000000)0.000000:0.000000)0.000000:0.000000,((16762144_Salmonella_enterica_subsp._enterica:0.000000,(170082789_Escherichia_coli_str._K-12_substr._:0.000000,170682316_Escherichia_coli_SECEC_SMS-3-5:0.000000)0.000000:0.000000)0.000000:0.000000,(24114546_Shigella_flexneri_2a_str._301:0.000000,26249853_Escherichia_coli_CFT073:0.000000)0.000000:0.000000)0.000000:0.000000)0.000000:0.000000)0.000000:0.000000)0.000000:0.000000,((74313790_Shigella_sonnei_Ss046:0.000000,82778570_Shigella_dysenteriae_Sd197:0.000000)0.000000:0.000000,((82545632_Shigella_boydii_Sb227:0.000000,91212692_Escherichia_coli_UTI89:0.000000)0.000000:0.000000,((110643505_Escherichia_coli_536:0.000000,110807121_Shigella_flexneri_5_str._8401:0.000000)0.000000:0.000000,((117625552_Escherichia_coli_APEC_O1:0.000000,152972183_Klebsiella_pneumoniae_subsp._pneumo:0.000000)0.000000:0.000000,((156935781_Enterobacter_sakazakii_ATCC_BAA-894:0.000000,157148840_Citrobacter_koseri_ATCC_BAA-895:0.000000)0.000000:0.000000,((157162742_Escherichia_coli_HS:0.000000,157158082_Escherichia_coli_E24377A:0.000000)0.000000:0.000000,((157372657_Serratia_proteamaculans_568:0.000000,161506058_Salmonella_enterica_subsp._arizonae:0.000000)0.000000:0.000000,(161616410_Salmonella_enterica_subsp._enterica:0.000000,170018496_Escherichia_coli_ATCC_8739:0.000000)0.000000:0.000000)0.000000:0.000000)0.000000:0.000000)0.000000:0.000000)0.000000:0.000000)0.000000:0.000000)0.000000:0.000000)0.000000:0.000000)0.000000:0.000000,(56415312_Salmonella_enterica_subsp._enterica:0.000000,62181893_Salmonella_enterica_subsp._enterica:0.000000)0.000000:0.000000)0.000000:0.000000,187732940_Shigella_boydii_CDC_3083-94:0.000000)0.000000:0.000000,((((((((((((146313334_Enterobacter_sp._638:0.000000,170022703_Yersinia_pseudotuberculosis_YPIII:0.000000)0.000000:0.000000,162421477_Yersinia_pestis_Angola:0.000000)0.000000:0.000000,153950936_Yersinia_pseudotuberculosis_IP_3175:0.000000)0.000000:0.000000,145597576_Yersinia_pestis_Pestoides_F:0.000000)0.000000:0.000000,123443998_Yersinia_enterocolitica_subsp._ente:0.000000)0.000000:0.000000,108809657_Yersinia_pestis_Antiqua:0.000000)0.000000:0.000000,108813678_Yersinia_pestis_Nepal516:0.000000)0.000000:0.000000,51597868_Yersinia_pseudotuberculosis_IP_3295:0.000000)0.000000:0.000000,45443622_Yersinia_pestis_biovar_Microtus_str:0.000000)0.000000:0.000000,22124134_Yersinia_pestis_KIM:0.000000)0.000000:0.000000,16123796_Yersinia_pestis_CO92:0.000000)0.482000:0.000000,50119215_Erwinia_carotovora_subsp._atrosepti:0.012365)0.811000:0.012136)0.901000:0.012042,85058128_Sodalis_glossinidius_str._morsitans:0.000000)0.912000:0.038938,(((54310477_Photobacterium_profundum_SS9:0.008736,(((37681323_Vibrio_vulnificus_YJ016:0.000000,(28899659_Vibrio_parahaemolyticus_RIMD_221063:0.000000,(27364633_Vibrio_vulnificus_CMCP6:0.000000,15640318_Vibrio_cholerae_O1_biovar_eltor_str:0.000000)0.000000:0.000000)0.000000:0.000000)0.000000:0.000000,(156972543_Vibrio_harveyi_ATCC_BAA-1116:0.000000,147674113_Vibrio_cholerae_O395:0.000000)0.000000:0.000000)0.450000:0.000000,XX_VfuA00072_:0.036127)0.896000:0.024040)0.770000:0.016296,59712998_Vibrio_fischeri_ES114:0.049462)0.781000:0.027068,(15617004_Buchnera_aphidicola_str._APS:0.166461,21672661_Buchnera_aphidicola_str._Sg:0.271542)0.952000:0.169026)0.742000:0.022192)0.736000:0.033206,((((113460709_Haemophilus_somnus_129PT:0.000000,(170717875_Haemophilus_somnus_2336:0.000000,52424586_Mannheimia_succiniciproducens_MBEL5:0.000000)0.000000:0.000000)0.000000:0.000000,15602951_Pasteurella_multocida_subsp._multoc:0.023869)0.753000:0.011317,((68249565_Haemophilus_influenzae_86-028NP:0.000000,16272918_Haemophilus_influenzae_Rd_KW20:0.000000)0.000000:0.000000,(148826372_Haemophilus_influenzae_PittEE:0.000000,148828155_Haemophilus_influenzae_PittGG:0.000000)0.000000:0.000000)0.912000:0.025548)0.601000:0.006461,(152978327_Actinobacillus_succinogenes_130Z:0.075125,(126207678_Actinobacillus_pleuropneumoniae_L20:0.000000,(165975646_Actinobacillus_pleuropneumoniae_ser:0.000000,33151669_Haemophilus_ducreyi_35000HP:0.000000)0.000000:0.000000)0.990000:0.142640)0.853000:0.067136)0.818000:0.069088)0.405000:0.043777,(117617872_Aeromonas_hydrophila_subsp._hydroph:0.000000,145297863_Aeromonas_salmonicida_subsp._salmon:0.000000)0.997000:0.194590)0.253000:0.032948,((56461389_Idiomarina_loihiensis_L2TR:0.169101,(77359312_Pseudoalteromonas_haloplanktis_TAC1:0.150481,71282098_Colwellia_psychrerythraea_34H:0.265253)0.796000:0.092634)0.237000:0.028708,109896600_Pseudoalteromonas_atlantica_T6c:0.264488)0.936000:0.128124)0.739000:0.091317,119946822_Psychromonas_ingrahamii_37:0.098826)0.997000:0.288727,(91791808_Shewanella_denitrificans_OS217:0.000000,114561640_Shewanella_frigidimarina_NCIMB_400:0.012078)0.711000:0.018912)0.645000:0.005974,(((24371989_Shewanella_oneidensis_MR-1:0.000000,(153002468_Shewanella_baltica_OS185:0.000000,160877185_Shewanella_baltica_OS195:0.000000)0.000000:0.000000)0.000000:0.000000,((113968743_Shewanella_sp._MR-4:0.000000,114049113_Shewanella_sp._MR-7:0.000000)0.000000:0.000000,((117918855_Shewanella_sp._ANA-3:0.000000,120597326_Shewanella_sp._W3-18-1:0.000000)0.000000:0.000000,(126176130_Shewanella_baltica_OS155:0.000000,146294529_Shewanella_putrefaciens_CN-32:0.000000)0.000000:0.000000)0.000000:0.000000)0.000000:0.000000)0.000000:0.000000,119776358_Shewanella_amazonensis_SB2B:0.024499)0.000000:0.000000)0.909000:0.024203,((157377251_Shewanella_sediminis_HAW-EB3:0.000000,170724870_Shewanella_woodyi_ATCC_51908:0.000000)0.000000:0.000000,127511263_Shewanella_loihica_PV-4:0.012186)0.099000:0.000000)0.917000:0.024488,157960218_Shewanella_pealeana_ATCC_700345:0.000000,167625807_Shewanella_halifaxensis_HAW-EB4:0.000000);
