# Supplementary material for: Genome-wide phylogenetic analysis of the pathogenic potential of Vibrio furnissii
Source: Front Microbiol. 2014 Aug 21;5:435. doi: 10.3389/fmicb.2014.00435 (PMC4139957; doi:10.3389/fmicb.2014.00435)
Supplement: Supplementary file 1 [file DataSheet1.ZIP › all_vfu_trees/VfuA00073.afa-gb-o.phylip_phyml_tree.txt]

((((((((((((((((((((((((((70730480_Pseudomonas_fluorescens_Pf-5:0.000000,146307201_Pseudomonas_mendocina_ymp:0.000000)0.743000:0.050604,((54302045_Photobacterium_profundum_SS9:0.323069,(77458826_Pseudomonas_fluorescens_PfO-1:0.000000,((71737388_Pseudomonas_syringae_pv._phaseolico:0.000000,28870854_Pseudomonas_syringae_pv._tomato_str:0.000000)0.921000:0.037013,66045021_Pseudomonas_syringae_pv._syringae_B:0.007345)0.912000:0.035616)0.000000:0.000000)0.789000:0.040422,((26989580_Pseudomonas_putida_KT2440:0.000000,(148548042_Pseudomonas_putida_F1:0.000000,(167033919_Pseudomonas_putida_GB-1:0.000000,170721930_Pseudomonas_putida_W619:0.040627)0.000000:0.000000)0.000000:0.000000)0.848000:0.040425,104782002_Pseudomonas_entomophila_L48:0.000000)0.780000:0.041083)0.001000:0.000000)0.923000:0.198247,((((117620938_Aeromonas_hydrophila_subsp._hydroph:0.000000,145300089_Aeromonas_salmonicida_subsp._salmon:0.000000)0.966000:0.253269,54308182_Photobacterium_profundum_SS9:0.000000)0.936000:0.204160,70732369_Pseudomonas_fluorescens_Pf-5:0.016923)0.775000:0.134562,71278287_Colwellia_psychrerythraea_34H:0.000000)0.786000:0.063382)0.628000:0.025225,(117619093_Aeromonas_hydrophila_subsp._hydroph:0.295771,(((((156977526_Vibrio_harveyi_ATCC_BAA-1116:0.000000,28900366_Vibrio_parahaemolyticus_RIMD_221063:0.000000)0.000000:0.000000,(27367966_Vibrio_vulnificus_CMCP6:0.000000,37676097_Vibrio_vulnificus_YJ016:0.000000)0.000000:0.000000)0.502000:0.000000,(((37676094_Vibrio_vulnificus_YJ016:0.000000,27367965_Vibrio_vulnificus_CMCP6:0.000000)0.775000:0.022127,(((((15642160_Vibrio_cholerae_O1_biovar_eltor_str:0.000000,147673902_Vibrio_cholerae_O395:0.000000)0.000000:0.000000,15601677_Vibrio_cholerae_O1_biovar_eltor_str:0.000000)0.000000:0.000000,147672377_Vibrio_cholerae_O395:0.000000)0.471000:0.000000,(((120598705_Shewanella_sp._W3-18-1:0.000000,146293217_Shewanella_putrefaciens_CN-32:0.000000)0.869000:0.037127,126174577_Shewanella_baltica_OS155:0.000000)0.785000:0.037779,54308659_Photobacterium_profundum_SS9:0.041519)0.814000:0.037549)0.005000:0.000000,15640538_Vibrio_cholerae_O1_biovar_eltor_str:0.254994)0.786000:0.026577)0.801000:0.068498,37680570_Vibrio_vulnificus_YJ016:0.121074)0.000000:0.000000)0.895000:0.088528,((90019730_Saccharophagus_degradans_2-40:0.045042,91793591_Shewanella_denitrificans_OS217:0.126196)0.759000:0.041850,(((170725172_Shewanella_woodyi_ATCC_51908:0.037093,((113971330_Shewanella_sp._MR-4:0.000000,(120599940_Shewanella_sp._W3-18-1:0.000000,(146292124_Shewanella_putrefaciens_CN-32:0.000000,50261353_Shewanella_oneidensis_MR-1:0.000000)0.000000:0.000000)0.000000:0.000000)0.000000:0.000000,((114048567_Shewanella_sp._MR-7:0.000000,(152999618_Shewanella_baltica_OS185:0.000000,126173259_Shewanella_baltica_OS155:0.000000)0.000000:0.000000)0.000000:0.000000,(117921611_Shewanella_sp._ANA-3:0.000000,160874237_Shewanella_baltica_OS195:0.000000)0.000000:0.000000)0.000000:0.000000)0.904000:0.078866)0.001000:0.000000,119775739_Shewanella_amazonensis_SB2B:0.079906)0.000000:0.000000,157376837_Shewanella_sediminis_HAW-EB3:0.000000)0.745000:0.046216)0.002000:0.000000)0.650000:0.024832,((28899601_Vibrio_parahaemolyticus_RIMD_221063:0.087061,(((((37676622_Vibrio_vulnificus_YJ016:0.000000,27366840_Vibrio_vulnificus_CMCP6:0.000000)0.456000:0.000000,(15601820_Vibrio_cholerae_O1_biovar_eltor_str:0.000000,147672108_Vibrio_cholerae_O395:0.000000)0.814000:0.038595)0.856000:0.084029,152995000_Marinomonas_sp._MWYL1:0.144754)0.332000:0.028968,(27366841_Vibrio_vulnificus_CMCP6:0.000000,37676623_Vibrio_vulnificus_YJ016:0.000000)0.798000:0.072558)0.641000:0.011596,117619744_Aeromonas_hydrophila_subsp._hydroph:0.041314)0.003000:0.000000)0.857000:0.085716,((167625493_Shewanella_halifaxensis_HAW-EB4:0.000000,(157963306_Shewanella_pealeana_ATCC_700345:0.000000,167625492_Shewanella_halifaxensis_HAW-EB4:0.000000)0.000000:0.000000)0.829000:0.041124,157963305_Shewanella_pealeana_ATCC_700345:0.000000)0.764000:0.051160)0.882000:0.139876)0.848000:0.101531)0.000000:0.000000)0.782000:0.041074,((((((146291725_Shewanella_putrefaciens_CN-32:0.000000,(120600343_Shewanella_sp._W3-18-1:0.000000,117922047_Shewanella_sp._ANA-3:0.000000)0.000000:0.000000)0.726000:0.009718,24375540_Shewanella_oneidensis_MR-1:0.028509)0.925000:0.039040,((146283427_Pseudomonas_stutzeri_A1501:0.000000,77456678_Pseudomonas_fluorescens_PfO-1:0.038597)0.644000:0.037714,((((148545597_Pseudomonas_putida_F1:0.000000,(26987062_Pseudomonas_putida_KT2440:0.000000,167031361_Pseudomonas_putida_GB-1:0.000000)0.000000:0.000000)0.850000:0.041053,(170724044_Pseudomonas_putida_W619:0.000000,104784077_Pseudomonas_entomophila_L48:0.000000)0.475000:0.000000)0.884000:0.120603,70733997_Pseudomonas_fluorescens_Pf-5:0.000000)0.498000:0.038495,146305769_Pseudomonas_mendocina_ymp:0.000000)0.000000:0.000000)0.908000:0.075590)0.002000:0.000000,(((152999089_Shewanella_baltica_OS185:0.000000,(160873685_Shewanella_baltica_OS195:0.000000,126175966_Shewanella_baltica_OS155:0.000000)0.000000:0.000000)0.947000:0.084563,157377593_Shewanella_sediminis_HAW-EB3:0.000000)0.003000:0.000000,(90021961_Saccharophagus_degradans_2-40:0.067689,170727158_Shewanella_woodyi_ATCC_51908:0.167050)0.799000:0.083768)0.801000:0.038877)0.852000:0.038443,146282464_Pseudomonas_stutzeri_A1501:0.084856)0.000000:0.000000,(((((147674450_Vibrio_cholerae_O395:0.000000,15640311_Vibrio_cholerae_O1_biovar_eltor_str:0.000000)0.871000:0.036772,XX_VfuA00073_:0.000000)0.862000:0.120897,((119774789_Shewanella_amazonensis_SB2B:0.000000,((127512796_Shewanella_loihica_PV-4:0.000000,(167624228_Shewanella_halifaxensis_HAW-EB4:0.037888,((117920697_Shewanella_sp._ANA-3:0.000000,(24373793_Shewanella_oneidensis_MR-1:0.000000,(120598711_Shewanella_sp._W3-18-1:0.000000,146293212_Shewanella_putrefaciens_CN-32:0.000000)0.000000:0.000000)0.000000:0.000000)0.000000:0.000000,(113970105_Shewanella_sp._MR-4:0.000000,114047344_Shewanella_sp._MR-7:0.000000)0.000000:0.000000)0.462000:0.000000)0.473000:0.037981)0.000000:0.000000,((170726545_Shewanella_woodyi_ATCC_51908:0.000000,(157375549_Shewanella_sediminis_HAW-EB3:0.000000,(153000867_Shewanella_baltica_OS185:0.000000,(160875575_Shewanella_baltica_OS195:0.000000,126174571_Shewanella_baltica_OS155:0.000000)0.000000:0.000000)0.845000:0.037892)0.369000:0.037669)0.792000:0.037241,157961818_Shewanella_pealeana_ATCC_700345:0.039571)0.761000:0.041133)0.454000:0.046434)0.773000:0.044165,114562945_Shewanella_frigidimarina_NCIMB_400:0.085561)0.811000:0.124385)0.774000:0.041779,71281232_Colwellia_psychrerythraea_34H:0.037806)0.873000:0.102459,((((37681324_Vibrio_vulnificus_YJ016:0.000000,27364632_Vibrio_vulnificus_CMCP6:0.000000)0.890000:0.142089,83644586_Hahella_chejuensis_KCTC_2396:0.049591)0.365000:0.043741,(145298814_Aeromonas_salmonicida_subsp._salmon:0.080546,(157376959_Shewanella_sediminis_HAW-EB3:0.090968,(117620665_Aeromonas_hydrophila_subsp._hydroph:0.039351,145297330_Aeromonas_salmonicida_subsp._salmon:0.000000)0.882000:0.087269)0.752000:0.057246)0.638000:0.017414)0.757000:0.051854,((77361303_Pseudoalteromonas_haloplanktis_TAC1:0.000000,(59713860_Vibrio_fischeri_ES114:0.141200,83644767_Hahella_chejuensis_KCTC_2396:0.131286)0.152000:0.109612)0.880000:0.129429,((27365130_Vibrio_vulnificus_CMCP6:0.000000,37680819_Vibrio_vulnificus_YJ016:0.000000)0.899000:0.089370,(15641261_Vibrio_cholerae_O1_biovar_eltor_str:0.000000,147675614_Vibrio_cholerae_O395:0.000000)0.828000:0.075021)0.735000:0.052733)0.782000:0.069398)0.745000:0.052405)0.735000:0.038568)0.000000:0.000000)0.000000:0.000000,(((114563110_Shewanella_frigidimarina_NCIMB_400:0.073007,((114046465_Shewanella_sp._MR-7:0.000000,113969268_Shewanella_sp._MR-4:0.000000)0.000000:0.000000,((117919372_Shewanella_sp._ANA-3:0.000000,153001964_Shewanella_baltica_OS185:0.000000)0.000000:0.000000,((160876685_Shewanella_baltica_OS195:0.000000,126173153_Shewanella_baltica_OS155:0.000000)0.000000:0.000000,(120600046_Shewanella_sp._W3-18-1:0.000000,146292029_Shewanella_putrefaciens_CN-32:0.000000)0.000000:0.000000)0.000000:0.000000)0.000000:0.000000)0.772000:0.064933)0.811000:0.076944,((170727909_Shewanella_woodyi_ATCC_51908:0.147098,120555700_Marinobacter_aquaeolei_VT8:0.139664)0.003000:0.000000,119773904_Shewanella_amazonensis_SB2B:0.037681)0.001000:0.000000)0.891000:0.077044,157964007_Shewanella_pealeana_ATCC_700345:0.000000)0.808000:0.038342)0.466000:0.036282,((146307672_Pseudomonas_mendocina_ymp:0.000000,((146280693_Pseudomonas_stutzeri_A1501:0.040101,(15598116_Pseudomonas_aeruginosa_PAO1:0.000000,152984300_Pseudomonas_aeruginosa_PA7:0.000000)0.479000:0.000000)0.528000:0.039472,116050922_Pseudomonas_aeruginosa_UCBPP-PA14:0.000000)0.845000:0.087039)0.718000:0.161611,((117621406_Aeromonas_hydrophila_subsp._hydroph:0.000000,145297817_Aeromonas_salmonicida_subsp._salmon:0.000000)0.936000:0.266745,(127513229_Shewanella_loihica_PV-4:0.000000,(157376388_Shewanella_sediminis_HAW-EB3:0.398174,((152999720_Shewanella_baltica_OS185:0.000000,160874339_Shewanella_baltica_OS195:0.000000)0.451000:0.000000,91792271_Shewanella_denitrificans_OS217:0.077934)0.000000:0.000000)0.605000:0.186600)0.591000:0.070563)0.932000:0.313722)0.001000:0.000000)0.001000:0.000000,((((37676573_Vibrio_vulnificus_YJ016:0.000000,27366798_Vibrio_vulnificus_CMCP6:0.000000)0.884000:0.042118,156976907_Vibrio_harveyi_ATCC_BAA-1116:0.000000)0.844000:0.074938,((((117621026_Aeromonas_hydrophila_subsp._hydroph:0.000000,145297678_Aeromonas_salmonicida_subsp._salmon:0.000000)0.473000:0.000000,(146293443_Shewanella_putrefaciens_CN-32:0.000000,120598478_Shewanella_sp._W3-18-1:0.000000)0.904000:0.036205)0.540000:0.035868,(160874908_Shewanella_baltica_OS195:0.000000,117920964_Shewanella_sp._ANA-3:0.000000)0.502000:0.000000)0.921000:0.133890,91794305_Shewanella_denitrificans_OS217:0.196559)0.000000:0.000000)0.862000:0.079624,(((109896848_Pseudoalteromonas_atlantica_T6c:0.061240,((((116052776_Pseudomonas_aeruginosa_UCBPP-PA14:0.000000,(15599829_Pseudomonas_aeruginosa_PAO1:0.000000,(152985612_Pseudomonas_aeruginosa_PA7:0.000000,(146308684_Pseudomonas_mendocina_ymp:0.000000,(77460936_Pseudomonas_fluorescens_PfO-1:0.000000,70732442_Pseudomonas_fluorescens_Pf-5:0.000000)0.000000:0.000000)0.000000:0.000000)0.000000:0.000000)0.000000:0.000000)0.822000:0.039117,104780126_Pseudomonas_entomophila_L48:0.000000)0.797000:0.043490,83646199_Hahella_chejuensis_KCTC_2396:0.128559)0.770000:0.059205,(126173182_Shewanella_baltica_OS155:0.000000,153001933_Shewanella_baltica_OS185:0.000000)0.945000:0.191030)0.662000:0.038650)0.739000:0.034678,152995614_Marinomonas_sp._MWYL1:0.040739)0.791000:0.040793,(28899403_Vibrio_parahaemolyticus_RIMD_221063:0.136465,(157374145_Shewanella_sediminis_HAW-EB3:0.038684,((((27367639_Vibrio_vulnificus_CMCP6:0.000000,37675751_Vibrio_vulnificus_YJ016:0.000000)0.943000:0.133120,54310281_Photobacterium_profundum_SS9:0.000000)0.771000:0.036922,(((((170729113_Shewanella_woodyi_ATCC_51908:0.023282,157377534_Shewanella_sediminis_HAW-EB3:0.029561)0.757000:0.038839,(127511019_Shewanella_loihica_PV-4:0.088570,119776654_Shewanella_amazonensis_SB2B:0.000000)0.744000:0.063855)0.753000:0.034270,((((152998828_Shewanella_baltica_OS185:0.000000,(113968615_Shewanella_sp._MR-4:0.000000,24375932_Shewanella_oneidensis_MR-1:0.000000)0.000000:0.000000)0.000000:0.000000,((160873409_Shewanella_baltica_OS195:0.000000,126172535_Shewanella_baltica_OS155:0.000000)0.000000:0.000000,((120597072_Shewanella_sp._W3-18-1:0.000000,146291494_Shewanella_putrefaciens_CN-32:0.000000)0.000000:0.000000,(117918729_Shewanella_sp._ANA-3:0.000000,114049237_Shewanella_sp._MR-7:0.000000)0.000000:0.000000)0.000000:0.000000)0.000000:0.000000)0.839000:0.045720,91791468_Shewanella_denitrificans_OS217:0.036906)0.000000:0.000000,114561268_Shewanella_frigidimarina_NCIMB_400:0.000000)0.002000:0.000000)0.793000:0.043508,54309188_Photobacterium_profundum_SS9:0.169079)0.770000:0.043023,(117619359_Aeromonas_hydrophila_subsp._hydroph:0.128815,((146292498_Shewanella_putrefaciens_CN-32:0.000000,120599504_Shewanella_sp._W3-18-1:0.000000)0.451000:0.000000,126173732_Shewanella_baltica_OS155:0.036026)0.817000:0.065430)0.766000:0.042422)0.754000:0.036131)0.883000:0.094747,(((15600946_Vibrio_cholerae_O1_biovar_eltor_str:0.000000,147671891_Vibrio_cholerae_O395:0.000000)0.932000:0.080696,28901304_Vibrio_parahaemolyticus_RIMD_221063:0.037774)0.000000:0.000000,((156976377_Vibrio_harveyi_ATCC_BAA-1116:0.000000,37676040_Vibrio_vulnificus_YJ016:0.000000)0.000000:0.000000,27367913_Vibrio_vulnificus_CMCP6:0.000000)0.864000:0.000000)0.000000:0.000000)0.843000:0.038594)0.000000:0.000000)0.672000:0.037615)0.732000:0.039421)0.733000:0.034967)0.016000:0.000000,((((((56460980_Idiomarina_loihiensis_L2TR:0.167549,((152994261_Marinomonas_sp._MWYL1:0.215941,117621362_Aeromonas_hydrophila_subsp._hydroph:0.045769)0.843000:0.104396,(91792074_Shewanella_denitrificans_OS217:0.040717,114562039_Shewanella_frigidimarina_NCIMB_400:0.000000)0.000000:0.000000)0.000000:0.079584)0.879000:0.105651,71282390_Colwellia_psychrerythraea_34H:0.000000)0.545000:0.003118,((114562025_Shewanella_frigidimarina_NCIMB_400:0.045299,54303417_Photobacterium_profundum_SS9:0.082211)0.512000:0.027241,114564165_Shewanella_frigidimarina_NCIMB_400:0.095681)0.868000:0.118082)0.688000:0.050935,((((113969290_Shewanella_sp._MR-4:0.000000,114046490_Shewanella_sp._MR-7:0.000000)0.000000:0.000000,((153001937_Shewanella_baltica_OS185:0.000000,(120600021_Shewanella_sp._W3-18-1:0.000000,(117919397_Shewanella_sp._ANA-3:0.000000,146292054_Shewanella_putrefaciens_CN-32:0.000000)0.000000:0.000000)0.000000:0.000000)0.000000:0.000000,(160876659_Shewanella_baltica_OS195:0.000000,(126173179_Shewanella_baltica_OS155:0.000000,119775660_Shewanella_amazonensis_SB2B:0.000000)0.000000:0.000000)0.000000:0.000000)0.000000:0.000000)0.858000:0.042101,170727938_Shewanella_woodyi_ATCC_51908:0.000000)0.854000:0.138937,71278766_Colwellia_psychrerythraea_34H:0.203013)0.663000:0.038616)0.843000:0.110087,(27363668_Vibrio_vulnificus_CMCP6:0.000000,(37679188_Vibrio_vulnificus_YJ016:0.000000,170728762_Shewanella_woodyi_ATCC_51908:0.000000)0.000000:0.000000)0.554000:0.000000)0.900000:0.080836,((((27363527_Vibrio_vulnificus_CMCP6:0.000000,37679272_Vibrio_vulnificus_YJ016:0.000000)0.436000:0.000000,(28897862_Vibrio_parahaemolyticus_RIMD_221063:0.029697,((170725671_Shewanella_woodyi_ATCC_51908:0.000000,119774079_Shewanella_amazonensis_SB2B:0.000000)0.946000:0.129539,(27366013_Vibrio_vulnificus_CMCP6:0.000000,(156974042_Vibrio_harveyi_ATCC_BAA-1116:0.040218,37679722_Vibrio_vulnificus_YJ016:0.041483)0.000000:0.000000)0.003000:0.000000)0.673000:0.017585)0.823000:0.071323)0.778000:0.044500,(((28899879_Vibrio_parahaemolyticus_RIMD_221063:0.139228,(156978217_Vibrio_harveyi_ATCC_BAA-1116:0.000000,(27367575_Vibrio_vulnificus_CMCP6:0.000000,37675681_Vibrio_vulnificus_YJ016:0.000000)0.000000:0.000000)0.485000:0.000000)0.906000:0.094396,(59712225_Vibrio_fischeri_ES114:0.065918,54302189_Photobacterium_profundum_SS9:0.045303)0.806000:0.067158)0.000000:0.000000,119775954_Shewanella_amazonensis_SB2B:0.040224)0.753000:0.036983)0.795000:0.041829,((((59713508_Vibrio_fischeri_ES114:0.090248,((15600779_Vibrio_cholerae_O1_biovar_eltor_str:0.000000,147671903_Vibrio_cholerae_O395:0.000000)0.476000:0.000000,54308329_Photobacterium_profundum_SS9:0.362544)0.779000:0.042303)0.739000:0.035538,121997246_Halorhodospira_halophila_SL1:0.141023)0.754000:0.046802,((15641648_Vibrio_cholerae_O1_biovar_eltor_str:0.000000,147675407_Vibrio_cholerae_O395:0.000000)0.964000:0.169799,((157374637_Shewanella_sediminis_HAW-EB3:0.019074,91792451_Shewanella_denitrificans_OS217:0.254129)0.810000:0.226409,(113972112_Shewanella_sp._MR-4:0.000000,(117922417_Shewanella_sp._ANA-3:0.000000,(114049342_Shewanella_sp._MR-7:0.000000,126172414_Shewanella_baltica_OS155:0.000000)0.000000:0.000000)0.000000:0.000000)0.499000:0.000000)0.000000:0.000000)0.859000:0.074738)0.747000:0.038776,((((114320257_Alkalilimnicola_ehrlichei_MLHE-1:0.242396,56461443_Idiomarina_loihiensis_L2TR:0.112947)0.759000:0.041910,54308447_Photobacterium_profundum_SS9:0.174399)0.777000:0.037490,(((((83646110_Hahella_chejuensis_KCTC_2396:0.181517,83644758_Hahella_chejuensis_KCTC_2396:0.082275)0.738000:0.048514,(((15597848_Pseudomonas_aeruginosa_PAO1:0.000000,(116050639_Pseudomonas_aeruginosa_UCBPP-PA14:0.000000,(152987047_Pseudomonas_aeruginosa_PA7:0.000000,(146307028_Pseudomonas_mendocina_ymp:0.000000,(70731367_Pseudomonas_fluorescens_Pf-5:0.000000,(71734549_Pseudomonas_syringae_pv._phaseolico:0.000000,28870543_Pseudomonas_syringae_pv._tomato_str:0.000000)0.000000:0.000000)0.000000:0.000000)0.000000:0.000000)0.000000:0.000000)0.000000:0.000000)0.409000:0.000000,(146283293_Pseudomonas_stutzeri_A1501:0.000000,146283294_Pseudomonas_stutzeri_A1501:0.000000)0.926000:0.046945)0.000000:0.000000,77459990_Pseudomonas_fluorescens_PfO-1:0.057230)0.781000:0.039119)0.644000:0.017146,(((114563383_Shewanella_frigidimarina_NCIMB_400:0.150572,(127513047_Shewanella_loihica_PV-4:0.000000,(170726963_Shewanella_woodyi_ATCC_51908:0.079778,157375120_Shewanella_sediminis_HAW-EB3:0.000000)0.504000:0.038709)0.000000:0.000000)0.399000:0.036762,119775462_Shewanella_amazonensis_SB2B:0.000000)0.806000:0.067187,120555258_Marinobacter_aquaeolei_VT8:0.025960)0.838000:0.066548)0.752000:0.051943,(((((70729775_Pseudomonas_fluorescens_Pf-5:0.081446,((70730719_Pseudomonas_fluorescens_Pf-5:0.000000,77459132_Pseudomonas_fluorescens_PfO-1:0.000000)0.872000:0.080269,77461054_Pseudomonas_fluorescens_PfO-1:0.075461)0.754000:0.036808)0.001000:0.000000,((146282252_Pseudomonas_stutzeri_A1501:0.037554,148547312_Pseudomonas_putida_F1:0.000000)0.003000:0.000000,((77456675_Pseudomonas_fluorescens_PfO-1:0.000000,70733993_Pseudomonas_fluorescens_Pf-5:0.000000)0.000000:0.000000,((70733994_Pseudomonas_fluorescens_Pf-5:0.000000,71733951_Pseudomonas_syringae_pv._phaseolico:0.000000)0.000000:0.000000,((28867696_Pseudomonas_syringae_pv._tomato_str:0.000000,(170724047_Pseudomonas_putida_W619:0.000000,104784080_Pseudomonas_entomophila_L48:0.000000)0.000000:0.000000)0.000000:0.000000,((66047930_Pseudomonas_syringae_pv._syringae_B:0.000000,148545594_Pseudomonas_putida_F1:0.000000)0.000000:0.000000,(26987059_Pseudomonas_putida_KT2440:0.000000,167031358_Pseudomonas_putida_GB-1:0.000000)0.000000:0.000000)0.000000:0.000000)0.000000:0.000000)0.000000:0.000000)0.800000:0.081275)0.813000:0.040412)0.000000:0.000000,((116049553_Pseudomonas_aeruginosa_UCBPP-PA14:0.000000,(15596805_Pseudomonas_aeruginosa_PAO1:0.000000,152988227_Pseudomonas_aeruginosa_PA7:0.000000)0.000000:0.000000)0.772000:0.063537,((71733856_Pseudomonas_syringae_pv._phaseolico:0.000000,66047445_Pseudomonas_syringae_pv._syringae_B:0.000000)0.860000:0.036936,(28871675_Pseudomonas_syringae_pv._tomato_str:0.000000,28872674_Pseudomonas_syringae_pv._tomato_str:0.000000)0.483000:0.000000)0.767000:0.034641)0.797000:0.061175)0.738000:0.036283,(152997328_Marinomonas_sp._MWYL1:0.000000,152997327_Marinomonas_sp._MWYL1:0.000000)0.953000:0.224433)0.000000:0.000000,(146283258_Pseudomonas_stutzeri_A1501:0.083876,(((((((66046763_Pseudomonas_syringae_pv._syringae_B:0.000000,71735345_Pseudomonas_syringae_pv._phaseolico:0.000000)0.955000:0.130267,((77456582_Pseudomonas_fluorescens_PfO-1:0.000000,(70733899_Pseudomonas_fluorescens_Pf-5:0.000000,(71737816_Pseudomonas_syringae_pv._phaseolico:0.000000,28869673_Pseudomonas_syringae_pv._tomato_str:0.000000)0.000000:0.000000)0.000000:0.000000)0.449000:0.000000,66045486_Pseudomonas_syringae_pv._syringae_B:0.038725)0.457000:0.036556)0.012000:0.000000,104780365_Pseudomonas_entomophila_L48:0.000000)0.000000:0.000000,(((((77460652_Pseudomonas_fluorescens_PfO-1:0.000000,167035436_Pseudomonas_putida_GB-1:0.000000)0.000000:0.000000,26988105_Pseudomonas_putida_KT2440:0.000000)0.000000:0.000000,148549557_Pseudomonas_putida_F1:0.000000)0.989000:0.004723,(70732109_Pseudomonas_fluorescens_Pf-5:0.037984,170720197_Pseudomonas_putida_W619:0.000000)0.913000:0.034429)0.928000:0.035820,(170719611_Pseudomonas_putida_W619:0.000000,104784019_Pseudomonas_entomophila_L48:0.037807)0.880000:0.074865)0.001000:0.000000)0.814000:0.036064,((116052343_Pseudomonas_aeruginosa_UCBPP-PA14:0.000000,152986167_Pseudomonas_aeruginosa_PA7:0.000000)0.821000:0.038619,(((15599506_Pseudomonas_aeruginosa_PAO1:0.000000,((15599505_Pseudomonas_aeruginosa_PAO1:0.000000,152984093_Pseudomonas_aeruginosa_PA7:0.000000)0.000000:0.000000,15599503_Pseudomonas_aeruginosa_PAO1:0.000000)0.000000:0.000000)0.000000:0.000000,(152989516_Pseudomonas_aeruginosa_PA7:0.000000,116052341_Pseudomonas_aeruginosa_UCBPP-PA14:0.000000)0.000000:0.000000)0.000000:0.000000,116052344_Pseudomonas_aeruginosa_UCBPP-PA14:0.000000)0.472000:0.000000)0.790000:0.036319)0.815000:0.036552,(146308329_Pseudomonas_mendocina_ymp:0.036522,(((167032888_Pseudomonas_putida_GB-1:0.000000,(148548697_Pseudomonas_putida_F1:0.000000,(26988973_Pseudomonas_putida_KT2440:0.000000,(170720908_Pseudomonas_putida_W619:0.000000,104780988_Pseudomonas_entomophila_L48:0.000000)0.000000:0.000000)0.000000:0.000000)0.000000:0.000000)0.923000:0.038836,(70733635_Pseudomonas_fluorescens_Pf-5:0.000000,77456352_Pseudomonas_fluorescens_PfO-1:0.000000)0.482000:0.000000)0.000000:0.000000,(28868278_Pseudomonas_syringae_pv._tomato_str:0.000000,66044161_Pseudomonas_syringae_pv._syringae_B:0.000000)0.911000:0.087084)0.943000:0.077628)0.000000:0.000000)0.875000:0.084647,146281260_Pseudomonas_stutzeri_A1501:0.000000)0.805000:0.069363)0.775000:0.085129)0.883000:0.114458)0.002000:0.000000,114321086_Alkalilimnicola_ehrlichei_MLHE-1:0.164164)0.779000:0.039476)0.000000:0.000000,(((145299272_Aeromonas_salmonicida_subsp._salmon:0.000000,117620060_Aeromonas_hydrophila_subsp._hydroph:0.000000)0.476000:0.000000,((((66045460_Pseudomonas_syringae_pv._syringae_B:0.000000,71734837_Pseudomonas_syringae_pv._phaseolico:0.041576)0.497000:0.041121,28869643_Pseudomonas_syringae_pv._tomato_str:0.000000)0.001000:0.000000,(152997351_Marinomonas_sp._MWYL1:0.372078,((((70734209_Pseudomonas_fluorescens_Pf-5:0.000000,104779920_Pseudomonas_entomophila_L48:0.000000)0.000000:0.000000,(170723741_Pseudomonas_putida_W619:0.000000,26987322_Pseudomonas_putida_KT2440:0.000000)0.000000:0.000000)0.000000:0.000000,(148545873_Pseudomonas_putida_F1:0.000000,167031645_Pseudomonas_putida_GB-1:0.000000)0.000000:0.000000)0.000000:0.000000,77456885_Pseudomonas_fluorescens_PfO-1:0.000000)0.505000:0.000000)0.464000:0.045250)0.837000:0.401880,152994172_Marinomonas_sp._MWYL1:0.000000)0.512000:0.328957)0.827000:0.076113,(((28896957_Vibrio_parahaemolyticus_RIMD_221063:0.044037,(15601036_Vibrio_cholerae_O1_biovar_eltor_str:0.000000,147671668_Vibrio_cholerae_O395:0.000000)0.908000:0.178063)0.808000:0.097156,59712396_Vibrio_fischeri_ES114:0.176075)0.644000:0.048883,((((114561767_Shewanella_frigidimarina_NCIMB_400:0.038973,((126172890_Shewanella_baltica_OS155:0.000000,160876893_Shewanella_baltica_OS195:0.000000)0.000000:0.000000,((153002173_Shewanella_baltica_OS185:0.000000,113971653_Shewanella_sp._MR-4:0.000000)0.000000:0.000000,((117921928_Shewanella_sp._ANA-3:0.000000,114046140_Shewanella_sp._MR-7:0.000000)0.000000:0.000000,(120597574_Shewanella_sp._W3-18-1:0.000000,146294287_Shewanella_putrefaciens_CN-32:0.000000)0.000000:0.000000)0.000000:0.000000)0.000000:0.000000)0.846000:0.038057)0.000000:0.000000,(((114048690_Shewanella_sp._MR-7:0.000000,((126173115_Shewanella_baltica_OS155:0.000000,(153002003_Shewanella_baltica_OS185:0.000000,(160876723_Shewanella_baltica_OS195:0.000000,(120597723_Shewanella_sp._W3-18-1:0.000000,146294140_Shewanella_putrefaciens_CN-32:0.000000)0.000000:0.000000)0.000000:0.000000)0.000000:0.000000)0.000000:0.000000,(117921737_Shewanella_sp._ANA-3:0.000000,113969168_Shewanella_sp._MR-4:0.000000)0.000000:0.000000)0.000000:0.000000)0.000000:0.000000,119776012_Shewanella_amazonensis_SB2B:0.000000)0.000000:0.000000,157376664_Shewanella_sediminis_HAW-EB3:0.000000)0.445000:0.000000)0.558000:0.038891,(24372574_Shewanella_oneidensis_MR-1:0.000000,(157376891_Shewanella_sediminis_HAW-EB3:0.000000,(157373976_Shewanella_sediminis_HAW-EB3:0.000000,127511742_Shewanella_loihica_PV-4:0.000000)0.000000:0.000000)0.000000:0.000000)0.458000:0.000000)0.001000:0.000000,77359662_Pseudoalteromonas_haloplanktis_TAC1:0.081584)0.882000:0.084489)0.001000:0.000000)0.895000:0.082846)0.852000:0.074280)0.769000:0.033242)0.001000:0.000000)0.000000:0.000000)0.003000:0.000000,(((152994909_Marinomonas_sp._MWYL1:0.295559,77361657_Pseudoalteromonas_haloplanktis_TAC1:0.175729)0.001000:0.000000,(((((((116050641_Pseudomonas_aeruginosa_UCBPP-PA14:0.000000,(15597850_Pseudomonas_aeruginosa_PAO1:0.000000,152987948_Pseudomonas_aeruginosa_PA7:0.000000)0.000000:0.000000)0.917000:0.151172,77459195_Pseudomonas_fluorescens_PfO-1:0.092609)0.758000:0.036680,146307026_Pseudomonas_mendocina_ymp:0.000000)0.000000:0.000000,(77460603_Pseudomonas_fluorescens_PfO-1:0.000000,70731972_Pseudomonas_fluorescens_Pf-5:0.000000)0.926000:0.093893)0.901000:0.075572,(((((77459992_Pseudomonas_fluorescens_PfO-1:0.000000,167033370_Pseudomonas_putida_GB-1:0.000000)0.000000:0.000000,104782061_Pseudomonas_entomophila_L48:0.000000)0.472000:0.000000,26988667_Pseudomonas_putida_KT2440:0.054848)0.602000:0.037683,(70731369_Pseudomonas_fluorescens_Pf-5:0.000000,(148547438_Pseudomonas_putida_F1:0.000000,(26990269_Pseudomonas_putida_KT2440:0.000000,170721255_Pseudomonas_putida_W619:0.000000)0.000000:0.000000)0.000000:0.000000)0.454000:0.000000)0.756000:0.039306,(104783055_Pseudomonas_entomophila_L48:0.000000,(170723145_Pseudomonas_putida_W619:0.008955,(148546500_Pseudomonas_putida_F1:0.000000,(26987963_Pseudomonas_putida_KT2440:0.000000,167035183_Pseudomonas_putida_GB-1:0.000000)0.000000:0.000000)0.918000:0.039334)0.933000:0.031708)0.791000:0.040262)0.005000:0.000000)0.873000:0.130155,((156975062_Vibrio_harveyi_ATCC_BAA-1116:0.000000,54309203_Photobacterium_profundum_SS9:0.148858)0.728000:0.013192,28898755_Vibrio_parahaemolyticus_RIMD_221063:0.031023)0.891000:0.193819)0.739000:0.074270,146307181_Pseudomonas_mendocina_ymp:0.148173)0.725000:0.027742)0.000000:0.000000,(27366778_Vibrio_vulnificus_CMCP6:0.000000,37676553_Vibrio_vulnificus_YJ016:0.000000)0.932000:0.135336)0.824000:0.037809)0.724000:0.051775,((((170724924_Shewanella_woodyi_ATCC_51908:0.388000,(121997350_Halorhodospira_halophila_SL1:0.083632,121996976_Halorhodospira_halophila_SL1:0.813008)0.744000:0.117281)0.819000:0.192108,56460404_Idiomarina_loihiensis_L2TR:0.411579)0.676000:0.086373,(156976870_Vibrio_harveyi_ATCC_BAA-1116:0.117585,27365879_Vibrio_vulnificus_CMCP6:0.637712)0.851000:0.235030)0.859000:0.306162,(((((((28870271_Pseudomonas_syringae_pv._tomato_str:0.038530,(66045042_Pseudomonas_syringae_pv._syringae_B:0.000000,(71738161_Pseudomonas_syringae_pv._phaseolico:0.000000,28870835_Pseudomonas_syringae_pv._tomato_str:0.000000)0.000000:0.000000)0.482000:0.000000)0.362000:0.037881,(66046197_Pseudomonas_syringae_pv._syringae_B:0.000000,71738069_Pseudomonas_syringae_pv._phaseolico:0.000000)0.469000:0.000000)0.856000:0.087517,(((71736374_Pseudomonas_syringae_pv._phaseolico:0.000000,(66045592_Pseudomonas_syringae_pv._syringae_B:0.000000,28869806_Pseudomonas_syringae_pv._tomato_str:0.000000)0.000000:0.000000)0.469000:0.000000,((148550097_Pseudomonas_putida_F1:0.000000,167036060_Pseudomonas_putida_GB-1:0.000000)0.786000:0.068975,167623306_Shewanella_halifaxensis_HAW-EB4:0.260402)0.856000:0.202749)0.848000:0.042092,((77457645_Pseudomonas_fluorescens_PfO-1:0.133020,((28872272_Pseudomonas_syringae_pv._tomato_str:0.000000,(((170719964_Pseudomonas_putida_W619:0.000000,((146283932_Pseudomonas_stutzeri_A1501:0.000000,((71737108_Pseudomonas_syringae_pv._phaseolico:0.000000,(28868276_Pseudomonas_syringae_pv._tomato_str:0.000000,66044160_Pseudomonas_syringae_pv._syringae_B:0.000000)0.000000:0.000000)0.932000:0.116498,(66048316_Pseudomonas_syringae_pv._syringae_B:0.000000,(71736873_Pseudomonas_syringae_pv._phaseolico:0.000000,28872658_Pseudomonas_syringae_pv._tomato_str:0.000000)0.000000:0.000000)0.448000:0.000000)0.423000:0.046932)0.773000:0.048144,70734275_Pseudomonas_fluorescens_Pf-5:0.041386)0.000000:0.000000)0.850000:0.041871,((26991342_Pseudomonas_putida_KT2440:0.000000,(148549722_Pseudomonas_putida_F1:0.000000,(167035644_Pseudomonas_putida_GB-1:0.000000,(71734678_Pseudomonas_syringae_pv._phaseolico:0.000000,66043646_Pseudomonas_syringae_pv._syringae_B:0.000000)0.000000:0.000000)0.000000:0.000000)0.000000:0.000000)0.737000:0.000000,(146308159_Pseudomonas_mendocina_ymp:0.044140,104784001_Pseudomonas_entomophila_L48:0.087260)0.001000:0.000000)0.000000:0.000000)0.825000:0.041262,(((148550096_Pseudomonas_putida_F1:0.000000,(26991696_Pseudomonas_putida_KT2440:0.000000,(167036059_Pseudomonas_putida_GB-1:0.000000,(104784000_Pseudomonas_entomophila_L48:0.000000,170719631_Pseudomonas_putida_W619:0.000000)0.000000:0.000000)0.000000:0.000000)0.000000:0.000000)0.448000:0.000000,70733922_Pseudomonas_fluorescens_Pf-5:0.038463)0.000000:0.000000,146284422_Pseudomonas_stutzeri_A1501:0.120857)0.591000:0.038419)0.000000:0.000000)0.473000:0.039643,(28872271_Pseudomonas_syringae_pv._tomato_str:0.000000,(71734220_Pseudomonas_syringae_pv._phaseolico:0.000000,66043647_Pseudomonas_syringae_pv._syringae_B:0.000000)0.000000:0.000000)0.471000:0.000000)0.606000:0.005741)0.789000:0.036447,170720440_Pseudomonas_putida_W619:0.211976)0.000000:0.000000)0.797000:0.044496)0.618000:0.029881,120556191_Marinobacter_aquaeolei_VT8:0.186297)0.757000:0.044240,90020040_Saccharophagus_degradans_2-40:0.037430)0.800000:0.041336,77361648_Pseudoalteromonas_haloplanktis_TAC1:0.092676)0.002000:0.000000,((((157376634_Shewanella_sediminis_HAW-EB3:0.000000,(127513882_Shewanella_loihica_PV-4:0.000000,119775741_Shewanella_amazonensis_SB2B:0.000000)0.000000:0.000000)0.499000:0.000000,(((((((114046299_Shewanella_sp._MR-7:0.000000,113971508_Shewanella_sp._MR-4:0.000000)0.000000:0.000000,146291901_Shewanella_putrefaciens_CN-32:0.000000)0.000000:0.000000,120600171_Shewanella_sp._W3-18-1:0.000000)0.000000:0.000000,24375328_Shewanella_oneidensis_MR-1:0.000000)0.460000:0.000000,(160876846_Shewanella_baltica_OS195:0.000000,(126172939_Shewanella_baltica_OS155:0.000000,153002126_Shewanella_baltica_OS185:0.000000)0.000000:0.000000)0.852000:0.035586)0.366000:0.035923,117919216_Shewanella_sp._ANA-3:0.000000)0.821000:0.081551,117618167_Aeromonas_hydrophila_subsp._hydroph:0.118836)0.651000:0.065500)0.927000:0.035143,(167625163_Shewanella_halifaxensis_HAW-EB4:0.000000,157962986_Shewanella_pealeana_ATCC_700345:0.000000)0.909000:0.018304)0.919000:0.023327,170728054_Shewanella_woodyi_ATCC_51908:0.000000)0.899000:0.078569)0.000000:0.000000)0.838000:0.114700)0.794000:0.132325,(((((171060998_Leptothrix_cholodnii_SP-6:0.000000,(((121597889_Burkholderia_mallei_SAVP1:0.000000,(126447775_Burkholderia_mallei_NCTC_10247:0.000000,(53722962_Burkholderia_pseudomallei_K96243:0.000000,(76817729_Burkholderia_pseudomallei_1710b:0.000000,(126444225_Burkholderia_pseudomallei_668:0.000000,126458530_Burkholderia_pseudomallei_1106a:0.000000)0.000000:0.000000)0.000000:0.000000)0.000000:0.000000)0.000000:0.000000)0.947000:0.285766,78485122_Thiomicrospira_crunogena_XCL-2:0.448333)0.000000:0.000000,83647348_Hahella_chejuensis_KCTC_2396:0.287861)0.776000:0.090333)0.000000:0.000000,((((120611311_Acidovorax_avenae_subsp._citrulli_A:0.045383,(((17545874_Ralstonia_solanacearum_GMI1000:0.000000,((148264221_Geobacter_uraniireducens_Rf4:0.039612,(91777353_Burkholderia_xenovorans_LB400:0.180758,78222296_Geobacter_metallireducens_GS-15:0.039055)0.000000:0.000000)0.751000:0.040673,(((17547518_Ralstonia_solanacearum_GMI1000:0.038543,17549320_Ralstonia_solanacearum_GMI1000:0.042869)0.975000:0.008203,73537834_Ralstonia_eutropha_JMP134:0.046851)0.792000:0.043951,91779325_Burkholderia_xenovorans_LB400:0.044188)0.746000:0.038556)0.000000:0.000000)0.002000:0.000000,((((107025900_Burkholderia_cenocepacia_AU_1054:0.000000,116692917_Burkholderia_cenocepacia_HI2424:0.000000)0.000000:0.000000,((170737817_Burkholderia_cenocepacia_MC0-3:0.000000,78061731_Burkholderia_sp._383:0.000000)0.000000:0.000000,((172063746_Burkholderia_ambifaria_MC40-6:0.000000,115358953_Burkholderia_ambifaria_AMMD:0.000000)0.000000:0.000000,(161520329_Burkholderia_multivorans_ATCC_17616:0.000000,134293988_Burkholderia_vietnamiensis_G4:0.000000)0.000000:0.000000)0.000000:0.000000)0.000000:0.000000)0.837000:0.039261,91777891_Burkholderia_xenovorans_LB400:0.000000)0.766000:0.039198,(((((((170734179_Burkholderia_cenocepacia_MC0-3:0.000000,(107023768_Burkholderia_cenocepacia_AU_1054:0.000000,(116690854_Burkholderia_cenocepacia_HI2424:0.000000,161523649_Burkholderia_multivorans_ATCC_17616:0.000000)0.000000:0.000000)0.000000:0.000000)0.000000:0.000000,115352942_Burkholderia_ambifaria_AMMD:0.000000)0.000000:0.000000,172061792_Burkholderia_ambifaria_MC40-6:0.000000)0.496000:0.000000,78067633_Burkholderia_sp._383:0.039397)0.787000:0.041427,134297025_Burkholderia_vietnamiensis_G4:0.000000)0.590000:0.039933,((73539053_Ralstonia_eutropha_JMP134:0.000000,116696441_Ralstonia_eutropha_H16:0.040522)0.000000:0.000000,(73539369_Ralstonia_eutropha_JMP134:0.039732,((53722241_Burkholderia_pseudomallei_K96243:0.000000,(76817773_Burkholderia_pseudomallei_1710b:0.000000,83716986_Burkholderia_thailandensis_E264:0.000000)0.000000:0.000000)0.000000:0.000000,(126443049_Burkholderia_pseudomallei_668:0.000000,126457543_Burkholderia_pseudomallei_1106a:0.000000)0.000000:0.000000)0.466000:0.000000)0.653000:0.040566)0.680000:0.040484)0.000000:0.000000,((((121601458_Burkholderia_mallei_SAVP1:0.000000,(53718105_Burkholderia_pseudomallei_K96243:0.000000,83718995_Burkholderia_thailandensis_E264:0.000000)0.000000:0.000000)0.000000:0.000000,(53724505_Burkholderia_mallei_ATCC_23344:0.000000,126439582_Burkholderia_pseudomallei_668:0.000000)0.000000:0.000000)0.000000:0.000000,((124383945_Burkholderia_mallei_NCTC_10229:0.000000,126454602_Burkholderia_pseudomallei_1106a:0.000000)0.000000:0.000000,(126447992_Burkholderia_mallei_NCTC_10247:0.000000,76810025_Burkholderia_pseudomallei_1710b:0.000000)0.000000:0.000000)0.000000:0.000000)0.927000:0.042606,94314560_Ralstonia_metallidurans_CH34:0.041705)0.014000:0.000000)0.000000:0.000000)0.190000:0.041198)0.828000:0.086280,(172065447_Burkholderia_ambifaria_MC40-6:0.000000,91777507_Burkholderia_xenovorans_LB400:0.082367)0.871000:0.110551)0.691000:0.055491)0.831000:0.078937,77748619_Xanthomonas_axonopodis_pv._citri_st:0.000000)0.318000:0.040235,78047508_Xanthomonas_campestris_pv._vesicato:0.000000)0.000000:0.000280,(((42524481_Bdellovibrio_bacteriovorus_HD100:0.470770,157738192_Arcobacter_butzleri_RM4018:0.345336)0.438000:0.178949,((((86358156_Rhizobium_etli_CFN_42:0.000000,116252678_Rhizobium_leguminosarum_bv._viciae_:0.000000)0.533000:0.000000,(150396822_Sinorhizobium_medicae_WSM419:0.010448,15965650_Sinorhizobium_meliloti_1021:0.046034)0.786000:0.079895)0.522000:0.042256,159184976_Agrobacterium_tumefaciens_str._C58:0.000000)0.000000:0.000000,167645352_Caulobacter_sp._K31:0.262698)0.825000:0.113412)0.736000:0.081844,171058849_Leptothrix_cholodnii_SP-6:0.035342)0.803000:0.049789)0.892000:0.126092)0.772000:0.197561,(((119896697_Azoarcus_sp._BH72:0.000000,(86160136_Anaeromyxobacter_dehalogenans_2CP-C:0.305918,153005733_Anaeromyxobacter_sp._Fw109-5:0.245562)0.718000:0.062447)0.422000:0.369379,148265028_Geobacter_uraniireducens_Rf4:0.000000)0.751000:0.170455,108759887_Myxococcus_xanthus_DK_1622:1.263915)0.828000:0.472888)0.659000:0.154292,120553280_Marinobacter_aquaeolei_VT8:0.439538)0.763000:0.130241,83647021_Hahella_chejuensis_KCTC_2396:0.670774)0.752000:0.113108)0.793000:0.181250,(119896836_Azoarcus_sp._BH72:0.257978,71908725_Dechloromonas_aromatica_RCB:0.000000)0.805000:0.125950)0.419000:0.039351,71908341_Dechloromonas_aromatica_RCB:0.341211)0.000000:0.000000,((39996133_Geobacter_sulfurreducens_PCA:0.000000,(78224021_Geobacter_metallireducens_GS-15:0.057420,(39995508_Geobacter_sulfurreducens_PCA:0.178407,39995856_Geobacter_sulfurreducens_PCA:0.056147)0.581000:0.036100)0.814000:0.089295)0.706000:0.141992,148265417_Geobacter_uraniireducens_Rf4:0.456906)0.630000:0.037936)0.667000:0.035225,34497918_Chromobacterium_violaceum_ATCC_1247:0.343510)0.765000:0.061904,((120601712_Desulfovibrio_vulgaris_subsp._vulga:0.000000,46580989_Desulfovibrio_vulgaris_subsp._vulga:0.000000)0.570000:0.042836,((120603985_Desulfovibrio_vulgaris_subsp._vulga:0.000000,46578435_Desulfovibrio_vulgaris_subsp._vulga:0.000000)0.538000:0.008779,78357776_Desulfovibrio_desulfuricans_G20:0.214277)0.787000:0.253934)0.950000:0.486181)0.558000:0.015441,(((148270495_Thermotoga_petrophila_RKU-1:0.037852,15644179_Thermotoga_maritima_MSB8:0.000000)0.000000:0.000000,150021454_Thermosipho_melanesiensis_BI429:0.333278)0.934000:0.297880,167039052_Thermoanaerobacter_sp._X514:0.369002)0.745000:0.054846)0.001000:0.000000,(77919581_Pelobacter_carbinolicus_DSM_2380:0.744490,169827692_Lysinibacillus_sphaericus_C3-41:0.967948)0.234000:0.404232)0.375000:0.378224,117925510_Magnetococcus_sp._MC-1:29.164722)0.001000:0.000000,(148258158_Bradyrhizobium_sp._BTAi1:0.036664,146338200_Bradyrhizobium_sp._ORS278:0.000000)0.729000:0.057530)0.012000:0.000000,((170748184_Methylobacterium_radiotolerans_JCM_:0.274846,((((115523564_Rhodopseudomonas_palustris_BisA53:0.000000,(((((115524466_Rhodopseudomonas_palustris_BisA53:0.045209,90422764_Rhodopseudomonas_palustris_BisB18:0.045628)0.456000:0.000000,90424870_Rhodopseudomonas_palustris_BisB18:0.000000)0.000000:0.000000,115523332_Rhodopseudomonas_palustris_BisA53:0.000000)0.000000:0.000000,115525521_Rhodopseudomonas_palustris_BisA53:0.000000)0.000000:0.000000,115523331_Rhodopseudomonas_palustris_BisA53:0.000000)0.000000:0.000000)0.897000:0.044284,39937509_Rhodopseudomonas_palustris_CGA009:0.092357)0.000000:0.000000,115523902_Rhodopseudomonas_palustris_BisA53:0.000000)0.000000:0.000000,(86751383_Rhodopseudomonas_palustris_HaA2:0.000000,(146339566_Bradyrhizobium_sp._ORS278:0.140965,91978299_Rhodopseudomonas_palustris_BisB5:0.083073)0.000000:0.000000)0.523000:0.040394)0.000000:0.000000)0.782000:0.040574,148255821_Bradyrhizobium_sp._BTAi1:0.043961)0.806000:0.070857)0.739000:0.094275,163850253_Methylobacterium_extorquens_PA1:0.414168)0.528000:0.000952,27382406_Bradyrhizobium_japonicum_USDA_110:0.115152)0.002000:0.000000,((170742048_Methylobacterium_sp._4-46:66.434972,(((((117925681_Magnetococcus_sp._MC-1:0.000000,117925781_Magnetococcus_sp._MC-1:0.000000)0.500000:0.000000,117926821_Magnetococcus_sp._MC-1:0.388599)0.325000:0.118646,117926519_Magnetococcus_sp._MC-1:0.284330)0.942000:0.495448,83311432_Magnetospirillum_magneticum_AMB-1:0.021104)0.000000:0.000000,((((((83591498_Rhodospirillum_rubrum_ATCC_11170:0.000000,83593701_Rhodospirillum_rubrum_ATCC_11170:0.273160)0.853000:0.148257,(170748246_Methylobacterium_radiotolerans_JCM_:0.226342,83309653_Magnetospirillum_magneticum_AMB-1:0.081392)0.000000:0.000000)0.743000:0.066641,148266029_Geobacter_uraniireducens_Rf4:3.659660)0.002000:0.000000,(83591971_Rhodospirillum_rubrum_ATCC_11170:0.298975,83311925_Magnetospirillum_magneticum_AMB-1:0.143862)0.821000:0.202334)0.769000:0.103920,83313069_Magnetospirillum_magneticum_AMB-1:0.046509)0.782000:0.128716,83311751_Magnetospirillum_magneticum_AMB-1:0.092411)0.819000:0.116385)0.000000:0.000000)0.000000:0.000000,78221304_Geobacter_metallireducens_GS-15:58.960274)0.513000:0.184206)1.000000:65.520372,117924448_Magnetococcus_sp._MC-1:1.210432,148265332_Geobacter_uraniireducens_Rf4:0.000000);
