# Supplementary material for: Genome-wide phylogenetic analysis of the pathogenic potential of Vibrio furnissii
Source: Front Microbiol. 2014 Aug 21;5:435. doi: 10.3389/fmicb.2014.00435 (PMC4139957; doi:10.3389/fmicb.2014.00435)
Supplement: Supplementary file 1 [file DataSheet1.ZIP › all_vfu_trees/VfuA00074.afa-gb-o.phylip_phyml_tree.txt]

((((((((37675851_Vibrio_vulnificus_YJ016:0.000000,(15641825_Vibrio_cholerae_O1_biovar_eltor_str:0.000000,147675767_Vibrio_cholerae_O395:0.000000)0.996000:0.089095)0.557000:0.010145,27367722_Vibrio_vulnificus_CMCP6:0.000000)0.999000:0.134332,156976414_Vibrio_harveyi_ATCC_BAA-1116:0.009948)0.861000:0.032295,28901276_Vibrio_parahaemolyticus_RIMD_221063:0.000000)0.870000:0.221263,XX_VfuA00074_:0.518883)0.525000:0.128245,54309879_Photobacterium_profundum_SS9:0.277401)0.486000:0.048983,59713895_Vibrio_fischeri_ES114:0.389722)0.973000:0.285774,117619118_Aeromonas_hydrophila_subsp._hydroph:0.102212,145298403_Aeromonas_salmonicida_subsp._salmon:0.000000);
