# Supplementary material for: Genome-wide phylogenetic analysis of the pathogenic potential of Vibrio furnissii
Source: Front Microbiol. 2014 Aug 21;5:435. doi: 10.3389/fmicb.2014.00435 (PMC4139957; doi:10.3389/fmicb.2014.00435)
Supplement: Supplementary file 1 [file DataSheet1.ZIP › all_vfu_trees/VfuA00075.afa-gb-o.phylip_phyml_tree.txt]

(((((15641826_Vibrio_cholerae_O1_biovar_eltor_str:0.000000,147674198_Vibrio_cholerae_O395:0.000000)0.998000:0.052460,(37675850_Vibrio_vulnificus_YJ016:0.003072,27367721_Vibrio_vulnificus_CMCP6:0.008293)0.253000:0.007731)0.955000:0.084736,(156976413_Vibrio_harveyi_ATCC_BAA-1116:0.051907,28901277_Vibrio_parahaemolyticus_RIMD_221063:0.041964)0.894000:0.051771)0.996000:0.408988,59713894_Vibrio_fischeri_ES114:0.358314)0.998000:0.588407,XX_VfuA00075_:0.782565,54309878_Photobacterium_profundum_SS9:0.880068);
