# Supplementary material for: Genome-wide phylogenetic analysis of the pathogenic potential of Vibrio furnissii
Source: Front Microbiol. 2014 Aug 21;5:435. doi: 10.3389/fmicb.2014.00435 (PMC4139957; doi:10.3389/fmicb.2014.00435)
Supplement: Supplementary file 1 [file DataSheet1.ZIP › all_vfu_trees/VfuA00076.afa-gb-o.phylip_phyml_tree.txt]

(((((((((((((89110076_Escherichia_coli_W3110:0.000000,(170083423_Escherichia_coli_str._K-12_substr._:0.000000,(((110644294_Escherichia_coli_536:0.004103,117626223_Escherichia_coli_APEC_O1:0.000000)0.000000:0.000000,91213502_Escherichia_coli_UTI89:0.000000)0.000000:0.000000,26250727_Escherichia_coli_CFT073:0.000000)0.914000:0.004109)0.000000:0.000000)0.000000:0.000000,(((157163431_Escherichia_coli_HS:0.000000,(157157214_Escherichia_coli_E24377A:0.000000,(170022034_Escherichia_coli_ATCC_8739:0.000000,(74314456_Shigella_sonnei_Ss046:0.000000,(24115244_Shigella_flexneri_2a_str._301:0.000000,(30064759_Shigella_flexneri_2a_str._2457T:0.000000,110807810_Shigella_flexneri_5_str._8401:0.000000)0.000000:0.000000)0.941000:0.004122)0.000000:0.000000)0.000000:0.000000)0.000000:0.000000)0.544000:0.000000,82546305_Shigella_boydii_Sb227:0.004125)0.899000:0.008276,(15804550_Escherichia_coli_O157_H7_EDL933:0.000000,15834137_Escherichia_coli_O157_H7_str._Sakai:0.000000)0.552000:0.000000)0.843000:0.004112)0.000000:0.000000,16131792_Escherichia_coli_str._K-12_substr._:0.000000)0.000000:0.000000,170682151_Escherichia_coli_SECEC_SMS-3-5:0.000000)0.677000:0.002939,82778876_Shigella_dysenteriae_Sd197:0.005289)0.985000:0.037265,((56415955_Salmonella_enterica_subsp._enterica:0.000000,((161617259_Salmonella_enterica_subsp._enterica:0.008272,(29143813_Salmonella_enterica_subsp._enterica:0.000000,16762325_Salmonella_enterica_subsp._enterica:0.000000)0.000000:0.000000)0.000000:0.000000,(62182577_Salmonella_enterica_subsp._enterica:0.000000,16767382_Salmonella_typhimurium_LT2:0.000000)0.000000:0.000000)0.000000:0.000000)0.533000:0.000000,161505392_Salmonella_enterica_subsp._arizonae:0.004138)0.991000:0.046476)0.088000:0.011771,157147248_Citrobacter_koseri_ATCC_BAA-895:0.029911)0.973000:0.110273,152972743_Klebsiella_pneumoniae_subsp._pneumo:0.311912)0.810000:0.169362,(((108809874_Yersinia_pestis_Antiqua:0.000000,16120735_Yersinia_pestis_CO92:0.000000)0.000000:0.000000,((22127652_Yersinia_pestis_KIM:0.000000,45443512_Yersinia_pestis_biovar_Microtus_str:0.000000)0.000000:0.000000,((108810437_Yersinia_pestis_Nepal516:0.000000,(162418874_Yersinia_pestis_Angola:0.000000,170025876_Yersinia_pseudotuberculosis_YPIII:0.000000)0.000000:0.000000)0.000000:0.000000,(145600485_Yersinia_pestis_Pestoides_F:0.000000,153948707_Yersinia_pseudotuberculosis_IP_3175:0.000000)0.000000:0.000000)0.000000:0.000000)0.000000:0.000000)0.498000:0.000000,51594892_Yersinia_pseudotuberculosis_IP_3295:0.003985)0.994000:0.291840)0.997000:0.473925,((161502446_Salmonella_enterica_subsp._arizonae:0.065389,157144692_Citrobacter_koseri_ATCC_BAA-895:0.073213)0.765000:0.046358,((((((89109202_Escherichia_coli_W3110:0.000000,(16130314_Escherichia_coli_str._K-12_substr._:0.000000,(157161855_Escherichia_coli_HS:0.000000,170081997_Escherichia_coli_str._K-12_substr._:0.000000)0.000000:0.000000)0.000000:0.000000)0.820000:0.004232,(91211725_Escherichia_coli_UTI89:0.000000,117624599_Escherichia_coli_APEC_O1:0.000000)0.930000:0.008485)0.536000:0.000000,15832516_Escherichia_coli_O157_H7_str._Sakai:0.000000)0.000000:0.000000,15802924_Escherichia_coli_O157_H7_EDL933:0.000000)0.337000:0.000000,((26248763_Escherichia_coli_CFT073:0.000000,110642572_Escherichia_coli_536:0.004222)0.165000:0.004224,(((170019326_Escherichia_coli_ATCC_8739:0.000000,(157155013_Escherichia_coli_E24377A:0.000000,74312930_Shigella_sonnei_Ss046:0.000000)0.000000:0.000000)0.539000:0.000000,(82544850_Shigella_boydii_Sb227:0.004218,187730955_Shigella_boydii_CDC_3083-94:0.004230)0.789000:0.004226)0.000000:0.000000,110806334_Shigella_flexneri_5_str._8401:0.008470)0.851000:0.004185)0.050000:0.000000)0.005000:0.000000,170680686_Escherichia_coli_SECEC_SMS-3-5:0.008461)0.876000:0.085671)1.000000:0.801487)0.675000:0.217213,34497768_Chromobacterium_violaceum_ATCC_1247:1.159342)0.936000:0.321941,(((XX_VfuA00076_:0.132187,(((27367720_Vibrio_vulnificus_CMCP6:0.000000,37675849_Vibrio_vulnificus_YJ016:0.004070)0.635000:0.001880,(15641827_Vibrio_cholerae_O1_biovar_eltor_str:0.000000,147673124_Vibrio_cholerae_O395:0.000000)0.984000:0.035803)0.703000:0.032323,(28901278_Vibrio_parahaemolyticus_RIMD_221063:0.012559,156976412_Vibrio_harveyi_ATCC_BAA-1116:0.025495)0.177000:0.021299)1.000000:0.184912)0.558000:0.025630,59713891_Vibrio_fischeri_ES114:0.155351)0.932000:0.069480,54309877_Photobacterium_profundum_SS9:0.115677)0.184000:0.089735)0.995000:0.269782,117621499_Aeromonas_hydrophila_subsp._hydroph:0.021971,145299854_Aeromonas_salmonicida_subsp._salmon:0.012652);
