# Supplementary material for: Genome-wide phylogenetic analysis of the pathogenic potential of Vibrio furnissii
Source: Front Microbiol. 2014 Aug 21;5:435. doi: 10.3389/fmicb.2014.00435 (PMC4139957; doi:10.3389/fmicb.2014.00435)
Supplement: Supplementary file 1 [file DataSheet1.ZIP › all_vfu_trees/VfuA00077.afa-gb-o.phylip_phyml_tree.txt]

((((((((((((((((((((((((((((((((((157157802_Escherichia_coli_E24377A:0.000000,(24113554_Shigella_flexneri_2a_str._301:0.000000,(30063608_Shigella_flexneri_2a_str._2457T:0.000000,(187732042_Shigella_boydii_CDC_3083-94:0.000000,(89108984_Escherichia_coli_W3110:0.000000,(16130105_Escherichia_coli_str._K-12_substr._:0.000000,(15832313_Escherichia_coli_O157_H7_str._Sakai:0.000000,82777534_Shigella_dysenteriae_Sd197:0.007992)0.000000:0.000000)0.000000:0.000000)0.000000:0.000000)0.000000:0.000000)0.000000:0.000000)0.000000:0.000000)0.000000:0.000000,110806143_Shigella_flexneri_5_str._8401:0.000000)0.000000:0.000000,170019517_Escherichia_coli_ATCC_8739:0.000000)0.000000:0.000000,157161648_Escherichia_coli_HS:0.000000)0.000000:0.000000,170681268_Escherichia_coli_SECEC_SMS-3-5:0.000000)0.000000:0.000000,82544614_Shigella_boydii_Sb227:0.000000)0.000000:0.000000,170081789_Escherichia_coli_str._K-12_substr._:0.000000)0.000000:0.000000,15802723_Escherichia_coli_O157_H7_EDL933:0.000000)0.546000:0.000000,(((161613096_Salmonella_enterica_subsp._enterica:0.000000,(16765534_Salmonella_typhimurium_LT2:0.000000,(16761145_Salmonella_enterica_subsp._enterica:0.000000,(29141161_Salmonella_enterica_subsp._enterica:0.000000,(56412884_Salmonella_enterica_subsp._enterica:0.000000,(62180790_Salmonella_enterica_subsp._enterica:0.000000,161502634_Salmonella_enterica_subsp._arizonae:0.000000)0.000000:0.000000)0.000000:0.000000)0.000000:0.000000)0.000000:0.000000)0.000000:0.000000)0.536000:0.000000,157144886_Citrobacter_koseri_ATCC_BAA-895:0.016743)0.787000:0.007916,146312403_Enterobacter_sp._638:0.016407)0.801000:0.008133)0.003000:0.000000,(26248548_Escherichia_coli_CFT073:0.000000,(91211455_Escherichia_coli_UTI89:0.000000,(117624366_Escherichia_coli_APEC_O1:0.000000,(110642377_Escherichia_coli_536:0.000000,74312689_Shigella_sonnei_Ss046:0.000000)0.000000:0.000000)0.000000:0.000000)0.000000:0.000000)0.876000:0.008011)0.863000:0.025943,152971137_Klebsiella_pneumoniae_subsp._pneumo:0.040250)0.475000:0.016894,37525912_Photorhabdus_luminescens_subsp._lau:0.111606)0.830000:0.024923,156933264_Enterobacter_sakazakii_ATCC_BAA-894:0.023224)0.970000:0.060075,50121651_Erwinia_carotovora_subsp._atrosepti:0.068212)0.855000:0.031894,((((51595672_Yersinia_pseudotuberculosis_IP_3295:0.000000,((16121582_Yersinia_pestis_CO92:0.000000,22126762_Yersinia_pestis_KIM:0.000000)0.000000:0.000000,(45441119_Yersinia_pestis_biovar_Microtus_str:0.000000,(108812840_Yersinia_pestis_Nepal516:0.000000,(108807013_Yersinia_pestis_Antiqua:0.000000,(145599669_Yersinia_pestis_Pestoides_F:0.000000,162419921_Yersinia_pestis_Angola:0.000000)0.000000:0.000000)0.000000:0.000000)0.000000:0.000000)0.000000:0.000000)0.000000:0.000000)0.000000:0.000000,(170024987_Yersinia_pseudotuberculosis_YPIII:0.000000,153949729_Yersinia_pseudotuberculosis_IP_3175:0.000000)0.000000:0.000000)0.733000:0.006039,157371465_Serratia_proteamaculans_568:0.021056)0.892000:0.020793,123441773_Yersinia_enterocolitica_subsp._ente:0.000000)0.640000:0.015092)0.966000:0.091889,(((126641992_Acinetobacter_baumannii_ATCC_17978:0.000000,169795714_Acinetobacter_baumannii:0.000000)0.783000:0.032488,50085129_Acinetobacter_sp._ADP1:0.023217)1.000000:0.282069,((((((37676364_Vibrio_vulnificus_YJ016:0.000000,27366653_Vibrio_vulnificus_CMCP6:0.000000)0.782000:0.013116,((28900666_Vibrio_parahaemolyticus_RIMD_221063:0.007961,156977174_Vibrio_harveyi_ATCC_BAA-1116:0.000000)0.912000:0.035755,59714123_Vibrio_fischeri_ES114:0.038108)0.474000:0.031156)0.864000:0.031958,(147672353_Vibrio_cholerae_O395:0.000000,15601276_Vibrio_cholerae_O1_biovar_eltor_str:0.000000)0.978000:0.054390)0.537000:0.018762,((54308768_Photobacterium_profundum_SS9:0.024319,((29143959_Salmonella_enterica_subsp._enterica:0.000000,16762471_Salmonella_enterica_subsp._enterica:0.000000)0.000000:0.000000,(16767142_Salmonella_typhimurium_LT2:0.000000,161616978_Salmonella_enterica_subsp._enterica:0.000000)0.000000:0.000000)1.000000:0.187989)0.865000:0.044483,119947155_Psychromonas_ingrahamii_37:0.100147)0.940000:0.068953)0.933000:0.069492,(117621519_Aeromonas_hydrophila_subsp._hydroph:0.023539,145298921_Aeromonas_salmonicida_subsp._salmon:0.009061)0.102000:0.014001)0.976000:0.083087,(((152983954_Pseudomonas_aeruginosa_PA7:0.008220,(15598756_Pseudomonas_aeruginosa_PAO1:0.000000,116054416_Pseudomonas_aeruginosa_UCBPP-PA14:0.000000)0.503000:0.000000)0.974000:0.067929,(((((71737234_Pseudomonas_syringae_pv._phaseolico:0.000000,66044078_Pseudomonas_syringae_pv._syringae_B:0.008039)0.376000:0.008060,28868176_Pseudomonas_syringae_pv._tomato_str:0.000000)0.997000:0.066732,70734353_Pseudomonas_fluorescens_Pf-5:0.000000)0.262000:0.008260,77457022_Pseudomonas_fluorescens_PfO-1:0.024801)0.813000:0.016779,((146305823_Pseudomonas_mendocina_ymp:0.043676,146281376_Pseudomonas_stutzeri_A1501:0.097045)0.915000:0.045158,((170723559_Pseudomonas_putida_W619:0.008183,104780156_Pseudomonas_entomophila_L48:0.000000)0.747000:0.007390,((26987531_Pseudomonas_putida_KT2440:0.000000,148546063_Pseudomonas_putida_F1:0.000000)0.543000:0.000000,167031844_Pseudomonas_putida_GB-1:0.008255)0.889000:0.017602)0.743000:0.024131)0.786000:0.011742)0.814000:0.029291)0.909000:0.062206,92114764_Chromohalobacter_salexigens_DSM_304:0.108548)0.958000:0.080865)0.215000:0.014602)0.914000:0.065792)0.748000:0.015828,(((52426233_Mannheimia_succiniciproducens_MBEL5:0.013072,152977772_Actinobacillus_succinogenes_130Z:0.134863)0.755000:0.038753,(((148827642_Haemophilus_influenzae_PittGG:0.000000,148825274_Haemophilus_influenzae_PittEE:0.000000)0.000000:0.000000,16272394_Haemophilus_influenzae_Rd_KW20:0.000000)0.539000:0.000000,68249046_Haemophilus_influenzae_86-028NP:0.007416)0.997000:0.117377)0.679000:0.040184,(126207827_Actinobacillus_pleuropneumoniae_L20:0.000000,165975801_Actinobacillus_pleuropneumoniae_ser:0.015705)0.884000:0.059010)1.000000:0.302421)0.976000:0.123228,83717371_Burkholderia_thailandensis_E264:0.160882)0.803000:0.052005,((120612886_Acidovorax_avenae_subsp._citrulli_A:0.165921,146329391_Dichelobacter_nodosus_VCS1703A:0.267057)0.919000:0.086295,((((17547582_Ralstonia_solanacearum_GMI1000:0.158282,34498509_Chromobacterium_violaceum_ATCC_1247:0.082340)0.786000:0.028543,114327074_Granulibacter_bethesdensis_CGDNIH1:0.296393)0.863000:0.030563,(((((21243236_Xanthomonas_axonopodis_pv._citri_st:0.000000,(78048237_Xanthomonas_campestris_pv._vesicato:0.000000,(58582435_Xanthomonas_oryzae_pv._oryzae_KACC1:0.000000,(84624309_Xanthomonas_oryzae_pv._oryzae_MAFF_:0.000000,(21231809_Xanthomonas_campestris_pv._campestr:0.000000,66768065_Xanthomonas_campestris_pv._campestr:0.000000)0.000000:0.000000)0.000000:0.000000)0.000000:0.000000)0.000000:0.000000)0.920000:0.053116,160898106_Delftia_acidovorans_SPH-1:0.169589)0.887000:0.055309,148259209_Acidiphilium_cryptum_JF-5:0.286656)0.877000:0.055999,83593305_Rhodospirillum_rubrum_ATCC_11170:0.139554)0.777000:0.021809,((126461209_Rhodobacter_sphaeroides_ATCC_17029:0.000000,77462333_Rhodobacter_sphaeroides_2.4.1:0.000000)0.485000:0.000000,146276664_Rhodobacter_sphaeroides_ATCC_17025:0.068952)1.000000:0.199674)0.175000:0.027244)0.919000:0.077426,(10957462_Deinococcus_radiodurans_R1:0.070465,94986274_Deinococcus_geothermalis_DSM_11300:0.076465)0.951000:0.095299)0.747000:0.048059)0.493000:0.032927)0.614000:0.047678,(159901226_Herpetosiphon_aurantiacus_ATCC_2377:0.089971,163846386_Chloroflexus_aurantiacus_J-10-fl:0.102957)0.627000:0.029379)0.936000:0.057023,(83588887_Moorella_thermoacetica_ATCC_39073:0.128707,51891934_Symbiobacterium_thermophilum_IAM_14:0.214678)0.702000:0.020089)0.854000:0.024987,((15893526_Clostridium_acetobutylicum_ATCC_824:0.299511,(146297436_Caldicellulosiruptor_saccharolyticu:0.165835,150388663_Alkaliphilus_metalliredigens_QYMF:0.119153)0.347000:0.043056)0.625000:0.024371,(20808934_Thermoanaerobacter_tengcongensis_MB:0.008183,(167039237_Thermoanaerobacter_sp._X514:0.007780,167036584_Thermoanaerobacter_pseudethanolicus:0.000000)0.777000:0.007088)0.987000:0.089480)0.604000:0.037524)0.883000:0.038468,(((((((((((((((((30024014_Lactococcus_lactis_subsp._lactis_Il:0.007761,125624370_Lactococcus_lactis_subsp._cremoris_:0.000000)0.000000:0.000000,116511777_Lactococcus_lactis_subsp._cremoris_:0.007758)1.000000:0.201329,((15902824_Streptococcus_pneumoniae_R6:0.000000,(116516221_Streptococcus_pneumoniae_D39:0.000000,(15900760_Streptococcus_pneumoniae_TIGR4:0.000000,(182683796_Streptococcus_pneumoniae_CGSP14:0.000000,169832617_Streptococcus_pneumoniae_Hungary19A:0.000000)0.000000:0.000000)0.000000:0.000000)0.000000:0.000000)0.997000:0.121284,146320672_Streptococcus_suis_98HAH33:0.055731)0.327000:0.016444)0.604000:0.020162,(((125717912_Streptococcus_sanguinis_SK36:0.042116,157151408_Streptococcus_gordonii_str._Challis:0.000000)0.870000:0.020231,(((21910116_Streptococcus_pyogenes_MGAS315:0.000000,28896186_Streptococcus_pyogenes_SSI-1:0.000000)0.854000:0.008115,((15674888_Streptococcus_pyogenes_M1_GAS:0.000000,(71903309_Streptococcus_pyogenes_MGAS6180:0.000000,(71910475_Streptococcus_pyogenes_MGAS5005:0.000000,(94990230_Streptococcus_pyogenes_MGAS10270:0.000000,((((94994149_Streptococcus_pyogenes_MGAS10750:0.008126,19745929_Streptococcus_pyogenes_MGAS8232:0.008202)0.522000:0.000000,139473972_Streptococcus_pyogenes_str._Manfred:0.000000)0.000000:0.000000,94992230_Streptococcus_pyogenes_MGAS2096:0.000000)0.000000:0.000000,94988348_Streptococcus_pyogenes_MGAS9429:0.000000)0.000000:0.000000)0.000000:0.000000)0.000000:0.000000)0.000000:0.000000)0.000000:0.000000,50914027_Streptococcus_pyogenes_MGAS10394:0.008134)0.000000:0.000000)0.768000:0.012025,(25011458_Streptococcus_agalactiae_NEM316:0.000000,(76786718_Streptococcus_agalactiae_A909:0.000000,22537493_Streptococcus_agalactiae_2603V_R:0.000000)0.000000:0.000000)0.865000:0.024828)0.943000:0.036569)0.868000:0.029005,24379326_Streptococcus_mutans_UA159:0.064767)0.864000:0.031055)0.895000:0.069619,170017568_Leuconostoc_citreum_KM20:0.061645)0.896000:0.061379,29375313_Enterococcus_faecalis_V583:0.195897)0.472000:0.031597,(((16804373_Listeria_monocytogenes_EGD-e:0.000000,16801491_Listeria_innocua_Clip11262:0.000000)0.000000:0.000000,116873703_Listeria_welshimeri_serovar_6b_str.:0.000000)0.494000:0.000000,46908505_Listeria_monocytogenes_str._4b_F236:0.007985)0.998000:0.250690)0.686000:0.065104,146318478_Streptococcus_suis_05ZYH33:0.951274)0.813000:0.110618,((150016717_Clostridium_beijerinckii_NCIMB_8052:0.140837,187932403_Clostridium_botulinum_B_str._Eklund:0.113635)0.223000:0.073363,126699884_Clostridium_difficile_630:0.228703)0.523000:0.089801)0.284000:0.056344,((19704773_Fusobacterium_nucleatum_subsp._nucl:0.250239,169824981_Finegoldia_magna_ATCC_29328:0.256891)0.430000:0.053726,((((28378719_Lactobacillus_plantarum_WCFS1:0.072640,((((161508030_Lactobacillus_helveticus_DPC_4571:0.022721,58338030_Lactobacillus_acidophilus_NCFM:0.017631)0.864000:0.033006,(42519753_Lactobacillus_johnsonii_NCC_533:0.016014,116630280_Lactobacillus_gasseri_ATCC_33323:0.000000)0.877000:0.028906)0.796000:0.033020,90961147_Lactobacillus_salivarius_UCC118:0.116440)0.308000:0.058018,(116514818_Lactobacillus_delbrueckii_subsp._bu:0.000000,104774691_Lactobacillus_delbrueckii_subsp._bu:0.000000)0.980000:0.128759)0.989000:0.198556)0.779000:0.082606,116492925_Pediococcus_pentosaceus_ATCC_25745:0.226371)0.582000:0.053579,(116494834_Lactobacillus_casei_ATCC_334:0.171004,81428660_Lactobacillus_sakei_subsp._sakei_23:0.180597)0.827000:0.062725)0.932000:0.111596,23098293_Oceanobacillus_iheyensis_HTE831:0.200528)0.126000:0.044487)0.989000:0.194681)0.835000:0.069069,((110800297_Clostridium_perfringens_ATCC_13124:0.007838,110801496_Clostridium_perfringens_SM101:0.000000)0.818000:0.046309,18309566_Clostridium_perfringens_str._13:0.002245)0.999000:0.222137)0.813000:0.034611,(((((16078504_Bacillus_subtilis_subsp._subtilis_s:0.006795,154685847_Bacillus_amyloliquefaciens_FZB42:0.024428)0.981000:0.111409,157692117_Bacillus_pumilus_SAFR-032:0.045184)0.931000:0.077106,(52080040_Bacillus_licheniformis_ATCC_14580:0.000000,52785415_Bacillus_licheniformis_ATCC_14580:0.000000)0.902000:0.075673)0.992000:0.158955,((56420373_Geobacillus_kaustophilus_HTA426:0.039377,138895382_Geobacillus_thermodenitrificans_NG8:0.017114)0.868000:0.067875,(15613391_Bacillus_halodurans_C-125:0.076367,56963043_Bacillus_clausii_KSM-K16:0.266931)0.933000:0.097071)0.874000:0.078577)0.759000:0.047831,((((49478953_Bacillus_thuringiensis_serovar_konk:0.000000,(30263720_Bacillus_anthracis_str._Ames:0.000000,(47529133_Bacillus_anthracis_str._Ames_Ancest:0.000000,(49186564_Bacillus_anthracis_str._Sterne:0.000000,(118478940_Bacillus_thuringiensis_str._Al_Haka:0.000000,(42782794_Bacillus_cereus_ATCC_10987:0.000000,52141771_Bacillus_cereus_E33L:0.000000)0.000000:0.000000)0.000000:0.000000)0.000000:0.000000)0.000000:0.000000)0.000000:0.000000)0.934000:0.015460,30021812_Bacillus_cereus_ATCC_14579:0.000000)0.371000:0.007742,163941399_Bacillus_weihenstephanensis_KBAB4:0.000000)0.750000:0.075132,152976110_Bacillus_cereus_subsp._cytotoxis_NV:0.000000)0.996000:0.187070)0.019000:0.029051)0.908000:0.081657,172057095_Exiguobacterium_sibiricum_255-15:0.303169)0.901000:0.086849,(((70727193_Staphylococcus_haemolyticus_JCSC143:0.024291,(((49485572_Staphylococcus_aureus_subsp._aureus:0.000000,21282391_Staphylococcus_aureus_subsp._aureus:0.000000)0.000000:0.000000,(15926377_Staphylococcus_aureus_subsp._aureus:0.000000,(15923690_Staphylococcus_aureus_subsp._aureus:0.000000,(148267160_Staphylococcus_aureus_subsp._aureus:0.000000,(150393208_Staphylococcus_aureus_subsp._aureus:0.000000,(156979028_Staphylococcus_aureus_subsp._aureus:0.000000,(49482956_Staphylococcus_aureus_subsp._aureus:0.000000,82750402_Staphylococcus_aureus_RF122:0.000000)0.000000:0.000000)0.000000:0.000000)0.000000:0.000000)0.000000:0.000000)0.000000:0.000000)0.000000:0.000000)0.516000:0.000000,((87159903_Staphylococcus_aureus_subsp._aureus:0.000000,88194473_Staphylococcus_aureus_subsp._aureus:0.000000)0.000000:0.000000,(151220881_Staphylococcus_aureus_subsp._aureus:0.000000,161508964_Staphylococcus_aureus_subsp._aureus:0.000000)0.000000:0.000000)0.848000:0.008019)0.972000:0.079182)0.503000:0.024761,(57866311_Staphylococcus_epidermidis_RP62A:0.000000,27467390_Staphylococcus_epidermidis_ATCC_122:0.000000)0.787000:0.016108)0.805000:0.027742,73663326_Staphylococcus_saprophyticus_subsp.:0.048137)1.000000:0.255151)0.392000:0.049578,(((((126700692_Clostridium_difficile_630:0.316310,(52787240_Bacillus_licheniformis_ATCC_14580:0.186252,(56964961_Bacillus_clausii_KSM-K16:0.091246,157692539_Bacillus_pumilus_SAFR-032:0.185340)0.896000:0.102327)0.880000:0.078661)0.435000:0.035098,29375291_Enterococcus_faecalis_V583:0.128665)0.938000:0.082670,24378634_Streptococcus_mutans_UA159:0.229099)0.123000:0.016389,(((42518232_Lactobacillus_johnsonii_NCC_533:0.008176,116628827_Lactobacillus_gasseri_ATCC_33323:0.024391)0.986000:0.122773,116496081_Lactobacillus_casei_ATCC_334:0.133073)0.927000:0.066806,116491956_Pediococcus_pentosaceus_ATCC_25745:0.152688)0.994000:0.191146)0.851000:0.079024,(((16766553_Salmonella_typhimurium_LT2:0.000000,(161616260_Salmonella_enterica_subsp._enterica:0.000000,(56415190_Salmonella_enterica_subsp._enterica:0.000000,(16762023_Salmonella_enterica_subsp._enterica:0.000000,29143512_Salmonella_enterica_subsp._enterica:0.000000)0.000000:0.000000)0.000000:0.000000)0.000000:0.000000)0.758000:0.015627,152972061_Klebsiella_pneumoniae_subsp._pneumo:0.024275)0.997000:0.230955,((153938803_Clostridium_botulinum_F_str._Langel:0.000000,170756738_Clostridium_botulinum_B1_str._Okra:0.000000)0.000000:0.000000,((148379953_Clostridium_botulinum_A_str._ATCC_3:0.000000,153931264_Clostridium_botulinum_A_str._ATCC_1:0.000000)0.000000:0.000000,(153935815_Clostridium_botulinum_A_str._Hall:0.000000,170760976_Clostridium_botulinum_A3_str._Loch_:0.000000)0.000000:0.000000)0.000000:0.000000)0.922000:0.098795)0.894000:0.120238)1.000000:0.380526)0.821000:0.079834,(((((42561353_Mycoplasma_mycoides_subsp._mycoides:0.000000,83319877_Mycoplasma_capricolum_subsp._capric:0.000000)0.928000:0.116167,50364997_Mesoplasma_florum_L1:0.155048)0.999000:0.528808,((15828600_Mycoplasma_pulmonis_UAB_CTIP:0.372433,47459441_Mycoplasma_mobile_163K:0.385288)0.682000:0.094284,((13507817_Mycoplasma_pneumoniae_M129:0.063516,12044914_Mycoplasma_genitalium_G37:0.115991)0.995000:0.245116,26554231_Mycoplasma_penetrans_HF-2:0.235538)0.875000:0.101051)0.951000:0.237747)0.953000:0.282164,(((((157160210_Escherichia_coli_HS:0.000000,(170020925_Escherichia_coli_ATCC_8739:0.000000,(89107588_Escherichia_coli_W3110:0.000000,(16128706_Escherichia_coli_str._K-12_substr._:0.000000,(170080397_Escherichia_coli_str._K-12_substr._:0.000000,(((74311255_Shigella_sonnei_Ss046:0.007848,(82543158_Shigella_boydii_Sb227:0.000000,187732566_Shigella_boydii_CDC_3083-94:0.000000)0.851000:0.007846)0.522000:0.000000,30062106_Shigella_flexneri_2a_str._2457T:0.000000)0.000000:0.000000,24111993_Shigella_flexneri_2a_str._301:0.000000)0.000000:0.000000)0.000000:0.000000)0.000000:0.000000)0.000000:0.000000)0.000000:0.000000)0.000000:0.000000,157159304_Escherichia_coli_E24377A:0.000000)0.571000:0.002675,157146648_Citrobacter_koseri_ATCC_BAA-895:0.037337)0.547000:0.052655,156934777_Enterobacter_sakazakii_ATCC_BAA-894:0.116232)0.994000:0.300593,126700703_Clostridium_difficile_630:0.194284)1.000000:0.435938)0.431000:0.021866,((16802403_Listeria_monocytogenes_EGD-e:0.000000,116871735_Listeria_welshimeri_serovar_6b_str.:0.000000)0.850000:0.007887,16799454_Listeria_innocua_Clip11262:0.000000)0.999000:0.413213)0.527000:0.048817)0.875000:0.062565,(((51598883_Borrelia_garinii_PBi:0.007632,111115461_Borrelia_afzelii_PKo:0.031347)0.706000:0.006742,15594974_Borrelia_burgdorferi_B31:0.017053)1.000000:0.473928,((56962633_Bacillus_clausii_KSM-K16:0.126926,126700752_Clostridium_difficile_630:0.317963)0.984000:0.220798,55376932_Haloarcula_marismortui_ATCC_43049:0.491975)0.199000:0.037005)0.706000:0.098421)0.837000:0.044493)0.609000:0.015847,(((((29830231_Streptomyces_avermitilis_MA-4680:0.047096,21221631_Streptomyces_coelicolor_A3:0.035791)0.977000:0.084337,182440657_Streptomyces_griseus_subsp._griseus:0.045625)0.953000:0.094892,(((((119961701_Arthrobacter_aurescens_TC1:0.055540,((148272684_Clavibacter_michiganensis_subsp._mi:0.000000,170782175_Clavibacter_michiganensis_subsp._se:0.008232)1.000000:0.152407,(50954421_Leifsonia_xyli_subsp._xyli_str._CTC:0.211589,116668867_Arthrobacter_sp._FB24:0.084067)0.249000:0.036056)0.752000:0.016549)0.699000:0.025451,163841870_Renibacterium_salmoninarum_ATCC_332:0.139749)0.965000:0.106513,50841631_Propionibacterium_acnes_KPA171202:0.170668)0.822000:0.055734,((118468259_Mycobacterium_smegmatis_str._MC2_15:0.048369,((108797061_Mycobacterium_sp._MCS:0.000000,(119866146_Mycobacterium_sp._KMS:0.000000,126432683_Mycobacterium_sp._JLS:0.000000)0.000000:0.000000)0.928000:0.041794,(145221347_Mycobacterium_gilvum_PYR-GCK:0.000000,120401122_Mycobacterium_vanbaalenii_PYR-1:0.065231)0.997000:0.097079)0.859000:0.029841)0.870000:0.030091,(111023740_Rhodococcus_sp._RHA1:0.067922,54024823_Nocardia_farcinica_IFM_10152:0.099350)0.780000:0.026991)0.834000:0.054366)0.723000:0.030751,(((19553141_Corynebacterium_glutamicum_ATCC_130:0.000000,62390776_Corynebacterium_glutamicum_ATCC_130:0.000000)0.835000:0.008214,145295841_Corynebacterium_glutamicum_R:0.000000)0.889000:0.033835,25028385_Corynebacterium_efficiens_YS-314:0.018300)1.000000:0.275639)0.989000:0.129178)0.683000:0.029570,134098844_Saccharopolyspora_erythraea_NRRL_23:0.287142)0.870000:0.060066,119717408_Nocardioides_sp._JS614:0.267018)0.973000:0.115905)0.913000:0.060252,((((((((46906662_Listeria_monocytogenes_str._4b_F236:0.000000,(16802472_Listeria_monocytogenes_EGD-e:0.000000,(116871808_Listeria_welshimeri_serovar_6b_str.:0.000000,16799524_Listeria_innocua_Clip11262:0.007813)0.000000:0.000000)0.000000:0.000000)0.887000:0.080413,126700633_Clostridium_difficile_630:0.116372)0.994000:0.357164,(((187932440_Clostridium_botulinum_B_str._Eklund:0.174755,138896854_Geobacillus_thermodenitrificans_NG8:0.163572)0.162000:0.053199,((16804770_Listeria_monocytogenes_EGD-e:0.000000,46908919_Listeria_monocytogenes_str._4b_F236:0.000000)0.985000:0.174519,156935444_Enterobacter_sakazakii_ATCC_BAA-894:0.253529)0.052000:0.039425)0.991000:0.420489,(157147771_Citrobacter_koseri_ATCC_BAA-895:0.360022,37677055_Vibrio_vulnificus_YJ016:0.074590)0.953000:0.240645)0.997000:0.432255)0.625000:0.113336,((16799500_Listeria_innocua_Clip11262:0.000000,(116871784_Listeria_welshimeri_serovar_6b_str.:0.000000,16802445_Listeria_monocytogenes_EGD-e:0.000000)0.000000:0.000000)0.966000:0.225770,126700187_Clostridium_difficile_630:0.287880)0.997000:0.388781)0.924000:0.161108,42561366_Mycoplasma_mycoides_subsp._mycoides:0.676456)0.848000:0.077946,(((31544872_Mycoplasma_gallisepticum_R:0.234506,26554223_Mycoplasma_penetrans_HF-2:0.101263)0.970000:0.178534,((72080823_Mycoplasma_hyopneumoniae_7448:0.000000,71893840_Mycoplasma_hyopneumoniae_J:0.000000)0.517000:0.000000,54020218_Mycoplasma_hyopneumoniae_232:0.007644)0.959000:0.195840)0.997000:0.416203,(((15834079_Escherichia_coli_O157_H7_str._Sakai:0.000000,89110129_Escherichia_coli_W3110:0.000000)0.000000:0.000000,((90111664_Escherichia_coli_str._K-12_substr._:0.000000,157158434_Escherichia_coli_E24377A:0.000000)0.000000:0.000000,((170022089_Escherichia_coli_ATCC_8739:0.000000,170083371_Escherichia_coli_str._K-12_substr._:0.000000)0.000000:0.000000,((56480473_Shigella_flexneri_2a_str._301:0.000000,30064807_Shigella_flexneri_2a_str._2457T:0.000000)0.000000:0.000000,((110807411_Shigella_flexneri_5_str._8401:0.000000,157163371_Escherichia_coli_HS:0.000000)0.000000:0.000000,((15804488_Escherichia_coli_O157_H7_EDL933:0.000000,170681696_Escherichia_coli_SECEC_SMS-3-5:0.000000)0.000000:0.000000,(74314401_Shigella_sonnei_Ss046:0.000000,82546247_Shigella_boydii_Sb227:0.000000)0.000000:0.000000)0.000000:0.000000)0.000000:0.000000)0.000000:0.000000)0.000000:0.000000)0.000000:0.000000)0.958000:0.185777,28379832_Lactobacillus_plantarum_WCFS1:0.159708)1.000000:0.674792)0.709000:0.089872)0.192000:0.052856,152978267_Actinobacillus_succinogenes_130Z:0.570325)0.957000:0.144885,((((((54309875_Photobacterium_profundum_SS9:0.084451,((37675848_Vibrio_vulnificus_YJ016:0.000000,(27367719_Vibrio_vulnificus_CMCP6:0.000000,(15641828_Vibrio_cholerae_O1_biovar_eltor_str:0.000000,147674929_Vibrio_cholerae_O395:0.000000)0.000000:0.000000)0.000000:0.000000)0.922000:0.007822,(156976411_Vibrio_harveyi_ATCC_BAA-1116:0.000000,28901279_Vibrio_parahaemolyticus_RIMD_221063:0.000000)0.562000:0.000000)0.005000:0.000000)0.394000:0.007488,(59713892_Vibrio_fischeri_ES114:0.054399,XX_VfuA00077_:0.029067)0.544000:0.013379)0.820000:0.039859,(145298405_Aeromonas_salmonicida_subsp._salmon:0.000000,117618017_Aeromonas_hydrophila_subsp._hydroph:0.000000)0.938000:0.095047)1.000000:0.295636,50843668_Propionibacterium_acnes_KPA171202:0.358595)0.727000:0.078021,((((54309239_Photobacterium_profundum_SS9:0.019044,(((28901275_Vibrio_parahaemolyticus_RIMD_221063:0.007963,(156976415_Vibrio_harveyi_ATCC_BAA-1116:0.020124,((37675852_Vibrio_vulnificus_YJ016:0.007700,27367723_Vibrio_vulnificus_CMCP6:0.000000)0.899000:0.029246,(15641824_Vibrio_cholerae_O1_biovar_eltor_str:0.000000,147673546_Vibrio_cholerae_O395:0.000000)0.815000:0.018282)1.000000:0.114452)0.494000:0.010426)0.946000:0.067419,59713896_Vibrio_fischeri_ES114:0.095644)0.945000:0.077374,117618968_Aeromonas_hydrophila_subsp._hydroph:0.074211)0.862000:0.060803)0.917000:0.081330,((((27367726_Vibrio_vulnificus_CMCP6:0.000000,(156977804_Vibrio_harveyi_ATCC_BAA-1116:0.000000,28900152_Vibrio_parahaemolyticus_RIMD_221063:0.007882)0.422000:0.007928)0.730000:0.007802,37675855_Vibrio_vulnificus_YJ016:0.000000)0.792000:0.019843,(15641823_Vibrio_cholerae_O1_biovar_eltor_str:0.000000,147675511_Vibrio_cholerae_O395:0.000000)0.624000:0.003871)0.479000:0.034817,59713553_Vibrio_fischeri_ES114:0.098338)0.994000:0.186461)0.992000:0.235872,((116872019_Listeria_welshimeri_serovar_6b_str.:0.000000,(46906877_Listeria_monocytogenes_str._4b_F236:0.000000,16802674_Listeria_monocytogenes_EGD-e:0.000000)0.000000:0.000000)0.974000:0.114046,126697778_Clostridium_difficile_630:0.089437)0.976000:0.144045)0.957000:0.117804,((((((89110081_Escherichia_coli_W3110:0.000000,(16131787_Escherichia_coli_str._K-12_substr._:0.000000,(157157913_Escherichia_coli_E24377A:0.000000,(170083418_Escherichia_coli_str._K-12_substr._:0.000000,(82546300_Shigella_boydii_Sb227:0.000000,(157163426_Escherichia_coli_HS:0.000000,(170022039_Escherichia_coli_ATCC_8739:0.000000,(74314453_Shigella_sonnei_Ss046:0.000000,(15805000_Escherichia_coli_O157_H7_EDL933:0.000000,82778871_Shigella_dysenteriae_Sd197:0.000000)0.000000:0.000000)0.000000:0.000000)0.000000:0.000000)0.000000:0.000000)0.000000:0.000000)0.000000:0.000000)0.000000:0.000000)0.000000:0.000000)0.512000:0.000000,(((26250721_Escherichia_coli_CFT073:0.000000,91213496_Escherichia_coli_UTI89:0.000000)0.000000:0.000000,(110644289_Escherichia_coli_536:0.000000,117626218_Escherichia_coli_APEC_O1:0.000000)0.000000:0.000000)0.573000:0.000000,170681906_Escherichia_coli_SECEC_SMS-3-5:0.007816)0.485000:0.007816)0.001000:0.000000,(56480490_Shigella_flexneri_2a_str._301:0.000000,(30064764_Shigella_flexneri_2a_str._2457T:0.000000,110807805_Shigella_flexneri_5_str._8401:0.000000)0.000000:0.000000)0.836000:0.007793)0.959000:0.040129,157147253_Citrobacter_koseri_ATCC_BAA-895:0.011543)0.909000:0.029458,((161617254_Salmonella_enterica_subsp._enterica:0.000000,16767377_Salmonella_typhimurium_LT2:0.000000)0.000000:0.000000,62182573_Salmonella_enterica_subsp._enterica:0.015860)0.000000:0.000000)0.355000:0.037158,(108810440_Yersinia_pestis_Nepal516:0.000000,(108809871_Yersinia_pestis_Antiqua:0.000000,(145600482_Yersinia_pestis_Pestoides_F:0.000000,(162418457_Yersinia_pestis_Angola:0.000000,(16120738_Yersinia_pestis_CO92:0.000000,(22127648_Yersinia_pestis_KIM:0.000000,(45443509_Yersinia_pestis_biovar_Microtus_str:0.000000,(51594895_Yersinia_pseudotuberculosis_IP_3295:0.000000,(153948837_Yersinia_pseudotuberculosis_IP_3175:0.000000,170025873_Yersinia_pseudotuberculosis_YPIII:0.000000)0.000000:0.000000)0.000000:0.000000)0.000000:0.000000)0.000000:0.000000)0.000000:0.000000)0.000000:0.000000)0.000000:0.000000)0.000000:0.000000)0.977000:0.132358)0.999000:0.211683)0.922000:0.113320)0.902000:0.100410,((((167039479_Thermoanaerobacter_sp._X514:0.000000,167036760_Thermoanaerobacter_pseudethanolicus:0.000000)0.997000:0.237307,((111115237_Borrelia_afzelii_PKo:0.000000,51598664_Borrelia_garinii_PBi:0.024433)0.744000:0.031985,15594753_Borrelia_burgdorferi_B31:0.001158)1.000000:0.575395)0.360000:0.060667,34497764_Chromobacterium_violaceum_ATCC_1247:0.398473)0.552000:0.036888,(((((15928227_Staphylococcus_aureus_subsp._aureus:0.000000,(15925631_Staphylococcus_aureus_subsp._aureus:0.000000,(156980956_Staphylococcus_aureus_subsp._aureus:0.000000,(57652381_Staphylococcus_aureus_subsp._aureus:0.000000,(151222752_Staphylococcus_aureus_subsp._aureus:0.000000,(87162010_Staphylococcus_aureus_subsp._aureus:0.000000,(161510847_Staphylococcus_aureus_subsp._aureus:0.000000,(88196596_Staphylococcus_aureus_subsp._aureus:0.000000,(49487420_Staphylococcus_aureus_subsp._aureus:0.000000,(21284291_Staphylococcus_aureus_subsp._aureus:0.000000,82752222_Staphylococcus_aureus_RF122:0.000000)0.000000:0.000000)0.000000:0.000000)0.000000:0.000000)0.000000:0.000000)0.000000:0.000000)0.000000:0.000000)0.000000:0.000000)0.000000:0.000000)0.000000:0.000000)0.529000:0.000000,(148269074_Staphylococcus_aureus_subsp._aureus:0.000000,150395155_Staphylococcus_aureus_subsp._aureus:0.000000)0.859000:0.007330)0.592000:0.007338,49484838_Staphylococcus_aureus_subsp._aureus:0.000000)0.902000:0.051734,(57865666_Staphylococcus_epidermidis_RP62A:0.000000,27469146_Staphylococcus_epidermidis_ATCC_122:0.000000)0.778000:0.019026)0.985000:0.137643,((152974972_Bacillus_cereus_subsp._cytotoxis_NV:0.062124,118480303_Bacillus_thuringiensis_str._Al_Haka:0.002998)0.747000:0.028298,((16078266_Bacillus_subtilis_subsp._subtilis_s:0.000000,154686850_Bacillus_amyloliquefaciens_FZB42:0.030607)0.279000:0.014227,(52080479_Bacillus_licheniformis_ATCC_14580:0.000000,52785861_Bacillus_licheniformis_ATCC_14580:0.000000)0.881000:0.016308)0.510000:0.031715)0.890000:0.099629)0.998000:0.259806)0.786000:0.034357)0.816000:0.035198)0.902000:0.064456)0.625000:0.074775,(116496162_Lactobacillus_casei_ATCC_334:0.840537,(152970295_Klebsiella_pneumoniae_subsp._pneumo:4.076660,((((((26250307_Escherichia_coli_CFT073:0.000000,91213178_Escherichia_coli_UTI89:0.000000)0.000000:0.000000,(110643901_Escherichia_coli_536:0.000000,117625932_Escherichia_coli_APEC_O1:0.000000)0.000000:0.000000)0.964000:0.070562,50119299_Erwinia_carotovora_subsp._atrosepti:0.025130)0.959000:0.111597,56962228_Bacillus_clausii_KSM-K16:0.197012)0.973000:0.195813,(76786802_Streptococcus_agalactiae_A909:0.119371,(169833460_Streptococcus_pneumoniae_Hungary19A:0.000000,15901454_Streptococcus_pneumoniae_TIGR4:0.007538)0.895000:0.086445)1.000000:0.746799)0.577000:0.077713,((16804174_Listeria_monocytogenes_EGD-e:0.000000,116873570_Listeria_welshimeri_serovar_6b_str.:0.000000)0.493000:0.000000,16801305_Listeria_innocua_Clip11262:0.008071)0.994000:0.263151)0.000000:0.195561)0.107000:0.054310)0.763000:0.096243)0.000000:0.000000,(55820492_Streptococcus_thermophilus_LMG_1831:22.294329,(50843667_Propionibacterium_acnes_KPA171202:0.887132,(170757049_Clostridium_botulinum_B1_str._Okra:0.000000,(148379952_Clostridium_botulinum_A_str._ATCC_3:0.000000,(153933695_Clostridium_botulinum_A_str._ATCC_1:0.000000,(153936834_Clostridium_botulinum_A_str._Hall:0.000000,(153938585_Clostridium_botulinum_F_str._Langel:0.000000,(170759988_Clostridium_botulinum_A3_str._Loch_:0.000000,83588888_Moorella_thermoacetica_ATCC_39073:0.000000)0.000000:0.000000)0.000000:0.000000)0.000000:0.000000)0.000000:0.000000)0.761000:0.052898)0.852000:1.265147)0.077000:1.039878)0.030000:0.917438)0.081000:0.742108,146297437_Caldicellulosiruptor_saccharolyticu:22.913456)0.163000:2.045622,((167039236_Thermoanaerobacter_sp._X514:0.000000,(167036583_Thermoanaerobacter_pseudethanolicus:0.045189,20808935_Thermoanaerobacter_tengcongensis_MB:0.000000)0.541000:0.123949)0.482000:0.319693,150388662_Alkaliphilus_metalliredigens_QYMF:0.000000)0.802000:0.466782)0.830000:0.628128,27367727_Vibrio_vulnificus_CMCP6:0.000000)0.809000:0.034950,59713552_Vibrio_fischeri_ES114:0.000000)0.000000:0.005072,(28900153_Vibrio_parahaemolyticus_RIMD_221063:0.038573,156977803_Vibrio_harveyi_ATCC_BAA-1116:0.000000)0.519000:0.019066)0.002000:0.000000,37675856_Vibrio_vulnificus_YJ016:0.000000)0.968000:0.064035,15641822_Vibrio_cholerae_O1_biovar_eltor_str:0.000000,147674475_Vibrio_cholerae_O395:0.000000);
