# Supplementary material for: Genome-wide phylogenetic analysis of the pathogenic potential of Vibrio furnissii
Source: Front Microbiol. 2014 Aug 21;5:435. doi: 10.3389/fmicb.2014.00435 (PMC4139957; doi:10.3389/fmicb.2014.00435)
Supplement: Supplementary file 1 [file DataSheet1.ZIP › all_vfu_trees/VfuA00078.afa-gb-o.phylip_phyml_tree.txt]

((((((((((((((((170081277_Escherichia_coli_str._K-12_substr._:0.000000,(157155328_Escherichia_coli_E24377A:0.000000,(110805587_Shigella_flexneri_5_str._8401:0.000000,(15802027_Escherichia_coli_O157_H7_EDL933:0.000000,15831573_Escherichia_coli_O157_H7_str._Sakai:0.000000)0.929000:0.004740)0.000000:0.000000)0.000000:0.000000)0.000000:0.000000,89108454_Escherichia_coli_W3110:0.000000)0.000000:0.000000,49176125_Escherichia_coli_str._K-12_substr._:0.000000)0.000000:0.000000,56479942_Shigella_flexneri_2a_str._301:0.000000)0.000000:0.000000,30063128_Shigella_flexneri_2a_str._2457T:0.000000)0.000000:0.000000,82777082_Shigella_dysenteriae_Sd197:0.000000)0.858000:0.004752,(74312062_Shigella_sonnei_Ss046:0.000000,(82544020_Shigella_boydii_Sb227:0.000000,(157161074_Escherichia_coli_HS:0.000000,(170020034_Escherichia_coli_ATCC_8739:0.000000,187733265_Shigella_boydii_CDC_3083-94:0.000000)0.000000:0.000000)0.000000:0.000000)0.000000:0.000000)0.456000:0.000000)0.777000:0.005047,((26247860_Escherichia_coli_CFT073:0.000000,(117623799_Escherichia_coli_APEC_O1:0.000000,170682319_Escherichia_coli_SECEC_SMS-3-5:0.000000)0.000000:0.000000)0.000000:0.000000,(110641735_Escherichia_coli_536:0.000000,91210824_Escherichia_coli_UTI89:0.000000)0.000000:0.000000)0.768000:0.004503)0.853000:0.015878,(157145873_Citrobacter_koseri_ATCC_BAA-895:0.041333,(((56413567_Salmonella_enterica_subsp._enterica:0.004850,((161614113_Salmonella_enterica_subsp._enterica:0.004847,(16760448_Salmonella_enterica_subsp._enterica:0.000000,29141792_Salmonella_enterica_subsp._enterica:0.000000)0.837000:0.004857)0.000000:0.000000,16764813_Salmonella_typhimurium_LT2:0.000000)0.001000:0.000000)0.777000:0.004852,62180054_Salmonella_enterica_subsp._enterica:0.005357)0.892000:0.013758,161503437_Salmonella_enterica_subsp._arizonae:0.010757)0.985000:0.052453)0.329000:0.018150)0.907000:0.043429,(146311486_Enterobacter_sp._638:0.048692,(156934141_Enterobacter_sakazakii_ATCC_BAA-894:0.056971,152970067_Klebsiella_pneumoniae_subsp._pneumo:0.039209)0.865000:0.038376)0.821000:0.028644)0.992000:0.129711,((((((22125994_Yersinia_pestis_KIM:0.000000,(108811897_Yersinia_pestis_Nepal516:0.000000,(108807618_Yersinia_pestis_Antiqua:0.000000,(145598169_Yersinia_pestis_Pestoides_F:0.000000,(16122487_Yersinia_pestis_CO92:0.000000,(45441857_Yersinia_pestis_biovar_Microtus_str:0.000000,162420123_Yersinia_pestis_Angola:0.000000)0.000000:0.000000)0.000000:0.000000)0.000000:0.000000)0.000000:0.000000)0.000000:0.000000)0.921000:0.004824,(51596511_Yersinia_pseudotuberculosis_IP_3295:0.000000,153947728_Yersinia_pseudotuberculosis_IP_3175:0.000000)0.453000:0.000000)0.464000:0.000000,170024223_Yersinia_pseudotuberculosis_YPIII:0.000000)0.957000:0.056193,123442286_Yersinia_enterocolitica_subsp._ente:0.050098)0.938000:0.071327,157370517_Serratia_proteamaculans_568:0.131396)0.785000:0.050568,50121191_Erwinia_carotovora_subsp._atrosepti:0.176608)0.453000:0.040901)0.735000:0.040871,(85059439_Sodalis_glossinidius_str._morsitans:0.146915,37526262_Photorhabdus_luminescens_subsp._lau:0.416152)0.147000:0.043147)0.971000:0.136673,((((117620647_Aeromonas_hydrophila_subsp._hydroph:0.030703,145299855_Aeromonas_salmonicida_subsp._salmon:0.086274)0.993000:0.252751,123444271_Yersinia_enterocolitica_subsp._ente:0.642650)0.592000:0.061424,(54309876_Photobacterium_profundum_SS9:0.187928,(((28900822_Vibrio_parahaemolyticus_RIMD_221063:0.134893,(27366947_Vibrio_vulnificus_CMCP6:0.215356,(37676724_Vibrio_vulnificus_YJ016:0.000000,27366948_Vibrio_vulnificus_CMCP6:0.139449)0.702000:0.004461)1.000000:0.277198)0.993000:0.182254,(((15640298_Vibrio_cholerae_O1_biovar_eltor_str:0.000000,147673168_Vibrio_cholerae_O395:0.000000)1.000000:0.230450,XX_VfuA00078_:0.092325)0.897000:0.104176,156973026_Vibrio_harveyi_ATCC_BAA-1116:0.326541)0.827000:0.049115)0.906000:0.055446,((((27367718_Vibrio_vulnificus_CMCP6:0.019299,37675847_Vibrio_vulnificus_YJ016:0.000000)0.433000:0.027845,(15641829_Vibrio_cholerae_O1_biovar_eltor_str:0.000000,147674804_Vibrio_cholerae_O395:0.000000)0.996000:0.119126)0.976000:0.117843,59713893_Vibrio_fischeri_ES114:0.307794)0.625000:0.042652,(156976410_Vibrio_harveyi_ATCC_BAA-1116:0.017975,28901280_Vibrio_parahaemolyticus_RIMD_221063:0.042190)0.993000:0.108483)0.777000:0.058692)0.888000:0.065327)0.462000:0.061062)0.336000:0.081570,37677050_Vibrio_vulnificus_YJ016:0.466490)0.907000:0.105768)0.994000:0.360527,((119718421_Nocardioides_sp._JS614:0.620648,((((116669747_Arthrobacter_sp._FB24:0.184882,119961167_Arthrobacter_aurescens_TC1:0.177288)0.943000:0.123728,163841756_Renibacterium_salmoninarum_ATCC_332:0.284587)0.996000:0.280182,(((((((111023281_Rhodococcus_sp._RHA1:0.311367,54026600_Nocardia_farcinica_IFM_10152:0.190501)0.783000:0.116916,111022402_Rhodococcus_sp._RHA1:0.310954)0.260000:0.043126,((((120402739_Mycobacterium_vanbaalenii_PYR-1:0.034974,145225302_Mycobacterium_gilvum_PYR-GCK:0.071052)0.999000:0.152888,(126433968_Mycobacterium_sp._JLS:0.012070,(108798301_Mycobacterium_sp._MCS:0.000000,119867397_Mycobacterium_sp._KMS:0.000000)0.697000:0.003521)0.989000:0.107788)0.861000:0.047333,(((((183981309_Mycobacterium_marinum_M:0.000000,118618070_Mycobacterium_ulcerans_Agy99:0.000000)0.982000:0.064126,(41409465_Mycobacterium_avium_subsp._paratube:0.000000,118467227_Mycobacterium_avium_104:0.000000)0.999000:0.106945)0.755000:0.031376,(15610391_Mycobacterium_tuberculosis_H37Rv:0.000000,(15842844_Mycobacterium_tuberculosis_CDC1551:0.000000,(31794435_Mycobacterium_bovis_AF2122_97:0.000000,(121639144_Mycobacterium_bovis_BCG_str._Pasteu:0.000000,(148663118_Mycobacterium_tuberculosis_H37Ra:0.000000,148824457_Mycobacterium_tuberculosis_F11:0.000000)0.000000:0.000000)0.000000:0.000000)0.000000:0.000000)0.000000:0.000000)0.932000:0.035167)0.853000:0.029137,15827331_Mycobacterium_leprae_TN:0.082540)0.994000:0.139283,118468938_Mycobacterium_smegmatis_str._MC2_15:0.157914)0.365000:0.031876)0.998000:0.141694,169630681_Mycobacterium_abscessus:0.132390)0.705000:0.068645)0.541000:0.074597,134102890_Saccharopolyspora_erythraea_NRRL_23:0.414775)0.896000:0.085334,(((((19551976_Corynebacterium_glutamicum_ATCC_130:0.000000,62389637_Corynebacterium_glutamicum_ATCC_130:0.000000)0.640000:0.004335,145294910_Corynebacterium_glutamicum_R:0.005347)0.881000:0.103354,25027320_Corynebacterium_efficiens_YS-314:0.221205)0.982000:0.206884,38233296_Corynebacterium_diphtheriae_NCTC_13:0.332445)0.949000:0.187690,(172040156_Corynebacterium_urealyticum_DSM_710:0.463172,68536728_Corynebacterium_jeikeium_K411:0.361344)0.961000:0.263500)0.761000:0.101131)0.557000:0.056758,((159036557_Salinispora_arenicola_CNS-205:0.058735,145593522_Salinispora_tropica_CNB-440:0.001362)0.998000:0.366288,117929305_Acidothermus_cellulolyticus_11B:0.804027)0.917000:0.173809)0.797000:0.065706,(162452975_Sorangium_cellulosum_So_ce_56:0.502794,158522026_Desulfococcus_oleovorans_Hxd3:0.438844)0.918000:0.136029)0.792000:0.059131)0.663000:0.068697,(152967813_Kineococcus_radiotolerans_SRS30216:0.568756,72160422_Thermobifida_fusca_YX:0.482607)0.765000:0.048504)0.889000:0.086941)0.172000:0.034566,((29831594_Streptomyces_avermitilis_MA-4680:0.080721,21221468_Streptomyces_coelicolor_A3:0.103017)0.839000:0.047588,182438304_Streptomyces_griseus_subsp._griseus:0.096080)0.999000:0.297320)0.943000:0.164473)0.908000:0.281132,51246310_Desulfotalea_psychrophila_LSv54:0.485954)1.000000:0.987426,126208859_Actinobacillus_pleuropneumoniae_L20:0.000000,165976821_Actinobacillus_pleuropneumoniae_ser:0.000000);
