# Supplementary material for: Genome-wide phylogenetic analysis of the pathogenic potential of Vibrio furnissii
Source: Front Microbiol. 2014 Aug 21;5:435. doi: 10.3389/fmicb.2014.00435 (PMC4139957; doi:10.3389/fmicb.2014.00435)
Supplement: Supplementary file 1 [file DataSheet1.ZIP › all_vfu_trees/VfuA00079.afa-gb-o.phylip_phyml_tree.txt]

(((((((((((((((((((((((((((((((((157159912_Escherichia_coli_HS:0.000000,(162139807_Escherichia_coli_O157_H7_str._Sakai:0.000000,187731576_Shigella_boydii_CDC_3083-94:0.077127)0.000000:0.000000)0.000000:0.000000,(90111128_Escherichia_coli_str._K-12_substr._:0.000000,(170021233_Escherichia_coli_ATCC_8739:0.000000,170079981_Escherichia_coli_str._K-12_substr._:0.000000)0.000000:0.000000)0.000000:0.000000)0.000000:0.000000,89107265_Escherichia_coli_W3110:0.000000)0.000000:0.000000,161986574_Shigella_sonnei_Ss046:0.000000)0.000000:0.000000,157155583_Escherichia_coli_E24377A:0.000000)0.000000:0.000000,170682440_Escherichia_coli_SECEC_SMS-3-5:0.000000)0.000000:0.000000,161367641_Escherichia_coli_O157_H7_EDL933:0.000000)0.000000:0.000000,161486300_Escherichia_coli_CFT073:0.000000)0.000000:0.000000,161950157_Shigella_dysenteriae_Sd197:0.000000)0.000000:0.000000,162138483_Escherichia_coli_UTI89:0.000000)0.000000:0.000000,110640656_Escherichia_coli_536:0.000000)0.000000:0.000000,117622656_Escherichia_coli_APEC_O1:0.000000)0.000000:0.000000,(161486537_Shigella_flexneri_2a_str._2457T:0.000000,(161485943_Shigella_flexneri_2a_str._301:0.000000,110804417_Shigella_flexneri_5_str._8401:0.000000)0.000000:0.000000)0.842000:0.018666)0.867000:0.037696,(146310525_Enterobacter_sp._638:0.017579,(152968910_Klebsiella_pneumoniae_subsp._pneumo:0.056335,156935057_Enterobacter_sakazakii_ATCC_BAA-894:0.089645)0.762000:0.023245)0.755000:0.017963)0.000000:0.000000,((((16759371_Salmonella_enterica_subsp._enterica:0.000000,(29142858_Salmonella_enterica_subsp._enterica:0.000000,161615426_Salmonella_enterica_subsp._enterica:0.000000)0.000000:0.000000)0.851000:0.017852,62179004_Salmonella_enterica_subsp._enterica:0.017998)0.000000:0.000000,(56414452_Salmonella_enterica_subsp._enterica:0.000000,16763773_Salmonella_typhimurium_LT2:0.000000)0.469000:0.000000)0.849000:0.017873,161504423_Salmonella_enterica_subsp._arizonae:0.000000)0.752000:0.017904)0.840000:0.037055,157147000_Citrobacter_koseri_ATCC_BAA-895:0.024898)0.872000:0.074679,157369279_Serratia_proteamaculans_568:0.108422)0.552000:0.060053,((((51595264_Yersinia_pseudotuberculosis_IP_3295:0.000000,16123370_Yersinia_pestis_CO92:0.000000)0.000000:0.000000,((22124882_Yersinia_pestis_KIM:0.000000,45440574_Yersinia_pestis_biovar_Microtus_str:0.000000)0.000000:0.000000,((108811046_Yersinia_pestis_Nepal516:0.000000,108808695_Yersinia_pestis_Antiqua:0.000000)0.000000:0.000000,((145600100_Yersinia_pestis_Pestoides_F:0.000000,153950719_Yersinia_pseudotuberculosis_IP_3175:0.000000)0.000000:0.000000,(162419610_Yersinia_pestis_Angola:0.000000,170025496_Yersinia_pseudotuberculosis_YPIII:0.000000)0.000000:0.000000)0.000000:0.000000)0.000000:0.000000)0.000000:0.000000)0.891000:0.082307,123443388_Yersinia_enterocolitica_subsp._ente:0.106005)0.949000:0.152415,50120046_Erwinia_carotovora_subsp._atrosepti:0.085422)0.851000:0.074352)0.503000:0.003488,(15603240_Pasteurella_multocida_subsp._multoc:0.107089,(113461396_Haemophilus_somnus_129PT:0.000000,170718990_Haemophilus_somnus_2336:0.000000)0.957000:0.145279)1.000000:0.384892)0.804000:0.134367,((((127512357_Shewanella_loihica_PV-4:0.037247,(167623455_Shewanella_halifaxensis_HAW-EB4:0.034696,157961267_Shewanella_pealeana_ATCC_700345:0.084107)0.770000:0.020170)0.871000:0.050612,((114562499_Shewanella_frigidimarina_NCIMB_400:0.058959,(((152999719_Shewanella_baltica_OS185:0.000000,(160874338_Shewanella_baltica_OS195:0.000000,126173374_Shewanella_baltica_OS155:0.000000)0.000000:0.000000)0.835000:0.048877,170725512_Shewanella_woodyi_ATCC_51908:0.062635)0.700000:0.072629,170726062_Shewanella_woodyi_ATCC_51908:0.065007)0.020000:0.016553)0.723000:0.010564,(157376072_Shewanella_sediminis_HAW-EB3:0.115483,119774542_Shewanella_amazonensis_SB2B:0.203221)0.329000:0.013992)0.001000:0.000000)0.878000:0.062117,(((((117921231_Shewanella_sp._ANA-3:0.000000,(113970951_Shewanella_sp._MR-4:0.000000,114048175_Shewanella_sp._MR-7:0.000000)0.000000:0.000000)0.708000:0.017493,119775366_Shewanella_amazonensis_SB2B:0.196047)0.355000:0.000000,(24373224_Shewanella_oneidensis_MR-1:0.000000,(146292474_Shewanella_putrefaciens_CN-32:0.018144,120599529_Shewanella_sp._W3-18-1:0.000000)0.547000:0.041102)0.943000:0.079696)0.747000:0.058838,(153000002_Shewanella_baltica_OS185:0.000000,(160874623_Shewanella_baltica_OS195:0.000000,126173713_Shewanella_baltica_OS155:0.000000)0.000000:0.000000)0.472000:0.000000)0.868000:0.062078,91793954_Shewanella_denitrificans_OS217:0.088816)0.814000:0.044934)0.770000:0.084576,170728161_Shewanella_woodyi_ATCC_51908:0.242770)0.949000:0.203500)0.824000:0.091435,(154253252_Parvibaculum_lavamentivorans_DS-1:0.502184,(116747937_Syntrophobacter_fumaroxidans_MPOB:0.249925,(((83593962_Rhodospirillum_rubrum_ATCC_11170:0.261689,78485230_Thiomicrospira_crunogena_XCL-2:0.446391)0.083000:0.075471,((71905679_Dechloromonas_aromatica_RCB:0.299595,(53804970_Methylococcus_capsulatus_str._Bath:0.139425,74318234_Thiobacillus_denitrificans_ATCC_252:0.254151)0.740000:0.084966)0.779000:0.053337,83312075_Magnetospirillum_magneticum_AMB-1:0.123344)0.757000:0.042928)0.750000:0.070453,(((170740535_Methylobacterium_sp._4-46:0.284450,124267269_Methylibium_petroleiphilum_PM1:0.404575)0.811000:0.126074,(170748546_Methylobacterium_radiotolerans_JCM_:0.338696,163851746_Methylobacterium_extorquens_PA1:0.225232)0.738000:0.046707)0.576000:0.044739,(((54302834_Photobacterium_profundum_SS9:0.551202,((119358502_Chlorobium_phaeobacteroides_DSM_266:0.212349,78187969_Pelodictyon_luteolum_DSM_273:0.246926)0.832000:0.154120,21672849_Chlorobium_tepidum_TLS:0.174185)0.197000:0.108919)0.622000:0.133026,(145300382_Aeromonas_salmonicida_subsp._salmon:0.056177,117617581_Aeromonas_hydrophila_subsp._hydroph:0.000000)0.908000:0.213641)0.945000:0.441929,((91213175_Escherichia_coli_UTI89:0.000000,(110643898_Escherichia_coli_536:0.000000,170680800_Escherichia_coli_SECEC_SMS-3-5:0.000000)0.000000:0.000000)0.000000:0.000000,(117625929_Escherichia_coli_APEC_O1:0.000000,26250304_Escherichia_coli_CFT073:0.000000)0.000000:0.000000)0.999000:1.023436)0.780000:0.197410)0.784000:0.079975)0.793000:0.086259)0.740000:0.066589)0.786000:0.082007)0.395000:0.080227,117924247_Magnetococcus_sp._MC-1:0.306951)0.760000:0.028865,(120554828_Marinobacter_aquaeolei_VT8:0.278774,((((15640299_Vibrio_cholerae_O1_biovar_eltor_str:0.000000,147675748_Vibrio_cholerae_O395:0.000000)0.953000:0.217088,XX_VfuA00079_:0.120404)0.963000:0.228491,(145297555_Aeromonas_salmonicida_subsp._salmon:0.201670,(123444279_Yersinia_enterocolitica_subsp._ente:0.234340,152971598_Klebsiella_pneumoniae_subsp._pneumo:0.107402)0.865000:0.141851)0.820000:0.092746)0.810000:0.157002,71083470_Candidatus_Pelagibacter_ubique_HTCC:1.242413)0.733000:0.097593)0.820000:0.116997)0.257000:0.042140,119945409_Psychromonas_ingrahamii_37:0.896228)0.764000:0.074034,(((167644123_Caulobacter_sp._K31:0.225445,167646093_Caulobacter_sp._K31:0.309651)0.865000:0.188224,16126704_Caulobacter_crescentus_CB15:0.417398)0.885000:0.143611,((150398071_Sinorhizobium_medicae_WSM419:0.054710,15966737_Sinorhizobium_meliloti_1021:0.077849)1.000000:0.865426,(((114326881_Granulibacter_bethesdensis_CGDNIH1:0.356719,148260206_Acidiphilium_cryptum_JF-5:0.203260)0.780000:0.126649,(58038759_Gluconobacter_oxydans_621H:0.203755,162147648_Gluconacetobacter_diazotrophicus_PA:0.188470)0.965000:0.293426)0.255000:0.109754,114569825_Maricaulis_maris_MCS10:0.431237)0.915000:0.234088)0.000000:0.000000)0.856000:0.094425)0.562000:0.097148,((78224001_Geobacter_metallireducens_GS-15:0.606953,110637205_Cytophaga_hutchinsonii_ATCC_33406:0.463592)0.487000:0.120620,161529084_Nitrosopumilus_maritimus_SCM1:0.676783)0.922000:0.301540)0.851000:0.158359,((((((((((26247263_Escherichia_coli_CFT073:0.035942,(157146176_Citrobacter_koseri_ATCC_BAA-895:0.050283,74311680_Shigella_sonnei_Ss046:0.031020)0.784000:0.016846)0.000000:0.000000,((((((((((((91210274_Escherichia_coli_UTI89:0.000000,(110641295_Escherichia_coli_536:0.000000,117623304_Escherichia_coli_APEC_O1:0.000000)0.000000:0.000000)0.000000:0.000000,170020486_Escherichia_coli_ATCC_8739:0.000000)0.000000:0.000000,157160645_Escherichia_coli_HS:0.000000)0.000000:0.000000,15830751_Escherichia_coli_O157_H7_str._Sakai:0.000000)0.000000:0.000000,15801236_Escherichia_coli_O157_H7_EDL933:0.000000)0.000000:0.000000,157158406_Escherichia_coli_E24377A:0.000000)0.000000:0.000000,170682022_Escherichia_coli_SECEC_SMS-3-5:0.000000)0.000000:0.000000,170080770_Escherichia_coli_str._K-12_substr._:0.000000)0.000000:0.000000,82777268_Shigella_dysenteriae_Sd197:0.000000)0.000000:0.000000,16129082_Escherichia_coli_str._K-12_substr._:0.000000)0.000000:0.000000,89107965_Escherichia_coli_W3110:0.000000)0.445000:0.000000,(24112524_Shigella_flexneri_2a_str._301:0.000000,(30062652_Shigella_flexneri_2a_str._2457T:0.000000,(110805133_Shigella_flexneri_5_str._8401:0.000000,82544413_Shigella_boydii_Sb227:0.000000)0.000000:0.000000)0.000000:0.000000)0.921000:0.017611)0.000000:0.000000)0.786000:0.025631,(((16760095_Salmonella_enterica_subsp._enterica:0.000000,(29142134_Salmonella_enterica_subsp._enterica:0.000000,(62179740_Salmonella_enterica_subsp._enterica:0.000000,(16764575_Salmonella_typhimurium_LT2:0.000000,161503687_Salmonella_enterica_subsp._arizonae:0.037108)0.000000:0.000000)0.000000:0.000000)0.000000:0.000000)0.000000:0.000000,56413794_Salmonella_enterica_subsp._enterica:0.000000)0.525000:0.001098,161614549_Salmonella_enterica_subsp._enterica:0.033647)0.851000:0.053439)0.836000:0.048701,146311290_Enterobacter_sp._638:0.024051)0.787000:0.048299,152969670_Klebsiella_pneumoniae_subsp._pneumo:0.089374)0.916000:0.120311,156934395_Enterobacter_sakazakii_ATCC_BAA-894:0.166330)0.937000:0.209600,50120756_Erwinia_carotovora_subsp._atrosepti:0.322958)0.803000:0.100373,((((170023951_Yersinia_pseudotuberculosis_YPIII:0.000000,(51596761_Yersinia_pseudotuberculosis_IP_3295:0.000000,153949530_Yersinia_pseudotuberculosis_IP_3175:0.000000)0.000000:0.000000)0.465000:0.000000,(16121897_Yersinia_pestis_CO92:0.000000,(161484821_Yersinia_pestis_KIM:0.000000,(161511396_Yersinia_pestis_biovar_Microtus_str:0.000000,(108812165_Yersinia_pestis_Nepal516:0.000000,(108807891_Yersinia_pestis_Antiqua:0.000000,145599102_Yersinia_pestis_Pestoides_F:0.000000)0.000000:0.000000)0.000000:0.000000)0.000000:0.000000)0.000000:0.000000)1.000000:0.198941)0.811000:0.042829,123442016_Yersinia_enterocolitica_subsp._ente:0.038065)0.914000:0.119368,157370246_Serratia_proteamaculans_568:0.050110)0.695000:0.078766)0.851000:0.167231,(((((156974539_Vibrio_harveyi_ATCC_BAA-1116:0.035015,28898268_Vibrio_parahaemolyticus_RIMD_221063:0.000000)0.924000:0.073329,(27365866_Vibrio_vulnificus_CMCP6:0.000000,161486624_Vibrio_vulnificus_YJ016:0.000000)0.978000:0.113580)0.843000:0.049803,(147674774_Vibrio_cholerae_O395:0.000000,15641540_Vibrio_cholerae_O1_biovar_eltor_str:0.000000)0.788000:0.039537)0.852000:0.052060,59712015_Vibrio_fischeri_ES114:0.208808)0.366000:0.019089,54308936_Photobacterium_profundum_SS9:0.148413)0.917000:0.218227)0.325000:0.194349,((((161510971_Mannheimia_succiniciproducens_MBEL5:0.069485,(152979168_Actinobacillus_succinogenes_130Z:0.098095,((68248787_Haemophilus_influenzae_86-028NP:0.000000,148825565_Haemophilus_influenzae_PittEE:0.000000)0.000000:0.000000,(30995357_Haemophilus_influenzae_Rd_KW20:0.000000,148827321_Haemophilus_influenzae_PittGG:0.000000)0.000000:0.000000)0.953000:0.127983)0.850000:0.066423)0.791000:0.045531,(113461184_Haemophilus_somnus_129PT:0.000000,170717772_Haemophilus_somnus_2336:0.000000)0.883000:0.054801)0.616000:0.084145,15602540_Pasteurella_multocida_subsp._multoc:0.026693)0.927000:0.218579,(126207900_Actinobacillus_pleuropneumoniae_L20:0.000000,165975876_Actinobacillus_pleuropneumoniae_ser:0.000000)0.886000:0.179053)0.915000:0.317468)0.973000:0.396847)0.700000:0.073992,((157370816_Serratia_proteamaculans_568:0.611924,119945076_Psychromonas_ingrahamii_37:0.452307)0.925000:0.278808,(((114048091_Shewanella_sp._MR-7:0.000000,113970867_Shewanella_sp._MR-4:0.000000)0.894000:0.037148,117921139_Shewanella_sp._ANA-3:0.000000)0.346000:0.172369,119774334_Shewanella_amazonensis_SB2B:0.607013)0.955000:0.418396)0.865000:0.235527)0.597000:0.192382,(145298259_Aeromonas_salmonicida_subsp._salmon:0.058826,117618397_Aeromonas_hydrophila_subsp._hydroph:0.000000)0.955000:0.550518)0.996000:0.992610,(77464982_Rhodobacter_sphaeroides_2.4.1:0.000000,126460851_Rhodobacter_sphaeroides_ATCC_17029:0.000000)0.631000:0.079768)0.952000:0.533273,15889865_Agrobacterium_tumefaciens_str._C58:0.200662)0.813000:0.081937,(116253958_Rhizobium_leguminosarum_bv._viciae_:0.000000,86359275_Rhizobium_etli_CFN_42:0.056016)0.976000:0.196153)0.938000:0.119746,150398601_Sinorhizobium_medicae_WSM419:0.000000,15963958_Sinorhizobium_meliloti_1021:0.017705);
