# Supplementary material for: Genome-wide phylogenetic analysis of the pathogenic potential of Vibrio furnissii
Source: Front Microbiol. 2014 Aug 21;5:435. doi: 10.3389/fmicb.2014.00435 (PMC4139957; doi:10.3389/fmicb.2014.00435)
Supplement: Supplementary file 1 [file DataSheet1.ZIP › all_vfu_trees/VfuA00080.afa-gb-o.phylip_phyml_tree.txt]

(((((((((((((((((117918899_Shewanella_sp._ANA-3:0.000000,((120597374_Shewanella_sp._W3-18-1:0.000000,146294486_Shewanella_putrefaciens_CN-32:0.000000)0.942000:0.022967,24372038_Shewanella_oneidensis_MR-1:0.007663)0.783000:0.007532)0.829000:0.015592,(114049070_Shewanella_sp._MR-7:0.006906,113968790_Shewanella_sp._MR-4:0.023479)0.768000:0.007567)0.835000:0.020663,(153002418_Shewanella_baltica_OS185:0.000000,(160877139_Shewanella_baltica_OS195:0.000000,126172673_Shewanella_baltica_OS155:0.000000)0.000000:0.000000)0.923000:0.031981)0.877000:0.039322,(114561681_Shewanella_frigidimarina_NCIMB_400:0.171328,91794755_Shewanella_denitrificans_OS217:0.096390)0.937000:0.081590)0.679000:0.050276,(157960262_Shewanella_pealeana_ATCC_700345:0.014898,167622429_Shewanella_halifaxensis_HAW-EB4:0.032657)0.885000:0.045735)0.828000:0.023259,(157373586_Shewanella_sediminis_HAW-EB3:0.042941,170724667_Shewanella_woodyi_ATCC_51908:0.050692)0.842000:0.022480)0.848000:0.021044,127514339_Shewanella_loihica_PV-4:0.028332)0.752000:0.070979,119773536_Shewanella_amazonensis_SB2B:0.144173)0.877000:0.074566,152997334_Marinomonas_sp._MWYL1:0.225084)0.060000:0.027537,(117618435_Aeromonas_hydrophila_subsp._hydroph:0.024992,145300326_Aeromonas_salmonicida_subsp._salmon:0.020678)0.997000:0.377449)1.000000:0.526861,54310484_Photobacterium_profundum_SS9:0.070344)0.927000:0.169264,59713000_Vibrio_fischeri_ES114:0.193348)0.960000:0.148487,156972568_Vibrio_harveyi_ATCC_BAA-1116:0.011512)0.794000:0.026012,28899668_Vibrio_parahaemolyticus_RIMD_221063:0.028040)0.923000:0.046072,(37681325_Vibrio_vulnificus_YJ016:0.007240,27364631_Vibrio_vulnificus_CMCP6:0.000000)0.869000:0.026599)0.837000:0.049009,XX_VfuA00080_:0.064518)0.988000:0.090587,15640306_Vibrio_cholerae_O1_biovar_eltor_str:0.000000,147674759_Vibrio_cholerae_O395:0.000000);
