# Supplementary material for: Genome-wide phylogenetic analysis of the pathogenic potential of Vibrio furnissii
Source: Front Microbiol. 2014 Aug 21;5:435. doi: 10.3389/fmicb.2014.00435 (PMC4139957; doi:10.3389/fmicb.2014.00435)
Supplement: Supplementary file 1 [file DataSheet1.ZIP › all_vfu_trees/VfuA00082.afa-gb-o.phylip_phyml_tree.txt]

(((((((((((((((((((((((((((((((((((((((((((24115290_Shigella_flexneri_2a_str._301:0.000000,(74314500_Shigella_sonnei_Ss046:0.000000,(110807856_Shigella_flexneri_5_str._8401:0.000000,(187733909_Shigella_boydii_CDC_3083-94:0.000000,(15804597_Escherichia_coli_O157_H7_EDL933:0.000000,110644341_Escherichia_coli_536:0.005398)0.000000:0.000000)0.000000:0.000000)0.000000:0.000000)0.000000:0.000000)0.000000:0.000000,157163475_Escherichia_coli_HS:0.000000)0.000000:0.000000,30064712_Shigella_flexneri_2a_str._2457T:0.000000)0.000000:0.000000,82546348_Shigella_boydii_Sb227:0.000000)0.000000:0.000000,15834183_Escherichia_coli_O157_H7_str._Sakai:0.000000)0.000000:0.000000,82778818_Shigella_dysenteriae_Sd197:0.000000)0.000000:0.000000,89110032_Escherichia_coli_W3110:0.000000)0.000000:0.000000,16131836_Escherichia_coli_str._K-12_substr._:0.000000)0.000000:0.000000,170021991_Escherichia_coli_ATCC_8739:0.000000)0.000000:0.000000,170083467_Escherichia_coli_str._K-12_substr._:0.000000)0.000000:0.000000,157156680_Escherichia_coli_E24377A:0.000000)0.000000:0.000000,170680627_Escherichia_coli_SECEC_SMS-3-5:0.000000)0.000000:0.000000,91212788_Escherichia_coli_UTI89:0.000000)0.000000:0.000000,117626268_Escherichia_coli_APEC_O1:0.000000)0.000000:0.000000,26250778_Escherichia_coli_CFT073:0.000000)0.942000:0.016398,((161617315_Salmonella_enterica_subsp._enterica:0.000000,((56416002_Salmonella_enterica_subsp._enterica:0.005424,157147200_Citrobacter_koseri_ATCC_BAA-895:0.000000)0.747000:0.005398,(16762281_Salmonella_enterica_subsp._enterica:0.000000,29143769_Salmonella_enterica_subsp._enterica:0.000000)0.853000:0.005398)0.000000:0.000000)0.000000:0.000000,((16767430_Salmonella_typhimurium_LT2:0.000000,161505336_Salmonella_enterica_subsp._arizonae:0.000000)0.458000:0.000000,146309883_Enterobacter_sp._638:0.010976)0.115000:0.005405)0.767000:0.005366)0.768000:0.005453,152972868_Klebsiella_pneumoniae_subsp._pneumo:0.000000)0.001000:0.000000,(156935794_Enterobacter_sakazakii_ATCC_BAA-894:0.000799,50119201_Erwinia_carotovora_subsp._atrosepti:0.027710)0.784000:0.010108)0.947000:0.026741,((((16123865_Yersinia_pestis_CO92:0.000000,((108810403_Yersinia_pestis_Nepal516:0.000000,(108809592_Yersinia_pestis_Antiqua:0.000000,145600973_Yersinia_pestis_Pestoides_F:0.000000)0.000000:0.000000)0.000000:0.000000,(153949966_Yersinia_pseudotuberculosis_IP_3175:0.000000,(162419129_Yersinia_pestis_Angola:0.000000,(22124417_Yersinia_pestis_KIM:0.000000,45442845_Yersinia_pestis_biovar_Microtus_str:0.000000)0.000000:0.000000)0.000000:0.000000)0.000000:0.000000)0.000000:0.000000)0.835000:0.005403,(51594655_Yersinia_pseudotuberculosis_IP_3295:0.000000,170022615_Yersinia_pseudotuberculosis_YPIII:0.000000)0.489000:0.000000)0.907000:0.019583,123440692_Yersinia_enterocolitica_subsp._ente:0.013823)0.864000:0.016864,157368542_Serratia_proteamaculans_568:0.036777)0.683000:0.004248)0.851000:0.016149,(37524504_Photorhabdus_luminescens_subsp._lau:0.074376,((85058121_Sodalis_glossinidius_str._morsitans:0.063659,94676505_Baumannia_cicadellinicola_str._Hc:0.272391)0.000000:0.000000,158521526_Desulfococcus_oleovorans_Hxd3:0.674979)0.855000:0.028782)0.666000:0.018252)0.984000:0.053741,((((16272827_Haemophilus_influenzae_Rd_KW20:0.005306,((148828067_Haemophilus_influenzae_PittGG:0.000000,148826468_Haemophilus_influenzae_PittEE:0.005287)0.758000:0.005297,68249474_Haemophilus_influenzae_86-028NP:0.015870)0.001000:0.000000)0.828000:0.012405,((170718524_Haemophilus_somnus_2336:0.000000,113461761_Haemophilus_somnus_129PT:0.000000)0.985000:0.038439,(152978818_Actinobacillus_succinogenes_130Z:0.005352,52425352_Mannheimia_succiniciproducens_MBEL5:0.000000)0.946000:0.027799)0.909000:0.022235)0.853000:0.018314,15602087_Pasteurella_multocida_subsp._multoc:0.024725)0.926000:0.021088,((165976380_Actinobacillus_pleuropneumoniae_ser:0.000000,126208434_Actinobacillus_pleuropneumoniae_L20:0.000000)0.912000:0.022114,33152721_Haemophilus_ducreyi_35000HP:0.093351)0.518000:0.020149)0.961000:0.048196)0.921000:0.033452,(((((28899670_Vibrio_parahaemolyticus_RIMD_221063:0.000000,(156972570_Vibrio_harveyi_ATCC_BAA-1116:0.010858,((59713001_Vibrio_fischeri_ES114:0.027665,54310485_Photobacterium_profundum_SS9:0.033181)0.948000:0.028313,(27364630_Vibrio_vulnificus_CMCP6:0.000000,37681326_Vibrio_vulnificus_YJ016:0.000000)0.789000:0.005228)0.270000:0.005547)0.000000:0.000000)0.888000:0.015773,XX_VfuA00082_:0.011608)0.934000:0.027502,(147673909_Vibrio_cholerae_O395:0.000000,15640305_Vibrio_cholerae_O1_biovar_eltor_str:0.000000)0.980000:0.035284)0.907000:0.022812,(145300327_Aeromonas_salmonicida_subsp._salmon:0.000000,117617984_Aeromonas_hydrophila_subsp._hydroph:0.038901)0.974000:0.035310)0.664000:0.004262,((((119773535_Shewanella_amazonensis_SB2B:0.026074,(((157960261_Shewanella_pealeana_ATCC_700345:0.000000,(167622428_Shewanella_halifaxensis_HAW-EB4:0.000000,(170724666_Shewanella_woodyi_ATCC_51908:0.015781,157373585_Shewanella_sediminis_HAW-EB3:0.015430)0.902000:0.018185)0.388000:0.010820)0.864000:0.011962,114561680_Shewanella_frigidimarina_NCIMB_400:0.039453)0.976000:0.033090,127514340_Shewanella_loihica_PV-4:0.000000)0.904000:0.018159)0.362000:0.014499,((((153002419_Shewanella_baltica_OS185:0.000000,(126172672_Shewanella_baltica_OS155:0.000000,160877140_Shewanella_baltica_OS195:0.000000)0.000000:0.000000)0.488000:0.000000,(24372037_Shewanella_oneidensis_MR-1:0.000000,(117918898_Shewanella_sp._ANA-3:0.000000,(113968789_Shewanella_sp._MR-4:0.000000,114049071_Shewanella_sp._MR-7:0.000000)0.000000:0.000000)0.848000:0.005490)0.873000:0.011359)0.683000:0.004191,(120597373_Shewanella_sp._W3-18-1:0.000000,146294487_Shewanella_putrefaciens_CN-32:0.000000)0.800000:0.006706)0.910000:0.023202,91794754_Shewanella_denitrificans_OS217:0.039144)0.435000:0.011507)0.920000:0.035106,56461390_Idiomarina_loihiensis_L2TR:0.101488)0.861000:0.023916,((71282549_Colwellia_psychrerythraea_34H:0.035665,(77359311_Pseudoalteromonas_haloplanktis_TAC1:0.043113,109896599_Pseudoalteromonas_atlantica_T6c:0.095724)0.453000:0.014420)0.595000:0.019065,119946826_Psychromonas_ingrahamii_37:0.063109)0.497000:0.050029)0.871000:0.033274)0.785000:0.014758)0.944000:0.034120,152996998_Marinomonas_sp._MWYL1:0.074171)0.330000:0.017381,(((92114410_Chromohalobacter_salexigens_DSM_304:0.119889,120556357_Marinobacter_aquaeolei_VT8:0.028639)0.835000:0.021082,(90020453_Saccharophagus_degradans_2-40:0.144472,((110834876_Alcanivorax_borkumensis_SK2:0.100166,(((126642232_Acinetobacter_baumannii_ATCC_17978:0.000000,50085531_Acinetobacter_sp._ADP1:0.011325)0.292000:0.001144,(169633200_Acinetobacter_baumannii:0.000000,169795490_Acinetobacter_baumannii:0.000000)0.749000:0.010029)0.368000:0.037821,((93006475_Psychrobacter_cryohalolentis_K5:0.000000,71066027_Psychrobacter_arcticus_273-4:0.005623)0.927000:0.038311,148653422_Psychrobacter_sp._PRwf-1:0.062269)0.994000:0.111234)0.859000:0.050133)0.336000:0.035784,((77456841_Pseudomonas_fluorescens_PfO-1:0.011071,70734168_Pseudomonas_fluorescens_Pf-5:0.000000)0.752000:0.005719,(((((116053002_Pseudomonas_aeruginosa_UCBPP-PA14:0.005485,(15600047_Pseudomonas_aeruginosa_PAO1:0.000000,152985358_Pseudomonas_aeruginosa_PA7:0.000000)0.464000:0.000000)0.896000:0.016917,146283599_Pseudomonas_stutzeri_A1501:0.028281)0.355000:0.009935,146305743_Pseudomonas_mendocina_ymp:0.007188)0.893000:0.023524,((26991502_Pseudomonas_putida_KT2440:0.000000,(148549899_Pseudomonas_putida_F1:0.000000,(167035864_Pseudomonas_putida_GB-1:0.000000,170723773_Pseudomonas_putida_W619:0.000000)0.000000:0.000000)0.000000:0.000000)0.822000:0.005412,104783800_Pseudomonas_entomophila_L48:0.000000)0.801000:0.011449)0.966000:0.045391,((66047633_Pseudomonas_syringae_pv._syringae_B:0.000000,28871981_Pseudomonas_syringae_pv._tomato_str:0.021953)0.264000:0.005400,71734128_Pseudomonas_syringae_pv._phaseolico:0.000000)0.849000:0.011956)0.646000:0.015650)0.977000:0.057551)0.718000:0.008997)0.896000:0.040626)0.854000:0.032623,83648651_Hahella_chejuensis_KCTC_2396:0.088847)0.631000:0.005959)0.392000:0.023667,(78484784_Thiomicrospira_crunogena_XCL-2:0.100227,(114319772_Alkalilimnicola_ehrlichei_MLHE-1:0.082287,121998779_Halorhodospira_halophila_SL1:0.228353)0.994000:0.123834)0.805000:0.017943)0.870000:0.033498,(74318476_Thiobacillus_denitrificans_ATCC_252:0.152321,(((78224101_Geobacter_metallireducens_GS-15:0.018005,148265864_Geobacter_uraniireducens_Rf4:0.070790)0.389000:0.019170,(118581004_Pelobacter_propionicus_DSM_2379:0.089955,39995716_Geobacter_sulfurreducens_PCA:0.028514)0.760000:0.009646)0.924000:0.034099,77919826_Pelobacter_carbinolicus_DSM_2380:0.087993)0.900000:0.033594)0.940000:0.055346)0.933000:0.039036,((((((((27904544_Buchnera_aphidicola_str._Bp:0.614816,(71892324_Candidatus_Blochmannia_pennsylvanic:0.270144,33519998_Candidatus_Blochmannia_floridanus:0.255105)0.926000:0.119414)0.371000:0.058760,(32491260_Wigglesworthia_glossinidia_endosymb:0.442028,(21672325_Buchnera_aphidicola_str._Sg:0.126148,15616660_Buchnera_aphidicola_str._APS:0.138908)0.976000:0.146103)0.919000:0.084102)0.969000:0.130739,(((52840705_Legionella_pneumophila_subsp._pneum:0.000000,54296495_Legionella_pneumophila_str._Paris:0.005463)0.000000:0.000000,54293453_Legionella_pneumophila_str._Lens:0.005447)0.389000:0.005456,148360923_Legionella_pneumophila_str._Corby:0.000000)1.000000:0.299197)0.687000:0.055917,(154707537_Coxiella_burnetii_Dugway_5J108-111:0.005598,(29653686_Coxiella_burnetii_RSA_493:0.000000,161831119_Coxiella_burnetii_RSA_331:0.000000)0.490000:0.000000)1.000000:0.348249)0.865000:0.071381,146329518_Dichelobacter_nodosus_VCS1703A:0.197035)0.429000:0.027378,77164561_Nitrosococcus_oceani_ATCC_19707:0.264221)0.938000:0.055467,(148245004_Candidatus_Vesicomyosocius_okutanii:0.148146,118602933_Candidatus_Ruthia_magnifica_str._Cm:0.099468)0.997000:0.179547)0.237000:0.028718,53803917_Methylococcus_capsulatus_str._Bath:0.159106)0.703000:0.010071)0.755000:0.022546,((15838569_Xylella_fastidiosa_9a5c:0.028570,((28198733_Xylella_fastidiosa_Temecula1:0.000000,182681426_Xylella_fastidiosa_M23:0.000000)0.874000:0.016371,170730163_Xylella_fastidiosa_M12:0.024147)0.708000:0.022938)0.976000:0.082294,(((21229973_Xanthomonas_campestris_pv._campestr:0.000000,66766849_Xanthomonas_campestris_pv._campestr:0.000000)0.945000:0.017978,(84622163_Xanthomonas_oryzae_pv._oryzae_MAFF_:0.005802,58580162_Xanthomonas_oryzae_pv._oryzae_KACC1:0.000000)0.878000:0.011689)0.831000:0.011805,(21241284_Xanthomonas_axonopodis_pv._citri_st:0.005820,78046103_Xanthomonas_campestris_pv._vesicato:0.000000)0.002000:0.000000)0.962000:0.063100)1.000000:0.196468)0.568000:0.031718,((126642233_Acinetobacter_baumannii_ATCC_17978:0.086665,(((158521527_Desulfococcus_oleovorans_Hxd3:0.280722,116750504_Syntrophobacter_fumaroxidans_MPOB:0.118519)0.932000:0.122638,51245593_Desulfotalea_psychrophila_LSv54:0.197819)0.757000:0.042592,(((46581608_Desulfovibrio_vulgaris_subsp._vulga:0.000000,120601231_Desulfovibrio_vulgaris_subsp._vulga:0.000000)0.997000:0.240296,78355221_Desulfovibrio_desulfuricans_G20:0.157423)0.797000:0.085753,94986644_Lawsonia_intracellularis_PHE_MN1-00:0.183684)0.967000:0.201490)1.000000:1.025800)0.642000:0.066605,(116754805_Methanosaeta_thermophila_PT:0.720164,(((76801480_Natronomonas_pharaonis_DSM_2160:0.201078,55377108_Haloarcula_marismortui_ATCC_43049:0.267051)0.454000:0.112566,110667618_Haloquadratum_walsbyi_DSM_16790:0.303906)0.987000:0.233792,(15789661_Halobacterium_sp._NRC-1:0.069459,169235375_Halobacterium_salinarum_R1:0.068225)1.000000:0.490705)0.994000:0.513081)0.815000:0.123113)0.608000:0.047580)0.792000:0.021537,((((((((161869895_Neisseria_meningitidis_053442:0.000000,121634783_Neisseria_meningitidis_FAM18:0.005528)0.798000:0.005583,(59801806_Neisseria_gonorrhoeae_FA_1090:0.005549,15676875_Neisseria_meningitidis_MC58:0.005556)0.769000:0.005458)0.802000:0.005649,15794127_Neisseria_meningitidis_Z2491:0.000000)0.999000:0.160177,34496001_Chromobacterium_violaceum_ATCC_1247:0.028521)0.995000:0.094150,71909279_Dechloromonas_aromatica_RCB:0.105837)0.818000:0.042144,(56476041_Azoarcus_sp._EbN1:0.024472,119899184_Azoarcus_sp._BH72:0.029769)0.996000:0.104494)0.763000:0.018169,((((((33594299_Bordetella_pertussis_Tohama_I:0.005663,33602975_Bordetella_bronchiseptica_RB50:0.000000)0.000000:0.000000,33598082_Bordetella_parapertussis_12822:0.005666)0.909000:0.017650,187479249_Bordetella_avium_197N:0.005711)0.769000:0.030863,163855211_Bordetella_petrii_DSM_12804:0.020124)1.000000:0.150245,((171464159_Polynucleobacter_necessarius_STIR1:0.026562,145590056_Polynucleobacter_sp._QLW-P1DMWA-1:0.006820)1.000000:0.162783,((((((113866530_Ralstonia_eutropha_H16:0.003279,17545223_Ralstonia_solanacearum_GMI1000:0.065860)0.788000:0.008193,94309372_Ralstonia_metallidurans_CH34:0.005756)0.000000:0.000000,73540193_Ralstonia_eutropha_JMP134:0.011262)0.787000:0.005614,188591245_Cupriavidus_taiwanensis:0.005659)0.926000:0.035921,((((172059671_Burkholderia_ambifaria_MC40-6:0.000000,115350638_Burkholderia_ambifaria_AMMD:0.000000)0.460000:0.000000,(78065253_Burkholderia_sp._383:0.000000,161525862_Burkholderia_multivorans_ATCC_17616:0.016793)0.762000:0.005560)0.649000:0.005566,(116688714_Burkholderia_cenocepacia_HI2424:0.000000,(107021768_Burkholderia_cenocepacia_AU_1054:0.000000,170732011_Burkholderia_cenocepacia_MC0-3:0.000000)0.839000:0.000000)0.472000:0.000000)0.758000:0.005742,(134294768_Burkholderia_vietnamiensis_G4:0.005720,(((53720504_Burkholderia_pseudomallei_K96243:0.000000,(76811960_Burkholderia_pseudomallei_1710b:0.000000,(53726197_Burkholderia_mallei_ATCC_23344:0.000000,(121598233_Burkholderia_mallei_SAVP1:0.000000,(124386004_Burkholderia_mallei_NCTC_10229:0.000000,(126440154_Burkholderia_pseudomallei_668:0.000000,(126452027_Burkholderia_pseudomallei_1106a:0.000000,126448690_Burkholderia_mallei_NCTC_10247:0.000000)0.000000:0.000000)0.000000:0.000000)0.000000:0.000000)0.000000:0.000000)0.000000:0.000000)0.000000:0.000000)0.860000:0.011110,83720913_Burkholderia_thailandensis_E264:0.000000)0.904000:0.016838,91785161_Burkholderia_xenovorans_LB400:0.022271)0.719000:0.005665)0.000000:0.000000)0.898000:0.039641)0.942000:0.043279,(152979939_Janthinobacterium_sp._Marseille:0.057050,134093537_Herminiimonas_arsenicoxydans:0.000000)1.000000:0.133859)0.786000:0.016324)0.371000:0.013957)0.953000:0.065126,((124265678_Methylibium_petroleiphilum_PM1:0.057867,(171057223_Leptothrix_cholodnii_SP-6:0.046661,(((91787030_Polaromonas_sp._JS666:0.063713,121606247_Polaromonas_naphthalenivorans_CJ2:0.016414)0.916000:0.040477,(((160897011_Delftia_acidovorans_SPH-1:0.033325,121595876_Acidovorax_sp._JS42:0.017962)0.752000:0.012159,120609590_Acidovorax_avenae_subsp._citrulli_A:0.018605)0.939000:0.031739,121609969_Verminephrobacter_eiseniae_EF01-2:0.116660)0.755000:0.014550)0.545000:0.030518,89900374_Rhodoferax_ferrireducens_T118:0.051619)0.989000:0.092593)0.730000:0.030659)0.939000:0.057143,91774705_Methylobacillus_flagellatus_KT:0.108473)0.986000:0.083266)0.953000:0.055740)0.829000:0.022037,((114331208_Nitrosomonas_eutropha_C91:0.042418,30248880_Nitrosomonas_europaea_ATCC_19718:0.023837)0.991000:0.095859,82701268_Nitrosospira_multiformis_ATCC_25196:0.079252)0.951000:0.072602)0.937000:0.057108)0.967000:0.077067,((117926742_Magnetococcus_sp._MC-1:0.151894,(((116328230_Leptospira_borgpetersenii_serovar_H:0.000000,116330954_Leptospira_borgpetersenii_serovar_H:0.000000)0.942000:0.042375,(45657525_Leptospira_interrogans_serovar_Cope:0.005564,24214983_Leptospira_interrogans_serovar_Lai_:0.000000)0.740000:0.013639)0.940000:0.105019,183220856_Leptospira_biflexa_serovar_Patoc_st:0.140405)1.000000:0.303037)0.651000:0.069275,85858569_Syntrophus_aciditrophicus_SB:0.267298)0.771000:0.049243)0.815000:0.034883,((((((154174806_Campylobacter_curvus_525.92:0.022044,157165620_Campylobacter_concisus_13826:0.040006)0.948000:0.049062,((((157415215_Campylobacter_jejuni_subsp._jejuni_:0.005589,57237781_Campylobacter_jejuni_RM1221:0.000000)0.000000:0.000000,121613431_Campylobacter_jejuni_subsp._jejuni_:0.000000)0.000000:0.000000,15792282_Campylobacter_jejuni_subsp._jejuni_:0.000000)0.478000:0.000000,153951239_Campylobacter_jejuni_subsp._doylei_:0.022651)1.000000:0.169092)0.931000:0.049818,154147966_Campylobacter_hominis_ATCC_BAA-381:0.090930)0.739000:0.017260,118474884_Campylobacter_fetus_subsp._fetus_82:0.177554)0.678000:0.044634,(34558180_Wolinella_succinogenes_DSM_1740:0.160305,32265982_Helicobacter_hepaticus_ATCC_51449:0.226085)0.930000:0.087495)0.708000:0.036045,((152990693_Nitratiruptor_sp._SB155-2:0.155244,152993150_Sulfurovum_sp._NBC37-1:0.088991)0.788000:0.044295,(78776749_Sulfurimonas_denitrificans_DSM_1251:0.131560,157737871_Arcobacter_butzleri_RM4018:0.126776)0.885000:0.053455)0.942000:0.067638)1.000000:0.507414)0.800000:0.023697,((((((114797222_Hyphomonas_neptunium_ATCC_15444:0.107423,(167648737_Caulobacter_sp._K31:0.017073,16124341_Caulobacter_crescentus_CB15:0.000000)1.000000:0.258409)0.930000:0.057073,(((((119385442_Paracoccus_denitrificans_PD1222:0.158034,(56698198_Silicibacter_pomeroyi_DSS-3:0.062067,99079932_Silicibacter_sp._TM1040:0.053797)0.945000:0.051055)0.742000:0.024286,110678032_Roseobacter_denitrificans_OCh_114:0.072124)0.826000:0.020745,89056533_Jannaschia_sp._CCS1:0.121044)0.673000:0.008753,((77464683_Rhodobacter_sphaeroides_2.4.1:0.000000,126463523_Rhodobacter_sphaeroides_ATCC_17029:0.000000)0.464000:0.000000,146278960_Rhodobacter_sphaeroides_ATCC_17025:0.011117)0.942000:0.041103)0.926000:0.048267,159042914_Dinoroseobacter_shibae_DFL_12:0.094695)0.957000:0.059243)0.641000:0.010194,((154251772_Parvibaculum_lavamentivorans_DS-1:0.115081,((((49474769_Bartonella_quintana_str._Toulouse:0.022524,163869261_Bartonella_tribocorum_CIP_105476:0.057221)0.748000:0.009447,49476249_Bartonella_henselae_str._Houston-1:0.035361)0.640000:0.032007,121602743_Bartonella_bacilliformis_KC583:0.091914)1.000000:0.172632,(((((((148559361_Brucella_ovis_ATCC_25840:0.000000,17986517_Brucella_melitensis_16M:0.000000)0.000000:0.000000,((23502669_Brucella_suis_1330:0.000000,161619736_Brucella_canis_ATCC_23365:0.000000)0.000000:0.000000,((163845394_Brucella_suis_ATCC_23445:0.000000,62290681_Brucella_abortus_biovar_1_str._9-94:0.000000)0.000000:0.000000,(82700596_Brucella_melitensis_biovar_Abortus_:0.000000,189024893_Brucella_abortus_S19:0.000000)0.000000:0.000000)0.000000:0.000000)0.000000:0.000000)0.483000:0.000000,153008421_Ochrobactrum_anthropi_ATCC_49188:0.016735)0.989000:0.059060,13473487_Mesorhizobium_loti_MAFF303099:0.108761)0.497000:0.022571,(((116254446_Rhizobium_leguminosarum_bv._viciae_:0.002301,86359685_Rhizobium_etli_CFN_42:0.037937)0.965000:0.043881,159185400_Agrobacterium_tumefaciens_str._C58:0.084079)0.674000:0.027151,(15967075_Sinorhizobium_meliloti_1021:0.032382,150398381_Sinorhizobium_medicae_WSM419:0.000330)0.801000:0.036905)1.000000:0.113671)0.721000:0.008626,110635748_Mesorhizobium_sp._BNC1:0.038786)0.990000:0.072464,((((114328311_Granulibacter_bethesdensis_CGDNIH1:0.087633,58038903_Gluconobacter_oxydans_621H:0.166453)0.841000:0.024764,162146978_Gluconacetobacter_diazotrophicus_PA:0.060474)0.952000:0.061308,148259048_Acidiphilium_cryptum_JF-5:0.100413)0.999000:0.124426,(((((86747211_Rhodopseudomonas_palustris_HaA2:0.028160,(91975199_Rhodopseudomonas_palustris_BisB5:0.000000,((115522056_Rhodopseudomonas_palustris_BisA53:0.007820,39933108_Rhodopseudomonas_palustris_CGA009:0.019705)0.434000:0.005610,90421551_Rhodopseudomonas_palustris_BisB18:0.019294)0.893000:0.013919)0.747000:0.004672)0.982000:0.044869,27375692_Bradyrhizobium_japonicum_USDA_110:0.014665)0.773000:0.013028,(92115827_Nitrobacter_hamburgensis_X14:0.012018,75674357_Nitrobacter_winogradskyi_Nb-255:0.038188)0.924000:0.026054)0.768000:0.012666,(146337492_Bradyrhizobium_sp._ORS278:0.009845,148251936_Bradyrhizobium_sp._BTAi1:0.001086)0.981000:0.051947)0.981000:0.065935,((((163851988_Methylobacterium_extorquens_PA1:0.053540,170751961_Methylobacterium_radiotolerans_JCM_:0.072972)0.816000:0.022886,170741156_Methylobacterium_sp._4-46:0.041679)0.884000:0.037041,182678271_Beijerinckia_indica_subsp._indica_A:0.155099)0.900000:0.024747,(158426320_Azorhizobium_caulinodans_ORS_571:0.060389,154245676_Xanthobacter_autotrophicus_Py2:0.038144)0.967000:0.053687)0.454000:0.021964)0.838000:0.019901)0.680000:0.005151)0.724000:0.024486)0.700000:0.007075)0.445000:0.026342,(83309199_Magnetospirillum_magneticum_AMB-1:0.128325,83594984_Rhodospirillum_rubrum_ATCC_11170:0.090128)0.950000:0.052945)0.750000:0.008073)0.753000:0.013905,114571467_Maricaulis_maris_MCS10:0.281448)0.800000:0.038138,(((56550923_Zymomonas_mobilis_subsp._mobilis_ZM:0.120732,148553371_Sphingomonas_wittichii_RW1:0.058340)0.841000:0.025099,(85375335_Erythrobacter_litoralis_HTCC2594:0.046430,87198132_Novosphingobium_aromaticivorans_DSM:0.158662)0.940000:0.052096)0.870000:0.020644,103488598_Sphingopyxis_alaskensis_RB2256:0.079114)0.987000:0.091326)0.948000:0.070944,(((78188239_Chlorobium_chlorochromatii_CaD3:0.024203,((21673159_Chlorobium_tepidum_TLS:0.046654,119356492_Chlorobium_phaeobacteroides_DSM_266:0.006726)0.867000:0.015410,(145219298_Prosthecochloris_vibrioformis_DSM_2:0.003846,78186320_Pelodictyon_luteolum_DSM_273:0.049933)0.981000:0.035469)0.000000:0.000000)0.998000:0.204227,182414996_Opitutus_terrae_PB90-1:0.222209)0.904000:0.064478,(83814540_Salinibacter_ruber_DSM_13855:0.405092,((148654387_Roseiflexus_sp._RS-1:0.031436,156744249_Roseiflexus_castenholzii_DSM_13941:0.008935)0.995000:0.149204,163847615_Chloroflexus_aurantiacus_J-10-fl:0.090358)0.919000:0.090897)0.759000:0.057633)0.992000:0.124067)0.767000:0.052673)0.155000:0.034441,((((56707367_Francisella_tularensis_subsp._tular:0.000000,(110669837_Francisella_tularensis_subsp._tular:0.000000,(118496791_Francisella_tularensis_subsp._novic:0.000000,(134302692_Francisella_tularensis_subsp._tular:0.000000,(89257172_Francisella_tularensis_subsp._holar:0.000000,(115315508_Francisella_tularensis_subsp._holar:0.000000,156503404_Francisella_tularensis_subsp._holar:0.000000)0.000000:0.000000)0.000000:0.000000)0.000000:0.000000)0.000000:0.000000)0.000000:0.000000)0.497000:0.000000,187932237_Francisella_tularensis_subsp._media:0.010852)0.638000:0.027598,167626868_Francisella_philomiragia_subsp._phi:0.000000)1.000000:0.298497,(((116750186_Syntrophobacter_fumaroxidans_MPOB:0.187480,(116625484_Solibacter_usitatus_Ellin6076:0.196373,94971496_Acidobacteria_bacterium_Ellin345:0.236158)0.775000:0.042270)0.901000:0.087192,(((126179013_Methanoculleus_marisnigri_JR1:0.110980,154150748_Candidatus_Methanoregula_boonei_6A8:0.188364)0.386000:0.055078,124485762_Methanocorpusculum_labreanum_Z:0.229567)0.553000:0.034099,88604260_Methanospirillum_hungatei_JF-1:0.161539)0.993000:0.156377)0.528000:0.064459,(((153004265_Anaeromyxobacter_sp._Fw109-5:0.054920,86158890_Anaeromyxobacter_dehalogenans_2CP-C:0.034031)0.998000:0.227316,108759861_Myxococcus_xanthus_DK_1622:0.199541)0.947000:0.086024,162451422_Sorangium_cellulosum_So_ce_56:0.223588)0.950000:0.106811)0.161000:0.027457)0.162000:0.030955)0.948000:0.060556,(71083027_Candidatus_Pelagibacter_ubique_HTCC:0.673361,(88608740_Neorickettsia_sennetsu_str._Miyayam:0.402841,(((42527401_Treponema_denticola_ATCC_35405:0.366116,(((146299219_Flavobacterium_johnsoniae_UW101:0.140985,150026445_Flavobacterium_psychrophilum_JIP02_:0.066726)0.931000:0.068291,120437285_Gramella_forsetii_KT0803:0.098304)0.621000:0.099724,((((((60683354_Bacteroides_fragilis_NCTC_9343:0.000000,53715385_Bacteroides_fragilis_YCH46:0.000000)0.814000:0.014724,29349220_Bacteroides_thetaiotaomicron_VPI-54:0.029317)0.625000:0.024693,150004375_Bacteroides_vulgatus_ATCC_8482:0.036786)0.986000:0.090919,150008499_Parabacteroides_distasonis_ATCC_850:0.100315)0.804000:0.029926,34541079_Porphyromonas_gingivalis_W83:0.237118)0.913000:0.069432,110639681_Cytophaga_hutchinsonii_ATCC_33406:0.242278)0.226000:0.050412)1.000000:0.414244)0.724000:0.088244,(((13540847_Thermoplasma_volcanium_GSS1:0.074355,16081235_Thermoplasma_acidophilum_DSM_1728:0.137388)0.881000:0.072816,48477817_Picrophilus_torridus_DSM_9790:0.361727)0.974000:0.226833,((150020287_Thermosipho_melanesiensis_BI429:0.301122,154250340_Fervidobacterium_nodosum_Rt17-B1:0.420030)0.240000:0.090316,(15644005_Thermotoga_maritima_MSB8:0.000000,148270646_Thermotoga_petrophila_RKU-1:0.000000)0.915000:0.121805)1.000000:0.682496)0.968000:0.164990)0.716000:0.035032,((((88657596_Ehrlichia_chaffeensis_str._Arkansas:0.029917,((58579542_Ehrlichia_ruminantium_str._Welgevon:0.005257,57239556_Ehrlichia_ruminantium_str._Welgevon:0.000000)0.000000:0.000000,58617596_Ehrlichia_ruminantium_str._Gardel:0.005265)0.984000:0.048869)0.022000:0.010532,73667479_Ehrlichia_canis_str._Jake:0.060420)0.996000:0.203234,(58584668_Wolbachia_endosymbiont_strain_TRS_o:0.063860,42520702_Wolbachia_endosymbiont_of_Drosophil:0.037532)0.993000:0.158397)0.751000:0.098832,(88607678_Anaplasma_phagocytophilum_HZ:0.224106,56417136_Anaplasma_marginale_str._St._Maries:0.153806)0.991000:0.183448)0.964000:0.121207)0.756000:0.021318)0.781000:0.041244)0.508000:0.031414)0.821000:0.027677,(89896673_Desulfitobacterium_hafniense_Y51:0.211718,32476255_Rhodopirellula_baltica_SH_1:0.350354)0.887000:0.145392)0.737000:0.019543,((((((147678876_Pelotomaculum_thermopropionicum_SI:0.134588,134300201_Desulfotomaculum_reducens_MI-1:0.137154)0.761000:0.064275,(114567290_Syntrophomonas_wolfei_subsp._wolfei:0.175777,167631119_Heliobacterium_modesticaldum_Ice1:0.183579)0.903000:0.061752)0.145000:0.031237,(169831781_Candidatus_Desulforudis_audaxviator:0.158140,51893988_Symbiobacterium_thermophilum_IAM_14:0.293601)0.000000:0.027907)0.907000:0.056874,83590874_Moorella_thermoacetica_ATCC_39073:0.157867)0.634000:0.030796,((((33239750_Prochlorococcus_marinus_subsp._mari:0.208562,((((123965534_Prochlorococcus_marinus_str._MIT_95:0.129985,33860824_Prochlorococcus_marinus_subsp._past:0.030825)0.636000:0.031347,(((78778653_Prochlorococcus_marinus_str._MIT_93:0.022292,123967825_Prochlorococcus_marinus_str._AS9601:0.010964)0.760000:0.006183,126695627_Prochlorococcus_marinus_str._MIT_93:0.010343)0.769000:0.005622,157412627_Prochlorococcus_marinus_str._MIT_92:0.021965)0.880000:0.025235)1.000000:0.184576,159902834_Prochlorococcus_marinus_str._MIT_92:0.137531)0.947000:0.097734,(72383468_Prochlorococcus_marinus_str._NATL2A:0.000000,124025057_Prochlorococcus_marinus_str._NATL1A:0.000000)1.000000:0.171120)0.745000:0.053495)0.720000:0.037010,((((78211795_Synechococcus_sp._CC9605:0.069956,33864785_Synechococcus_sp._WH_8102:0.035878)0.835000:0.021141,(78183854_Synechococcus_sp._CC9902:0.017897,(113954282_Synechococcus_sp._CC9311:0.067045,148238629_Synechococcus_sp._WH_7803:0.088931)0.954000:0.045656)0.075000:0.017591)0.924000:0.059772,(33864124_Prochlorococcus_marinus_str._MIT_93:0.017916,124024174_Prochlorococcus_marinus_str._MIT_93:0.000000)0.955000:0.071879)0.340000:0.051226,148243415_Synechococcus_sp._RCC307:0.168615)0.967000:0.135236)0.953000:0.109849,((((((75910022_Anabaena_variabilis_ATCC_29413:0.000000,17230585_Nostoc_sp._PCC_7120:0.005734)0.995000:0.121292,(16332321_Synechocystis_sp._PCC_6803:0.120526,((170078298_Synechococcus_sp._PCC_7002:0.159921,172039267_Cyanothece_sp._ATCC_51142:0.109856)0.138000:0.028782,166368973_Microcystis_aeruginosa_NIES-843:0.090050)0.890000:0.059632)0.907000:0.058857)0.883000:0.053371,((56751128_Synechococcus_elongatus_PCC_6301:0.000000,81299207_Synechococcus_elongatus_PCC_7942:0.000000)0.991000:0.115064,113474902_Trichodesmium_erythraeum_IMS101:0.183077)0.153000:0.020077)0.895000:0.048397,158338866_Acaryochloris_marina_MBIC11017:0.158302)0.933000:0.069451,(22299090_Thermosynechococcus_elongatus_BP-1:0.134267,(86607416_Synechococcus_sp._JA-3-3Ab:0.022537,86610272_Synechococcus_sp._JA-2-3Ba:0.043448)0.998000:0.187621)0.963000:0.095026)0.924000:0.062026,37520128_Gloeobacter_violaceus_PCC_7421:0.266191)0.272000:0.035167)0.949000:0.124442,(46198869_Thermus_thermophilus_HB27:0.000000,55980899_Thermus_thermophilus_HB8:0.000000)1.000000:0.369683)0.539000:0.061309)0.913000:0.046173,(((((((((((153955302_Clostridium_kluyveri_DSM_555:0.161648,15894674_Clostridium_acetobutylicum_ATCC_824:0.143542)0.376000:0.032339,(28211588_Clostridium_tetani_E88:0.154198,118443689_Clostridium_novyi_NT:0.105842)0.831000:0.031076)0.401000:0.015184,((19704317_Fusobacterium_nucleatum_subsp._nucl:0.326481,((150015945_Clostridium_beijerinckii_NCIMB_8052:0.061768,187934336_Clostridium_botulinum_B_str._Eklund:0.050528)0.999000:0.136151,(110803449_Clostridium_perfringens_SM101:0.005626,(110799553_Clostridium_perfringens_ATCC_13124:0.000000,18309668_Clostridium_perfringens_str._13:0.000000)0.498000:0.000000)0.968000:0.078954)0.920000:0.067454)0.787000:0.043596,(((170760096_Clostridium_botulinum_A3_str._Loch_:0.016946,170754463_Clostridium_botulinum_B1_str._Okra:0.011205)0.000000:0.000000,153938214_Clostridium_botulinum_F_str._Langel:0.005594)0.468000:0.005585,(148380831_Clostridium_botulinum_A_str._ATCC_3:0.000000,(153931391_Clostridium_botulinum_A_str._ATCC_1:0.000000,153936898_Clostridium_botulinum_A_str._Hall:0.000000)0.000000:0.000000)0.476000:0.000000)0.981000:0.059193)0.780000:0.015589)0.994000:0.181633,160903209_Petrotoga_mobilis_SJ95:0.240290)0.386000:0.059981,(169825057_Finegoldia_magna_ATCC_29328:0.295387,126697794_Clostridium_difficile_630:0.336943)0.984000:0.163429)0.834000:0.071517,((160878801_Clostridium_phytofermentans_ISDg:0.250254,(150388755_Alkaliphilus_metalliredigens_QYMF:0.198984,158319592_Alkaliphilus_oremlandii_OhILAs:0.185524)0.901000:0.085660)0.913000:0.068615,125973761_Clostridium_thermocellum_ATCC_27405:0.149094)0.963000:0.100759)0.685000:0.013490,((167039184_Thermoanaerobacter_sp._X514:0.002775,167038104_Thermoanaerobacter_pseudethanolicus:0.015976)0.975000:0.076227,20807087_Thermoanaerobacter_tengcongensis_MB:0.046876)0.999000:0.154831)0.835000:0.039862,146296997_Caldicellulosiruptor_saccharolyticu:0.178917)0.860000:0.051295,157364760_Thermotoga_lettingae_TMO:0.405815)0.427000:0.028700,((((((((157691396_Bacillus_pumilus_SAFR-032:0.069859,16077720_Bacillus_subtilis_subsp._subtilis_s:0.005955)0.758000:0.006824,((52079136_Bacillus_licheniformis_ATCC_14580:0.000000,52784504_Bacillus_licheniformis_ATCC_14580:0.000000)0.987000:0.040242,154685149_Bacillus_amyloliquefaciens_FZB42:0.016666)0.763000:0.021437)0.987000:0.075153,(((((49479086_Bacillus_thuringiensis_serovar_konk:0.000000,118476049_Bacillus_thuringiensis_str._Al_Haka:0.000000)0.479000:0.000000,(52144948_Bacillus_cereus_E33L:0.005452,42779408_Bacillus_cereus_ATCC_10987:0.000000)0.786000:0.005426)0.857000:0.005411,(30260471_Bacillus_anthracis_str._Ames:0.000000,(49183313_Bacillus_anthracis_str._Sterne:0.000000,47525561_Bacillus_anthracis_str._Ames_Ancest:0.000000)0.000000:0.000000)0.456000:0.000000)0.000000:0.000000,(30018541_Bacillus_cereus_ATCC_14579:0.005444,163938289_Bacillus_weihenstephanensis_KBAB4:0.016419)0.815000:0.010864)0.906000:0.016553,152974118_Bacillus_cereus_subsp._cytotoxis_NV:0.005432)0.969000:0.056668)0.898000:0.059176,15613196_Bacillus_halodurans_C-125:0.059988)0.944000:0.062306,((((138893923_Geobacillus_thermodenitrificans_NG8:0.025468,56418802_Geobacillus_kaustophilus_HTA426:0.013343)0.990000:0.098143,(((16803805_Listeria_monocytogenes_EGD-e:0.010840,16800943_Listeria_innocua_Clip11262:0.022025)0.781000:0.005271,116873199_Listeria_welshimeri_serovar_6b_str.:0.022099)0.875000:0.010940,46907995_Listeria_monocytogenes_str._4b_F236:0.000000)0.999000:0.161122)0.399000:0.021395,56962808_Bacillus_clausii_KSM-K16:0.079295)0.773000:0.015307,((23098204_Oceanobacillus_iheyensis_HTE831:0.200156,172056496_Exiguobacterium_sibiricum_255-15:0.141782)0.767000:0.039374,169825821_Lysinibacillus_sphaericus_C3-41:0.154920)0.882000:0.030345)0.641000:0.009250)0.783000:0.020048,(((73663026_Staphylococcus_saprophyticus_subsp.:0.122919,70726885_Staphylococcus_haemolyticus_JCSC143:0.048895)0.304000:0.016966,(57866565_Staphylococcus_epidermidis_RP62A:0.000000,27467689_Staphylococcus_epidermidis_ATCC_122:0.000000)0.987000:0.075346)0.891000:0.067522,((57651682_Staphylococcus_aureus_subsp._aureus:0.000000,(49485912_Staphylococcus_aureus_subsp._aureus:0.000000,(88194771_Staphylococcus_aureus_subsp._aureus:0.000000,(151221153_Staphylococcus_aureus_subsp._aureus:0.000000,((((((((87161369_Staphylococcus_aureus_subsp._aureus:0.000000,161509257_Staphylococcus_aureus_subsp._aureus:0.000000)0.911000:0.005414,82750684_Staphylococcus_aureus_RF122:0.000000)0.000000:0.000000,150393621_Staphylococcus_aureus_subsp._aureus:0.000000)0.000000:0.000000,148267566_Staphylococcus_aureus_subsp._aureus:0.000000)0.000000:0.000000,156979396_Staphylococcus_aureus_subsp._aureus:0.000000)0.000000:0.000000,15924063_Staphylococcus_aureus_subsp._aureus:0.000000)0.000000:0.000000,15926659_Staphylococcus_aureus_subsp._aureus:0.000000)0.000000:0.000000,21282685_Staphylococcus_aureus_subsp._aureus:0.000000)0.000000:0.000000)0.000000:0.000000)0.000000:0.000000)0.000000:0.000000)0.463000:0.000000,49483237_Staphylococcus_aureus_subsp._aureus:0.010879)0.811000:0.028287)1.000000:0.355600)0.810000:0.058254,(((((28379214_Lactobacillus_plantarum_WCFS1:0.093753,(((116617839_Leuconostoc_mesenteroides_subsp._me:0.024644,170016969_Leuconostoc_citreum_KM20:0.055993)0.806000:0.085877,116491147_Oenococcus_oeni_PSU-1:0.187924)0.979000:0.140957,116493196_Pediococcus_pentosaceus_ATCC_25745:0.159252)0.569000:0.071210)0.361000:0.041070,116495227_Lactobacillus_casei_ATCC_334:0.137537)0.896000:0.046505,81428277_Lactobacillus_sakei_subsp._sakei_23:0.212558)0.607000:0.026941,((((184154607_Lactobacillus_fermentum_IFO_3956:0.111981,148543383_Lactobacillus_reuteri_F275:0.056509)0.955000:0.057487,(104774298_Lactobacillus_delbrueckii_subsp._bu:0.000000,116514383_Lactobacillus_delbrueckii_subsp._bu:0.000000)0.973000:0.065234)0.616000:0.035584,(161507805_Lactobacillus_helveticus_DPC_4571:0.056360,58337815_Lactobacillus_acidophilus_NCFM:0.066768)0.938000:0.061082)0.920000:0.054766,90961647_Lactobacillus_salivarius_UCC118:0.128621)0.997000:0.124343)0.809000:0.050420,29376325_Enterococcus_faecalis_V583:0.160350)0.937000:0.046438)0.564000:0.015690,((((55820138_Streptococcus_thermophilus_LMG_1831:0.000000,55822027_Streptococcus_thermophilus_CNRZ1066:0.000000)0.901000:0.011105,116627003_Streptococcus_thermophilus_LMD-9:0.000000)0.873000:0.011184,(((((((71909841_Streptococcus_pyogenes_MGAS5005:0.022361,94989537_Streptococcus_pyogenes_MGAS10270:0.011097)0.500000:0.000000,(21909560_Streptococcus_pyogenes_MGAS315:0.000000,(28894937_Streptococcus_pyogenes_SSI-1:0.000000,(71902693_Streptococcus_pyogenes_MGAS6180:0.000000,(94987658_Streptococcus_pyogenes_MGAS9429:0.000000,94991525_Streptococcus_pyogenes_MGAS2096:0.000000)0.000000:0.000000)0.000000:0.000000)0.000000:0.000000)0.000000:0.000000)0.000000:0.000000,(50913422_Streptococcus_pyogenes_MGAS10394:0.011130,(19745224_Streptococcus_pyogenes_MGAS8232:0.000000,94993423_Streptococcus_pyogenes_MGAS10750:0.000000)0.776000:0.005520)0.896000:0.011094)0.799000:0.005478,(76787816_Streptococcus_agalactiae_A909:0.000000,(22536215_Streptococcus_agalactiae_2603V_R:0.000000,25010104_Streptococcus_agalactiae_NEM316:0.000000)0.858000:0.005509)0.782000:0.005584)0.950000:0.031810,125716919_Streptococcus_sanguinis_SK36:0.054226)0.818000:0.020053,(24378565_Streptococcus_mutans_UA159:0.022968,(146317692_Streptococcus_suis_05ZYH33:0.000000,146319883_Streptococcus_suis_98HAH33:0.000000)0.970000:0.034283)0.850000:0.011894)0.838000:0.010963,(((15899995_Streptococcus_pneumoniae_TIGR4:0.000000,(182683022_Streptococcus_pneumoniae_CGSP14:0.000000,(15902095_Streptococcus_pneumoniae_R6:0.000000,116516062_Streptococcus_pneumoniae_D39:0.000000)0.723000:0.005552)0.000000:0.000000)0.000000:0.000000,157151031_Streptococcus_gordonii_str._Challis:0.000000)0.489000:0.000000,169832675_Streptococcus_pneumoniae_Hungary19A:0.005548)0.743000:0.005635)0.855000:0.011241)0.885000:0.029481,((116512312_Lactococcus_lactis_subsp._cremoris_:0.000000,125623831_Lactococcus_lactis_subsp._cremoris_:0.000000)0.588000:0.002499,15673500_Lactococcus_lactis_subsp._lactis_Il:0.026693)0.997000:0.136754)1.000000:0.133641)0.944000:0.063256)0.851000:0.025200,((51245466_Desulfotalea_psychrophila_LSv54:0.219789,((((21227000_Methanosarcina_mazei_Go1:0.032733,20092807_Methanosarcina_acetivorans_C2A:0.038943)0.677000:0.034775,73668116_Methanosarcina_barkeri_str._Fusaro:0.042571)0.383000:0.091979,91773867_Methanococcoides_burtonii_DSM_6242:0.128622)0.998000:0.322504,42524398_Bdellovibrio_bacteriovorus_HD100:0.697969)0.709000:0.109155)0.811000:0.124426,((147669864_Dehalococcoides_sp._BAV1:0.000000,73749102_Dehalococcoides_sp._CBDB1:0.000000)0.829000:0.015732,57233807_Dehalococcoides_ethenogenes_195:0.006136)0.998000:0.254956)0.827000:0.058168)0.834000:0.048650)0.922000:0.037804)0.550000:0.021321,(159899265_Herpetosiphon_aurantiacus_ATCC_2377:0.223283,(((((((((((118471289_Mycobacterium_smegmatis_str._MC2_15:0.057227,(((108801283_Mycobacterium_sp._MCS:0.000000,119870434_Mycobacterium_sp._KMS:0.000000)0.478000:0.000000,126437264_Mycobacterium_sp._JLS:0.005527)0.999000:0.106038,(((118619783_Mycobacterium_ulcerans_Agy99:0.005607,183984512_Mycobacterium_marinum_M:0.000000)0.973000:0.043242,((15608097_Mycobacterium_tuberculosis_H37Rv:0.000000,(15840381_Mycobacterium_tuberculosis_CDC1551:0.000000,(31792146_Mycobacterium_bovis_AF2122_97:0.000000,(121636882_Mycobacterium_bovis_BCG_str._Pasteu:0.000000,(148660736_Mycobacterium_tuberculosis_H37Ra:0.000000,148822166_Mycobacterium_tuberculosis_F11:0.000000)0.000000:0.000000)0.000000:0.000000)0.000000:0.000000)0.000000:0.000000)0.940000:0.036750,15826983_Mycobacterium_leprae_TN:0.077735)0.926000:0.036827)0.895000:0.030403,(41407001_Mycobacterium_avium_subsp._paratube:0.011535,118466500_Mycobacterium_avium_104:0.000000)0.933000:0.051400)0.945000:0.046878)0.418000:0.011835)0.514000:0.022740,(120405806_Mycobacterium_vanbaalenii_PYR-1:0.012383,145222465_Mycobacterium_gilvum_PYR-GCK:0.027040)0.887000:0.026876)0.963000:0.081860,169628159_Mycobacterium_abscessus:0.082032)0.976000:0.082075,((((((145295032_Corynebacterium_glutamicum_R:0.000000,(19552088_Corynebacterium_glutamicum_ATCC_130:0.000000,62389751_Corynebacterium_glutamicum_ATCC_130:0.000000)0.000000:0.000000)0.737000:0.007178,25027493_Corynebacterium_efficiens_YS-314:0.037318)0.989000:0.088595,38233436_Corynebacterium_diphtheriae_NCTC_13:0.020170)0.788000:0.031527,(172040214_Corynebacterium_urealyticum_DSM_710:0.115755,68536642_Corynebacterium_jeikeium_K411:0.035769)0.941000:0.055113)0.973000:0.081117,111022545_Rhodococcus_sp._RHA1:0.098807)0.196000:0.026661,54026960_Nocardia_farcinica_IFM_10152:0.101428)0.587000:0.042070)0.925000:0.059937,134103094_Saccharopolyspora_erythraea_NRRL_23:0.130342)0.890000:0.042814,(((117927593_Acidothermus_cellulolyticus_11B:0.153252,((86739370_Frankia_sp._CcI3:0.034268,111220623_Frankia_alni_ACN14a:0.019481)0.951000:0.057979,158317716_Frankia_sp._EAN1pec:0.039415)0.992000:0.105047)0.916000:0.054931,50843207_Propionibacterium_acnes_KPA171202:0.215349)0.918000:0.052028,(((29829987_Streptomyces_avermitilis_MA-4680:0.024556,21223192_Streptomyces_coelicolor_A3:0.036701)0.818000:0.028264,182436510_Streptomyces_griseus_subsp._griseus:0.054644)0.962000:0.068387,119717805_Nocardioides_sp._JS614:0.127807)0.824000:0.038260)0.809000:0.038253)0.788000:0.031296,72162971_Thermobifida_fusca_YX:0.121043)0.871000:0.040253,(((116669651_Arthrobacter_sp._FB24:0.007485,119960764_Arthrobacter_aurescens_TC1:0.020843)0.989000:0.086457,163839006_Renibacterium_salmoninarum_ATCC_332:0.111180)0.861000:0.045256,152967938_Kineococcus_radiotolerans_SRS30216:0.119885)0.858000:0.038211)0.837000:0.034107,((145596318_Salinispora_tropica_CNB-440:0.000000,159039716_Salinispora_arenicola_CNS-205:0.017433)0.999000:0.148014,(119025829_Bifidobacterium_adolescentis_ATCC_1:0.094389,23465313_Bifidobacterium_longum_NCC2705:0.029710)0.999000:0.148495)0.484000:0.031254)0.722000:0.009705,((170782912_Clavibacter_michiganensis_subsp._se:0.000000,148273728_Clavibacter_michiganensis_subsp._mi:0.017284)1.000000:0.129412,50955499_Leifsonia_xyli_subsp._xyli_str._CTC:0.112111)0.963000:0.083341)0.413000:0.053292,(28572261_Tropheryma_whipplei_TW08_27:0.000000,28493051_Tropheryma_whipplei_str._Twist:0.000000)1.000000:0.371146)0.999000:0.221632)0.937000:0.162616)0.687000:0.043681,(108803841_Rubrobacter_xylanophilus_DSM_9941:0.448795,((94984620_Deinococcus_geothermalis_DSM_11300:0.004258,(94987020_Lawsonia_intracellularis_PHE_MN1-00:0.216674,((120601204_Desulfovibrio_vulgaris_subsp._vulga:0.000000,46581637_Desulfovibrio_vulgaris_subsp._vulga:0.000000)0.870000:0.101235,78355424_Desulfovibrio_desulfuricans_G20:0.253319)0.543000:0.154115)0.988000:0.398806)0.687000:0.004718,15805894_Deinococcus_radiodurans_R1:0.060116)1.000000:0.357027)0.210000:0.083437)0.728000:0.074946,78043098_Carboxydothermus_hydrogenoformans_Z:0.303669)0.498000:0.107661,15606962_Aquifex_aeolicus_VF5:0.242020)0.933000:0.971829,160903096_Petrotoga_mobilis_SJ95:3.521433)0.294000:1.404324,(150021421_Thermosipho_melanesiensis_BI429:0.128558,154249829_Fervidobacterium_nodosum_Rt17-B1:0.149277)0.000000:0.091266,157363516_Thermotoga_lettingae_TMO:0.573327);
