# Supplementary material for: Genome-wide phylogenetic analysis of the pathogenic potential of Vibrio furnissii
Source: Front Microbiol. 2014 Aug 21;5:435. doi: 10.3389/fmicb.2014.00435 (PMC4139957; doi:10.3389/fmicb.2014.00435)
Supplement: Supplementary file 1 [file DataSheet1.ZIP › all_vfu_trees/VfuA00083.afa-gb-o.phylip_phyml_tree.txt]

((((((((((((((((((((((((((((((((((((110807855_Shigella_flexneri_5_str._8401:0.000000,((157156020_Escherichia_coli_E24377A:0.000000,(170021992_Escherichia_coli_ATCC_8739:0.000000,82778819_Shigella_dysenteriae_Sd197:0.008106)0.000000:0.000000)0.000000:0.000000,89110033_Escherichia_coli_W3110:0.000000)0.000000:0.000000)0.000000:0.000000,(24115289_Shigella_flexneri_2a_str._301:0.000000,(16131835_Escherichia_coli_str._K-12_substr._:0.000000,(187730149_Shigella_boydii_CDC_3083-94:0.000000,82546347_Shigella_boydii_Sb227:0.008012)0.000000:0.000000)0.000000:0.000000)0.000000:0.000000)0.000000:0.000000,30064713_Shigella_flexneri_2a_str._2457T:0.000000)0.000000:0.000000,170083466_Escherichia_coli_str._K-12_substr._:0.000000)0.000000:0.000000,157163474_Escherichia_coli_HS:0.000000)0.569000:0.000000,(74314499_Shigella_sonnei_Ss046:0.000000,(170683731_Escherichia_coli_SECEC_SMS-3-5:0.007999,(15804596_Escherichia_coli_O157_H7_EDL933:0.000000,15834182_Escherichia_coli_O157_H7_str._Sakai:0.000000)0.931000:0.007983)0.021000:0.000000)0.412000:0.007998)0.006000:0.000000,(26250777_Escherichia_coli_CFT073:0.000000,(91212789_Escherichia_coli_UTI89:0.000000,117626267_Escherichia_coli_APEC_O1:0.000000)0.000000:0.000000)0.899000:0.008020)0.753000:0.016216,110644340_Escherichia_coli_536:0.000000)0.796000:0.007982,157147201_Citrobacter_koseri_ATCC_BAA-895:0.016043)0.882000:0.016473,(16767429_Salmonella_typhimurium_LT2:0.000000,(16762282_Salmonella_enterica_subsp._enterica:0.000000,(29143770_Salmonella_enterica_subsp._enterica:0.000000,(161617314_Salmonella_enterica_subsp._enterica:0.000000,(56416001_Salmonella_enterica_subsp._enterica:0.000000,62182626_Salmonella_enterica_subsp._enterica:0.015975)0.000000:0.000000)0.000000:0.000000)0.000000:0.000000)0.000000:0.000000)0.518000:0.000000)0.772000:0.012349,146309882_Enterobacter_sp._638:0.013770)0.906000:0.022220,161505337_Salmonella_enterica_subsp._arizonae:0.000000)0.000000:0.000000,(152972867_Klebsiella_pneumoniae_subsp._pneumo:0.008362,156935795_Enterobacter_sakazakii_ATCC_BAA-894:0.041932)0.940000:0.032075)0.915000:0.031426,(((117617677_Aeromonas_hydrophila_subsp._hydroph:0.047752,145300328_Aeromonas_salmonicida_subsp._salmon:0.020053)0.627000:0.003550,(146305742_Pseudomonas_mendocina_ymp:0.000000,(146283600_Pseudomonas_stutzeri_A1501:0.007953,((((77456840_Pseudomonas_fluorescens_PfO-1:0.008378,((66047634_Pseudomonas_syringae_pv._syringae_B:0.000000,71737766_Pseudomonas_syringae_pv._phaseolico:0.008110)0.764000:0.006740,28871982_Pseudomonas_syringae_pv._tomato_str:0.009987)0.916000:0.024905)0.890000:0.016101,70734167_Pseudomonas_fluorescens_Pf-5:0.000000)0.754000:0.009553,((26991503_Pseudomonas_putida_KT2440:0.007920,(148549900_Pseudomonas_putida_F1:0.000000,(167035865_Pseudomonas_putida_GB-1:0.000000,170723774_Pseudomonas_putida_W619:0.000000)0.000000:0.000000)0.525000:0.000000)0.829000:0.033541,104783801_Pseudomonas_entomophila_L48:0.000000)0.936000:0.032025)0.895000:0.032680,(152989370_Pseudomonas_aeruginosa_PA7:0.000000,(15600048_Pseudomonas_aeruginosa_PAO1:0.000000,116053003_Pseudomonas_aeruginosa_UCBPP-PA14:0.000000)0.000000:0.000000)0.825000:0.017219)0.927000:0.034424)0.673000:0.015740)0.989000:0.086562)0.915000:0.040723,(((((((16123866_Yersinia_pestis_CO92:0.000000,(108810402_Yersinia_pestis_Nepal516:0.000000,(108809593_Yersinia_pestis_Antiqua:0.000000,(153950785_Yersinia_pseudotuberculosis_IP_3175:0.000000,(162418161_Yersinia_pestis_Angola:0.000000,(51594654_Yersinia_pseudotuberculosis_IP_3295:0.000000,(170022614_Yersinia_pseudotuberculosis_YPIII:0.000000,145600974_Yersinia_pestis_Pestoides_F:0.007731)0.000000:0.000000)0.000000:0.000000)0.000000:0.000000)0.000000:0.000000)0.000000:0.000000)0.000000:0.000000)0.000000:0.000000,45442846_Yersinia_pestis_biovar_Microtus_str:0.000000)0.000000:0.000000,22124416_Yersinia_pestis_KIM:0.000000)0.836000:0.019050,123440691_Yersinia_enterocolitica_subsp._ente:0.021819)0.930000:0.038334,(157368541_Serratia_proteamaculans_568:0.021474,50119200_Erwinia_carotovora_subsp._atrosepti:0.050617)0.928000:0.033374)0.001000:0.000000,85058120_Sodalis_glossinidius_str._morsitans:0.087919)0.748000:0.008836,(((152978819_Actinobacillus_succinogenes_130Z:0.000000,52425351_Mannheimia_succiniciproducens_MBEL5:0.040668)0.990000:0.071269,(((16272828_Haemophilus_influenzae_Rd_KW20:0.000000,68249475_Haemophilus_influenzae_86-028NP:0.007819)0.791000:0.013579,(15602089_Pasteurella_multocida_subsp._multoc:0.045652,(126208640_Actinobacillus_pleuropneumoniae_L20:0.000000,165976600_Actinobacillus_pleuropneumoniae_ser:0.000000)0.935000:0.038350)0.880000:0.040131)0.296000:0.010083,(148828068_Haemophilus_influenzae_PittGG:0.015648,148826467_Haemophilus_influenzae_PittEE:0.000000)0.002000:0.000000)0.869000:0.016367)0.792000:0.019464,(170718522_Haemophilus_somnus_2336:0.007425,113461762_Haemophilus_somnus_129PT:0.008114)0.988000:0.080845)0.873000:0.031093)0.772000:0.014539)0.560000:0.002337)0.869000:0.022434,(((((15640304_Vibrio_cholerae_O1_biovar_eltor_str:0.000000,147673352_Vibrio_cholerae_O395:0.008000)0.937000:0.033006,XX_VfuA00083_:0.000000)0.624000:0.015860,(((156972571_Vibrio_harveyi_ATCC_BAA-1116:0.000000,28899672_Vibrio_parahaemolyticus_RIMD_221063:0.000000)0.532000:0.000000,(37681327_Vibrio_vulnificus_YJ016:0.000000,27364629_Vibrio_vulnificus_CMCP6:0.000000)0.947000:0.024184)0.845000:0.015424,59713002_Vibrio_fischeri_ES114:0.059262)0.763000:0.009055)0.856000:0.017115,((((109896597_Pseudoalteromonas_atlantica_T6c:0.091535,119946825_Psychromonas_ingrahamii_37:0.066294)0.152000:0.016363,(83648652_Hahella_chejuensis_KCTC_2396:0.061854,90020452_Saccharophagus_degradans_2-40:0.096541)0.921000:0.048041)0.795000:0.024360,((152996999_Marinomonas_sp._MWYL1:0.131516,((120597372_Shewanella_sp._W3-18-1:0.000000,146294488_Shewanella_putrefaciens_CN-32:0.000000)0.509000:0.000000,((((126172671_Shewanella_baltica_OS155:0.000000,160877141_Shewanella_baltica_OS195:0.000000)0.497000:0.000000,153002420_Shewanella_baltica_OS185:0.007757)0.930000:0.015733,(24372036_Shewanella_oneidensis_MR-1:0.000000,(113968788_Shewanella_sp._MR-4:0.000000,(117918897_Shewanella_sp._ANA-3:0.000000,114049072_Shewanella_sp._MR-7:0.000000)0.000000:0.000000)0.921000:0.007938)0.000000:0.000000)0.000000:0.000000,((((167622427_Shewanella_halifaxensis_HAW-EB4:0.015775,157960260_Shewanella_pealeana_ATCC_700345:0.000000)0.807000:0.008291,((127514341_Shewanella_loihica_PV-4:0.056096,170724665_Shewanella_woodyi_ATCC_51908:0.017813)0.759000:0.007827,157373584_Shewanella_sediminis_HAW-EB3:0.000000)0.917000:0.023603)0.249000:0.009071,114561679_Shewanella_frigidimarina_NCIMB_400:0.007360)0.920000:0.032138,91794753_Shewanella_denitrificans_OS217:0.069537)0.512000:0.016094)0.835000:0.023740)0.789000:0.019555)0.881000:0.031412,119773534_Shewanella_amazonensis_SB2B:0.042257)0.863000:0.043483)0.000000:0.000000,(77359309_Pseudoalteromonas_haloplanktis_TAC1:0.050628,(120556358_Marinobacter_aquaeolei_VT8:0.071947,71279844_Colwellia_psychrerythraea_34H:0.127350)0.485000:0.032953)0.920000:0.050895)0.870000:0.024442)0.722000:0.008385,54310486_Photobacterium_profundum_SS9:0.094525)0.530000:0.017736)0.869000:0.033667,(37524503_Photorhabdus_luminescens_subsp._lau:0.091738,78484783_Thiomicrospira_crunogena_XCL-2:0.154789)0.916000:0.062369)0.153000:0.017277,92113037_Chromohalobacter_salexigens_DSM_304:0.132280)0.841000:0.021561,((((126642234_Acinetobacter_baumannii_ATCC_17978:0.000000,(169633199_Acinetobacter_baumannii:0.000000,169795489_Acinetobacter_baumannii:0.000000)0.000000:0.000000)0.892000:0.035087,50085532_Acinetobacter_sp._ADP1:0.039390)0.918000:0.092751,((93006227_Psychrobacter_cryohalolentis_K5:0.009111,71065620_Psychrobacter_arcticus_273-4:0.023015)0.939000:0.073058,148653221_Psychrobacter_sp._PRwf-1:0.062552)0.995000:0.135465)0.957000:0.086747,(((((58580160_Xanthomonas_oryzae_pv._oryzae_KACC1:0.000000,84622160_Xanthomonas_oryzae_pv._oryzae_MAFF_:0.000000)0.922000:0.008250,(21229972_Xanthomonas_campestris_pv._campestr:0.000000,66766848_Xanthomonas_campestris_pv._campestr:0.000000)0.926000:0.008309)0.002000:0.000000,21241282_Xanthomonas_axonopodis_pv._citri_st:0.000000)0.846000:0.008253,78046101_Xanthomonas_campestris_pv._vesicato:0.000000)0.971000:0.093035,(170730162_Xylella_fastidiosa_M12:0.016104,(15838570_Xylella_fastidiosa_9a5c:0.000000,(28198732_Xylella_fastidiosa_Temecula1:0.000000,182681425_Xylella_fastidiosa_M23:0.000000)0.939000:0.016155)0.000000:0.000000)0.939000:0.070688)0.990000:0.116898)0.581000:0.002706)0.000000:0.000000,((((((((163857412_Bordetella_petrii_DSM_12804:0.014666,(33600855_Bordetella_bronchiseptica_RB50:0.000000,(33597013_Bordetella_parapertussis_12822:0.000000,33593303_Bordetella_pertussis_Tohama_I:0.000000)0.000000:0.000000)0.979000:0.056442)0.142000:0.022020,187478699_Bordetella_avium_197N:0.009770)0.898000:0.047088,71909280_Dechloromonas_aromatica_RCB:0.103110)0.821000:0.021069,((((113866940_Ralstonia_eutropha_H16:0.020573,(17546910_Ralstonia_solanacearum_GMI1000:0.051266,(73542208_Ralstonia_eutropha_JMP134:0.017357,94309729_Ralstonia_metallidurans_CH34:0.043750)0.890000:0.029645)0.583000:0.001338)0.810000:0.027857,(171463874_Polynucleobacter_necessarius_STIR1:0.016311,145588802_Polynucleobacter_sp._QLW-P1DMWA-1:0.000000)0.990000:0.098622)0.860000:0.036367,((152979938_Janthinobacterium_sp._Marseille:0.024696,134093818_Herminiimonas_arsenicoxydans:0.000000)0.943000:0.086094,(((((116690316_Burkholderia_cenocepacia_HI2424:0.000000,(107023233_Burkholderia_cenocepacia_AU_1054:0.000000,170733654_Burkholderia_cenocepacia_MC0-3:0.000000)0.000000:0.000000)0.863000:0.008072,(134296479_Burkholderia_vietnamiensis_G4:0.000000,(115352384_Burkholderia_ambifaria_AMMD:0.000000,(172061255_Burkholderia_ambifaria_MC40-6:0.000000,78067091_Burkholderia_sp._383:0.000000)0.000000:0.000000)0.000000:0.000000)0.566000:0.000000)0.758000:0.008081,161524159_Burkholderia_multivorans_ATCC_17616:0.000000)0.802000:0.017402,(53725436_Burkholderia_mallei_ATCC_23344:0.000000,(121600230_Burkholderia_mallei_SAVP1:0.000000,(126450486_Burkholderia_mallei_NCTC_10247:0.000000,(126442021_Burkholderia_pseudomallei_668:0.000000,(124385344_Burkholderia_mallei_NCTC_10229:0.000000,(53718800_Burkholderia_pseudomallei_K96243:0.000000,(76811790_Burkholderia_pseudomallei_1710b:0.000000,(126455187_Burkholderia_pseudomallei_1106a:0.000000,83719293_Burkholderia_thailandensis_E264:0.000000)0.000000:0.000000)0.000000:0.000000)0.000000:0.000000)0.000000:0.000000)0.000000:0.000000)0.000000:0.000000)0.000000:0.000000)0.901000:0.028834)0.654000:0.029036,91782568_Burkholderia_xenovorans_LB400:0.044258)0.543000:0.040929)0.553000:0.043610)0.944000:0.054827,(((((((120611860_Acidovorax_avenae_subsp._citrulli_A:0.024625,121611155_Verminephrobacter_eiseniae_EF01-2:0.101318)0.003000:0.000000,121594259_Acidovorax_sp._JS42:0.016297)0.702000:0.009296,160898961_Delftia_acidovorans_SPH-1:0.050553)0.871000:0.029791,(121604634_Polaromonas_naphthalenivorans_CJ2:0.033890,91787845_Polaromonas_sp._JS666:0.000000)0.975000:0.064622)0.357000:0.017328,89900861_Rhodoferax_ferrireducens_T118:0.086951)0.529000:0.024526,124266531_Methylibium_petroleiphilum_PM1:0.067621)0.240000:0.015775,171058635_Leptothrix_cholodnii_SP-6:0.107229)0.866000:0.027939)0.863000:0.030697)0.862000:0.016828,91774704_Methylobacillus_flagellatus_KT:0.113769)0.748000:0.009551,74318477_Thiobacillus_denitrificans_ATCC_252:0.106222)0.718000:0.009159,(56476042_Azoarcus_sp._EbN1:0.066900,119899185_Azoarcus_sp._BH72:0.030656)0.987000:0.099785)0.839000:0.022731,(34496002_Chromobacterium_violaceum_ATCC_1247:0.126462,(((15677964_Neisseria_meningitidis_MC58:0.000000,121635794_Neisseria_meningitidis_FAM18:0.000000)0.551000:0.000000,(161871014_Neisseria_meningitidis_053442:0.000000,15793256_Neisseria_meningitidis_Z2491:0.007840)0.453000:0.007842)0.418000:0.009415,59802251_Neisseria_gonorrhoeae_FA_1090:0.022539)0.998000:0.141133)0.918000:0.045756)0.976000:0.075689)0.602000:0.033209,((((121998778_Halorhodospira_halophila_SL1:0.193175,114319773_Alkalilimnicola_ehrlichei_MLHE-1:0.118698)0.948000:0.094952,77166279_Nitrosococcus_oceani_ATCC_19707:0.278734)0.761000:0.015825,((56461392_Idiomarina_loihiensis_L2TR:0.139877,53802473_Methylococcus_capsulatus_str._Bath:0.129435)0.874000:0.050657,110834877_Alcanivorax_borkumensis_SK2:0.156316)0.725000:0.015338)0.828000:0.035951,(148244229_Candidatus_Vesicomyosocius_okutanii:0.056075,118602115_Candidatus_Ruthia_magnifica_str._Cm:0.076916)0.999000:0.222002)0.798000:0.033755)0.895000:0.049149,94676764_Baumannia_cicadellinicola_str._Hc:0.311025)0.809000:0.031098,82701269_Nitrosospira_multiformis_ATCC_25196:0.255528)0.351000:0.015309,(30248881_Nitrosomonas_europaea_ATCC_19718:0.122994,114331209_Nitrosomonas_eutropha_C91:0.040065)0.996000:0.193539)0.920000:0.083509,((29653676_Coxiella_burnetii_RSA_493:0.000000,(154707589_Coxiella_burnetii_Dugway_5J108-111:0.000000,161831102_Coxiella_burnetii_RSA_331:0.000000)0.000000:0.000000)1.000000:0.216470,15606133_Aquifex_aeolicus_VF5:0.204395)0.430000:0.041556)0.239000:0.030784,((((145220246_Prosthecochloris_vibrioformis_DSM_2:0.137367,78187507_Pelodictyon_luteolum_DSM_273:0.049415)0.937000:0.088926,(119356365_Chlorobium_phaeobacteroides_DSM_266:0.169649,78188154_Chlorobium_chlorochromatii_CaD3:0.132495)0.679000:0.054985)0.189000:0.031238,21674492_Chlorobium_tepidum_TLS:0.166892)1.000000:0.281235,(116619159_Solibacter_usitatus_Ellin6076:0.361224,161528627_Nitrosopumilus_maritimus_SCM1:0.333752)0.132000:0.099123)0.639000:0.014544)0.478000:0.033913,((((((49473990_Bartonella_quintana_str._Toulouse:0.008052,49475224_Bartonella_henselae_str._Houston-1:0.031688)0.796000:0.017781,163867866_Bartonella_tribocorum_CIP_105476:0.023347)0.938000:0.087993,121602480_Bartonella_bacilliformis_KC583:0.082881)0.999000:0.186345,182677999_Beijerinckia_indica_subsp._indica_A:0.227435)0.186000:0.050192,(((110633076_Mesorhizobium_sp._BNC1:0.137001,((((148560155_Brucella_ovis_ATCC_25840:0.007955,(((62289401_Brucella_abortus_biovar_1_str._9-94:0.000000,82699328_Brucella_melitensis_biovar_Abortus_:0.000000)0.000000:0.000000,(189023652_Brucella_abortus_S19:0.000000,17987802_Brucella_melitensis_16M:0.000000)0.000000:0.000000)0.000000:0.000000,(23501317_Brucella_suis_1330:0.000000,(161618389_Brucella_canis_ATCC_23365:0.000000,163842696_Brucella_suis_ATCC_23445:0.000000)0.000000:0.000000)0.918000:0.007955)0.000000:0.000000)0.720000:0.011878,153007874_Ochrobactrum_anthropi_ATCC_49188:0.056053)0.978000:0.079284,13476192_Mesorhizobium_loti_MAFF303099:0.103096)0.959000:0.080707,(((86356532_Rhizobium_etli_CFN_42:0.023815,116250721_Rhizobium_leguminosarum_bv._viciae_:0.028599)0.975000:0.098812,(15964611_Sinorhizobium_meliloti_1021:0.034039,150395696_Sinorhizobium_medicae_WSM419:0.039881)0.829000:0.032586)0.854000:0.039489,159184405_Agrobacterium_tumefaciens_str._C58:0.097603)0.853000:0.034872)0.741000:0.014908)0.875000:0.049712,((((148556053_Sphingomonas_wittichii_RW1:0.174108,87198198_Novosphingobium_aromaticivorans_DSM:0.080532)0.474000:0.024021,56551195_Zymomonas_mobilis_subsp._mobilis_ZM:0.227997)0.618000:0.038683,85375370_Erythrobacter_litoralis_HTCC2594:0.059757)0.945000:0.094706,103488580_Sphingopyxis_alaskensis_RB2256:0.139296)0.961000:0.077736)0.671000:0.010849,((((((90426090_Rhodopseudomonas_palustris_BisB18:0.026144,115526601_Rhodopseudomonas_palustris_BisA53:0.136814)0.922000:0.054202,(91978565_Rhodopseudomonas_palustris_BisB5:0.041769,(86748986_Rhodopseudomonas_palustris_HaA2:0.038820,39934237_Rhodopseudomonas_palustris_CGA009:0.019736)0.393000:0.010638)0.980000:0.088368)0.551000:0.029241,(92118639_Nitrobacter_hamburgensis_X14:0.040129,75676736_Nitrobacter_winogradskyi_Nb-255:0.035607)0.924000:0.058824)0.320000:0.038886,((146342907_Bradyrhizobium_sp._ORS278:0.032084,148253229_Bradyrhizobium_sp._BTAi1:0.011012)0.907000:0.040867,27382609_Bradyrhizobium_japonicum_USDA_110:0.145865)0.970000:0.073800)0.894000:0.047697,154251075_Parvibaculum_lavamentivorans_DS-1:0.130463)0.710000:0.031429,((158424010_Azorhizobium_caulinodans_ORS_571:0.063735,154245359_Xanthobacter_autotrophicus_Py2:0.037473)0.996000:0.139931,((170744118_Methylobacterium_sp._4-46:0.059558,(163853271_Methylobacterium_extorquens_PA1:0.073029,170747941_Methylobacterium_radiotolerans_JCM_:0.115643)0.938000:0.114823)0.668000:0.012480,(((162149288_Gluconacetobacter_diazotrophicus_PA:0.122241,58040159_Gluconobacter_oxydans_621H:0.154235)0.975000:0.113655,148260333_Acidiphilium_cryptum_JF-5:0.245491)0.350000:0.043773,114328961_Granulibacter_bethesdensis_CGDNIH1:0.191284)0.990000:0.164120)0.782000:0.059620)0.901000:0.063577)0.755000:0.038463)0.827000:0.044199)0.804000:0.028136,(((114569178_Maricaulis_maris_MCS10:0.289439,114799064_Hyphomonas_neptunium_ATCC_15444:0.313731)0.857000:0.084481,((((126461270_Rhodobacter_sphaeroides_ATCC_17029:0.008115,77462393_Rhodobacter_sphaeroides_2.4.1:0.000000)0.875000:0.035628,146276687_Rhodobacter_sphaeroides_ATCC_17025:0.014438)0.964000:0.084376,119386736_Paracoccus_denitrificans_PD1222:0.071907)0.938000:0.072401,((159045268_Dinoroseobacter_shibae_DFL_12:0.151317,89055793_Jannaschia_sp._CCS1:0.078082)0.857000:0.031597,((99081787_Silicibacter_sp._TM1040:0.031248,56696230_Silicibacter_pomeroyi_DSS-3:0.066155)0.762000:0.034740,110679216_Roseobacter_denitrificans_OCh_114:0.111224)0.689000:0.013922)0.282000:0.018124)0.999000:0.161234)0.001000:0.000000,(167648499_Caulobacter_sp._K31:0.104466,16124552_Caulobacter_crescentus_CB15:0.000135)1.000000:0.274308)0.933000:0.071575)0.997000:0.222016)0.883000:0.050357,51246040_Desulfotalea_psychrophila_LSv54:0.318305)0.568000:0.000633,(77919825_Pelobacter_carbinolicus_DSM_2380:0.218849,158521438_Desulfococcus_oleovorans_Hxd3:0.195948)0.912000:0.096005)0.750000:0.041101,(((((((113475173_Trichodesmium_erythraeum_IMS101:0.160870,((172035999_Cyanothece_sp._ATCC_51142:0.169502,(166365056_Microcystis_aeruginosa_NIES-843:0.226079,170078015_Synechococcus_sp._PCC_7002:0.274798)0.719000:0.092474)0.766000:0.055886,158335328_Acaryochloris_marina_MBIC11017:0.272533)0.273000:0.031169)0.658000:0.014083,16330918_Synechocystis_sp._PCC_6803:0.354922)0.254000:0.042482,((((56750626_Synechococcus_elongatus_PCC_6301:0.000000,81299734_Synechococcus_elongatus_PCC_7942:0.000000)0.985000:0.150309,(((((123966734_Prochlorococcus_marinus_str._MIT_95:0.034722,33861896_Prochlorococcus_marinus_subsp._past:0.070321)0.854000:0.053482,(((157413902_Prochlorococcus_marinus_str._MIT_92:0.000000,126696864_Prochlorococcus_marinus_str._MIT_93:0.038658)0.612000:0.004117,123969073_Prochlorococcus_marinus_str._AS9601:0.026703)0.326000:0.023834,78779822_Prochlorococcus_marinus_str._MIT_93:0.045086)0.937000:0.080231)1.000000:0.308614,33240870_Prochlorococcus_marinus_subsp._mari:0.172259)0.046000:0.042589,((124026472_Prochlorococcus_marinus_str._NATL1A:0.000000,72382750_Prochlorococcus_marinus_str._NATL2A:0.000000)0.999000:0.216982,159903935_Prochlorococcus_marinus_str._MIT_92:0.083122)0.481000:0.027816)0.894000:0.088411,(((124022256_Prochlorococcus_marinus_str._MIT_93:0.016980,33863683_Prochlorococcus_marinus_str._MIT_93:0.015360)0.937000:0.065124,((148240298_Synechococcus_sp._WH_7803:0.070895,113953298_Synechococcus_sp._CC9311:0.139695)0.774000:0.027396,((78213637_Synechococcus_sp._CC9605:0.062914,78184128_Synechococcus_sp._CC9902:0.072293)0.000000:0.000000,33865088_Synechococcus_sp._WH_8102:0.047850)0.874000:0.029884)0.580000:0.031890)0.867000:0.045723,148242921_Synechococcus_sp._RCC307:0.075160)0.296000:0.039136)0.995000:0.192662)0.938000:0.108768,22299382_Thermosynechococcus_elongatus_BP-1:0.329301)0.707000:0.032121,(17231002_Nostoc_sp._PCC_7120:0.000000,75909434_Anabaena_variabilis_ATCC_29413:0.000000)0.929000:0.075006)0.920000:0.065829)0.917000:0.074358,37522348_Gloeobacter_violaceus_PCC_7421:0.261241)0.919000:0.088636,(86605337_Synechococcus_sp._JA-3-3Ab:0.000000,86607545_Synechococcus_sp._JA-2-3Ba:0.007975)0.998000:0.254751)0.911000:0.092181,83815034_Salinibacter_ruber_DSM_13855:0.351707)0.401000:0.026916,((78044438_Carboxydothermus_hydrogenoformans_Z:0.298159,((55980781_Thermus_thermophilus_HB8:0.000000,46198768_Thermus_thermophilus_HB27:0.000000)0.997000:0.254159,((157364759_Thermotoga_lettingae_TMO:0.270694,169825056_Finegoldia_magna_ATCC_29328:0.701392)0.846000:0.109535,((167039185_Thermoanaerobacter_sp._X514:0.007553,167038103_Thermoanaerobacter_pseudethanolicus:0.000000)0.957000:0.147137,20807088_Thermoanaerobacter_tengcongensis_MB:0.104064)0.998000:0.275847)0.614000:0.053589)0.795000:0.063703)0.767000:0.028396,(((125973760_Clostridium_thermocellum_ATCC_27405:0.160713,146296996_Caldicellulosiruptor_saccharolyticu:0.451431)0.069000:0.082092,160881589_Clostridium_phytofermentans_ISDg:0.337022)0.963000:0.167681,((((((78224100_Geobacter_metallireducens_GS-15:0.053979,39995717_Geobacter_sulfurreducens_PCA:0.041798)0.848000:0.040715,148265862_Geobacter_uraniireducens_Rf4:0.048415)0.891000:0.072843,118581003_Pelobacter_propionicus_DSM_2379:0.131462)0.994000:0.168185,167631118_Heliobacterium_modesticaldum_Ice1:0.116117)0.818000:0.055340,(147678875_Pelotomaculum_thermopropionicum_SI:0.120417,134300200_Desulfotomaculum_reducens_MI-1:0.120681)0.921000:0.081886)0.414000:0.044798,169831780_Candidatus_Desulforudis_audaxviator:0.301227)0.754000:0.044488)0.747000:0.027049)0.821000:0.049800)0.876000:0.033098)0.746000:0.011605,(((((((116493195_Pediococcus_pentosaceus_ATCC_25745:0.525118,(81428278_Lactobacillus_sakei_subsp._sakei_23:0.319016,(28379213_Lactobacillus_plantarum_WCFS1:0.289120,116495226_Lactobacillus_casei_ATCC_334:0.529598)0.815000:0.137499)0.509000:0.105647)0.581000:0.063787,169825822_Lysinibacillus_sphaericus_C3-41:0.157511)0.895000:0.086905,((116617812_Leuconostoc_mesenteroides_subsp._me:0.090915,170016971_Leuconostoc_citreum_KM20:0.128290)1.000000:0.345902,((((116512308_Lactococcus_lactis_subsp._cremoris_:0.000000,125623834_Lactococcus_lactis_subsp._cremoris_:0.000000)0.921000:0.097781,15673495_Lactococcus_lactis_subsp._lactis_Il:0.048535)0.999000:0.304975,((((182683023_Streptococcus_pneumoniae_CGSP14:0.000000,15899996_Streptococcus_pneumoniae_TIGR4:0.000000)0.530000:0.000000,(169833688_Streptococcus_pneumoniae_Hungary19A:0.007876,(15902096_Streptococcus_pneumoniae_R6:0.000000,116517132_Streptococcus_pneumoniae_D39:0.000000)0.879000:0.015779)0.800000:0.007905)0.926000:0.033271,((157150927_Streptococcus_gordonii_str._Challis:0.007918,125716921_Streptococcus_sanguinis_SK36:0.000000)0.787000:0.013155,(((55820143_Streptococcus_thermophilus_LMG_1831:0.000000,(55822032_Streptococcus_thermophilus_CNRZ1066:0.000000,116627006_Streptococcus_thermophilus_LMD-9:0.000000)0.000000:0.000000)0.964000:0.054822,((((76788387_Streptococcus_agalactiae_A909:0.000000,25010117_Streptococcus_agalactiae_NEM316:0.007890)0.000000:0.000000,22536228_Streptococcus_agalactiae_2603V_R:0.015853)0.855000:0.007794,((94989539_Streptococcus_pyogenes_MGAS10270:0.000000,94991527_Streptococcus_pyogenes_MGAS2096:0.000000)0.000000:0.000000,94987660_Streptococcus_pyogenes_MGAS9429:0.000000)0.000000:0.000000)0.001000:0.000000,(((19745226_Streptococcus_pyogenes_MGAS8232:0.007857,(71909843_Streptococcus_pyogenes_MGAS5005:0.000000,15674274_Streptococcus_pyogenes_M1_GAS:0.000000)0.852000:0.007796)0.000000:0.000000,(((94993426_Streptococcus_pyogenes_MGAS10750:0.000000,50913424_Streptococcus_pyogenes_MGAS10394:0.000000)0.000000:0.000000,71902695_Streptococcus_pyogenes_MGAS6180:0.000000)0.000000:0.000000,139472913_Streptococcus_pyogenes_str._Manfred:0.000000)0.000000:0.000000)0.001000:0.000000,(21909562_Streptococcus_pyogenes_MGAS315:0.000000,28894939_Streptococcus_pyogenes_SSI-1:0.000000)0.864000:0.007832)0.474000:0.007796)0.834000:0.022698)0.898000:0.032480,24378576_Streptococcus_mutans_UA159:0.016840)0.862000:0.027918)0.782000:0.021233)0.767000:0.022294,(146317693_Streptococcus_suis_05ZYH33:0.000000,146319884_Streptococcus_suis_98HAH33:0.000000)0.918000:0.059804)0.976000:0.174717)0.868000:0.087162,(((((161507877_Lactobacillus_helveticus_DPC_4571:0.000000,58337814_Lactobacillus_acidophilus_NCFM:0.013408)0.929000:0.092679,161507804_Lactobacillus_helveticus_DPC_4571:0.098993)0.965000:0.119858,(148543384_Lactobacillus_reuteri_F275:0.170034,184154608_Lactobacillus_fermentum_IFO_3956:0.090268)0.914000:0.088201)0.679000:0.049372,(116514382_Lactobacillus_delbrueckii_subsp._bu:0.007894,104774297_Lactobacillus_delbrueckii_subsp._bu:0.000000)0.992000:0.184544)0.794000:0.084081,90961648_Lactobacillus_salivarius_UCC118:0.252821)0.996000:0.354133)0.809000:0.044451)0.774000:0.032066)0.656000:0.037837,(172056497_Exiguobacterium_sibiricum_255-15:0.354507,(((((((82750685_Staphylococcus_aureus_RF122:0.007816,49483238_Staphylococcus_aureus_subsp._aureus:0.007845)0.000000:0.000000,(((((((21282686_Staphylococcus_aureus_subsp._aureus:0.000203,(15926660_Staphylococcus_aureus_subsp._aureus:0.000000,(15924064_Staphylococcus_aureus_subsp._aureus:0.000000,156979397_Staphylococcus_aureus_subsp._aureus:0.000000)0.000000:0.000000)0.776000:0.008465)0.570000:0.007619,161509258_Staphylococcus_aureus_subsp._aureus:0.000000)0.000000:0.000000,88194772_Staphylococcus_aureus_subsp._aureus:0.000000)0.000000:0.000000,87160769_Staphylococcus_aureus_subsp._aureus:0.000000)0.000000:0.000000,151221154_Staphylococcus_aureus_subsp._aureus:0.000000)0.000000:0.000000,57651683_Staphylococcus_aureus_subsp._aureus:0.000000)0.000000:0.000000,49485913_Staphylococcus_aureus_subsp._aureus:0.000000)0.000000:0.000000)0.000000:0.000000,(148267567_Staphylococcus_aureus_subsp._aureus:0.000000,150393622_Staphylococcus_aureus_subsp._aureus:0.000000)0.809000:0.007848)0.968000:0.116488,70726884_Staphylococcus_haemolyticus_JCSC143:0.115588)0.576000:0.033836,((27467690_Staphylococcus_epidermidis_ATCC_122:0.017534,57866566_Staphylococcus_epidermidis_RP62A:0.000000)0.994000:0.170027,73663025_Staphylococcus_saprophyticus_subsp.:0.166262)0.802000:0.038921)1.000000:0.401888,((((46907994_Listeria_monocytogenes_str._4b_F236:0.000000,116873198_Listeria_welshimeri_serovar_6b_str.:0.016646)0.506000:0.007795,16803804_Listeria_monocytogenes_EGD-e:0.000000)0.804000:0.007771,16800942_Listeria_innocua_Clip11262:0.007789)0.999000:0.279036,(119025537_Bifidobacterium_adolescentis_ATCC_1:0.036006,23465691_Bifidobacterium_longum_NCC2705:0.043988)0.998000:0.205201)0.715000:0.024126)0.790000:0.071449,(((((16077721_Bacillus_subtilis_subsp._subtilis_s:0.029209,154685150_Bacillus_amyloliquefaciens_FZB42:0.073442)0.913000:0.043370,(52079137_Bacillus_licheniformis_ATCC_14580:0.000000,52784505_Bacillus_licheniformis_ATCC_14580:0.000000)0.931000:0.052494)0.902000:0.066087,157691397_Bacillus_pumilus_SAFR-032:0.081720)0.992000:0.165072,(23098205_Oceanobacillus_iheyensis_HTE831:0.274610,29376324_Enterococcus_faecalis_V583:0.173382)0.824000:0.060017)0.441000:0.010425,((((138893924_Geobacillus_thermodenitrificans_NG8:0.059280,56418803_Geobacillus_kaustophilus_HTA426:0.037254)0.964000:0.102842,56962809_Bacillus_clausii_KSM-K16:0.199492)0.785000:0.068673,15613197_Bacillus_halodurans_C-125:0.157614)0.781000:0.028571,(((42779409_Bacillus_cereus_ATCC_10987:0.007678,(((118476050_Bacillus_thuringiensis_str._Al_Haka:0.007605,(49479085_Bacillus_thuringiensis_serovar_konk:0.000000,(30260472_Bacillus_anthracis_str._Ames:0.000000,(49183314_Bacillus_anthracis_str._Sterne:0.000000,47525562_Bacillus_anthracis_str._Ames_Ancest:0.000000)0.000000:0.000000)0.000000:0.000000)0.000000:0.000000)0.000000:0.000000,52144945_Bacillus_cereus_E33L:0.007562)0.786000:0.007588,30018542_Bacillus_cereus_ATCC_14579:0.007696)0.000000:0.000000)0.853000:0.007636,163938290_Bacillus_weihenstephanensis_KBAB4:0.000000)0.840000:0.022230,152974119_Bacillus_cereus_subsp._cytotoxis_NV:0.044029)0.997000:0.152888)0.807000:0.055763)0.876000:0.033067)0.866000:0.055485)0.602000:0.012168)0.988000:0.134815,(114567289_Syntrophomonas_wolfei_subsp._wolfei:0.240493,(73748642_Dehalococcoides_sp._CBDB1:0.015985,57234407_Dehalococcoides_ethenogenes_195:0.040484)1.000000:0.433035)0.901000:0.122941)0.761000:0.029577,(((150388756_Alkaliphilus_metalliredigens_QYMF:0.231933,158319593_Alkaliphilus_oremlandii_OhILAs:0.183332)0.921000:0.085141,126697795_Clostridium_difficile_630:0.327076)0.836000:0.047677,((((((120437606_Gramella_forsetii_KT0803:0.167035,((150026501_Flavobacterium_psychrophilum_JIP02_:0.073660,146298802_Flavobacterium_johnsoniae_UW101:0.020418)0.949000:0.060356,(34541046_Porphyromonas_gingivalis_W83:0.340759,((29348662_Bacteroides_thetaiotaomicron_VPI-54:0.062067,(60679692_Bacteroides_fragilis_NCTC_9343:0.000000,53711375_Bacteroides_fragilis_YCH46:0.000000)0.994000:0.134457)0.969000:0.082461,(150003664_Bacteroides_vulgatus_ATCC_8482:0.043338,150009680_Parabacteroides_distasonis_ATCC_850:0.078200)0.455000:0.017895)0.725000:0.030340)0.841000:0.116029)0.862000:0.053327)0.896000:0.112412,110636720_Cytophaga_hutchinsonii_ATCC_33406:0.253239)0.981000:0.233594,71082859_Candidatus_Pelagibacter_ubique_HTCC:0.561913)0.904000:0.153096,((160903207_Petrotoga_mobilis_SJ95:0.522030,((150020286_Thermosipho_melanesiensis_BI429:0.274607,(15644006_Thermotoga_maritima_MSB8:0.000000,148270645_Thermotoga_petrophila_RKU-1:0.000000)0.994000:0.315954)0.907000:0.131890,154250339_Fervidobacterium_nodosum_Rt17-B1:0.124016)0.999000:0.353390)0.069000:0.042135,(116750185_Syntrophobacter_fumaroxidans_MPOB:0.429271,(116753567_Methanosaeta_thermophila_PT:0.228914,11498757_Archaeoglobus_fulgidus_DSM_4304:0.569070)0.773000:0.210187)0.966000:0.265525)0.720000:0.049778)0.814000:0.051679,((((157163965_Campylobacter_concisus_13826:0.000000,(118475754_Campylobacter_fetus_subsp._fetus_82:0.122586,((15792574_Campylobacter_jejuni_subsp._jejuni_:0.000000,(57238124_Campylobacter_jejuni_RM1221:0.000000,(157415514_Campylobacter_jejuni_subsp._jejuni_:0.000000,121613087_Campylobacter_jejuni_subsp._jejuni_:0.000000)0.000000:0.000000)0.000000:0.000000)0.534000:0.000000,153952220_Campylobacter_jejuni_subsp._doylei_:0.007571)1.000000:0.277539)0.820000:0.103898)0.922000:0.057631,154174143_Campylobacter_curvus_525.92:0.063151)0.875000:0.061667,154149531_Campylobacter_hominis_ATCC_BAA-381:0.189187)0.930000:0.102531,((((157737425_Arcobacter_butzleri_RM4018:0.127702,78776625_Sulfurimonas_denitrificans_DSM_1251:0.106847)0.945000:0.101534,152993474_Sulfurovum_sp._NBC37-1:0.142063)0.836000:0.054212,(34557284_Wolinella_succinogenes_DSM_1740:0.237483,(32266097_Helicobacter_hepaticus_ATCC_51449:0.175025,(((108563583_Helicobacter_pylori_HPAG1:0.012648,15645832_Helicobacter_pylori_26695:0.003223)0.867000:0.015510,15612205_Helicobacter_pylori_J99:0.000000)0.849000:0.067345,109948077_Helicobacter_acinonychis_str._Sheeb:0.100265)1.000000:0.862306)0.912000:0.188227)0.883000:0.125889)0.608000:0.047351,152991080_Nitratiruptor_sp._SB155-2:0.130337)0.751000:0.063744)0.998000:0.269518)0.847000:0.051759,((((187933522_Clostridium_botulinum_B_str._Eklund:0.077603,150015946_Clostridium_beijerinckii_NCIMB_8052:0.055767)0.891000:0.065137,((18309669_Clostridium_perfringens_str._13:0.012007,110801586_Clostridium_perfringens_SM101:0.007957)0.728000:0.007011,110801134_Clostridium_perfringens_ATCC_13124:0.016534)0.992000:0.145778)0.952000:0.087354,(118444451_Clostridium_novyi_NT:0.128337,(((((170755490_Clostridium_botulinum_B1_str._Okra:0.000000,(153938611_Clostridium_botulinum_F_str._Langel:0.000000,((148380830_Clostridium_botulinum_A_str._ATCC_3:0.000000,(153933680_Clostridium_botulinum_A_str._ATCC_1:0.000000,153935859_Clostridium_botulinum_A_str._Hall:0.000000)0.000000:0.000000)0.536000:0.000000,170761174_Clostridium_botulinum_A3_str._Loch_:0.015204)0.526000:0.007579)0.409000:0.015218)0.997000:0.175955,28211587_Clostridium_tetani_E88:0.131328)0.894000:0.077557,15894675_Clostridium_acetobutylicum_ATCC_824:0.181570)0.470000:0.020225,153955301_Clostridium_kluyveri_DSM_555:0.238239)0.867000:0.031954,19704316_Fusobacterium_nucleatum_subsp._nucl:0.305411)0.783000:0.018043)0.799000:0.029746)0.759000:0.061222,146329344_Dichelobacter_nodosus_VCS1703A:0.363131)0.988000:0.156175)0.834000:0.067733)0.948000:0.110173)0.245000:0.041555,(32491259_Wigglesworthia_glossinidia_endosymb:0.559734,37526112_Photorhabdus_luminescens_subsp._lau:0.794162)0.930000:0.262324)0.357000:0.040624)0.526000:0.071588,94967262_Acidobacteria_bacterium_Ellin345:0.441469)0.743000:0.027413,((((108803832_Rubrobacter_xylanophilus_DSM_9941:0.402158,((((159035813_Salinispora_arenicola_CNS-205:0.051053,145592700_Salinispora_tropica_CNB-440:0.044170)0.989000:0.114559,(((50843440_Propionibacterium_acnes_KPA171202:0.236141,(152968043_Kineococcus_radiotolerans_SRS30216:0.123319,((169627784_Mycobacterium_abscessus:0.099885,((((((19553798_Corynebacterium_glutamicum_ATCC_130:0.000000,(62391439_Corynebacterium_glutamicum_ATCC_130:0.000000,145296596_Corynebacterium_glutamicum_R:0.000000)0.000000:0.000000)0.876000:0.019713,25029046_Corynebacterium_efficiens_YS-314:0.059041)0.957000:0.068539,((68535411_Corynebacterium_jeikeium_K411:0.067579,172041311_Corynebacterium_urealyticum_DSM_710:0.088640)0.971000:0.089325,38234499_Corynebacterium_diphtheriae_NCTC_13:0.078660)0.768000:0.033446)0.994000:0.115751,54022522_Nocardia_farcinica_IFM_10152:0.029180)0.912000:0.046280,111021748_Rhodococcus_sp._RHA1:0.035504)0.830000:0.017278,((((15607912_Mycobacterium_tuberculosis_H37Rv:0.000000,(15840187_Mycobacterium_tuberculosis_CDC1551:0.000000,(31791960_Mycobacterium_bovis_AF2122_97:0.000000,(121636696_Mycobacterium_bovis_BCG_str._Pasteu:0.000000,(148660549_Mycobacterium_tuberculosis_H37Ra:0.000000,148821978_Mycobacterium_tuberculosis_F11:0.000000)0.000000:0.000000)0.000000:0.000000)0.000000:0.000000)0.000000:0.000000)0.904000:0.040361,15828196_Mycobacterium_leprae_TN:0.063182)0.855000:0.031846,((41406704_Mycobacterium_avium_subsp._paratube:0.000000,118467191_Mycobacterium_avium_104:0.008587)0.941000:0.041023,(118616322_Mycobacterium_ulcerans_Agy99:0.000000,183984892_Mycobacterium_marinum_M:0.000000)0.883000:0.021962)0.308000:0.013335)0.783000:0.016231,(((120406098_Mycobacterium_vanbaalenii_PYR-1:0.041510,145222200_Mycobacterium_gilvum_PYR-GCK:0.016616)0.003000:0.000000,118473752_Mycobacterium_smegmatis_str._MC2_15:0.026528)0.753000:0.013599,(108801534_Mycobacterium_sp._MCS:0.000000,(119870688_Mycobacterium_sp._KMS:0.000000,126437519_Mycobacterium_sp._JLS:0.000000)0.000000:0.000000)0.973000:0.050286)0.887000:0.030089)0.863000:0.017559)0.872000:0.037039)0.915000:0.052204,134103590_Saccharopolyspora_erythraea_NRRL_23:0.166301)0.968000:0.081614)0.779000:0.015512)0.485000:0.023599,119718561_Nocardioides_sp._JS614:0.093865)0.876000:0.030958,(((86743045_Frankia_sp._CcI3:0.026921,158312073_Frankia_sp._EAN1pec:0.024579)0.728000:0.007021,111225997_Frankia_alni_ACN14a:0.023202)0.996000:0.168063,117929334_Acidothermus_cellulolyticus_11B:0.207008)0.718000:0.032821)0.789000:0.050369)0.537000:0.034998,(29830692_Streptomyces_avermitilis_MA-4680:0.029264,(21222470_Streptomyces_coelicolor_A3:0.046417,182437652_Streptomyces_griseus_subsp._griseus:0.023289)0.845000:0.023143)0.893000:0.038973)0.894000:0.056018,(72163412_Thermobifida_fusca_YX:0.135870,(((119964381_Arthrobacter_aurescens_TC1:0.034199,116671948_Arthrobacter_sp._FB24:0.041828)0.984000:0.078411,163840600_Renibacterium_salmoninarum_ATCC_332:0.028811)0.945000:0.079502,((28572880_Tropheryma_whipplei_TW08_27:0.000000,28493692_Tropheryma_whipplei_str._Twist:0.000000)1.000000:0.645150,((148271933_Clavibacter_michiganensis_subsp._mi:0.000000,170781439_Clavibacter_michiganensis_subsp._se:0.016817)0.907000:0.056486,50955764_Leifsonia_xyli_subsp._xyli_str._CTC:0.094162)0.894000:0.126070)0.891000:0.099867)0.882000:0.057299)0.851000:0.044731)0.839000:0.082991)0.957000:0.117197,(162457299_Sorangium_cellulosum_So_ce_56:0.398591,(((((((145592385_Pyrobaculum_arsenaticum_DSM_13514:0.129350,18311786_Pyrobaculum_aerophilum_str._IM2:0.118430)0.626000:0.038554,(119871625_Pyrobaculum_islandicum_DSM_4184:0.076704,171186349_Thermoproteus_neutrophilus_V24Sta:0.043022)0.986000:0.118622)0.844000:0.056651,126460498_Pyrobaculum_calidifontis_JCM_11548:0.126816)0.989000:0.193232,159041241_Caldivirga_maquilingensis_IC-167:0.248531)0.639000:0.115174,156936960_Ignicoccus_hospitalis_KIN4_I:0.338849)0.795000:0.130066,(((70607348_Sulfolobus_acidocaldarius_DSM_639:0.187502,15921792_Sulfolobus_tokodaii_str._7:0.077339)0.326000:0.071439,146304731_Metallosphaera_sedula_DSM_5348:0.228878)0.696000:0.076091,15897548_Sulfolobus_solfataricus_P2:0.139640)0.919000:0.179947)0.991000:0.343019,(((13541456_Thermoplasma_volcanium_GSS1:0.158777,16082534_Thermoplasma_acidophilum_DSM_1728:0.060696)0.951000:0.176190,48478022_Picrophilus_torridus_DSM_9790:0.392863)0.998000:0.393003,((((((((21226246_Methanosarcina_mazei_Go1:0.031343,20092124_Methanosarcina_acetivorans_C2A:0.038269)0.712000:0.015023,73670948_Methanosarcina_barkeri_str._Fusaro:0.034303)0.987000:0.154242,91773047_Methanococcoides_burtonii_DSM_6242:0.221141)0.752000:0.055010,147920928_uncultured_methanogenic_archaeon_RC:0.292057)0.865000:0.058188,(((110668469_Haloquadratum_walsbyi_DSM_16790:0.162217,76802620_Natronomonas_pharaonis_DSM_2160:0.165806)0.145000:0.050396,55377922_Haloarcula_marismortui_ATCC_43049:0.115423)0.828000:0.053330,(15790346_Halobacterium_sp._NRC-1:0.000000,169236079_Halobacterium_salinarum_R1:0.000000)1.000000:0.351885)0.966000:0.143757)0.899000:0.064520,((126178950_Methanoculleus_marisnigri_JR1:0.145194,154150383_Candidatus_Methanoregula_boonei_6A8:0.143196)0.812000:0.042208,(88602402_Methanospirillum_hungatei_JF-1:0.107326,124485143_Methanocorpusculum_labreanum_Z:0.233926)0.227000:0.034166)0.990000:0.120298)0.827000:0.039177,(((((148643287_Methanobrevibacter_smithii_ATCC_350:0.141857,15679442_Methanothermobacter_thermautotrophi:0.271532)0.087000:0.063453,84488860_Methanosphaera_stadtmanae_DSM_3091:0.144923)0.898000:0.113537,((((((45357955_Methanococcus_maripaludis_S2:0.007806,150403310_Methanococcus_maripaludis_C7:0.000000)0.000000:0.000000,159904905_Methanococcus_maripaludis_C6:0.007867)0.741000:0.014714,134046273_Methanococcus_maripaludis_C5:0.010020)0.704000:0.020322,150400121_Methanococcus_vannielii_SB:0.042198)0.904000:0.047828,150401744_Methanococcus_aeolicus_Nankai-3:0.071959)0.963000:0.079009,15669127_Methanocaldococcus_jannaschii_DSM_2:0.084414)0.996000:0.234796)0.022000:0.056032,(((14521835_Pyrococcus_abyssi_GE5:0.033541,18976794_Pyrococcus_furiosus_DSM_3638:0.064677)0.223000:0.021306,14590240_Pyrococcus_horikoshii_OT3:0.034546)0.957000:0.084566,57640139_Thermococcus_kodakarensis_KOD1:0.138072)0.969000:0.144568)0.751000:0.048567,20094507_Methanopyrus_kandleri_AV19:0.336489)0.267000:0.032824)0.833000:0.049273,((52841901_Legionella_pneumophila_subsp._pneum:0.000000,(148359210_Legionella_pneumophila_str._Corby:0.000000,(54294562_Legionella_pneumophila_str._Lens:0.000000,54297594_Legionella_pneumophila_str._Paris:0.000000)0.000000:0.000000)0.000000:0.000000)1.000000:0.309312,(((((56707995_Francisella_tularensis_subsp._tular:0.000000,110670466_Francisella_tularensis_subsp._tular:0.000000)0.931000:0.007954,(134302215_Francisella_tularensis_subsp._tular:0.000000,((89255807_Francisella_tularensis_subsp._holar:0.000000,(115314299_Francisella_tularensis_subsp._holar:0.000000,156501787_Francisella_tularensis_subsp._holar:0.000000)0.000000:0.000000)0.939000:0.007962,118497027_Francisella_tularensis_subsp._novic:0.000000)0.000000:0.000000)0.000000:0.000000)0.000000:0.000000,187931295_Francisella_tularensis_subsp._media:0.007938)0.740000:0.012964,167626637_Francisella_philomiragia_subsp._phi:0.029296)0.988000:0.235182,85858571_Syntrophus_aciditrophicus_SB:0.535502)0.100000:0.043969)0.904000:0.063991)0.418000:0.014679)0.373000:0.069162)1.000000:0.408746)0.048000:0.008586)0.000000:0.000000,(15806448_Deinococcus_radiodurans_R1:0.129527,94985447_Deinococcus_geothermalis_DSM_11300:0.176211)1.000000:0.333180)0.949000:0.067704,(((((32474368_Rhodopirellula_baltica_SH_1:0.365387,(83590873_Moorella_thermoacetica_ATCC_39073:0.209537,89896671_Desulfitobacterium_hafniense_Y51:0.345231)0.752000:0.045391)0.698000:0.043190,(((153004266_Anaeromyxobacter_sp._Fw109-5:0.078590,86158889_Anaeromyxobacter_dehalogenans_2CP-C:0.076207)0.999000:0.233550,108760876_Myxococcus_xanthus_DK_1622:0.164880)0.616000:0.045861,((163846214_Chloroflexus_aurantiacus_J-10-fl:0.220797,51893987_Symbiobacterium_thermophilum_IAM_14:0.234271)0.737000:0.036251,((148656811_Roseiflexus_sp._RS-1:0.084179,156743118_Roseiflexus_castenholzii_DSM_13941:0.042528)0.969000:0.132973,159897475_Herpetosiphon_aurantiacus_ATCC_2377:0.321159)0.606000:0.061045)0.874000:0.067187)0.899000:0.051477)0.865000:0.043256,(((94987363_Lawsonia_intracellularis_PHE_MN1-00:0.201226,42526776_Treponema_denticola_ATCC_35405:0.563427)0.916000:0.200063,(78358497_Desulfovibrio_desulfuricans_G20:0.134200,(46578904_Desulfovibrio_vulgaris_subsp._vulga:0.000000,120603496_Desulfovibrio_vulgaris_subsp._vulga:0.000000)0.985000:0.195865)0.886000:0.138851)0.912000:0.136370,((((45656370_Leptospira_interrogans_serovar_Cope:0.000000,24216463_Leptospira_interrogans_serovar_Lai_:0.000000)0.725000:0.033772,(116329126_Leptospira_borgpetersenii_serovar_H:0.000000,116330265_Leptospira_borgpetersenii_serovar_H:0.000000)0.841000:0.069937)0.992000:0.296489,183219676_Leptospira_biflexa_serovar_Patoc_st:0.294441)0.994000:0.365734,42524402_Bdellovibrio_bacteriovorus_HD100:0.763484)0.433000:0.027685)0.875000:0.055345)0.772000:0.016967,83591985_Rhodospirillum_rubrum_ATCC_11170:0.328340)0.834000:0.045542,(182415832_Opitutus_terrae_PB90-1:0.703373,(117926739_Magnetococcus_sp._MC-1:0.389505,((88608190_Neorickettsia_sennetsu_str._Miyayam:0.593661,(42519947_Wolbachia_endosymbiont_of_Drosophil:0.080893,58584722_Wolbachia_endosymbiont_strain_TRS_o:0.053336)0.940000:0.170552)0.116000:0.051693,((88607473_Anaplasma_phagocytophilum_HZ:0.132931,56417075_Anaplasma_marginale_str._St._Maries:0.070848)0.902000:0.115593,((73667426_Ehrlichia_canis_str._Jake:0.014318,88657834_Ehrlichia_chaffeensis_str._Arkansas:0.008462)0.903000:0.036669,(57239504_Ehrlichia_ruminantium_str._Welgevon:0.000000,(58579485_Ehrlichia_ruminantium_str._Welgevon:0.000000,58617538_Ehrlichia_ruminantium_str._Gardel:0.000000)0.000000:0.000000)0.782000:0.018065)0.954000:0.116425)0.981000:0.200893)0.984000:0.243408)0.289000:0.028341)0.676000:0.025520)0.787000:0.024236)0.733000:0.014279)0.909000:0.236404,182678366_Beijerinckia_indica_subsp._indica_A:1.051315)0.991000:0.689920,159900973_Herpetosiphon_aurantiacus_ATCC_2377:0.716153)0.849000:0.249011,163848815_Chloroflexus_aurantiacus_J-10-fl:0.336875)0.996000:0.375249,156740570_Roseiflexus_castenholzii_DSM_13941:0.016448,148654528_Roseiflexus_sp._RS-1:0.117591);
