# Supplementary material for: Genome-wide phylogenetic analysis of the pathogenic potential of Vibrio furnissii
Source: Front Microbiol. 2014 Aug 21;5:435. doi: 10.3389/fmicb.2014.00435 (PMC4139957; doi:10.3389/fmicb.2014.00435)
Supplement: Supplementary file 1 [file DataSheet1.ZIP › all_vfu_trees/VfuA00084.afa-gb-o.phylip_phyml_tree.txt]

((((59713003_Vibrio_fischeri_ES114:0.475757,54310487_Photobacterium_profundum_SS9:1.090167)0.892000:0.160049,((28899673_Vibrio_parahaemolyticus_RIMD_221063:0.127467,156972572_Vibrio_harveyi_ATCC_BAA-1116:0.071881)0.999000:0.209303,(37681328_Vibrio_vulnificus_YJ016:0.000000,27364628_Vibrio_vulnificus_CMCP6:0.005461)0.995000:0.184980)0.922000:0.120460)0.810000:0.049902,XX_VfuA00084_:0.224741)1.000000:0.234809,15640303_Vibrio_cholerae_O1_biovar_eltor_str:0.005466,147673918_Vibrio_cholerae_O395:0.005216);
