# Supplementary material for: Genome-wide phylogenetic analysis of the pathogenic potential of Vibrio furnissii
Source: Front Microbiol. 2014 Aug 21;5:435. doi: 10.3389/fmicb.2014.00435 (PMC4139957; doi:10.3389/fmicb.2014.00435)
Supplement: Supplementary file 1 [file DataSheet1.ZIP › all_vfu_trees/VfuA00085.afa-gb-o.phylip_phyml_tree.txt]

((((((((((((((((((((((((((((((16128425_Escherichia_coli_str._K-12_substr._:0.000000,(24111824_Shigella_flexneri_2a_str._301:0.000000,(26246451_Escherichia_coli_CFT073:0.000000,(30061942_Shigella_flexneri_2a_str._2457T:0.000000,(74311015_Shigella_sonnei_Ss046:0.000000,(82775653_Shigella_dysenteriae_Sd197:0.000000,(82542928_Shigella_boydii_Sb227:0.000000,(91209514_Escherichia_coli_UTI89:0.000000,(110640701_Escherichia_coli_536:0.000000,((157159967_Escherichia_coli_HS:0.000000,(157158595_Escherichia_coli_E24377A:0.000000,(170021187_Escherichia_coli_ATCC_8739:0.000000,(170080026_Escherichia_coli_str._K-12_substr._:0.000000,(170681712_Escherichia_coli_SECEC_SMS-3-5:0.000000,(187732111_Shigella_boydii_CDC_3083-94:0.000000,((16763832_Salmonella_typhimurium_LT2:0.000000,(161504372_Salmonella_enterica_subsp._arizonae:0.000000,161615354_Salmonella_enterica_subsp._enterica:0.000000)0.000000:0.000000)0.000000:0.000000,((16759431_Salmonella_enterica_subsp._enterica:0.000000,29142797_Salmonella_enterica_subsp._enterica:0.000000)0.000000:0.000000,(56414393_Salmonella_enterica_subsp._enterica:0.000000,62179063_Salmonella_enterica_subsp._enterica:0.000000)0.000000:0.000000)0.000000:0.000000)0.737000:0.010738)0.000000:0.000000)0.000000:0.000000)0.000000:0.000000)0.000000:0.000000)0.000000:0.000000)0.000000:0.000000,(117622700_Escherichia_coli_APEC_O1:0.000000,110804468_Shigella_flexneri_5_str._8401:0.000000)0.000000:0.000000)0.000000:0.000000)0.000000:0.000000)0.000000:0.000000)0.000000:0.000000)0.000000:0.000000)0.000000:0.000000)0.000000:0.000000)0.000000:0.000000)0.000000:0.000000)0.000000:0.000000,89107310_Escherichia_coli_W3110:0.000000)0.000000:0.000000,15800170_Escherichia_coli_O157_H7_EDL933:0.000000)0.000000:0.000000,15829748_Escherichia_coli_O157_H7_str._Sakai:0.000000)0.931000:0.010858,157146943_Citrobacter_koseri_ATCC_BAA-895:0.000000)0.000000:0.000000,(152968975_Klebsiella_pneumoniae_subsp._pneumo:0.000000,146310568_Enterobacter_sp._638:0.022263)0.898000:0.033836)0.808000:0.019710,(((16123316_Yersinia_pestis_CO92:0.000000,(22124937_Yersinia_pestis_KIM:0.000000,((45440626_Yersinia_pestis_biovar_Microtus_str:0.000000,(51595312_Yersinia_pseudotuberculosis_IP_3295:0.000000,108811101_Yersinia_pestis_Nepal516:0.000000)0.000000:0.000000)0.000000:0.000000,(108808640_Yersinia_pestis_Antiqua:0.000000,(145600049_Yersinia_pestis_Pestoides_F:0.000000,(153946890_Yersinia_pseudotuberculosis_IP_3175:0.000000,(162421829_Yersinia_pestis_Angola:0.000000,170025448_Yersinia_pseudotuberculosis_YPIII:0.000000)0.000000:0.000000)0.000000:0.000000)0.000000:0.000000)0.000000:0.000000)0.000000:0.000000)0.000000:0.000000)0.827000:0.011146,123443339_Yersinia_enterocolitica_subsp._ente:0.000000)0.761000:0.017131,50120090_Erwinia_carotovora_subsp._atrosepti:0.061624)0.513000:0.024178)0.568000:0.002589,(156935007_Enterobacter_sakazakii_ATCC_BAA-894:0.057877,85058652_Sodalis_glossinidius_str._morsitans:0.036023)0.736000:0.028051)0.818000:0.028829,157369341_Serratia_proteamaculans_568:0.054318)0.778000:0.022966,37527726_Photorhabdus_luminescens_subsp._lau:0.146670)0.924000:0.073737,((((71281140_Colwellia_psychrerythraea_34H:0.107178,56460110_Idiomarina_loihiensis_L2TR:0.047553)0.860000:0.032725,((109899438_Pseudoalteromonas_atlantica_T6c:0.094356,((((((15641921_Vibrio_cholerae_O1_biovar_eltor_str:0.000000,147673385_Vibrio_cholerae_O395:0.000000)0.794000:0.010649,(27363508_Vibrio_vulnificus_CMCP6:0.000000,37679291_Vibrio_vulnificus_YJ016:0.000000)0.901000:0.021897)0.777000:0.010750,156973715_Vibrio_harveyi_ATCC_BAA-1116:0.021258)0.779000:0.010643,28897694_Vibrio_parahaemolyticus_RIMD_221063:0.000000)0.938000:0.077139,54309795_Photobacterium_profundum_SS9:0.098830)0.363000:0.048383,59711406_Vibrio_fischeri_ES114:0.151610)0.835000:0.057647)0.768000:0.012968,(77360983_Pseudoalteromonas_haloplanktis_TAC1:0.083683,119945204_Psychromonas_ingrahamii_37:0.165055)0.676000:0.019397)0.887000:0.035450)0.000000:0.000000,(117620625_Aeromonas_hydrophila_subsp._hydroph:0.000000,145298874_Aeromonas_salmonicida_subsp._salmon:0.000000)0.986000:0.088689)0.802000:0.019606,77362371_Pseudoalteromonas_haloplanktis_TAC1:0.264509)0.675000:0.010483)0.729000:0.013122,((((24373363_Shewanella_oneidensis_MR-1:0.000000,113970827_Shewanella_sp._MR-4:0.000000)0.000000:0.000000,((114048052_Shewanella_sp._MR-7:0.000000,120599411_Shewanella_sp._W3-18-1:0.000000)0.000000:0.000000,((126173841_Shewanella_baltica_OS155:0.000000,146292593_Shewanella_putrefaciens_CN-32:0.000000)0.000000:0.000000,(153000125_Shewanella_baltica_OS185:0.000000,160874747_Shewanella_baltica_OS195:0.000000)0.000000:0.000000)0.000000:0.000000)0.000000:0.000000)0.501000:0.000000,(117921099_Shewanella_sp._ANA-3:0.000000,(119774364_Shewanella_amazonensis_SB2B:0.034921,((91793844_Shewanella_denitrificans_OS217:0.010856,114563759_Shewanella_frigidimarina_NCIMB_400:0.000000)0.000000:0.000000,((127513433_Shewanella_loihica_PV-4:0.003546,((157962499_Shewanella_pealeana_ATCC_700345:0.011047,167624683_Shewanella_halifaxensis_HAW-EB4:0.000000)0.741000:0.011075,157374683_Shewanella_sediminis_HAW-EB3:0.000000)0.922000:0.021767)0.474000:0.000827,170727450_Shewanella_woodyi_ATCC_51908:0.022545)0.803000:0.018290)0.874000:0.022313)0.860000:0.021865)0.501000:0.010840)0.941000:0.098264,(71278109_Colwellia_psychrerythraea_34H:0.052725,71282434_Colwellia_psychrerythraea_34H:0.016200)0.998000:0.263951)0.714000:0.030557)0.974000:0.080345,((((83644982_Hahella_chejuensis_KCTC_2396:0.054315,(((((28870878_Pseudomonas_syringae_pv._tomato_str:0.000000,(71736986_Pseudomonas_syringae_pv._phaseolico:0.000000,(66044995_Pseudomonas_syringae_pv._syringae_B:0.000000,77459916_Pseudomonas_fluorescens_PfO-1:0.000000)0.000000:0.000000)0.000000:0.000000)0.463000:0.000000,70731343_Pseudomonas_fluorescens_Pf-5:0.011024)0.994000:0.094890,(((146282421_Pseudomonas_stutzeri_A1501:0.000000,146307081_Pseudomonas_mendocina_ymp:0.010931)0.549000:0.010977,(15597001_Pseudomonas_aeruginosa_PAO1:0.000000,(116049754_Pseudomonas_aeruginosa_UCBPP-PA14:0.000000,152988765_Pseudomonas_aeruginosa_PA7:0.000000)0.000000:0.000000)0.464000:0.000000)0.913000:0.033226,((((26989027_Pseudomonas_putida_KT2440:0.000000,148548674_Pseudomonas_putida_F1:0.000000)0.446000:0.000000,167032913_Pseudomonas_putida_GB-1:0.011011)0.534000:0.011090,104781016_Pseudomonas_entomophila_L48:0.000000)0.873000:0.023103,170720930_Pseudomonas_putida_W619:0.022786)0.924000:0.035282)0.760000:0.010700)0.820000:0.032655,110834074_Alcanivorax_borkumensis_SK2:0.169063)0.140000:0.026050,92114165_Chromohalobacter_salexigens_DSM_304:0.137553)0.830000:0.040759)0.587000:0.012044,(90021258_Saccharophagus_degradans_2-40:0.108899,120554755_Marinobacter_aquaeolei_VT8:0.100201)0.637000:0.020984)0.822000:0.026791,(((((((71066029_Psychrobacter_arcticus_273-4:0.010645,93006477_Psychrobacter_cryohalolentis_K5:0.000000)0.864000:0.060575,148653424_Psychrobacter_sp._PRwf-1:0.099244)1.000000:0.278962,50084585_Acinetobacter_sp._ADP1:0.000000)0.781000:0.024624,(126641682_Acinetobacter_baumannii_ATCC_17978:0.000000,(169633492_Acinetobacter_baumannii:0.000000,169796090_Acinetobacter_baumannii:0.000000)0.000000:0.000000)0.654000:0.008270)0.958000:0.137200,((((56707752_Francisella_tularensis_subsp._tular:0.000000,(89256252_Francisella_tularensis_subsp._holar:0.000000,(110670223_Francisella_tularensis_subsp._tular:0.000000,(115314709_Francisella_tularensis_subsp._holar:0.000000,(134302066_Francisella_tularensis_subsp._tular:0.000000,(156502313_Francisella_tularensis_subsp._holar:0.000000,187931474_Francisella_tularensis_subsp._media:0.000000)0.000000:0.000000)0.000000:0.000000)0.000000:0.000000)0.000000:0.000000)0.000000:0.000000)0.848000:0.010277,118497645_Francisella_tularensis_subsp._novic:0.000000)0.764000:0.015288,167627762_Francisella_philomiragia_subsp._phi:0.005359)0.746000:0.108606,42523574_Bdellovibrio_bacteriovorus_HD100:0.713902)0.877000:0.143362)0.798000:0.051827,152995752_Marinomonas_sp._MWYL1:0.140624)0.626000:0.046299,((((114330676_Nitrosomonas_eutropha_C91:0.049398,30250139_Nitrosomonas_europaea_ATCC_19718:0.058269)0.896000:0.077257,82703454_Nitrosospira_multiformis_ATCC_25196:0.157385)0.963000:0.106958,((((59801191_Neisseria_gonorrhoeae_FA_1090:0.020969,(15677102_Neisseria_meningitidis_MC58:0.000000,(15794310_Neisseria_meningitidis_Z2491:0.000000,(121634923_Neisseria_meningitidis_FAM18:0.000000,161870073_Neisseria_meningitidis_053442:0.000000)0.000000:0.000000)0.000000:0.000000)0.500000:0.000000)0.974000:0.164921,34498009_Chromobacterium_violaceum_ATCC_1247:0.068664)0.944000:0.120891,91775765_Methylobacillus_flagellatus_KT:0.190073)0.742000:0.036606,74317692_Thiobacillus_denitrificans_ATCC_252:0.098847)0.926000:0.086795)0.708000:0.011769,(((((91788925_Polaromonas_sp._JS666:0.000000,(89901030_Rhodoferax_ferrireducens_T118:0.058978,(121604539_Polaromonas_naphthalenivorans_CJ2:0.021284,(((121594958_Acidovorax_sp._JS42:0.000000,121609650_Verminephrobacter_eiseniae_EF01-2:0.066449)0.799000:0.010221,160898320_Delftia_acidovorans_SPH-1:0.016264)0.579000:0.003708,120610349_Acidovorax_avenae_subsp._citrulli_A:0.057902)0.970000:0.071835)0.646000:0.005676)0.793000:0.018853)0.499000:0.034900,(124267145_Methylibium_petroleiphilum_PM1:0.012837,171058612_Leptothrix_cholodnii_SP-6:0.151434)0.895000:0.054858)0.924000:0.072513,91783523_Burkholderia_xenovorans_LB400:0.054903)0.744000:0.024275,((33600964_Bordetella_bronchiseptica_RB50:0.000000,(33597120_Bordetella_parapertussis_12822:0.000000,(33594401_Bordetella_pertussis_Tohama_I:0.000000,163857015_Bordetella_petrii_DSM_12804:0.000000)0.000000:0.000000)0.000000:0.000000)0.462000:0.000000,187478614_Bordetella_avium_197N:0.022537)0.987000:0.108344)0.788000:0.029010,(134094955_Herminiimonas_arsenicoxydans:0.033093,152983243_Janthinobacterium_sp._Marseille:0.013403)0.883000:0.040943)0.963000:0.106435)0.966000:0.105451)0.591000:0.016227)0.762000:0.009942,74316025_Thiobacillus_denitrificans_ATCC_252:0.351374)0.001000:0.000000)0.043000:0.021348,91774372_Methylobacillus_flagellatus_KT:0.303188)0.733000:0.021499,((121997401_Halorhodospira_halophila_SL1:0.100326,114321434_Alkalilimnicola_ehrlichei_MLHE-1:0.074852)0.919000:0.086413,77165249_Nitrosococcus_oceani_ATCC_19707:0.147885)0.672000:0.065257)0.696000:0.013802,(((91792020_Shewanella_denitrificans_OS217:0.013547,((((157963543_Shewanella_pealeana_ATCC_700345:0.008747,(127511364_Shewanella_loihica_PV-4:0.023264,167625721_Shewanella_halifaxensis_HAW-EB4:0.021053)0.242000:0.010507)0.922000:0.033429,170728675_Shewanella_woodyi_ATCC_51908:0.007932)0.779000:0.015356,157373740_Shewanella_sediminis_HAW-EB3:0.008697)0.897000:0.042818,(119776290_Shewanella_amazonensis_SB2B:0.105860,(((24372142_Shewanella_oneidensis_MR-1:0.020643,117919001_Shewanella_sp._ANA-3:0.000000)0.453000:0.010183,(113968892_Shewanella_sp._MR-4:0.000000,114048970_Shewanella_sp._MR-7:0.010261)0.000000:0.000000)0.767000:0.010044,((120597447_Shewanella_sp._W3-18-1:0.000000,(153002323_Shewanella_baltica_OS185:0.000000,160877047_Shewanella_baltica_OS195:0.000000)0.000000:0.000000)0.000000:0.000000,(126172756_Shewanella_baltica_OS155:0.000000,146294412_Shewanella_putrefaciens_CN-32:0.000000)0.000000:0.000000)0.877000:0.020873)0.933000:0.054751)0.637000:0.020064)0.867000:0.033233)0.526000:0.000626,114564684_Shewanella_frigidimarina_NCIMB_400:0.018540)0.999000:0.309572,(((39998222_Geobacter_sulfurreducens_PCA:0.000000,78221576_Geobacter_metallireducens_GS-15:0.000000)0.730000:0.010396,148266417_Geobacter_uraniireducens_Rf4:0.106944)0.880000:0.050142,78222818_Geobacter_metallireducens_GS-15:0.027516)0.976000:0.166139)0.855000:0.091417)0.860000:0.047797,((((15837792_Xylella_fastidiosa_9a5c:0.010827,170729735_Xylella_fastidiosa_M12:0.000000)0.838000:0.022340,(28198389_Xylella_fastidiosa_Temecula1:0.000000,182681031_Xylella_fastidiosa_M23:0.000000)0.758000:0.010831)0.975000:0.130597,((((21230442_Xanthomonas_campestris_pv._campestr:0.000000,21241841_Xanthomonas_axonopodis_pv._citri_st:0.000000)0.000000:0.000000,(66769564_Xanthomonas_campestris_pv._campestr:0.000000,84622592_Xanthomonas_oryzae_pv._oryzae_MAFF_:0.000000)0.000000:0.000000)0.000000:0.000000,58580659_Xanthomonas_oryzae_pv._oryzae_KACC1:0.000000)0.471000:0.000000,78046640_Xanthomonas_campestris_pv._vesicato:0.010781)0.841000:0.052068)0.981000:0.143502,53805229_Methylococcus_capsulatus_str._Bath:0.225230)0.844000:0.051599)0.330000:0.036205,145301241_Aeromonas_salmonicida_subsp._salmon:0.380929)0.868000:0.102161,((((((134297994_Desulfotomaculum_reducens_MI-1:0.148170,((147676456_Pelotomaculum_thermopropionicum_SI:0.082566,169830293_Candidatus_Desulforudis_audaxviator:0.147908)0.832000:0.057761,83588958_Moorella_thermoacetica_ATCC_39073:0.150706)0.014000:0.018981)0.888000:0.060380,((51894365_Symbiobacterium_thermophilum_IAM_14:0.243225,78045062_Carboxydothermus_hydrogenoformans_Z:0.131218)0.174000:0.028635,((20808810_Thermoanaerobacter_tengcongensis_MB:0.031716,(167039345_Thermoanaerobacter_sp._X514:0.000000,167036676_Thermoanaerobacter_pseudethanolicus:0.000000)0.465000:0.000000)0.889000:0.104026,146296237_Caldicellulosiruptor_saccharolyticu:0.166326)0.903000:0.080259)0.829000:0.047425)0.892000:0.050496,114565657_Syntrophomonas_wolfei_subsp._wolfei:0.283799)0.720000:0.036303,(104774450_Lactobacillus_delbrueckii_subsp._bu:0.000000,116514550_Lactobacillus_delbrueckii_subsp._bu:0.000000)0.998000:0.182022)0.787000:0.038225,(56964681_Bacillus_clausii_KSM-K16:0.230114,(((116494867_Lactobacillus_casei_ATCC_334:0.017711,81428626_Lactobacillus_sakei_subsp._sakei_23:0.090630)0.912000:0.061152,((((24379067_Streptococcus_mutans_UA159:0.038992,(146319301_Streptococcus_suis_05ZYH33:0.000000,146321504_Streptococcus_suis_98HAH33:0.000000)0.963000:0.075338)0.851000:0.064357,(((((15675394_Streptococcus_pyogenes_M1_GAS:0.000000,(94994725_Streptococcus_pyogenes_MGAS10750:0.000000,139473485_Streptococcus_pyogenes_str._Manfred:0.000000)0.000000:0.000000)0.000000:0.000000,(94990748_Streptococcus_pyogenes_MGAS10270:0.000000,94992738_Streptococcus_pyogenes_MGAS2096:0.000000)0.000000:0.000000)0.000000:0.000000,(71911036_Streptococcus_pyogenes_MGAS5005:0.000000,94988847_Streptococcus_pyogenes_MGAS9429:0.000000)0.000000:0.000000)0.000000:0.000000,(50914589_Streptococcus_pyogenes_MGAS10394:0.000000,71903824_Streptococcus_pyogenes_MGAS6180:0.000000)0.000000:0.000000)0.000000:0.000000,(21910682_Streptococcus_pyogenes_MGAS315:0.000000,28895628_Streptococcus_pyogenes_SSI-1:0.000000)0.000000:0.000000)0.584000:0.007787)0.990000:0.186076,90961862_Lactobacillus_salivarius_UCC118:0.090383)0.819000:0.043313,((116618389_Leuconostoc_mesenteroides_subsp._me:0.070759,116491040_Oenococcus_oeni_PSU-1:0.098677)0.769000:0.029522,(116492840_Pediococcus_pentosaceus_ATCC_25745:0.032164,((42519018_Lactobacillus_johnsonii_NCC_533:0.010632,116629549_Lactobacillus_gasseri_ATCC_33323:0.000000)0.649000:0.009526,(161507461_Lactobacillus_helveticus_DPC_4571:0.000000,58337267_Lactobacillus_acidophilus_NCFM:0.000000)0.951000:0.087520)0.997000:0.156292)0.889000:0.061156)0.865000:0.041648)0.726000:0.008367)0.966000:0.113556,((56420750_Geobacillus_kaustophilus_HTA426:0.000000,138895793_Geobacillus_thermodenitrificans_NG8:0.000000)0.935000:0.044432,(((42780711_Bacillus_cereus_ATCC_10987:0.000000,(30261605_Bacillus_anthracis_str._Ames:0.000000,(49184437_Bacillus_anthracis_str._Sterne:0.000000,(49481024_Bacillus_thuringiensis_serovar_konk:0.000000,(52143837_Bacillus_cereus_E33L:0.000000,(47526805_Bacillus_anthracis_str._Ames_Ancest:0.000000,(152975033_Bacillus_cereus_subsp._cytotoxis_NV:0.000000,(163939425_Bacillus_weihenstephanensis_KBAB4:0.000000,(118477063_Bacillus_thuringiensis_str._Al_Haka:0.000000,30019658_Bacillus_cereus_ATCC_14579:0.000000)0.000000:0.000000)0.000000:0.000000)0.000000:0.000000)0.000000:0.000000)0.000000:0.000000)0.000000:0.000000)0.000000:0.000000)0.000000:0.000000)0.902000:0.033739,(((157692778_Bacillus_pumilus_SAFR-032:0.010671,(16079336_Bacillus_subtilis_subsp._subtilis_s:0.000000,154686527_Bacillus_amyloliquefaciens_FZB42:0.000000)0.441000:0.000000)0.002000:0.000000,(52080788_Bacillus_licheniformis_ATCC_14580:0.000000,52786158_Bacillus_licheniformis_ATCC_14580:0.000000)0.837000:0.010533)0.846000:0.045421,23099247_Oceanobacillus_iheyensis_HTE831:0.089911)0.819000:0.030352)0.747000:0.015944,(15613872_Bacillus_halodurans_C-125:0.122998,(((73662582_Staphylococcus_saprophyticus_subsp.:0.018317,(15927054_Staphylococcus_aureus_subsp._aureus:0.000000,(15924463_Staphylococcus_aureus_subsp._aureus:0.000000,(57650428_Staphylococcus_aureus_subsp._aureus:0.000000,(49483660_Staphylococcus_aureus_subsp._aureus:0.000000,(49486312_Staphylococcus_aureus_subsp._aureus:0.000000,(57866986_Staphylococcus_epidermidis_RP62A:0.000000,(21283091_Staphylococcus_aureus_subsp._aureus:0.000000,(27468078_Staphylococcus_epidermidis_ATCC_122:0.000000,(82751070_Staphylococcus_aureus_RF122:0.000000,(87160505_Staphylococcus_aureus_subsp._aureus:0.000000,(88195207_Staphylococcus_aureus_subsp._aureus:0.000000,(148267957_Staphylococcus_aureus_subsp._aureus:0.000000,(150394021_Staphylococcus_aureus_subsp._aureus:0.000000,(151221594_Staphylococcus_aureus_subsp._aureus:0.000000,(156979792_Staphylococcus_aureus_subsp._aureus:0.000000,161509640_Staphylococcus_aureus_subsp._aureus:0.000000)0.000000:0.000000)0.000000:0.000000)0.000000:0.000000)0.000000:0.000000)0.000000:0.000000)0.000000:0.000000)0.000000:0.000000)0.000000:0.000000)0.000000:0.000000)0.000000:0.000000)0.000000:0.000000)0.000000:0.000000)0.000000:0.000000)0.000000:0.000000)0.778000:0.015330)0.856000:0.020178,70726439_Staphylococcus_haemolyticus_JCSC143:0.000000)0.951000:0.102419,((46908167_Listeria_monocytogenes_str._4b_F236:0.000000,(16803973_Listeria_monocytogenes_EGD-e:0.000000,(16801114_Listeria_innocua_Clip11262:0.000000,116873376_Listeria_welshimeri_serovar_6b_str.:0.000000)0.000000:0.000000)0.481000:0.000000)0.956000:0.119600,169827490_Lysinibacillus_sphaericus_C3-41:0.092075)0.509000:0.057586)0.825000:0.044478)0.815000:0.035935)0.729000:0.011878)0.331000:0.020775)0.795000:0.025555)0.422000:0.017543)0.892000:0.058218,((((((((42781470_Bacillus_cereus_ATCC_10987:0.000000,(47527672_Bacillus_anthracis_str._Ames_Ancest:0.000000,118477778_Bacillus_thuringiensis_str._Al_Haka:0.000000)0.000000:0.000000)0.000000:0.000000,(49479951_Bacillus_thuringiensis_serovar_konk:0.000000,52143101_Bacillus_cereus_E33L:0.000000)0.000000:0.000000)0.000000:0.000000,(30262382_Bacillus_anthracis_str._Ames:0.000000,49185222_Bacillus_anthracis_str._Sterne:0.000000)0.000000:0.000000)0.924000:0.010188,30020445_Bacillus_cereus_ATCC_14579:0.000000)0.000000:0.000000,163940149_Bacillus_weihenstephanensis_KBAB4:0.010025)0.760000:0.041085,152975541_Bacillus_cereus_subsp._cytotoxis_NV:0.000000)0.769000:0.061481,(((118478949_Bacillus_thuringiensis_str._Al_Haka:0.000000,(42782806_Bacillus_cereus_ATCC_10987:0.000000,(30263731_Bacillus_anthracis_str._Ames:0.000000,(30021822_Bacillus_cereus_ATCC_14579:0.000000,(49186575_Bacillus_anthracis_str._Sterne:0.000000,(49479195_Bacillus_thuringiensis_serovar_konk:0.000000,(52141761_Bacillus_cereus_E33L:0.000000,47529146_Bacillus_anthracis_str._Ames_Ancest:0.000000)0.000000:0.000000)0.000000:0.000000)0.000000:0.000000)0.000000:0.000000)0.000000:0.000000)0.000000:0.000000)0.449000:0.000000,163941411_Bacillus_weihenstephanensis_KBAB4:0.019734)0.846000:0.022851,152976119_Bacillus_cereus_subsp._cytotoxis_NV:0.007164)0.954000:0.104266)0.396000:0.054976,163943398_Bacillus_weihenstephanensis_KBAB4:0.134182)0.968000:0.128254)0.878000:0.080240)0.471000:0.061363,(((((117617689_Aeromonas_hydrophila_subsp._hydroph:0.000000,145300512_Aeromonas_salmonicida_subsp._salmon:0.000000)0.997000:0.124045,37524501_Photorhabdus_luminescens_subsp._lau:0.110947)0.321000:0.007697,(((157368539_Serratia_proteamaculans_568:0.010642,(123440689_Yersinia_enterocolitica_subsp._ente:0.000000,(50119198_Erwinia_carotovora_subsp._atrosepti:0.006781,((32491258_Wigglesworthia_glossinidia_endosymb:0.129828,((21672326_Buchnera_aphidicola_str._Sg:0.059495,27904545_Buchnera_aphidicola_str._Bp:0.270450)0.602000:0.049104,15616661_Buchnera_aphidicola_str._APS:0.052425)1.000000:0.321913)0.835000:0.056815,(16123868_Yersinia_pestis_CO92:0.000000,(22124414_Yersinia_pestis_KIM:0.000000,(45442848_Yersinia_pestis_biovar_Microtus_str:0.000000,(51594652_Yersinia_pseudotuberculosis_IP_3295:0.000000,(108810400_Yersinia_pestis_Nepal516:0.000000,(108809595_Yersinia_pestis_Antiqua:0.000000,(145600976_Yersinia_pestis_Pestoides_F:0.000000,(153947801_Yersinia_pseudotuberculosis_IP_3175:0.000000,(162418414_Yersinia_pestis_Angola:0.000000,170022612_Yersinia_pseudotuberculosis_YPIII:0.000000)0.000000:0.000000)0.000000:0.000000)0.000000:0.000000)0.000000:0.000000)0.000000:0.000000)0.000000:0.000000)0.000000:0.000000)0.000000:0.000000)0.760000:0.011636)0.770000:0.008148)0.930000:0.005869)0.000000:0.000000)0.755000:0.007008,(85058119_Sodalis_glossinidius_str._morsitans:0.000000,94676703_Baumannia_cicadellinicola_str._Hc:0.129468)0.944000:0.038374)0.718000:0.007915,((152972862_Klebsiella_pneumoniae_subsp._pneumo:0.000000,156935797_Enterobacter_sakazakii_ATCC_BAA-894:0.000000)0.000000:0.000000,(146309880_Enterobacter_sp._638:0.010548,(((16767424_Salmonella_typhimurium_LT2:0.000000,16762287_Salmonella_enterica_subsp._enterica:0.000000)0.000000:0.000000,((29143775_Salmonella_enterica_subsp._enterica:0.000000,56415996_Salmonella_enterica_subsp._enterica:0.000000)0.000000:0.000000,((62182621_Salmonella_enterica_subsp._enterica:0.000000,157147203_Citrobacter_koseri_ATCC_BAA-895:0.000000)0.000000:0.000000,(161505342_Salmonella_enterica_subsp._arizonae:0.000000,161617309_Salmonella_enterica_subsp._enterica:0.000000)0.000000:0.000000)0.000000:0.000000)0.000000:0.000000)0.471000:0.000000,(89110038_Escherichia_coli_W3110:0.000000,(16131830_Escherichia_coli_str._K-12_substr._:0.000000,(15804591_Escherichia_coli_O157_H7_EDL933:0.000000,(15834177_Escherichia_coli_O157_H7_str._Sakai:0.000000,(24115284_Shigella_flexneri_2a_str._301:0.000000,(26250771_Escherichia_coli_CFT073:0.000000,(30064718_Shigella_flexneri_2a_str._2457T:0.000000,(74314494_Shigella_sonnei_Ss046:0.000000,((91212793_Escherichia_coli_UTI89:0.000000,(110644335_Escherichia_coli_536:0.000000,(110807850_Shigella_flexneri_5_str._8401:0.000000,(117626262_Escherichia_coli_APEC_O1:0.000000,(157163469_Escherichia_coli_HS:0.000000,(157157657_Escherichia_coli_E24377A:0.000000,(170021997_Escherichia_coli_ATCC_8739:0.000000,(170083461_Escherichia_coli_str._K-12_substr._:0.000000,(170682013_Escherichia_coli_SECEC_SMS-3-5:0.000000,187733664_Shigella_boydii_CDC_3083-94:0.000000)0.000000:0.000000)0.000000:0.000000)0.000000:0.000000)0.000000:0.000000)0.000000:0.000000)0.000000:0.000000)0.000000:0.000000)0.000000:0.000000)0.000000:0.000000,(82546342_Shigella_boydii_Sb227:0.000000,82778824_Shigella_dysenteriae_Sd197:0.000000)0.000000:0.000000)0.000000:0.000000)0.000000:0.000000)0.000000:0.000000)0.000000:0.000000)0.000000:0.000000)0.000000:0.000000)0.000000:0.000000)0.000000:0.000000)0.852000:0.010460)0.923000:0.021189)0.202000:0.000030)0.000000:0.000000)0.952000:0.057109)0.898000:0.051287,((((((27364627_Vibrio_vulnificus_CMCP6:0.000000,37681329_Vibrio_vulnificus_YJ016:0.000000)0.903000:0.022933,(156972573_Vibrio_harveyi_ATCC_BAA-1116:0.000000,28899685_Vibrio_parahaemolyticus_RIMD_221063:0.022022)0.000000:0.000000)0.732000:0.011404,((15640302_Vibrio_cholerae_O1_biovar_eltor_str:0.000000,147674530_Vibrio_cholerae_O395:0.000000)0.988000:0.067887,XX_VfuA00085_:0.000000)0.960000:0.057695)0.377000:0.018925,59713004_Vibrio_fischeri_ES114:0.051274)0.948000:0.065080,54310488_Photobacterium_profundum_SS9:0.067429)0.029000:0.041807,119946824_Psychromonas_ingrahamii_37:0.244712)0.610000:0.012422)0.957000:0.086745,(((((113461674_Haemophilus_somnus_129PT:0.000000,170718718_Haemophilus_somnus_2336:0.033262)0.754000:0.012988,15603597_Pasteurella_multocida_subsp._multoc:0.031662)0.885000:0.042239,(52424240_Mannheimia_succiniciproducens_MBEL5:0.019017,((30995375_Haemophilus_influenzae_Rd_KW20:0.000000,148825290_Haemophilus_influenzae_PittEE:0.000000)0.000000:0.000000,(148827627_Haemophilus_influenzae_PittGG:0.000000,68249030_Haemophilus_influenzae_86-028NP:0.000000)0.000000:0.000000)0.961000:0.060900)0.199000:0.014700)0.841000:0.036677,152979637_Actinobacillus_succinogenes_130Z:0.068602)0.883000:0.068516,(33152141_Haemophilus_ducreyi_35000HP:0.103073,(126207602_Actinobacillus_pleuropneumoniae_L20:0.000000,165975570_Actinobacillus_pleuropneumoniae_ser:0.000000)0.496000:0.000000)0.934000:0.092363)0.860000:0.061154)0.827000:0.064569)0.325000:0.160339,78485524_Thiomicrospira_crunogena_XCL-2:0.218181)0.982000:0.298881,110633525_Mesorhizobium_sp._BNC1:0.163237)0.937000:0.168721,153009533_Ochrobactrum_anthropi_ATCC_49188:0.000000)0.919000:0.023084,17987160_Brucella_melitensis_16M:0.000000)0.000000:0.000000,62290020_Brucella_abortus_biovar_1_str._9-94:0.000000)0.000000:0.000000,82699948_Brucella_melitensis_biovar_Abortus_:0.000000)0.000000:0.000000,148559071_Brucella_ovis_ATCC_25840:0.000000)0.000000:0.000000,161619058_Brucella_canis_ATCC_23365:0.000000)0.000000:0.000000,163843375_Brucella_suis_ATCC_23445:0.000000)0.000000:0.000000,189024260_Brucella_abortus_S19:0.000000,23501983_Brucella_suis_1330:0.011265);
