# Supplementary material for: Genome-wide phylogenetic analysis of the pathogenic potential of Vibrio furnissii
Source: Front Microbiol. 2014 Aug 21;5:435. doi: 10.3389/fmicb.2014.00435 (PMC4139957; doi:10.3389/fmicb.2014.00435)
Supplement: Supplementary file 1 [file DataSheet1.ZIP › all_vfu_trees/VfuA00086.afa-gb-o.phylip_phyml_tree.txt]

(((((((((((((((((((((((((160874403_Shewanella_baltica_OS195:0.000000,152999784_Shewanella_baltica_OS185:0.000000)0.000000:0.000000,126173445_Shewanella_baltica_OS155:0.000000)0.448000:0.000000,(120599796_Shewanella_sp._W3-18-1:0.000000,146292268_Shewanella_putrefaciens_CN-32:0.000000)0.910000:0.026123)0.003000:0.000000,((114048414_Shewanella_sp._MR-7:0.000000,(113971176_Shewanella_sp._MR-4:0.000000,117921459_Shewanella_sp._ANA-3:0.000000)0.000000:0.000000)0.474000:0.000000,24372932_Shewanella_oneidensis_MR-1:0.083887)0.744000:0.058430)0.789000:0.043254,(((119774023_Shewanella_amazonensis_SB2B:0.027980,(157374295_Shewanella_sediminis_HAW-EB3:0.000000,(157960874_Shewanella_pealeana_ATCC_700345:0.025729,167623028_Shewanella_halifaxensis_HAW-EB4:0.000000)0.824000:0.053811)0.783000:0.026856)0.657000:0.012783,127511993_Shewanella_loihica_PV-4:0.054958)0.690000:0.040754,(170725612_Shewanella_woodyi_ATCC_51908:0.035727,(119946975_Psychromonas_ingrahamii_37:0.190313,56460830_Idiomarina_loihiensis_L2TR:0.081153)0.801000:0.064502)0.831000:0.078123)0.591000:0.017096)0.000000:0.000000,(114564087_Shewanella_frigidimarina_NCIMB_400:0.000000,91794108_Shewanella_denitrificans_OS217:0.000000)0.881000:0.057116)0.946000:0.113429,(((117617901_Aeromonas_hydrophila_subsp._hydroph:0.082870,145297733_Aeromonas_salmonicida_subsp._salmon:0.000000)0.997000:0.307016,(59711153_Vibrio_fischeri_ES114:0.035896,54310154_Photobacterium_profundum_SS9:0.103856)0.000000:0.000000)0.908000:0.165560,(156975748_Vibrio_harveyi_ATCC_BAA-1116:0.029148,((28899310_Vibrio_parahaemolyticus_RIMD_221063:0.049670,(37680975_Vibrio_vulnificus_YJ016:0.000000,27364975_Vibrio_vulnificus_CMCP6:0.000000)0.888000:0.052114)0.000000:0.000000,(147673693_Vibrio_cholerae_O395:0.000000,15640580_Vibrio_cholerae_O1_biovar_eltor_str:0.000000)0.949000:0.101448)0.865000:0.048040)0.761000:0.052389)0.933000:0.129864)0.000000:0.000000,(((((157369094_Serratia_proteamaculans_568:0.058682,162382796_Sodalis_glossinidius_str._morsitans:0.106460)0.845000:0.064949,123441191_Yersinia_enterocolitica_subsp._ente:0.030749)0.616000:0.008948,((((161486866_Yersinia_pestis_CO92:0.000000,(145600317_Yersinia_pestis_Pestoides_F:0.000000,170025582_Yersinia_pseudotuberculosis_YPIII:0.000000)0.000000:0.000000)0.000000:0.000000,((161484859_Yersinia_pestis_KIM:0.000000,161511455_Yersinia_pestis_biovar_Microtus_str:0.000000)0.000000:0.000000,(162139445_Yersinia_pestis_Nepal516:0.000000,162100166_Yersinia_pestis_Antiqua:0.000000)0.000000:0.000000)0.000000:0.000000)0.000000:0.000000,153950811_Yersinia_pseudotuberculosis_IP_3175:0.000000)0.437000:0.000000,161760584_Yersinia_pseudotuberculosis_IP_3295:0.026368)0.726000:0.016547)0.821000:0.064702,(((156932846_Enterobacter_sakazakii_ATCC_BAA-894:0.056202,146312734_Enterobacter_sp._638:0.000000)0.591000:0.027620,(117624834_Escherichia_coli_APEC_O1:0.000000,(170019111_Escherichia_coli_ATCC_8739:0.000000,157148125_Citrobacter_koseri_ATCC_BAA-895:0.000000)0.000000:0.000000)0.437000:0.000000)0.522000:0.026657,152971462_Klebsiella_pneumoniae_subsp._pneumo:0.000000)0.867000:0.082390)0.790000:0.134617,(152978429_Actinobacillus_succinogenes_130Z:0.154671,52424572_Mannheimia_succiniciproducens_MBEL5:0.058673)0.948000:0.250768)0.507000:0.005440)0.965000:0.128506,71282291_Colwellia_psychrerythraea_34H:0.000000)0.042000:0.028187,(54298747_Legionella_pneumophila_str._Paris:0.000000,148361076_Legionella_pneumophila_str._Corby:0.000000)0.997000:0.294801)0.000000:0.000001,77359886_Pseudoalteromonas_haloplanktis_TAC1:0.152739)0.776000:0.077438,146308423_Pseudomonas_mendocina_ymp:0.241182)0.151000:0.048735,77165726_Nitrosococcus_oceani_ATCC_19707:0.301431)0.789000:0.136727,146328640_Dichelobacter_nodosus_VCS1703A:0.436044)0.777000:0.194193,((167644686_Caulobacter_sp._K31:0.285288,83313023_Magnetospirillum_magneticum_AMB-1:0.585177)0.917000:0.426364,((99081268_Silicibacter_sp._TM1040:0.111048,159044162_Dinoroseobacter_shibae_DFL_12:0.313297)0.794000:0.214440,146277572_Rhodobacter_sphaeroides_ATCC_17025:0.227555)0.787000:0.137173)0.899000:0.298245)0.828000:0.248333,((((154151431_Candidatus_Methanoregula_boonei_6A8:0.929843,(162447765_Acholeplasma_laidlawii_PG-8A:0.349327,23100893_Oceanobacillus_iheyensis_HTE831:0.816974)0.624000:0.058743)0.845000:0.257111,((150392089_Alkaliphilus_metalliredigens_QYMF:0.116927,((158321447_Alkaliphilus_oremlandii_OhILAs:0.265599,158319720_Alkaliphilus_oremlandii_OhILAs:0.397915)0.568000:0.107635,187932719_Clostridium_botulinum_B_str._Eklund:0.278308)0.000000:0.000000)0.897000:0.179454,(((39938639_Onion_yellows_phytoplasma_OY-M:0.000000,85057846_Aster_yellows_witches-broom_phytopl:0.024841)0.999000:0.745945,((169824380_Finegoldia_magna_ATCC_29328:0.799923,116495245_Lactobacillus_casei_ATCC_334:0.460347)0.889000:0.260657,(((((((30262083_Bacillus_anthracis_str._Ames:0.000000,49184924_Bacillus_anthracis_str._Sterne:0.000000)0.000000:0.000000,((47527351_Bacillus_anthracis_str._Ames_Ancest:0.000000,49481262_Bacillus_thuringiensis_serovar_konk:0.000000)0.000000:0.000000,((52143371_Bacillus_cereus_E33L:0.000000,118477496_Bacillus_thuringiensis_str._Al_Haka:0.000000)0.000000:0.000000,(42781194_Bacillus_cereus_ATCC_10987:0.000000,30020181_Bacillus_cereus_ATCC_14579:0.000000)0.000000:0.000000)0.000000:0.000000)0.000000:0.000000)0.814000:0.025452,163939886_Bacillus_weihenstephanensis_KBAB4:0.000000)0.576000:0.131711,120437304_Gramella_forsetii_KT0803:1.719230)0.742000:0.267078,118477714_Bacillus_thuringiensis_str._Al_Haka:0.215269)0.909000:0.297677,25026760_Corynebacterium_efficiens_YS-314:0.127395)0.942000:0.266363,(37521402_Gloeobacter_violaceus_PCC_7421:0.265794,148657303_Roseiflexus_sp._RS-1:0.618091)0.000000:0.000000)0.822000:0.122574)0.000000:0.000000)0.579000:0.208509,(169824093_Finegoldia_magna_ATCC_29328:0.620813,42525837_Treponema_denticola_ATCC_35405:0.374497)0.868000:0.282550)0.291000:0.078046)0.719000:0.054738)0.758000:0.079472,((147669872_Dehalococcoides_sp._BAV1:0.000000,73749110_Dehalococcoides_sp._CBDB1:0.000000)0.511000:0.000000,57233791_Dehalococcoides_ethenogenes_195:0.124928)0.978000:0.364628)0.824000:0.091715,(19704818_Fusobacterium_nucleatum_subsp._nucl:0.539989,161528340_Nitrosopumilus_maritimus_SCM1:0.545412)0.688000:0.090501)0.629000:0.035509)0.891000:0.418869,((15841878_Mycobacterium_tuberculosis_CDC1551:0.000000,(15609503_Mycobacterium_tuberculosis_H37Rv:0.000000,(31793543_Mycobacterium_bovis_AF2122_97:0.000000,(121638245_Mycobacterium_bovis_BCG_str._Pasteu:0.000000,(148662198_Mycobacterium_tuberculosis_H37Ra:0.000000,148823569_Mycobacterium_tuberculosis_F11:0.000000)0.000000:0.000000)0.000000:0.000000)0.000000:0.000000)0.000000:0.000000)0.810000:0.159374,118472902_Mycobacterium_smegmatis_str._MC2_15:0.221614)0.998000:0.821481)0.776000:0.196272,((16330748_Synechocystis_sp._PCC_6803:0.190340,((17227805_Nostoc_sp._PCC_7120:0.365691,113476958_Trichodesmium_erythraeum_IMS101:0.268873)0.793000:0.082032,172035690_Cyanothece_sp._ATCC_51142:0.165768)0.000000:0.000000)0.740000:0.092035,(56751333_Synechococcus_elongatus_PCC_6301:0.000000,81298998_Synechococcus_elongatus_PCC_7942:0.000000)0.951000:0.363765)0.861000:0.186917)0.899000:0.247255,((((120602984_Desulfovibrio_vulgaris_subsp._vulga:0.000000,46579465_Desulfovibrio_vulgaris_subsp._vulga:0.000000)0.812000:0.068297,94987400_Lawsonia_intracellularis_PHE_MN1-00:0.661560)0.614000:0.058083,78356524_Desulfovibrio_desulfuricans_G20:0.283649)0.004000:0.076067,51246457_Desulfotalea_psychrophila_LSv54:0.715079)0.574000:0.062038)0.904000:0.298471,46446754_Candidatus_Protochlamydia_amoebophi:0.653973)0.795000:0.166444,(((((120437557_Gramella_forsetii_KT0803:0.580662,(((32267136_Helicobacter_hepaticus_ATCC_51449:0.789289,152992307_Sulfurovum_sp._NBC37-1:0.376269)0.711000:0.043881,((34557912_Wolinella_succinogenes_DSM_1740:0.438378,78778039_Sulfurimonas_denitrificans_DSM_1251:0.000000)0.958000:0.324858,32267137_Helicobacter_hepaticus_ATCC_51449:0.679159)0.692000:0.138473)0.504000:0.125968,42522543_Bdellovibrio_bacteriovorus_HD100:0.518357)0.815000:0.168750)0.000000:0.000000,(32474141_Rhodopirellula_baltica_SH_1:0.644999,(((110833883_Alcanivorax_borkumensis_SK2:0.214992,92113795_Chromohalobacter_salexigens_DSM_304:0.155243)0.529000:0.053529,56461449_Idiomarina_loihiensis_L2TR:0.285544)0.180000:0.117454,120556529_Marinobacter_aquaeolei_VT8:0.296812)0.909000:0.294740)0.639000:0.065337)0.494000:0.117229,((54310489_Photobacterium_profundum_SS9:0.125012,59713005_Vibrio_fischeri_ES114:0.191685)0.725000:0.110327,(((147674782_Vibrio_cholerae_O395:0.000000,15640300_Vibrio_cholerae_O1_biovar_eltor_str:0.000000)0.961000:0.162280,XX_VfuA00086_:0.144714)0.735000:0.031205,((28899686_Vibrio_parahaemolyticus_RIMD_221063:0.050085,(27364626_Vibrio_vulnificus_CMCP6:0.000000,37681330_Vibrio_vulnificus_YJ016:0.000000)0.936000:0.086691)0.671000:0.025316,156972574_Vibrio_harveyi_ATCC_BAA-1116:0.000000)0.786000:0.040400)0.836000:0.089417)0.862000:0.212841)0.713000:0.056907,((((((157374567_Shewanella_sediminis_HAW-EB3:0.000000,170725897_Shewanella_woodyi_ATCC_51908:0.102359)0.847000:0.058114,(157961129_Shewanella_pealeana_ATCC_700345:0.024006,167623295_Shewanella_halifaxensis_HAW-EB4:0.000000)0.893000:0.076426)0.749000:0.031874,114562290_Shewanella_frigidimarina_NCIMB_400:0.295248)0.202000:0.050242,127512218_Shewanella_loihica_PV-4:0.060001)0.000000:0.000012,(((((114046801_Shewanella_sp._MR-7:0.000000,113969568_Shewanella_sp._MR-4:0.000000)0.000000:0.000000,(117919674_Shewanella_sp._ANA-3:0.000000,24374827_Shewanella_oneidensis_MR-1:0.000000)0.000000:0.000000)0.828000:0.022839,(120598174_Shewanella_sp._W3-18-1:0.000000,146293752_Shewanella_putrefaciens_CN-32:0.000000)0.451000:0.000000)0.861000:0.094523,(126175196_Shewanella_baltica_OS155:0.000000,(153001522_Shewanella_baltica_OS185:0.000000,160876258_Shewanella_baltica_OS195:0.000000)0.000000:0.000000)0.469000:0.001738)0.973000:0.179045,119775503_Shewanella_amazonensis_SB2B:0.051401)0.840000:0.088834)0.948000:0.228743,77359105_Pseudoalteromonas_haloplanktis_TAC1:0.292605)0.379000:0.093907)0.868000:0.155233,109898677_Pseudoalteromonas_atlantica_T6c:0.349536)0.000000:0.000000)0.924000:0.240603,83814823_Salinibacter_ruber_DSM_13855:0.417682)0.837000:0.225446,158520876_Desulfococcus_oleovorans_Hxd3:0.496020)0.921000:0.279659,148653383_Psychrobacter_sp._PRwf-1:0.065670)0.881000:0.179358,71065832_Psychrobacter_arcticus_273-4:0.021303,93005938_Psychrobacter_cryohalolentis_K5:0.095923);
