# Supplementary material for: Genome-wide phylogenetic analysis of the pathogenic potential of Vibrio furnissii
Source: Front Microbiol. 2014 Aug 21;5:435. doi: 10.3389/fmicb.2014.00435 (PMC4139957; doi:10.3389/fmicb.2014.00435)
Supplement: Supplementary file 1 [file DataSheet1.ZIP › all_vfu_trees/VfuA00087.afa-gb-o.phylip_phyml_tree.txt]

((((((((((((((((((((16128560_Escherichia_coli_str._K-12_substr._:0.000000,(56479680_Shigella_flexneri_2a_str._301:0.000000,(30062031_Shigella_flexneri_2a_str._2457T:0.000000,(74311113_Shigella_sonnei_Ss046:0.000000,((170021066_Escherichia_coli_ATCC_8739:0.000000,(157160069_Escherichia_coli_HS:0.000000,110804561_Shigella_flexneri_5_str._8401:0.000000)0.000000:0.000000)0.000000:0.000000,(170080156_Escherichia_coli_str._K-12_substr._:0.000000,(170080257_Escherichia_coli_str._K-12_substr._:0.000000,(15800290_Escherichia_coli_O157_H7_EDL933:0.000000,(15829869_Escherichia_coli_O157_H7_str._Sakai:0.000000,(82775839_Shigella_dysenteriae_Sd197:0.000000,(157158754_Escherichia_coli_E24377A:0.000000,(26246555_Escherichia_coli_CFT073:0.000000,(91209622_Escherichia_coli_UTI89:0.000000,(110640807_Escherichia_coli_536:0.000000,(117622800_Escherichia_coli_APEC_O1:0.000000,(170681714_Escherichia_coli_SECEC_SMS-3-5:0.000000,(187733207_Shigella_boydii_CDC_3083-94:0.000000,82543023_Shigella_boydii_Sb227:0.008402)0.000000:0.000000)0.000000:0.000000)0.000000:0.000000)0.000000:0.000000)0.000000:0.000000)0.000000:0.000000)0.000000:0.000000)0.000000:0.000000)0.000000:0.000000)0.000000:0.000000)0.000000:0.000000)0.000000:0.000000)0.000000:0.000000)0.000000:0.000000)0.000000:0.000000)0.000000:0.000000)0.000000:0.000000,89107442_Escherichia_coli_W3110:0.000000)0.996000:0.069975,157146825_Citrobacter_koseri_ATCC_BAA-895:0.008405)0.590000:0.004206,((16763946_Salmonella_typhimurium_LT2:0.000000,62179176_Salmonella_enterica_subsp._enterica:0.000000)0.000000:0.000000,(16759536_Salmonella_enterica_subsp._enterica:0.000000,(29142691_Salmonella_enterica_subsp._enterica:0.000000,(56414287_Salmonella_enterica_subsp._enterica:0.000000,(161615222_Salmonella_enterica_subsp._enterica:0.000000,161504262_Salmonella_enterica_subsp._arizonae:0.000000)0.000000:0.000000)0.000000:0.000000)0.000000:0.000000)0.000000:0.000000)0.890000:0.021029)0.508000:0.021375,146310723_Enterobacter_sp._638:0.088560)0.729000:0.031069,152969114_Klebsiella_pneumoniae_subsp._pneumo:0.035289)0.964000:0.104582,(((((108812226_Yersinia_pestis_Nepal516:0.000000,108807961_Yersinia_pestis_Antiqua:0.000000)0.000000:0.000000,((145599165_Yersinia_pestis_Pestoides_F:0.000000,162418644_Yersinia_pestis_Angola:0.000000)0.000000:0.000000,((170023882_Yersinia_pseudotuberculosis_YPIII:0.000000,51596832_Yersinia_pseudotuberculosis_IP_3295:0.000000)0.000000:0.000000,(153947362_Yersinia_pseudotuberculosis_IP_3175:0.000000,(16122691_Yersinia_pestis_CO92:0.000000,(22125614_Yersinia_pestis_KIM:0.000000,45442078_Yersinia_pestis_biovar_Microtus_str:0.000000)0.000000:0.000000)0.000000:0.000000)0.000000:0.000000)0.000000:0.000000)0.000000:0.000000)0.915000:0.043493,157369291_Serratia_proteamaculans_568:0.061169)0.787000:0.030644,(117618837_Aeromonas_hydrophila_subsp._hydroph:0.000000,145300423_Aeromonas_salmonicida_subsp._salmon:0.017461)1.000000:0.235569)0.217000:0.052422,50120055_Erwinia_carotovora_subsp._atrosepti:0.138414)0.901000:0.072584)0.940000:0.091298,(((59713555_Vibrio_fischeri_ES114:0.048579,156974480_Vibrio_harveyi_ATCC_BAA-1116:0.166537)0.584000:0.050514,59713556_Vibrio_fischeri_ES114:0.091733)1.000000:0.391875,(127514680_Shewanella_loihica_PV-4:0.144990,(((160873248_Shewanella_baltica_OS195:0.000000,(126176422_Shewanella_baltica_OS155:0.000000,152998670_Shewanella_baltica_OS185:0.000000)0.000000:0.000000)0.840000:0.017007,((((120600738_Shewanella_sp._W3-18-1:0.000000,146291229_Shewanella_putrefaciens_CN-32:0.000000)0.449000:0.000000,24371721_Shewanella_oneidensis_MR-1:0.025428)0.899000:0.016881,(113968462_Shewanella_sp._MR-4:0.000000,114045625_Shewanella_sp._MR-7:0.000000)0.793000:0.008453)0.782000:0.008338,117918575_Shewanella_sp._ANA-3:0.000000)0.858000:0.026017)0.945000:0.052081,((((157963969_Shewanella_pealeana_ATCC_700345:0.011700,167622026_Shewanella_halifaxensis_HAW-EB4:0.058888)0.999000:0.202390,119776764_Shewanella_amazonensis_SB2B:0.054623)0.884000:0.041040,(91791455_Shewanella_denitrificans_OS217:0.081643,114565101_Shewanella_frigidimarina_NCIMB_400:0.049802)0.978000:0.091096)0.813000:0.023710,(157377572_Shewanella_sediminis_HAW-EB3:0.051218,170729152_Shewanella_woodyi_ATCC_51908:0.205969)0.971000:0.098076)0.747000:0.013280)0.380000:0.021812)0.711000:0.025981)0.988000:0.149344)0.436000:0.044892,77361361_Pseudoalteromonas_haloplanktis_TAC1:0.220951)0.882000:0.067452,((((((((((107026145_Burkholderia_cenocepacia_AU_1054:0.000000,(116692671_Burkholderia_cenocepacia_HI2424:0.000000,170738080_Burkholderia_cenocepacia_MC0-3:0.000000)0.000000:0.000000)0.767000:0.009290,(115358753_Burkholderia_ambifaria_AMMD:0.000000,172063487_Burkholderia_ambifaria_MC40-6:0.008681)0.924000:0.027312)0.886000:0.017768,78062117_Burkholderia_sp._383:0.017462)0.001000:0.000000,161520613_Burkholderia_multivorans_ATCC_17616:0.035689)1.000000:0.360888,(((((77457663_Pseudomonas_fluorescens_PfO-1:0.023489,(((167035035_Pseudomonas_putida_GB-1:0.000000,104782945_Pseudomonas_entomophila_L48:0.008721)0.787000:0.008749,170722990_Pseudomonas_putida_W619:0.017696)0.784000:0.008583,(148546617_Pseudomonas_putida_F1:0.008670,26991218_Pseudomonas_putida_KT2440:0.000000)0.000000:0.000000)0.996000:0.104976)0.878000:0.031171,(66047031_Pseudomonas_syringae_pv._syringae_B:0.000000,28868780_Pseudomonas_syringae_pv._tomato_str:0.008663)0.977000:0.079498)0.594000:0.041992,70728926_Pseudomonas_fluorescens_Pf-5:0.019584)0.805000:0.034051,((116051488_Pseudomonas_aeruginosa_UCBPP-PA14:0.000000,15598664_Pseudomonas_aeruginosa_PAO1:0.000000)0.828000:0.018724,152984592_Pseudomonas_aeruginosa_PA7:0.016370)0.996000:0.137558)0.873000:0.067203,146306337_Pseudomonas_mendocina_ymp:0.164054)0.937000:0.137962)0.785000:0.079789,((160901435_Delftia_acidovorans_SPH-1:0.314372,121596205_Acidovorax_sp._JS42:0.156305)0.571000:0.048303,(((73541490_Ralstonia_eutropha_JMP134:0.061617,113867873_Ralstonia_eutropha_H16:0.042064)0.887000:0.057694,94310759_Ralstonia_metallidurans_CH34:0.140673)0.951000:0.132194,((((33601487_Bordetella_bronchiseptica_RB50:0.000000,33596091_Bordetella_parapertussis_12822:0.000000)0.494000:0.000000,33593665_Bordetella_pertussis_Tohama_I:0.008856)0.973000:0.089757,187478132_Bordetella_avium_197N:0.095444)0.754000:0.032534,163857181_Bordetella_petrii_DSM_12804:0.085985)0.677000:0.021671)1.000000:0.311968)0.917000:0.112504)0.925000:0.087350,(((((((17987227_Brucella_melitensis_16M:0.000000,62289964_Brucella_abortus_biovar_1_str._9-94:0.000000)0.000000:0.000000,(82699891_Brucella_melitensis_biovar_Abortus_:0.000000,189024206_Brucella_abortus_S19:0.000000)0.000000:0.000000)0.884000:0.061259,153009459_Ochrobactrum_anthropi_ATCC_49188:0.049029)0.999000:0.184140,(((163868739_Bartonella_tribocorum_CIP_105476:0.083948,49475880_Bartonella_henselae_str._Houston-1:0.077397)0.787000:0.036126,49474478_Bartonella_quintana_str._Toulouse:0.081944)0.852000:0.052443,121601848_Bartonella_bacilliformis_KC583:0.089725)0.977000:0.148670)0.924000:0.095578,((169633306_Acinetobacter_baumannii:0.008350,(126642124_Acinetobacter_baumannii_ATCC_17978:0.000000,169795600_Acinetobacter_baumannii:0.000000)0.455000:0.000000)0.923000:0.079003,50085013_Acinetobacter_sp._ADP1:0.096009)0.998000:0.224359)0.841000:0.040983,56461275_Idiomarina_loihiensis_L2TR:0.334611)0.001000:0.000000,((146283343_Pseudomonas_stutzeri_A1501:0.120502,56477745_Azoarcus_sp._EbN1:0.091986)0.792000:0.041733,(((28199518_Xylella_fastidiosa_Temecula1:0.000000,182682251_Xylella_fastidiosa_M23:0.000000)0.780000:0.007617,(15837039_Xylella_fastidiosa_9a5c:0.000000,170730889_Xylella_fastidiosa_M12:0.000000)0.758000:0.009943)0.998000:0.228135,108756819_Myxococcus_xanthus_DK_1622:0.159557)0.332000:0.047903)0.487000:0.034905)0.770000:0.018926)0.511000:0.030650,(91774374_Methylobacillus_flagellatus_KT:0.100393,152969159_Klebsiella_pneumoniae_subsp._pneumo:0.960350)0.900000:0.090745)0.882000:0.068455,((150025031_Flavobacterium_psychrophilum_JIP02_:0.241258,146300596_Flavobacterium_johnsoniae_UW101:0.164605)0.981000:0.267431,120435873_Gramella_forsetii_KT0803:0.331789)0.996000:0.375839)0.747000:0.026273,((157737811_Arcobacter_butzleri_RM4018:0.298333,71281235_Colwellia_psychrerythraea_34H:0.536999)0.789000:0.049577,((15640294_Vibrio_cholerae_O1_biovar_eltor_str:0.000000,147673896_Vibrio_cholerae_O395:0.000000)0.937000:0.082355,XX_VfuA00087_:0.137635)0.977000:0.126332)0.864000:0.054393)0.679000:0.047078)0.946000:0.084215,(((109900355_Pseudoalteromonas_atlantica_T6c:0.383312,(((((53712086_Bacteroides_fragilis_YCH46:0.000000,60680279_Bacteroides_fragilis_NCTC_9343:0.008790)0.957000:0.072258,29349461_Bacteroides_thetaiotaomicron_VPI-54:0.082329)0.083000:0.042793,150002914_Bacteroides_vulgatus_ATCC_8482:0.250714)0.399000:0.063291,150007608_Parabacteroides_distasonis_ATCC_850:0.113953)0.744000:0.071020,((((60682550_Bacteroides_fragilis_NCTC_9343:0.000000,53714528_Bacteroides_fragilis_YCH46:0.000000)0.775000:0.018304,29347033_Bacteroides_thetaiotaomicron_VPI-54:0.183619)0.950000:0.094842,150007609_Parabacteroides_distasonis_ATCC_850:0.013580)1.000000:0.425656,150005246_Bacteroides_vulgatus_ATCC_8482:0.555058)0.869000:0.157287)0.953000:0.131638)0.303000:0.061607,77361747_Pseudoalteromonas_haloplanktis_TAC1:0.604793)0.000000:0.000000,(((119356710_Chlorobium_phaeobacteroides_DSM_266:0.330497,145219950_Prosthecochloris_vibrioformis_DSM_2:0.115633)0.535000:0.059004,78186517_Pelodictyon_luteolum_DSM_273:0.121564)0.850000:0.080277,21673491_Chlorobium_tepidum_TLS:0.375791)0.982000:0.162028)0.770000:0.030971)0.881000:0.039881,((42527825_Treponema_denticola_ATCC_35405:0.640288,(78777933_Sulfurimonas_denitrificans_DSM_1251:0.368353,158521651_Desulfococcus_oleovorans_Hxd3:0.386775)0.659000:0.062714)0.869000:0.108943,((158319971_Alkaliphilus_oremlandii_OhILAs:0.218589,150389924_Alkaliphilus_metalliredigens_QYMF:0.162997)0.846000:0.068365,172035699_Cyanothece_sp._ATCC_51142:0.555015)0.702000:0.031438)0.871000:0.061873)0.681000:0.026286,(51244062_Desulfotalea_psychrophila_LSv54:0.281009,119946389_Psychromonas_ingrahamii_37:0.132685)0.912000:0.109827)0.587000:0.083142,56461670_Idiomarina_loihiensis_L2TR:0.919851)0.872000:0.118828,(((134301896_Francisella_tularensis_subsp._tular:0.000000,(((56708084_Francisella_tularensis_subsp._tular:0.000000,110670555_Francisella_tularensis_subsp._tular:0.000000)0.838000:0.008146,118497464_Francisella_tularensis_subsp._novic:0.008146)0.482000:0.000000,187931680_Francisella_tularensis_subsp._media:0.000000)0.000000:0.000000)0.491000:0.000000,89256530_Francisella_tularensis_subsp._holar:0.008162)0.950000:0.150402,167627975_Francisella_philomiragia_subsp._phi:0.359730)0.911000:0.126317)1.000000:0.668489,(91204827_Rickettsia_bellii_RML369-C:0.000000,157826397_Rickettsia_bellii_OSU_85-389:0.000000)0.865000:0.078274)0.965000:0.164400,(67458524_Rickettsia_felis_URRWXCal2:0.000000,(((15603926_Rickettsia_prowazekii_str._Madrid_E:0.023826,51473294_Rickettsia_typhi_str._Wilmington:0.044722)0.917000:0.032597,157803234_Rickettsia_canadensis_str._McKiel:0.041088)0.862000:0.016372,157825201_Rickettsia_akari_str._Hartford:0.008030)0.000000:0.000000)0.001000:0.000000)0.456000:0.016254,157964112_Rickettsia_massiliae_MTU5:0.016162)0.000000:0.000000,15891996_Rickettsia_conorii_str._Malish_7:0.000000)0.910000:0.008099,157827948_Rickettsia_rickettsii_str._Sheila_S:0.000000,165932636_Rickettsia_rickettsii_str._Iowa:0.000000);
