# Supplementary material for: Genome-wide phylogenetic analysis of the pathogenic potential of Vibrio furnissii
Source: Front Microbiol. 2014 Aug 21;5:435. doi: 10.3389/fmicb.2014.00435 (PMC4139957; doi:10.3389/fmicb.2014.00435)
Supplement: Supplementary file 1 [file DataSheet1.ZIP › all_vfu_trees/VfuA00088.afa-gb-o.phylip_phyml_tree.txt]

(((((((((((((((((((157163468_Escherichia_coli_HS:0.000000,(15804590_Escherichia_coli_O157_H7_EDL933:0.000000,15834176_Escherichia_coli_O157_H7_str._Sakai:0.000000)0.917000:0.006149)0.000000:0.000000,((16131829_Escherichia_coli_str._K-12_substr._:0.000000,(170083460_Escherichia_coli_str._K-12_substr._:0.000000,((26250770_Escherichia_coli_CFT073:0.000000,110644334_Escherichia_coli_536:0.000000)0.000000:0.000000,(117626261_Escherichia_coli_APEC_O1:0.000000,91212794_Escherichia_coli_UTI89:0.000000)0.000000:0.000000)0.932000:0.006185)0.000000:0.000000)0.000000:0.000000,(157158152_Escherichia_coli_E24377A:0.000000,82778825_Shigella_dysenteriae_Sd197:0.006164)0.000000:0.000000)0.000000:0.000000)0.000000:0.000000,89110039_Escherichia_coli_W3110:0.000000)0.000000:0.000000,(170021998_Escherichia_coli_ATCC_8739:0.000000,(187730832_Shigella_boydii_CDC_3083-94:0.006168,82546341_Shigella_boydii_Sb227:0.006160)0.798000:0.006153)0.000000:0.000000)0.000000:0.000000,74314493_Shigella_sonnei_Ss046:0.000000)0.000000:0.000000,170680037_Escherichia_coli_SECEC_SMS-3-5:0.000000)0.475000:0.000000,((24115283_Shigella_flexneri_2a_str._301:0.000000,30064719_Shigella_flexneri_2a_str._2457T:0.000000)0.805000:0.006189,110807849_Shigella_flexneri_5_str._8401:0.006125)0.793000:0.006139)0.974000:0.024973,157147204_Citrobacter_koseri_ATCC_BAA-895:0.000000)0.452000:0.006073,(((152972861_Klebsiella_pneumoniae_subsp._pneumo:0.018331,146309879_Enterobacter_sp._638:0.037243)0.905000:0.018420,161505343_Salmonella_enterica_subsp._arizonae:0.001403)0.776000:0.011173,(16767423_Salmonella_typhimurium_LT2:0.000000,(16762288_Salmonella_enterica_subsp._enterica:0.000000,(29143776_Salmonella_enterica_subsp._enterica:0.000000,(56415995_Salmonella_enterica_subsp._enterica:0.000000,(62182620_Salmonella_enterica_subsp._enterica:0.000000,161617308_Salmonella_enterica_subsp._enterica:0.000000)0.000000:0.000000)0.000000:0.000000)0.000000:0.000000)0.000000:0.000000)0.481000:0.000000)0.846000:0.012479)0.919000:0.023393,156935798_Enterobacter_sakazakii_ATCC_BAA-894:0.023183)0.512000:0.018489,(((50119197_Erwinia_carotovora_subsp._atrosepti:0.050110,(157368538_Serratia_proteamaculans_568:0.014351,((16123869_Yersinia_pestis_CO92:0.000000,(22124413_Yersinia_pestis_KIM:0.000000,(108810399_Yersinia_pestis_Nepal516:0.000000,(108809596_Yersinia_pestis_Antiqua:0.000000,(45442849_Yersinia_pestis_biovar_Microtus_str:0.000000,(51594651_Yersinia_pseudotuberculosis_IP_3295:0.000000,(145600977_Yersinia_pestis_Pestoides_F:0.000000,(153946823_Yersinia_pseudotuberculosis_IP_3175:0.000000,(162418947_Yersinia_pestis_Angola:0.000000,170022611_Yersinia_pseudotuberculosis_YPIII:0.000000)0.000000:0.000000)0.000000:0.000000)0.000000:0.000000)0.000000:0.000000)0.000000:0.000000)0.000000:0.000000)0.000000:0.000000)0.000000:0.000000)0.952000:0.018624,123440688_Yersinia_enterocolitica_subsp._ente:0.000000)0.995000:0.075317)0.748000:0.024488)0.806000:0.035055,37524500_Photorhabdus_luminescens_subsp._lau:0.100226)0.889000:0.035676,85058118_Sodalis_glossinidius_str._morsitans:0.129359)0.864000:0.031899)0.991000:0.224957,(((((156972575_Vibrio_harveyi_ATCC_BAA-1116:0.021550,28899687_Vibrio_parahaemolyticus_RIMD_221063:0.009889)0.921000:0.066842,(27364625_Vibrio_vulnificus_CMCP6:0.006119,37681331_Vibrio_vulnificus_YJ016:0.000000)0.957000:0.072015)0.983000:0.101366,((15640297_Vibrio_cholerae_O1_biovar_eltor_str:0.000000,147673759_Vibrio_cholerae_O395:0.000000)0.956000:0.059435,XX_VfuA00088_:0.046909)0.917000:0.068443)0.816000:0.050047,54310491_Photobacterium_profundum_SS9:0.231137)0.473000:0.023740,59713006_Vibrio_fischeri_ES114:0.180788)0.979000:0.224639)0.045000:0.063450,(((152979636_Actinobacillus_succinogenes_130Z:0.198595,(52424239_Mannheimia_succiniciproducens_MBEL5:0.086661,(((165975569_Actinobacillus_pleuropneumoniae_ser:0.036634,126207601_Actinobacillus_pleuropneumoniae_L20:0.007016)0.948000:0.093245,33152140_Haemophilus_ducreyi_35000HP:0.149254)0.987000:0.139960,15603598_Pasteurella_multocida_subsp._multoc:0.153190)0.896000:0.053422)0.590000:0.017357)0.703000:0.040731,(113461675_Haemophilus_somnus_129PT:0.000000,170718717_Haemophilus_somnus_2336:0.000000)0.988000:0.100883)0.634000:0.046029,((148827628_Haemophilus_influenzae_PittGG:0.000000,16272379_Haemophilus_influenzae_Rd_KW20:0.018082)0.132000:0.011999,(68249031_Haemophilus_influenzae_86-028NP:0.000000,148825289_Haemophilus_influenzae_PittEE:0.000000)0.000000:0.000000)0.999000:0.241123)0.992000:0.280413)0.961000:0.283449,(145297637_Aeromonas_salmonicida_subsp._salmon:0.040616,117621564_Aeromonas_hydrophila_subsp._hydroph:0.019399)1.000000:0.681101)0.813000:0.153704,(56459334_Idiomarina_loihiensis_L2TR:0.678377,(77361228_Pseudoalteromonas_haloplanktis_TAC1:0.496108,109900241_Pseudoalteromonas_atlantica_T6c:0.505572)0.362000:0.070653)0.952000:0.244463)0.999000:0.455123,119774167_Shewanella_amazonensis_SB2B:0.126808)0.757000:0.073189,((114046680_Shewanella_sp._MR-7:0.005972,113969452_Shewanella_sp._MR-4:0.000000)0.729000:0.007867,117919557_Shewanella_sp._ANA-3:0.010269)0.997000:0.183858)0.435000:0.052766,127512131_Shewanella_loihica_PV-4:0.080767)0.990000:0.099015,167623150_Shewanella_halifaxensis_HAW-EB4:0.025297,157961007_Shewanella_pealeana_ATCC_700345:0.032298);
