# Supplementary material for: Genome-wide phylogenetic analysis of the pathogenic potential of Vibrio furnissii
Source: Front Microbiol. 2014 Aug 21;5:435. doi: 10.3389/fmicb.2014.00435 (PMC4139957; doi:10.3389/fmicb.2014.00435)
Supplement: Supplementary file 1 [file DataSheet1.ZIP › all_vfu_trees/VfuA00089.afa-gb-o.phylip_phyml_tree.txt]

(((((((((((((((21283531_Staphylococcus_aureus_subsp._aureus:0.000000,49486680_Staphylococcus_aureus_subsp._aureus:0.000000)0.000000:0.000000,(57650652_Staphylococcus_aureus_subsp._aureus:0.000000,(87160923_Staphylococcus_aureus_subsp._aureus:0.000000,(88195686_Staphylococcus_aureus_subsp._aureus:0.000000,(151221966_Staphylococcus_aureus_subsp._aureus:0.000000,(161510080_Staphylococcus_aureus_subsp._aureus:0.000000,(49484103_Staphylococcus_aureus_subsp._aureus:0.000000,82751516_Staphylococcus_aureus_RF122:0.000000)0.000000:0.000000)0.000000:0.000000)0.000000:0.000000)0.000000:0.000000)0.000000:0.000000)0.000000:0.000000)0.492000:0.000000,((((148268334_Staphylococcus_aureus_subsp._aureus:0.000000,150394396_Staphylococcus_aureus_subsp._aureus:0.000000)0.923000:0.009326,156980178_Staphylococcus_aureus_subsp._aureus:0.000000)0.000000:0.000000,15924852_Staphylococcus_aureus_subsp._aureus:0.000000)0.000000:0.000000,15927436_Staphylococcus_aureus_subsp._aureus:0.000000)0.821000:0.009359)0.934000:0.134989,73662240_Staphylococcus_saprophyticus_subsp.:0.262264)0.893000:0.124884,(27468464_Staphylococcus_epidermidis_ATCC_122:0.000000,57867294_Staphylococcus_epidermidis_RP62A:0.000000)0.863000:0.089358)0.981000:0.256346,56963092_Bacillus_clausii_KSM-K16:0.506553)0.436000:0.046716,(16800860_Listeria_innocua_Clip11262:0.002201,46907915_Listeria_monocytogenes_str._4b_F236:0.153146)0.999000:0.502316)0.453000:0.046088,15613512_Bacillus_halodurans_C-125:0.482729)0.763000:0.039571,167630834_Heliobacterium_modesticaldum_Ice1:0.473189)0.654000:0.034671,((167039153_Thermoanaerobacter_sp._X514:0.000000,167038136_Thermoanaerobacter_pseudethanolicus:0.030907)0.907000:0.077698,20807040_Thermoanaerobacter_tengcongensis_MB:0.087551)0.969000:0.133976)0.939000:0.107855,(((((((((170728510_Shewanella_woodyi_ATCC_51908:0.068062,127511487_Shewanella_loihica_PV-4:0.047087)0.727000:0.013999,157373922_Shewanella_sediminis_HAW-EB3:0.095699)0.836000:0.034774,(167625554_Shewanella_halifaxensis_HAW-EB4:0.000000,157963368_Shewanella_pealeana_ATCC_700345:0.020361)0.938000:0.055702)0.736000:0.029184,119776171_Shewanella_amazonensis_SB2B:0.136665)0.991000:0.220895,(((24372178_Shewanella_oneidensis_MR-1:0.083805,117919036_Shewanella_sp._ANA-3:0.030252)0.525000:0.014067,(113968928_Shewanella_sp._MR-4:0.000000,114048934_Shewanella_sp._MR-7:0.000000)0.777000:0.015963)0.806000:0.064275,((126172793_Shewanella_baltica_OS155:0.029209,160877011_Shewanella_baltica_OS195:0.029819)0.475000:0.009037,153002287_Shewanella_baltica_OS185:0.000000)0.935000:0.109596)0.629000:0.057408)0.854000:0.090436,114564484_Shewanella_frigidimarina_NCIMB_400:0.306236)0.913000:0.128501,((((37681332_Vibrio_vulnificus_YJ016:0.000000,27364624_Vibrio_vulnificus_CMCP6:0.010137)0.999000:0.263192,28899688_Vibrio_parahaemolyticus_RIMD_221063:0.120872)0.782000:0.047751,156972576_Vibrio_harveyi_ATCC_BAA-1116:0.117740)0.840000:0.131158,((((15640296_Vibrio_cholerae_O1_biovar_eltor_str:0.000000,147675119_Vibrio_cholerae_O395:0.000000)0.880000:0.100528,XX_VfuA00089_:0.322670)0.897000:0.155892,59713007_Vibrio_fischeri_ES114:0.403986)0.624000:0.090220,54310492_Photobacterium_profundum_SS9:0.306015)0.870000:0.148121)0.944000:0.151646)0.627000:0.037499,(145297636_Aeromonas_salmonicida_subsp._salmon:0.000000,117619068_Aeromonas_hydrophila_subsp._hydroph:0.021162)0.988000:0.246059)0.972000:0.203797,((73662695_Staphylococcus_saprophyticus_subsp.:0.502999,(138894039_Geobacillus_thermodenitrificans_NG8:0.026144,56418922_Geobacillus_kaustophilus_HTA426:0.042488)0.971000:0.281188)0.574000:0.075179,((((((116049248_Pseudomonas_aeruginosa_UCBPP-PA14:0.000000,15596493_Pseudomonas_aeruginosa_PAO1:0.000000)0.904000:0.021094,152985583_Pseudomonas_aeruginosa_PA7:0.000000)0.991000:0.232452,146306806_Pseudomonas_mendocina_ymp:0.120463)0.071000:0.028754,(((70728875_Pseudomonas_fluorescens_Pf-5:0.027578,77457617_Pseudomonas_fluorescens_PfO-1:0.045486)0.844000:0.045786,((66044810_Pseudomonas_syringae_pv._syringae_B:0.000000,71734497_Pseudomonas_syringae_pv._phaseolico:0.000000)0.539000:0.000000,28871072_Pseudomonas_syringae_pv._tomato_str:0.032559)0.970000:0.069315)0.298000:0.017683,((170723059_Pseudomonas_putida_W619:0.000000,((26991273_Pseudomonas_putida_KT2440:0.000000,148546542_Pseudomonas_putida_F1:0.000000)0.786000:0.021871,167035114_Pseudomonas_putida_GB-1:0.000000)0.954000:0.045872)0.001000:0.000000,104783017_Pseudomonas_entomophila_L48:0.022263)0.035000:0.012545)0.947000:0.150747)0.910000:0.143443,50122867_Erwinia_carotovora_subsp._atrosepti:0.191688)0.994000:0.402573,(51893304_Symbiobacterium_thermophilum_IAM_14:0.363327,((((((120610856_Acidovorax_avenae_subsp._citrulli_A:0.532579,(120434679_Gramella_forsetii_KT0803:0.607139,((((121607507_Verminephrobacter_eiseniae_EF01-2:0.116882,(121596047_Acidovorax_sp._JS42:0.091827,91789994_Polaromonas_sp._JS666:0.149069)0.134000:0.022077)0.488000:0.020659,120612986_Acidovorax_avenae_subsp._citrulli_A:0.106202)0.964000:0.167990,94309063_Ralstonia_metallidurans_CH34:0.187116)0.669000:0.033990,(123442659_Yersinia_enterocolitica_subsp._ente:0.173010,157370175_Serratia_proteamaculans_568:0.132467)0.986000:0.258161)0.571000:0.016050)0.848000:0.097587)0.695000:0.046037,(((33593298_Bordetella_pertussis_Tohama_I:0.000000,(33600859_Bordetella_bronchiseptica_RB50:0.000000,33597017_Bordetella_parapertussis_12822:0.000000)0.000000:0.000000)0.914000:0.067716,187478695_Bordetella_avium_197N:0.132328)0.830000:0.061473,163857409_Bordetella_petrii_DSM_12804:0.065398)0.992000:0.219954)0.921000:0.106175,((86748770_Rhodopseudomonas_palustris_HaA2:0.233518,170739006_Methylobacterium_sp._4-46:0.208165)0.942000:0.188575,(73540595_Ralstonia_eutropha_JMP134:0.074586,116694787_Ralstonia_eutropha_H16:0.159991)0.998000:0.370928)0.630000:0.012960)0.769000:0.060580,(((171060846_Leptothrix_cholodnii_SP-6:0.223385,124265406_Methylibium_petroleiphilum_PM1:0.166018)0.805000:0.057163,146281964_Pseudomonas_stutzeri_A1501:0.263427)0.928000:0.117205,56552779_Zymomonas_mobilis_subsp._mobilis_ZM:0.496250)0.380000:0.042453)0.285000:0.135242,(152997298_Marinomonas_sp._MWYL1:0.309737,160901067_Delftia_acidovorans_SPH-1:0.271071)0.963000:0.249921)0.709000:0.048534,((99080307_Silicibacter_sp._TM1040:0.149118,89056141_Jannaschia_sp._CCS1:0.071529)0.984000:0.198833,119386744_Paracoccus_denitrificans_PD1222:0.092651)0.829000:0.103090)0.976000:0.271562)0.634000:0.124684)0.890000:0.190570)0.229000:0.028784)0.430000:0.041202)0.742000:0.029314,(120555129_Marinobacter_aquaeolei_VT8:0.285271,(110833369_Alcanivorax_borkumensis_SK2:0.202807,(114320037_Alkalilimnicola_ehrlichei_MLHE-1:0.167969,(121998753_Halorhodospira_halophila_SL1:0.130649,(111021548_Rhodococcus_sp._RHA1:0.148453,(111225720_Frankia_alni_ACN14a:0.224800,134100307_Saccharopolyspora_erythraea_NRRL_23:0.106524)0.423000:0.050260)0.956000:0.170483)0.785000:0.088831)0.915000:0.110768)0.623000:0.044599)0.985000:0.221086)0.737000:0.041928,((116493122_Pediococcus_pentosaceus_ATCC_25745:0.281220,116618416_Leuconostoc_mesenteroides_subsp._me:0.532409)0.792000:0.087710,28379274_Lactobacillus_plantarum_WCFS1:0.203511)0.837000:0.152132)1.000000:0.574652,145294132_Corynebacterium_glutamicum_R:0.009262)0.526000:0.000925,19551320_Corynebacterium_glutamicum_ATCC_130:0.000000,62388965_Corynebacterium_glutamicum_ATCC_130:0.000000);
