# Supplementary material for: Genome-wide phylogenetic analysis of the pathogenic potential of Vibrio furnissii
Source: Front Microbiol. 2014 Aug 21;5:435. doi: 10.3389/fmicb.2014.00435 (PMC4139957; doi:10.3389/fmicb.2014.00435)
Supplement: Supplementary file 1 [file DataSheet1.ZIP › all_vfu_trees/VfuA00090.afa-gb-o.phylip_phyml_tree.txt]

((((((((((((((152983063_Janthinobacterium_sp._Marseille:0.046099,91790977_Polaromonas_sp._JS666:0.007128)0.997000:0.180394,94313480_Ralstonia_metallidurans_CH34:0.189855)0.630000:0.012498,85373551_Erythrobacter_litoralis_HTCC2594:0.198482)0.963000:0.098027,(((((((114562086_Shewanella_frigidimarina_NCIMB_400:0.285125,56461599_Idiomarina_loihiensis_L2TR:0.173457)0.845000:0.120590,((((127513287_Shewanella_loihica_PV-4:0.214653,((((71281161_Colwellia_psychrerythraea_34H:0.175005,152995458_Marinomonas_sp._MWYL1:0.268990)0.545000:0.060019,77361963_Pseudoalteromonas_haloplanktis_TAC1:0.222800)0.888000:0.089282,((((119774340_Shewanella_amazonensis_SB2B:0.194511,(167624706_Shewanella_halifaxensis_HAW-EB4:0.127033,157962523_Shewanella_pealeana_ATCC_700345:0.048804)0.960000:0.126690)0.617000:0.058857,(170727468_Shewanella_woodyi_ATCC_51908:0.225796,157374660_Shewanella_sediminis_HAW-EB3:0.157411)0.922000:0.103468)0.825000:0.054731,(24373341_Shewanella_oneidensis_MR-1:0.043245,(((113970849_Shewanella_sp._MR-4:0.000000,117921121_Shewanella_sp._ANA-3:0.014343)0.751000:0.004275,114048074_Shewanella_sp._MR-7:0.003036)0.861000:0.024038,(((160874725_Shewanella_baltica_OS195:0.000000,126173819_Shewanella_baltica_OS155:0.017080)0.464000:0.000035,153000103_Shewanella_baltica_OS185:0.007086)0.121000:0.015723,(146292574_Shewanella_putrefaciens_CN-32:0.000000,120599430_Shewanella_sp._W3-18-1:0.000000)0.979000:0.070814)0.922000:0.047072)0.486000:0.023165)0.993000:0.168626)0.895000:0.096397,(91793009_Shewanella_denitrificans_OS217:0.415994,110678967_Roseobacter_denitrificans_OCh_114:0.455774)0.342000:0.128576)0.837000:0.066043)0.768000:0.031244,71906932_Dechloromonas_aromatica_RCB:0.111616)0.654000:0.030267)0.520000:0.026801,34497814_Chromobacterium_violaceum_ATCC_1247:0.337744)0.000000:0.000000,78047880_Xanthomonas_campestris_pv._vesicato:0.440666)0.339000:0.016370,(120610552_Acidovorax_avenae_subsp._citrulli_A:0.176603,121595680_Acidovorax_sp._JS42:0.166860)0.837000:0.055561)0.871000:0.051195)0.784000:0.023589,((((((116252523_Rhizobium_leguminosarum_bv._viciae_:0.039387,86358051_Rhizobium_etli_CFN_42:0.021151)0.950000:0.062026,(150396807_Sinorhizobium_medicae_WSM419:0.059306,15965633_Sinorhizobium_meliloti_1021:0.028128)1.000000:0.129968)0.869000:0.047232,159184965_Agrobacterium_tumefaciens_str._C58:0.110025)0.859000:0.046340,(((17987380_Brucella_melitensis_16M:0.000000,(23501755_Brucella_suis_1330:0.000000,(161618829_Brucella_canis_ATCC_23365:0.000000,(163843140_Brucella_suis_ATCC_23445:0.000000,(62289815_Brucella_abortus_biovar_1_str._9-94:0.000000,(189024056_Brucella_abortus_S19:0.000000,148559096_Brucella_ovis_ATCC_25840:0.000000)0.000000:0.000000)0.000000:0.000000)0.000000:0.000000)0.000000:0.000000)0.000000:0.000000)0.823000:0.020958,153009686_Ochrobactrum_anthropi_ATCC_49188:0.023337)0.980000:0.135548,(((121602558_Bartonella_bacilliformis_KC583:0.082143,49475577_Bartonella_henselae_str._Houston-1:0.036378)0.005000:0.000000,49474251_Bartonella_quintana_str._Toulouse:0.021443)0.753000:0.019247,163868288_Bartonella_tribocorum_CIP_105476:0.062250)1.000000:0.293471)0.953000:0.114751)0.903000:0.052596,(((170748170_Methylobacterium_radiotolerans_JCM_:0.127608,170740795_Methylobacterium_sp._4-46:0.095320)0.555000:0.043099,163850945_Methylobacterium_extorquens_PA1:0.050002)0.995000:0.233044,((154251536_Parvibaculum_lavamentivorans_DS-1:0.203638,13470766_Mesorhizobium_loti_MAFF303099:0.240374)0.530000:0.075294,((154247254_Xanthobacter_autotrophicus_Py2:0.199211,158424988_Azorhizobium_caulinodans_ORS_571:0.090226)0.851000:0.098544,182678895_Beijerinckia_indica_subsp._indica_A:0.183849)0.907000:0.097039)0.717000:0.048844)0.502000:0.041438)0.867000:0.043405,(((((99080497_Silicibacter_sp._TM1040:0.139104,56695852_Silicibacter_pomeroyi_DSS-3:0.175103)0.922000:0.077758,119383981_Paracoccus_denitrificans_PD1222:0.188038)0.870000:0.049759,89056143_Jannaschia_sp._CCS1:0.136915)0.520000:0.032747,159043141_Dinoroseobacter_shibae_DFL_12:0.247350)0.979000:0.162271,(167647292_Caulobacter_sp._K31:0.095807,16126323_Caulobacter_crescentus_CB15:0.073076)0.997000:0.256738)0.646000:0.049629)0.904000:0.057071)0.821000:0.048402,145590236_Polynucleobacter_sp._QLW-P1DMWA-1:0.206554)0.797000:0.028374,(120554746_Marinobacter_aquaeolei_VT8:0.145184,30249111_Nitrosomonas_europaea_ATCC_19718:0.166624)0.882000:0.091194)0.838000:0.038001,(162147827_Gluconacetobacter_diazotrophicus_PA:0.166705,58040338_Gluconobacter_oxydans_621H:0.290403)0.981000:0.136721)0.104000:0.029798,114569513_Maricaulis_maris_MCS10:0.377689)0.762000:0.029715)0.889000:0.054802,((83644737_Hahella_chejuensis_KCTC_2396:0.285493,((145297626_Aeromonas_salmonicida_subsp._salmon:0.036732,117621213_Aeromonas_hydrophila_subsp._hydroph:0.033461)0.975000:0.118236,90022415_Saccharophagus_degradans_2-40:0.212063)0.868000:0.057504)0.392000:0.007621,(((((((126455816_Burkholderia_pseudomallei_1106a:0.007531,(53723012_Burkholderia_pseudomallei_K96243:0.000000,(76817382_Burkholderia_pseudomallei_1710b:0.000000,126443236_Burkholderia_pseudomallei_668:0.000000)0.000000:0.000000)0.550000:0.000000)0.737000:0.008577,83716775_Burkholderia_thailandensis_E264:0.047454)0.981000:0.083857,((((115358692_Burkholderia_ambifaria_AMMD:0.000000,(172063426_Burkholderia_ambifaria_MC40-6:0.007447,78062188_Burkholderia_sp._383:0.015015)0.000000:0.000000)0.733000:0.005159,(170738143_Burkholderia_cenocepacia_MC0-3:0.000000,(107026210_Burkholderia_cenocepacia_AU_1054:0.000000,116692606_Burkholderia_cenocepacia_HI2424:0.000000)0.000000:0.000000)0.925000:0.021623)0.698000:0.003134,134293731_Burkholderia_vietnamiensis_G4:0.022732)0.000000:0.000000,161520688_Burkholderia_multivorans_ATCC_17616:0.022521)0.921000:0.050929)0.966000:0.102042,116695781_Ralstonia_eutropha_H16:0.099373)0.778000:0.059888,89902887_Rhodoferax_ferrireducens_T118:0.232071)0.637000:0.059875,(83594973_Rhodospirillum_rubrum_ATCC_11170:0.207883,74316863_Thiobacillus_denitrificans_ATCC_252:0.164411)0.965000:0.135912)0.368000:0.031936,(73538349_Ralstonia_eutropha_JMP134:0.225517,(110833891_Alcanivorax_borkumensis_SK2:0.099506,17546048_Ralstonia_solanacearum_GMI1000:0.431001)0.504000:0.069412)0.863000:0.064147)0.742000:0.046079)0.727000:0.045305)0.905000:0.070330,((156972577_Vibrio_harveyi_ATCC_BAA-1116:0.053756,28899689_Vibrio_parahaemolyticus_RIMD_221063:0.048141)0.980000:0.119320,((27364623_Vibrio_vulnificus_CMCP6:0.000000,37681333_Vibrio_vulnificus_YJ016:0.000000)0.999000:0.155232,((15640295_Vibrio_cholerae_O1_biovar_eltor_str:0.000000,147673328_Vibrio_cholerae_O395:0.000000)1.000000:0.170228,(XX_VfuA00090_:0.076883,54310493_Photobacterium_profundum_SS9:0.179668)0.856000:0.039919)0.752000:0.029912)0.759000:0.026073)0.829000:0.044383)0.907000:0.086156,(120437679_Gramella_forsetii_KT0803:0.480592,(109900332_Pseudoalteromonas_atlantica_T6c:0.247456,158319881_Alkaliphilus_oremlandii_OhILAs:0.860249)0.431000:0.092951)0.569000:0.037147)0.998000:0.199456,(169824614_Finegoldia_magna_ATCC_29328:0.531184,116492091_Pediococcus_pentosaceus_ATCC_25745:0.118343)0.613000:0.044899)0.665000:0.029891,((170017104_Leuconostoc_citreum_KM20:0.201263,116618023_Leuconostoc_mesenteroides_subsp._me:0.267828)0.768000:0.040316,116326514_Leuconostoc_mesenteroides_subsp._me:0.207099)0.889000:0.049837)0.917000:0.072537,((116333123_Lactobacillus_brevis_ATCC_367:0.199891,116494208_Lactobacillus_casei_ATCC_334:0.104280)0.386000:0.074748,28377013_Lactobacillus_plantarum_WCFS1:0.206691)0.992000:0.186913)0.536000:0.046133,(58336872_Lactobacillus_acidophilus_NCFM:0.198830,((((21909870_Streptococcus_pyogenes_MGAS315:0.000000,(28896435_Streptococcus_pyogenes_SSI-1:0.000000,(50913758_Streptococcus_pyogenes_MGAS10394:0.000000,(94989897_Streptococcus_pyogenes_MGAS10270:0.000000,(94993782_Streptococcus_pyogenes_MGAS10750:0.000000,((139474290_Streptococcus_pyogenes_str._Manfred:0.000000,(71903039_Streptococcus_pyogenes_MGAS6180:0.007476,(15674589_Streptococcus_pyogenes_M1_GAS:0.000000,71910200_Streptococcus_pyogenes_MGAS5005:0.000000)0.841000:0.007597)0.000000:0.000000)0.000000:0.000000,(94991904_Streptococcus_pyogenes_MGAS2096:0.000000,94988018_Streptococcus_pyogenes_MGAS9429:0.000000)0.000000:0.000000)0.000000:0.000000)0.000000:0.000000)0.000000:0.000000)0.000000:0.000000)0.000000:0.000000)0.000000:0.000000,19745596_Streptococcus_pyogenes_MGAS8232:0.000000)0.999000:0.272027,((24379662_Streptococcus_mutans_UA159:0.109165,((30995363_Haemophilus_influenzae_Rd_KW20:0.000000,(68248828_Haemophilus_influenzae_86-028NP:0.000000,(148825519_Haemophilus_influenzae_PittEE:0.022748,148827360_Haemophilus_influenzae_PittGG:0.000000)0.640000:0.014660)0.397000:0.007286)0.994000:0.130327,(((((15900532_Streptococcus_pneumoniae_TIGR4:0.000000,(15902592_Streptococcus_pneumoniae_R6:0.000000,116517025_Streptococcus_pneumoniae_D39:0.000000)0.865000:0.007375)0.434000:0.007452,(182683555_Streptococcus_pneumoniae_CGSP14:0.000000,169833041_Streptococcus_pneumoniae_Hungary19A:0.000000)0.539000:0.000000)0.930000:0.041066,157151546_Streptococcus_gordonii_str._Challis:0.071612)0.895000:0.048029,125718099_Streptococcus_sanguinis_SK36:0.100902)0.210000:0.023776,(22537375_Streptococcus_agalactiae_2603V_R:0.014730,(25011339_Streptococcus_agalactiae_NEM316:0.000000,76788183_Streptococcus_agalactiae_A909:0.000000)0.516000:0.000000)0.997000:0.142302)0.904000:0.053597)0.332000:0.035389)0.171000:0.053020,((55823048_Streptococcus_thermophilus_CNRZ1066:0.007284,(55821138_Streptococcus_thermophilus_LMG_1831:0.000000,116627855_Streptococcus_thermophilus_LMD-9:0.000000)0.537000:0.000000)0.999000:0.209648,19704594_Fusobacterium_nucleatum_subsp._nucl:0.275690)0.666000:0.043837)0.858000:0.052102)0.856000:0.052632,((116512695_Lactococcus_lactis_subsp._cremoris_:0.007040,125624782_Lactococcus_lactis_subsp._cremoris_:0.000000)0.741000:0.023898,15673799_Lactococcus_lactis_subsp._lactis_Il:0.085450)0.998000:0.231414)0.624000:0.038264)0.861000:0.055306)0.357000:0.037769,90961081_Lactobacillus_salivarius_UCC118:0.213827)0.955000:0.162614,162448158_Acholeplasma_laidlawii_PG-8A:0.324517)0.994000:0.303120,146319114_Streptococcus_suis_05ZYH33:0.000000,146321319_Streptococcus_suis_98HAH33:0.000000);
