# Supplementary material for: Genome-wide phylogenetic analysis of the pathogenic potential of Vibrio furnissii
Source: Front Microbiol. 2014 Aug 21;5:435. doi: 10.3389/fmicb.2014.00435 (PMC4139957; doi:10.3389/fmicb.2014.00435)
Supplement: Supplementary file 1 [file DataSheet1.ZIP › all_vfu_trees/VfuA00092.afa-gb-o.phylip_phyml_tree.txt]

(XX_VfuA00092_:0.737877,167624722_Shewanella_halifaxensis_HAW-EB4:0.000000,157962543_Shewanella_pealeana_ATCC_700345:0.005721);
