# Supplementary material for: Genome-wide phylogenetic analysis of the pathogenic potential of Vibrio furnissii
Source: Front Microbiol. 2014 Aug 21;5:435. doi: 10.3389/fmicb.2014.00435 (PMC4139957; doi:10.3389/fmicb.2014.00435)
Supplement: Supplementary file 1 [file DataSheet1.ZIP › all_vfu_trees/VfuA00094.afa-gb-o.phylip_phyml_tree.txt]

((((((((((((((((((((((((157162425_Escherichia_coli_HS:0.000000,(((((89109740_Escherichia_coli_W3110:0.000000,(24114224_Shigella_flexneri_2a_str._301:0.000000,(30064284_Shigella_flexneri_2a_str._2457T:0.000000,110806876_Shigella_flexneri_5_str._8401:0.000000)0.000000:0.000000)0.933000:0.006799)0.000000:0.000000,15833093_Escherichia_coli_O157_H7_str._Sakai:0.000000)0.000000:0.000000,110643112_Escherichia_coli_536:0.000000)0.000000:0.000000,187734128_Shigella_boydii_CDC_3083-94:0.000000)0.000000:0.000000,(((((170683301_Escherichia_coli_SECEC_SMS-3-5:0.006845,170018796_Escherichia_coli_ATCC_8739:0.000000)0.000000:0.000000,82545414_Shigella_boydii_Sb227:0.000000)0.000000:0.000000,15803502_Escherichia_coli_O157_H7_EDL933:0.000000)0.000000:0.000000,91212347_Escherichia_coli_UTI89:0.000000)0.000000:0.000000,157157877_Escherichia_coli_E24377A:0.000000)0.000000:0.000000)0.000000:0.000000)0.000000:0.000000,26249386_Escherichia_coli_CFT073:0.000000)0.000000:0.000000,117625190_Escherichia_coli_APEC_O1:0.000000)0.000000:0.000000,82778265_Shigella_dysenteriae_Sd197:0.000000)0.000000:0.000000,90111520_Escherichia_coli_str._K-12_substr._:0.000000)0.000000:0.000000,170082515_Escherichia_coli_str._K-12_substr._:0.000000)0.000000:0.000000,74313628_Shigella_sonnei_Ss046:0.006822)0.916000:0.020414,157148512_Citrobacter_koseri_ATCC_BAA-895:0.014182)0.855000:0.014122,146313007_Enterobacter_sp._638:0.013430)0.880000:0.020329,((((56415050_Salmonella_enterica_subsp._enterica:0.000000,161616078_Salmonella_enterica_subsp._enterica:0.000000)0.000000:0.000000,(((16761888_Salmonella_enterica_subsp._enterica:0.000000,29143375_Salmonella_enterica_subsp._enterica:0.000000)0.870000:0.006603,161506337_Salmonella_enterica_subsp._arizonae:0.006640)0.450000:0.000000,62181623_Salmonella_enterica_subsp._enterica:0.000000)0.000000:0.000000)0.000000:0.000000,16766413_Salmonella_typhimurium_LT2:0.000000)0.963000:0.046573,156932547_Enterobacter_sakazakii_ATCC_BAA-894:0.057932)0.618000:0.003616)0.871000:0.026255,152971913_Klebsiella_pneumoniae_subsp._pneumo:0.025715)0.959000:0.069375,85060015_Sodalis_glossinidius_str._morsitans:0.078766)0.122000:0.025273,((((((161486886_Yersinia_pestis_CO92:0.000000,161484756_Yersinia_pestis_KIM:0.000000)0.000000:0.000000,((161511312_Yersinia_pestis_biovar_Microtus_str:0.000000,161760561_Yersinia_pseudotuberculosis_IP_3295:0.000000)0.000000:0.000000,((162139428_Yersinia_pestis_Nepal516:0.000000,162100185_Yersinia_pestis_Antiqua:0.000000)0.000000:0.000000,((153950464_Yersinia_pseudotuberculosis_IP_3175:0.000000,162419798_Yersinia_pestis_Angola:0.000000)0.000000:0.000000,(145597867_Yersinia_pestis_Pestoides_F:0.000000,170023067_Yersinia_pseudotuberculosis_YPIII:0.000000)0.000000:0.000000)0.000000:0.000000)0.000000:0.000000)0.000000:0.000000)0.920000:0.029939,123443639_Yersinia_enterocolitica_subsp._ente:0.033100)0.903000:0.035716,37525135_Photorhabdus_luminescens_subsp._lau:0.098249)0.861000:0.017001,50119914_Erwinia_carotovora_subsp._atrosepti:0.049731)0.763000:0.027540,157372279_Serratia_proteamaculans_568:0.041417)0.787000:0.043954)0.864000:0.087921,(94676557_Baumannia_cicadellinicola_str._Hc:0.209404,32490824_Wigglesworthia_glossinidia_endosymb:0.383605)0.958000:0.134553)0.740000:0.045210,((((((148827951_Haemophilus_influenzae_PittGG:0.000000,(68249357_Haemophilus_influenzae_86-028NP:0.000000,16272702_Haemophilus_influenzae_Rd_KW20:0.000000)0.000000:0.000000)0.469000:0.000000,148826595_Haemophilus_influenzae_PittEE:0.006959)0.936000:0.049794,(113461805_Haemophilus_somnus_129PT:0.000000,170718118_Haemophilus_somnus_2336:0.000000)0.989000:0.096087)0.430000:0.032358,15603186_Pasteurella_multocida_subsp._multoc:0.055248)0.234000:0.031729,(33152973_Haemophilus_ducreyi_35000HP:0.092734,(126209205_Actinobacillus_pleuropneumoniae_L20:0.000000,165977178_Actinobacillus_pleuropneumoniae_ser:0.000000)0.969000:0.092772)1.000000:0.175587)0.083000:0.031149,(152978223_Actinobacillus_succinogenes_130Z:0.060788,52424370_Mannheimia_succiniciproducens_MBEL5:0.033008)0.407000:0.027454)0.991000:0.135789)0.855000:0.082749,((((123442182_Yersinia_enterocolitica_subsp._ente:0.117410,157370375_Serratia_proteamaculans_568:0.046331)0.911000:0.081138,37526562_Photorhabdus_luminescens_subsp._lau:0.154885)0.467000:0.049745,((157145455_Citrobacter_koseri_ATCC_BAA-895:0.013687,((16765140_Salmonella_typhimurium_LT2:0.000000,16760689_Salmonella_enterica_subsp._enterica:0.000000)0.000000:0.000000,((29141553_Salmonella_enterica_subsp._enterica:0.000000,56413282_Salmonella_enterica_subsp._enterica:0.000000)0.000000:0.000000,(62180362_Salmonella_enterica_subsp._enterica:0.000000,161613695_Salmonella_enterica_subsp._enterica:0.000000)0.000000:0.000000)0.000000:0.000000)0.999000:0.105288)0.906000:0.082257,156933653_Enterobacter_sakazakii_ATCC_BAA-894:0.067184)0.994000:0.347334)0.990000:0.292075,((167622009_Shewanella_halifaxensis_HAW-EB4:0.009545,157963989_Shewanella_pealeana_ATCC_700345:0.025953)0.822000:0.088435,170727472_Shewanella_woodyi_ATCC_51908:0.054017)0.999000:0.450027)0.929000:0.133403)0.825000:0.082843,(((((((37681070_Vibrio_vulnificus_YJ016:0.006921,27364884_Vibrio_vulnificus_CMCP6:0.000000)0.811000:0.012460,(147674590_Vibrio_cholerae_O395:0.009005,15640477_Vibrio_cholerae_O1_biovar_eltor_str:0.005149)0.911000:0.025936)0.918000:0.024185,28899402_Vibrio_parahaemolyticus_RIMD_221063:0.013601)0.706000:0.013690,156975848_Vibrio_harveyi_ATCC_BAA-1116:0.000000)0.855000:0.039572,(54310253_Photobacterium_profundum_SS9:0.070843,(156975584_Vibrio_harveyi_ATCC_BAA-1116:0.095595,59711975_Vibrio_fischeri_ES114:0.110649)0.923000:0.068884)0.944000:0.095042)0.573000:0.046583,172087662_Vibrio_fischeri_ES114:0.061482)0.996000:0.207100,(145297585_Aeromonas_salmonicida_subsp._salmon:0.032205,117621296_Aeromonas_hydrophila_subsp._hydroph:0.032430)0.998000:0.190383)0.826000:0.046955)0.854000:0.061904,(156975629_Vibrio_harveyi_ATCC_BAA-1116:0.918103,(56459309_Idiomarina_loihiensis_L2TR:0.240165,152997349_Marinomonas_sp._MWYL1:0.236352)0.875000:0.099415)0.206000:0.013239)0.858000:0.071711,118139518_Thiomicrospira_crunogena_XCL-2:0.773590)0.664000:0.070516,((34557641_Wolinella_succinogenes_DSM_1740:0.238648,78484426_Thiomicrospira_crunogena_XCL-2:0.364643)0.409000:0.072426,32267329_Helicobacter_hepaticus_ATCC_51449:0.260671)0.926000:0.115661)0.847000:0.104276,78356829_Desulfovibrio_desulfuricans_G20:0.233779)0.802000:0.063416,(((121997106_Halorhodospira_halophila_SL1:0.288572,((167624724_Shewanella_halifaxensis_HAW-EB4:0.007394,157962545_Shewanella_pealeana_ATCC_700345:0.006225)0.932000:0.110001,XX_VfuA00094_:0.190658)0.998000:0.378423)0.064000:0.070465,158522196_Desulfococcus_oleovorans_Hxd3:0.242340)0.926000:0.143200,77362157_Pseudoalteromonas_haloplanktis_TAC1:0.520920)0.942000:0.188870)0.676000:0.112258,94987616_Lawsonia_intracellularis_PHE_MN1-00:0.589677)0.998000:0.433400,46579947_Desulfovibrio_vulgaris_subsp._vulga:0.000000,120602639_Desulfovibrio_vulgaris_subsp._vulga:0.000000);
