# Supplementary material for: Genome-wide phylogenetic analysis of the pathogenic potential of Vibrio furnissii
Source: Front Microbiol. 2014 Aug 21;5:435. doi: 10.3389/fmicb.2014.00435 (PMC4139957; doi:10.3389/fmicb.2014.00435)
Supplement: Supplementary file 1 [file DataSheet1.ZIP › all_vfu_trees/VfuA00097.afa-gb-o.phylip_phyml_tree.txt]

(((((((((((((((((((((((((56478358_Azoarcus_sp._EbN1:0.120507,71906631_Dechloromonas_aromatica_RCB:0.207078)0.548000:0.001819,(94310210_Ralstonia_metallidurans_CH34:0.104866,74316113_Thiobacillus_denitrificans_ATCC_252:0.200153)0.504000:0.037617)0.726000:0.065282,((171059167_Leptothrix_cholodnii_SP-6:0.116214,87199619_Novosphingobium_aromaticivorans_DSM:0.397648)0.778000:0.069388,((30248056_Nitrosomonas_europaea_ATCC_19718:0.053933,114330238_Nitrosomonas_eutropha_C91:0.027337)0.997000:0.254618,145589543_Polynucleobacter_sp._QLW-P1DMWA-1:0.146863)0.626000:0.023277)0.608000:0.061644)0.610000:0.067838,((((((162452442_Sorangium_cellulosum_So_ce_56:0.325634,(167646414_Caulobacter_sp._K31:0.067289,16125064_Caulobacter_crescentus_CB15:0.036692)0.921000:0.184935)0.208000:0.072982,(((16263064_Sinorhizobium_meliloti_1021:0.067678,(146339725_Bradyrhizobium_sp._ORS278:0.000000,(148254501_Bradyrhizobium_sp._BTAi1:0.000000,((115526141_Rhodopseudomonas_palustris_BisA53:0.042041,((92117437_Nitrobacter_hamburgensis_X14:0.000000,(39937209_Rhodopseudomonas_palustris_CGA009:0.040837,27378226_Bradyrhizobium_japonicum_USDA_110:0.041412)0.000000:0.000000)0.000000:0.000000,90425563_Rhodopseudomonas_palustris_BisB18:0.043777)0.743000:0.026549)0.361000:0.013917,91975920_Rhodopseudomonas_palustris_BisB5:0.045843)0.911000:0.045659)0.558000:0.041006)0.880000:0.088346)0.732000:0.073286,13475489_Mesorhizobium_loti_MAFF303099:0.122980)0.754000:0.026197,116251650_Rhizobium_leguminosarum_bv._viciae_:0.158711)0.561000:0.032064)0.605000:0.019762,(167630564_Heliobacterium_modesticaldum_Ice1:0.272880,89894388_Desulfitobacterium_hafniense_Y51:0.125712)0.816000:0.100444)0.000000:0.000000,169831578_Candidatus_Desulforudis_audaxviator:0.230725)0.886000:0.057915,((78043144_Carboxydothermus_hydrogenoformans_Z:0.110257,147678168_Pelotomaculum_thermopropionicum_SI:0.206721)0.283000:0.047623,(83590035_Moorella_thermoacetica_ATCC_39073:0.247779,(114566729_Syntrophomonas_wolfei_subsp._wolfei:0.091025,114565865_Syntrophomonas_wolfei_subsp._wolfei:0.072100)0.845000:0.163553)0.766000:0.063853)0.756000:0.028645)0.762000:0.038454,134298573_Desulfotomaculum_reducens_MI-1:0.226842)0.837000:0.068150)0.001000:0.000000,((((((46579941_Desulfovibrio_vulgaris_subsp._vulga:0.000000,120602645_Desulfovibrio_vulgaris_subsp._vulga:0.000000)0.891000:0.097812,78356824_Desulfovibrio_desulfuricans_G20:0.045086)0.396000:0.037209,85857919_Syntrophus_aciditrophicus_SB:0.307940)0.915000:0.208897,94986728_Lawsonia_intracellularis_PHE_MN1-00:0.143136)0.534000:0.144747,42526952_Treponema_denticola_ATCC_35405:0.538563)0.641000:0.024473,116621949_Solibacter_usitatus_Ellin6076:0.391985)0.814000:0.077860)0.914000:0.110185,((125973129_Clostridium_thermocellum_ATCC_27405:0.150001,((118443365_Clostridium_novyi_NT:0.064248,28210685_Clostridium_tetani_E88:0.106278)0.747000:0.023269,(((153940118_Clostridium_botulinum_F_str._Langel:0.000000,(153935549_Clostridium_botulinum_A_str._Hall:0.000000,170755072_Clostridium_botulinum_B1_str._Okra:0.000000)0.000000:0.000000)0.000000:0.000000,(148379084_Clostridium_botulinum_A_str._ATCC_3:0.000000,153932433_Clostridium_botulinum_A_str._ATCC_1:0.000000)0.000000:0.000000)0.853000:0.019155,170758548_Clostridium_botulinum_A3_str._Loch_:0.000000)0.826000:0.047726)0.878000:0.064138)0.455000:0.030000,(20807203_Thermoanaerobacter_tengcongensis_MB:0.133650,146296847_Caldicellulosiruptor_saccharolyticu:0.129679)0.471000:0.010453)0.787000:0.045682)0.789000:0.088254,((150388612_Alkaliphilus_metalliredigens_QYMF:0.075610,158321392_Alkaliphilus_oremlandii_OhILAs:0.029511)0.684000:0.017206,169824737_Finegoldia_magna_ATCC_29328:0.197050)0.869000:0.080719)0.631000:0.040983,(((((103487953_Sphingopyxis_alaskensis_RB2256:0.098030,((((154250807_Parvibaculum_lavamentivorans_DS-1:0.183288,110636203_Mesorhizobium_sp._BNC1:0.055746)0.200000:0.025161,((33595943_Bordetella_parapertussis_12822:0.019901,(33601322_Bordetella_bronchiseptica_RB50:0.000000,33593589_Bordetella_pertussis_Tohama_I:0.019973)0.000000:0.000000)0.894000:0.083299,154253893_Parvibaculum_lavamentivorans_DS-1:0.035710)0.889000:0.082544)0.854000:0.104084,120405075_Mycobacterium_vanbaalenii_PYR-1:0.114929)0.950000:0.143118,(148240987_Bradyrhizobium_sp._BTAi1:0.119116,119715244_Nocardioides_sp._JS614:0.350019)0.749000:0.026905)0.732000:0.042337)0.010000:0.033145,(((((83644363_Hahella_chejuensis_KCTC_2396:0.216157,120555563_Marinobacter_aquaeolei_VT8:0.124771)0.727000:0.082254,((134094732_Herminiimonas_arsenicoxydans:0.095690,42523510_Bdellovibrio_bacteriovorus_HD100:0.294856)0.000000:0.000000,((((170722201_Pseudomonas_putida_W619:0.000000,(148547684_Pseudomonas_putida_F1:0.000000,26990009_Pseudomonas_putida_KT2440:0.000000)0.820000:0.020320)0.823000:0.096832,124268677_Methylibium_petroleiphilum_PM1:0.240325)0.841000:0.104525,(116670593_Arthrobacter_sp._FB24:0.406988,(71281021_Colwellia_psychrerythraea_34H:0.208748,56460647_Idiomarina_loihiensis_L2TR:0.156293)0.936000:0.247636)0.597000:0.011139)0.746000:0.025796,(((((((126455589_Burkholderia_pseudomallei_1106a:0.000000,((121598051_Burkholderia_mallei_SAVP1:0.000000,126445222_Burkholderia_pseudomallei_668:0.000000)0.000000:0.000000,(126447010_Burkholderia_mallei_NCTC_10247:0.000000,53716541_Burkholderia_mallei_ATCC_23344:0.000000)0.000000:0.000000)0.922000:0.019894)0.000000:0.000000,76819393_Burkholderia_pseudomallei_1710b:0.000000)0.000000:0.000000,53722936_Burkholderia_pseudomallei_K96243:0.000000)0.774000:0.036113,83717528_Burkholderia_thailandensis_E264:0.025445)0.973000:0.119345,(161522914_Burkholderia_multivorans_ATCC_17616:0.000000,134291711_Burkholderia_vietnamiensis_G4:0.020086)0.917000:0.040409)0.000000:0.000000,115361267_Burkholderia_ambifaria_AMMD:0.020025)0.805000:0.020026,172065477_Burkholderia_ambifaria_MC40-6:0.000000)0.989000:0.215820)0.948000:0.169484)0.887000:0.081935)0.000000:0.000000,(((121593887_Acidovorax_sp._JS42:0.045042,121605197_Polaromonas_naphthalenivorans_CJ2:0.021984)0.775000:0.021961,(((82702786_Nitrosospira_multiformis_ATCC_25196:0.175603,(((89900752_Rhodoferax_ferrireducens_T118:0.037423,121595530_Acidovorax_sp._JS42:0.164500)0.865000:0.073480,(91775735_Methylobacillus_flagellatus_KT:0.358066,(((73540844_Ralstonia_eutropha_JMP134:0.019046,17544920_Ralstonia_solanacearum_GMI1000:0.128639)0.839000:0.055080,113868001_Ralstonia_eutropha_H16:0.000000)0.913000:0.147598,94313444_Ralstonia_metallidurans_CH34:0.087919)0.819000:0.111950)0.801000:0.135996)0.172000:0.066368,(86158201_Anaeromyxobacter_dehalogenans_2CP-C:0.069732,153004903_Anaeromyxobacter_sp._Fw109-5:0.141109)0.967000:0.207781)0.627000:0.022829)0.798000:0.043874,121595016_Acidovorax_sp._JS42:0.084717)0.701000:0.027834,91787107_Polaromonas_sp._JS666:0.040761)0.720000:0.012820)0.898000:0.075174,53804500_Methylococcus_capsulatus_str._Bath:0.091308)0.880000:0.075226)0.765000:0.058080,((54298153_Legionella_pneumophila_str._Paris:0.019967,(148359800_Legionella_pneumophila_str._Corby:0.000000,(54295102_Legionella_pneumophila_str._Lens:0.000000,52842469_Legionella_pneumophila_subsp._pneum:0.000000)0.000000:0.000000)0.469000:0.000000)0.895000:0.080662,(((54298302_Legionella_pneumophila_str._Paris:0.019783,52841255_Legionella_pneumophila_subsp._pneum:0.000000)0.747000:0.019160,148360321_Legionella_pneumophila_str._Corby:0.021173)0.968000:0.155845,114568746_Maricaulis_maris_MCS10:0.219114)0.561000:0.016748)0.808000:0.059319)0.596000:0.013787,(((((((((150402550_Methanococcus_maripaludis_C7:0.000000,(134045242_Methanococcus_maripaludis_C5:0.000000,150399442_Methanococcus_vannielii_SB:0.026732)0.000000:0.000000)0.000000:0.000000,159905675_Methanococcus_maripaludis_C6:0.000000)0.005000:0.000000,45358944_Methanococcus_maripaludis_S2:0.022888)0.882000:0.079596,150401471_Methanococcus_aeolicus_Nankai-3:0.172104)0.768000:0.089161,15668334_Methanocaldococcus_jannaschii_DSM_2:0.172108)0.950000:0.292789,(170290968_Candidatus_Korarchaeum_cryptofilum_:0.433849,((91772173_Methanococcoides_burtonii_DSM_6242:0.011861,((11498143_Archaeoglobus_fulgidus_DSM_4304:0.410404,147921537_uncultured_methanogenic_archaeon_RC:0.184633)0.827000:0.123372,(73670083_Methanosarcina_barkeri_str._Fusaro:0.023007,(21229180_Methanosarcina_mazei_Go1:0.000000,20091343_Methanosarcina_acetivorans_C2A:0.046949)0.675000:0.024732)0.960000:0.147736)0.382000:0.064783)0.898000:0.235000,(110667095_Haloquadratum_walsbyi_DSM_16790:0.030966,(76800987_Natronomonas_pharaonis_DSM_2160:0.053873,(55378835_Haloarcula_marismortui_ATCC_43049:0.042485,(15791270_Halobacterium_sp._NRC-1:0.000000,169237028_Halobacterium_salinarum_R1:0.000000)0.760000:0.023585)0.916000:0.072097)0.178000:0.025097)0.931000:0.311581)0.936000:0.322024)0.789000:0.138367)0.676000:0.061047,108802875_Rubrobacter_xylanophilus_DSM_9941:0.687392)0.826000:0.099864,(((((((159904868_Methanococcus_maripaludis_C6:0.000000,45357994_Methanococcus_maripaludis_S2:0.000000)0.454000:0.000000,150403348_Methanococcus_maripaludis_C7:0.019480)0.556000:0.038675,134046233_Methanococcus_maripaludis_C5:0.000000)0.907000:0.113433,150400157_Methanococcus_vannielii_SB:0.085745)0.891000:0.181255,(150400464_Methanococcus_aeolicus_Nankai-3:0.142867,15668217_Methanocaldococcus_jannaschii_DSM_2:0.396426)0.413000:0.079659)0.973000:0.295371,((156937397_Ignicoccus_hospitalis_KIN4_I:0.367699,(((124027362_Hyperthermus_butylicus_DSM_5456:0.227645,14600511_Aeropyrum_pernix_K1:0.407492)0.712000:0.098141,126465769_Staphylothermus_marinus_F1:0.095266)0.385000:0.161236,(15922516_Sulfolobus_tokodaii_str._7:0.173942,15897318_Sulfolobus_solfataricus_P2:0.264112)0.921000:0.245874)0.858000:0.129042)0.344000:0.065388,((((((126460354_Pyrobaculum_calidifontis_JCM_11548:0.128579,171185999_Thermoproteus_neutrophilus_V24Sta:0.000000)0.232000:0.019274,18313978_Pyrobaculum_aerophilum_str._IM2:0.000000)0.888000:0.059238,119872072_Pyrobaculum_islandicum_DSM_4184:0.070067)0.111000:0.021663,145591929_Pyrobaculum_arsenaticum_DSM_13514:0.034031)0.870000:0.137702,159042543_Caldivirga_maquilingensis_IC-167:0.235294)0.914000:0.171893,(119719363_Thermofilum_pendens_Hrk_5:0.152996,161529047_Nitrosopumilus_maritimus_SCM1:0.518583)0.739000:0.127075)0.828000:0.112158)0.881000:0.193736)0.741000:0.048997,(170289661_Candidatus_Korarchaeum_cryptofilum_:0.663420,48478015_Picrophilus_torridus_DSM_9790:0.806480)0.625000:0.072547)0.869000:0.153031)0.763000:0.041021,(((119899578_Azoarcus_sp._BH72:10.807662,((146296048_Caldicellulosiruptor_saccharolyticu:0.112107,153955532_Clostridium_kluyveri_DSM_555:0.278888)0.778000:0.126029,(159901774_Herpetosiphon_aurantiacus_ATCC_2377:0.300049,110667945_Haloquadratum_walsbyi_DSM_16790:0.583612)0.123000:0.088000)0.700000:0.113749)0.000000:0.047733,(83816816_Salinibacter_ruber_DSM_13855:1.185262,(182412378_Opitutus_terrae_PB90-1:0.515776,((94984264_Deinococcus_geothermalis_DSM_11300:0.100178,15807737_Deinococcus_radiodurans_R1:0.064211)0.933000:0.240787,(55980221_Thermus_thermophilus_HB8:0.019849,46200035_Thermus_thermophilus_HB27:0.000000)0.981000:0.337785)0.745000:0.067843)0.831000:0.232153)0.536000:0.007515)0.144000:0.069884,((((((126458658_Pyrobaculum_calidifontis_JCM_11548:0.067247,(171184545_Thermoproteus_neutrophilus_V24Sta:0.000000,119872614_Pyrobaculum_islandicum_DSM_4184:0.021291)0.001000:0.000000)0.745000:0.030048,(18312205_Pyrobaculum_aerophilum_str._IM2:0.021379,145590331_Pyrobaculum_arsenaticum_DSM_13514:0.000000)0.617000:0.013436)0.951000:0.217276,159041038_Caldivirga_maquilingensis_IC-167:0.105704)0.983000:0.391734,170291024_Candidatus_Korarchaeum_cryptofilum_:0.110943)0.859000:0.108883,(((118431090_Aeropyrum_pernix_K1:0.378400,(124028414_Hyperthermus_butylicus_DSM_5456:0.066444,((41614872_Nanoarchaeum_equitans_Kin4-M:0.297334,119719226_Thermofilum_pendens_Hrk_5:0.349315)0.728000:0.068720,((161529235_Nitrosopumilus_maritimus_SCM1:0.443378,(((((134045919_Methanococcus_maripaludis_C5:0.000000,150400309_Methanococcus_vannielii_SB:0.000000)0.433000:0.000000,(150403634_Methanococcus_maripaludis_C7:0.000000,(159904583_Methanococcus_maripaludis_C6:0.000000,45358257_Methanococcus_maripaludis_S2:0.000000)0.000000:0.000000)0.912000:0.021971)0.000000:0.000000,150400487_Methanococcus_aeolicus_Nankai-3:0.089381)0.914000:0.116007,15669421_Methanocaldococcus_jannaschii_DSM_2:0.000000)0.942000:0.157504,(148643098_Methanobrevibacter_smithii_ATCC_350:0.097235,(15679214_Methanothermobacter_thermautotrophi:0.051723,84489102_Methanosphaera_stadtmanae_DSM_3091:0.091220)0.785000:0.042401)0.883000:0.093576)0.640000:0.030825)0.735000:0.059072,(((15897661_Sulfolobus_solfataricus_P2:0.013540,(15920543_Sulfolobus_tokodaii_str._7:0.025118,70606450_Sulfolobus_acidocaldarius_DSM_639:0.116032)0.781000:0.031202)0.745000:0.016833,146305000_Metallosphaera_sedula_DSM_5348:0.043787)0.986000:0.188161,156936804_Ignicoccus_hospitalis_KIN4_I:0.184504)0.000000:0.000000)0.786000:0.064431)0.851000:0.084884)0.050000:0.038075)0.170000:0.045595,126465835_Staphylothermus_marinus_F1:0.266671)0.864000:0.092916,((((147919476_uncultured_methanogenic_archaeon_RC:0.128330,11498093_Archaeoglobus_fulgidus_DSM_4304:0.101660)0.326000:0.052909,((16082538_Thermoplasma_acidophilum_DSM_1728:0.000000,13541495_Thermoplasma_volcanium_GSS1:0.064338)0.835000:0.082034,48477759_Picrophilus_torridus_DSM_9790:0.081675)0.947000:0.169161)0.622000:0.011084,(((((88602138_Methanospirillum_hungatei_JF-1:0.066355,126179147_Methanoculleus_marisnigri_JR1:0.065761)0.541000:0.021398,154150928_Candidatus_Methanoregula_boonei_6A8:0.000000)0.902000:0.096947,124485834_Methanocorpusculum_labreanum_Z:0.112401)0.933000:0.132021,((55378101_Haloarcula_marismortui_ATCC_43049:0.067541,110667673_Haloquadratum_walsbyi_DSM_16790:0.090524)0.753000:0.023475,((76800760_Natronomonas_pharaonis_DSM_2160:0.045621,(15789650_Halobacterium_sp._NRC-1:0.000000,169235363_Halobacterium_salinarum_R1:0.000000)0.874000:0.044056)0.001000:0.000000,55377080_Haloarcula_marismortui_ATCC_43049:0.094221)0.778000:0.024864)0.893000:0.116905)0.859000:0.059630,(((73667742_Methanosarcina_barkeri_str._Fusaro:0.084874,21226797_Methanosarcina_mazei_Go1:0.036849)0.696000:0.013450,20092670_Methanosarcina_acetivorans_C2A:0.000000)0.842000:0.060346,91772428_Methanococcoides_burtonii_DSM_6242:0.100559)0.875000:0.050749)0.754000:0.023797)0.725000:0.022718,116753406_Methanosaeta_thermophila_PT:0.080829)0.900000:0.097856)0.851000:0.104810)0.711000:0.028871,((((14520957_Pyrococcus_abyssi_GE5:0.000000,18977777_Pyrococcus_furiosus_DSM_3638:0.000000)0.485000:0.000000,14591202_Pyrococcus_horikoshii_OT3:0.021214)0.848000:0.070700,57641363_Thermococcus_kodakarensis_KOD1:0.017412)0.892000:0.118125,20094663_Methanopyrus_kandleri_AV19:0.322661)0.734000:0.073698)0.923000:0.164804)0.666000:0.050249)0.984000:0.242829)0.890000:0.143521)0.732000:0.072343,94970916_Acidobacteria_bacterium_Ellin345:0.279290)0.744000:0.102272,110639794_Cytophaga_hutchinsonii_ATCC_33406:0.738616)0.594000:0.031384,(77918256_Pelobacter_carbinolicus_DSM_2380:0.207665,(158521413_Desulfococcus_oleovorans_Hxd3:0.223962,51244480_Desulfotalea_psychrophila_LSv54:0.370717)0.879000:0.146583)0.851000:0.148082)0.554000:0.003168)0.877000:0.070012,(116748839_Syntrophobacter_fumaroxidans_MPOB:0.276217,(((147669584_Dehalococcoides_sp._BAV1:0.000000,73748823_Dehalococcoides_sp._CBDB1:0.000000)0.812000:0.072280,57234162_Dehalococcoides_ethenogenes_195:0.056572)0.996000:0.289266,(((((54303081_Photobacterium_profundum_SS9:0.035748,78484370_Thiomicrospira_crunogena_XCL-2:0.182969)0.567000:0.024178,119946225_Psychromonas_ingrahamii_37:0.040981)0.868000:0.091066,78777465_Sulfurimonas_denitrificans_DSM_1251:0.205617)0.806000:0.059970,(152992883_Sulfurovum_sp._NBC37-1:0.041236,152990668_Nitratiruptor_sp._SB155-2:0.219454)0.766000:0.058441)0.460000:0.085527,152993758_Sulfurovum_sp._NBC37-1:0.000000)0.946000:0.143853)0.793000:0.055812)0.890000:0.118850)0.783000:0.052838,((145219993_Prosthecochloris_vibrioformis_DSM_2:0.232883,114319651_Alkalilimnicola_ehrlichei_MLHE-1:0.196626)0.780000:0.078172,(121997619_Halorhodospira_halophila_SL1:0.256801,(((((78186471_Pelodictyon_luteolum_DSM_273:0.160159,119357569_Chlorobium_phaeobacteroides_DSM_266:0.050292)0.847000:0.089098,21673433_Chlorobium_tepidum_TLS:0.118026)0.920000:0.128587,119773637_Shewanella_amazonensis_SB2B:0.036706)0.189000:0.072196,(((((117918991_Shewanella_sp._ANA-3:0.019199,157377290_Shewanella_sediminis_HAW-EB3:0.000000)0.626000:0.018902,((167625216_Shewanella_halifaxensis_HAW-EB4:0.019351,157963049_Shewanella_pealeana_ATCC_700345:0.019410)0.788000:0.018754,127514255_Shewanella_loihica_PV-4:0.040035)0.879000:0.039924)0.000000:0.000000,(146294421_Shewanella_putrefaciens_CN-32:0.000000,120597438_Shewanella_sp._W3-18-1:0.000000)0.461000:0.000000)0.649000:0.001102,(113968883_Shewanella_sp._MR-4:0.000000,(114048980_Shewanella_sp._MR-7:0.000000,(24372135_Shewanella_oneidensis_MR-1:0.000000,(160877057_Shewanella_baltica_OS195:0.000000,153002333_Shewanella_baltica_OS185:0.000000)0.000000:0.000000)0.000000:0.000000)0.000000:0.000000)0.823000:0.018257)0.875000:0.042347,91794640_Shewanella_denitrificans_OS217:0.018490)0.762000:0.029761)0.747000:0.037231,114564754_Shewanella_frigidimarina_NCIMB_400:0.145667)0.240000:0.041537)0.565000:0.023916)0.923000:0.158645)0.742000:0.053597,109898067_Pseudoalteromonas_atlantica_T6c:0.257533)0.295000:0.044198,(146281885_Pseudomonas_stutzeri_A1501:0.070040,(146306316_Pseudomonas_mendocina_ymp:0.064142,(116051611_Pseudomonas_aeruginosa_UCBPP-PA14:0.000000,(15598810_Pseudomonas_aeruginosa_PAO1:0.000000,152986623_Pseudomonas_aeruginosa_PA7:0.000000)0.000000:0.000000)0.841000:0.040716)0.911000:0.067155)0.887000:0.133356)0.994000:0.339435,((28897012_Vibrio_parahaemolyticus_RIMD_221063:0.000000,(((37678556_Vibrio_vulnificus_YJ016:0.000000,27364220_Vibrio_vulnificus_CMCP6:0.000000)0.795000:0.032383,(147674075_Vibrio_cholerae_O395:0.000000,15640293_Vibrio_cholerae_O1_biovar_eltor_str:0.000000)0.850000:0.057891)0.757000:0.029256,(59710760_Vibrio_fischeri_ES114:0.146740,XX_VfuA00097_:0.028886)0.822000:0.062098)0.753000:0.035118)0.870000:0.076650,54309821_Photobacterium_profundum_SS9:0.177267)0.386000:0.026959)0.924000:0.112520,56459639_Idiomarina_loihiensis_L2TR:0.052716)0.853000:0.070161,(167623431_Shewanella_halifaxensis_HAW-EB4:0.020215,((77359408_Pseudoalteromonas_haloplanktis_TAC1:0.132456,114563984_Shewanella_frigidimarina_NCIMB_400:0.000000)0.755000:0.020209,(157961243_Shewanella_pealeana_ATCC_700345:0.041559,157376097_Shewanella_sediminis_HAW-EB3:0.061296)0.003000:0.000000)0.000000:0.000000)0.787000:0.043141)0.885000:0.069340,32475492_Rhodopirellula_baltica_SH_1:0.265750)0.840000:0.070004,((90021759_Saccharophagus_degradans_2-40:0.211318,114321460_Alkalilimnicola_ehrlichei_MLHE-1:0.089131)0.768000:0.049406,152994831_Marinomonas_sp._MWYL1:0.000000)0.748000:0.022803)0.847000:0.044167,(77919089_Pelobacter_carbinolicus_DSM_2380:0.089266,((78222555_Geobacter_metallireducens_GS-15:0.021795,39996942_Geobacter_sulfurreducens_PCA:0.000000)0.984000:0.195625,110833792_Alcanivorax_borkumensis_SK2:0.152208)0.743000:0.032476)0.757000:0.021982)0.851000:0.062189,(56478766_Azoarcus_sp._EbN1:0.091492,120555521_Marinobacter_aquaeolei_VT8:0.022057)0.924000:0.098160)0.757000:0.041258,(66046868_Pseudomonas_syringae_pv._syringae_B:0.000000,(71735253_Pseudomonas_syringae_pv._phaseolico:0.000000,28868959_Pseudomonas_syringae_pv._tomato_str:0.000000)0.000000:0.000000)0.945000:0.116160)0.714000:0.025459,(146306887_Pseudomonas_mendocina_ymp:0.066920,146283202_Pseudomonas_stutzeri_A1501:0.041391)0.760000:0.021563)0.952000:0.093384,170720568_Pseudomonas_putida_W619:0.020918)0.000000:0.000000,167032379_Pseudomonas_putida_GB-1:0.000000)0.504000:0.021140,148549145_Pseudomonas_putida_F1:0.000000)0.000000:0.020325,119899577_Azoarcus_sp._BH72:0.175112,26988506_Pseudomonas_putida_KT2440:0.000841);
