# Supplementary material for: Genome-wide phylogenetic analysis of the pathogenic potential of Vibrio furnissii
Source: Front Microbiol. 2014 Aug 21;5:435. doi: 10.3389/fmicb.2014.00435 (PMC4139957; doi:10.3389/fmicb.2014.00435)
Supplement: Supplementary file 1 [file DataSheet1.ZIP › all_vfu_trees/VfuA00098.afa-gb-o.phylip_phyml_tree.txt]

(((((((((((((((((((71906912_Dechloromonas_aromatica_RCB:0.078532,152980050_Janthinobacterium_sp._Marseille:0.126306)0.560000:0.093782,78222550_Geobacter_metallireducens_GS-15:0.064656)0.884000:0.133295,167645716_Caulobacter_sp._K31:0.199646)0.939000:0.182587,(((((((28898232_Vibrio_parahaemolyticus_RIMD_221063:0.026463,156974501_Vibrio_harveyi_ATCC_BAA-1116:0.000000)0.619000:0.030128,(148655286_Roseiflexus_sp._RS-1:0.054754,156743896_Roseiflexus_castenholzii_DSM_13941:0.000000)1.000000:0.433702)0.565000:0.002077,(27365967_Vibrio_vulnificus_CMCP6:0.000000,37679799_Vibrio_vulnificus_YJ016:0.000000)0.800000:0.046198)0.933000:0.099434,(59714220_Vibrio_fischeri_ES114:0.134746,54307573_Photobacterium_profundum_SS9:0.264194)0.745000:0.097016)0.000000:0.000000,158426250_Azorhizobium_caulinodans_ORS_571:0.197530)0.920000:0.129730,(148261938_Acidiphilium_cryptum_JF-5:0.268792,(((((39997084_Geobacter_sulfurreducens_PCA:0.000000,148264412_Geobacter_uraniireducens_Rf4:0.227614)0.867000:0.125095,78223238_Geobacter_metallireducens_GS-15:0.162613)0.236000:0.061379,(118580889_Pelobacter_propionicus_DSM_2379:0.110190,78355876_Desulfovibrio_desulfuricans_G20:0.088412)0.911000:0.173604)0.903000:0.162991,(167628949_Heliobacterium_modesticaldum_Ice1:0.502085,(78043113_Carboxydothermus_hydrogenoformans_Z:0.073223,(((29376685_Enterococcus_faecalis_V583:0.034362,116495480_Lactobacillus_casei_ATCC_334:0.298709)0.868000:0.145783,50841835_Propionibacterium_acnes_KPA171202:0.092919)0.478000:0.160702,147678898_Pelotomaculum_thermopropionicum_SI:0.248713)0.813000:0.151634)0.532000:0.036639)0.776000:0.065038)0.000000:0.000000,(((126700399_Clostridium_difficile_630:0.209917,(84489036_Methanosphaera_stadtmanae_DSM_3091:0.235295,((((XX_VfuA00098_:0.000000,83816210_Salinibacter_ruber_DSM_13855:0.647346)0.807000:0.081827,(110833804_Alcanivorax_borkumensis_SK2:0.180992,157165551_Campylobacter_concisus_13826:0.517846)0.790000:0.162944)0.741000:0.143763,(((148266555_Staphylococcus_aureus_subsp._aureus:0.000000,15925833_Staphylococcus_aureus_subsp._aureus:0.000000)0.000000:0.000000,((15923119_Staphylococcus_aureus_subsp._aureus:0.000000,150392594_Staphylococcus_aureus_subsp._aureus:0.000000)0.000000:0.000000,((156978459_Staphylococcus_aureus_subsp._aureus:0.000000,82749842_Staphylococcus_aureus_RF122:0.000000)0.000000:0.000000,((49482372_Staphylococcus_aureus_subsp._aureus:0.000000,57652477_Staphylococcus_aureus_subsp._aureus:0.000000)0.000000:0.000000,((49485007_Staphylococcus_aureus_subsp._aureus:0.000000,21281832_Staphylococcus_aureus_subsp._aureus:0.000000)0.000000:0.000000,((87160450_Staphylococcus_aureus_subsp._aureus:0.000000,88193904_Staphylococcus_aureus_subsp._aureus:0.000000)0.000000:0.000000,(151220285_Staphylococcus_aureus_subsp._aureus:0.000000,161508398_Staphylococcus_aureus_subsp._aureus:0.000000)0.000000:0.000000)0.000000:0.000000)0.000000:0.000000)0.000000:0.000000)0.000000:0.000000)0.000000:0.000000)0.978000:0.248237,71065237_Psychrobacter_arcticus_273-4:0.204317)0.861000:0.148625)0.000000:0.000000,((146298054_Flavobacterium_johnsoniae_UW101:0.068500,150025312_Flavobacterium_psychrophilum_JIP02_:0.123243)0.579000:0.032343,120434949_Gramella_forsetii_KT0803:0.224014)0.836000:0.083604)0.489000:0.019287)0.199000:0.032202)0.597000:0.007598,(16080614_Bacillus_subtilis_subsp._subtilis_s:0.112923,((157693963_Bacillus_pumilus_SAFR-032:0.088455,(52082097_Bacillus_licheniformis_ATCC_14580:0.000000,52787487_Bacillus_licheniformis_ATCC_14580:0.000000)0.947000:0.154612)0.768000:0.077776,154687676_Bacillus_amyloliquefaciens_FZB42:0.040159)0.822000:0.064103)0.936000:0.107098)0.884000:0.138337,(90019780_Saccharophagus_degradans_2-40:0.323304,((((((120554581_Marinobacter_aquaeolei_VT8:0.157534,83645490_Hahella_chejuensis_KCTC_2396:0.101172)0.760000:0.095587,71279278_Colwellia_psychrerythraea_34H:0.244574)0.466000:0.056423,109897496_Pseudoalteromonas_atlantica_T6c:0.152185)0.777000:0.079148,(108759368_Myxococcus_xanthus_DK_1622:0.220966,83594432_Rhodospirillum_rubrum_ATCC_11170:0.145751)0.851000:0.084024)0.000000:0.000000,(((46578743_Desulfovibrio_vulgaris_subsp._vulga:0.000000,120603694_Desulfovibrio_vulgaris_subsp._vulga:0.000000)0.980000:0.200461,(171060180_Leptothrix_cholodnii_SP-6:0.155150,(89899513_Rhodoferax_ferrireducens_T118:0.054126,71908054_Dechloromonas_aromatica_RCB:0.139405)0.702000:0.068601)0.758000:0.040495)0.751000:0.038125,((49477276_Bacillus_thuringiensis_serovar_konk:0.000000,(30261683_Bacillus_anthracis_str._Ames:0.000000,(49184511_Bacillus_anthracis_str._Sterne:0.000000,47526886_Bacillus_anthracis_str._Ames_Ancest:0.000000)0.000000:0.000000)0.000000:0.000000)0.755000:0.043931,30019733_Bacillus_cereus_ATCC_14579:0.010997)0.992000:0.268957)0.627000:0.012917)0.750000:0.025999,(((((83589528_Moorella_thermoacetica_ATCC_39073:0.030492,94969753_Acidobacteria_bacterium_Ellin345:0.356580)0.885000:0.112164,(((103486438_Sphingopyxis_alaskensis_RB2256:0.131075,((85373890_Erythrobacter_litoralis_HTCC2594:0.194109,87200065_Novosphingobium_aromaticivorans_DSM:0.000000)0.857000:0.079068,148556341_Sphingomonas_wittichii_RW1:0.242100)0.724000:0.035741)0.870000:0.095399,116620337_Solibacter_usitatus_Ellin6076:0.216480)0.778000:0.071117,(((114319321_Alkalilimnicola_ehrlichei_MLHE-1:0.091108,121998317_Halorhodospira_halophila_SL1:0.181676)0.775000:0.044591,(114331739_Nitrosomonas_eutropha_C91:0.035156,30248395_Nitrosomonas_europaea_ATCC_19718:0.022161)0.796000:0.046483)0.770000:0.027191,((119899483_Azoarcus_sp._BH72:0.129464,56475453_Azoarcus_sp._EbN1:0.021027)0.697000:0.061307,82703786_Nitrosospira_multiformis_ATCC_25196:0.077295)0.747000:0.030959)0.778000:0.028761)0.755000:0.033588)0.629000:0.020588,117923893_Magnetococcus_sp._MC-1:0.232378)0.755000:0.029515,((46562210_Desulfovibrio_vulgaris_subsp._vulga:0.000000,120586926_Desulfovibrio_vulgaris_subsp._vulga:0.000000)0.993000:0.349997,((148557706_Sphingomonas_wittichii_RW1:0.343402,77165466_Nitrosococcus_oceani_ATCC_19707:0.036125)0.934000:0.219262,74316217_Thiobacillus_denitrificans_ATCC_252:0.048496)0.795000:0.057789)0.805000:0.050649)0.689000:0.022023,(((15901667_Streptococcus_pneumoniae_TIGR4:0.000000,(116516993_Streptococcus_pneumoniae_D39:0.000000,(15903697_Streptococcus_pneumoniae_R6:0.000000,(169834481_Streptococcus_pneumoniae_Hungary19A:0.000000,182684783_Streptococcus_pneumoniae_CGSP14:0.000000)0.000000:0.000000)0.000000:0.000000)0.000000:0.000000)0.828000:0.119126,(154250112_Fervidobacterium_nodosum_Rt17-B1:0.075597,146296126_Caldicellulosiruptor_saccharolyticu:0.000000)0.964000:0.286721)0.819000:0.103335,(117919825_Shewanella_sp._ANA-3:0.000000,(160876141_Shewanella_baltica_OS195:0.000000,153001417_Shewanella_baltica_OS185:0.000000)0.000000:0.000000)0.880000:0.146905)0.881000:0.197640)0.769000:0.034756)0.000000:0.000000)0.724000:0.026248)0.759000:0.026235)0.000000:0.000000)0.814000:0.055356)0.839000:0.057961,(((((113953067_Synechococcus_sp._CC9311:0.235950,(((75907269_Anabaena_variabilis_ATCC_29413:0.000000,17230346_Nostoc_sp._PCC_7120:0.000000)0.924000:0.222482,157413758_Prochlorococcus_marinus_str._MIT_92:0.257840)0.795000:0.126475,148241272_Synechococcus_sp._RCC307:0.259927)0.758000:0.065778)0.788000:0.079687,((124024234_Prochlorococcus_marinus_str._MIT_93:0.000000,33864174_Prochlorococcus_marinus_str._MIT_93:0.000000)0.727000:0.093870,148238441_Synechococcus_sp._WH_7803:0.300310)0.833000:0.120962)0.315000:0.097501,(148654578_Roseiflexus_sp._RS-1:0.024285,156741023_Roseiflexus_castenholzii_DSM_13941:0.122512)0.909000:0.196856)0.785000:0.087423,(120609896_Acidovorax_avenae_subsp._citrulli_A:0.058367,121595548_Acidovorax_sp._JS42:0.081397)0.872000:0.125818)0.089000:0.017204,((86159069_Anaeromyxobacter_dehalogenans_2CP-C:0.153768,153005474_Anaeromyxobacter_sp._Fw109-5:0.000000)0.437000:0.033801,((55378360_Haloarcula_marismortui_ATCC_43049:0.185007,(15789348_Halobacterium_sp._NRC-1:0.000000,169235057_Halobacterium_salinarum_R1:0.000000)0.812000:0.104739)0.937000:0.279876,162451857_Sorangium_cellulosum_So_ce_56:0.299671)0.735000:0.123284)0.763000:0.050743)0.806000:0.052018)0.759000:0.029758)0.792000:0.029210,((((116748419_Syntrophobacter_fumaroxidans_MPOB:0.107627,159040487_Salinispora_arenicola_CNS-205:0.123816)0.830000:0.098865,(((34499572_Chromobacterium_violaceum_ATCC_1247:0.173505,124265801_Methylibium_petroleiphilum_PM1:0.129810)0.877000:0.099425,134100452_Saccharopolyspora_erythraea_NRRL_23:0.281531)0.001000:0.000000,(184154564_Lactobacillus_fermentum_IFO_3956:0.243672,((159900388_Herpetosiphon_aurantiacus_ATCC_2377:0.005453,119718438_Nocardioides_sp._JS614:0.507359)0.908000:0.344165,(108798272_Mycobacterium_sp._MCS:0.000000,(119867368_Mycobacterium_sp._KMS:0.000000,126433939_Mycobacterium_sp._JLS:0.000000)0.000000:0.000000)0.892000:0.157360)0.691000:0.052290)0.778000:0.061309)0.725000:0.025841)0.780000:0.039435,((((((187479109_Bordetella_avium_197N:0.086586,(((153938343_Clostridium_botulinum_F_str._Langel:0.000000,((170757491_Clostridium_botulinum_B1_str._Okra:0.000000,148380644_Clostridium_botulinum_A_str._ATCC_3:0.000000)0.000000:0.000000,(153931891_Clostridium_botulinum_A_str._ATCC_1:0.000000,(153937690_Clostridium_botulinum_A_str._Hall:0.000000,170759375_Clostridium_botulinum_A3_str._Loch_:0.000000)0.000000:0.000000)0.000000:0.000000)0.000000:0.000000)0.958000:0.332296,15896310_Clostridium_acetobutylicum_ATCC_824:0.052030)0.962000:0.292681,89896088_Desulfitobacterium_hafniense_Y51:0.100426)0.817000:0.120306)0.931000:0.153096,((86740044_Frankia_sp._CcI3:0.058652,(111221539_Frankia_alni_ACN14a:0.027869,((111225450_Frankia_alni_ACN14a:0.085706,158316928_Frankia_sp._EAN1pec:0.000000)0.187000:0.000000,86742533_Frankia_sp._CcI3:0.080581)0.874000:0.054980)0.002000:0.000000)0.890000:0.117819,(145596105_Salinispora_tropica_CNB-440:0.000000,159039502_Salinispora_arenicola_CNS-205:0.122240)0.915000:0.174820)0.774000:0.070914)0.784000:0.067969,(170781982_Clavibacter_michiganensis_subsp._se:0.000000,148272790_Clavibacter_michiganensis_subsp._mi:0.000000)0.926000:0.100078)0.751000:0.039904,(((116671749_Arthrobacter_sp._FB24:0.000000,119960919_Arthrobacter_aurescens_TC1:0.145668)0.189000:0.066437,(170782601_Clavibacter_michiganensis_subsp._se:0.000000,148271899_Clavibacter_michiganensis_subsp._mi:0.000000)0.946000:0.174681)0.920000:0.161906,152967624_Kineococcus_radiotolerans_SRS30216:0.120460)0.638000:0.023496)0.908000:0.092652,(((16330725_Synechocystis_sp._PCC_6803:0.213943,(37521757_Gloeobacter_violaceus_PCC_7421:0.213821,((55823035_Streptococcus_thermophilus_CNRZ1066:0.369906,170076884_Synechococcus_sp._PCC_7002:0.002714)0.883000:0.157046,((117929146_Acidothermus_cellulolyticus_11B:0.047211,83310545_Magnetospirillum_magneticum_AMB-1:0.252014)0.942000:0.228848,158337869_Acaryochloris_marina_MBIC11017:0.004699)0.811000:0.084356)0.271000:0.044287)0.000000:0.000000)0.768000:0.032111,(22298168_Thermosynechococcus_elongatus_BP-1:0.123495,((17231912_Nostoc_sp._PCC_7120:0.000000,75907597_Anabaena_variabilis_ATCC_29413:0.000000)0.865000:0.065011,75911028_Anabaena_variabilis_ATCC_29413:0.196866)0.800000:0.074884)0.743000:0.027316)0.879000:0.074406,(26989861_Pseudomonas_putida_KT2440:0.000000,(148547789_Pseudomonas_putida_F1:0.000000,(167033715_Pseudomonas_putida_GB-1:0.000000,(170722076_Pseudomonas_putida_W619:0.000000,104781562_Pseudomonas_entomophila_L48:0.000000)0.000000:0.000000)0.000000:0.000000)0.000000:0.000000)0.978000:0.203644)0.018000:0.000000)0.001000:0.000000,94970833_Acidobacteria_bacterium_Ellin345:0.154759)0.002000:0.000000)0.768000:0.026714,(((((157161544_Escherichia_coli_HS:0.000000,152971048_Klebsiella_pneumoniae_subsp._pneumo:0.055013)0.883000:0.091486,169831852_Candidatus_Desulforudis_audaxviator:0.157309)0.762000:0.048666,((((56413019_Salmonella_enterica_subsp._enterica:0.000000,(16761013_Salmonella_enterica_subsp._enterica:0.000000,(29141291_Salmonella_enterica_subsp._enterica:0.000000,(16765412_Salmonella_typhimurium_LT2:0.000000,161613239_Salmonella_enterica_subsp._enterica:0.000000)0.000000:0.000000)0.000000:0.000000)0.000000:0.000000)0.738000:0.022980,157145024_Citrobacter_koseri_ATCC_BAA-895:0.051080)0.811000:0.057498,(50120359_Erwinia_carotovora_subsp._atrosepti:0.055622,(((152978498_Actinobacillus_succinogenes_130Z:0.000000,(148828055_Haemophilus_influenzae_PittGG:0.000000,16272813_Haemophilus_influenzae_Rd_KW20:0.000000)0.000000:0.000000)0.000000:0.000000,(52424717_Mannheimia_succiniciproducens_MBEL5:0.000000,148826483_Haemophilus_influenzae_PittEE:0.000000)0.000000:0.000000)0.518000:0.000000,126208935_Actinobacillus_pleuropneumoniae_L20:0.147695)0.921000:0.084954)0.545000:0.001169)0.841000:0.052540,((115360913_Burkholderia_ambifaria_AMMD:0.000000,172065182_Burkholderia_ambifaria_MC40-6:0.025375)0.787000:0.049358,78060514_Burkholderia_sp._383:0.002189)0.873000:0.055304)0.743000:0.027915)0.843000:0.084753,(((126442241_Burkholderia_pseudomallei_668:0.000000,(126452803_Burkholderia_pseudomallei_1106a:0.000000,(53720390_Burkholderia_pseudomallei_K96243:0.000000,(76808976_Burkholderia_pseudomallei_1710b:0.000000,83719291_Burkholderia_thailandensis_E264:0.000000)0.000000:0.000000)0.000000:0.000000)0.000000:0.000000)0.825000:0.082797,113867837_Ralstonia_eutropha_H16:0.218708)0.842000:0.089829,(115361232_Burkholderia_ambifaria_AMMD:0.000000,172060181_Burkholderia_ambifaria_MC40-6:0.000000)0.907000:0.116443)0.417000:0.048135)0.923000:0.095819,(((((56752078_Synechococcus_elongatus_PCC_6301:0.000000,81300835_Synechococcus_elongatus_PCC_7942:0.000000)0.908000:0.106035,163846631_Chloroflexus_aurantiacus_J-10-fl:0.150499)0.832000:0.073569,((86604963_Synechococcus_sp._JA-3-3Ab:0.000000,86609241_Synechococcus_sp._JA-2-3Ba:0.000000)0.972000:0.237538,146329615_Dichelobacter_nodosus_VCS1703A:0.067272)0.873000:0.079848)0.756000:0.030803,(94986955_Lawsonia_intracellularis_PHE_MN1-00:0.212538,((120403202_Mycobacterium_vanbaalenii_PYR-1:0.136797,145224711_Mycobacterium_gilvum_PYR-GCK:0.080257)0.797000:0.065140,(108800550_Mycobacterium_sp._MCS:0.000000,(119869689_Mycobacterium_sp._KMS:0.000000,126436166_Mycobacterium_sp._JLS:0.000000)0.000000:0.000000)0.876000:0.126300)0.946000:0.174076)0.003000:0.000000)0.511000:0.034711,((163853527_Methylobacterium_extorquens_PA1:0.199807,78355528_Desulfovibrio_desulfuricans_G20:0.045167)0.874000:0.117667,37523360_Gloeobacter_violaceus_PCC_7421:0.057248)0.851000:0.081260)0.768000:0.058628)0.000000:0.000000)0.747000:0.026492)0.000000:0.000000,((((((116491484_Oenococcus_oeni_PSU-1:0.209700,115525503_Rhodopseudomonas_palustris_BisA53:0.275996)0.860000:0.186352,(170017494_Leuconostoc_citreum_KM20:0.130096,159898320_Herpetosiphon_aurantiacus_ATCC_2377:0.239140)0.781000:0.074636)0.000000:0.000000,((156744182_Roseiflexus_castenholzii_DSM_13941:0.057107,148657679_Roseiflexus_sp._RS-1:0.000000)0.904000:0.103113,(((150007205_Parabacteroides_distasonis_ATCC_850:0.001386,(150007993_Parabacteroides_distasonis_ATCC_850:0.010939,(29347054_Bacteroides_thetaiotaomicron_VPI-54:0.000000,29347118_Bacteroides_thetaiotaomicron_VPI-54:0.054847)0.907000:0.059459)0.757000:0.068913)0.620000:0.300609,34540864_Porphyromonas_gingivalis_W83:0.370612)0.584000:0.099287,(170780538_Clavibacter_michiganensis_subsp._se:0.000000,148272000_Clavibacter_michiganensis_subsp._mi:0.000000)0.952000:0.186903)0.000000:0.000000)0.888000:0.110390)0.747000:0.030763,((108758966_Myxococcus_xanthus_DK_1622:0.118208,118581282_Pelobacter_propionicus_DSM_2379:0.271213)0.797000:0.096155,(182415254_Opitutus_terrae_PB90-1:0.355715,182413592_Opitutus_terrae_PB90-1:0.086997)0.815000:0.127256)0.837000:0.129350)0.000000:0.000000,((((187479548_Bordetella_avium_197N:0.360849,(46198583_Thermus_thermophilus_HB27:0.020692,78777929_Sulfurimonas_denitrificans_DSM_1251:0.495710)0.786000:0.097986)0.833000:0.143448,(116514756_Lactobacillus_delbrueckii_subsp._bu:0.025937,104774629_Lactobacillus_delbrueckii_subsp._bu:0.000000)0.952000:0.229516)0.833000:0.124334,(170017557_Leuconostoc_citreum_KM20:0.130174,116672603_Arthrobacter_sp._FB24:0.049358)0.758000:0.074924)0.599000:0.020984,((119962112_Arthrobacter_aurescens_TC1:0.034692,(153004110_Anaeromyxobacter_sp._Fw109-5:0.190758,((73540447_Ralstonia_eutropha_JMP134:0.125906,113868841_Ralstonia_eutropha_H16:0.124597)0.824000:0.107824,94311650_Ralstonia_metallidurans_CH34:0.092975)0.716000:0.135244)0.831000:0.117957)0.454000:0.124692,((157363973_Thermotoga_lettingae_TMO:0.683549,(((((148269441_Thermotoga_petrophila_RKU-1:0.000000,(15643397_Thermotoga_maritima_MSB8:0.139306,154249266_Fervidobacterium_nodosum_Rt17-B1:0.304404)0.893000:0.164468)0.373000:0.079878,(157364031_Thermotoga_lettingae_TMO:0.293057,(160902394_Petrotoga_mobilis_SJ95:0.000000,160902736_Petrotoga_mobilis_SJ95:0.023507)0.921000:0.166806)0.416000:0.075313)0.817000:0.071374,150020954_Thermosipho_melanesiensis_BI429:0.045629)0.873000:0.173045,(((((115315132_Francisella_tularensis_subsp._holar:0.000000,(169656676_Francisella_tularensis_subsp._holar:0.000000,(89256724_Francisella_tularensis_subsp._holar:0.000000,(134301647_Francisella_tularensis_subsp._tular:0.000000,(56707901_Francisella_tularensis_subsp._tular:0.000000,110670372_Francisella_tularensis_subsp._tular:0.000000)0.924000:0.023821)0.000000:0.000000)0.000000:0.000000)0.000000:0.000000)0.000000:0.000000,118497805_Francisella_tularensis_subsp._novic:0.000000)0.000000:0.000000,187931751_Francisella_tularensis_subsp._media:0.000000)0.766000:0.029353,167627694_Francisella_philomiragia_subsp._phi:0.019475)0.811000:0.081639,15895597_Clostridium_acetobutylicum_ATCC_824:0.302320)0.893000:0.167963)0.685000:0.043727,110638326_Cytophaga_hutchinsonii_ATCC_33406:0.126424)0.798000:0.114464)0.588000:0.031975,((34541563_Porphyromonas_gingivalis_W83:0.272855,150008370_Parabacteroides_distasonis_ATCC_850:0.000000)0.855000:0.103201,(28377975_Lactobacillus_plantarum_WCFS1:0.112096,28378726_Lactobacillus_plantarum_WCFS1:0.000000)0.892000:0.121449)0.816000:0.068095)0.733000:0.034459)0.692000:0.037355)0.928000:0.109211)0.791000:0.032804,(((((124026443_Prochlorococcus_marinus_str._NATL1A:0.000000,72382722_Prochlorococcus_marinus_str._NATL2A:0.000000)0.801000:0.046897,148240103_Synechococcus_sp._WH_7803:0.060817)0.876000:0.088152,159903906_Prochlorococcus_marinus_str._MIT_92:0.023029)0.825000:0.056563,(((113474357_Trichodesmium_erythraeum_IMS101:0.028349,(17232321_Nostoc_sp._PCC_7120:0.000000,75908320_Anabaena_variabilis_ATCC_29413:0.000000)0.883000:0.085336)0.803000:0.045374,172038147_Cyanothece_sp._ATCC_51142:0.081241)0.662000:0.017204,170079028_Synechococcus_sp._PCC_7002:0.174467)0.933000:0.122703)0.922000:0.097934,(((86159188_Anaeromyxobacter_dehalogenans_2CP-C:0.077980,182415572_Opitutus_terrae_PB90-1:0.345315)0.877000:0.154590,(73542168_Ralstonia_eutropha_JMP134:0.000000,113868085_Ralstonia_eutropha_H16:0.161824)0.983000:0.334789)0.000000:0.000000,(182415053_Opitutus_terrae_PB90-1:0.345890,(((((172062723_Burkholderia_ambifaria_MC40-6:0.050166,134291910_Burkholderia_vietnamiensis_G4:0.152360)0.555000:0.001748,(((((((((((21243315_Xanthomonas_axonopodis_pv._citri_st:0.000000,(78048341_Xanthomonas_campestris_pv._vesicato:0.000000,(58582800_Xanthomonas_oryzae_pv._oryzae_KACC1:0.000000,84624674_Xanthomonas_oryzae_pv._oryzae_MAFF_:0.000000)0.000000:0.000000)0.000000:0.000000)0.537000:0.000000,(21231888_Xanthomonas_campestris_pv._campestr:0.000000,66767984_Xanthomonas_campestris_pv._campestr:0.000000)0.823000:0.027957)0.853000:0.087072,((170730647_Xylella_fastidiosa_M12:0.000000,28199278_Xylella_fastidiosa_Temecula1:0.000000)0.000000:0.000000,(182682005_Xylella_fastidiosa_M23:0.000000,15838958_Xylella_fastidiosa_9a5c:0.000000)0.000000:0.000000)0.550000:0.000000)0.820000:0.064950,83647366_Hahella_chejuensis_KCTC_2396:0.161703)0.612000:0.027282,(53802565_Methylococcus_capsulatus_str._Bath:0.130129,(((((21240817_Xanthomonas_axonopodis_pv._citri_st:0.153791,56476275_Azoarcus_sp._EbN1:0.055751)0.842000:0.077842,121606066_Polaromonas_naphthalenivorans_CJ2:0.060710)0.863000:0.072625,158338575_Acaryochloris_marina_MBIC11017:0.051445)0.003000:0.000000,(((158336651_Acaryochloris_marina_MBIC11017:0.140880,145588498_Polynucleobacter_sp._QLW-P1DMWA-1:0.080474)0.006000:0.000000,(92113816_Chromohalobacter_salexigens_DSM_304:0.053120,152994874_Marinomonas_sp._MWYL1:0.023698)0.943000:0.093656)0.751000:0.026466,((78486016_Thiomicrospira_crunogena_XCL-2:0.052098,91776380_Methylobacillus_flagellatus_KT:0.051508)0.225000:0.000000,((((82701373_Nitrosospira_multiformis_ATCC_25196:0.051621,83646150_Hahella_chejuensis_KCTC_2396:0.051717)0.006000:0.000000,74317819_Thiobacillus_denitrificans_ATCC_252:0.050412)0.791000:0.025016,(((171059396_Leptothrix_cholodnii_SP-6:0.049740,171059000_Leptothrix_cholodnii_SP-6:0.000000)0.428000:0.024811,((134093959_Herminiimonas_arsenicoxydans:0.026042,((121605574_Polaromonas_naphthalenivorans_CJ2:0.203024,152980978_Janthinobacterium_sp._Marseille:0.000000)0.849000:0.026016,(((15640950_Vibrio_cholerae_O1_biovar_eltor_str:0.000000,147673705_Vibrio_cholerae_O395:0.000000)0.928000:0.078594,124266257_Methylibium_petroleiphilum_PM1:0.030936)0.815000:0.046909,119898537_Azoarcus_sp._BH72:0.025508)0.802000:0.028352)0.001000:0.000000)0.925000:0.053632,109897395_Pseudoalteromonas_atlantica_T6c:0.082402)0.001000:0.000000)0.931000:0.000000,91787754_Polaromonas_sp._JS666:0.000000)0.932000:0.000000)0.001000:0.000000,((156976434_Vibrio_harveyi_ATCC_BAA-1116:0.013807,(37676055_Vibrio_vulnificus_YJ016:0.000000,27367928_Vibrio_vulnificus_CMCP6:0.000000)0.793000:0.025513)0.806000:0.040178,28901258_Vibrio_parahaemolyticus_RIMD_221063:0.000000)0.822000:0.079934)0.774000:0.024846)0.743000:0.025136)0.078000:0.000000)0.780000:0.026220,((50119450_Erwinia_carotovora_subsp._atrosepti:0.081983,170021168_Escherichia_coli_ATCC_8739:0.052024)0.001000:0.000000,(172087657_Vibrio_fischeri_ES114:0.052517,(27365623_Vibrio_vulnificus_CMCP6:0.000000,37680227_Vibrio_vulnificus_YJ016:0.000000)0.523000:0.000000)0.877000:0.052681)0.858000:0.058244)0.000000:0.000000)0.814000:0.061330)0.868000:0.083363,((((((((157145007_Citrobacter_koseri_ATCC_BAA-895:0.000000,((16765433_Salmonella_typhimurium_LT2:0.000000,(62180674_Salmonella_enterica_subsp._enterica:0.000000,(161613217_Salmonella_enterica_subsp._enterica:0.000000,(16761034_Salmonella_enterica_subsp._enterica:0.000000,(29141270_Salmonella_enterica_subsp._enterica:0.000000,(30063498_Shigella_flexneri_2a_str._2457T:0.000000,(82543425_Shigella_boydii_Sb227:0.000000,(91211333_Escherichia_coli_UTI89:0.000000,((157157993_Escherichia_coli_E24377A:0.000000,(170019626_Escherichia_coli_ATCC_8739:0.000000,(15802527_Escherichia_coli_O157_H7_EDL933:0.000000,(15832106_Escherichia_coli_O157_H7_str._Sakai:0.000000,(24113432_Shigella_flexneri_2a_str._301:0.000000,(187732587_Shigella_boydii_CDC_3083-94:0.000000,(89108867_Escherichia_coli_W3110:0.000000,(16129987_Escherichia_coli_str._K-12_substr._:0.000000,(170081677_Escherichia_coli_str._K-12_substr._:0.000000,(26248420_Escherichia_coli_CFT073:0.000000,(170682437_Escherichia_coli_SECEC_SMS-3-5:0.000000,110642257_Escherichia_coli_536:0.000000)0.000000:0.000000)0.000000:0.000000)0.000000:0.000000)0.000000:0.000000)0.000000:0.000000)0.000000:0.000000)0.000000:0.000000)0.000000:0.000000)0.000000:0.000000)0.000000:0.000000)0.000000:0.000000,(117624243_Escherichia_coli_APEC_O1:0.000000,110806015_Shigella_flexneri_5_str._8401:0.000000)0.000000:0.000000)0.000000:0.000000)0.000000:0.000000)0.000000:0.000000)0.000000:0.000000)0.000000:0.000000)0.000000:0.000000)0.000000:0.000000)0.000000:0.000000)0.863000:0.024036,146312304_Enterobacter_sp._638:0.024023)0.529000:0.000000)0.856000:0.024158,85058964_Sodalis_glossinidius_str._morsitans:0.177302)0.000000:0.000000,156933358_Enterobacter_sakazakii_ATCC_BAA-894:0.000000)0.715000:0.116993,157369837_Serratia_proteamaculans_568:0.000000)0.902000:0.109584,(114562559_Shewanella_frigidimarina_NCIMB_400:0.094501,77360723_Pseudoalteromonas_haloplanktis_TAC1:0.067233)0.742000:0.051084)0.692000:0.089155,50083388_Acinetobacter_sp._ADP1:0.228527)0.590000:0.007305,66046460_Pseudomonas_syringae_pv._syringae_B:0.000000)0.671000:0.062911,(71736825_Pseudomonas_syringae_pv._phaseolico:0.000000,28870610_Pseudomonas_syringae_pv._tomato_str:0.027526)0.743000:0.000000)0.000000:0.000000)0.291000:0.057432,(119944237_Psychromonas_ingrahamii_37:0.142259,(78186638_Pelodictyon_luteolum_DSM_273:0.262990,(150026504_Flavobacterium_psychrophilum_JIP02_:0.323970,150007309_Parabacteroides_distasonis_ATCC_850:0.188857)0.758000:0.079211)0.703000:0.058204)0.000000:0.073307)0.859000:0.073857,(((((((76808872_Burkholderia_pseudomallei_1710b:0.000000,(126448850_Burkholderia_mallei_NCTC_10247:0.000000,83719142_Burkholderia_thailandensis_E264:0.000000)0.000000:0.000000)0.000000:0.000000,((126440645_Burkholderia_pseudomallei_668:0.000000,126455454_Burkholderia_pseudomallei_1106a:0.000000)0.000000:0.000000,((53718261_Burkholderia_pseudomallei_K96243:0.000000,124385183_Burkholderia_mallei_NCTC_10229:0.000000)0.000000:0.000000,(53724932_Burkholderia_mallei_ATCC_23344:0.000000,121601421_Burkholderia_mallei_SAVP1:0.000000)0.000000:0.000000)0.000000:0.000000)0.000000:0.000000)0.863000:0.026563,161520933_Burkholderia_multivorans_ATCC_17616:0.026502)0.000000:0.000000,((78062651_Burkholderia_sp._383:0.000000,107026500_Burkholderia_cenocepacia_AU_1054:0.000000)0.000000:0.000000,(116692312_Burkholderia_cenocepacia_HI2424:0.000000,170735685_Burkholderia_cenocepacia_MC0-3:0.000000)0.000000:0.000000)0.515000:0.000000)0.897000:0.027635,134293474_Burkholderia_vietnamiensis_G4:0.000001)0.809000:0.054143,(172063144_Burkholderia_ambifaria_MC40-6:0.000000,115358390_Burkholderia_ambifaria_AMMD:0.000000)0.522000:0.000000)0.945000:0.053775,((188591858_Cupriavidus_taiwanensis:0.000000,94314754_Ralstonia_metallidurans_CH34:0.085782)0.923000:0.059993,(91777870_Burkholderia_xenovorans_LB400:0.028694,78063710_Burkholderia_sp._383:0.026540)0.807000:0.026421)0.000000:0.000000)0.744000:0.026827)0.002000:0.000000,((91781099_Burkholderia_xenovorans_LB400:0.000000,91778379_Burkholderia_xenovorans_LB400:0.026284)0.925000:0.081882,134291034_Burkholderia_vietnamiensis_G4:0.000000)0.911000:0.060534)0.734000:0.025669,91781978_Burkholderia_xenovorans_LB400:0.000000)0.856000:0.054078,(91779579_Burkholderia_xenovorans_LB400:0.044257,(170736619_Burkholderia_cenocepacia_MC0-3:0.030550,115359864_Burkholderia_ambifaria_AMMD:0.077914)0.887000:0.077900)0.700000:0.019471)0.780000:0.030333)0.791000:0.027589,(145219881_Prosthecochloris_vibrioformis_DSM_2:0.106340,(((60682253_Bacteroides_fragilis_NCTC_9343:0.000000,53714059_Bacteroides_fragilis_YCH46:0.000000)0.722000:0.018454,(29345890_Bacteroides_thetaiotaomicron_VPI-54:0.000000,146302721_Flavobacterium_johnsoniae_UW101:0.257969)0.898000:0.057766)0.666000:0.054305,((150005206_Bacteroides_vulgatus_ATCC_8482:0.073738,150004943_Bacteroides_vulgatus_ATCC_8482:0.052065)0.841000:0.101068,150006429_Bacteroides_vulgatus_ATCC_8482:0.162288)0.206000:0.071036)0.832000:0.149147)0.767000:0.144803)0.542000:0.000421,(((115360289_Burkholderia_ambifaria_AMMD:0.000000,172062755_Burkholderia_ambifaria_MC40-6:0.000000)0.000000:0.000000,((78063123_Burkholderia_sp._383:0.000000,107026886_Burkholderia_cenocepacia_AU_1054:0.000000)0.000000:0.000000,((116691917_Burkholderia_cenocepacia_HI2424:0.000000,170736086_Burkholderia_cenocepacia_MC0-3:0.000000)0.000000:0.000000,((134292910_Burkholderia_vietnamiensis_G4:0.000000,161521455_Burkholderia_multivorans_ATCC_17616:0.000000)0.000000:0.000000,((126456541_Burkholderia_pseudomallei_1106a:0.000000,126443720_Burkholderia_pseudomallei_668:0.000000)0.000000:0.000000,(76819029_Burkholderia_pseudomallei_1710b:0.000000,53722853_Burkholderia_pseudomallei_K96243:0.000000)0.000000:0.000000)0.000000:0.000000)0.000000:0.000000)0.000000:0.000000)0.000000:0.000000)0.767000:0.025108,((83717008_Burkholderia_thailandensis_E264:0.000000,91783287_Burkholderia_xenovorans_LB400:0.218389)0.853000:0.025845,91783569_Burkholderia_xenovorans_LB400:0.026624)0.000000:0.000000)0.784000:0.041952)0.872000:0.087690,(((((116328529_Leptospira_borgpetersenii_serovar_H:0.000000,116331257_Leptospira_borgpetersenii_serovar_H:0.000000)0.823000:0.026572,(24215209_Leptospira_interrogans_serovar_Lai_:0.000000,45657334_Leptospira_interrogans_serovar_Cope:0.000000)0.538000:0.000000)0.714000:0.046020,183221118_Leptospira_biflexa_serovar_Patoc_st:0.052859)0.928000:0.239032,(((((108798266_Mycobacterium_sp._MCS:0.000000,(119867362_Mycobacterium_sp._KMS:0.000000,126433933_Mycobacterium_sp._JLS:0.000000)0.000000:0.000000)0.893000:0.000000,(111022400_Rhodococcus_sp._RHA1:0.057516,111022404_Rhodococcus_sp._RHA1:0.056262)0.944000:0.111827)0.000000:0.000000,(120402705_Mycobacterium_vanbaalenii_PYR-1:0.000000,145225333_Mycobacterium_gilvum_PYR-GCK:0.107838)0.784000:0.080386)0.723000:0.044567,((183984473_Mycobacterium_marinum_M:0.196766,118472257_Mycobacterium_smegmatis_str._MC2_15:0.186654)0.674000:0.045405,41407062_Mycobacterium_avium_subsp._paratube:0.055414)0.779000:0.061709)0.779000:0.081039,169628115_Mycobacterium_abscessus:0.199033)0.112000:0.052780)0.787000:0.086889,(148657058_Roseiflexus_sp._RS-1:0.000000,156741928_Roseiflexus_castenholzii_DSM_13941:0.026128)0.920000:0.092419)0.759000:0.035426)0.496000:0.030620)0.757000:0.030327)0.763000:0.030813)0.769000:0.026923)0.807000:0.026861)0.749000:0.022949,(((167038024_Thermoanaerobacter_pseudethanolicus:0.000000,167040893_Thermoanaerobacter_sp._X514:0.000000)0.930000:0.121653,(((((148265205_Geobacter_uraniireducens_Rf4:0.106402,39996945_Geobacter_sulfurreducens_PCA:0.035656)0.898000:0.153611,((((75906967_Anabaena_variabilis_ATCC_29413:0.000000,17231652_Nostoc_sp._PCC_7120:0.000000)0.826000:0.055665,113475219_Trichodesmium_erythraeum_IMS101:0.137588)0.758000:0.047947,(166365346_Microcystis_aeruginosa_NIES-843:0.092935,172038342_Cyanothece_sp._ATCC_51142:0.065733)0.758000:0.050100)0.049000:0.051270,((75908172_Anabaena_variabilis_ATCC_29413:0.026610,17232211_Nostoc_sp._PCC_7120:0.000000)0.926000:0.145263,(172038005_Cyanothece_sp._ATCC_51142:0.101344,172035044_Cyanothece_sp._ATCC_51142:0.124082)0.904000:0.163415)0.784000:0.065946)0.913000:0.148138)0.807000:0.061615,((23464852_Bifidobacterium_longum_NCC2705:0.233004,160879350_Clostridium_phytofermentans_ISDg:0.105317)0.750000:0.029827,(((((116627843_Streptococcus_thermophilus_LMD-9:0.024481,55821120_Streptococcus_thermophilus_LMG_1831:0.000000)0.878000:0.073064,146320419_Streptococcus_suis_98HAH33:0.057815)0.835000:0.060359,169832835_Streptococcus_pneumoniae_Hungary19A:0.025642)0.732000:0.024657,(116516773_Streptococcus_pneumoniae_D39:0.024544,182683320_Streptococcus_pneumoniae_CGSP14:0.079252)0.002000:0.000000)0.781000:0.061828,(22537329_Streptococcus_agalactiae_2603V_R:0.000000,(25011293_Streptococcus_agalactiae_NEM316:0.000000,76787367_Streptococcus_agalactiae_A909:0.000000)0.000000:0.000000)0.880000:0.089695)0.882000:0.094569)0.701000:0.022431)0.747000:0.030676,125973864_Clostridium_thermocellum_ATCC_27405:0.149842)0.812000:0.059617,((((((33599141_Bordetella_bronchiseptica_RB50:0.000000,33594868_Bordetella_parapertussis_12822:0.000000)0.888000:0.182587,37528621_Photorhabdus_luminescens_subsp._lau:0.275109)0.907000:0.173370,184155901_Lactobacillus_fermentum_IFO_3956:0.168602)0.802000:0.105147,((150019430_Clostridium_beijerinckii_NCIMB_8052:0.115125,187932756_Clostridium_botulinum_B_str._Eklund:0.000000)0.888000:0.128324,134300968_Desulfotomaculum_reducens_MI-1:0.256442)0.616000:0.023336)0.871000:0.094331,(32476432_Rhodopirellula_baltica_SH_1:0.189147,((((118444056_Clostridium_novyi_NT:0.088864,28211854_Clostridium_tetani_E88:0.103391)0.642000:0.010340,(170759956_Clostridium_botulinum_A3_str._Loch_:0.000000,(153940862_Clostridium_botulinum_F_str._Langel:0.000000,(170757232_Clostridium_botulinum_B1_str._Okra:0.000000,(148381044_Clostridium_botulinum_A_str._ATCC_3:0.000000,(153931267_Clostridium_botulinum_A_str._ATCC_1:0.000000,153937311_Clostridium_botulinum_A_str._Hall:0.000000)0.000000:0.000000)0.000000:0.000000)0.000000:0.000000)0.548000:0.000000)0.878000:0.060327)0.701000:0.053698,153955775_Clostridium_kluyveri_DSM_555:0.056438)0.869000:0.069887,152991147_Nitratiruptor_sp._SB155-2:0.175012)0.777000:0.029352)0.738000:0.033654)0.662000:0.021114,(((119962778_Arthrobacter_aurescens_TC1:0.237422,(171058079_Leptothrix_cholodnii_SP-6:0.122680,((119357626_Chlorobium_phaeobacteroides_DSM_266:0.165044,78187222_Pelodictyon_luteolum_DSM_273:0.000000)0.883000:0.081530,((((52081979_Bacillus_licheniformis_ATCC_14580:0.000000,52787367_Bacillus_licheniformis_ATCC_14580:0.000000)0.860000:0.073953,157693825_Bacillus_pumilus_SAFR-032:0.162688)0.816000:0.073744,16080478_Bacillus_subtilis_subsp._subtilis_s:0.101252)0.910000:0.083075,154687557_Bacillus_amyloliquefaciens_FZB42:0.012943)0.797000:0.087124)0.795000:0.059920)0.170000:0.020663)0.001000:0.000000,((((108761674_Myxococcus_xanthus_DK_1622:0.105662,(23464844_Bifidobacterium_longum_NCC2705:0.080210,119026407_Bifidobacterium_adolescentis_ATCC_1:0.000000)0.939000:0.209124)0.891000:0.127522,(187932679_Clostridium_botulinum_B_str._Eklund:0.052604,150019566_Clostridium_beijerinckii_NCIMB_8052:0.000000)0.900000:0.083934)0.849000:0.061018,15896324_Clostridium_acetobutylicum_ATCC_824:0.139286)0.004000:0.000000,((((15616212_Bacillus_halodurans_C-125:0.093761,56964868_Bacillus_clausii_KSM-K16:0.135467)0.864000:0.076586,150019549_Clostridium_beijerinckii_NCIMB_8052:0.035816)0.660000:0.029173,(148643391_Methanobrevibacter_smithii_ATCC_350:0.039560,46447331_Candidatus_Protochlamydia_amoebophi:0.246502)0.873000:0.095236)0.721000:0.085585,(((73661379_Staphylococcus_saprophyticus_subsp.:0.070295,((15925865_Staphylococcus_aureus_subsp._aureus:0.000000,15923151_Staphylococcus_aureus_subsp._aureus:0.000000)0.000000:0.000000,((57651165_Staphylococcus_aureus_subsp._aureus:0.000000,82749874_Staphylococcus_aureus_RF122:0.000000)0.000000:0.000000,((87161482_Staphylococcus_aureus_subsp._aureus:0.000000,88193939_Staphylococcus_aureus_subsp._aureus:0.000000)0.000000:0.000000,((148266587_Staphylococcus_aureus_subsp._aureus:0.000000,150392626_Staphylococcus_aureus_subsp._aureus:0.000000)0.000000:0.000000,((151220319_Staphylococcus_aureus_subsp._aureus:0.000000,156978491_Staphylococcus_aureus_subsp._aureus:0.000000)0.000000:0.000000,((161508427_Staphylococcus_aureus_subsp._aureus:0.000000,49482404_Staphylococcus_aureus_subsp._aureus:0.000000)0.000000:0.000000,(49485037_Staphylococcus_aureus_subsp._aureus:0.000000,21281865_Staphylococcus_aureus_subsp._aureus:0.000000)0.000000:0.000000)0.000000:0.000000)0.000000:0.000000)0.000000:0.000000)0.000000:0.000000)0.000000:0.000000)0.969000:0.172109)0.000000:0.000000,116618528_Leuconostoc_mesenteroides_subsp._me:0.246149)0.884000:0.090142,119775382_Shewanella_amazonensis_SB2B:0.149994)0.766000:0.030446)0.000000:0.000000)0.853000:0.056489)0.881000:0.078014,((56421854_Geobacillus_kaustophilus_HTA426:0.000000,((163847048_Chloroflexus_aurantiacus_J-10-fl:0.157132,138896894_Geobacillus_thermodenitrificans_NG8:0.000000)0.751000:0.024745,((56965459_Bacillus_clausii_KSM-K16:0.020142,49478944_Bacillus_thuringiensis_serovar_konk:0.028353)0.759000:0.025568,118480316_Bacillus_thuringiensis_str._Al_Haka:0.080273)0.779000:0.029832)0.885000:0.052356)0.853000:0.052046,(((((18309475_Clostridium_perfringens_str._13:0.000000,(110801035_Clostridium_perfringens_ATCC_13124:0.000000,110802943_Clostridium_perfringens_SM101:0.000000)0.000000:0.000000)0.967000:0.103310,118443095_Clostridium_novyi_NT:0.000000)0.762000:0.022318,110801700_Clostridium_perfringens_SM101:0.141598)0.837000:0.070137,(160881662_Clostridium_phytofermentans_ISDg:0.365597,(((157961250_Shewanella_pealeana_ATCC_700345:0.026744,167623438_Shewanella_halifaxensis_HAW-EB4:0.025640)0.908000:0.114852,(157376086_Shewanella_sediminis_HAW-EB3:0.043219,170726048_Shewanella_woodyi_ATCC_51908:0.064332)0.876000:0.093210)0.586000:0.022759,117920450_Shewanella_sp._ANA-3:0.121259)0.000000:0.000000)0.895000:0.070911)0.727000:0.022450,(((((((116629788_Lactobacillus_gasseri_ATCC_33323:0.000000,42518951_Lactobacillus_johnsonii_NCC_533:0.024542)0.418000:0.044454,58337991_Lactobacillus_acidophilus_NCFM:0.066367)0.744000:0.033062,161508004_Lactobacillus_helveticus_DPC_4571:0.013381)0.936000:0.125151,(116514791_Lactobacillus_delbrueckii_subsp._bu:0.000000,104774664_Lactobacillus_delbrueckii_subsp._bu:0.000000)0.875000:0.079641)0.830000:0.095185,((116492363_Pediococcus_pentosaceus_ATCC_25745:0.048927,108803418_Rubrobacter_xylanophilus_DSM_9941:0.356828)0.845000:0.106862,((28378002_Lactobacillus_plantarum_WCFS1:0.126744,81429123_Lactobacillus_sakei_subsp._sakei_23:0.182403)0.264000:0.044282,30023302_Bacillus_cereus_ATCC_14579:0.399757)0.000000:0.000000)0.510000:0.094133)0.761000:0.039888,90962521_Lactobacillus_salivarius_UCC118:0.057406)0.826000:0.060240,(90023437_Saccharophagus_degradans_2-40:0.144851,71279334_Colwellia_psychrerythraea_34H:0.210614)0.879000:0.124949)0.229000:0.024852)0.778000:0.025880)0.757000:0.028580)0.868000:0.052361)0.000000:0.000000)0.754000:0.031565)0.787000:0.083697,(((94970847_Acidobacteria_bacterium_Ellin345:0.065410,109900304_Pseudoalteromonas_atlantica_T6c:0.220172)0.000000:0.000000,((((60680304_Bacteroides_fragilis_NCTC_9343:0.087397,150010211_Parabacteroides_distasonis_ATCC_850:0.023967)0.786000:0.030226,(150025351_Flavobacterium_psychrophilum_JIP02_:0.063720,120436334_Gramella_forsetii_KT0803:0.110824)0.981000:0.247861)0.000000:0.000000,(53712402_Bacteroides_fragilis_YCH46:0.025665,53712110_Bacteroides_fragilis_YCH46:0.000000)0.755000:0.022823)0.980000:0.171152,(((((((170726019_Shewanella_woodyi_ATCC_51908:0.149583,85375500_Erythrobacter_litoralis_HTCC2594:0.208241)0.837000:0.075755,20807156_Thermoanaerobacter_tengcongensis_MB:0.100831)0.715000:0.039616,(((((118498001_Francisella_tularensis_subsp._novic:0.135710,162447903_Acholeplasma_laidlawii_PG-8A:0.093602)0.804000:0.056319,42784438_Bacillus_cereus_ATCC_10987:0.000000)0.826000:0.025576,134300878_Desulfotomaculum_reducens_MI-1:0.050619)0.000000:0.000000,125974829_Clostridium_thermocellum_ATCC_27405:0.024761)0.798000:0.043425,((((121612358_Campylobacter_jejuni_subsp._jejuni_:0.000000,157415384_Campylobacter_jejuni_subsp._jejuni_:0.000000)0.000000:0.000000,(57238005_Campylobacter_jejuni_RM1221:0.000000,15792449_Campylobacter_jejuni_subsp._jejuni_:0.000000)0.000000:0.000000)0.806000:0.024500,153952000_Campylobacter_jejuni_subsp._doylei_:0.000000)0.836000:0.065456,(118474737_Campylobacter_fetus_subsp._fetus_82:0.098012,((154175296_Campylobacter_curvus_525.92:0.080525,157165748_Campylobacter_concisus_13826:0.000000)0.002000:0.000000,154149097_Campylobacter_hominis_ATCC_BAA-381:0.150345)0.274000:0.059093)0.706000:0.029129)0.968000:0.195268)0.773000:0.051463)0.608000:0.014730,(91793999_Shewanella_denitrificans_OS217:0.118557,90961968_Lactobacillus_salivarius_UCC118:0.212573)0.795000:0.084008)0.854000:0.086512,((((169797732_Acinetobacter_baumannii:0.000000,50083384_Acinetobacter_sp._ADP1:0.139012)0.887000:0.083247,(152977788_Actinobacillus_succinogenes_130Z:0.000000,52425547_Mannheimia_succiniciproducens_MBEL5:0.027240)0.896000:0.081546)0.757000:0.030814,(((17549229_Ralstonia_solanacearum_GMI1000:0.265396,15602876_Pasteurella_multocida_subsp._multoc:0.123749)0.794000:0.084765,110833786_Alcanivorax_borkumensis_SK2:0.000000)0.825000:0.076874,(((28897005_Vibrio_parahaemolyticus_RIMD_221063:0.061704,37678545_Vibrio_vulnificus_YJ016:0.046772)0.808000:0.060207,93005466_Psychrobacter_cryohalolentis_K5:0.056689)0.884000:0.102132,(51243882_Desulfotalea_psychrophila_LSv54:0.039596,(((121634264_Neisseria_meningitidis_FAM18:0.000000,59800546_Neisseria_gonorrhoeae_FA_1090:0.025774)0.760000:0.026422,(161869399_Neisseria_meningitidis_053442:0.000000,(15677656_Neisseria_meningitidis_MC58:0.054130,15793627_Neisseria_meningitidis_Z2491:0.000000)0.574000:0.027471)0.754000:0.026634)0.876000:0.145015,(19551598_Corynebacterium_glutamicum_ATCC_130:0.000000,62389247_Corynebacterium_glutamicum_ATCC_130:0.000000)0.961000:0.197828)0.583000:0.008251)0.806000:0.039700)0.468000:0.032515)0.345000:0.038620)0.000000:0.000000,(((((116693979_Ralstonia_eutropha_H16:0.018257,94311658_Ralstonia_metallidurans_CH34:0.114941)0.779000:0.044748,73539187_Ralstonia_eutropha_JMP134:0.056585)0.765000:0.032181,121595348_Acidovorax_sp._JS42:0.060151)0.764000:0.030035,77919130_Pelobacter_carbinolicus_DSM_2380:0.153996)0.001000:0.000000,(85860439_Syntrophus_aciditrophicus_SB:0.066351,163846525_Chloroflexus_aurantiacus_J-10-fl:0.086773)0.841000:0.063821)0.862000:0.057417)0.924000:0.059152)0.000000:0.000000,148263760_Geobacter_uraniireducens_Rf4:0.000000)0.807000:0.058948,((148658350_Roseiflexus_sp._RS-1:0.045415,156741330_Roseiflexus_castenholzii_DSM_13941:0.102632)0.000000:0.000000,163941307_Bacillus_weihenstephanensis_KBAB4:0.248059)0.474000:0.110500)0.923000:0.117563)0.000000:0.000000)0.840000:0.059398,((((156740513_Roseiflexus_castenholzii_DSM_13941:0.108648,148657744_Roseiflexus_sp._RS-1:0.000000)0.791000:0.066573,(((18309455_Clostridium_perfringens_str._13:0.000000,150010399_Parabacteroides_distasonis_ATCC_850:0.529582)0.787000:0.092968,150007085_Parabacteroides_distasonis_ATCC_850:0.271852)0.362000:0.073977,169632095_Acinetobacter_baumannii:0.135556)0.633000:0.112893)0.738000:0.039663,((148656493_Roseiflexus_sp._RS-1:0.000000,156743051_Roseiflexus_castenholzii_DSM_13941:0.047694)0.968000:0.177445,(((83595050_Rhodospirillum_rubrum_ATCC_11170:0.427677,182414562_Opitutus_terrae_PB90-1:0.266051)0.670000:0.077096,113954858_Synechococcus_sp._CC9311:0.272484)0.763000:0.059421,51893854_Symbiobacterium_thermophilum_IAM_14:0.167942)0.000000:0.000000)0.291000:0.062476)0.781000:0.030976,78777896_Sulfurimonas_denitrificans_DSM_1251:0.274827)0.000000:0.000000)0.599000:0.055190)0.827000:0.064527)0.740000:0.027930,(29831901_Streptomyces_avermitilis_MA-4680:0.029865,21221162_Streptomyces_coelicolor_A3:0.095957)0.877000:0.082203)0.000000:0.000000,((163847069_Chloroflexus_aurantiacus_J-10-fl:0.111321,163848790_Chloroflexus_aurantiacus_J-10-fl:0.069988)0.841000:0.076578,182434312_Streptomyces_griseus_subsp._griseus:0.076183)0.801000:0.067686)0.906000:0.062735,((110799422_Clostridium_perfringens_ATCC_13124:0.200035,94970326_Acidobacteria_bacterium_Ellin345:0.225831)0.754000:0.064057,77919133_Pelobacter_carbinolicus_DSM_2380:0.207352)0.850000:0.070753)0.000000:0.000000,(((86158877_Anaeromyxobacter_dehalogenans_2CP-C:0.081555,(((((15807704_Deinococcus_radiodurans_R1:0.205331,94984451_Deinococcus_geothermalis_DSM_11300:0.123571)0.918000:0.177546,94972138_Deinococcus_geothermalis_DSM_11300:0.068502)0.823000:0.078082,(114570231_Maricaulis_maris_MCS10:0.138273,37522805_Gloeobacter_violaceus_PCC_7421:0.217861)0.582000:0.006871)0.807000:0.028267,(108804753_Rubrobacter_xylanophilus_DSM_9941:0.164196,(120603737_Desulfovibrio_vulgaris_subsp._vulga:0.000000,46578697_Desulfovibrio_vulgaris_subsp._vulga:0.000000)0.854000:0.091760)0.886000:0.096617)0.000000:0.000000,((((159185695_Agrobacterium_tumefaciens_str._C58:0.201362,(18309596_Clostridium_perfringens_str._13:0.000000,110800809_Clostridium_perfringens_ATCC_13124:0.000000)0.938000:0.273330)0.914000:0.207481,39936420_Rhodopseudomonas_palustris_CGA009:0.106487)0.856000:0.100121,((148557426_Sphingomonas_wittichii_RW1:0.102991,((15900279_Streptococcus_pneumoniae_TIGR4:0.056535,(157151200_Streptococcus_gordonii_str._Challis:0.000000,125719002_Streptococcus_sanguinis_SK36:0.051748)0.942000:0.185372)0.661000:0.124453,(167627470_Francisella_philomiragia_subsp._phi:0.024658,163942959_Bacillus_weihenstephanensis_KBAB4:0.181719)0.854000:0.151518)0.849000:0.155111)0.765000:0.059660,(((((((28870690_Pseudomonas_syringae_pv._tomato_str:0.000000,(71733467_Pseudomonas_syringae_pv._phaseolico:0.000000,66046530_Pseudomonas_syringae_pv._syringae_B:0.024941)0.438000:0.025030)0.795000:0.025533,(152983943_Pseudomonas_aeruginosa_PA7:0.000000,15597427_Pseudomonas_aeruginosa_PAO1:0.000000)0.789000:0.025129)0.003000:0.000000,((70731559_Pseudomonas_fluorescens_Pf-5:0.029286,146282832_Pseudomonas_stutzeri_A1501:0.025797)0.728000:0.052067,146309302_Pseudomonas_mendocina_ymp:0.000000)0.724000:0.026782)0.953000:0.115047,(16126664_Caulobacter_crescentus_CB15:0.051801,167645504_Caulobacter_sp._K31:0.000000)0.885000:0.078418)0.736000:0.028625,((((15964984_Sinorhizobium_meliloti_1021:0.000000,150396074_Sinorhizobium_medicae_WSM419:0.000000)0.930000:0.109226,((110633507_Mesorhizobium_sp._BNC1:0.050605,(13476961_Mesorhizobium_loti_MAFF303099:0.140405,((163843053_Brucella_suis_ATCC_23445:0.000000,(17987460_Brucella_melitensis_16M:0.000000,148559690_Brucella_ovis_ATCC_25840:0.000000)0.000000:0.000000)0.000000:0.000000,((23501668_Brucella_suis_1330:0.000000,62289732_Brucella_abortus_biovar_1_str._9-94:0.000000)0.000000:0.000000,(82699661_Brucella_melitensis_biovar_Abortus_:0.000000,189023981_Brucella_abortus_S19:0.000000)0.000000:0.000000)0.000000:0.000000)0.535000:0.000000)0.723000:0.026858)0.777000:0.039707,153009836_Ochrobactrum_anthropi_ATCC_49188:0.035908)0.849000:0.053781)0.925000:0.111566,(((((((91977165_Rhodopseudomonas_palustris_BisB5:0.025642,(39935817_Rhodopseudomonas_palustris_CGA009:0.000000,(115524848_Rhodopseudomonas_palustris_BisA53:0.000000,90424180_Rhodopseudomonas_palustris_BisB18:0.000000)0.000000:0.000000)0.529000:0.000000)0.000000:0.000000,86749776_Rhodopseudomonas_palustris_HaA2:0.051528)0.524000:0.025565,((27380085_Bradyrhizobium_japonicum_USDA_110:0.026888,92117987_Nitrobacter_hamburgensis_X14:0.053905)0.000000:0.000000,(146341159_Bradyrhizobium_sp._ORS278:0.000000,(148255956_Bradyrhizobium_sp._BTAi1:0.000000,75675604_Nitrobacter_winogradskyi_Nb-255:0.000000)0.000000:0.000000)0.969000:0.000000)0.000000:0.000000)0.855000:0.078571,163851283_Methylobacterium_extorquens_PA1:0.052396)0.000000:0.000000,170741146_Methylobacterium_sp._4-46:0.000000)0.550000:0.025628,170749119_Methylobacterium_radiotolerans_JCM_:0.000000)0.000000:0.000000,159184679_Agrobacterium_tumefaciens_str._C58:0.148398)0.728000:0.030137)0.001000:0.000000,(86357196_Rhizobium_etli_CFN_42:0.000000,116251427_Rhizobium_leguminosarum_bv._viciae_:0.024825)0.898000:0.075999)0.760000:0.027985)0.808000:0.045299,154252373_Parvibaculum_lavamentivorans_DS-1:0.118038)0.005000:0.000000,((((((115523115_Rhodopseudomonas_palustris_BisA53:0.142344,182678020_Beijerinckia_indica_subsp._indica_A:0.127325)0.791000:0.072230,(146341731_Bradyrhizobium_sp._ORS278:0.196713,92118539_Nitrobacter_hamburgensis_X14:0.000000)0.919000:0.104462)0.700000:0.036565,148252641_Bradyrhizobium_sp._BTAi1:0.326503)0.001000:0.000000,((((163850477_Methylobacterium_extorquens_PA1:0.049212,170749532_Methylobacterium_radiotolerans_JCM_:0.089025)0.796000:0.070561,170740691_Methylobacterium_sp._4-46:0.067027)0.814000:0.056987,182677651_Beijerinckia_indica_subsp._indica_A:0.066999)0.796000:0.041309,(((116253493_Rhizobium_leguminosarum_bv._viciae_:0.052078,86358926_Rhizobium_etli_CFN_42:0.000000)0.980000:0.185016,159184156_Agrobacterium_tumefaciens_str._C58:0.091375)0.699000:0.063033,(86359449_Rhizobium_etli_CFN_42:0.000000,116254137_Rhizobium_leguminosarum_bv._viciae_:0.142777)0.742000:0.049977)0.933000:0.199571)0.857000:0.055060)0.731000:0.028523,(((146339261_Bradyrhizobium_sp._ORS278:0.083012,27377469_Bradyrhizobium_japonicum_USDA_110:0.083999)0.735000:0.035905,146343815_Bradyrhizobium_sp._ORS278:0.159868)0.757000:0.026255,((((87201230_Novosphingobium_aromaticivorans_DSM:0.035390,85375278_Erythrobacter_litoralis_HTCC2594:0.139476)0.976000:0.209808,153004278_Anaeromyxobacter_sp._Fw109-5:0.087632)0.000000:0.000000,16126623_Caulobacter_crescentus_CB15:0.114157)0.513000:0.055741,(((((148555286_Sphingomonas_wittichii_RW1:0.323375,158426040_Azorhizobium_caulinodans_ORS_571:0.000000)0.729000:0.049206,154245894_Xanthobacter_autotrophicus_Py2:0.174207)0.190000:0.031859,169826121_Lysinibacillus_sphaericus_C3-41:0.284231)0.819000:0.116375,162148330_Gluconacetobacter_diazotrophicus_PA:0.079053)0.863000:0.161184,170743097_Methylobacterium_sp._4-46:0.000000)0.913000:0.118541)0.845000:0.063725)0.000000:0.000000)0.772000:0.106536,(((77459041_Pseudomonas_fluorescens_PfO-1:0.121334,77460051_Pseudomonas_fluorescens_PfO-1:0.181539)0.904000:0.164955,27381421_Bradyrhizobium_japonicum_USDA_110:0.132363)0.592000:0.014462,110679002_Roseobacter_denitrificans_OCh_114:0.054548)0.779000:0.095576)0.820000:0.063177)0.807000:0.060627)0.840000:0.099116)0.556000:0.002383,(148259094_Acidiphilium_cryptum_JF-5:0.076723,32474372_Rhodopirellula_baltica_SH_1:0.176728)0.784000:0.069718)0.263000:0.030722)0.838000:0.056702)0.841000:0.087407,(116626328_Solibacter_usitatus_Ellin6076:0.259767,(147677435_Pelotomaculum_thermopropionicum_SI:0.292206,89896068_Desulfitobacterium_hafniense_Y51:0.117651)0.706000:0.047795)0.642000:0.024659)0.159000:0.010318,((((16124421_Caulobacter_crescentus_CB15:0.079432,153005482_Anaeromyxobacter_sp._Fw109-5:0.140430)0.873000:0.092363,170742174_Methylobacterium_sp._4-46:0.236165)0.712000:0.034017,121609999_Verminephrobacter_eiseniae_EF01-2:0.116294)0.920000:0.125755,(145294077_Corynebacterium_glutamicum_R:0.283637,111022706_Rhodococcus_sp._RHA1:0.109148)0.599000:0.063520)0.000000:0.000000)0.733000:0.031393)0.780000:0.028986,(146297559_Caldicellulosiruptor_saccharolyticu:0.371551,(55980611_Thermus_thermophilus_HB8:0.231916,116749619_Syntrophobacter_fumaroxidans_MPOB:0.171982)0.761000:0.098137)0.505000:0.009475)0.000000:0.000000,((34556496_Wolinella_succinogenes_DSM_1740:0.099487,172058573_Exiguobacterium_sibiricum_255-15:0.631279)0.874000:0.233659,152963985_Kineococcus_radiotolerans_SRS30216:0.054863)0.668000:0.047610)0.667000:0.033654,(((108805482_Rubrobacter_xylanophilus_DSM_9941:0.132602,152965016_Kineococcus_radiotolerans_SRS30216:0.116917)0.725000:0.029676,(86740282_Frankia_sp._CcI3:0.055029,158318277_Frankia_sp._EAN1pec:0.082170)0.866000:0.088274)0.888000:0.114910,159900741_Herpetosiphon_aurantiacus_ATCC_2377:0.127553)0.791000:0.080901)0.847000:0.145253,(((((92113834_Chromohalobacter_salexigens_DSM_304:0.225878,(116327935_Leptospira_borgpetersenii_serovar_H:0.000000,116330817_Leptospira_borgpetersenii_serovar_H:0.000000)0.920000:0.149342)0.310000:0.048160,(24214347_Leptospira_interrogans_serovar_Lai_:0.000000,45657985_Leptospira_interrogans_serovar_Cope:0.000000)0.913000:0.127412)0.815000:0.123651,77919120_Pelobacter_carbinolicus_DSM_2380:0.114781)0.876000:0.146682,83592818_Rhodospirillum_rubrum_ATCC_11170:0.177496)0.625000:0.007847,94969618_Acidobacteria_bacterium_Ellin345:0.223392)0.746000:0.041994)0.736000:0.185267,162454966_Sorangium_cellulosum_So_ce_56:0.827588)0.700000:0.058969,116623947_Solibacter_usitatus_Ellin6076:0.000000)0.000000:0.334602,85858241_Syntrophus_aciditrophicus_SB:99.988241)0.000000:0.347017,16264498_Sinorhizobium_meliloti_1021:0.000000,150376716_Sinorhizobium_medicae_WSM419:0.146722);
