# Supplementary material for: Genome-wide phylogenetic analysis of the pathogenic potential of Vibrio furnissii
Source: Front Microbiol. 2014 Aug 21;5:435. doi: 10.3389/fmicb.2014.00435 (PMC4139957; doi:10.3389/fmicb.2014.00435)
Supplement: Supplementary file 1 [file DataSheet1.ZIP › all_vfu_trees/VfuA00099.afa-gb-o.phylip_phyml_tree.txt]

(((((((((((((148555369_Sphingomonas_wittichii_RW1:0.410310,87199306_Novosphingobium_aromaticivorans_DSM:0.425383)0.485000:0.086460,(167646081_Caulobacter_sp._K31:0.204491,(56552818_Zymomonas_mobilis_subsp._mobilis_ZM:0.396938,58039914_Gluconobacter_oxydans_621H:0.302944)0.968000:0.351074)0.836000:0.136149)0.957000:0.236460,(170738673_Methylobacterium_sp._4-46:0.651484,(163851960_Methylobacterium_extorquens_PA1:0.000000,170747380_Methylobacterium_radiotolerans_JCM_:0.274048)0.982000:0.414182)0.740000:0.088859)0.859000:0.131757,(((150395420_Sinorhizobium_medicae_WSM419:0.059661,15964326_Sinorhizobium_meliloti_1021:0.125672)0.966000:0.283396,(161525784_Burkholderia_multivorans_ATCC_17616:0.613934,162148181_Gluconacetobacter_diazotrophicus_PA:0.452913)0.623000:0.153837)0.898000:0.165010,(167627379_Francisella_philomiragia_subsp._phi:0.644014,((((56696634_Silicibacter_pomeroyi_DSS-3:0.138347,99081972_Silicibacter_sp._TM1040:0.074609)0.850000:0.090057,89055909_Jannaschia_sp._CCS1:0.199670)0.918000:0.133767,119384298_Paracoccus_denitrificans_PD1222:0.279710)0.849000:0.111912,159044796_Dinoroseobacter_shibae_DFL_12:0.114975)1.000000:0.609248)0.745000:0.039245)0.774000:0.042844)0.533000:0.000007,120603638_Desulfovibrio_vulgaris_subsp._vulga:0.815109)0.074000:0.123143,(((((53720401_Burkholderia_pseudomallei_K96243:0.000000,(126439773_Burkholderia_pseudomallei_668:0.000000,(76809884_Burkholderia_pseudomallei_1710b:0.000000,(126452213_Burkholderia_pseudomallei_1106a:0.000000,(53725832_Burkholderia_mallei_ATCC_23344:0.000000,(124383897_Burkholderia_mallei_NCTC_10229:0.000000,(121599713_Burkholderia_mallei_SAVP1:0.000000,126447996_Burkholderia_mallei_NCTC_10247:0.000000)0.000000:0.000000)0.000000:0.000000)0.000000:0.000000)0.000000:0.000000)0.000000:0.000000)0.000000:0.000000)0.997000:0.286016,78065344_Burkholderia_sp._383:0.074977)0.881000:0.106476,(83720745_Burkholderia_thailandensis_E264:0.128202,(107021854_Burkholderia_cenocepacia_AU_1054:0.000000,116688802_Burkholderia_cenocepacia_HI2424:0.000000)0.975000:0.138063)0.009000:0.051224)0.556000:0.057342,170732101_Burkholderia_cenocepacia_MC0-3:0.202034)0.924000:0.185097,(163856622_Bordetella_petrii_DSM_12804:0.641496,((33601898_Bordetella_bronchiseptica_RB50:0.000000,33597501_Bordetella_parapertussis_12822:0.000000)0.979000:0.362490,148549119_Pseudomonas_putida_F1:0.503095)0.862000:0.160065)0.827000:0.105609)0.790000:0.093127)0.737000:0.103383,91790764_Polaromonas_sp._JS666:0.946895)0.763000:0.171863,(((33864936_Synechococcus_sp._WH_8102:0.062160,78213730_Synechococcus_sp._CC9605:0.000000)0.971000:0.414852,110635087_Mesorhizobium_sp._BNC1:1.253574)0.661000:0.053833,(94314656_Ralstonia_metallidurans_CH34:0.477699,((110643181_Escherichia_coli_536:0.614822,((119358100_Chlorobium_phaeobacteroides_DSM_266:0.345308,((((121613000_Campylobacter_jejuni_subsp._jejuni_:0.000000,15792731_Campylobacter_jejuni_subsp._jejuni_:0.000000)0.460000:0.000000,157415646_Campylobacter_jejuni_subsp._jejuni_:0.015012)0.000000:0.000000,57238450_Campylobacter_jejuni_RM1221:0.015071)0.372000:0.030819,153951268_Campylobacter_jejuni_subsp._doylei_:0.000000)0.994000:0.333130)0.646000:0.082349,152993297_Sulfurovum_sp._NBC37-1:0.425213)0.549000:0.149019)0.506000:0.054285,((((170680977_Escherichia_coli_SECEC_SMS-3-5:0.000000,91212359_Escherichia_coli_UTI89:0.000000)0.000000:0.000000,(117625251_Escherichia_coli_APEC_O1:0.000000,26249526_Escherichia_coli_CFT073:0.000000)0.000000:0.000000)0.937000:0.174805,156935494_Enterobacter_sakazakii_ATCC_BAA-894:0.215325)0.937000:0.201789,(((126209160_Actinobacillus_pleuropneumoniae_L20:0.000000,165977131_Actinobacillus_pleuropneumoniae_ser:0.000000)0.925000:0.180628,15602637_Pasteurella_multocida_subsp._multoc:0.266587)0.487000:0.173888,((161869101_Neisseria_meningitidis_053442:0.000000,(15676016_Neisseria_meningitidis_MC58:0.000000,121633961_Neisseria_meningitidis_FAM18:0.015283)0.000000:0.000000)0.000000:0.000000,15793213_Neisseria_meningitidis_Z2491:0.000000)0.932000:0.247002)0.952000:0.242091)0.808000:0.104963)0.836000:0.132454)0.855000:0.137108)0.824000:0.124136)0.883000:0.206878,(27381113_Bradyrhizobium_japonicum_USDA_110:1.881620,((124265803_Methylibium_petroleiphilum_PM1:0.987691,121612127_Campylobacter_jejuni_subsp._jejuni_:1.936664)0.834000:0.391008,157145015_Citrobacter_koseri_ATCC_BAA-895:1.092848)0.529000:0.009865)0.326000:0.152513)0.750000:0.134103,((170720585_Pseudomonas_putida_W619:1.381251,78485855_Thiomicrospira_crunogena_XCL-2:0.889994)0.579000:0.148462,XX_VfuA00099_:1.080105)0.612000:0.052816)0.992000:0.631228,((53720385_Burkholderia_pseudomallei_K96243:0.000000,(76812248_Burkholderia_pseudomallei_1710b:0.000000,(126453312_Burkholderia_pseudomallei_1106a:0.000000,126439364_Burkholderia_pseudomallei_668:0.000000)0.000000:0.000000)0.000000:0.000000)0.492000:0.000000,83719648_Burkholderia_thailandensis_E264:0.050597)0.901000:0.214067)0.897000:0.214405,78060509_Burkholderia_sp._383:0.000000)0.532000:0.033783,115360918_Burkholderia_ambifaria_AMMD:0.051451,172065187_Burkholderia_ambifaria_MC40-6:0.000000);
