# Supplementary material for: Genome-wide phylogenetic analysis of the pathogenic potential of Vibrio furnissii
Source: Front Microbiol. 2014 Aug 21;5:435. doi: 10.3389/fmicb.2014.00435 (PMC4139957; doi:10.3389/fmicb.2014.00435)
Supplement: Supplementary file 1 [file DataSheet1.ZIP › all_vfu_trees/VfuA00100.afa-gb-o.phylip_phyml_tree.txt]

((((((((((((((((21224356_Streptomyces_coelicolor_A3:0.348783,29833076_Streptomyces_avermitilis_MA-4680:0.158413)0.746000:0.180141,29831309_Streptomyces_avermitilis_MA-4680:0.437705)0.981000:0.372729,(21221050_Streptomyces_coelicolor_A3:0.400568,182435273_Streptomyces_griseus_subsp._griseus:0.371437)0.872000:0.211135)0.441000:0.121591,(72162576_Thermobifida_fusca_YX:0.286371,182438340_Streptomyces_griseus_subsp._griseus:0.350437)0.981000:0.330584)0.672000:0.065207,((((((33594068_Bordetella_pertussis_Tohama_I:0.000000,(33599868_Bordetella_bronchiseptica_RB50:0.000000,33595483_Bordetella_parapertussis_12822:0.000000)0.000000:0.000000)0.993000:0.212285,187477023_Bordetella_avium_197N:0.107606)0.830000:0.190014,163858345_Bordetella_petrii_DSM_12804:0.142048)0.987000:0.512045,(16264502_Sinorhizobium_meliloti_1021:0.039775,150376720_Sinorhizobium_medicae_WSM419:0.039773)0.992000:0.425689)0.792000:0.114820,(94311653_Ralstonia_metallidurans_CH34:0.549147,34556505_Wolinella_succinogenes_DSM_1740:0.574007)0.607000:0.140460)0.917000:0.183092,(58039099_Gluconobacter_oxydans_621H:0.590738,94972121_Deinococcus_geothermalis_DSM_11300:0.652657)0.473000:0.127291)0.792000:0.080116)0.056000:0.014946,((29828853_Streptomyces_avermitilis_MA-4680:0.388633,73661847_Staphylococcus_saprophyticus_subsp.:0.899633)0.469000:0.233405,169633840_Acinetobacter_baumannii:1.075145)0.346000:0.068342)0.907000:0.155740,(29345463_Bacteroides_thetaiotaomicron_VPI-54:0.385674,29348275_Bacteroides_thetaiotaomicron_VPI-54:0.289796)0.868000:0.114596)0.832000:0.076618,((153952426_Campylobacter_jejuni_subsp._doylei_:0.443947,32266480_Helicobacter_hepaticus_ATCC_51449:0.325106)0.953000:0.285411,(150006457_Bacteroides_vulgatus_ATCC_8482:0.346988,(((29346590_Bacteroides_thetaiotaomicron_VPI-54:0.203886,((60681537_Bacteroides_fragilis_NCTC_9343:0.286819,53713288_Bacteroides_fragilis_YCH46:0.245420)0.736000:0.069926,150006459_Bacteroides_vulgatus_ATCC_8482:0.417588)0.863000:0.097244)0.846000:0.148936,150019540_Clostridium_beijerinckii_NCIMB_8052:0.733238)0.610000:0.028177,150006456_Bacteroides_vulgatus_ATCC_8482:0.501767)0.800000:0.143695)0.917000:0.188010)0.847000:0.122947)0.367000:0.048933,XX_VfuA00100_:0.562349)0.840000:0.081067,157371129_Serratia_proteamaculans_568:0.655369)0.705000:0.032523,90961965_Lactobacillus_salivarius_UCC118:0.813552)0.280000:0.069237,((146299999_Flavobacterium_johnsoniae_UW101:0.557151,60682074_Bacteroides_fragilis_NCTC_9343:0.509385)0.940000:0.278695,(34540875_Porphyromonas_gingivalis_W83:0.421779,169632094_Acinetobacter_baumannii:0.752929)0.785000:0.138381)0.100000:0.041438)0.886000:0.272090,126640172_Acinetobacter_baumannii_ATCC_17978:0.535986)0.994000:0.661479,148825758_Haemophilus_influenzae_PittEE:0.000000)0.808000:0.011871,68250302_Haemophilus_influenzae_86-028NP:0.011746)0.813000:0.011899,16273585_Haemophilus_influenzae_Rd_KW20:0.000000,148827120_Haemophilus_influenzae_PittGG:0.011873);
