# Supplementary material for: Genome-wide phylogenetic analysis of the pathogenic potential of Vibrio furnissii
Source: Front Microbiol. 2014 Aug 21;5:435. doi: 10.3389/fmicb.2014.00435 (PMC4139957; doi:10.3389/fmicb.2014.00435)
Supplement: Supplementary file 1 [file DataSheet1.ZIP › all_vfu_trees/VfuA00101.afa-gb-o.phylip_phyml_tree.txt]

(((((((((((56964934_Bacillus_clausii_KSM-K16:0.361903,(15616225_Bacillus_halodurans_C-125:0.375232,((85060178_Sodalis_glossinidius_str._morsitans:0.345913,157373066_Serratia_proteamaculans_568:0.096095)0.888000:0.096338,(120596891_Shewanella_sp._W3-18-1:0.585513,92113822_Chromohalobacter_salexigens_DSM_304:0.278353)0.658000:0.065895)0.927000:0.171790)0.618000:0.056515)0.735000:0.033641,71065230_Psychrobacter_arcticus_273-4:0.524185)0.743000:0.062615,94309700_Ralstonia_metallidurans_CH34:0.500784)0.737000:0.036202,((114321479_Alkalilimnicola_ehrlichei_MLHE-1:0.652291,83647372_Hahella_chejuensis_KCTC_2396:0.352113)0.784000:0.165347,121997571_Halorhodospira_halophila_SL1:0.402889)0.813000:0.098365)0.737000:0.030822,(87201081_Novosphingobium_aromaticivorans_DSM:0.326704,91782543_Burkholderia_xenovorans_LB400:0.450396)0.798000:0.087893)0.483000:0.057338,(92113838_Chromohalobacter_salexigens_DSM_304:0.161341,92113839_Chromohalobacter_salexigens_DSM_304:0.145061)0.721000:0.174549)0.040000:0.054963,(((((55376588_Haloarcula_marismortui_ATCC_43049:0.315513,(118581169_Pelobacter_propionicus_DSM_2379:0.382973,55376758_Haloarcula_marismortui_ATCC_43049:0.225643)0.831000:0.106857)0.218000:0.020954,50083381_Acinetobacter_sp._ADP1:0.438112)0.818000:0.091330,158334206_Acaryochloris_marina_MBIC11017:0.366187)0.824000:0.078078,((77165938_Nitrosococcus_oceani_ATCC_19707:0.265184,77919127_Pelobacter_carbinolicus_DSM_2380:0.209776)0.361000:0.045140,(166366898_Microcystis_aeruginosa_NIES-843:0.414913,158337946_Acaryochloris_marina_MBIC11017:0.287618)0.728000:0.129178)0.791000:0.060831)0.843000:0.053963,(114332080_Nitrosomonas_eutropha_C91:0.156828,30250201_Nitrosomonas_europaea_ATCC_19718:0.002684)0.981000:0.172727)0.857000:0.111304)0.845000:0.148134,(((((XX_VfuA00101_:0.350856,(((((((((49485429_Staphylococcus_aureus_subsp._aureus:0.000000,21282248_Staphylococcus_aureus_subsp._aureus:0.000000)0.000000:0.000000,161508804_Staphylococcus_aureus_subsp._aureus:0.000000)0.000000:0.000000,(15926242_Staphylococcus_aureus_subsp._aureus:0.000000,(15923554_Staphylococcus_aureus_subsp._aureus:0.000000,(148267024_Staphylococcus_aureus_subsp._aureus:0.000000,(150393071_Staphylococcus_aureus_subsp._aureus:0.000000,156978893_Staphylococcus_aureus_subsp._aureus:0.000000)0.000000:0.000000)0.000000:0.000000)0.000000:0.000000)0.915000:0.015012)0.000000:0.000000,151220738_Staphylococcus_aureus_subsp._aureus:0.000000)0.000000:0.000000,88194326_Staphylococcus_aureus_subsp._aureus:0.000000)0.000000:0.000000,87161169_Staphylococcus_aureus_subsp._aureus:0.000000)0.000000:0.000000,57651440_Staphylococcus_aureus_subsp._aureus:0.000000)0.475000:0.000000,49482793_Staphylococcus_aureus_subsp._aureus:0.015317)0.958000:0.586151,((49485430_Staphylococcus_aureus_subsp._aureus:0.000000,21282249_Staphylococcus_aureus_subsp._aureus:0.000000)0.805000:0.015088,(((15926243_Staphylococcus_aureus_subsp._aureus:0.000000,15923555_Staphylococcus_aureus_subsp._aureus:0.000000)0.000000:0.000000,148267025_Staphylococcus_aureus_subsp._aureus:0.000000)0.000000:0.000000,(150393072_Staphylococcus_aureus_subsp._aureus:0.000000,156978894_Staphylococcus_aureus_subsp._aureus:0.000000)0.000000:0.000000)0.525000:0.000000)0.841000:0.320808)0.990000:0.737037)0.598000:0.061492,15603003_Pasteurella_multocida_subsp._multoc:0.546634)0.733000:0.056832,15606745_Aquifex_aeolicus_VF5:0.409751)0.801000:0.079607,((160879353_Clostridium_phytofermentans_ISDg:0.329574,125973872_Clostridium_thermocellum_ATCC_27405:0.184160)0.937000:0.360327,(34556505_Wolinella_succinogenes_DSM_1740:0.291852,34540875_Porphyromonas_gingivalis_W83:0.960104)0.845000:0.235350)0.396000:0.150234)0.525000:0.023769,(15669248_Methanocaldococcus_jannaschii_DSM_2:0.458305,15792452_Campylobacter_jejuni_subsp._jejuni_:0.545618)0.895000:0.198774)0.809000:0.262493)0.700000:0.125461,(109897415_Pseudoalteromonas_atlantica_T6c:0.287358,83647373_Hahella_chejuensis_KCTC_2396:0.215500)0.780000:0.195487)0.670000:0.144295,(16264502_Sinorhizobium_meliloti_1021:0.029967,150376720_Sinorhizobium_medicae_WSM419:0.040659)0.966000:0.468609)0.998000:0.749006,33599868_Bordetella_bronchiseptica_RB50:0.000000,33595483_Bordetella_parapertussis_12822:0.000000);
