# Supplementary material for: Genome-wide phylogenetic analysis of the pathogenic potential of Vibrio furnissii
Source: Front Microbiol. 2014 Aug 21;5:435. doi: 10.3389/fmicb.2014.00435 (PMC4139957; doi:10.3389/fmicb.2014.00435)
Supplement: Supplementary file 1 [file DataSheet1.ZIP › all_vfu_trees/VfuA00102.afa-gb-o.phylip_phyml_tree.txt]

(XX_VfuA00102_:0.903044,148265098_Geobacter_uraniireducens_Rf4:0.966798,157158956_Escherichia_coli_E24377A:0.807612);
