# Supplementary material for: Genome-wide phylogenetic analysis of the pathogenic potential of Vibrio furnissii
Source: Front Microbiol. 2014 Aug 21;5:435. doi: 10.3389/fmicb.2014.00435 (PMC4139957; doi:10.3389/fmicb.2014.00435)
Supplement: Supplementary file 1 [file DataSheet1.ZIP › all_vfu_trees/VfuA00103.afa-gb-o.phylip_phyml_tree.txt]

((((((((((((((((((((((((((((((161486464_Shigella_flexneri_2a_str._2457T:0.000000,110806220_Shigella_flexneri_5_str._8401:0.000000)0.000000:0.000000,161485801_Shigella_flexneri_2a_str._301:0.000000)0.000000:0.000000,89109070_Escherichia_coli_W3110:0.000000)0.000000:0.000000,145698288_Escherichia_coli_str._K-12_substr._:0.000000)0.000000:0.000000,157161739_Escherichia_coli_HS:0.000000)0.000000:0.000000,170081871_Escherichia_coli_str._K-12_substr._:0.000000)0.000000:0.000000,117624446_Escherichia_coli_APEC_O1:0.000000)0.000000:0.000000,110642461_Escherichia_coli_536:0.000000)0.000000:0.000000,161486172_Escherichia_coli_CFT073:0.000000)0.000000:0.000000,162138402_Escherichia_coli_UTI89:0.000000)0.877000:0.017495,(170019433_Escherichia_coli_ATCC_8739:0.017257,((157155035_Escherichia_coli_E24377A:0.000000,(161986498_Shigella_sonnei_Ss046:0.000000,(170683278_Escherichia_coli_SECEC_SMS-3-5:0.000000,(161367567_Escherichia_coli_O157_H7_EDL933:0.000000,162139718_Escherichia_coli_O157_H7_str._Sakai:0.000000)0.918000:0.017382)0.000000:0.000000)0.000000:0.000000)0.000000:0.000000,161984905_Shigella_boydii_Sb227:0.000000)0.546000:0.000000)0.003000:0.000000)0.879000:0.060180,((((161353593_Salmonella_typhimurium_LT2:0.000000,62180869_Salmonella_enterica_subsp._enterica:0.000000)0.000000:0.000000,161936248_Salmonella_enterica_subsp._enterica:0.000000)0.926000:0.017809,161612978_Salmonella_enterica_subsp._enterica:0.000000)0.000000:0.000000,(161501931_Salmonella_enterica_subsp._enterica:0.000000,161486811_Salmonella_enterica_subsp._enterica:0.000000)0.855000:0.017595)0.952000:0.103142)0.775000:0.046528,(146311732_Enterobacter_sp._638:0.036375,85059823_Sodalis_glossinidius_str._morsitans:0.018273)0.564000:0.019333)0.778000:0.020321,((((16122642_Yersinia_pestis_CO92:0.000000,(22125810_Yersinia_pestis_KIM:0.000000,((45441999_Yersinia_pestis_biovar_Microtus_str:0.000000,51596654_Yersinia_pseudotuberculosis_IP_3295:0.000000)0.000000:0.000000,((108812038_Yersinia_pestis_Nepal516:0.000000,108807761_Yersinia_pestis_Antiqua:0.000000)0.000000:0.000000,((145598031_Yersinia_pestis_Pestoides_F:0.000000,153948959_Yersinia_pseudotuberculosis_IP_3175:0.000000)0.000000:0.000000,(162420237_Yersinia_pestis_Angola:0.000000,170024070_Yersinia_pseudotuberculosis_YPIII:0.000000)0.000000:0.000000)0.000000:0.000000)0.000000:0.000000)0.000000:0.000000)0.000000:0.000000)0.531000:0.000000,123442453_Yersinia_enterocolitica_subsp._ente:0.035438)0.881000:0.057787,37526551_Photorhabdus_luminescens_subsp._lau:0.036059)0.568000:0.049757,157370394_Serratia_proteamaculans_568:0.036673)0.925000:0.088847)0.494000:0.016807,152972355_Klebsiella_pneumoniae_subsp._pneumo:0.019933)0.955000:0.075948,(70730408_Pseudomonas_fluorescens_Pf-5:0.018205,66045925_Pseudomonas_syringae_pv._syringae_B:0.036906)0.728000:0.016835)0.788000:0.019044,77459066_Pseudomonas_fluorescens_PfO-1:0.000000)0.751000:0.019298,(50122069_Erwinia_carotovora_subsp._atrosepti:0.051329,(117620790_Aeromonas_hydrophila_subsp._hydroph:0.000000,145300196_Aeromonas_salmonicida_subsp._salmon:0.053855)0.855000:0.030165)0.901000:0.066624)0.251000:0.039078,(116051550_Pseudomonas_aeruginosa_UCBPP-PA14:0.000000,(15598748_Pseudomonas_aeruginosa_PAO1:0.000000,152985906_Pseudomonas_aeruginosa_PA7:0.000000)0.000000:0.000000)0.876000:0.064134)0.743000:0.081426,157374065_Shewanella_sediminis_HAW-EB3:0.240701)0.961000:0.249160,(148265715_Geobacter_uraniireducens_Rf4:0.090958,78222106_Geobacter_metallireducens_GS-15:0.000000)0.992000:0.386380)0.827000:0.119002,(((23099871_Oceanobacillus_iheyensis_HTE831:0.576155,150020407_Thermosipho_melanesiensis_BI429:0.090205)0.989000:0.438326,(((120601412_Desulfovibrio_vulgaris_subsp._vulga:0.000000,46581413_Desulfovibrio_vulgaris_subsp._vulga:0.000000)0.914000:0.161415,(15639072_Treponema_pallidum_subsp._pallidum_:0.000000,42526239_Treponema_denticola_ATCC_35405:0.175442)1.000000:0.622171)0.751000:0.058906,((((30023305_Bacillus_cereus_ATCC_14579:0.107530,((169824277_Finegoldia_magna_ATCC_29328:0.237089,110799050_Clostridium_perfringens_ATCC_13124:0.076954)0.463000:0.055362,(150008454_Parabacteroides_distasonis_ATCC_850:0.112835,29346022_Bacteroides_thetaiotaomicron_VPI-54:0.189734)0.729000:0.028079)0.178000:0.057706)0.744000:0.026433,((169833156_Streptococcus_pneumoniae_Hungary19A:0.000000,(15903696_Streptococcus_pneumoniae_R6:0.000000,15901666_Streptococcus_pneumoniae_TIGR4:0.000000)0.000000:0.000000)0.000000:0.000000,(182684782_Streptococcus_pneumoniae_CGSP14:0.000000,116516120_Streptococcus_pneumoniae_D39:0.000000)0.000000:0.000000)0.967000:0.149303)0.852000:0.116514,(53712737_Bacteroides_fragilis_YCH46:0.000000,(60680890_Bacteroides_fragilis_NCTC_9343:0.000000,53715196_Bacteroides_fragilis_YCH46:0.000000)0.000000:0.000000)0.997000:0.508220)0.870000:0.113482,(((28211301_Clostridium_tetani_E88:0.088392,89897032_Desulfitobacterium_hafniense_Y51:0.171503)0.770000:0.023313,(((((148378825_Clostridium_botulinum_A_str._ATCC_3:0.000000,(153931307_Clostridium_botulinum_A_str._ATCC_1:0.000000,(153937040_Clostridium_botulinum_A_str._Hall:0.000000,(170754819_Clostridium_botulinum_B1_str._Okra:0.000000,153939194_Clostridium_botulinum_F_str._Langel:0.000000)0.000000:0.000000)0.000000:0.000000)0.000000:0.000000)0.516000:0.000000,170760289_Clostridium_botulinum_A3_str._Loch_:0.018507)0.983000:0.156446,(187934348_Clostridium_botulinum_B_str._Eklund:0.052239,150018944_Clostridium_beijerinckii_NCIMB_8052:0.058572)0.857000:0.053474)0.638000:0.028237,153953644_Clostridium_kluyveri_DSM_555:0.239147)0.852000:0.055851,15895528_Clostridium_acetobutylicum_ATCC_824:0.121343)0.000000:0.000000)0.702000:0.059688,118444506_Clostridium_novyi_NT:0.103089)0.909000:0.137322)0.932000:0.135193)0.736000:0.030197)0.873000:0.089735,((((((117929145_Acidothermus_cellulolyticus_11B:0.136928,(((86357006_Rhizobium_etli_CFN_42:0.000000,116249606_Rhizobium_leguminosarum_bv._viciae_:0.055686)0.936000:0.083430,171058077_Leptothrix_cholodnii_SP-6:0.033112)0.779000:0.043387,150376939_Sinorhizobium_medicae_WSM419:0.060246)0.960000:0.137042)0.836000:0.044514,((((((((39997072_Geobacter_sulfurreducens_PCA:0.113702,(((170756450_Clostridium_botulinum_B1_str._Okra:0.036369,153938736_Clostridium_botulinum_F_str._Langel:0.017936)0.793000:0.017858,170760347_Clostridium_botulinum_A3_str._Loch_:0.000000)0.840000:0.062974,118443983_Clostridium_novyi_NT:0.107462)0.995000:0.305113)0.707000:0.057042,((((154687555_Bacillus_amyloliquefaciens_FZB42:0.277147,158337949_Acaryochloris_marina_MBIC11017:0.152968)0.357000:0.059099,((125974830_Clostridium_thermocellum_ATCC_27405:0.074780,(42784439_Bacillus_cereus_ATCC_10987:0.000000,(134300879_Desulfotomaculum_reducens_MI-1:0.085506,(162447904_Acholeplasma_laidlawii_PG-8A:0.070515,118498002_Francisella_tularensis_subsp._novic:0.063699)0.279000:0.017672)0.875000:0.043145)0.394000:0.042997)0.361000:0.046738,23100348_Oceanobacillus_iheyensis_HTE831:0.032817)0.890000:0.128806)0.942000:0.174199,(((((((157165569_Campylobacter_concisus_13826:0.058487,154174316_Campylobacter_curvus_525.92:0.029930)0.732000:0.024308,(157415382_Campylobacter_jejuni_subsp._jejuni_:0.000000,(121612710_Campylobacter_jejuni_subsp._jejuni_:0.000000,(15792446_Campylobacter_jejuni_subsp._jejuni_:0.000000,(57238003_Campylobacter_jejuni_RM1221:0.000000,153952136_Campylobacter_jejuni_subsp._doylei_:0.000000)0.000000:0.000000)0.000000:0.000000)0.000000:0.000000)0.970000:0.135784)0.881000:0.073656,118474320_Campylobacter_fetus_subsp._fetus_82:0.153479)0.904000:0.068440,34556494_Wolinella_succinogenes_DSM_1740:0.118398)0.350000:0.032961,152991701_Sulfurovum_sp._NBC37-1:0.166413)0.809000:0.070929,152990991_Nitratiruptor_sp._SB155-2:0.219717)0.871000:0.092266,78355408_Desulfovibrio_desulfuricans_G20:0.216384)0.759000:0.052020)0.987000:0.329289,(83589604_Moorella_thermoacetica_ATCC_39073:0.217382,125975126_Clostridium_thermocellum_ATCC_27405:0.141241)0.522000:0.000912)0.840000:0.078902)0.748000:0.050808,((56421662_Geobacillus_kaustophilus_HTA426:0.117025,148266094_Geobacter_uraniireducens_Rf4:0.129999)0.807000:0.115844,((150006801_Parabacteroides_distasonis_ATCC_850:0.053436,53712724_Bacteroides_fragilis_YCH46:0.065389)0.773000:0.047803,150006524_Bacteroides_vulgatus_ATCC_8482:0.000000)0.973000:0.213012)0.965000:0.248095)0.640000:0.044660,16330643_Synechocystis_sp._PCC_6803:0.170364)0.732000:0.051549,15678362_Methanothermobacter_thermautotrophi:0.197484)0.739000:0.044913,(16125264_Caulobacter_crescentus_CB15:0.112084,(((124267951_Methylibium_petroleiphilum_PM1:0.062231,(134300965_Desulfotomaculum_reducens_MI-1:0.000000,(148259308_Acidiphilium_cryptum_JF-5:0.076891,((117618468_Aeromonas_hydrophila_subsp._hydroph:0.053052,(62289498_Brucella_abortus_biovar_1_str._9-94:0.000000,(82699424_Brucella_melitensis_biovar_Abortus_:0.000000,(189023751_Brucella_abortus_S19:0.000000,(17987697_Brucella_melitensis_16M:0.000000,(23501416_Brucella_suis_1330:0.000000,(161618494_Brucella_canis_ATCC_23365:0.000000,163842801_Brucella_suis_ATCC_23445:0.000000)0.000000:0.000000)0.000000:0.000000)0.000000:0.000000)0.000000:0.000000)0.000000:0.000000)0.934000:0.120616)0.749000:0.033342,(15640274_Vibrio_cholerae_O1_biovar_eltor_str:0.000000,147673420_Vibrio_cholerae_O395:0.000000)0.994000:0.226722)0.153000:0.053726)0.799000:0.078529)0.911000:0.069674)0.871000:0.076370,120434914_Gramella_forsetii_KT0803:0.036230)0.436000:0.035195,88603374_Methanospirillum_hungatei_JF-1:0.098482)0.884000:0.112399)0.887000:0.071979)0.945000:0.130297,((((((((((46578492_Desulfovibrio_vulgaris_subsp._vulga:0.000000,120603924_Desulfovibrio_vulgaris_subsp._vulga:0.000000)0.937000:0.093876,78358736_Desulfovibrio_desulfuricans_G20:0.023000)0.933000:0.127931,150006507_Bacteroides_vulgatus_ATCC_8482:0.150786)0.514000:0.003341,91773568_Methanococcoides_burtonii_DSM_6242:0.155747)0.325000:0.055852,(89900047_Rhodoferax_ferrireducens_T118:0.132264,91794005_Shewanella_denitrificans_OS217:0.064506)0.746000:0.072731)0.844000:0.097758,115526246_Rhodopseudomonas_palustris_BisA53:0.553804)0.894000:0.157721,158318030_Frankia_sp._EAN1pec:0.350780)0.922000:0.241865,((((78189081_Chlorobium_chlorochromatii_CaD3:0.038037,145219732_Prosthecochloris_vibrioformis_DSM_2:0.072121)0.125000:0.028895,21673977_Chlorobium_tepidum_TLS:0.055197)0.991000:0.463872,51245793_Desulfotalea_psychrophila_LSv54:0.306431)0.642000:0.066967,119774777_Shewanella_amazonensis_SB2B:0.319212)0.873000:0.158027)0.911000:0.170224,(161527644_Nitrosopumilus_maritimus_SCM1:0.579790,((((((15644994_Helicobacter_pylori_26695:0.000000,108563453_Helicobacter_pylori_HPAG1:0.016927)0.758000:0.033701,15612080_Helicobacter_pylori_J99:0.000000)0.664000:0.017073,109947112_Helicobacter_acinonychis_str._Sheeb:0.034990)0.958000:0.190580,(32265696_Helicobacter_hepaticus_ATCC_51449:0.199605,34557458_Wolinella_succinogenes_DSM_1740:0.224364)0.415000:0.067823)0.381000:0.082327,(((((((21242710_Xanthomonas_axonopodis_pv._citri_st:0.000000,84624105_Xanthomonas_oryzae_pv._oryzae_MAFF_:0.000000)0.831000:0.017685,78047569_Xanthomonas_campestris_pv._vesicato:0.000000)0.717000:0.056773,((150009376_Parabacteroides_distasonis_ATCC_850:0.063549,29348785_Bacteroides_thetaiotaomicron_VPI-54:0.092335)0.982000:0.237152,120598290_Shewanella_sp._W3-18-1:0.135034)0.760000:0.046884)0.770000:0.037407,148241292_Synechococcus_sp._RCC307:0.062872)0.938000:0.123724,(((170759373_Clostridium_botulinum_A3_str._Loch_:0.000000,148380010_Clostridium_botulinum_A_str._ATCC_3:0.000000)0.000000:0.000000,(153931926_Clostridium_botulinum_A_str._ATCC_1:0.000000,153936615_Clostridium_botulinum_A_str._Hall:0.000000)0.000000:0.000000)0.827000:0.017046,170754936_Clostridium_botulinum_B1_str._Okra:0.000000)0.993000:0.277482)0.703000:0.038851,(78223535_Geobacter_metallireducens_GS-15:0.348016,121592981_Acidovorax_sp._JS42:0.250813)0.792000:0.059385)0.571000:0.075170,(157693974_Bacillus_pumilus_SAFR-032:0.300823,160902402_Petrotoga_mobilis_SJ95:0.131369)0.935000:0.206269)0.982000:0.355099)0.927000:0.248604,(((((158321534_Alkaliphilus_oremlandii_OhILAs:0.088244,125974706_Clostridium_thermocellum_ATCC_27405:0.071416)0.886000:0.081066,((114565798_Syntrophomonas_wolfei_subsp._wolfei:0.178590,(88604321_Methanospirillum_hungatei_JF-1:0.021696,(148643596_Methanobrevibacter_smithii_ATCC_350:0.129877,((167623325_Shewanella_halifaxensis_HAW-EB4:0.208932,70729014_Pseudomonas_fluorescens_Pf-5:0.122660)0.596000:0.048124,170722873_Pseudomonas_putida_W619:0.046012)0.985000:0.245903)0.884000:0.070449)0.866000:0.081019)0.864000:0.075245,169831916_Candidatus_Desulforudis_audaxviator:0.000000)0.848000:0.040376)0.656000:0.043885,((118474203_Campylobacter_fetus_subsp._fetus_82:0.139394,(154174411_Campylobacter_curvus_525.92:0.087259,153951712_Campylobacter_jejuni_subsp._doylei_:0.134691)0.746000:0.051644)0.954000:0.138651,(110639148_Cytophaga_hutchinsonii_ATCC_33406:0.071655,120436373_Gramella_forsetii_KT0803:0.047697)0.984000:0.255927)0.742000:0.037360)0.725000:0.077127,(156740784_Roseiflexus_castenholzii_DSM_13941:0.206847,77918745_Pelobacter_carbinolicus_DSM_2380:0.103228)0.747000:0.068162)0.844000:0.087527,114570508_Maricaulis_maris_MCS10:0.297409)0.753000:0.050201)0.900000:0.144719)0.000000:0.000000)0.750000:0.032973,((91773572_Methanococcoides_burtonii_DSM_6242:0.482926,(134045545_Methanococcus_maripaludis_C5:0.152241,150400859_Methanococcus_aeolicus_Nankai-3:0.002011)0.993000:0.491059)0.726000:0.091816,((((162453059_Sorangium_cellulosum_So_ce_56:0.188079,85858244_Syntrophus_aciditrophicus_SB:0.022884)0.919000:0.132539,121606008_Polaromonas_naphthalenivorans_CJ2:0.190765)0.737000:0.045754,60680290_Bacteroides_fragilis_NCTC_9343:0.341581)0.396000:0.038554,(13475645_Mesorhizobium_loti_MAFF303099:0.000000,163852966_Methylobacterium_extorquens_PA1:0.117750)0.983000:0.205335)0.870000:0.092709)0.811000:0.051010)0.326000:0.065024)0.759000:0.024108,((((161830369_Coxiella_burnetii_RSA_331:0.000000,(154706674_Coxiella_burnetii_Dugway_5J108-111:0.000000,29654158_Coxiella_burnetii_RSA_493:0.000000)0.000000:0.000000)0.799000:0.063046,(116672600_Arthrobacter_sp._FB24:0.105115,119960908_Arthrobacter_aurescens_TC1:0.000000)0.999000:0.296253)0.368000:0.108379,((33594841_Bordetella_parapertussis_12822:0.000000,33599114_Bordetella_bronchiseptica_RB50:0.000000)0.959000:0.148907,114566252_Syntrophomonas_wolfei_subsp._wolfei:0.128216)0.826000:0.069333)0.855000:0.064616,((((((147677450_Pelotomaculum_thermopropionicum_SI:0.043321,(91773551_Methanococcoides_burtonii_DSM_6242:0.140961,27378761_Bradyrhizobium_japonicum_USDA_110:0.232738)0.901000:0.163789)0.837000:0.143430,20807158_Thermoanaerobacter_tengcongensis_MB:0.127301)0.979000:0.338775,((((((171185728_Thermoproteus_neutrophilus_V24Sta:0.035258,119873330_Pyrobaculum_islandicum_DSM_4184:0.016318)0.832000:0.034904,126459026_Pyrobaculum_calidifontis_JCM_11548:0.072637)0.886000:0.071313,145592289_Pyrobaculum_arsenaticum_DSM_13514:0.000000)0.566000:0.035400,18313062_Pyrobaculum_aerophilum_str._IM2:0.000000)0.979000:0.273229,119719028_Thermofilum_pendens_Hrk_5:0.209056)0.224000:0.081198,159041606_Caldivirga_maquilingensis_IC-167:0.254352)0.655000:0.183129)0.792000:0.134143,(((45658046_Leptospira_interrogans_serovar_Cope:0.626867,(((((148657966_Roseiflexus_sp._RS-1:0.037354,156740226_Roseiflexus_castenholzii_DSM_13941:0.000000)0.994000:0.287796,148266286_Geobacter_uraniireducens_Rf4:0.268569)0.305000:0.053818,159037933_Salinispora_arenicola_CNS-205:0.267001)0.861000:0.056792,(83309151_Magnetospirillum_magneticum_AMB-1:0.186595,83592269_Rhodospirillum_rubrum_ATCC_11170:0.300221)0.913000:0.128743)0.881000:0.071654,(((42526934_Treponema_denticola_ATCC_35405:0.168091,((((((53712396_Bacteroides_fragilis_YCH46:0.090851,53714944_Bacteroides_fragilis_YCH46:0.033422)0.920000:0.073369,(156933369_Enterobacter_sakazakii_ATCC_BAA-894:0.188016,91794009_Shewanella_denitrificans_OS217:0.053750)0.786000:0.047592)0.204000:0.027474,167627486_Francisella_philomiragia_subsp._phi:0.126982)0.791000:0.050529,(157415404_Campylobacter_jejuni_subsp._jejuni_:0.080816,32265570_Helicobacter_hepaticus_ATCC_51449:0.165722)0.670000:0.026165)0.955000:0.164429,150017455_Clostridium_beijerinckii_NCIMB_8052:0.077612)0.890000:0.089667,89896061_Desulfitobacterium_hafniense_Y51:0.130215)0.764000:0.053695)0.881000:0.089337,((((78222538_Geobacter_metallireducens_GS-15:0.036080,148265218_Geobacter_uraniireducens_Rf4:0.101167)0.705000:0.041142,(89899500_Rhodoferax_ferrireducens_T118:0.182318,158521303_Desulfococcus_oleovorans_Hxd3:0.141831)0.093000:0.038629)0.340000:0.071481,169831847_Candidatus_Desulforudis_audaxviator:0.188214)0.597000:0.013992,170747621_Methylobacterium_radiotolerans_JCM_:0.116922)0.801000:0.043758)0.921000:0.104702,(((94968110_Acidobacteria_bacterium_Ellin345:0.184621,113476295_Trichodesmium_erythraeum_IMS101:0.344813)0.723000:0.038978,(146342047_Bradyrhizobium_sp._ORS278:0.281952,(85375498_Erythrobacter_litoralis_HTCC2594:0.324670,117925711_Magnetococcus_sp._MC-1:0.292333)0.820000:0.120311)0.889000:0.114478)0.810000:0.063895,117929141_Acidothermus_cellulolyticus_11B:0.318348)0.754000:0.044309)0.905000:0.123784)0.812000:0.068509)0.030000:0.066356,((((((56751442_Synechococcus_elongatus_PCC_6301:0.000000,81298882_Synechococcus_elongatus_PCC_7942:0.000000)0.935000:0.098959,86606903_Synechococcus_sp._JA-3-3Ab:0.175164)0.906000:0.105706,(166365242_Microcystis_aeruginosa_NIES-843:0.104560,((17230504_Nostoc_sp._PCC_7120:0.000000,75907122_Anabaena_variabilis_ATCC_29413:0.000000)0.951000:0.105898,172039499_Cyanothece_sp._ATCC_51142:0.099177)0.868000:0.067927)0.002000:0.000000)0.935000:0.114106,((187935474_Clostridium_botulinum_B_str._Eklund:0.095287,150019690_Clostridium_beijerinckii_NCIMB_8052:0.000000)0.975000:0.141882,170078571_Synechococcus_sp._PCC_7002:0.117013)0.542000:0.044338)0.866000:0.061241,(((((39997360_Geobacter_sulfurreducens_PCA:0.017839,78223554_Geobacter_metallireducens_GS-15:0.000000)0.872000:0.046204,118581428_Pelobacter_propionicus_DSM_2379:0.162887)0.879000:0.061959,77918861_Pelobacter_carbinolicus_DSM_2380:0.189122)0.000000:0.000000,((152991058_Nitratiruptor_sp._SB155-2:0.088319,(((((148652057_Psychrobacter_sp._PRwf-1:0.039220,152994857_Marinomonas_sp._MWYL1:0.037969)0.693000:0.029160,37528612_Photorhabdus_luminescens_subsp._lau:0.068970)0.985000:0.214989,(((54294310_Legionella_pneumophila_str._Lens:0.000000,148358955_Legionella_pneumophila_str._Corby:0.000000)0.000000:0.000000,(52841654_Legionella_pneumophila_subsp._pneum:0.000000,54297334_Legionella_pneumophila_str._Paris:0.000000)0.000000:0.000000)0.901000:0.134041,(29654153_Coxiella_burnetii_RSA_493:0.000000,(161831092_Coxiella_burnetii_RSA_331:0.000000,154706405_Coxiella_burnetii_Dugway_5J108-111:0.000000)0.000000:0.000000)0.987000:0.235797)0.092000:0.063140)0.739000:0.052122,120609646_Acidovorax_avenae_subsp._citrulli_A:0.175642)0.853000:0.085882,(78777100_Sulfurimonas_denitrificans_DSM_1251:0.046688,(154175323_Campylobacter_curvus_525.92:0.036967,((157736915_Arcobacter_butzleri_RM4018:0.018190,152991691_Sulfurovum_sp._NBC37-1:0.089613)0.747000:0.019043,(157164115_Campylobacter_concisus_13826:0.093426,34558462_Wolinella_succinogenes_DSM_1740:0.056106)0.861000:0.066183)0.732000:0.085969)0.947000:0.137232)0.176000:0.056704)0.848000:0.058319)0.595000:0.012780,120434641_Gramella_forsetii_KT0803:0.413072)0.957000:0.188868)0.777000:0.038896,((((((153953643_Clostridium_kluyveri_DSM_555:0.144742,(28211300_Clostridium_tetani_E88:0.006699,(170755620_Clostridium_botulinum_B1_str._Okra:0.000000,(153938215_Clostridium_botulinum_F_str._Langel:0.000000,(148378826_Clostridium_botulinum_A_str._ATCC_3:0.000000,(153932117_Clostridium_botulinum_A_str._ATCC_1:0.000000,(153937789_Clostridium_botulinum_A_str._Hall:0.000000,170759727_Clostridium_botulinum_A3_str._Loch_:0.034819)0.000000:0.000000)0.000000:0.000000)0.000000:0.000000)0.000000:0.000000)0.964000:0.089479)0.050000:0.050791)0.764000:0.033595,118442886_Clostridium_novyi_NT:0.105484)0.768000:0.061315,150017076_Clostridium_beijerinckii_NCIMB_8052:0.040131)1.000000:0.311819,(146296807_Caldicellulosiruptor_saccharolyticu:0.025789,((((82703322_Nitrosospira_multiformis_ATCC_25196:0.267775,162455626_Sorangium_cellulosum_So_ce_56:0.388644)0.754000:0.053768,56421703_Geobacillus_kaustophilus_HTA426:0.263397)0.869000:0.090427,147677449_Pelotomaculum_thermopropionicum_SI:0.100172)0.918000:0.086084,(52079242_Bacillus_licheniformis_ATCC_14580:0.000000,52784607_Bacillus_licheniformis_ATCC_14580:0.000000)0.991000:0.237461)0.712000:0.036521)0.692000:0.027152)0.763000:0.040014,((((158336754_Acaryochloris_marina_MBIC11017:0.113766,22298252_Thermosynechococcus_elongatus_BP-1:0.116400)0.817000:0.047234,46198592_Thermus_thermophilus_HB27:0.069984)0.847000:0.055087,89896081_Desulfitobacterium_hafniense_Y51:0.132074)0.640000:0.010210,20807143_Thermoanaerobacter_tengcongensis_MB:0.056602)0.762000:0.028491)0.838000:0.039646,169824279_Finegoldia_magna_ATCC_29328:0.176636)0.745000:0.022105)0.833000:0.051254)0.753000:0.030036,37521430_Gloeobacter_violaceus_PCC_7421:0.181866)0.745000:0.066645)0.767000:0.068043,(83309226_Magnetospirillum_magneticum_AMB-1:0.323457,(((((118581279_Pelobacter_propionicus_DSM_2379:0.313438,163847194_Chloroflexus_aurantiacus_J-10-fl:0.130225)0.849000:0.093627,(116249603_Rhizobium_leguminosarum_bv._viciae_:0.016936,86357003_Rhizobium_etli_CFN_42:0.024334)0.890000:0.095550)0.139000:0.027384,171058082_Leptothrix_cholodnii_SP-6:0.141147)0.848000:0.103865,116619424_Solibacter_usitatus_Ellin6076:0.115268)0.752000:0.053737,92118514_Nitrobacter_hamburgensis_X14:0.202664)0.781000:0.070661)0.414000:0.068532)0.965000:0.178678)0.819000:0.063652,170290775_Candidatus_Korarchaeum_cryptofilum_:0.300313)0.740000:0.030242,((((15679199_Methanothermobacter_thermautotrophi:0.211463,20093596_Methanopyrus_kandleri_AV19:0.121145)0.886000:0.112732,(((84489111_Methanosphaera_stadtmanae_DSM_3091:0.188181,(((163849312_Chloroflexus_aurantiacus_J-10-fl:0.128077,111021085_Rhodococcus_sp._RHA1:0.438927)0.922000:0.140830,148643090_Methanobrevibacter_smithii_ATCC_350:0.103548)0.723000:0.022339,147919835_uncultured_methanogenic_archaeon_RC:0.164657)0.828000:0.044591)0.711000:0.015039,(((150398960_Methanococcus_vannielii_SB:0.080328,45357914_Methanococcus_maripaludis_S2:0.031602)0.948000:0.114525,(14521367_Pyrococcus_abyssi_GE5:0.040009,(18977139_Pyrococcus_furiosus_DSM_3638:0.023216,124028261_Hyperthermus_butylicus_DSM_5456:0.136830)0.825000:0.053567)0.640000:0.010176)0.968000:0.134180,((73668670_Methanosarcina_barkeri_str._Fusaro:0.047364,21227254_Methanosarcina_mazei_Go1:0.035183)0.656000:0.061191,(91772197_Methanococcoides_burtonii_DSM_6242:0.082059,147676728_Pelotomaculum_thermopropionicum_SI:0.114533)0.401000:0.033028)0.899000:0.076097)0.615000:0.012759)0.914000:0.088157,((((119963704_Arthrobacter_aurescens_TC1:0.072732,119718429_Nocardioides_sp._JS614:0.061475)0.916000:0.101778,50841624_Propionibacterium_acnes_KPA171202:0.075125)0.904000:0.142095,(159037308_Salinispora_arenicola_CNS-205:0.000000,145594233_Salinispora_tropica_CNB-440:0.017697)0.971000:0.252109)0.635000:0.072765,161529256_Nitrosopumilus_maritimus_SCM1:0.419650)0.892000:0.138644)0.734000:0.052646)0.558000:0.034280,(126180173_Methanoculleus_marisnigri_JR1:0.270119,(154151375_Candidatus_Methanoregula_boonei_6A8:0.094998,88603389_Methanospirillum_hungatei_JF-1:0.168392)0.567000:0.046681)0.832000:0.086724)0.723000:0.028344,116754756_Methanosaeta_thermophila_PT:0.238798)0.764000:0.038609)0.884000:0.075444)0.832000:0.066904)0.000000:0.000000)0.832000:0.091966,146342051_Bradyrhizobium_sp._ORS278:0.283346)0.869000:0.086539,((((53721461_Burkholderia_pseudomallei_K96243:0.000000,126456516_Burkholderia_pseudomallei_1106a:0.000000)0.000000:0.000000,(76819049_Burkholderia_pseudomallei_1710b:0.000000,126444179_Burkholderia_pseudomallei_668:0.000000)0.000000:0.000000)0.494000:0.000000,83718011_Burkholderia_thailandensis_E264:0.017903)0.959000:0.285115,116250007_Rhizobium_leguminosarum_bv._viciae_:0.408563)0.952000:0.251103)0.836000:0.081392,(167648885_Caulobacter_sp._K31:0.583613,(147678909_Pelotomaculum_thermopropionicum_SI:0.245782,((116625988_Solibacter_usitatus_Ellin6076:0.179684,77460283_Pseudomonas_fluorescens_PfO-1:0.060051)0.761000:0.053082,(XX_VfuA00103_:0.122824,154175487_Campylobacter_curvus_525.92:0.115432)0.826000:0.060438)0.988000:0.294958)0.018000:0.048879)0.532000:0.148210)0.824000:0.056051,((158522476_Desulfococcus_oleovorans_Hxd3:0.284073,83594078_Rhodospirillum_rubrum_ATCC_11170:0.706935)0.422000:0.040063,((((94313511_Ralstonia_metallidurans_CH34:0.059776,(17546041_Ralstonia_solanacearum_GMI1000:0.028604,(171463214_Polynucleobacter_necessarius_STIR1:0.000000,145588621_Polynucleobacter_sp._QLW-P1DMWA-1:0.035393)0.905000:0.113040)0.409000:0.036554)0.917000:0.102533,70733245_Pseudomonas_fluorescens_Pf-5:0.089990)0.781000:0.045189,((((91783429_Burkholderia_xenovorans_LB400:0.079556,(170733219_Burkholderia_cenocepacia_MC0-3:0.000000,(107028962_Burkholderia_cenocepacia_AU_1054:0.000000,(116689880_Burkholderia_cenocepacia_HI2424:0.000000,78066629_Burkholderia_sp._383:0.000000)0.000000:0.000000)0.872000:0.017804)0.712000:0.016310)0.833000:0.002012,(161524587_Burkholderia_multivorans_ATCC_17616:0.000000,(134295890_Burkholderia_vietnamiensis_G4:0.018221,(172060818_Burkholderia_ambifaria_MC40-6:0.000000,115351848_Burkholderia_ambifaria_AMMD:0.000000)0.541000:0.000000)0.779000:0.018225)0.000000:0.000000)0.884000:0.056192,(53719106_Burkholderia_pseudomallei_K96243:0.000000,(76811662_Burkholderia_pseudomallei_1710b:0.000000,(53723627_Burkholderia_mallei_ATCC_23344:0.000000,(121600810_Burkholderia_mallei_SAVP1:0.000000,(124383514_Burkholderia_mallei_NCTC_10229:0.000000,(126441930_Burkholderia_pseudomallei_668:0.000000,(126452183_Burkholderia_pseudomallei_1106a:0.000000,(126449858_Burkholderia_mallei_NCTC_10247:0.000000,83721174_Burkholderia_thailandensis_E264:0.000000)0.000000:0.000000)0.000000:0.000000)0.000000:0.000000)0.000000:0.000000)0.000000:0.000000)0.000000:0.000000)0.000000:0.000000)0.841000:0.037879)0.696000:0.082046,182413229_Opitutus_terrae_PB90-1:0.051159)0.872000:0.101618)0.823000:0.100735,34496205_Chromobacterium_violaceum_ATCC_1247:0.086164)0.992000:0.310168)0.766000:0.041484)0.774000:0.039912)0.000000:0.000000)0.867000:0.061640,((((154687913_Bacillus_amyloliquefaciens_FZB42:0.091840,16080840_Bacillus_subtilis_subsp._subtilis_s:0.018134)0.914000:0.074680,157694183_Bacillus_pumilus_SAFR-032:0.090809)0.923000:0.156176,(116623948_Solibacter_usitatus_Ellin6076:0.135875,((53803803_Methylococcus_capsulatus_str._Bath:0.150993,158337594_Acaryochloris_marina_MBIC11017:0.036667)0.876000:0.102207,78356178_Desulfovibrio_desulfuricans_G20:0.072424)0.943000:0.197243)0.582000:0.110833)0.658000:0.069767,(15669255_Methanocaldococcus_jannaschii_DSM_2:0.215409,(116327904_Leptospira_borgpetersenii_serovar_H:0.000000,116330787_Leptospira_borgpetersenii_serovar_H:0.000000)0.998000:0.381400)0.591000:0.021579)0.876000:0.111438)0.460000:0.087310,(163943376_Bacillus_weihenstephanensis_KBAB4:0.145193,154687524_Bacillus_amyloliquefaciens_FZB42:0.101769)0.881000:0.097198)0.956000:0.224195,((116329054_Leptospira_borgpetersenii_serovar_H:0.000000,(116330338_Leptospira_borgpetersenii_serovar_H:0.000000,(24216604_Leptospira_interrogans_serovar_Lai_:0.000000,45658941_Leptospira_interrogans_serovar_Cope:0.000000)0.000000:0.000000)0.000000:0.000000)0.914000:0.124049,183219464_Leptospira_biflexa_serovar_Patoc_st:0.080173)0.955000:0.223808)0.374000:0.080161,((((((33594869_Bordetella_parapertussis_12822:0.000000,(33599142_Bordetella_bronchiseptica_RB50:0.000000,33591346_Bordetella_pertussis_Tohama_I:0.000000)0.000000:0.000000)0.836000:0.058247,187476609_Bordetella_avium_197N:0.085552)0.977000:0.159566,(124265800_Methylibium_petroleiphilum_PM1:0.034160,171056990_Leptothrix_cholodnii_SP-6:0.075692)0.861000:0.057989)0.886000:0.065464,163855833_Bordetella_petrii_DSM_12804:0.062206)0.779000:0.047923,(((37528620_Photorhabdus_luminescens_subsp._lau:0.021664,(74315066_Shigella_sonnei_Ss046:0.107702,34499573_Chromobacterium_violaceum_ATCC_1247:0.088699)0.608000:0.052228)0.723000:0.025346,157961240_Shewanella_pealeana_ATCC_700345:0.100833)0.953000:0.196943,77919125_Pelobacter_carbinolicus_DSM_2380:0.111295)0.906000:0.137435)0.741000:0.038775,153004111_Anaeromyxobacter_sp._Fw109-5:0.136622)0.626000:0.019079)0.764000:0.088824,94970327_Acidobacteria_bacterium_Ellin345:0.192854)1.000000:0.759544,34556648_Wolinella_succinogenes_DSM_1740:0.300564)0.727000:0.069066,118474790_Campylobacter_fetus_subsp._fetus_82:0.433615)0.775000:0.064967,152990789_Nitratiruptor_sp._SB155-2:0.211204,157737492_Arcobacter_butzleri_RM4018:0.309277);
