# Supplementary material for: Genome-wide phylogenetic analysis of the pathogenic potential of Vibrio furnissii
Source: Front Microbiol. 2014 Aug 21;5:435. doi: 10.3389/fmicb.2014.00435 (PMC4139957; doi:10.3389/fmicb.2014.00435)
Supplement: Supplementary file 1 [file DataSheet1.ZIP › all_vfu_trees/VfuA00104.afa-gb-o.phylip_phyml_tree.txt]

(((((((((((((((((((((((((((((((104779535_Pseudomonas_entomophila_L48:0.088519,170724101_Pseudomonas_putida_W619:0.011655)0.936000:0.061072,((148545536_Pseudomonas_putida_F1:0.007976,26987007_Pseudomonas_putida_KT2440:0.000000)0.819000:0.015515,167031308_Pseudomonas_putida_GB-1:0.008959)0.998000:0.137820)0.967000:0.092504,((((70733809_Pseudomonas_fluorescens_Pf-5:0.047167,77456517_Pseudomonas_fluorescens_PfO-1:0.056105)0.909000:0.038991,((28872505_Pseudomonas_syringae_pv._tomato_str:0.007996,71733249_Pseudomonas_syringae_pv._phaseolico:0.000000)0.778000:0.007818,66048160_Pseudomonas_syringae_pv._syringae_B:0.008095)0.965000:0.064194)0.918000:0.059735,146309305_Pseudomonas_mendocina_ymp:0.101083)0.884000:0.050362,(121607688_Verminephrobacter_eiseniae_EF01-2:0.147595,(56752004_Synechococcus_elongatus_PCC_6301:0.000000,81300907_Synechococcus_elongatus_PCC_7942:0.000000)0.988000:0.108909)0.760000:0.052060)0.266000:0.017167)0.844000:0.027123,((((91782843_Burkholderia_xenovorans_LB400:0.303960,116749695_Syntrophobacter_fumaroxidans_MPOB:0.231266)0.662000:0.058451,(163859123_Bordetella_petrii_DSM_12804:0.203480,(33599164_Bordetella_bronchiseptica_RB50:0.000000,(33594889_Bordetella_parapertussis_12822:0.000000,33591366_Bordetella_pertussis_Tohama_I:0.000000)0.000000:0.000000)0.993000:0.168394)0.923000:0.080881)0.596000:0.006508,(91778373_Burkholderia_xenovorans_LB400:0.079458,91781102_Burkholderia_xenovorans_LB400:0.047643)1.000000:0.272528)0.836000:0.038851,77164293_Nitrosococcus_oceani_ATCC_19707:0.103324)0.823000:0.034536)0.665000:0.023702,((((172036645_Cyanothece_sp._ATCC_51142:0.045485,166362759_Microcystis_aeruginosa_NIES-843:0.182880)0.918000:0.076743,(17231981_Nostoc_sp._PCC_7120:0.042475,75909560_Anabaena_variabilis_ATCC_29413:0.014600)0.999000:0.168475)0.779000:0.045814,77920189_Pelobacter_carbinolicus_DSM_2380:0.114197)0.155000:0.005030,(152987706_Pseudomonas_aeruginosa_PA7:0.017098,(15600357_Pseudomonas_aeruginosa_PAO1:0.000000,116053311_Pseudomonas_aeruginosa_UCBPP-PA14:0.000000)0.806000:0.016521)0.998000:0.137918)0.773000:0.020980)0.949000:0.061848,((((146280479_Pseudomonas_stutzeri_A1501:0.086347,(148549129_Pseudomonas_putida_F1:0.119338,28868292_Pseudomonas_syringae_pv._tomato_str:0.084103)0.841000:0.028155)0.864000:0.026629,91776362_Methylobacillus_flagellatus_KT:0.108099)0.749000:0.034041,(((91789857_Polaromonas_sp._JS666:0.065538,134297304_Burkholderia_vietnamiensis_G4:0.065376)0.002000:0.026610,(114332204_Nitrosomonas_eutropha_C91:0.094225,30248687_Nitrosomonas_europaea_ATCC_19718:0.029965)0.923000:0.061504)0.815000:0.021803,((134094385_Herminiimonas_arsenicoxydans:0.034199,152980058_Janthinobacterium_sp._Marseille:0.049688)0.765000:0.014355,118580534_Pelobacter_propionicus_DSM_2379:0.178203)0.774000:0.028097)0.800000:0.016099)0.837000:0.027037,(((74317796_Thiobacillus_denitrificans_ATCC_252:0.178215,120612800_Acidovorax_avenae_subsp._citrulli_A:0.049469)0.750000:0.018253,(56476693_Azoarcus_sp._EbN1:0.058424,(119898165_Azoarcus_sp._BH72:0.140389,(160896725_Delftia_acidovorans_SPH-1:0.127771,171057313_Leptothrix_cholodnii_SP-6:0.194995)0.865000:0.053776)0.912000:0.054766)0.703000:0.004870)0.148000:0.014827,((121606377_Polaromonas_naphthalenivorans_CJ2:0.086931,(121592970_Acidovorax_sp._JS42:0.089214,94311664_Ralstonia_metallidurans_CH34:0.043898)0.762000:0.016267)0.772000:0.017293,82701401_Nitrosospira_multiformis_ATCC_25196:0.210665)0.546000:0.013797)0.982000:0.078021)0.742000:0.009441)0.763000:0.008621,((((((((124025562_Prochlorococcus_marinus_str._NATL1A:0.272605,(((148241181_Synechococcus_sp._RCC307:0.091832,78184213_Synechococcus_sp._CC9902:0.103775)0.708000:0.015952,33865182_Synechococcus_sp._WH_8102:0.091894)0.829000:0.037169,78213549_Synechococcus_sp._CC9605:0.107474)0.957000:0.081930)0.793000:0.027423,(33862386_Prochlorococcus_marinus_str._MIT_93:0.134922,148238439_Synechococcus_sp._WH_7803:0.087038)0.822000:0.042663)0.753000:0.053046,124021807_Prochlorococcus_marinus_str._MIT_93:0.128444)0.805000:0.044028,72383078_Prochlorococcus_marinus_str._NATL2A:0.451833)0.695000:0.039753,(124265818_Methylibium_petroleiphilum_PM1:0.267643,(159896798_Herpetosiphon_aurantiacus_ATCC_2377:0.105597,(156743590_Roseiflexus_castenholzii_DSM_13941:0.060741,148658186_Roseiflexus_sp._RS-1:0.008452)1.000000:0.400315)0.960000:0.201649)0.754000:0.113915)0.834000:0.051209,(120555539_Marinobacter_aquaeolei_VT8:0.298425,187476639_Bordetella_avium_197N:0.344175)0.822000:0.042591)0.863000:0.048630,(86160705_Anaeromyxobacter_dehalogenans_2CP-C:0.157816,34499468_Chromobacterium_violaceum_ATCC_1247:0.202683)0.802000:0.047194)0.908000:0.074149,((((XX_VfuA00104_:0.330478,109898447_Pseudoalteromonas_atlantica_T6c:0.208504)0.758000:0.059451,(171463076_Polynucleobacter_necessarius_STIR1:0.054855,145588444_Polynucleobacter_sp._QLW-P1DMWA-1:0.066550)0.990000:0.153954)0.773000:0.033467,((71065772_Psychrobacter_arcticus_273-4:0.126936,50083371_Acinetobacter_sp._ADP1:0.054995)0.990000:0.191843,(154707208_Coxiella_burnetii_Dugway_5J108-111:0.000000,(29655125_Coxiella_burnetii_RSA_493:0.000000,161830572_Coxiella_burnetii_RSA_331:0.000000)0.000000:0.000000)0.998000:0.248665)0.715000:0.077345)0.897000:0.067568,((170720580_Pseudomonas_putida_W619:0.025317,26988513_Pseudomonas_putida_KT2440:0.059907)0.917000:0.037213,((((146294971_Shewanella_putrefaciens_CN-32:0.189055,((82777434_Shigella_dysenteriae_Sd197:0.097058,(((24113423_Shigella_flexneri_2a_str._301:0.000000,(30063489_Shigella_flexneri_2a_str._2457T:0.000000,110806007_Shigella_flexneri_5_str._8401:0.000000)0.000000:0.000000)0.965000:0.075529,91211322_Escherichia_coli_UTI89:0.124547)0.926000:0.054722,170019636_Escherichia_coli_ATCC_8739:0.351264)0.173000:0.004063)0.769000:0.015167,((((89108858_Escherichia_coli_W3110:0.000000,(16129978_Escherichia_coli_str._K-12_substr._:0.000000,170081668_Escherichia_coli_str._K-12_substr._:0.000000)0.000000:0.000000)1.000000:0.345284,157158061_Escherichia_coli_E24377A:0.016724)0.801000:0.027435,(187731823_Shigella_boydii_CDC_3083-94:0.087452,82543416_Shigella_boydii_Sb227:0.040891)0.763000:0.013709)0.746000:0.009385,117624234_Escherichia_coli_APEC_O1:0.027047)0.884000:0.027056)0.823000:0.031216)0.879000:0.041948,((146293633_Shewanella_putrefaciens_CN-32:0.071185,((161613226_Salmonella_enterica_subsp._enterica:0.000000,(56413002_Salmonella_enterica_subsp._enterica:0.000000,(16761026_Salmonella_enterica_subsp._enterica:0.000000,29141278_Salmonella_enterica_subsp._enterica:0.000000)0.000000:0.000000)0.852000:0.007843)0.388000:0.007895,16765424_Salmonella_typhimurium_LT2:0.000000)0.999000:0.135063)0.195000:0.010509,(120598288_Shewanella_sp._W3-18-1:0.147224,(145298431_Aeromonas_salmonicida_subsp._salmon:0.116362,117620166_Aeromonas_hydrophila_subsp._hydroph:0.172878)0.825000:0.046799)0.530000:0.031830)0.822000:0.020796)0.855000:0.024965,(157161533_Escherichia_coli_HS:0.000000,(152971033_Klebsiella_pneumoniae_subsp._pneumo:0.007892,152971027_Klebsiella_pneumoniae_subsp._pneumo:0.000000)0.473000:0.007991)0.999000:0.138144)0.853000:0.026911,71906878_Dechloromonas_aromatica_RCB:0.218795)0.647000:0.005553)0.718000:0.010978)0.244000:0.027228)0.835000:0.026927)0.733000:0.008115,((((((91782044_Burkholderia_xenovorans_LB400:0.049637,17545404_Ralstonia_solanacearum_GMI1000:0.050557)0.893000:0.052641,113867830_Ralstonia_eutropha_H16:0.101324)0.425000:0.037271,(73540421_Ralstonia_eutropha_JMP134:0.042257,(113868861_Ralstonia_eutropha_H16:0.141637,22297999_Thermosynechococcus_elongatus_BP-1:0.282857)0.901000:0.088419)0.699000:0.028080)0.790000:0.047203,89901454_Rhodoferax_ferrireducens_T118:0.117564)0.820000:0.038283,(((107021949_Burkholderia_cenocepacia_AU_1054:0.000000,(116688896_Burkholderia_cenocepacia_HI2424:0.000000,170732197_Burkholderia_cenocepacia_MC0-3:0.000000)0.000000:0.000000)0.962000:0.039723,((172059823_Burkholderia_ambifaria_MC40-6:0.016868,115350807_Burkholderia_ambifaria_AMMD:0.060801)0.805000:0.017299,((78065445_Burkholderia_sp._383:0.003728,134294919_Burkholderia_vietnamiensis_G4:0.012873)0.997000:0.068643,161525767_Burkholderia_multivorans_ATCC_17616:0.000000)0.759000:0.008325)0.732000:0.011178)0.954000:0.051806,((((53720294_Burkholderia_pseudomallei_K96243:0.000000,124385294_Burkholderia_mallei_NCTC_10229:0.000000)0.000000:0.000000,((121600544_Burkholderia_mallei_SAVP1:0.000000,(126440874_Burkholderia_pseudomallei_668:0.000000,126451190_Burkholderia_mallei_NCTC_10247:0.000000)0.000000:0.000000)0.996000:0.000000,126452584_Burkholderia_pseudomallei_1106a:0.000000)0.000000:0.000000)0.000000:0.000000,53725972_Burkholderia_mallei_ATCC_23344:0.000000)0.848000:0.008059,83720588_Burkholderia_thailandensis_E264:0.000000)0.990000:0.085782)0.766000:0.017259)0.911000:0.049802,(113475072_Trichodesmium_erythraeum_IMS101:0.137836,16331184_Synechocystis_sp._PCC_6803:0.194896)0.658000:0.038952)0.827000:0.022984)0.549000:0.026292,(37523271_Gloeobacter_violaceus_PCC_7421:0.057992,37520039_Gloeobacter_violaceus_PCC_7421:0.506888)0.983000:0.242099)0.823000:0.034598,((((157373249_Shewanella_sediminis_HAW-EB3:0.153865,(127514631_Shewanella_loihica_PV-4:0.272451,170726036_Shewanella_woodyi_ATCC_51908:0.177988)0.877000:0.081790)0.915000:0.081948,((((((((121633959_Neisseria_meningitidis_FAM18:0.000000,121633943_Neisseria_meningitidis_FAM18:0.000000)0.513000:0.000000,((15793215_Neisseria_meningitidis_Z2491:0.000000,15793231_Neisseria_meningitidis_Z2491:0.000000)0.526000:0.000000,(161869099_Neisseria_meningitidis_053442:0.000000,161869080_Neisseria_meningitidis_053442:0.000000)0.997000:0.077341)0.995000:0.069779)0.608000:0.007822,15676014_Neisseria_meningitidis_MC58:0.000000)0.921000:0.042855,152978508_Actinobacillus_succinogenes_130Z:0.058147)0.892000:0.050660,157376144_Shewanella_sediminis_HAW-EB3:0.131910)0.790000:0.038972,((((126175090_Shewanella_baltica_OS155:0.035049,91794011_Shewanella_denitrificans_OS217:0.071399)0.901000:0.046428,127512335_Shewanella_loihica_PV-4:0.112837)0.614000:0.004547,167623420_Shewanella_halifaxensis_HAW-EB4:0.092969)0.824000:0.027232,((37678487_Vibrio_vulnificus_YJ016:0.119102,114563991_Shewanella_frigidimarina_NCIMB_400:0.014572)0.852000:0.031294,119947064_Psychromonas_ingrahamii_37:0.078438)0.839000:0.021988)0.399000:0.027356)0.872000:0.047673,117919830_Shewanella_sp._ANA-3:0.107222)0.409000:0.028268,51246075_Desulfotalea_psychrophila_LSv54:0.129789)0.879000:0.067802)0.871000:0.072999,(148360590_Legionella_pneumophila_str._Corby:0.008082,(54293740_Legionella_pneumophila_str._Lens:0.016302,(52840993_Legionella_pneumophila_subsp._pneum:0.000000,54296783_Legionella_pneumophila_str._Paris:0.000000)0.530000:0.000000)0.001000:0.000000)1.000000:0.224205)0.829000:0.054964,(((110833775_Alcanivorax_borkumensis_SK2:0.083640,117925732_Magnetococcus_sp._MC-1:0.558079)0.349000:0.068502,114321467_Alkalilimnicola_ehrlichei_MLHE-1:0.123502)0.796000:0.074200,(((((((114046910_Shewanella_sp._MR-7:0.017057,113969681_Shewanella_sp._MR-4:0.000000)0.745000:0.013977,117919840_Shewanella_sp._ANA-3:0.031849)0.031000:0.012967,24374673_Shewanella_oneidensis_MR-1:0.080978)0.789000:0.023899,120598297_Shewanella_sp._W3-18-1:0.164675)0.398000:0.044018,((160876120_Shewanella_baltica_OS195:0.016659,126175069_Shewanella_baltica_OS155:0.000000)0.758000:0.016609,153001398_Shewanella_baltica_OS185:0.000000)0.851000:0.041619)0.973000:0.156593,(91793899_Shewanella_denitrificans_OS217:0.138569,114563924_Shewanella_frigidimarina_NCIMB_400:0.241098)0.638000:0.070999)0.780000:0.069034,(167623434_Shewanella_halifaxensis_HAW-EB4:0.063309,157961246_Shewanella_pealeana_ATCC_700345:0.082914)0.940000:0.093086)0.982000:0.174172)0.239000:0.037059)0.768000:0.029379)0.891000:0.050271,((108805902_Rubrobacter_xylanophilus_DSM_9941:0.160279,((92116639_Nitrobacter_hamburgensis_X14:0.016563,146343780_Bradyrhizobium_sp._ORS278:0.085049)0.933000:0.045542,75674744_Nitrobacter_winogradskyi_Nb-255:0.000000)1.000000:0.228457)0.000000:0.000000,((((119775372_Shewanella_amazonensis_SB2B:0.229975,158521029_Desulfococcus_oleovorans_Hxd3:0.257709)0.812000:0.106138,83814948_Salinibacter_ruber_DSM_13855:0.417201)0.816000:0.072752,((94972402_Lawsonia_intracellularis_PHE_MN1-00:0.341821,(158333602_Acaryochloris_marina_MBIC11017:0.331490,53804351_Methylococcus_capsulatus_str._Bath:0.212359)0.781000:0.065850)0.613000:0.024894,182415800_Opitutus_terrae_PB90-1:0.243810)0.807000:0.044537)0.831000:0.036343,108759544_Myxococcus_xanthus_DK_1622:0.254922)0.838000:0.041878)0.758000:0.060843)0.910000:0.064078,(((21673145_Chlorobium_tepidum_TLS:0.197215,(((((150004940_Bacteroides_vulgatus_ATCC_8482:0.179266,(((29345874_Bacteroides_thetaiotaomicron_VPI-54:0.049585,(60680555_Bacteroides_fragilis_NCTC_9343:0.041930,(60681053_Bacteroides_fragilis_NCTC_9343:0.009893,53712099_Bacteroides_fragilis_YCH46:0.060132)0.922000:0.039644)0.770000:0.011094)0.338000:0.018016,29346748_Bacteroides_thetaiotaomicron_VPI-54:0.039353)0.784000:0.017714,60682913_Bacteroides_fragilis_NCTC_9343:0.064416)0.393000:0.031014)0.534000:0.016632,150006431_Bacteroides_vulgatus_ATCC_8482:0.046897)0.870000:0.051676,34541218_Porphyromonas_gingivalis_W83:0.157000)0.941000:0.109607,((150008449_Parabacteroides_distasonis_ATCC_850:0.149496,(152993302_Sulfurovum_sp._NBC37-1:0.144504,167627477_Francisella_philomiragia_subsp._phi:0.118257)0.975000:0.156504)0.891000:0.081962,(((150026507_Flavobacterium_psychrophilum_JIP02_:0.201560,120437611_Gramella_forsetii_KT0803:0.396589)0.858000:0.079230,(29346238_Bacteroides_thetaiotaomicron_VPI-54:0.127744,(60681865_Bacteroides_fragilis_NCTC_9343:0.000000,53713585_Bacteroides_fragilis_YCH46:0.000000)0.963000:0.107455)0.849000:0.060914)0.320000:0.071608,((146298097_Flavobacterium_johnsoniae_UW101:0.195576,157736946_Arcobacter_butzleri_RM4018:0.551907)0.462000:0.107021,((20092576_Methanosarcina_acetivorans_C2A:0.062929,(73667779_Methanosarcina_barkeri_str._Fusaro:0.115594,21227268_Methanosarcina_mazei_Go1:0.082178)0.696000:0.018853)0.791000:0.042196,91774154_Methanococcoides_burtonii_DSM_6242:0.113311)0.929000:0.110640)0.318000:0.060029)0.814000:0.085908)0.535000:0.040051)0.944000:0.098375,(((78186305_Pelodictyon_luteolum_DSM_273:0.055047,145219284_Prosthecochloris_vibrioformis_DSM_2:0.093757)0.907000:0.077992,119357790_Chlorobium_phaeobacteroides_DSM_266:0.168463)0.737000:0.036694,78188492_Chlorobium_chlorochromatii_CaD3:0.139359)0.925000:0.081849)0.930000:0.087202)0.817000:0.026230,((((21230098_Xanthomonas_campestris_pv._campestr:0.000000,66769911_Xanthomonas_campestris_pv._campestr:0.000000)0.768000:0.013122,78049263_Xanthomonas_campestris_pv._vesicato:0.069040)0.892000:0.044089,(84622379_Xanthomonas_oryzae_pv._oryzae_MAFF_:0.000000,(58580417_Xanthomonas_oryzae_pv._oryzae_KACC1:0.000000,21244308_Xanthomonas_axonopodis_pv._citri_st:0.000000)0.000000:0.000000)0.963000:0.067374)0.868000:0.052153,(((28198138_Xylella_fastidiosa_Temecula1:0.000000,182680768_Xylella_fastidiosa_M23:0.000000)0.524000:0.000000,170729450_Xylella_fastidiosa_M12:0.017342)0.001000:0.000000,15836862_Xylella_fastidiosa_9a5c:0.008572)0.973000:0.091409)1.000000:0.211404)0.880000:0.039787,(116687025_Burkholderia_cenocepacia_HI2424:0.000000,(170734748_Burkholderia_cenocepacia_MC0-3:0.027836,115358135_Burkholderia_ambifaria_AMMD:0.017348)0.870000:0.017980)1.000000:0.305788)0.875000:0.047183)0.755000:0.026848,(((148643368_Methanobrevibacter_smithii_ATCC_350:0.162951,((((150020961_Thermosipho_melanesiensis_BI429:0.135836,125973881_Clostridium_thermocellum_ATCC_27405:0.296816)0.862000:0.059044,(15679778_Methanothermobacter_thermautotrophi:0.238107,((110800202_Clostridium_perfringens_ATCC_13124:0.000000,110799633_Clostridium_perfringens_ATCC_13124:0.000000)0.536000:0.000000,18309599_Clostridium_perfringens_str._13:0.000000)0.997000:0.199039)0.838000:0.065205)0.814000:0.028198,170755117_Clostridium_botulinum_B1_str._Okra:0.097320)0.796000:0.019458,((((116629771_Lactobacillus_gasseri_ATCC_33323:0.007602,116514775_Lactobacillus_delbrueckii_subsp._bu:0.082567)0.721000:0.008855,42518976_Lactobacillus_johnsonii_NCC_533:0.000000)0.999000:0.210402,160881796_Clostridium_phytofermentans_ISDg:0.229617)0.773000:0.040006,(((150017459_Clostridium_beijerinckii_NCIMB_8052:0.127740,187934909_Clostridium_botulinum_B_str._Eklund:0.264532)0.946000:0.107937,84489349_Methanosphaera_stadtmanae_DSM_3091:0.149129)0.558000:0.001473,(167038025_Thermoanaerobacter_pseudethanolicus:0.068723,15895598_Clostridium_acetobutylicum_ATCC_824:0.114894)0.875000:0.036323)0.797000:0.020636)0.786000:0.019382)0.767000:0.020583)0.968000:0.106861,(((((153001414_Shewanella_baltica_OS185:0.103570,59710775_Vibrio_fischeri_ES114:0.107357)0.008000:0.053102,146312295_Enterobacter_sp._638:0.209470)0.952000:0.109300,83645209_Hahella_chejuensis_KCTC_2396:0.062645)0.969000:0.131496,(50120380_Erwinia_carotovora_subsp._atrosepti:0.097621,152994871_Marinomonas_sp._MWYL1:0.095676)0.894000:0.063311)0.270000:0.029142,93005456_Psychrobacter_cryohalolentis_K5:0.377669)0.728000:0.027403)0.934000:0.087528,(87201249_Novosphingobium_aromaticivorans_DSM:0.166803,((116327946_Leptospira_borgpetersenii_serovar_H:0.000000,116330828_Leptospira_borgpetersenii_serovar_H:0.000000)0.914000:0.051960,(24214359_Leptospira_interrogans_serovar_Lai_:0.000000,45657974_Leptospira_interrogans_serovar_Cope:0.000000)0.478000:0.000000)1.000000:0.267381)0.970000:0.129807)0.294000:0.018829)0.746000:0.051965,116754265_Methanosaeta_thermophila_PT:0.174985)0.926000:0.083106,(134046343_Methanococcus_maripaludis_C5:0.079150,159904979_Methanococcus_maripaludis_C6:0.042583)0.998000:0.151662)0.102000:0.010745,((123966644_Prochlorococcus_marinus_str._MIT_95:0.653685,157413775_Prochlorococcus_marinus_str._MIT_92:0.250143)0.857000:0.177717,(110640208_Cytophaga_hutchinsonii_ATCC_33406:0.215915,157413784_Prochlorococcus_marinus_str._MIT_92:0.419471)0.730000:0.060299)0.912000:0.122800)0.462000:0.027997,28897003_Vibrio_parahaemolyticus_RIMD_221063:0.424714)0.267000:0.031370,(46445758_Candidatus_Protochlamydia_amoebophi:0.618925,((14521384_Pyrococcus_abyssi_GE5:0.031264,14590334_Pyrococcus_horikoshii_OT3:0.065394)0.949000:0.071428,150400816_Methanococcus_aeolicus_Nankai-3:0.101965)0.903000:0.091429)0.242000:0.019245)0.917000:0.079880,((((56965452_Bacillus_clausii_KSM-K16:0.104663,(((30019366_Bacillus_cereus_ATCC_14579:0.050909,163939116_Bacillus_weihenstephanensis_KBAB4:0.024722)0.699000:0.009215,(((52144117_Bacillus_cereus_E33L:0.016094,(30261324_Bacillus_anthracis_str._Ames:0.000000,(49184156_Bacillus_anthracis_str._Sterne:0.000000,(47526494_Bacillus_anthracis_str._Ames_Ancest:0.000000,118476792_Bacillus_thuringiensis_str._Al_Haka:0.000000)0.000000:0.000000)0.000000:0.000000)0.520000:0.000000)0.002000:0.000000,42780410_Bacillus_cereus_ATCC_10987:0.024462)0.439000:0.007995,49477139_Bacillus_thuringiensis_serovar_konk:0.000000)0.674000:0.007593)0.835000:0.093322,152974748_Bacillus_cereus_subsp._cytotoxis_NV:0.135719)0.998000:0.228702)0.890000:0.052015,(16803122_Listeria_monocytogenes_EGD-e:0.128854,((((90962542_Lactobacillus_salivarius_UCC118:0.029521,184154573_Lactobacillus_fermentum_IFO_3956:0.037887)0.914000:0.042324,28377962_Lactobacillus_plantarum_WCFS1:0.083407)0.914000:0.076772,29376701_Enterococcus_faecalis_V583:0.045708)0.928000:0.099405,(116491430_Oenococcus_oeni_PSU-1:0.090386,116495477_Lactobacillus_casei_ATCC_334:0.070560)0.978000:0.145543)0.951000:0.127365)0.881000:0.064564)0.998000:0.208100,(134300868_Desulfotomaculum_reducens_MI-1:0.215163,(150019564_Clostridium_beijerinckii_NCIMB_8052:0.060092,187935603_Clostridium_botulinum_B_str._Eklund:0.012552)0.998000:0.257044)0.399000:0.068856)0.646000:0.006770,169831838_Candidatus_Desulforudis_audaxviator:0.121123)0.867000:0.046368)0.945000:0.075962,(((((((92118532_Nitrobacter_hamburgensis_X14:0.275053,(((((163853094_Methylobacterium_extorquens_PA1:0.000000,163851815_Methylobacterium_extorquens_PA1:0.024056)0.925000:0.096212,170748798_Methylobacterium_radiotolerans_JCM_:0.187432)0.629000:0.100465,170743901_Methylobacterium_sp._4-46:0.183725)0.806000:0.061087,154253743_Parvibaculum_lavamentivorans_DS-1:0.383182)0.435000:0.034487,83310573_Magnetospirillum_magneticum_AMB-1:0.371889)0.763000:0.028748)0.728000:0.018010,((154247475_Xanthobacter_autotrophicus_Py2:0.068232,158423458_Azorhizobium_caulinodans_ORS_571:0.210773)0.928000:0.112303,182680403_Beijerinckia_indica_subsp._indica_A:0.288027)0.908000:0.100005)0.792000:0.032878,((86748688_Rhodopseudomonas_palustris_HaA2:0.064292,91976051_Rhodopseudomonas_palustris_BisB5:0.044909)0.897000:0.064756,39933195_Rhodopseudomonas_palustris_CGA009:0.116631)0.987000:0.136859)0.763000:0.081988,((116251392_Rhizobium_leguminosarum_bv._viciae_:0.017937,86357153_Rhizobium_etli_CFN_42:0.042844)0.998000:0.216162,(154247480_Xanthobacter_autotrophicus_Py2:0.149999,15890372_Agrobacterium_tumefaciens_str._C58:0.122850)0.525000:0.046873)0.915000:0.104616)0.161000:0.061815,(83582768_Rhodospirillum_rubrum_ATCC_11170:0.261923,((((153010045_Ochrobactrum_anthropi_ATCC_49188:0.116613,13476272_Mesorhizobium_loti_MAFF303099:0.152185)0.823000:0.029231,150376943_Sinorhizobium_medicae_WSM419:0.152838)0.171000:0.021230,(16264649_Sinorhizobium_meliloti_1021:0.062540,150376856_Sinorhizobium_medicae_WSM419:0.040773)0.989000:0.133074)0.855000:0.053099,110635095_Mesorhizobium_sp._BNC1:0.172062)0.854000:0.065418)0.885000:0.076162)0.750000:0.026090,(((((114326768_Granulibacter_bethesdensis_CGDNIH1:0.193830,(148259626_Acidiphilium_cryptum_JF-5:0.000000,148260219_Acidiphilium_cryptum_JF-5:0.000000)0.992000:0.154855)0.341000:0.043383,(58039513_Gluconobacter_oxydans_621H:0.159611,162149146_Gluconacetobacter_diazotrophicus_PA:0.135448)0.707000:0.097731)0.939000:0.139069,114571007_Maricaulis_maris_MCS10:0.374339)0.298000:0.054712,(((115345656_Roseobacter_denitrificans_OCh_114:0.125718,(159046643_Dinoroseobacter_shibae_DFL_12:0.039114,(89056335_Jannaschia_sp._CCS1:0.172654,99077996_Silicibacter_sp._TM1040:0.131542)0.302000:0.038190)0.766000:0.028096)0.873000:0.075662,119384854_Paracoccus_denitrificans_PD1222:0.108321)0.458000:0.060289,(125654612_Rhodobacter_sphaeroides_2.4.1:0.000000,126464817_Rhodobacter_sphaeroides_ATCC_17029:0.000000)0.999000:0.244369)0.939000:0.107261)0.759000:0.029152,((90425680_Rhodopseudomonas_palustris_BisB18:0.172594,148556919_Sphingomonas_wittichii_RW1:0.184943)0.850000:0.076458,114799033_Hyphomonas_neptunium_ATCC_15444:0.447048)0.900000:0.091756)0.853000:0.032795)0.903000:0.076617,(148252643_Bradyrhizobium_sp._BTAi1:0.287785,(167648897_Caulobacter_sp._K31:0.092724,16127863_Caulobacter_crescentus_CB15:0.129570)0.970000:0.143779)0.929000:0.089958)0.895000:0.052089)0.800000:0.022483,((((88604302_Methanospirillum_hungatei_JF-1:0.283070,154151293_Candidatus_Methanoregula_boonei_6A8:0.223035)0.907000:0.139173,((((15898723_Sulfolobus_solfataricus_P2:0.095421,15922286_Sulfolobus_tokodaii_str._7:0.065210)0.813000:0.035122,15897733_Sulfolobus_solfataricus_P2:0.053948)1.000000:0.328136,(((((119720615_Thermofilum_pendens_Hrk_5:0.107163,14601228_Aeropyrum_pernix_K1:0.270252)0.299000:0.038017,170290461_Candidatus_Korarchaeum_cryptofilum_:0.112111)0.834000:0.039351,145590610_Pyrobaculum_arsenaticum_DSM_13514:0.152344)0.849000:0.059196,(159042035_Caldivirga_maquilingensis_IC-167:0.130272,171184950_Thermoproteus_neutrophilus_V24Sta:0.049930)0.603000:0.097411)0.785000:0.077163,((13541732_Thermoplasma_volcanium_GSS1:0.350599,(146304599_Metallosphaera_sedula_DSM_5348:0.226677,48477383_Picrophilus_torridus_DSM_9790:0.530020)0.640000:0.047269)0.913000:0.140775,70607435_Sulfolobus_acidocaldarius_DSM_639:0.355070)0.859000:0.142008)0.537000:0.043270)0.972000:0.169226,83309148_Magnetospirillum_magneticum_AMB-1:0.478006)0.752000:0.024742)0.810000:0.041131,(78357970_Desulfovibrio_desulfuricans_G20:0.287254,(46579112_Desulfovibrio_vulgaris_subsp._vulga:0.000000,120603309_Desulfovibrio_vulgaris_subsp._vulga:0.000000)0.991000:0.281685)0.959000:0.179656)0.627000:0.045181,((77918733_Pelobacter_carbinolicus_DSM_2380:0.251201,(118581747_Pelobacter_propionicus_DSM_2379:0.146558,((166363833_Microcystis_aeruginosa_NIES-843:0.213409,125975044_Clostridium_thermocellum_ATCC_27405:0.253894)0.477000:0.096353,158335345_Acaryochloris_marina_MBIC11017:0.286527)0.929000:0.135764)0.562000:0.039894)0.976000:0.257188,(78486027_Thiomicrospira_crunogena_XCL-2:0.195467,123443293_Yersinia_enterocolitica_subsp._ente:0.636868)0.976000:0.277670)0.982000:0.216294)0.781000:0.032721)0.000000:0.000000,(90425693_Rhodopseudomonas_palustris_BisB18:0.574165,((((((120401240_Mycobacterium_vanbaalenii_PYR-1:0.036305,111022708_Rhodococcus_sp._RHA1:0.225227)0.157000:0.025058,118469656_Mycobacterium_smegmatis_str._MC2_15:0.048333)0.989000:0.397860,21218943_Streptomyces_coelicolor_A3:0.292855)0.986000:0.478820,(((148558245_Brucella_ovis_ATCC_25840:0.000000,17989175_Brucella_melitensis_16M:0.025316)0.559000:0.008328,(23500186_Brucella_suis_1330:0.000000,(161620506_Brucella_canis_ATCC_23365:0.000000,163844603_Brucella_suis_ATCC_23445:0.000000)0.000000:0.000000)0.457000:0.000000)0.873000:0.051603,153010710_Ochrobactrum_anthropi_ATCC_49188:0.035110)0.994000:0.351855)0.724000:0.066890,(((148557436_Sphingomonas_wittichii_RW1:0.259772,(146278214_Rhodobacter_sphaeroides_ATCC_17025:0.041712,(77463589_Rhodobacter_sphaeroides_2.4.1:0.000000,126462421_Rhodobacter_sphaeroides_ATCC_17029:0.000000)0.730000:0.020354)0.999000:0.251052)0.880000:0.068808,(163846788_Chloroflexus_aurantiacus_J-10-fl:0.123987,(((((17230322_Nostoc_sp._PCC_7120:0.000000,75907336_Anabaena_variabilis_ATCC_29413:0.000000)0.996000:0.193272,37521774_Gloeobacter_violaceus_PCC_7421:0.134516)0.847000:0.043920,152964540_Kineococcus_radiotolerans_SRS30216:0.228419)0.700000:0.037200,158312645_Frankia_sp._EAN1pec:0.453441)0.885000:0.070679,(21231461_Xanthomonas_campestris_pv._campestr:0.000000,66768485_Xanthomonas_campestris_pv._campestr:0.000000)1.000000:0.325801)0.793000:0.053766)0.799000:0.076854)0.144000:0.043152,(((148380673_Clostridium_botulinum_A_str._ATCC_3:0.000000,(153933465_Clostridium_botulinum_A_str._ATCC_1:0.000000,153936831_Clostridium_botulinum_A_str._Hall:0.000000)0.000000:0.000000)1.000000:0.250974,115526250_Rhodopseudomonas_palustris_BisA53:0.347654)0.000000:0.000000,(116250011_Rhizobium_leguminosarum_bv._viciae_:0.185118,158425101_Azorhizobium_caulinodans_ORS_571:0.189085)0.996000:0.241619)0.741000:0.045276)0.606000:0.057281)0.844000:0.079979,((((((158521972_Desulfococcus_oleovorans_Hxd3:0.305898,16329495_Synechocystis_sp._PCC_6803:0.208505)0.740000:0.016216,109899366_Pseudoalteromonas_atlantica_T6c:0.313098)0.763000:0.026291,(85860475_Syntrophus_aciditrophicus_SB:0.286598,16265004_Sinorhizobium_meliloti_1021:0.241315)0.825000:0.075319)0.994000:0.218324,((123968939_Prochlorococcus_marinus_str._AS9601:0.311086,(56751451_Synechococcus_elongatus_PCC_6301:0.000000,81298869_Synechococcus_elongatus_PCC_7942:0.000000)0.881000:0.107531)0.959000:0.203729,92118278_Nitrobacter_hamburgensis_X14:0.331217)0.863000:0.089679)0.139000:0.015035,148259609_Acidiphilium_cryptum_JF-5:0.266419)0.566000:0.093348,124486242_Methanocorpusculum_labreanum_Z:0.293743)0.949000:0.144171)0.914000:0.118334)0.913000:0.094897)1.000000:0.387692,(172039920_Corynebacterium_urealyticum_DSM_710:0.235412,68536977_Corynebacterium_jeikeium_K411:0.149678)0.991000:0.322548)0.847000:0.085799,(134097320_Saccharopolyspora_erythraea_NRRL_23:0.158186,145594749_Salinispora_tropica_CNB-440:0.357170)0.994000:0.367412)0.803000:0.127889,(111021079_Rhodococcus_sp._RHA1:0.123991,54022170_Nocardia_farcinica_IFM_10152:0.239118)0.950000:0.126573)0.740000:0.024497,169630860_Mycobacterium_abscessus:0.198544)0.886000:0.055884,(118469056_Mycobacterium_smegmatis_str._MC2_15:0.062611,(((41410322_Mycobacterium_avium_subsp._paratube:0.008294,118467223_Mycobacterium_avium_104:0.000000)0.938000:0.053512,(((15610601_Mycobacterium_tuberculosis_H37Rv:0.000000,((121639385_Mycobacterium_bovis_BCG_str._Pasteu:0.000000,148663330_Mycobacterium_tuberculosis_H37Ra:0.000000)0.000000:0.000000,(31794641_Mycobacterium_bovis_AF2122_97:0.000000,15843060_Mycobacterium_tuberculosis_CDC1551:0.000000)0.000000:0.000000)0.000000:0.000000)0.548000:0.000000,148824675_Mycobacterium_tuberculosis_F11:0.007940)0.963000:0.060327,((118616616_Mycobacterium_ulcerans_Agy99:0.008116,183981101_Mycobacterium_marinum_M:0.000000)0.983000:0.078389,15828066_Mycobacterium_leprae_TN:0.131525)0.420000:0.020658)0.913000:0.052073)0.982000:0.097246,(108798038_Mycobacterium_sp._MCS:0.000000,(119867133_Mycobacterium_sp._KMS:0.000000,126433699_Mycobacterium_sp._JLS:0.000000)0.000000:0.000000)0.981000:0.091469)0.837000:0.036249)0.982000:0.167693)0.911000:0.060578,(182439720_Streptomyces_griseus_subsp._griseus:0.340428,(117927776_Acidothermus_cellulolyticus_11B:0.072906,134102850_Saccharopolyspora_erythraea_NRRL_23:0.355149)0.863000:0.049266)0.814000:0.032737)0.507000:0.012772,((86742432_Frankia_sp._CcI3:0.050201,111225335_Frankia_alni_ACN14a:0.015141)0.662000:0.028509,158312833_Frankia_sp._EAN1pec:0.056262)0.995000:0.180796)0.984000:0.136294,50954292_Leifsonia_xyli_subsp._xyli_str._CTC:0.191793)0.983000:0.171908,148272192_Clavibacter_michiganensis_subsp._mi:0.000000,170781065_Clavibacter_michiganensis_subsp._se:0.049524);
