# Supplementary material for: Genome-wide phylogenetic analysis of the pathogenic potential of Vibrio furnissii
Source: Front Microbiol. 2014 Aug 21;5:435. doi: 10.3389/fmicb.2014.00435 (PMC4139957; doi:10.3389/fmicb.2014.00435)
Supplement: Supplementary file 1 [file DataSheet1.ZIP › all_vfu_trees/VfuA00105.afa-gb-o.phylip_phyml_tree.txt]

(((154686636_Bacillus_amyloliquefaciens_FZB42:0.393823,((((((32265589_Helicobacter_hepaticus_ATCC_51449:0.183136,153951487_Campylobacter_jejuni_subsp._doylei_:0.237059)0.958000:0.118927,32265590_Helicobacter_hepaticus_ATCC_51449:0.376521)0.976000:0.175666,XX_VfuA00105_:0.426980)0.665000:0.123671,15614569_Bacillus_halodurans_C-125:1.956573)0.932000:0.166849,109900345_Pseudoalteromonas_atlantica_T6c:0.326782)0.926000:0.109954,(((156743889_Roseiflexus_castenholzii_DSM_13941:0.045989,148655279_Roseiflexus_sp._RS-1:0.028591)0.995000:0.103047,163849297_Chloroflexus_aurantiacus_J-10-fl:0.158365)0.811000:0.080532,167628841_Heliobacterium_modesticaldum_Ice1:0.208829)0.892000:0.092365)0.247000:0.050527)1.000000:0.674888,146279897_Rhodobacter_sphaeroides_ATCC_17025:0.077019)0.981000:0.113253,77465078_Rhodobacter_sphaeroides_2.4.1:0.021089,126464530_Rhodobacter_sphaeroides_ATCC_17029:0.015110);
