# Supplementary material for: Genome-wide phylogenetic analysis of the pathogenic potential of Vibrio furnissii
Source: Front Microbiol. 2014 Aug 21;5:435. doi: 10.3389/fmicb.2014.00435 (PMC4139957; doi:10.3389/fmicb.2014.00435)
Supplement: Supplementary file 1 [file DataSheet1.ZIP › all_vfu_trees/VfuA00106.afa-gb-o.phylip_phyml_tree.txt]

(((((((((((((((((((183221950_Leptospira_biflexa_serovar_Patoc_st:0.206398,83590106_Moorella_thermoacetica_ATCC_39073:0.252707)0.833000:0.080134,((((((90961431_Lactobacillus_salivarius_UCC118:0.000000,(((104773952_Lactobacillus_delbrueckii_subsp._bu:0.000000,116513959_Lactobacillus_delbrueckii_subsp._bu:0.000000)0.987000:0.143245,184154789_Lactobacillus_fermentum_IFO_3956:0.181353)0.725000:0.058241,148544216_Lactobacillus_reuteri_F275:0.150755)0.931000:0.116703)0.951000:0.140231,161508104_Lactobacillus_helveticus_DPC_4571:0.245485)0.522000:0.079378,((((19746706_Streptococcus_pyogenes_MGAS8232:0.000000,50914830_Streptococcus_pyogenes_MGAS10394:0.000000)0.000000:0.000000,((71904141_Streptococcus_pyogenes_MGAS6180:0.000000,71911303_Streptococcus_pyogenes_MGAS5005:0.000000)0.000000:0.000000,(94994945_Streptococcus_pyogenes_MGAS10750:0.000000,139473230_Streptococcus_pyogenes_str._Manfred:0.000000)0.000000:0.000000)0.000000:0.000000)0.000000:0.000000,((15675598_Streptococcus_pyogenes_M1_GAS:0.000000,21911059_Streptococcus_pyogenes_MGAS315:0.000000)0.000000:0.000000,((28895255_Streptococcus_pyogenes_SSI-1:0.000000,94989122_Streptococcus_pyogenes_MGAS9429:0.000000)0.000000:0.000000,(94991067_Streptococcus_pyogenes_MGAS10270:0.000000,94993015_Streptococcus_pyogenes_MGAS2096:0.000000)0.000000:0.000000)0.000000:0.000000)0.000000:0.000000)0.919000:0.042852,(22536531_Streptococcus_agalactiae_2603V_R:0.000000,(25010409_Streptococcus_agalactiae_NEM316:0.000000,76788265_Streptococcus_agalactiae_A909:0.000000)0.000000:0.000000)0.868000:0.031456)0.977000:0.165573)0.894000:0.091308,(((83814928_Salinibacter_ruber_DSM_13855:0.222182,(((85858914_Syntrophus_aciditrophicus_SB:0.331863,(182437039_Streptomyces_griseus_subsp._griseus:0.214130,145595321_Salinispora_tropica_CNB-440:0.166697)0.962000:0.172465)0.787000:0.052653,(156742457_Roseiflexus_castenholzii_DSM_13941:0.222810,163847962_Chloroflexus_aurantiacus_J-10-fl:0.120126)0.969000:0.190612)0.842000:0.088023,((62185101_Chlamydophila_abortus_S26_3:0.000000,89898328_Chlamydophila_felis_Fe_C-56:0.026571)0.970000:0.136757,(71281971_Colwellia_psychrerythraea_34H:0.351858,46447352_Candidatus_Protochlamydia_amoebophi:0.218255)0.632000:0.059033)0.664000:0.059227)0.750000:0.036593)0.264000:0.032735,51246259_Desulfotalea_psychrophila_LSv54:0.275489)0.797000:0.041477,(((((((59712347_Vibrio_fischeri_ES114:0.008690,((15642023_Vibrio_cholerae_O1_biovar_eltor_str:0.000000,147675453_Vibrio_cholerae_O395:0.000000)0.983000:0.057765,(27366281_Vibrio_vulnificus_CMCP6:0.000000,37679459_Vibrio_vulnificus_YJ016:0.000000)0.946000:0.041050)0.557000:0.006276)0.897000:0.024127,156975181_Vibrio_harveyi_ATCC_BAA-1116:0.022072)0.317000:0.015621,109898439_Pseudoalteromonas_atlantica_T6c:0.054468)0.824000:0.036796,(((50120730_Erwinia_carotovora_subsp._atrosepti:0.019302,157370148_Serratia_proteamaculans_568:0.025835)0.188000:0.009838,37526723_Photorhabdus_luminescens_subsp._lau:0.144474)0.780000:0.017106,(((24374314_Shewanella_oneidensis_MR-1:0.000000,(113970731_Shewanella_sp._MR-4:0.000000,(114047958_Shewanella_sp._MR-7:0.000000,117920999_Shewanella_sp._ANA-3:0.000000)0.000000:0.000000)0.000000:0.000000)0.821000:0.009183,((126173948_Shewanella_baltica_OS155:0.000000,(120599244_Shewanella_sp._W3-18-1:0.000000,146292682_Shewanella_putrefaciens_CN-32:0.000000)0.000000:0.000000)0.000000:0.000000,(153000241_Shewanella_baltica_OS185:0.000000,160874874_Shewanella_baltica_OS195:0.000000)0.000000:0.000000)0.523000:0.000000)0.816000:0.039814,(127512532_Shewanella_loihica_PV-4:0.048441,157375759_Shewanella_sediminis_HAW-EB3:0.028020)0.798000:0.035064)0.848000:0.039014)0.590000:0.022661)0.293000:0.015787,(((((21230477_Xanthomonas_campestris_pv._campestr:0.000000,66769529_Xanthomonas_campestris_pv._campestr:0.000000)0.499000:0.000000,((58580504_Xanthomonas_oryzae_pv._oryzae_KACC1:0.000000,84622463_Xanthomonas_oryzae_pv._oryzae_MAFF_:0.000000)0.910000:0.017893,(78046702_Xanthomonas_campestris_pv._vesicato:0.000000,21241882_Xanthomonas_axonopodis_pv._citri_st:0.000000)0.545000:0.000000)0.544000:0.008821)0.968000:0.062869,((((74317567_Thiobacillus_denitrificans_ATCC_252:0.104384,114330488_Nitrosomonas_eutropha_C91:0.103878)0.908000:0.068730,91775858_Methylobacillus_flagellatus_KT:0.060047)0.532000:0.052920,(((((((172060058_Burkholderia_ambifaria_MC40-6:0.000000,115351053_Burkholderia_ambifaria_AMMD:0.000000)0.545000:0.000000,91784718_Burkholderia_xenovorans_LB400:0.009334)0.322000:0.009295,(161525351_Burkholderia_multivorans_ATCC_17616:0.000000,(134295153_Burkholderia_vietnamiensis_G4:0.000000,(78065707_Burkholderia_sp._383:0.000000,(107022199_Burkholderia_cenocepacia_AU_1054:0.000000,(116689145_Burkholderia_cenocepacia_HI2424:0.000000,170732433_Burkholderia_cenocepacia_MC0-3:0.000000)0.000000:0.000000)0.000000:0.000000)0.000000:0.000000)0.000000:0.000000)0.549000:0.000000)0.907000:0.028143,((83720590_Burkholderia_thailandensis_E264:0.000000,(126452101_Burkholderia_pseudomallei_1106a:0.000000,126449654_Burkholderia_mallei_NCTC_10247:0.000000)0.000000:0.000000)0.000000:0.000000,((53725368_Burkholderia_mallei_ATCC_23344:0.000000,53720046_Burkholderia_pseudomallei_K96243:0.000000)0.000000:0.000000,((76808828_Burkholderia_pseudomallei_1710b:0.000000,121600194_Burkholderia_mallei_SAVP1:0.000000)0.000000:0.000000,(124385193_Burkholderia_mallei_NCTC_10229:0.000000,126440892_Burkholderia_pseudomallei_668:0.000000)0.000000:0.000000)0.000000:0.000000)0.000000:0.000000)0.528000:0.000000)0.000000:0.000000,17545771_Ralstonia_solanacearum_GMI1000:0.102787)0.678000:0.025389,(91789497_Polaromonas_sp._JS666:0.048232,89900521_Rhodoferax_ferrireducens_T118:0.028074)0.961000:0.068770)0.904000:0.050244,((134095265_Herminiimonas_arsenicoxydans:0.027552,152981443_Janthinobacterium_sp._Marseille:0.000000)0.971000:0.073588,(119897916_Azoarcus_sp._BH72:0.000000,56478542_Azoarcus_sp._EbN1:0.046534)0.971000:0.052108)0.267000:0.009547)0.940000:0.066837)0.471000:0.014576,(148652269_Psychrobacter_sp._PRwf-1:0.213182,(83644964_Hahella_chejuensis_KCTC_2396:0.185326,(121998023_Halorhodospira_halophila_SL1:0.091419,114320577_Alkalilimnicola_ehrlichei_MLHE-1:0.151245)0.868000:0.050114)0.552000:0.024375)0.802000:0.030677)0.925000:0.042966)0.659000:0.033624,(34498869_Chromobacterium_violaceum_ATCC_1247:0.023298,((121634171_Neisseria_meningitidis_FAM18:0.000000,(161869293_Neisseria_meningitidis_053442:0.000000,15677752_Neisseria_meningitidis_MC58:0.000000)0.000000:0.000000)0.513000:0.000000,15793528_Neisseria_meningitidis_Z2491:0.009100)0.993000:0.122548)0.317000:0.061561)0.666000:0.037100,(118602885_Candidatus_Ruthia_magnifica_str._Cm:0.028295,148244958_Candidatus_Vesicomyosocius_okutanii:0.028949)0.985000:0.093589)0.722000:0.020820)0.131000:0.031425,(56460448_Idiomarina_loihiensis_L2TR:0.115792,(29653837_Coxiella_burnetii_RSA_493:0.000000,(161831350_Coxiella_burnetii_RSA_331:0.000000,154706281_Coxiella_burnetii_Dugway_5J108-111:0.000000)0.000000:0.000000)0.999000:0.320690)0.327000:0.085812)0.692000:0.051694,(33519863_Candidatus_Blochmannia_floridanus:0.101753,32490840_Wigglesworthia_glossinidia_endosymb:0.208440)0.916000:0.110544)0.864000:0.062330)0.874000:0.059853)0.791000:0.059248,(116748813_Syntrophobacter_fumaroxidans_MPOB:0.183318,(((((((39996703_Geobacter_sulfurreducens_PCA:0.018209,148263934_Geobacter_uraniireducens_Rf4:0.077513)0.651000:0.014269,78222811_Geobacter_metallireducens_GS-15:0.042417)0.910000:0.083590,(((120602895_Desulfovibrio_vulgaris_subsp._vulga:0.000000,46579617_Desulfovibrio_vulgaris_subsp._vulga:0.000000)0.899000:0.041795,78357472_Desulfovibrio_desulfuricans_G20:0.086643)0.745000:0.029008,94986605_Lawsonia_intracellularis_PHE_MN1-00:0.141361)0.988000:0.142682)0.561000:0.029426,77919039_Pelobacter_carbinolicus_DSM_2380:0.062747)0.403000:0.023764,118580164_Pelobacter_propionicus_DSM_2379:0.098535)0.903000:0.060123,((153005597_Anaeromyxobacter_sp._Fw109-5:0.000000,86159170_Anaeromyxobacter_dehalogenans_2CP-C:0.039206)0.982000:0.135131,108763318_Myxococcus_xanthus_DK_1622:0.105525)0.963000:0.109038)0.803000:0.035703,((116623040_Solibacter_usitatus_Ellin6076:0.091337,(148548182_Pseudomonas_putida_F1:0.015779,26989502_Pseudomonas_putida_KT2440:0.003249)1.000000:0.459830)0.919000:0.136230,94967296_Acidobacteria_bacterium_Ellin345:0.154483)0.916000:0.100149)0.829000:0.026276)0.793000:0.039539)0.786000:0.032368,((((56964066_Bacillus_clausii_KSM-K16:0.101781,15615054_Bacillus_halodurans_C-125:0.057497)0.881000:0.061263,((57866682_Staphylococcus_epidermidis_RP62A:0.000000,27467824_Staphylococcus_epidermidis_ATCC_122:0.000000)0.507000:0.000000,((((57651799_Staphylococcus_aureus_subsp._aureus:0.000000,(87161805_Staphylococcus_aureus_subsp._aureus:0.000000,88194937_Staphylococcus_aureus_subsp._aureus:0.000000)0.000000:0.000000)0.000000:0.000000,((151221353_Staphylococcus_aureus_subsp._aureus:0.000000,15926814_Staphylococcus_aureus_subsp._aureus:0.000000)0.000000:0.000000,(15924221_Staphylococcus_aureus_subsp._aureus:0.000000,((49483394_Staphylococcus_aureus_subsp._aureus:0.000000,(21282843_Staphylococcus_aureus_subsp._aureus:0.000000,(148267722_Staphylococcus_aureus_subsp._aureus:0.000000,150393780_Staphylococcus_aureus_subsp._aureus:0.000000)0.000000:0.000000)0.000000:0.000000)0.000000:0.000000,(49486070_Staphylococcus_aureus_subsp._aureus:0.000000,(82750835_Staphylococcus_aureus_RF122:0.000000,(156979552_Staphylococcus_aureus_subsp._aureus:0.000000,161509402_Staphylococcus_aureus_subsp._aureus:0.000000)0.000000:0.000000)0.000000:0.000000)0.000000:0.000000)0.000000:0.000000)0.000000:0.000000)0.000000:0.000000)0.496000:0.000000,70726684_Staphylococcus_haemolyticus_JCSC143:0.056156)0.758000:0.017948,73662847_Staphylococcus_saprophyticus_subsp.:0.000000)0.477000:0.008849)0.995000:0.137458)0.502000:0.008893,((((((163941589_Bacillus_weihenstephanensis_KBAB4:0.008921,30021939_Bacillus_cereus_ATCC_14579:0.000000)0.857000:0.008851,42782943_Bacillus_cereus_ATCC_10987:0.000000)0.000000:0.000000,((30263854_Bacillus_anthracis_str._Ames:0.000000,49186701_Bacillus_anthracis_str._Sterne:0.000000)0.000000:0.000000,((49478415_Bacillus_thuringiensis_serovar_konk:0.000000,52141636_Bacillus_cereus_E33L:0.000000)0.000000:0.000000,(47529280_Bacillus_anthracis_str._Ames_Ancest:0.000000,118479073_Bacillus_thuringiensis_str._Al_Haka:0.000000)0.000000:0.000000)0.000000:0.000000)0.842000:0.008846)0.824000:0.017097,152976217_Bacillus_cereus_subsp._cytotoxis_NV:0.009805)0.978000:0.082238,((((46908039_Listeria_monocytogenes_str._4b_F236:0.000000,16803847_Listeria_monocytogenes_EGD-e:0.000000)0.535000:0.000000,16800987_Listeria_innocua_Clip11262:0.009158)0.146000:0.009215,116873242_Listeria_welshimeri_serovar_6b_str.:0.000000)0.977000:0.082469,(((((16078654_Bacillus_subtilis_subsp._subtilis_s:0.026073,154686007_Bacillus_amyloliquefaciens_FZB42:0.000000)0.915000:0.039344,157692271_Bacillus_pumilus_SAFR-032:0.051423)0.337000:0.008718,(52080194_Bacillus_licheniformis_ATCC_14580:0.000000,52785571_Bacillus_licheniformis_ATCC_14580:0.000000)0.984000:0.079248)0.914000:0.034559,169827091_Lysinibacillus_sphaericus_C3-41:0.036103)0.778000:0.021615,23098979_Oceanobacillus_iheyensis_HTE831:0.136007)0.840000:0.040119)0.367000:0.034416)0.619000:0.010324,(56419725_Geobacillus_kaustophilus_HTA426:0.018749,138894711_Geobacillus_thermodenitrificans_NG8:0.000000)0.968000:0.051001)0.908000:0.033467)0.923000:0.059957,(160878675_Clostridium_phytofermentans_ISDg:0.178428,126698778_Clostridium_difficile_630:0.086522)0.590000:0.019653)0.831000:0.031886)0.605000:0.034621)0.544000:0.017899,((150390516_Alkaliphilus_metalliredigens_QYMF:0.025470,15606796_Aquifex_aeolicus_VF5:0.353205)0.930000:0.128208,(((((148241780_Synechococcus_sp._RCC307:0.057118,(((78212167_Synechococcus_sp._CC9605:0.018784,78185311_Synechococcus_sp._CC9902:0.029687)0.626000:0.022557,33866384_Synechococcus_sp._WH_8102:0.029528)0.000000:0.000000,((148240197_Synechococcus_sp._WH_7803:0.048561,113953273_Synechococcus_sp._CC9311:0.032632)0.350000:0.021291,((124022362_Prochlorococcus_marinus_str._MIT_93:0.009723,33863600_Prochlorococcus_marinus_str._MIT_93:0.018444)0.971000:0.048571,159902995_Prochlorococcus_marinus_str._MIT_92:0.068469)0.680000:0.006061)0.925000:0.050322)0.398000:0.028405)0.657000:0.024891,(124025219_Prochlorococcus_marinus_str._NATL1A:0.000000,72383621_Prochlorococcus_marinus_str._NATL2A:0.009019)0.991000:0.119225)0.880000:0.064188,(((56750854_Synechococcus_elongatus_PCC_6301:0.000000,81299495_Synechococcus_elongatus_PCC_7942:0.000000)0.893000:0.067923,37523075_Gloeobacter_violaceus_PCC_7421:0.229284)0.541000:0.043318,(166366131_Microcystis_aeruginosa_NIES-843:0.041967,(((172037326_Cyanothece_sp._ATCC_51142:0.068940,16330206_Synechocystis_sp._PCC_6803:0.038806)0.366000:0.018714,(17229386_Nostoc_sp._PCC_7120:0.027502,113476943_Trichodesmium_erythraeum_IMS101:0.064761)0.778000:0.012828)0.001000:0.000000,22299045_Thermosynechococcus_elongatus_BP-1:0.048453)0.706000:0.006331)0.849000:0.036565)0.642000:0.021337)0.994000:0.133832,((89895406_Desulfitobacterium_hafniense_Y51:0.109052,167630233_Heliobacterium_modesticaldum_Ice1:0.152415)0.421000:0.020048,((((123965751_Prochlorococcus_marinus_str._MIT_95:0.009018,(123968046_Prochlorococcus_marinus_str._AS9601:0.000000,(126695816_Prochlorococcus_marinus_str._MIT_93:0.000000,78778838_Prochlorococcus_marinus_str._MIT_93:0.000000)0.000000:0.000000)0.525000:0.000000)0.030000:0.000000,157412869_Prochlorococcus_marinus_str._MIT_92:0.009007)0.421000:0.018098,33861010_Prochlorococcus_marinus_subsp._past:0.000000)0.889000:0.094060,((116329198_Leptospira_borgpetersenii_serovar_H:0.000000,116330195_Leptospira_borgpetersenii_serovar_H:0.000000)0.000000:0.000000,(24216183_Leptospira_interrogans_serovar_Lai_:0.000000,45656598_Leptospira_interrogans_serovar_Cope:0.000000)0.000000:0.000000)1.000000:0.372081)0.880000:0.129029)0.698000:0.025458)0.421000:0.013342,((((134299918_Desulfotomaculum_reducens_MI-1:0.209951,((15896808_Clostridium_acetobutylicum_ATCC_824:0.066334,(153952759_Clostridium_kluyveri_DSM_555:0.122587,((28209901_Clostridium_tetani_E88:0.109589,118444212_Clostridium_novyi_NT:0.089065)0.403000:0.033419,((((148381538_Clostridium_botulinum_A_str._ATCC_3:0.000000,(153933334_Clostridium_botulinum_A_str._ATCC_1:0.000000,153936263_Clostridium_botulinum_A_str._Hall:0.000000)0.000000:0.000000)0.536000:0.000000,170754596_Clostridium_botulinum_B1_str._Okra:0.009001)0.000000:0.000000,(170759799_Clostridium_botulinum_A3_str._Loch_:0.008969,153939178_Clostridium_botulinum_F_str._Langel:0.000000)0.372000:0.009065)0.991000:0.116151,((18310052_Clostridium_perfringens_str._13:0.008957,(110803752_Clostridium_perfringens_SM101:0.008995,110800799_Clostridium_perfringens_ATCC_13124:0.000000)0.012000:0.000000)0.843000:0.062364,150015957_Clostridium_beijerinckii_NCIMB_8052:0.105809)0.179000:0.020412)0.808000:0.037861)0.751000:0.031274)0.169000:0.013942)0.751000:0.013141,160902496_Petrotoga_mobilis_SJ95:0.270570)0.435000:0.020098)0.771000:0.016822,((167040360_Thermoanaerobacter_sp._X514:0.000000,167037699_Thermoanaerobacter_pseudethanolicus:0.008739)0.925000:0.045861,20807919_Thermoanaerobacter_tengcongensis_MB:0.009023)0.999000:0.133980)0.719000:0.022498,146296617_Caldicellulosiruptor_saccharolyticu:0.148482)0.875000:0.031325,(125973451_Clostridium_thermocellum_ATCC_27405:0.133185,(((78186021_Pelodictyon_luteolum_DSM_273:0.027146,145219014_Prosthecochloris_vibrioformis_DSM_2:0.000000)0.458000:0.017265,78189619_Chlorobium_chlorochromatii_CaD3:0.017803)0.752000:0.012647,119358260_Chlorobium_phaeobacteroides_DSM_266:0.023930)0.976000:0.078412)0.858000:0.040371)0.775000:0.019538)0.672000:0.011265)0.744000:0.019750)0.804000:0.033595,((162447366_Acholeplasma_laidlawii_PG-8A:0.193514,((19703829_Fusobacterium_nucleatum_subsp._nucl:0.150423,(167624665_Shewanella_halifaxensis_HAW-EB4:0.035023,(156977673_Vibrio_harveyi_ATCC_BAA-1116:0.047607,28901159_Vibrio_parahaemolyticus_RIMD_221063:0.000000)1.000000:0.210533)0.897000:0.070384)0.818000:0.053556,160901993_Petrotoga_mobilis_SJ95:0.176516)0.179000:0.026688)0.765000:0.015473,((((148270154_Thermotoga_petrophila_RKU-1:0.000000,15644471_Thermotoga_maritima_MSB8:0.000000)0.999000:0.113015,(154249010_Fervidobacterium_nodosum_Rt17-B1:0.077836,157363931_Thermotoga_lettingae_TMO:0.037985)0.361000:0.008432)0.740000:0.019814,150021701_Thermosipho_melanesiensis_BI429:0.048456)0.000000:0.000000,(((((121605207_Polaromonas_naphthalenivorans_CJ2:0.026923,89902805_Rhodoferax_ferrireducens_T118:0.003887)0.845000:0.029312,171060649_Leptothrix_cholodnii_SP-6:0.041914)0.888000:0.037220,(73542543_Ralstonia_eutropha_JMP134:0.053954,((72384208_Ralstonia_eutropha_JMP134:0.051761,78063941_Burkholderia_sp._383:0.034599)0.770000:0.021767,(171463033_Polynucleobacter_necessarius_STIR1:0.047893,145588402_Polynucleobacter_sp._QLW-P1DMWA-1:0.000000)0.995000:0.132923)0.624000:0.059010)0.380000:0.018484)0.973000:0.119073,((156740129_Roseiflexus_castenholzii_DSM_13941:0.000000,148658628_Roseiflexus_sp._RS-1:0.018510)0.983000:0.116042,163848795_Chloroflexus_aurantiacus_J-10-fl:0.124072)0.842000:0.051441)0.141000:0.036328,15616458_Bacillus_halodurans_C-125:0.307813)0.871000:0.053731)0.247000:0.032120)0.992000:0.128539)0.909000:0.058747,(((154151287_Candidatus_Methanoregula_boonei_6A8:0.202878,88604378_Methanospirillum_hungatei_JF-1:0.210565)0.968000:0.188385,((((120598208_Shewanella_sp._W3-18-1:0.000000,146293718_Shewanella_putrefaciens_CN-32:0.000000)0.990000:0.219468,116620484_Solibacter_usitatus_Ellin6076:0.313150)0.811000:0.106205,((146312162_Enterobacter_sp._638:0.310739,162148774_Gluconacetobacter_diazotrophicus_PA:0.443222)0.869000:0.128465,146312161_Enterobacter_sp._638:0.320746)0.276000:0.094905)0.732000:0.114973,(154686635_Bacillus_amyloliquefaciens_FZB42:0.445847,119386253_Paracoccus_denitrificans_PD1222:0.350505)0.655000:0.135038)0.788000:0.070373)0.911000:0.100439,(((167040441_Thermoanaerobacter_sp._X514:0.000000,(167038570_Thermoanaerobacter_pseudethanolicus:0.009260,20806584_Thermoanaerobacter_tengcongensis_MB:0.009267)0.801000:0.009269)0.917000:0.095649,(126700196_Clostridium_difficile_630:0.128083,169824515_Finegoldia_magna_ATCC_29328:0.418428)0.932000:0.164495)0.346000:0.062326,(((((170756419_Clostridium_botulinum_B1_str._Okra:0.000000,170761049_Clostridium_botulinum_A3_str._Loch_:0.000000)0.554000:0.000000,153940522_Clostridium_botulinum_F_str._Langel:0.008800)0.000000:0.000000,(148378505_Clostridium_botulinum_A_str._ATCC_3:0.000000,(153931633_Clostridium_botulinum_A_str._ATCC_1:0.000000,153934662_Clostridium_botulinum_A_str._Hall:0.000000)0.000000:0.000000)0.830000:0.008752)0.974000:0.097305,28210515_Clostridium_tetani_E88:0.099919)0.852000:0.063119,153953416_Clostridium_kluyveri_DSM_555:0.203198)0.944000:0.135740)0.881000:0.063779)0.697000:0.021825)0.408000:0.018120,(119718516_Nocardioides_sp._JS614:0.201289,25029334_Corynebacterium_efficiens_YS-314:0.087682)0.993000:0.244323)0.738000:0.023289,(((((52081805_Bacillus_licheniformis_ATCC_14580:0.000000,52787191_Bacillus_licheniformis_ATCC_14580:0.000000)0.774000:0.025870,157693723_Bacillus_pumilus_SAFR-032:0.080869)0.996000:0.255855,126465581_Staphylothermus_marinus_F1:0.330997)0.826000:0.080109,((108803380_Rubrobacter_xylanophilus_DSM_9941:0.228311,((31791957_Mycobacterium_bovis_AF2122_97:0.000000,121636693_Mycobacterium_bovis_BCG_str._Pasteu:0.000000)0.000000:0.000000,((15607909_Mycobacterium_tuberculosis_H37Rv:0.000000,15840184_Mycobacterium_tuberculosis_CDC1551:0.000000)0.000000:0.000000,(148660546_Mycobacterium_tuberculosis_H37Ra:0.000000,148821975_Mycobacterium_tuberculosis_F11:0.000000)0.000000:0.000000)0.000000:0.000000)1.000000:0.719457)0.810000:0.141815,78066381_Burkholderia_sp._383:0.443361)0.416000:0.072423)0.143000:0.030111,((78044677_Carboxydothermus_hydrogenoformans_Z:0.149463,(15801033_Escherichia_coli_O157_H7_EDL933:0.000000,15830539_Escherichia_coli_O157_H7_str._Sakai:0.000000)0.999000:0.329050)0.975000:0.193212,159041949_Caldivirga_maquilingensis_IC-167:0.164210)0.773000:0.086578)0.664000:0.068430)0.212000:0.072063,(((((((120611454_Acidovorax_avenae_subsp._citrulli_A:0.028012,121604148_Polaromonas_naphthalenivorans_CJ2:0.078452)0.570000:0.018794,121594402_Acidovorax_sp._JS42:0.018991)0.982000:0.181939,153008513_Ochrobactrum_anthropi_ATCC_49188:0.142274)0.524000:0.095543,114571117_Maricaulis_maris_MCS10:0.290761)0.196000:0.008389,159043807_Dinoroseobacter_shibae_DFL_12:0.364317)0.650000:0.069057,((86360421_Rhizobium_etli_CFN_42:0.029187,116252058_Rhizobium_leguminosarum_bv._viciae_:0.000000)0.995000:0.395477,(56420147_Geobacillus_kaustophilus_HTA426:0.263561,182677613_Beijerinckia_indica_subsp._indica_A:0.271371)0.232000:0.121023)0.736000:0.091676)0.876000:0.081266,157372670_Serratia_proteamaculans_568:0.455533)0.194000:0.052336)0.450000:0.064670,((((170735308_Burkholderia_cenocepacia_MC0-3:0.256997,((91786009_Polaromonas_sp._JS666:0.287597,(170750140_Methylobacterium_radiotolerans_JCM_:0.112626,((27382276_Bradyrhizobium_japonicum_USDA_110:0.053347,(148258101_Bradyrhizobium_sp._BTAi1:0.076728,154246698_Xanthobacter_autotrophicus_Py2:0.089052)0.599000:0.025567)0.237000:0.016192,158423674_Azorhizobium_caulinodans_ORS_571:0.125611)0.158000:0.036541)0.443000:0.048990)0.796000:0.046865,170740068_Methylobacterium_sp._4-46:0.066987)0.992000:0.214103)0.725000:0.036300,((154246631_Xanthobacter_autotrophicus_Py2:0.226862,158426163_Azorhizobium_caulinodans_ORS_571:0.327484)0.842000:0.094330,119714469_Nocardioides_sp._JS614:0.321728)0.829000:0.050887)0.846000:0.054700,(((((46198310_Thermus_thermophilus_HB27:0.000000,55980338_Thermus_thermophilus_HB8:0.000000)0.967000:0.233072,134101479_Saccharopolyspora_erythraea_NRRL_23:0.627253)0.613000:0.100892,154245086_Xanthobacter_autotrophicus_Py2:0.246481)0.746000:0.089190,(170722298_Pseudomonas_putida_W619:0.008651,170721908_Pseudomonas_putida_W619:0.000000)1.000000:0.471947)0.585000:0.009735,((138894561_Geobacillus_thermodenitrificans_NG8:0.196653,11498806_Archaeoglobus_fulgidus_DSM_4304:0.268201)0.895000:0.190326,172064265_Burkholderia_ambifaria_MC40-6:0.361596)0.186000:0.072592)0.920000:0.091019)0.776000:0.041064,171057888_Leptothrix_cholodnii_SP-6:0.296580)0.901000:0.103182)0.530000:0.029656,((167624043_Shewanella_halifaxensis_HAW-EB4:0.009187,157961969_Shewanella_pealeana_ATCC_700345:0.000000)0.946000:0.095047,77359843_Pseudoalteromonas_haloplanktis_TAC1:0.135907)0.973000:0.168701)0.954000:0.171934,((167645335_Caulobacter_sp._K31:0.277360,(((((107023417_Burkholderia_cenocepacia_AU_1054:0.000000,116690499_Burkholderia_cenocepacia_HI2424:0.000000)0.992000:0.094680,(115352579_Burkholderia_ambifaria_AMMD:0.009208,172061441_Burkholderia_ambifaria_MC40-6:0.000000)0.930000:0.051465)0.808000:0.024604,158422939_Azorhizobium_caulinodans_ORS_571:0.106789)0.993000:0.154763,(((123442335_Yersinia_enterocolitica_subsp._ente:0.045216,((21240857_Xanthomonas_axonopodis_pv._citri_st:0.000000,78045616_Xanthomonas_campestris_pv._vesicato:0.000000)0.973000:0.063130,(116253520_Rhizobium_leguminosarum_bv._viciae_:0.000000,(86358950_Rhizobium_etli_CFN_42:0.043931,(153010769_Ochrobactrum_anthropi_ATCC_49188:0.065461,32477005_Rhodopirellula_baltica_SH_1:0.162526)0.909000:0.064597)0.785000:0.013149)1.000000:0.087813)0.630000:0.004810)0.904000:0.054774,(91783115_Burkholderia_xenovorans_LB400:0.084674,94313469_Ralstonia_metallidurans_CH34:0.169516)0.289000:0.040456)0.710000:0.019722,(121606875_Polaromonas_naphthalenivorans_CJ2:0.122989,(91782813_Burkholderia_xenovorans_LB400:0.049757,(152981493_Janthinobacterium_sp._Marseille:0.133552,70733758_Pseudomonas_fluorescens_Pf-5:0.091865)0.795000:0.080234)0.902000:0.075463)0.898000:0.091430)0.320000:0.020209)0.832000:0.067067,(86360875_Rhizobium_etli_CFN_42:0.116282,13471869_Mesorhizobium_loti_MAFF303099:0.138407)0.676000:0.024406)0.990000:0.233995)0.574000:0.055733,150018720_Clostridium_beijerinckii_NCIMB_8052:0.243329)0.916000:0.134999)0.844000:0.109515,(76810032_Burkholderia_pseudomallei_1710b:0.000000,((53718822_Burkholderia_pseudomallei_K96243:0.000000,(124386321_Burkholderia_mallei_NCTC_10229:0.000000,126448158_Burkholderia_mallei_NCTC_10247:0.000000)0.000000:0.000000)0.000000:0.000000,((126439592_Burkholderia_pseudomallei_668:0.000000,126454110_Burkholderia_pseudomallei_1106a:0.000000)0.000000:0.000000,(53725392_Burkholderia_mallei_ATCC_23344:0.000000,121600509_Burkholderia_mallei_SAVP1:0.000000)0.000000:0.000000)0.000000:0.000000)0.806000:0.009928)0.998000:0.409653)0.949000:0.196939,167628842_Heliobacterium_modesticaldum_Ice1:0.204632)0.729000:0.020803,((156743888_Roseiflexus_castenholzii_DSM_13941:0.055830,148655278_Roseiflexus_sp._RS-1:0.018457)0.932000:0.104731,163849296_Chloroflexus_aurantiacus_J-10-fl:0.128838)0.907000:0.096789)0.827000:0.050740,109900344_Pseudoalteromonas_atlantica_T6c:0.386171)0.771000:0.043045,XX_VfuA00106_:0.184069)0.413000:0.072856,(32265591_Helicobacter_hepaticus_ATCC_51449:0.051201,153951125_Campylobacter_jejuni_subsp._doylei_:0.106644)0.979000:0.179288)0.979000:0.152896,146279896_Rhodobacter_sphaeroides_ATCC_17025:0.030299)0.517000:0.000000,77465077_Rhodobacter_sphaeroides_2.4.1:0.000000,126464529_Rhodobacter_sphaeroides_ATCC_17029:0.000000);
