# Supplementary material for: Genome-wide phylogenetic analysis of the pathogenic potential of Vibrio furnissii
Source: Front Microbiol. 2014 Aug 21;5:435. doi: 10.3389/fmicb.2014.00435 (PMC4139957; doi:10.3389/fmicb.2014.00435)
Supplement: Supplementary file 1 [file DataSheet1.ZIP › all_vfu_trees/VfuA00107.afa-gb-o.phylip_phyml_tree.txt]

((((((((32265592_Helicobacter_hepaticus_ATCC_51449:0.279771,153952147_Campylobacter_jejuni_subsp._doylei_:0.067624)0.891000:0.251446,XX_VfuA00107_:0.350217)0.787000:0.153903,109900343_Pseudoalteromonas_atlantica_T6c:0.490089)0.675000:0.113396,167628843_Heliobacterium_modesticaldum_Ice1:0.156625)0.329000:0.073181,(148655277_Roseiflexus_sp._RS-1:0.057661,156743887_Roseiflexus_castenholzii_DSM_13941:0.000001)0.885000:0.123113)0.686000:0.093103,163849295_Chloroflexus_aurantiacus_J-10-fl:0.221872)1.000000:0.664617,146279895_Rhodobacter_sphaeroides_ATCC_17025:0.000002)0.843000:0.025089,77465076_Rhodobacter_sphaeroides_2.4.1:0.000000,126464528_Rhodobacter_sphaeroides_ATCC_17029:0.000000);
