# Supplementary material for: Genome-wide phylogenetic analysis of the pathogenic potential of Vibrio furnissii
Source: Front Microbiol. 2014 Aug 21;5:435. doi: 10.3389/fmicb.2014.00435 (PMC4139957; doi:10.3389/fmicb.2014.00435)
Supplement: Supplementary file 1 [file DataSheet1.ZIP › all_vfu_trees/VfuA00108.afa-gb-o.phylip_phyml_tree.txt]

(((((((((((((((((((((((((((((24112499_Shigella_flexneri_2a_str._301:0.000000,30062627_Shigella_flexneri_2a_str._2457T:0.000000)0.000000:0.000000,(89107939_Escherichia_coli_W3110:0.000000,16129056_Escherichia_coli_str._K-12_substr._:0.000000)0.000000:0.000000)0.000000:0.000000,(82544441_Shigella_boydii_Sb227:0.000000,(91210245_Escherichia_coli_UTI89:0.000000,((117623278_Escherichia_coli_APEC_O1:0.000000,(157160619_Escherichia_coli_HS:0.000000,(157158722_Escherichia_coli_E24377A:0.000000,(170020512_Escherichia_coli_ATCC_8739:0.000000,(170080744_Escherichia_coli_str._K-12_substr._:0.000000,(170681771_Escherichia_coli_SECEC_SMS-3-5:0.000000,(187730650_Shigella_boydii_CDC_3083-94:0.000000,(15801210_Escherichia_coli_O157_H7_EDL933:0.000000,(15830725_Escherichia_coli_O157_H7_str._Sakai:0.000000,82777294_Shigella_dysenteriae_Sd197:0.000000)0.000000:0.000000)0.000000:0.000000)0.000000:0.000000)0.000000:0.000000)0.000000:0.000000)0.000000:0.000000)0.000000:0.000000)0.000000:0.000000)0.000000:0.000000,(110805107_Shigella_flexneri_5_str._8401:0.000000,110641269_Escherichia_coli_536:0.000000)0.000000:0.000000)0.000000:0.000000)0.000000:0.000000)0.000000:0.000000)0.000000:0.000000,74311654_Shigella_sonnei_Ss046:0.000000)0.911000:0.024637,((16764550_Salmonella_typhimurium_LT2:0.000000,(16760071_Salmonella_enterica_subsp._enterica:0.000000,(29142158_Salmonella_enterica_subsp._enterica:0.000000,(56413819_Salmonella_enterica_subsp._enterica:0.000000,(62179713_Salmonella_enterica_subsp._enterica:0.000000,(161614579_Salmonella_enterica_subsp._enterica:0.007968,(161503719_Salmonella_enterica_subsp._arizonae:0.007988,157146209_Citrobacter_koseri_ATCC_BAA-895:0.008039)0.000000:0.000000)0.563000:0.000000)0.000000:0.000000)0.000000:0.000000)0.000000:0.000000)0.000000:0.000000)0.523000:0.000000,(152969645_Klebsiella_pneumoniae_subsp._pneumo:0.002774,146311264_Enterobacter_sp._638:0.029965)0.945000:0.024896)0.767000:0.007782)0.834000:0.025423,(((((((((15642023_Vibrio_cholerae_O1_biovar_eltor_str:0.000000,147675453_Vibrio_cholerae_O395:0.000000)0.991000:0.066592,59712347_Vibrio_fischeri_ES114:0.033733)0.002000:0.000000,(156975181_Vibrio_harveyi_ATCC_BAA-1116:0.000000,28898828_Vibrio_parahaemolyticus_RIMD_221063:0.000000)0.875000:0.016315)0.849000:0.016779,(27366281_Vibrio_vulnificus_CMCP6:0.000000,37679459_Vibrio_vulnificus_YJ016:0.000000)0.869000:0.017339)0.961000:0.042656,54308388_Photobacterium_profundum_SS9:0.024636)0.872000:0.025035,((114562675_Shewanella_frigidimarina_NCIMB_400:0.023390,(((120599244_Shewanella_sp._W3-18-1:0.000000,146292682_Shewanella_putrefaciens_CN-32:0.000000)0.000000:0.000000,(126173948_Shewanella_baltica_OS155:0.000000,(153000241_Shewanella_baltica_OS185:0.000000,160874874_Shewanella_baltica_OS195:0.000000)0.000000:0.000000)0.000000:0.000000)0.000000:0.000000,((91793645_Shewanella_denitrificans_OS217:0.023492,(167623707_Shewanella_halifaxensis_HAW-EB4:0.000000,157962315_Shewanella_pealeana_ATCC_700345:0.016043)0.868000:0.024146)0.029000:0.000000,(24374314_Shewanella_oneidensis_MR-1:0.000000,(113970731_Shewanella_sp._MR-4:0.000000,(114047958_Shewanella_sp._MR-7:0.000000,117920999_Shewanella_sp._ANA-3:0.000000)0.000000:0.000000)0.853000:0.007760)0.835000:0.007875)0.000000:0.000000)0.634000:0.000953)0.744000:0.007221,(119775115_Shewanella_amazonensis_SB2B:0.048879,((170726395_Shewanella_woodyi_ATCC_51908:0.031045,157375759_Shewanella_sediminis_HAW-EB3:0.010240)0.455000:0.010281,127512532_Shewanella_loihica_PV-4:0.024214)0.912000:0.029829)0.000000:0.000000)0.997000:0.075501)0.618000:0.007832,109898439_Pseudoalteromonas_atlantica_T6c:0.123379)0.869000:0.020799,((((16121867_Yersinia_pestis_CO92:0.000000,(22125652_Yersinia_pestis_KIM:0.000000,(45442045_Yersinia_pestis_biovar_Microtus_str:0.000000,(51596793_Yersinia_pseudotuberculosis_IP_3295:0.000000,((108812192_Yersinia_pestis_Nepal516:0.000000,108807921_Yersinia_pestis_Antiqua:0.000000)0.000000:0.000000,(145599130_Yersinia_pestis_Pestoides_F:0.000000,170023927_Yersinia_pseudotuberculosis_YPIII:0.000000)0.000000:0.000000)0.000000:0.000000)0.000000:0.000000)0.000000:0.000000)0.000000:0.000000)0.000000:0.000000,162419516_Yersinia_pestis_Angola:0.000000)0.516000:0.000000,153950292_Yersinia_pseudotuberculosis_IP_3175:0.008107)0.804000:0.015263,123441941_Yersinia_enterocolitica_subsp._ente:0.036613)0.914000:0.031691)0.834000:0.019851,50120730_Erwinia_carotovora_subsp._atrosepti:0.024400)0.551000:0.000009)0.883000:0.024944,117618796_Aeromonas_hydrophila_subsp._hydroph:0.051794)0.738000:0.026125,77360748_Pseudoalteromonas_haloplanktis_TAC1:0.128081)0.000000:0.000016,(94676900_Baumannia_cicadellinicola_str._Hc:0.160434,56460448_Idiomarina_loihiensis_L2TR:0.115911)0.629000:0.044648)0.867000:0.037442,((152979653_Actinobacillus_succinogenes_130Z:0.030646,(15603781_Pasteurella_multocida_subsp._multoc:0.019230,((148827295_Haemophilus_influenzae_PittGG:0.000000,68248763_Haemophilus_influenzae_86-028NP:0.008144)0.246000:0.019347,(113460313_Haemophilus_somnus_129PT:0.000000,170718474_Haemophilus_somnus_2336:0.000000)0.984000:0.067100)0.654000:0.026009)0.853000:0.026423)0.865000:0.022158,(126209446_Actinobacillus_pleuropneumoniae_L20:0.000000,165977436_Actinobacillus_pleuropneumoniae_ser:0.000000)0.987000:0.084779)0.956000:0.071935)0.059000:0.038265,146329068_Dichelobacter_nodosus_VCS1703A:0.334896)0.637000:0.011929,(58580504_Xanthomonas_oryzae_pv._oryzae_KACC1:0.000000,84622463_Xanthomonas_oryzae_pv._oryzae_MAFF_:0.000000)0.986000:0.092652)0.895000:0.062019,53803726_Methylococcus_capsulatus_str._Bath:0.121577)0.000000:0.000165,((121998023_Halorhodospira_halophila_SL1:0.145319,78485057_Thiomicrospira_crunogena_XCL-2:0.102335)0.674000:0.032209,((74317567_Thiobacillus_denitrificans_ATCC_252:0.083854,82702203_Nitrosospira_multiformis_ATCC_25196:0.182279)0.795000:0.030810,(((71065091_Psychrobacter_arcticus_273-4:0.181228,((169634113_Acinetobacter_baumannii:0.000000,169796991_Acinetobacter_baumannii:0.000000)0.634000:0.009239,50084082_Acinetobacter_sp._ADP1:0.022595)0.998000:0.263936)0.842000:0.088496,(((148549006_Pseudomonas_putida_F1:0.000000,(26988643_Pseudomonas_putida_KT2440:0.000000,167032500_Pseudomonas_putida_GB-1:0.000000)0.000000:0.000000)0.911000:0.016435,104780784_Pseudomonas_entomophila_L48:0.000000)0.904000:0.047759,70729180_Pseudomonas_fluorescens_Pf-5:0.035547)0.997000:0.152271)0.207000:0.016132,((((((53725368_Burkholderia_mallei_ATCC_23344:0.000000,53720046_Burkholderia_pseudomallei_K96243:0.000000)0.000000:0.000000,((76808828_Burkholderia_pseudomallei_1710b:0.000000,121600194_Burkholderia_mallei_SAVP1:0.000000)0.000000:0.000000,((124385193_Burkholderia_mallei_NCTC_10229:0.000000,126440892_Burkholderia_pseudomallei_668:0.000000)0.000000:0.000000,(126452101_Burkholderia_pseudomallei_1106a:0.000000,126449654_Burkholderia_mallei_NCTC_10247:0.000000)0.000000:0.000000)0.000000:0.000000)0.000000:0.000000)0.845000:0.008340,83720590_Burkholderia_thailandensis_E264:0.000000)0.815000:0.014741,(78065707_Burkholderia_sp._383:0.008330,(115351053_Burkholderia_ambifaria_AMMD:0.000000,172060058_Burkholderia_ambifaria_MC40-6:0.000000)0.559000:0.000000)0.770000:0.011675)0.822000:0.032398,(152981443_Janthinobacterium_sp._Marseille:0.011123,134095265_Herminiimonas_arsenicoxydans:0.020492)0.963000:0.076733)0.803000:0.038402,171463186_Polynucleobacter_necessarius_STIR1:0.089521)0.911000:0.052251)0.862000:0.036406)0.818000:0.027699)0.898000:0.039515)0.842000:0.053398,(((((((58617119_Ehrlichia_ruminantium_str._Gardel:0.000000,(57239113_Ehrlichia_ruminantium_str._Welgevon:0.000000,58579060_Ehrlichia_ruminantium_str._Welgevon:0.000000)0.000000:0.000000)0.984000:0.088466,73666999_Ehrlichia_canis_str._Jake:0.076060)0.896000:0.069135,(58584568_Wolbachia_endosymbiont_strain_TRS_o:0.040282,42520499_Wolbachia_endosymbiont_of_Drosophil:0.000000)0.995000:0.146557)1.000000:0.225242,(83591756_Rhodospirillum_rubrum_ATCC_11170:0.176762,(182679255_Beijerinckia_indica_subsp._indica_A:0.112519,148553015_Sphingomonas_wittichii_RW1:0.113296)0.477000:0.047136)0.000000:0.000000)0.745000:0.026133,(((110680231_Roseobacter_denitrificans_OCh_114:0.045140,99080892_Silicibacter_sp._TM1040:0.084171)0.891000:0.058573,119384506_Paracoccus_denitrificans_PD1222:0.066852)0.939000:0.078110,((58040468_Gluconobacter_oxydans_621H:0.158113,114328875_Granulibacter_bethesdensis_CGDNIH1:0.054586)0.245000:0.067418,148260526_Acidiphilium_cryptum_JF-5:0.194860)0.927000:0.095913)0.852000:0.050103)0.641000:0.031504,56552118_Zymomonas_mobilis_subsp._mobilis_ZM:0.187089)0.851000:0.051238,117925171_Magnetococcus_sp._MC-1:0.226467)0.956000:0.124506)0.892000:0.064911,169827091_Lysinibacillus_sphaericus_C3-41:0.157715)0.096000:0.021064,((148241780_Synechococcus_sp._RCC307:0.203194,172057917_Exiguobacterium_sibiricum_255-15:0.247251)0.756000:0.055361,(89895406_Desulfitobacterium_hafniense_Y51:0.103543,78044677_Carboxydothermus_hydrogenoformans_Z:0.304028)0.375000:0.021155)0.724000:0.032524)0.390000:0.021061,((25010702_Streptococcus_agalactiae_NEM316:0.000000,(22536831_Streptococcus_agalactiae_2603V_R:0.000000,76787982_Streptococcus_agalactiae_A909:0.000000)0.827000:0.008113)0.998000:0.314298,120537053_Marinobacter_aquaeolei_VT8:0.357239)0.958000:0.176759)0.836000:0.063003,((50843011_Propionibacterium_acnes_KPA171202:0.284560,15827965_Mycobacterium_leprae_TN:0.210484)0.852000:0.062542,72162242_Thermobifida_fusca_YX:0.169838)0.985000:0.179806)0.867000:0.047193,((56459653_Idiomarina_loihiensis_L2TR:0.326961,150007225_Parabacteroides_distasonis_ATCC_850:1.094016)0.908000:0.276237,((156977673_Vibrio_harveyi_ATCC_BAA-1116:0.034300,28901159_Vibrio_parahaemolyticus_RIMD_221063:0.016382)1.000000:0.358933,(160902496_Petrotoga_mobilis_SJ95:0.259448,(148270154_Thermotoga_petrophila_RKU-1:0.000000,15644471_Thermotoga_maritima_MSB8:0.008191)0.989000:0.222010)0.790000:0.055724)0.317000:0.080397)0.048000:0.035077)0.846000:0.057836,(((116620484_Solibacter_usitatus_Ellin6076:0.181064,158423685_Azorhizobium_caulinodans_ORS_571:0.283669)0.815000:0.062475,117621307_Aeromonas_hydrophila_subsp._hydroph:0.391052)0.907000:0.133640,((((((27382893_Bradyrhizobium_japonicum_USDA_110:0.043707,146343095_Bradyrhizobium_sp._ORS278:0.092471)0.855000:0.048875,(91975577_Rhodopseudomonas_palustris_BisB5:0.042263,86748119_Rhodopseudomonas_palustris_HaA2:0.000000)0.979000:0.089649)0.874000:0.059703,27381399_Bradyrhizobium_japonicum_USDA_110:0.103583)0.960000:0.130267,109899376_Pseudoalteromonas_atlantica_T6c:0.369106)0.291000:0.042907,163853988_Methylobacterium_extorquens_PA1:0.255959)0.966000:0.176491,((154686635_Bacillus_amyloliquefaciens_FZB42:0.409829,114798063_Hyphomonas_neptunium_ATCC_15444:0.320923)0.867000:0.152745,94968402_Acidobacteria_bacterium_Ellin345:0.402305)0.721000:0.071680)0.967000:0.194596)0.861000:0.084135)0.000000:0.000000,111018620_Rhodococcus_sp._RHA1:0.690305)0.831000:0.079339,((((((159043173_Dinoroseobacter_shibae_DFL_12:0.207901,119387545_Paracoccus_denitrificans_PD1222:0.183597)0.920000:0.150244,145589721_Polynucleobacter_sp._QLW-P1DMWA-1:0.336366)0.879000:0.113124,(154246698_Xanthobacter_autotrophicus_Py2:0.065382,91978619_Rhodopseudomonas_palustris_BisB5:0.151964)0.928000:0.133229)0.739000:0.066274,158426163_Azorhizobium_caulinodans_ORS_571:0.601800)0.822000:0.119617,(162148774_Gluconacetobacter_diazotrophicus_PA:0.701974,72162083_Thermobifida_fusca_YX:0.360823)0.819000:0.099267)0.883000:0.122602,((((116691641_Burkholderia_cenocepacia_HI2424:0.000000,170736358_Burkholderia_cenocepacia_MC0-3:0.008687)0.955000:0.053893,78063432_Burkholderia_sp._383:0.049603)0.785000:0.029866,(172062485_Burkholderia_ambifaria_MC40-6:0.000000,115360018_Burkholderia_ambifaria_AMMD:0.008784)0.856000:0.055332)0.997000:0.499552,72383936_Ralstonia_eutropha_JMP134:0.594008)0.668000:0.051636)0.818000:0.070717)0.865000:0.054003,119952705_Arthrobacter_aurescens_TC1:0.530394)0.539000:0.045748,((121610107_Verminephrobacter_eiseniae_EF01-2:0.529567,((13474404_Mesorhizobium_loti_MAFF303099:0.248068,153008470_Ochrobactrum_anthropi_ATCC_49188:0.360092)0.899000:0.150980,(163850755_Methylobacterium_extorquens_PA1:0.392563,73539286_Ralstonia_eutropha_JMP134:0.408181)0.935000:0.214957)0.649000:0.033531)0.662000:0.051023,((90424675_Rhodopseudomonas_palustris_BisB18:0.181506,170732746_Burkholderia_cenocepacia_MC0-3:0.209456)0.997000:0.322676,((152968267_Kineococcus_radiotolerans_SRS30216:0.206238,34498861_Chromobacterium_violaceum_ATCC_1247:0.287444)0.719000:0.112335,110680506_Roseobacter_denitrificans_OCh_114:0.344769)0.993000:0.400565)0.832000:0.086905)0.792000:0.059650)0.886000:0.131549,((((((((53724350_Burkholderia_mallei_ATCC_23344:0.000000,((126455374_Burkholderia_pseudomallei_1106a:0.000000,(126448399_Burkholderia_mallei_NCTC_10247:0.000000,(76808761_Burkholderia_pseudomallei_1710b:0.000000,53720937_Burkholderia_pseudomallei_K96243:0.000000)0.000000:0.000000)0.000000:0.000000)0.000000:0.000000,(124383848_Burkholderia_mallei_NCTC_10229:0.000000,121601108_Burkholderia_mallei_SAVP1:0.000000)0.000000:0.000000)0.000000:0.000000)0.825000:0.008414,126440426_Burkholderia_pseudomallei_668:0.000000)0.973000:0.123284,91785682_Burkholderia_xenovorans_LB400:0.175070)0.365000:0.101677,163852225_Methylobacterium_extorquens_PA1:0.280414)0.970000:0.194949,((150010207_Parabacteroides_distasonis_ATCC_850:0.517517,150007221_Parabacteroides_distasonis_ATCC_850:0.436839)0.920000:0.231090,(28869118_Pseudomonas_syringae_pv._tomato_str:0.041723,71734152_Pseudomonas_syringae_pv._phaseolico:0.000000)0.992000:0.333184)0.845000:0.102798)0.594000:0.074150,((152984613_Pseudomonas_aeruginosa_PA7:0.271466,(78047565_Xanthomonas_campestris_pv._vesicato:0.661995,(((58582216_Xanthomonas_oryzae_pv._oryzae_KACC1:0.000000,84624108_Xanthomonas_oryzae_pv._oryzae_MAFF_:0.000000)0.990000:0.123982,160896062_Delftia_acidovorans_SPH-1:0.075523)0.607000:0.057388,(21242707_Xanthomonas_axonopodis_pv._citri_st:0.085140,91776991_Methylobacillus_flagellatus_KT:0.076888)0.763000:0.027735)0.949000:0.177368)0.776000:0.074446)0.792000:0.052845,(70734368_Pseudomonas_fluorescens_Pf-5:0.272531,((160896061_Delftia_acidovorans_SPH-1:0.045401,91776992_Methylobacillus_flagellatus_KT:0.054942)0.855000:0.051090,21242706_Xanthomonas_axonopodis_pv._citri_st:0.026620)0.999000:0.289702)0.820000:0.114257)0.825000:0.063533)0.870000:0.094120,170726023_Shewanella_woodyi_ATCC_51908:0.385521)0.784000:0.047417,((91794459_Shewanella_denitrificans_OS217:0.052347,127512257_Shewanella_loihica_PV-4:0.065248)0.988000:0.418186,(127512263_Shewanella_loihica_PV-4:0.170089,91794467_Shewanella_denitrificans_OS217:0.090113)0.999000:0.556070)0.694000:0.107148)0.554000:0.092551)0.567000:0.110773,(27367240_Vibrio_vulnificus_CMCP6:0.000000,37676959_Vibrio_vulnificus_YJ016:0.000000)1.000000:0.695397)0.693000:0.075959,XX_VfuA00108_:0.437311)0.999000:0.573393,163943288_Bacillus_weihenstephanensis_KBAB4:0.049691,30019217_Bacillus_cereus_ATCC_14579:0.000269);
