# Supplementary material for: Genome-wide phylogenetic analysis of the pathogenic potential of Vibrio furnissii
Source: Front Microbiol. 2014 Aug 21;5:435. doi: 10.3389/fmicb.2014.00435 (PMC4139957; doi:10.3389/fmicb.2014.00435)
Supplement: Supplementary file 1 [file DataSheet1.ZIP › all_vfu_trees/VfuA00109.afa-gb-o.phylip_phyml_tree.txt]

((((160896064_Delftia_acidovorans_SPH-1:0.268483,(91776989_Methylobacillus_flagellatus_KT:0.000193,XX_VfuA00109_:1.013664)0.784000:0.159431)0.441000:0.153468,152985954_Pseudomonas_aeruginosa_PA7:0.153105)0.798000:0.079869,21242709_Xanthomonas_axonopodis_pv._citri_st:0.031244)0.942000:0.111623,58582214_Xanthomonas_oryzae_pv._oryzae_KACC1:0.000000,84624106_Xanthomonas_oryzae_pv._oryzae_MAFF_:0.000000);
