# Supplementary material for: Genome-wide phylogenetic analysis of the pathogenic potential of Vibrio furnissii
Source: Front Microbiol. 2014 Aug 21;5:435. doi: 10.3389/fmicb.2014.00435 (PMC4139957; doi:10.3389/fmicb.2014.00435)
Supplement: Supplementary file 1 [file DataSheet1.ZIP › all_vfu_trees/VfuA00110.afa-gb-o.phylip_phyml_tree.txt]

((((((((((((((((((((((((((159897273_Herpetosiphon_aurantiacus_ATCC_2377:0.451765,((((28900826_Vibrio_parahaemolyticus_RIMD_221063:0.024839,156976915_Vibrio_harveyi_ATCC_BAA-1116:0.025256)0.886000:0.045304,(27366791_Vibrio_vulnificus_CMCP6:0.000000,37676566_Vibrio_vulnificus_YJ016:0.000000)0.908000:0.052680)0.979000:0.166822,(((114562726_Shewanella_frigidimarina_NCIMB_400:0.072425,91792739_Shewanella_denitrificans_OS217:0.070964)0.794000:0.026880,((((((113969862_Shewanella_sp._MR-4:0.000000,114047092_Shewanella_sp._MR-7:0.000000)0.000000:0.000000,120598471_Shewanella_sp._W3-18-1:0.000000)0.000000:0.000000,(117920029_Shewanella_sp._ANA-3:0.000000,24374382_Shewanella_oneidensis_MR-1:0.008089)0.847000:0.008099)0.000000:0.000000,146293451_Shewanella_putrefaciens_CN-32:0.000000)0.002000:0.000000,(126174847_Shewanella_baltica_OS155:0.000000,(153001186_Shewanella_baltica_OS185:0.000000,160875859_Shewanella_baltica_OS195:0.000000)0.000000:0.000000)0.820000:0.008119)0.759000:0.016838,(127513294_Shewanella_loihica_PV-4:0.052538,(119774664_Shewanella_amazonensis_SB2B:0.042311,((170727170_Shewanella_woodyi_ATCC_51908:0.016615,(157961525_Shewanella_pealeana_ATCC_700345:0.004641,167624480_Shewanella_halifaxensis_HAW-EB4:0.020885)0.965000:0.033565)0.000000:0.000000,157374897_Shewanella_sediminis_HAW-EB3:0.016286)0.761000:0.008906)0.774000:0.016370)0.367000:0.008863)0.740000:0.026484)0.949000:0.167814,77362216_Pseudoalteromonas_haloplanktis_TAC1:0.303051)0.751000:0.107217)0.087000:0.059935,(117617513_Aeromonas_hydrophila_subsp._hydroph:0.000000,145300158_Aeromonas_salmonicida_subsp._salmon:0.017408)0.984000:0.218613)0.992000:0.318210)0.369000:0.055180,(108763242_Myxococcus_xanthus_DK_1622:0.855433,(182411874_Opitutus_terrae_PB90-1:0.777751,120437211_Gramella_forsetii_KT0803:1.014960)0.575000:0.123630)0.870000:0.141324)0.700000:0.046386,(((((145219016_Prosthecochloris_vibrioformis_DSM_2:0.072291,((78189621_Chlorobium_chlorochromatii_CaD3:0.112493,119358258_Chlorobium_phaeobacteroides_DSM_266:0.171303)0.112000:0.041258,78186023_Pelodictyon_luteolum_DSM_273:0.074745)0.296000:0.035374)0.950000:0.109775,21674923_Chlorobium_tepidum_TLS:0.152880)0.998000:0.232120,(116747564_Syntrophobacter_fumaroxidans_MPOB:0.315653,(116626090_Solibacter_usitatus_Ellin6076:0.238975,94969044_Acidobacteria_bacterium_Ellin345:0.244907)0.932000:0.141796)0.932000:0.122725)0.301000:0.015072,(((150026409_Flavobacterium_psychrophilum_JIP02_:0.046824,146298409_Flavobacterium_johnsoniae_UW101:0.083779)0.932000:0.125822,120437665_Gramella_forsetii_KT0803:0.112345)1.000000:0.276845,((110638026_Cytophaga_hutchinsonii_ATCC_33406:0.306606,146300976_Flavobacterium_johnsoniae_UW101:0.456298)0.946000:0.175466,(((29345532_Bacteroides_thetaiotaomicron_VPI-54:0.010049,(60682517_Bacteroides_fragilis_NCTC_9343:0.000000,53714495_Bacteroides_fragilis_YCH46:0.000000)0.974000:0.056455)0.915000:0.055531,((60683341_Bacteroides_fragilis_NCTC_9343:0.000000,53715373_Bacteroides_fragilis_YCH46:0.000000)0.895000:0.017336,(29349242_Bacteroides_thetaiotaomicron_VPI-54:0.023508,150003045_Bacteroides_vulgatus_ATCC_8482:0.069365)0.896000:0.025124)0.897000:0.050889)0.994000:0.217759,(150009040_Parabacteroides_distasonis_ATCC_850:0.299817,34541716_Porphyromonas_gingivalis_W83:0.381918)0.526000:0.092947)0.807000:0.075113)0.774000:0.059728)0.940000:0.116063)0.850000:0.049938,83814585_Salinibacter_ruber_DSM_13855:0.244052)0.996000:0.243584)0.634000:0.048797,(182415412_Opitutus_terrae_PB90-1:0.320895,(108804216_Rubrobacter_xylanophilus_DSM_9941:0.635100,(117928085_Acidothermus_cellulolyticus_11B:0.422343,((((170781992_Clavibacter_michiganensis_subsp._se:0.000000,148272800_Clavibacter_michiganensis_subsp._mi:0.000000)0.993000:0.197896,50954930_Leifsonia_xyli_subsp._xyli_str._CTC:0.128221)0.972000:0.166142,119961500_Arthrobacter_aurescens_TC1:0.129122)0.994000:0.305425,(((54027256_Nocardia_farcinica_IFM_10152:0.228246,(119716221_Nocardioides_sp._JS614:0.227358,((29832330_Streptomyces_avermitilis_MA-4680:0.027629,21220855_Streptomyces_coelicolor_A3:0.024678)0.415000:0.026360,182438900_Streptomyces_griseus_subsp._griseus:0.038828)1.000000:0.333781)0.381000:0.119406)0.929000:0.118599,152967288_Kineococcus_radiotolerans_SRS30216:0.319443)0.861000:0.070724,54026953_Nocardia_farcinica_IFM_10152:0.662532)0.668000:0.074611)0.598000:0.054903)0.983000:0.300845)0.766000:0.129213)0.899000:0.113674)0.855000:0.058678,15606369_Aquifex_aeolicus_VF5:0.306289)0.776000:0.029226,((((((39996701_Geobacter_sulfurreducens_PCA:0.147452,78222809_Geobacter_metallireducens_GS-15:0.133500)0.386000:0.033656,148263932_Geobacter_uraniireducens_Rf4:0.100379)0.999000:0.223225,77919037_Pelobacter_carbinolicus_DSM_2380:0.106986)0.952000:0.101582,(((42523489_Bdellovibrio_bacteriovorus_HD100:0.351343,((((182679922_Beijerinckia_indica_subsp._indica_A:0.299626,162452090_Sorangium_cellulosum_So_ce_56:0.260589)0.967000:0.174357,(51246645_Desulfotalea_psychrophila_LSv54:0.470331,(((53721521_Burkholderia_pseudomallei_K96243:0.000000,(76817747_Burkholderia_pseudomallei_1710b:0.000000,(126445363_Burkholderia_pseudomallei_668:0.000000,126457853_Burkholderia_pseudomallei_1106a:0.008588)0.000000:0.000000)0.000000:0.000000)0.878000:0.026123,83716602_Burkholderia_thailandensis_E264:0.000000)0.900000:0.110627,(115360510_Burkholderia_ambifaria_AMMD:0.017058,172064810_Burkholderia_ambifaria_MC40-6:0.000000)0.734000:0.045865)1.000000:0.792709)0.153000:0.095440)0.483000:0.032948,(162453329_Sorangium_cellulosum_So_ce_56:0.802233,(((86156435_Anaeromyxobacter_dehalogenans_2CP-C:0.041142,153002884_Anaeromyxobacter_sp._Fw109-5:0.109588)0.990000:0.273193,158521861_Desulfococcus_oleovorans_Hxd3:0.324993)0.877000:0.130601,(((150025557_Flavobacterium_psychrophilum_JIP02_:0.123890,146298019_Flavobacterium_johnsoniae_UW101:0.059427)0.631000:0.087606,120436685_Gramella_forsetii_KT0803:0.158197)0.945000:0.164178,110638295_Cytophaga_hutchinsonii_ATCC_33406:0.282959)0.820000:0.157119)0.877000:0.114082)0.993000:0.295032)0.610000:0.035318,(77920577_Pelobacter_carbinolicus_DSM_2380:0.303092,((156741784_Roseiflexus_castenholzii_DSM_13941:0.044026,148656735_Roseiflexus_sp._RS-1:0.032782)0.969000:0.150034,163847960_Chloroflexus_aurantiacus_J-10-fl:0.126627)0.997000:0.350790)0.950000:0.153728)0.545000:0.008289)0.346000:0.046330,((46579618_Desulfovibrio_vulgaris_subsp._vulga:0.000000,120602894_Desulfovibrio_vulgaris_subsp._vulga:0.000000)0.991000:0.312574,94986606_Lawsonia_intracellularis_PHE_MN1-00:0.361848)0.992000:0.314417)0.822000:0.047459,((((152990148_Nitratiruptor_sp._SB155-2:0.174577,34558276_Wolinella_succinogenes_DSM_1740:0.227837)0.311000:0.031209,(157736556_Arcobacter_butzleri_RM4018:0.203882,((78777965_Sulfurimonas_denitrificans_DSM_1251:0.130501,152993625_Sulfurovum_sp._NBC37-1:0.070145)0.852000:0.028655,((((108562621_Helicobacter_pylori_HPAG1:0.000000,15644831_Helicobacter_pylori_26695:0.000000)0.836000:0.008047,15611258_Helicobacter_pylori_J99:0.000000)0.818000:0.016085,109946995_Helicobacter_acinonychis_str._Sheeb:0.008254)0.997000:0.251277,32266180_Helicobacter_hepaticus_ATCC_51449:0.203109)0.983000:0.141376)0.123000:0.013869)0.895000:0.071786)0.841000:0.041897,((154149483_Campylobacter_hominis_ATCC_BAA-381:0.272352,118474601_Campylobacter_fetus_subsp._fetus_82:0.155268)0.869000:0.078002,((157165417_Campylobacter_concisus_13826:0.041219,154173643_Campylobacter_curvus_525.92:0.041665)0.958000:0.073878,(((15791696_Campylobacter_jejuni_subsp._jejuni_:0.000000,(121613165_Campylobacter_jejuni_subsp._jejuni_:0.000000,157414625_Campylobacter_jejuni_subsp._jejuni_:0.000000)0.000000:0.000000)0.552000:0.000000,57237379_Campylobacter_jejuni_RM1221:0.015519)0.445000:0.015698,153952312_Campylobacter_jejuni_subsp._doylei_:0.000000)0.999000:0.185296)0.432000:0.028573)0.872000:0.058425)0.994000:0.232887,(((((29840244_Chlamydophila_caviae_GPIC:0.033387,62185099_Chlamydophila_abortus_S26_3:0.024892)0.000000:0.000000,89898330_Chlamydophila_felis_Fe_C-56:0.009089)0.881000:0.045079,(15618218_Chlamydophila_pneumoniae_CWL029:0.000000,(16752741_Chlamydophila_pneumoniae_AR39:0.000000,(15835833_Chlamydophila_pneumoniae_J138:0.000000,33241642_Chlamydophila_pneumoniae_TW-183:0.000000)0.000000:0.000000)0.000000:0.000000)0.952000:0.069489)0.349000:0.040906,(15835128_Chlamydia_muridarum_Nigg:0.032551,((15604960_Chlamydia_trachomatis_D_UW-3_CX:0.000000,76788961_Chlamydia_trachomatis_A_HAR-13:0.000000)0.000000:0.000000,(166155325_Chlamydia_trachomatis_L2b_UCH-1_pro:0.000000,166154450_Chlamydia_trachomatis_434_Bu:0.000000)0.000000:0.000000)0.739000:0.008503)0.979000:0.127023)0.999000:0.344463,46447354_Candidatus_Protochlamydia_amoebophi:0.176697)0.983000:0.195382)0.457000:0.082585)0.777000:0.026319)0.739000:0.048890,((((114320579_Alkalilimnicola_ehrlichei_MLHE-1:0.165007,121998025_Halorhodospira_halophila_SL1:0.271531)0.939000:0.126402,(((((21241878_Xanthomonas_axonopodis_pv._citri_st:0.008582,(161899014_Xanthomonas_oryzae_pv._oryzae_KACC1:0.000000,84622460_Xanthomonas_oryzae_pv._oryzae_MAFF_:0.000000)0.877000:0.017283)0.000000:0.000000,78046699_Xanthomonas_campestris_pv._vesicato:0.008542)0.832000:0.026866,(66769531_Xanthomonas_campestris_pv._campestr:0.008546,21230475_Xanthomonas_campestris_pv._campestr:0.000000)0.000000:0.000000)0.945000:0.084628,(15838415_Xylella_fastidiosa_9a5c:0.008450,(170730352_Xylella_fastidiosa_M12:0.000000,(28198945_Xylella_fastidiosa_Temecula1:0.000000,182681654_Xylella_fastidiosa_M23:0.000000)0.000000:0.000000)0.476000:0.000000)0.975000:0.104345)0.917000:0.101226,(153005599_Anaeromyxobacter_sp._Fw109-5:0.082819,86159172_Anaeromyxobacter_dehalogenans_2CP-C:0.053743)1.000000:0.345678)0.708000:0.084785)0.584000:0.056646,((((120554298_Marinobacter_aquaeolei_VT8:0.260607,78485055_Thiomicrospira_crunogena_XCL-2:0.186880)0.458000:0.048608,((117924943_Magnetococcus_sp._MC-1:0.242150,114570073_Maricaulis_maris_MCS10:0.249539)0.571000:0.045065,77165144_Nitrosococcus_oceani_ATCC_19707:0.216130)0.818000:0.035896)0.737000:0.027622,(53803724_Methylococcus_capsulatus_str._Bath:0.344982,(148244595_Candidatus_Vesicomyosocius_okutanii:0.038621,118602495_Candidatus_Ruthia_magnifica_str._Cm:0.045229)0.999000:0.310664)0.381000:0.104063)0.214000:0.038135,(((146329454_Dichelobacter_nodosus_VCS1703A:0.342030,((((((154253363_Parvibaculum_lavamentivorans_DS-1:0.185958,83593002_Rhodospirillum_rubrum_ATCC_11170:0.193878)0.852000:0.066052,(83311453_Magnetospirillum_magneticum_AMB-1:0.124686,(115360973_Burkholderia_ambifaria_AMMD:0.193893,115360965_Burkholderia_ambifaria_AMMD:0.177623)0.978000:0.135875)0.800000:0.033785)0.886000:0.055965,((((86749767_Rhodopseudomonas_palustris_HaA2:0.011707,39935808_Rhodopseudomonas_palustris_CGA009:0.013384)0.868000:0.039029,((((92117138_Nitrobacter_hamburgensis_X14:0.015869,75675599_Nitrobacter_winogradskyi_Nb-255:0.038897)0.860000:0.042741,((146341333_Bradyrhizobium_sp._ORS278:0.000000,148255980_Bradyrhizobium_sp._BTAi1:0.008357)0.986000:0.079632,27380131_Bradyrhizobium_japonicum_USDA_110:0.010648)0.792000:0.041865)0.712000:0.009856,(90424174_Rhodopseudomonas_palustris_BisB18:0.009803,91977157_Rhodopseudomonas_palustris_BisB5:0.031795)0.764000:0.008014)0.394000:0.008520,115524832_Rhodopseudomonas_palustris_BisA53:0.018593)0.852000:0.030791)0.778000:0.020030,((((((17987463_Brucella_melitensis_16M:0.000000,(62289728_Brucella_abortus_biovar_1_str._9-94:0.000000,(82699657_Brucella_melitensis_biovar_Abortus_:0.000000,(189023977_Brucella_abortus_S19:0.000000,(148559178_Brucella_ovis_ATCC_25840:0.000000,(163843048_Brucella_suis_ATCC_23445:0.000000,(23501664_Brucella_suis_1330:0.000000,161618743_Brucella_canis_ATCC_23365:0.000000)0.924000:0.008347)0.000000:0.000000)0.000000:0.000000)0.000000:0.000000)0.000000:0.000000)0.000000:0.000000)0.956000:0.051810,153009846_Ochrobactrum_anthropi_ATCC_49188:0.000000)0.976000:0.098209,((13476952_Mesorhizobium_loti_MAFF303099:0.052086,110633499_Mesorhizobium_sp._BNC1:0.089799)0.787000:0.015012,(((150396053_Sinorhizobium_medicae_WSM419:0.016847,15964976_Sinorhizobium_meliloti_1021:0.042208)0.847000:0.020115,(116251405_Rhizobium_leguminosarum_bv._viciae_:0.008293,162329643_Rhizobium_etli_CFN_42:0.008323)0.965000:0.042094)0.784000:0.014119,15888517_Agrobacterium_tumefaciens_str._C58:0.016438)0.922000:0.036516)0.895000:0.054970)0.854000:0.084973,((163868459_Bartonella_tribocorum_CIP_105476:0.048588,49475534_Bartonella_henselae_str._Houston-1:0.028095)0.815000:0.044971,121602417_Bartonella_bacilliformis_KC583:0.128246)0.983000:0.142149)0.982000:0.138744,158423918_Azorhizobium_caulinodans_ORS_571:0.061156)0.893000:0.056463,154248305_Xanthobacter_autotrophicus_Py2:0.136947)0.913000:0.065526)0.927000:0.076351,((163851478_Methylobacterium_extorquens_PA1:0.045364,170744276_Methylobacterium_sp._4-46:0.142975)0.916000:0.059884,170750365_Methylobacterium_radiotolerans_JCM_:0.073577)0.988000:0.156493)0.961000:0.098749)0.788000:0.021376,(((103486904_Sphingopyxis_alaskensis_RB2256:0.175039,56552795_Zymomonas_mobilis_subsp._mobilis_ZM:0.162008)0.874000:0.058893,148556458_Sphingomonas_wittichii_RW1:0.061113)0.924000:0.068620,(87200379_Novosphingobium_aromaticivorans_DSM:0.162653,85374551_Erythrobacter_litoralis_HTCC2594:0.085868)0.853000:0.080408)0.979000:0.122377)0.821000:0.032560,114798802_Hyphomonas_neptunium_ATCC_15444:0.317835)0.740000:0.015918,((((((88658133_Ehrlichia_chaffeensis_str._Arkansas:0.106032,((57239299_Ehrlichia_ruminantium_str._Welgevon:0.000000,58579265_Ehrlichia_ruminantium_str._Welgevon:0.000000)0.823000:0.007873,58617319_Ehrlichia_ruminantium_str._Gardel:0.000000)0.995000:0.142394)0.361000:0.025135,73667190_Ehrlichia_canis_str._Jake:0.057401)0.823000:0.054646,((56416963_Anaplasma_marginale_str._St._Maries:0.182535,88606851_Anaplasma_phagocytophilum_HZ:0.134816)0.315000:0.097463,88608629_Neorickettsia_sennetsu_str._Miyayam:0.608273)0.934000:0.201825)0.843000:0.087108,((58584871_Wolbachia_endosymbiont_strain_TRS_o:0.098741,42520798_Wolbachia_endosymbiont_of_Drosophil:0.035972)0.973000:0.166183,((((((15893125_Rickettsia_conorii_str._Malish_7:0.000000,(157829033_Rickettsia_rickettsii_str._Sheila_S:0.000000,165933757_Rickettsia_rickettsii_str._Iowa:0.000000)0.000000:0.000000)0.547000:0.000000,157964922_Rickettsia_massiliae_MTU5:0.008209)0.863000:0.016437,(67459627_Rickettsia_felis_URRWXCal2:0.034025,157826224_Rickettsia_akari_str._Hartford:0.059722)0.320000:0.015564)0.002000:0.000000,157804142_Rickettsia_canadensis_str._McKiel:0.033361)0.722000:0.006152,(51473940_Rickettsia_typhi_str._Wilmington:0.019732,15604605_Rickettsia_prowazekii_str._Madrid_E:0.031499)0.989000:0.083225)0.752000:0.021349,(157827729_Rickettsia_bellii_OSU_85-389:0.007994,91204943_Rickettsia_bellii_RML369-C:0.008470)0.889000:0.070468)1.000000:0.487890)0.636000:0.072644)0.961000:0.144901,(16125618_Caulobacter_crescentus_CB15:0.024248,167646995_Caulobacter_sp._K31:0.057166)1.000000:0.269345)0.792000:0.048817,((((((15598529_Pseudomonas_aeruginosa_PAO1:0.000000,116051348_Pseudomonas_aeruginosa_UCBPP-PA14:0.000000)1.000000:0.472727,21221679_Streptomyces_coelicolor_A3:0.413263)0.456000:0.087125,((21234232_Streptomyces_coelicolor_A3:0.259434,86740791_Frankia_sp._CcI3:0.291419)0.246000:0.069837,((161511223_Streptomyces_avermitilis_MA-4680:0.157628,182440428_Streptomyces_griseus_subsp._griseus:0.513466)0.057000:0.039943,((158317504_Frankia_sp._EAN1pec:0.143067,29828832_Streptomyces_avermitilis_MA-4680:0.189566)0.956000:0.106455,162316923_Saccharopolyspora_erythraea_NRRL_23:0.383417)0.834000:0.067134)0.919000:0.088773)0.861000:0.116017)0.847000:0.068863,21224230_Streptomyces_coelicolor_A3:0.217411)0.988000:0.172112,(159044269_Dinoroseobacter_shibae_DFL_12:0.144512,(((99080755_Silicibacter_sp._TM1040:0.086151,56697342_Silicibacter_pomeroyi_DSS-3:0.048726)0.453000:0.052779,110680343_Roseobacter_denitrificans_OCh_114:0.124021)0.926000:0.064250,(89054275_Jannaschia_sp._CCS1:0.107930,((146277949_Rhodobacter_sphaeroides_ATCC_17025:0.007835,(77463166_Rhodobacter_sphaeroides_2.4.1:0.000000,126462038_Rhodobacter_sphaeroides_ATCC_17029:0.000000)0.809000:0.017807)0.977000:0.111014,119384598_Paracoccus_denitrificans_PD1222:0.184457)0.163000:0.024559)0.275000:0.034158)0.529000:0.015394)0.999000:0.199025)0.224000:0.029992,((162148846_Gluconacetobacter_diazotrophicus_PA:0.221883,(148259289_Acidiphilium_cryptum_JF-5:0.208472,114327678_Granulibacter_bethesdensis_CGDNIH1:0.219483)0.860000:0.064842)0.864000:0.072311,58038601_Gluconobacter_oxydans_621H:0.190123)0.962000:0.158335)0.961000:0.153322)0.284000:0.025082)0.883000:0.044730)0.346000:0.028624,((((33597831_Bordetella_parapertussis_12822:0.008138,33602733_Bordetella_bronchiseptica_RB50:0.000000)0.000000:0.000000,33593427_Bordetella_pertussis_Tohama_I:0.008137)0.919000:0.045009,(163856063_Bordetella_petrii_DSM_12804:0.049793,187477618_Bordetella_avium_197N:0.052107)0.814000:0.041694)0.997000:0.150666,((((114330490_Nitrosomonas_eutropha_C91:0.052048,30249610_Nitrosomonas_europaea_ATCC_19718:0.043209)0.900000:0.064991,82702201_Nitrosospira_multiformis_ATCC_25196:0.104585)0.998000:0.187611,((((145588585_Polynucleobacter_sp._QLW-P1DMWA-1:0.000000,171463184_Polynucleobacter_necessarius_STIR1:0.079730)1.000000:0.270782,(((91784720_Burkholderia_xenovorans_LB400:0.034366,(134295151_Burkholderia_vietnamiensis_G4:0.041673,83719007_Burkholderia_thailandensis_E264:0.019337)0.888000:0.017521)0.770000:0.008476,(((53720048_Burkholderia_pseudomallei_K96243:0.000000,76810561_Burkholderia_pseudomallei_1710b:0.000000)0.000000:0.000000,(126439189_Burkholderia_pseudomallei_668:0.000000,126453602_Burkholderia_pseudomallei_1106a:0.000000)0.000000:0.000000)0.546000:0.000000,(53725370_Burkholderia_mallei_ATCC_23344:0.000000,(121598640_Burkholderia_mallei_SAVP1:0.000000,(124385315_Burkholderia_mallei_NCTC_10229:0.000000,126451031_Burkholderia_mallei_NCTC_10247:0.000000)0.000000:0.000000)0.000000:0.000000)0.830000:0.008485)0.861000:0.019631)0.454000:0.018680,(((78065705_Burkholderia_sp._383:0.000000,(107022197_Burkholderia_cenocepacia_AU_1054:0.000000,(116689143_Burkholderia_cenocepacia_HI2424:0.000000,170732431_Burkholderia_cenocepacia_MC0-3:0.000000)0.000000:0.000000)0.937000:0.034310)0.039000:0.008518,161525353_Burkholderia_multivorans_ATCC_17616:0.017030)0.872000:0.016942,(115351051_Burkholderia_ambifaria_AMMD:0.000000,172060056_Burkholderia_ambifaria_MC40-6:0.000000)0.477000:0.000000)0.691000:0.004871)0.987000:0.154666)0.172000:0.017746,((((161621302_Ralstonia_metallidurans_CH34:0.007941,17545769_Ralstonia_solanacearum_GMI1000:0.107555)0.758000:0.017585,(73541952_Ralstonia_eutropha_JMP134:0.034127,113868531_Ralstonia_eutropha_H16:0.000000)0.930000:0.039656)0.915000:0.047733,(152980023_Janthinobacterium_sp._Marseille:0.083504,134095267_Herminiimonas_arsenicoxydans:0.011182)0.997000:0.127146)0.982000:0.096616,(89900519_Rhodoferax_ferrireducens_T118:0.077954,(((160900704_Delftia_acidovorans_SPH-1:0.038490,121595583_Acidovorax_sp._JS42:0.030794)0.446000:0.016282,120609871_Acidovorax_avenae_subsp._citrulli_A:0.068270)0.912000:0.042969,((((91789500_Polaromonas_sp._JS666:0.024624,171057302_Leptothrix_cholodnii_SP-6:0.126783)0.516000:0.033978,124265829_Methylibium_petroleiphilum_PM1:0.058778)0.827000:0.034805,121605967_Polaromonas_naphthalenivorans_CJ2:0.073693)0.830000:0.030109,121610193_Verminephrobacter_eiseniae_EF01-2:0.124775)0.114000:0.028182)0.002000:0.000000)0.974000:0.075761)0.320000:0.008956)0.785000:0.031114,((((121634176_Neisseria_meningitidis_FAM18:0.000000,161869298_Neisseria_meningitidis_053442:0.000000)0.541000:0.000000,15677747_Neisseria_meningitidis_MC58:0.008256)0.000000:0.000000,(15793533_Neisseria_meningitidis_Z2491:0.006079,59802462_Neisseria_gonorrhoeae_FA_1090:0.025398)0.868000:0.018919)0.991000:0.182355,34498871_Chromobacterium_violaceum_ATCC_1247:0.179496)0.974000:0.124192)0.831000:0.039851)0.489000:0.043000,((119897914_Azoarcus_sp._BH72:0.088344,56478540_Azoarcus_sp._EbN1:0.162490)0.799000:0.038910,71907643_Dechloromonas_aromatica_RCB:0.164796)0.994000:0.165638)0.720000:0.043896)0.568000:0.054919)0.934000:0.104205,(91775860_Methylobacillus_flagellatus_KT:0.212635,74317569_Thiobacillus_denitrificans_ATCC_252:0.165464)0.859000:0.101771)0.677000:0.026462)0.255000:0.032132)0.894000:0.066848,((((((115314900_Francisella_tularensis_subsp._holar:0.000000,118497916_Francisella_tularensis_subsp._novic:0.000000)0.000000:0.000000,((134301585_Francisella_tularensis_subsp._tular:0.000000,187931429_Francisella_tularensis_subsp._media:0.000000)0.000000:0.000000,((89256465_Francisella_tularensis_subsp._holar:0.000000,156502571_Francisella_tularensis_subsp._holar:0.000000)0.000000:0.000000,(56708426_Francisella_tularensis_subsp._tular:0.000000,110670897_Francisella_tularensis_subsp._tular:0.000000)0.000000:0.000000)0.000000:0.000000)0.000000:0.000000)0.822000:0.031206,167627577_Francisella_philomiragia_subsp._phi:0.025578)0.997000:0.266049,(154707060_Coxiella_burnetii_Dugway_5J108-111:0.008046,(161831071_Coxiella_burnetii_RSA_331:0.000000,29653835_Coxiella_burnetii_RSA_493:0.000000)0.531000:0.000000)1.000000:0.328761)0.864000:0.125832,((52841623_Legionella_pneumophila_subsp._pneum:0.000000,(148358924_Legionella_pneumophila_str._Corby:0.000000,54297303_Legionella_pneumophila_str._Paris:0.000000)0.000000:0.000000)0.826000:0.007895,54294279_Legionella_pneumophila_str._Lens:0.000000)1.000000:0.371328)0.674000:0.022188,((((56460450_Idiomarina_loihiensis_L2TR:0.222031,109898441_Pseudoalteromonas_atlantica_T6c:0.294975)0.851000:0.078111,(((((((119775117_Shewanella_amazonensis_SB2B:0.050693,(114047960_Shewanella_sp._MR-7:0.000000,(117921001_Shewanella_sp._ANA-3:0.000000,113970733_Shewanella_sp._MR-4:0.000000)0.000000:0.000000)0.491000:0.000000)0.785000:0.008096,24374316_Shewanella_oneidensis_MR-1:0.024999)0.766000:0.008176,(120599246_Shewanella_sp._W3-18-1:0.000000,146292680_Shewanella_putrefaciens_CN-32:0.000000)0.771000:0.008207)0.786000:0.008134,(((170726393_Shewanella_woodyi_ATCC_51908:0.046860,157375761_Shewanella_sediminis_HAW-EB3:0.020162)0.421000:0.009416,127512530_Shewanella_loihica_PV-4:0.054757)0.877000:0.028863,(167623705_Shewanella_halifaxensis_HAW-EB4:0.015968,157962317_Shewanella_pealeana_ATCC_700345:0.016267)0.955000:0.033454)0.763000:0.007890)0.000000:0.000000,(126173946_Shewanella_baltica_OS155:0.000000,(153000239_Shewanella_baltica_OS185:0.000000,160874872_Shewanella_baltica_OS195:0.000000)0.000000:0.000000)0.460000:0.000000)0.907000:0.026552,114562673_Shewanella_frigidimarina_NCIMB_400:0.048798)0.917000:0.066947,(145299030_Aeromonas_salmonicida_subsp._salmon:0.005993,117617599_Aeromonas_hydrophila_subsp._hydroph:0.019937)0.999000:0.215801)0.903000:0.058061)0.943000:0.079796,(((((((16121865_Yersinia_pestis_CO92:0.000000,(22125650_Yersinia_pestis_KIM:0.000000,(45442047_Yersinia_pestis_biovar_Microtus_str:0.000000,(51596795_Yersinia_pseudotuberculosis_IP_3295:0.000000,(108812194_Yersinia_pestis_Nepal516:0.000000,(108807923_Yersinia_pestis_Antiqua:0.000000,(153949287_Yersinia_pseudotuberculosis_IP_3175:0.000000,(162420368_Yersinia_pestis_Angola:0.000000,(170023925_Yersinia_pseudotuberculosis_YPIII:0.000000,145599132_Yersinia_pestis_Pestoides_F:0.008196)0.000000:0.000000)0.000000:0.000000)0.000000:0.000000)0.000000:0.000000)0.000000:0.000000)0.000000:0.000000)0.000000:0.000000)0.000000:0.000000)0.779000:0.012845,123441939_Yersinia_enterocolitica_subsp._ente:0.040317)0.945000:0.045478,157370146_Serratia_proteamaculans_568:0.064849)0.543000:0.001497,((((85059036_Sodalis_glossinidius_str._morsitans:0.083153,94676843_Baumannia_cicadellinicola_str._Hc:0.161522)0.121000:0.049721,(71892185_Candidatus_Blochmannia_pennsylvanic:0.080829,33519865_Candidatus_Blochmannia_floridanus:0.169213)0.997000:0.220553)0.975000:0.160521,50120728_Erwinia_carotovora_subsp._atrosepti:0.076771)0.864000:0.046586,(((((((((62179711_Salmonella_enterica_subsp._enterica:0.000000,(161614581_Salmonella_enterica_subsp._enterica:0.000000,(16760069_Salmonella_enterica_subsp._enterica:0.000000,29142160_Salmonella_enterica_subsp._enterica:0.000000)0.000000:0.000000)0.000000:0.000000)0.000000:0.000000,56413821_Salmonella_enterica_subsp._enterica:0.000000)0.502000:0.000000,16764548_Salmonella_typhimurium_LT2:0.008215)0.776000:0.016448,161503721_Salmonella_enterica_subsp._arizonae:0.000000)0.906000:0.025154,157146211_Citrobacter_koseri_ATCC_BAA-895:0.015906)0.720000:0.011789,((89107937_Escherichia_coli_W3110:0.000000,(16129054_Escherichia_coli_str._K-12_substr._:0.000000,(15801208_Escherichia_coli_O157_H7_EDL933:0.000000,(15830723_Escherichia_coli_O157_H7_str._Sakai:0.000000,(26247231_Escherichia_coli_CFT073:0.000000,(74311652_Shigella_sonnei_Ss046:0.000000,(91210243_Escherichia_coli_UTI89:0.000000,(110641267_Escherichia_coli_536:0.000000,(117623276_Escherichia_coli_APEC_O1:0.000000,(157157671_Escherichia_coli_E24377A:0.000000,(170080742_Escherichia_coli_str._K-12_substr._:0.000000,(170680158_Escherichia_coli_SECEC_SMS-3-5:0.000000,(187731777_Shigella_boydii_CDC_3083-94:0.000000,(157160617_Escherichia_coli_HS:0.000000,(170020514_Escherichia_coli_ATCC_8739:0.000000,((24112497_Shigella_flexneri_2a_str._301:0.000000,30062625_Shigella_flexneri_2a_str._2457T:0.000000)0.000000:0.000000,(82544443_Shigella_boydii_Sb227:0.000000,110805105_Shigella_flexneri_5_str._8401:0.000000)0.000000:0.000000)0.914000:0.008113)0.000000:0.000000)0.000000:0.000000)0.000000:0.000000)0.000000:0.000000)0.000000:0.000000)0.000000:0.000000)0.000000:0.000000)0.000000:0.000000)0.000000:0.000000)0.000000:0.000000)0.000000:0.000000)0.000000:0.000000)0.000000:0.000000)0.000000:0.000000)0.000000:0.000000,82777296_Shigella_dysenteriae_Sd197:0.000000)0.929000:0.032191)0.606000:0.008756,152969643_Klebsiella_pneumoniae_subsp._pneumo:0.089649)0.725000:0.047573,146311262_Enterobacter_sp._638:0.111025)0.830000:0.032895,156934423_Enterobacter_sakazakii_ATCC_BAA-894:0.052629)0.970000:0.087676)0.713000:0.042900)0.971000:0.087703,37526725_Photorhabdus_luminescens_subsp._lau:0.190934)0.756000:0.037757,(((33151937_Haemophilus_ducreyi_35000HP:0.185384,(126208848_Actinobacillus_pleuropneumoniae_L20:0.000000,165976809_Actinobacillus_pleuropneumoniae_ser:0.000000)0.774000:0.017173)0.916000:0.069211,((113460311_Haemophilus_somnus_129PT:0.008015,170718452_Haemophilus_somnus_2336:0.000000)0.979000:0.078917,(((16272124_Haemophilus_influenzae_Rd_KW20:0.000000,(68248765_Haemophilus_influenzae_86-028NP:0.000000,148827297_Haemophilus_influenzae_PittGG:0.000000)0.000000:0.000000)0.498000:0.000000,148825575_Haemophilus_influenzae_PittEE:0.018774)0.982000:0.084325,152979655_Actinobacillus_succinogenes_130Z:0.083585)0.930000:0.063499)0.838000:0.036271)0.978000:0.135428,15603779_Pasteurella_multocida_subsp._multoc:0.198743)0.924000:0.134415)0.429000:0.029010,((54308386_Photobacterium_profundum_SS9:0.089540,59712349_Vibrio_fischeri_ES114:0.112445)0.124000:0.040511,(((28898830_Vibrio_parahaemolyticus_RIMD_221063:0.000000,(27366283_Vibrio_vulnificus_CMCP6:0.000000,37679457_Vibrio_vulnificus_YJ016:0.000000)0.984000:0.048911)0.237000:0.008047,156975183_Vibrio_harveyi_ATCC_BAA-1116:0.016416)0.834000:0.023364,(15642025_Vibrio_cholerae_O1_biovar_eltor_str:0.000000,147673193_Vibrio_cholerae_O395:0.000000)0.956000:0.061135)0.935000:0.062754)0.958000:0.100053)0.778000:0.037694)0.876000:0.074617,119944845_Psychromonas_ingrahamii_37:0.314759)0.993000:0.211051)0.822000:0.038512)0.754000:0.024674)0.933000:0.064707,((187934883_Clostridium_botulinum_B_str._Eklund:0.191220,150015954_Clostridium_beijerinckii_NCIMB_8052:0.210157)0.995000:0.225379,((((15806944_Deinococcus_radiodurans_R1:0.255527,15806945_Deinococcus_radiodurans_R1:0.374341)0.871000:0.060460,94984541_Deinococcus_geothermalis_DSM_11300:0.116356)0.965000:0.136771,(46198357_Thermus_thermophilus_HB27:0.000000,55980386_Thermus_thermophilus_HB8:0.000000)1.000000:0.364886)0.738000:0.055433,((((((30019904_Bacillus_cereus_ATCC_14579:0.023181,((30261869_Bacillus_anthracis_str._Ames:0.000000,(49184705_Bacillus_anthracis_str._Sterne:0.000000,47527115_Bacillus_anthracis_str._Ames_Ancest:0.000000)0.000000:0.000000)0.794000:0.007793,(((118477290_Bacillus_thuringiensis_str._Al_Haka:0.015755,52143586_Bacillus_cereus_E33L:0.007757)0.765000:0.007904,49480542_Bacillus_thuringiensis_serovar_konk:0.007809)0.892000:0.015705,42780983_Bacillus_cereus_ATCC_10987:0.007833)0.763000:0.007937)0.806000:0.016972)0.982000:0.121211,67078276_Bacillus_cereus_E33L:0.118913)0.943000:0.098326,((16078081_Bacillus_subtilis_subsp._subtilis_s:0.000000,154685474_Bacillus_amyloliquefaciens_FZB42:0.125043)0.980000:0.131378,(52079504_Bacillus_licheniformis_ATCC_14580:0.000000,52784869_Bacillus_licheniformis_ATCC_14580:0.000000)0.980000:0.135724)0.960000:0.128880)0.911000:0.099815,152975916_Bacillus_cereus_subsp._cytotoxis_NV:0.188606)0.505000:0.053509,152975595_Bacillus_cereus_subsp._cytotoxis_NV:0.200443)0.463000:0.030060,(15613327_Bacillus_halodurans_C-125:0.128839,32470544_Staphylococcus_epidermidis_ATCC_122:0.317713)0.070000:0.054922)0.999000:0.269432)0.982000:0.214047)0.847000:0.080031)0.857000:0.050274)0.801000:0.024714,((((19703493_Fusobacterium_nucleatum_subsp._nucl:0.465580,(15896812_Clostridium_acetobutylicum_ATCC_824:0.215404,((118443447_Clostridium_novyi_NT:0.174002,(((148381542_Clostridium_botulinum_A_str._ATCC_3:0.000000,(153932225_Clostridium_botulinum_A_str._ATCC_1:0.000000,153937617_Clostridium_botulinum_A_str._Hall:0.000000)0.000000:0.000000)0.912000:0.007665,(153939948_Clostridium_botulinum_F_str._Langel:0.000000,170757452_Clostridium_botulinum_B1_str._Okra:0.000000)0.541000:0.000000)0.001000:0.000000,170759774_Clostridium_botulinum_A3_str._Loch_:0.015504)1.000000:0.326311)0.820000:0.073937,((110799885_Clostridium_perfringens_ATCC_13124:0.016534,18310050_Clostridium_perfringens_str._13:0.016521)0.789000:0.009047,110802643_Clostridium_perfringens_SM101:0.007458)1.000000:0.322642)0.619000:0.012705)0.813000:0.042268)0.806000:0.048884,((153952755_Clostridium_kluyveri_DSM_555:0.339119,28209898_Clostridium_tetani_E88:0.253512)0.876000:0.079451,((150390519_Alkaliphilus_metalliredigens_QYMF:0.214411,126698775_Clostridium_difficile_630:0.311208)0.877000:0.070291,(((114567368_Syntrophomonas_wolfei_subsp._wolfei:0.550387,((167040363_Thermoanaerobacter_sp._X514:0.031938,167037702_Thermoanaerobacter_pseudethanolicus:0.000000)0.928000:0.061394,20807922_Thermoanaerobacter_tengcongensis_MB:0.056378)0.974000:0.141393)0.431000:0.042481,158320485_Alkaliphilus_oremlandii_OhILAs:0.171472)0.867000:0.036248,125973453_Clostridium_thermocellum_ATCC_27405:0.388502)0.626000:0.012239)0.867000:0.045738)0.909000:0.056131)0.000000:0.000000,(((((((56964312_Bacillus_clausii_KSM-K16:0.155549,15615446_Bacillus_halodurans_C-125:0.120813)0.983000:0.116996,((42780367_Bacillus_cereus_ATCC_10987:0.000000,((30261284_Bacillus_anthracis_str._Ames:0.000000,49184115_Bacillus_anthracis_str._Sterne:0.000000)0.000000:0.000000,((49480491_Bacillus_thuringiensis_serovar_konk:0.000000,52144157_Bacillus_cereus_E33L:0.000000)0.000000:0.000000,((47526447_Bacillus_anthracis_str._Ames_Ancest:0.000000,118476755_Bacillus_thuringiensis_str._Al_Haka:0.000000)0.000000:0.000000,(30019328_Bacillus_cereus_ATCC_14579:0.000000,163939075_Bacillus_weihenstephanensis_KBAB4:0.000000)0.000000:0.000000)0.000000:0.000000)0.000000:0.000000)0.825000:0.008018)0.778000:0.030405,152974703_Bacillus_cereus_subsp._cytotoxis_NV:0.037914)0.996000:0.154988)0.722000:0.016312,(((16078198_Bacillus_subtilis_subsp._subtilis_s:0.059528,(52079630_Bacillus_licheniformis_ATCC_14580:0.000000,52784993_Bacillus_licheniformis_ATCC_14580:0.000000)0.986000:0.097935)0.771000:0.033407,154685567_Bacillus_amyloliquefaciens_FZB42:0.044291)0.986000:0.106855,(138894356_Geobacillus_thermodenitrificans_NG8:0.047563,56419339_Geobacillus_kaustophilus_HTA426:0.047822)0.966000:0.072565)0.861000:0.029656)0.680000:0.013960,23098659_Oceanobacillus_iheyensis_HTE831:0.256746)0.325000:0.042168,(((116873635_Listeria_welshimeri_serovar_6b_str.:0.016799,16801369_Listeria_innocua_Clip11262:0.000000)0.482000:0.016890,(46908436_Listeria_monocytogenes_str._4b_F236:0.000000,16804241_Listeria_monocytogenes_EGD-e:0.000000)0.464000:0.000000)1.000000:0.236936,(((73663107_Staphylococcus_saprophyticus_subsp.:0.123116,(((15926572_Staphylococcus_aureus_subsp._aureus:0.000000,15923973_Staphylococcus_aureus_subsp._aureus:0.000000)0.000000:0.000000,((49483144_Staphylococcus_aureus_subsp._aureus:0.000000,82750595_Staphylococcus_aureus_RF122:0.000000)0.000000:0.000000,(148267416_Staphylococcus_aureus_subsp._aureus:0.000000,(150393469_Staphylococcus_aureus_subsp._aureus:0.000000,156979309_Staphylococcus_aureus_subsp._aureus:0.000000)0.000000:0.000000)0.000000:0.000000)0.000000:0.000000)0.790000:0.007932,((57650175_Staphylococcus_aureus_subsp._aureus:0.000000,(151221065_Staphylococcus_aureus_subsp._aureus:0.000000,161509182_Staphylococcus_aureus_subsp._aureus:0.000000)0.000000:0.000000)0.000000:0.000000,((49485759_Staphylococcus_aureus_subsp._aureus:0.000000,21282594_Staphylococcus_aureus_subsp._aureus:0.000000)0.000000:0.000000,(87160078_Staphylococcus_aureus_subsp._aureus:0.000000,88194677_Staphylococcus_aureus_subsp._aureus:0.000000)0.000000:0.000000)0.000000:0.000000)0.474000:0.000000)0.832000:0.022419)0.764000:0.020401,(57866515_Staphylococcus_epidermidis_RP62A:0.000000,27467595_Staphylococcus_epidermidis_ATCC_122:0.000000)0.982000:0.068079)0.789000:0.026939,70726974_Staphylococcus_haemolyticus_JCSC143:0.032956)1.000000:0.248236)0.871000:0.062492)0.989000:0.169545,78044947_Carboxydothermus_hydrogenoformans_Z:0.398547)0.643000:0.016642,(172058073_Exiguobacterium_sibiricum_255-15:0.295877,162447324_Acholeplasma_laidlawii_PG-8A:0.454513)0.712000:0.128188)0.867000:0.065601)0.902000:0.053462,(146296615_Caldicellulosiruptor_saccharolyticu:0.319087,((((83589795_Moorella_thermoacetica_ATCC_39073:0.132014,51892586_Symbiobacterium_thermophilum_IAM_14:0.378298)0.873000:0.075818,134299921_Desulfotomaculum_reducens_MI-1:0.280544)0.305000:0.025534,(147678080_Pelotomaculum_thermopropionicum_SI:0.193825,169830823_Candidatus_Desulforudis_audaxviator:0.138052)0.891000:0.060122)0.780000:0.057755,(89895409_Desulfitobacterium_hafniense_Y51:0.219208,167630230_Heliobacterium_modesticaldum_Ice1:0.361048)0.939000:0.139086)0.921000:0.087148)0.727000:0.023688)0.863000:0.049890)0.837000:0.041774,((((((184154786_Lactobacillus_fermentum_IFO_3956:0.106498,148544219_Lactobacillus_reuteri_F275:0.373707)0.769000:0.079314,(((161508107_Lactobacillus_helveticus_DPC_4571:0.163481,116492621_Pediococcus_pentosaceus_ATCC_25745:0.358371)0.124000:0.099650,116333574_Lactobacillus_brevis_ATCC_367:0.218667)0.924000:0.104448,90961428_Lactobacillus_salivarius_UCC118:0.401384)0.894000:0.077939)0.228000:0.042274,((28378361_Lactobacillus_plantarum_WCFS1:0.280890,116495577_Lactobacillus_casei_ATCC_334:0.404051)0.947000:0.181674,(104773949_Lactobacillus_delbrueckii_subsp._bu:0.008171,116513956_Lactobacillus_delbrueckii_subsp._bu:0.000000)1.000000:0.319398)0.216000:0.062422)0.861000:0.068076,((81428426_Lactobacillus_sakei_subsp._sakei_23:0.444834,116491566_Oenococcus_oeni_PSU-1:0.368686)0.857000:0.116532,(170016659_Leuconostoc_citreum_KM20:0.099108,116617436_Leuconostoc_mesenteroides_subsp._me:0.099622)0.988000:0.218075)0.891000:0.079071)0.886000:0.080306,((((((((116511580_Lactococcus_lactis_subsp._cremoris_:0.000000,125624577_Lactococcus_lactis_subsp._cremoris_:0.000000)0.938000:0.042349,15672753_Lactococcus_lactis_subsp._lactis_Il:0.016733)1.000000:0.163798,(22536527_Streptococcus_agalactiae_2603V_R:0.000000,(25010405_Streptococcus_agalactiae_NEM316:0.000000,76787801_Streptococcus_agalactiae_A909:0.000000)0.000000:0.000000)1.000000:0.166623)0.709000:0.011412,((125718732_Streptococcus_sanguinis_SK36:0.083276,157151320_Streptococcus_gordonii_str._Challis:0.065474)0.794000:0.039126,(15900336_Streptococcus_pneumoniae_TIGR4:0.000000,(15902421_Streptococcus_pneumoniae_R6:0.000000,(116516000_Streptococcus_pneumoniae_D39:0.000000,(169833814_Streptococcus_pneumoniae_Hungary19A:0.000000,182683385_Streptococcus_pneumoniae_CGSP14:0.000000)0.000000:0.000000)0.000000:0.000000)0.000000:0.000000)0.994000:0.085270)0.892000:0.037759)0.720000:0.015464,24380116_Streptococcus_mutans_UA159:0.170911)0.746000:0.016005,(146319461_Streptococcus_suis_05ZYH33:0.000000,146321658_Streptococcus_suis_98HAH33:0.000000)1.000000:0.239161)0.705000:0.008141,((55822359_Streptococcus_thermophilus_CNRZ1066:0.000000,(116627294_Streptococcus_thermophilus_LMD-9:0.000000,55820474_Streptococcus_thermophilus_LMG_1831:0.000000)0.000000:0.000000)0.999000:0.166761,(((19746710_Streptococcus_pyogenes_MGAS8232:0.000000,21911063_Streptococcus_pyogenes_MGAS315:0.000000)0.000000:0.000000,((28895251_Streptococcus_pyogenes_SSI-1:0.000000,71904145_Streptococcus_pyogenes_MGAS6180:0.000000)0.000000:0.000000,((94989126_Streptococcus_pyogenes_MGAS9429:0.000000,94993019_Streptococcus_pyogenes_MGAS2096:0.000000)0.000000:0.000000,((94991071_Streptococcus_pyogenes_MGAS10270:0.000000,15675602_Streptococcus_pyogenes_M1_GAS:0.000000)0.000000:0.000000,((71911307_Streptococcus_pyogenes_MGAS5005:0.000000,139473226_Streptococcus_pyogenes_str._Manfred:0.000000)0.000000:0.000000,94994950_Streptococcus_pyogenes_MGAS10750:0.000000)0.000000:0.000000)0.000000:0.000000)0.000000:0.000000)0.000000:0.000000)0.534000:0.000000,50914834_Streptococcus_pyogenes_MGAS10394:0.007985)0.997000:0.188323)0.115000:0.024974)0.883000:0.061150,29377351_Enterococcus_faecalis_V583:0.304614)0.916000:0.084861)0.902000:0.086105,(90962231_Lactobacillus_salivarius_UCC118:0.270230,(116493249_Pediococcus_pentosaceus_ATCC_25745:0.172150,((170016588_Leuconostoc_citreum_KM20:0.072347,116617449_Leuconostoc_mesenteroides_subsp._me:0.106083)0.999000:0.269276,28377469_Lactobacillus_plantarum_WCFS1:0.261649)0.541000:0.070233)0.085000:0.052316)0.995000:0.242021)0.987000:0.177391)0.861000:0.056379,((((22298388_Thermosynechococcus_elongatus_BP-1:0.354154,(((33239610_Prochlorococcus_marinus_subsp._mari:0.186787,((((((126695493_Prochlorococcus_marinus_str._MIT_93:0.015746,157412492_Prochlorococcus_marinus_str._MIT_92:0.041368)0.337000:0.016366,78778524_Prochlorococcus_marinus_str._MIT_93:0.038683)0.706000:0.008972,161353819_Prochlorococcus_marinus_str._AS9601:0.009509)0.824000:0.056799,(123965399_Prochlorococcus_marinus_str._MIT_95:0.028522,33860696_Prochlorococcus_marinus_subsp._past:0.030302)0.904000:0.066982)0.987000:0.204440,159902691_Prochlorococcus_marinus_str._MIT_92:0.217881)0.480000:0.058851,(161407970_Prochlorococcus_marinus_str._NATL1A:0.064761,72383338_Prochlorococcus_marinus_str._NATL2A:0.029730)0.992000:0.185132)0.780000:0.071295)0.846000:0.072020,(((113955327_Synechococcus_sp._CC9311:0.185339,148240586_Synechococcus_sp._WH_7803:0.109746)0.899000:0.062370,148241347_Synechococcus_sp._RCC307:0.180651)0.366000:0.028728,(((33866778_Synechococcus_sp._WH_8102:0.017547,161353759_Synechococcus_sp._CC9605:0.026250)0.232000:0.034006,78183888_Synechococcus_sp._CC9902:0.039307)0.996000:0.194108,(161347559_Prochlorococcus_marinus_str._MIT_93:0.008218,33864261_Prochlorococcus_marinus_str._MIT_93:0.000000)0.928000:0.085159)0.387000:0.057227)0.094000:0.025988)0.995000:0.202625,((56750111_Synechococcus_elongatus_PCC_6301:0.000000,81300264_Synechococcus_elongatus_PCC_7942:0.000000)0.982000:0.105358,(158333843_Acaryochloris_marina_MBIC11017:0.191975,((75908941_Anabaena_variabilis_ATCC_29413:0.007929,17227735_Nostoc_sp._PCC_7120:0.000000)0.932000:0.083563,113475486_Trichodesmium_erythraeum_IMS101:0.225841)0.924000:0.099878)0.901000:0.080080)0.644000:0.087525)0.338000:0.063401)0.503000:0.040445,((172036499_Cyanothece_sp._ATCC_51142:0.153877,170077150_Synechococcus_sp._PCC_7002:0.210923)0.837000:0.082212,166364688_Microcystis_aeruginosa_NIES-843:0.200403)0.380000:0.035778)0.458000:0.042137,(((86609780_Synechococcus_sp._JA-2-3Ba:0.000000,86606992_Synechococcus_sp._JA-3-3Ab:0.065893)1.000000:0.314147,161344761_Synechocystis_sp._PCC_6803:0.253181)0.818000:0.068860,37523261_Gloeobacter_violaceus_PCC_7421:0.413766)0.596000:0.033545)0.915000:0.142705,13474852_Mesorhizobium_loti_MAFF303099:0.953138)0.427000:0.140012)0.693000:0.080797,((((39995399_Geobacter_sulfurreducens_PCA:0.117633,78224463_Geobacter_metallireducens_GS-15:0.106852)0.862000:0.051657,148262218_Geobacter_uraniireducens_Rf4:0.091148)0.897000:0.126815,118578465_Pelobacter_propionicus_DSM_2379:0.261493)0.973000:0.212246,(183983211_Mycobacterium_marinum_M:0.008076,118618820_Mycobacterium_ulcerans_Agy99:0.033955)1.000000:0.684254)0.888000:0.169650)0.000000:0.000000,161579032_Rhodopirellula_baltica_SH_1:0.491709)0.750000:0.121503,118579939_Pelobacter_propionicus_DSM_2379:0.526251)0.942000:0.259414,(15792626_Campylobacter_jejuni_subsp._jejuni_:0.000000,(153951808_Campylobacter_jejuni_subsp._doylei_:0.016226,(57238350_Campylobacter_jejuni_RM1221:0.000000,121613632_Campylobacter_jejuni_subsp._jejuni_:0.000000)0.535000:0.000000)0.319000:0.008104)1.000000:1.138242)0.334000:0.106745,((((((53720934_Burkholderia_pseudomallei_K96243:0.000000,(76810029_Burkholderia_pseudomallei_1710b:0.000000,(121598801_Burkholderia_mallei_SAVP1:0.000000,((126448104_Burkholderia_mallei_NCTC_10247:0.000000,(126454553_Burkholderia_pseudomallei_1106a:0.000000,53724347_Burkholderia_mallei_ATCC_23344:0.000000)0.000000:0.000000)0.000000:0.000000,(126439969_Burkholderia_pseudomallei_668:0.000000,124386255_Burkholderia_mallei_NCTC_10229:0.000000)0.000000:0.000000)0.000000:0.000000)0.000000:0.000000)0.000000:0.000000)0.874000:0.062900,91785679_Burkholderia_xenovorans_LB400:0.092256)0.979000:0.173203,163852222_Methylobacterium_extorquens_PA1:0.262730)0.856000:0.088723,((150010208_Parabacteroides_distasonis_ATCC_850:0.437229,((156972997_Vibrio_harveyi_ATCC_BAA-1116:0.237973,32473839_Rhodopirellula_baltica_SH_1:0.406370)0.491000:0.127665,170726024_Shewanella_woodyi_ATCC_51908:0.275305)0.826000:0.069248)0.501000:0.079559,(71737752_Pseudomonas_syringae_pv._phaseolico:0.038477,28869120_Pseudomonas_syringae_pv._tomato_str:0.040266)1.000000:0.417791)0.869000:0.090727)0.937000:0.149557,172064977_Burkholderia_ambifaria_MC40-6:0.740816)0.920000:0.142812,(((((70729018_Pseudomonas_fluorescens_Pf-5:0.026262,(((167034935_Pseudomonas_putida_GB-1:0.008276,26991068_Pseudomonas_putida_KT2440:0.000000)0.963000:0.067747,170722869_Pseudomonas_putida_W619:0.087379)0.948000:0.053539,77457751_Pseudomonas_fluorescens_PfO-1:0.000000)0.945000:0.032765)0.498000:0.009433,((71737685_Pseudomonas_syringae_pv._phaseolico:0.000000,28869152_Pseudomonas_syringae_pv._tomato_str:0.008079)0.760000:0.016394,66046696_Pseudomonas_syringae_pv._syringae_B:0.000000)0.880000:0.023914)0.886000:0.061260,(104782831_Pseudomonas_entomophila_L48:0.083072,148546727_Pseudomonas_putida_F1:0.016264)0.826000:0.046225)0.830000:0.145006,148241293_Synechococcus_sp._RCC307:0.798094)0.960000:0.355369,78066460_Burkholderia_sp._383:1.092452)0.032000:0.065662)0.937000:0.157203)0.944000:0.170136,(127512265_Shewanella_loihica_PV-4:0.266248,91794469_Shewanella_denitrificans_OS217:0.203033)0.999000:0.549920)0.374000:0.127240,(91794468_Shewanella_denitrificans_OS217:0.102969,127512264_Shewanella_loihica_PV-4:0.020037)1.000000:0.451963)0.797000:0.105048,(XX_VfuA00110_:0.567743,170747628_Methylobacterium_radiotolerans_JCM_:0.711360)0.399000:0.117551)0.814000:0.077546,((53712113_Bacteroides_fragilis_YCH46:0.519895,150007222_Parabacteroides_distasonis_ATCC_850:0.722593)0.785000:0.077456,53712115_Bacteroides_fragilis_YCH46:0.482217)0.935000:0.144902)0.863000:0.076429,((((53724349_Burkholderia_mallei_ATCC_23344:0.000000,((53720936_Burkholderia_pseudomallei_K96243:0.000000,76808924_Burkholderia_pseudomallei_1710b:0.000000)0.000000:0.000000,((121598278_Burkholderia_mallei_SAVP1:0.000000,(126451404_Burkholderia_mallei_NCTC_10247:0.000000,126454521_Burkholderia_pseudomallei_1106a:0.000000)0.000000:0.000000)0.000000:0.000000,(124384922_Burkholderia_mallei_NCTC_10229:0.000000,126440433_Burkholderia_pseudomallei_668:0.000000)0.000000:0.000000)0.000000:0.000000)0.000000:0.000000)0.965000:0.169890,91785681_Burkholderia_xenovorans_LB400:0.144875)0.989000:0.238191,163852224_Methylobacterium_extorquens_PA1:0.259698)0.921000:0.152829,172064978_Burkholderia_ambifaria_MC40-6:0.578374)0.830000:0.125044)0.567000:0.050550,170726022_Shewanella_woodyi_ATCC_51908:0.405949)0.997000:0.353149,187479554_Bordetella_avium_197N:0.399863)0.986000:0.292872,160896063_Delftia_acidovorans_SPH-1:0.066293)0.900000:0.077110,91776990_Methylobacillus_flagellatus_KT:0.042161)0.233000:0.034223,(152986304_Pseudomonas_aeruginosa_PA7:0.049921,70729049_Pseudomonas_fluorescens_Pf-5:0.112821)0.891000:0.048819)0.963000:0.060021,(21242708_Xanthomonas_axonopodis_pv._citri_st:0.008812,78047567_Xanthomonas_campestris_pv._vesicato:0.000000)0.585000:0.001715)0.869000:0.024351,84624107_Xanthomonas_oryzae_pv._oryzae_MAFF_:0.000000,58582215_Xanthomonas_oryzae_pv._oryzae_KACC1:0.000000);
