# Supplementary material for: Genome-wide phylogenetic analysis of the pathogenic potential of Vibrio furnissii
Source: Front Microbiol. 2014 Aug 21;5:435. doi: 10.3389/fmicb.2014.00435 (PMC4139957; doi:10.3389/fmicb.2014.00435)
Supplement: Supplementary file 1 [file DataSheet1.ZIP › all_vfu_trees/VfuA00111.afa-gb-o.phylip_phyml_tree.txt]

((((((((((((((((((((((((83645208_Hahella_chejuensis_KCTC_2396:0.159212,(77456930_Pseudomonas_fluorescens_PfO-1:0.140860,104783688_Pseudomonas_entomophila_L48:0.071873)0.947000:0.082662)0.425000:0.019196,((93005455_Psychrobacter_cryohalolentis_K5:0.075296,(50083370_Acinetobacter_sp._ADP1:0.083171,71065771_Psychrobacter_arcticus_273-4:0.092354)0.953000:0.083772)0.927000:0.047578,((56459651_Idiomarina_loihiensis_L2TR:0.115975,((28868294_Pseudomonas_syringae_pv._tomato_str:0.047019,77460277_Pseudomonas_fluorescens_PfO-1:0.070270)0.855000:0.028709,148549139_Pseudomonas_putida_F1:0.013393)0.986000:0.100143)0.368000:0.013861,(((70733810_Pseudomonas_fluorescens_Pf-5:0.041387,146280480_Pseudomonas_stutzeri_A1501:0.043512)0.951000:0.054834,104779536_Pseudomonas_entomophila_L48:0.072990)0.911000:0.053316,146309304_Pseudomonas_mendocina_ymp:0.049311)0.960000:0.056527)0.732000:0.010565)0.733000:0.011290)0.746000:0.012933,(((((134300869_Desulfotomaculum_reducens_MI-1:0.258193,(134301505_Francisella_tularensis_subsp._tular:0.000000,(56708492_Francisella_tularensis_subsp._tular:0.000000,(110670963_Francisella_tularensis_subsp._tular:0.000000,(187932101_Francisella_tularensis_subsp._media:0.006862,(89256003_Francisella_tularensis_subsp._holar:0.000000,(115314483_Francisella_tularensis_subsp._holar:0.000000,156502006_Francisella_tularensis_subsp._holar:0.000000)0.000000:0.000000)0.857000:0.006914)0.538000:0.000000)0.000000:0.000000)0.000000:0.000000)0.993000:0.203710)0.816000:0.106947,114571008_Maricaulis_maris_MCS10:0.194191)0.598000:0.005560,((51243896_Desulfotalea_psychrophila_LSv54:0.093476,154174648_Campylobacter_curvus_525.92:0.330661)0.394000:0.083536,((((((((((150004939_Bacteroides_vulgatus_ATCC_8482:0.029802,150006430_Bacteroides_vulgatus_ATCC_8482:0.032047)0.874000:0.030681,53712098_Bacteroides_fragilis_YCH46:0.021094)0.888000:0.021700,(60682914_Bacteroides_fragilis_NCTC_9343:0.067224,150007305_Parabacteroides_distasonis_ATCC_850:0.045764)0.822000:0.022233)0.735000:0.008959,29345873_Bacteroides_thetaiotaomicron_VPI-54:0.046547)0.805000:0.029289,(60680554_Bacteroides_fragilis_NCTC_9343:0.033855,(53712386_Bacteroides_fragilis_YCH46:0.016325,(60681052_Bacteroides_fragilis_NCTC_9343:0.035536,53714949_Bacteroides_fragilis_YCH46:0.039100)0.879000:0.022382)0.663000:0.007468)0.694000:0.013793)0.729000:0.021307,53713875_Bacteroides_fragilis_YCH46:0.073785)0.922000:0.093059,34541219_Porphyromonas_gingivalis_W83:0.232046)0.878000:0.058709,150025361_Flavobacterium_psychrophilum_JIP02_:0.147777)0.939000:0.058794,((119357791_Chlorobium_phaeobacteroides_DSM_266:0.198449,78188490_Chlorobium_chlorochromatii_CaD3:0.148053)0.786000:0.048902,((145219283_Prosthecochloris_vibrioformis_DSM_2:0.076230,78186304_Pelodictyon_luteolum_DSM_273:0.119716)0.945000:0.077559,21673144_Chlorobium_tepidum_TLS:0.141022)0.640000:0.035919)0.976000:0.087728)0.000000:0.000000,(167627476_Francisella_philomiragia_subsp._phi:0.254941,183221422_Leptospira_biflexa_serovar_Patoc_st:0.277954)0.849000:0.082318)0.944000:0.067953)0.750000:0.022801)0.861000:0.026697,(110833774_Alcanivorax_borkumensis_SK2:0.121640,((((37678485_Vibrio_vulnificus_YJ016:0.117674,((91794013_Shewanella_denitrificans_OS217:0.076247,((((119947066_Psychromonas_ingrahamii_37:0.124713,59710774_Vibrio_fischeri_ES114:0.040822)0.900000:0.049995,167623418_Shewanella_halifaxensis_HAW-EB4:0.006083)0.921000:0.030004,(127512333_Shewanella_loihica_PV-4:0.072209,28896997_Vibrio_parahaemolyticus_RIMD_221063:0.084164)0.802000:0.016732)0.880000:0.029115,(114563993_Shewanella_frigidimarina_NCIMB_400:0.053597,((((126175092_Shewanella_baltica_OS155:0.058486,117919828_Shewanella_sp._ANA-3:0.036894)0.728000:0.007448,120598286_Shewanella_sp._W3-18-1:0.000000)0.748000:0.007994,146293635_Shewanella_putrefaciens_CN-32:0.020434)0.877000:0.027079,113969662_Shewanella_sp._MR-4:0.120151)0.788000:0.014496)0.911000:0.030251)0.749000:0.013692)0.828000:0.029205,((((((121633944_Neisseria_meningitidis_FAM18:0.000000,121633958_Neisseria_meningitidis_FAM18:0.000000)0.000000:0.000000,(161869081_Neisseria_meningitidis_053442:0.000000,161869098_Neisseria_meningitidis_053442:0.000000)0.000000:0.000000)0.885000:0.006957,(15676013_Neisseria_meningitidis_MC58:0.000000,15675999_Neisseria_meningitidis_MC58:0.000000)0.534000:0.000000)0.006000:0.000000,(15793216_Neisseria_meningitidis_Z2491:0.000000,15793230_Neisseria_meningitidis_Z2491:0.000000)0.810000:0.006957)0.556000:0.037861,59802214_Neisseria_gonorrhoeae_FA_1090:0.078952)0.979000:0.067221,152978505_Actinobacillus_succinogenes_130Z:0.070685)0.910000:0.028419)0.927000:0.049102)0.831000:0.020998,(XX_VfuA00111_:0.138671,(51246073_Desulfotalea_psychrophila_LSv54:0.295385,(37528624_Photorhabdus_luminescens_subsp._lau:0.170280,33151865_Haemophilus_ducreyi_35000HP:0.244709)0.236000:0.031722)0.637000:0.066292)0.686000:0.011243)0.829000:0.015492,157961226_Shewanella_pealeana_ATCC_700345:0.147821)0.717000:0.012113,((((157161535_Escherichia_coli_HS:0.014505,(152971029_Klebsiella_pneumoniae_subsp._pneumo:0.000000,152971035_Klebsiella_pneumoniae_subsp._pneumo:0.000000)0.755000:0.006818)0.913000:0.056967,50120381_Erwinia_carotovora_subsp._atrosepti:0.122328)0.855000:0.055285,(((157368415_Serratia_proteamaculans_568:0.072787,((((16123996_Yersinia_pestis_CO92:0.000000,51594529_Yersinia_pseudotuberculosis_IP_3295:0.000000)0.000000:0.000000,((145600729_Yersinia_pestis_Pestoides_F:0.000000,153948584_Yersinia_pseudotuberculosis_IP_3175:0.000000)0.000000:0.000000,((162418803_Yersinia_pestis_Angola:0.000000,108810268_Yersinia_pestis_Nepal516:0.000000)0.000000:0.000000,((108806155_Yersinia_pestis_Antiqua:0.000000,170026238_Yersinia_pseudotuberculosis_YPIII:0.000000)0.000000:0.000000,(22124282_Yersinia_pestis_KIM:0.000000,45442936_Yersinia_pestis_biovar_Microtus_str:0.000000)0.000000:0.000000)0.000000:0.000000)0.000000:0.000000)0.000000:0.000000)0.806000:0.018597,123440571_Yersinia_enterocolitica_subsp._ente:0.018175)0.934000:0.048980,37528474_Photorhabdus_luminescens_subsp._lau:0.071703)0.030000:0.014249)0.276000:0.026342,85060358_Sodalis_glossinidius_str._morsitans:0.245039)0.372000:0.022029,(((((16762207_Salmonella_enterica_subsp._enterica:0.000000,(29143696_Salmonella_enterica_subsp._enterica:0.000000,(56415782_Salmonella_enterica_subsp._enterica:0.000000,(161617040_Salmonella_enterica_subsp._enterica:0.000000,62182398_Salmonella_enterica_subsp._enterica:0.000000)0.000000:0.000000)0.000000:0.000000)0.000000:0.000000)0.769000:0.014456,161505560_Salmonella_enterica_subsp._arizonae:0.014569)0.680000:0.020326,152972782_Klebsiella_pneumoniae_subsp._pneumo:0.056857)0.834000:0.021392,157144421_Citrobacter_koseri_ATCC_BAA-895:0.021754)0.702000:0.019979,(89110228_Escherichia_coli_W3110:0.000000,(16131645_Escherichia_coli_str._K-12_substr._:0.000000,(24115083_Shigella_flexneri_2a_str._301:0.000000,(30064916_Shigella_flexneri_2a_str._2457T:0.000000,(91213311_Escherichia_coli_UTI89:0.000000,(110807521_Shigella_flexneri_5_str._8401:0.000000,(117626049_Escherichia_coli_APEC_O1:0.000000,(157163263_Escherichia_coli_HS:0.000000,(157157955_Escherichia_coli_E24377A:0.000000,(170022184_Escherichia_coli_ATCC_8739:0.000000,(170083276_Escherichia_coli_str._K-12_substr._:0.000000,(170680051_Escherichia_coli_SECEC_SMS-3-5:0.000000,(187731610_Shigella_boydii_CDC_3083-94:0.000000,(15804380_Escherichia_coli_O157_H7_EDL933:0.000000,(15833976_Escherichia_coli_O157_H7_str._Sakai:0.000000,(((74314304_Shigella_sonnei_Ss046:0.007035,26250528_Escherichia_coli_CFT073:0.007030)0.000000:0.000000,(82779030_Shigella_dysenteriae_Sd197:0.007032,82546144_Shigella_boydii_Sb227:0.014093)0.526000:0.000000)0.000000:0.000000,110644115_Escherichia_coli_536:0.007067)0.000000:0.000000)0.000000:0.000000)0.000000:0.000000)0.000000:0.000000)0.000000:0.000000)0.000000:0.000000)0.000000:0.000000)0.000000:0.000000)0.000000:0.000000)0.000000:0.000000)0.000000:0.000000)0.000000:0.000000)0.000000:0.000000)0.000000:0.000000)0.000000:0.000000)0.683000:0.011461)0.993000:0.115809)0.684000:0.053763)0.937000:0.064416,((((160876138_Shewanella_baltica_OS195:0.042202,24374699_Shewanella_oneidensis_MR-1:0.000000)0.956000:0.071750,90021775_Saccharophagus_degradans_2-40:0.137096)0.901000:0.044185,153001415_Shewanella_baltica_OS185:0.178901)0.849000:0.040689,156933366_Enterobacter_sakazakii_ATCC_BAA-894:0.172073)0.547000:0.024221)0.676000:0.026488)0.810000:0.031117)0.807000:0.018381)0.845000:0.031274,(109898448_Pseudoalteromonas_atlantica_T6c:0.122529,152994870_Marinomonas_sp._MWYL1:0.092529)0.943000:0.062632)0.767000:0.033219)0.946000:0.046747,(((((157415396_Campylobacter_jejuni_subsp._jejuni_:0.194592,32265599_Helicobacter_hepaticus_ATCC_51449:0.185622)1.000000:0.243141,157738043_Arcobacter_butzleri_RM4018:0.137624)0.294000:0.050604,152993140_Sulfurovum_sp._NBC37-1:0.128098)0.910000:0.066374,(56965453_Bacillus_clausii_KSM-K16:0.090314,((((((25011322_Streptococcus_agalactiae_NEM316:0.000000,(22537358_Streptococcus_agalactiae_2603V_R:0.000000,76788332_Streptococcus_agalactiae_A909:0.000000)0.000000:0.000000)0.976000:0.047074,24379858_Streptococcus_mutans_UA159:0.060882)0.568000:0.012666,(((146321163_Streptococcus_suis_98HAH33:0.007089,146318955_Streptococcus_suis_05ZYH33:0.000000)0.920000:0.027804,(((((((71903379_Streptococcus_pyogenes_MGAS6180:0.000000,(94988423_Streptococcus_pyogenes_MGAS9429:0.000000,94992305_Streptococcus_pyogenes_MGAS2096:0.000000)0.000000:0.000000)0.000000:0.000000,139473907_Streptococcus_pyogenes_str._Manfred:0.000000)0.000000:0.000000,94994224_Streptococcus_pyogenes_MGAS10750:0.000000)0.000000:0.000000,94990302_Streptococcus_pyogenes_MGAS10270:0.000000)0.000000:0.000000,50914106_Streptococcus_pyogenes_MGAS10394:0.000000)0.000000:0.000000,19745995_Streptococcus_pyogenes_MGAS8232:0.000000)0.512000:0.000000,((15674953_Streptococcus_pyogenes_M1_GAS:0.000000,21910182_Streptococcus_pyogenes_MGAS315:0.000000)0.000000:0.000000,(28896118_Streptococcus_pyogenes_SSI-1:0.000000,71910547_Streptococcus_pyogenes_MGAS5005:0.000000)0.000000:0.000000)0.858000:0.007108)0.975000:0.044906)0.472000:0.010603,((157151373_Streptococcus_gordonii_str._Challis:0.007401,125718225_Streptococcus_sanguinis_SK36:0.000000)0.861000:0.015554,(169833959_Streptococcus_pneumoniae_Hungary19A:0.019400,(15902364_Streptococcus_pneumoniae_R6:0.000000,116516051_Streptococcus_pneumoniae_D39:0.000000)0.590000:0.003577)0.975000:0.060803)0.587000:0.008231)0.001000:0.000000)0.766000:0.019710,(116627990_Streptococcus_thermophilus_LMD-9:0.007153,(55821251_Streptococcus_thermophilus_LMG_1831:0.000000,55823163_Streptococcus_thermophilus_CNRZ1066:0.000000)0.519000:0.000000)0.979000:0.051033)0.849000:0.015555,(125623083_Lactococcus_lactis_subsp._cremoris_:0.007169,(15672176_Lactococcus_lactis_subsp._lactis_Il:0.000000,116511024_Lactococcus_lactis_subsp._cremoris_:0.000000)0.504000:0.000000)0.992000:0.061664)0.882000:0.025127,(29376702_Enterococcus_faecalis_V583:0.125785,((((((170017547_Leuconostoc_citreum_KM20:0.086478,116618518_Leuconostoc_mesenteroides_subsp._me:0.073600)0.968000:0.082556,116491431_Oenococcus_oeni_PSU-1:0.200162)0.850000:0.049019,170017272_Leuconostoc_citreum_KM20:0.115268)0.983000:0.095083,(90962543_Lactobacillus_salivarius_UCC118:0.127752,184154572_Lactobacillus_fermentum_IFO_3956:0.121175)0.901000:0.047001)0.513000:0.034501,(116495478_Lactobacillus_casei_ATCC_334:0.176752,28377960_Lactobacillus_plantarum_WCFS1:0.278262)0.855000:0.073314)0.840000:0.022368,16803121_Listeria_monocytogenes_EGD-e:0.113016)0.731000:0.007704)0.937000:0.038502)0.831000:0.023388)0.782000:0.032417)0.900000:0.034824,119775375_Shewanella_amazonensis_SB2B:0.286493)0.000000:0.000000)0.913000:0.024640,(((((((148272193_Clavibacter_michiganensis_subsp._mi:0.000000,170781066_Clavibacter_michiganensis_subsp._se:0.007056)0.925000:0.071103,50954293_Leifsonia_xyli_subsp._xyli_str._CTC:0.094215)0.941000:0.123382,(28572209_Tropheryma_whipplei_TW08_27:0.000000,28492999_Tropheryma_whipplei_str._Twist:0.000000)1.000000:0.269176)0.719000:0.073038,((((19551581_Corynebacterium_glutamicum_ATCC_130:0.000000,62389230_Corynebacterium_glutamicum_ATCC_130:0.000000)0.520000:0.000000,145294460_Corynebacterium_glutamicum_R:0.006818)0.967000:0.064348,25026898_Corynebacterium_efficiens_YS-314:0.045424)0.845000:0.044115,38232976_Corynebacterium_diphtheriae_NCTC_13:0.161536)0.985000:0.143213)0.172000:0.052556,(((((116671234_Arthrobacter_sp._FB24:0.083061,119960622_Arthrobacter_aurescens_TC1:0.065976)0.978000:0.111489,119961639_Arthrobacter_aurescens_TC1:0.221577)0.884000:0.064446,(68536976_Corynebacterium_jeikeium_K411:0.184947,172039921_Corynebacterium_urealyticum_DSM_710:0.317342)0.799000:0.095202)0.736000:0.022933,((((54022171_Nocardia_farcinica_IFM_10152:0.133922,111021080_Rhodococcus_sp._RHA1:0.170420)0.520000:0.047981,(((((41409926_Mycobacterium_avium_subsp._paratube:0.000000,118466112_Mycobacterium_avium_104:0.000000)1.000000:0.128824,(((183980632_Mycobacterium_marinum_M:0.000000,118616389_Mycobacterium_ulcerans_Agy99:0.007443)0.959000:0.052901,(15607475_Mycobacterium_tuberculosis_H37Rv:0.000000,(15839720_Mycobacterium_tuberculosis_CDC1551:0.000000,(31791512_Mycobacterium_bovis_AF2122_97:0.000000,(121636248_Mycobacterium_bovis_BCG_str._Pasteu:0.000000,(148660100_Mycobacterium_tuberculosis_H37Ra:0.000000,148821530_Mycobacterium_tuberculosis_F11:0.000000)0.000000:0.000000)0.000000:0.000000)0.000000:0.000000)0.000000:0.000000)0.921000:0.042958)0.889000:0.045838,15828355_Mycobacterium_leprae_TN:0.094412)0.649000:0.004107)0.926000:0.040642,((169631191_Mycobacterium_abscessus:0.092723,118470588_Mycobacterium_smegmatis_str._MC2_15:0.085053)0.832000:0.030734,((108797416_Mycobacterium_sp._MCS:0.000000,119866500_Mycobacterium_sp._KMS:0.000000)0.825000:0.007359,126433035_Mycobacterium_sp._JLS:0.000000)0.972000:0.066626)0.578000:0.025087)0.217000:0.011453,120401619_Mycobacterium_vanbaalenii_PYR-1:0.040938)0.872000:0.046660,145220889_Mycobacterium_gilvum_PYR-GCK:0.133765)0.968000:0.097008)0.880000:0.041644,145223882_Mycobacterium_gilvum_PYR-GCK:0.215965)0.286000:0.014720,118470053_Mycobacterium_smegmatis_str._MC2_15:0.273042)0.723000:0.032760)0.706000:0.031689,(120436382_Gramella_forsetii_KT0803:0.356152,42523350_Bdellovibrio_bacteriovorus_HD100:0.442779)0.185000:0.200159)0.888000:0.087432)0.346000:0.031635,(146298095_Flavobacterium_johnsoniae_UW101:0.139192,110639759_Cytophaga_hutchinsonii_ATCC_33406:0.119140)0.970000:0.124410)0.939000:0.070917,((((((54296787_Legionella_pneumophila_str._Paris:0.000000,(54293744_Legionella_pneumophila_str._Lens:0.000000,(148360586_Legionella_pneumophila_str._Corby:0.000000,52840997_Legionella_pneumophila_subsp._pneum:0.000000)0.000000:0.000000)0.000000:0.000000)0.999000:0.350240,90425659_Rhodopseudomonas_palustris_BisB18:0.298382)0.876000:0.097139,(154151294_Candidatus_Methanoregula_boonei_6A8:0.219256,(((148643367_Methanobrevibacter_smithii_ATCC_350:0.172213,15679779_Methanothermobacter_thermautotrophi:0.188244)0.277000:0.043202,((15895600_Clostridium_acetobutylicum_ATCC_824:0.147484,42526948_Treponema_denticola_ATCC_35405:0.218599)0.137000:0.070548,(167038027_Thermoanaerobacter_pseudethanolicus:0.084917,((((18309598_Clostridium_perfringens_str._13:0.000000,(110800050_Clostridium_perfringens_ATCC_13124:0.000000,110799823_Clostridium_perfringens_ATCC_13124:0.000000)0.000000:0.000000)0.979000:0.109540,150017460_Clostridium_beijerinckii_NCIMB_8052:0.105772)0.929000:0.096668,160902403_Petrotoga_mobilis_SJ95:0.323805)0.947000:0.137593,170757122_Clostridium_botulinum_B1_str._Okra:0.100526)0.817000:0.057747)0.840000:0.045125)0.931000:0.079290)0.857000:0.026471,88604303_Methanospirillum_hungatei_JF-1:0.167161)0.249000:0.010000)0.918000:0.076506)0.434000:0.026344,((157693978_Bacillus_pumilus_SAFR-032:0.281062,((134046342_Methanococcus_maripaludis_C5:0.071727,159904978_Methanococcus_maripaludis_C6:0.017297)0.968000:0.154222,150400812_Methanococcus_aeolicus_Nankai-3:0.191570)0.996000:0.215144)0.794000:0.045620,150020409_Thermosipho_melanesiensis_BI429:0.279120)0.903000:0.078534)0.916000:0.068054,((77920188_Pelobacter_carbinolicus_DSM_2380:0.202106,(((78222144_Geobacter_metallireducens_GS-15:0.060539,39997181_Geobacter_sulfurreducens_PCA:0.030254)0.935000:0.073041,148264902_Geobacter_uraniireducens_Rf4:0.090332)0.911000:0.075060,118580960_Pelobacter_propionicus_DSM_2379:0.164205)0.153000:0.031381)0.913000:0.078458,(23099876_Oceanobacillus_iheyensis_HTE831:0.386259,(187477742_Bordetella_avium_197N:0.082707,116250566_Rhizobium_leguminosarum_bv._viciae_:0.122956)0.998000:0.252336)0.928000:0.103734)0.871000:0.050541)0.861000:0.037166,(170726035_Shewanella_woodyi_ATCC_51908:0.292238,(157376145_Shewanella_sediminis_HAW-EB3:0.262900,((157376090_Shewanella_sediminis_HAW-EB3:0.222998,114563923_Shewanella_frigidimarina_NCIMB_400:0.284551)0.625000:0.043016,((160876121_Shewanella_baltica_OS195:0.031607,126175070_Shewanella_baltica_OS155:0.008058)0.932000:0.080572,(117919839_Shewanella_sp._ANA-3:0.007539,(113969680_Shewanella_sp._MR-4:0.000000,114046909_Shewanella_sp._MR-7:0.000000)0.526000:0.000000)0.995000:0.157723)0.348000:0.053549)0.996000:0.219451)0.629000:0.038690)0.984000:0.155756)0.000000:0.003555)0.766000:0.008341)0.546000:0.003051,((115358136_Burkholderia_ambifaria_AMMD:0.022117,(116687024_Burkholderia_cenocepacia_HI2424:0.000000,170734747_Burkholderia_cenocepacia_MC0-3:0.000000)0.500000:0.000000)0.985000:0.160847,92118529_Nitrobacter_hamburgensis_X14:0.394996)0.942000:0.136710)0.763000:0.021981,((((((92116638_Nitrobacter_hamburgensis_X14:0.022355,75674743_Nitrobacter_winogradskyi_Nb-255:0.043507)0.971000:0.081811,146343781_Bradyrhizobium_sp._ORS278:0.055430)0.888000:0.066192,182677209_Beijerinckia_indica_subsp._indica_A:0.270423)0.698000:0.055238,158423455_Azorhizobium_caulinodans_ORS_571:0.270023)0.425000:0.057195,((29655121_Coxiella_burnetii_RSA_493:0.000000,154706011_Coxiella_burnetii_Dugway_5J108-111:0.000000)0.516000:0.000000,161831425_Coxiella_burnetii_RSA_331:0.006969)1.000000:0.295387)0.777000:0.050525,((((163853097_Methylobacterium_extorquens_PA1:0.007334,163851818_Methylobacterium_extorquens_PA1:0.000000)0.852000:0.064249,(170748795_Methylobacterium_radiotolerans_JCM_:0.076015,(170739742_Methylobacterium_sp._4-46:0.000000,170743904_Methylobacterium_sp._4-46:0.000000)0.958000:0.058860)0.270000:0.061256)1.000000:0.311654,(((13476271_Mesorhizobium_loti_MAFF303099:0.126261,153010046_Ochrobactrum_anthropi_ATCC_49188:0.116667)0.711000:0.015810,150376944_Sinorhizobium_medicae_WSM419:0.141359)0.923000:0.060283,((16264648_Sinorhizobium_meliloti_1021:0.018382,150376855_Sinorhizobium_medicae_WSM419:0.041626)0.997000:0.180522,110635094_Mesorhizobium_sp._BNC1:0.277564)0.816000:0.042271)0.910000:0.062577)0.832000:0.045813,(116749693_Syntrophobacter_fumaroxidans_MPOB:0.202868,(((158333603_Acaryochloris_marina_MBIC11017:0.207127,158521028_Desulfococcus_oleovorans_Hxd3:0.100208)0.267000:0.028109,116751380_Syntrophobacter_fumaroxidans_MPOB:0.418895)0.793000:0.028342,((46445757_Candidatus_Protochlamydia_amoebophi:0.235824,((((182434430_Streptomyces_griseus_subsp._griseus:0.207378,159037931_Salinispora_arenicola_CNS-205:0.092067)0.949000:0.092401,145594761_Salinispora_tropica_CNB-440:0.258868)0.379000:0.039170,29827488_Streptomyces_avermitilis_MA-4680:0.379929)0.757000:0.031174,134103311_Saccharopolyspora_erythraea_NRRL_23:0.165142)0.992000:0.176439)0.925000:0.094879,(108762461_Myxococcus_xanthus_DK_1622:0.139105,108805903_Rubrobacter_xylanophilus_DSM_9941:0.167545)0.925000:0.084361)0.138000:0.000000)0.230000:0.017572)0.926000:0.064624)0.831000:0.038122)0.816000:0.019123)0.896000:0.037754,(150020960_Thermosipho_melanesiensis_BI429:0.205508,(((150019565_Clostridium_beijerinckii_NCIMB_8052:0.036952,187935321_Clostridium_botulinum_B_str._Eklund:0.034127)0.977000:0.096670,(((23464834_Bifidobacterium_longum_NCC2705:0.130001,119026527_Bifidobacterium_adolescentis_ATCC_1:0.047688)0.915000:0.049210,(42518975_Lactobacillus_johnsonii_NCC_533:0.046847,116629772_Lactobacillus_gasseri_ATCC_33323:0.003989)1.000000:0.248924)0.195000:0.007756,89896063_Desulfitobacterium_hafniense_Y51:0.181243)0.931000:0.098138)0.483000:0.032945,160881799_Clostridium_phytofermentans_ISDg:0.142080)0.016000:0.021975)0.976000:0.099067)0.314000:0.015238,(((((114321466_Alkalilimnicola_ehrlichei_MLHE-1:0.135144,((26988514_Pseudomonas_putida_KT2440:0.029646,(66044179_Pseudomonas_syringae_pv._syringae_B:0.012108,71735434_Pseudomonas_syringae_pv._phaseolico:0.009917)0.979000:0.071645)0.669000:0.017968,170720581_Pseudomonas_putida_W619:0.042735)0.947000:0.060192)0.833000:0.034164,(((114331855_Nitrosomonas_eutropha_C91:0.095197,30248686_Nitrosomonas_europaea_ATCC_19718:0.049323)0.970000:0.058717,(71906877_Dechloromonas_aromatica_RCB:0.087772,(((120612801_Acidovorax_avenae_subsp._citrulli_A:0.113322,121607689_Verminephrobacter_eiseniae_EF01-2:0.180995)0.543000:0.011354,121592969_Acidovorax_sp._JS42:0.039161)0.849000:0.025316,160896724_Delftia_acidovorans_SPH-1:0.100533)0.856000:0.023170)0.781000:0.015614)0.669000:0.008733,91789858_Polaromonas_sp._JS666:0.053255)0.546000:0.000127)0.968000:0.042060,(((15600356_Pseudomonas_aeruginosa_PAO1:0.007393,116053310_Pseudomonas_aeruginosa_UCBPP-PA14:0.000000)0.821000:0.019725,152987935_Pseudomonas_aeruginosa_PA7:0.026803)0.970000:0.079195,167032394_Pseudomonas_putida_GB-1:0.149090)0.873000:0.039405)0.803000:0.015593,((91776361_Methylobacillus_flagellatus_KT:0.096784,(((152980566_Janthinobacterium_sp._Marseille:0.074163,134094384_Herminiimonas_arsenicoxydans:0.036093)0.993000:0.112092,(((17545403_Ralstonia_solanacearum_GMI1000:0.031890,94311665_Ralstonia_metallidurans_CH34:0.051255)0.753000:0.008076,((113868862_Ralstonia_eutropha_H16:0.164983,91782043_Burkholderia_xenovorans_LB400:0.040739)0.832000:0.031690,73540420_Ralstonia_eutropha_JMP134:0.027388)0.766000:0.008065)0.939000:0.052280,(((((((53720295_Burkholderia_pseudomallei_K96243:0.000000,121600874_Burkholderia_mallei_SAVP1:0.000000)0.000000:0.000000,((124386460_Burkholderia_mallei_NCTC_10229:0.000000,126439801_Burkholderia_pseudomallei_668:0.000000)0.000000:0.000000,((126451933_Burkholderia_pseudomallei_1106a:0.000000,126450187_Burkholderia_mallei_NCTC_10247:0.000000)0.000000:0.000000,(53725973_Burkholderia_mallei_ATCC_23344:0.000000,76811752_Burkholderia_pseudomallei_1710b:0.000000)0.000000:0.000000)0.000000:0.000000)0.000000:0.000000)0.965000:0.030834,83718471_Burkholderia_thailandensis_E264:0.007338)0.747000:0.008002,(91782109_Burkholderia_xenovorans_LB400:0.000000,91778393_Burkholderia_xenovorans_LB400:0.000000)0.957000:0.030273)0.314000:0.007311,172059822_Burkholderia_ambifaria_MC40-6:0.038637)0.755000:0.007703,(((107021948_Burkholderia_cenocepacia_AU_1054:0.000000,(116688895_Burkholderia_cenocepacia_HI2424:0.000000,170732196_Burkholderia_cenocepacia_MC0-3:0.000000)0.000000:0.000000)0.790000:0.015259,161525766_Burkholderia_multivorans_ATCC_17616:0.028618)0.810000:0.017010,((78065444_Burkholderia_sp._383:0.021144,134294918_Burkholderia_vietnamiensis_G4:0.001049)0.944000:0.041963,113867846_Ralstonia_eutropha_H16:0.096414)0.758000:0.012247)0.791000:0.013946)0.868000:0.014954,115350806_Burkholderia_ambifaria_AMMD:0.022540)0.929000:0.044823)0.934000:0.054197)0.405000:0.013896,(((171057312_Leptothrix_cholodnii_SP-6:0.091966,124265819_Methylibium_petroleiphilum_PM1:0.259072)0.868000:0.049191,(171463075_Polynucleobacter_necessarius_STIR1:0.030680,145588443_Polynucleobacter_sp._QLW-P1DMWA-1:0.013423)0.990000:0.094372)0.860000:0.028026,89901453_Rhodoferax_ferrireducens_T118:0.072007)0.499000:0.019035)0.899000:0.043007)0.083000:0.022488,(((((74317797_Thiobacillus_denitrificans_ATCC_252:0.074704,86160706_Anaeromyxobacter_dehalogenans_2CP-C:0.213899)0.928000:0.070740,34499467_Chromobacterium_violaceum_ATCC_1247:0.067674)0.427000:0.031882,(((116327949_Leptospira_borgpetersenii_serovar_H:0.000000,116330831_Leptospira_borgpetersenii_serovar_H:0.000000)0.921000:0.014614,(24214362_Leptospira_interrogans_serovar_Lai_:0.000000,45657971_Leptospira_interrogans_serovar_Cope:0.000000)0.530000:0.000000)0.999000:0.205693,15807712_Deinococcus_radiodurans_R1:0.192171)0.851000:0.046406)0.530000:0.019034,((((56752001_Synechococcus_elongatus_PCC_6301:0.000000,81300910_Synechococcus_elongatus_PCC_7942:0.000000)0.999000:0.227089,117924706_Magnetococcus_sp._MC-1:0.221704)0.117000:0.071877,120555540_Marinobacter_aquaeolei_VT8:0.169981)0.808000:0.042250,(56476694_Azoarcus_sp._EbN1:0.069514,119898166_Azoarcus_sp._BH72:0.169026)0.790000:0.068022)0.931000:0.062310)0.914000:0.050262,(((117617667_Aeromonas_hydrophila_subsp._hydroph:0.047187,145298430_Aeromonas_salmonicida_subsp._salmon:0.018996)0.712000:0.016608,(((((82543417_Shigella_boydii_Sb227:0.007043,170019635_Escherichia_coli_ATCC_8739:0.000000)0.712000:0.007072,((((82777433_Shigella_dysenteriae_Sd197:0.000000,187731110_Shigella_boydii_CDC_3083-94:0.000000)0.000000:0.000000,117624235_Escherichia_coli_APEC_O1:0.000000)0.000000:0.000000,157157449_Escherichia_coli_E24377A:0.000000)0.000000:0.000000,(((((16761027_Salmonella_enterica_subsp._enterica:0.000000,29141277_Salmonella_enterica_subsp._enterica:0.000000)0.849000:0.006894,56413001_Salmonella_enterica_subsp._enterica:0.000000)0.630000:0.006944,161613225_Salmonella_enterica_subsp._enterica:0.000000)0.783000:0.009070,16765425_Salmonella_typhimurium_LT2:0.005051)0.891000:0.020768,91211323_Escherichia_coli_UTI89:0.014140)0.579000:0.001151)0.000000:0.000000)0.771000:0.007005,(110806008_Shigella_flexneri_5_str._8401:0.000000,(24113424_Shigella_flexneri_2a_str._301:0.000000,30063490_Shigella_flexneri_2a_str._2457T:0.000000)0.833000:0.007119)0.801000:0.007206)0.742000:0.007630,(89108859_Escherichia_coli_W3110:0.000000,(16129979_Escherichia_coli_str._K-12_substr._:0.000000,170081669_Escherichia_coli_str._K-12_substr._:0.000000)0.000000:0.000000)0.772000:0.006828)0.905000:0.043453,146312296_Enterobacter_sp._638:0.124998)0.874000:0.035863)0.928000:0.040236,82701400_Nitrosospira_multiformis_ATCC_25196:0.170814)0.815000:0.016540)0.685000:0.012052)0.773000:0.015602)0.000000:0.000000,(134297305_Burkholderia_vietnamiensis_G4:0.094515,121606378_Polaromonas_naphthalenivorans_CJ2:0.107734)0.941000:0.049679)0.966000:0.056120)0.817000:0.021166,((((((((60682963_Bacteroides_fragilis_NCTC_9343:0.000000,53714997_Bacteroides_fragilis_YCH46:0.000000)0.935000:0.075859,29347427_Bacteroides_thetaiotaomicron_VPI-54:0.062652)0.988000:0.233713,182415804_Opitutus_terrae_PB90-1:0.316557)0.904000:0.111756,22298000_Thermosynechococcus_elongatus_BP-1:0.267242)0.874000:0.090402,((94987019_Lawsonia_intracellularis_PHE_MN1-00:0.347988,78357735_Desulfovibrio_desulfuricans_G20:0.173847)0.379000:0.057031,(46579338_Desulfovibrio_vulgaris_subsp._vulga:0.000000,120603102_Desulfovibrio_vulgaris_subsp._vulga:0.000000)0.878000:0.072138)0.989000:0.200228)0.289000:0.048330,(37521352_Gloeobacter_violaceus_PCC_7421:0.000000,37520038_Gloeobacter_violaceus_PCC_7421:0.000000)1.000000:0.281982)0.891000:0.086057,(85860478_Syntrophus_aciditrophicus_SB:0.145480,(154253745_Parvibaculum_lavamentivorans_DS-1:0.187575,(((((((84622378_Xanthomonas_oryzae_pv._oryzae_MAFF_:0.000000,58580416_Xanthomonas_oryzae_pv._oryzae_KACC1:0.000000)0.780000:0.007579,21244309_Xanthomonas_axonopodis_pv._citri_st:0.007544)0.000000:0.000000,(21230097_Xanthomonas_campestris_pv._campestr:0.000000,66769912_Xanthomonas_campestris_pv._campestr:0.000000)0.870000:0.015223)0.753000:0.010070,78049264_Xanthomonas_campestris_pv._vesicato:0.004949)0.943000:0.110019,((15836861_Xylella_fastidiosa_9a5c:0.000000,170729449_Xylella_fastidiosa_M12:0.000000)0.850000:0.016764,(28198137_Xylella_fastidiosa_Temecula1:0.000000,182680767_Xylella_fastidiosa_M23:0.000000)0.733000:0.005721)0.992000:0.168575)0.975000:0.116138,53804359_Methylococcus_capsulatus_str._Bath:0.186690)0.913000:0.064501,(((((((78213548_Synechococcus_sp._CC9605:0.059285,78184214_Synechococcus_sp._CC9902:0.106579)0.292000:0.012589,33862385_Prochlorococcus_marinus_str._MIT_93:0.125364)0.337000:0.022844,33865183_Synechococcus_sp._WH_8102:0.013492)0.934000:0.049947,148241180_Synechococcus_sp._RCC307:0.111687)0.781000:0.019993,148238438_Synechococcus_sp._WH_7803:0.083532)0.985000:0.120502,87201250_Novosphingobium_aromaticivorans_DSM:0.192913)0.377000:0.037134,((119384851_Paracoccus_denitrificans_PD1222:0.135432,(89056332_Jannaschia_sp._CCS1:0.131649,(((159046647_Dinoroseobacter_shibae_DFL_12:0.065531,(125654615_Rhodobacter_sphaeroides_2.4.1:0.000000,126464814_Rhodobacter_sphaeroides_ATCC_17029:0.000000)1.000000:0.292681)0.332000:0.012726,99077992_Silicibacter_sp._TM1040:0.116231)0.541000:0.038893,115345653_Roseobacter_denitrificans_OCh_114:0.144270)0.843000:0.035268)0.634000:0.044926)0.995000:0.230239,167648865_Caulobacter_sp._K31:0.462440)0.881000:0.072258)0.741000:0.106451)0.809000:0.038629)0.882000:0.044485)0.861000:0.042326)0.851000:0.047125,(((((148259627_Acidiphilium_cryptum_JF-5:0.000000,148260218_Acidiphilium_cryptum_JF-5:0.000000)0.993000:0.150663,(162149147_Gluconacetobacter_diazotrophicus_PA:0.000000,162147416_Gluconacetobacter_diazotrophicus_PA:0.000000)0.996000:0.170576)0.702000:0.041285,114326767_Granulibacter_bethesdensis_CGDNIH1:0.220250)0.998000:0.262880,83309158_Magnetospirillum_magneticum_AMB-1:0.354939)0.456000:0.043903,(((114797641_Hyphomonas_neptunium_ATCC_15444:0.503615,((91976053_Rhodopseudomonas_palustris_BisB5:0.076654,86748690_Rhodopseudomonas_palustris_HaA2:0.062252)0.888000:0.040657,39933197_Rhodopseudomonas_palustris_CGA009:0.070201)0.805000:0.060111)0.289000:0.040457,148252646_Bradyrhizobium_sp._BTAi1:0.277383)0.823000:0.050966,((159186242_Agrobacterium_tumefaciens_str._C58:0.119992,(16125393_Caulobacter_crescentus_CB15:0.081006,148556922_Sphingomonas_wittichii_RW1:0.137941)0.887000:0.052683)0.660000:0.032240,((86357150_Rhizobium_etli_CFN_42:0.000000,116251389_Rhizobium_leguminosarum_bv._viciae_:0.014737)0.981000:0.108669,154247483_Xanthobacter_autotrophicus_Py2:0.070408)0.819000:0.053597)0.203000:0.037810)0.910000:0.063712)0.569000:0.021700)0.831000:0.031259)0.821000:0.051396,(83815553_Salinibacter_ruber_DSM_13855:0.292991,83582778_Rhodospirillum_rubrum_ATCC_11170:0.282269)0.210000:0.049704)0.759000:0.046735,77164292_Nitrosococcus_oceani_ATCC_19707:0.233859)0.870000:0.097847,((124026814_Prochlorococcus_marinus_str._NATL1A:0.222283,123966643_Prochlorococcus_marinus_str._MIT_95:0.333051)0.912000:0.137954,157413774_Prochlorococcus_marinus_str._MIT_92:0.442990)0.884000:0.111593)0.068000:0.071183,159037784_Salinispora_arenicola_CNS-205:1.053755)0.892000:0.167860,72383075_Prochlorococcus_marinus_str._NATL2A:0.479638)0.994000:0.470999,(((15615925_Bacillus_halodurans_C-125:0.513203,23098584_Oceanobacillus_iheyensis_HTE831:0.488362)0.031000:0.030379,((154687908_Bacillus_amyloliquefaciens_FZB42:0.097156,16080835_Bacillus_subtilis_subsp._subtilis_s:0.030383)0.975000:0.183116,157694178_Bacillus_pumilus_SAFR-032:0.231965)0.963000:0.226519)0.962000:0.259386,((((((((52144120_Bacillus_cereus_E33L:0.000000,(30261323_Bacillus_anthracis_str._Ames:0.000000,(49184155_Bacillus_anthracis_str._Sterne:0.000000,(47526493_Bacillus_anthracis_str._Ames_Ancest:0.000000,(118476791_Bacillus_thuringiensis_str._Al_Haka:0.007109,49477138_Bacillus_thuringiensis_serovar_konk:0.014436)0.524000:0.000000)0.000000:0.000000)0.000000:0.000000)0.930000:0.014138)0.470000:0.007064,42780409_Bacillus_cereus_ATCC_10987:0.000000)0.889000:0.014600,163939115_Bacillus_weihenstephanensis_KBAB4:0.021621)0.772000:0.011576,30019365_Bacillus_cereus_ATCC_14579:0.017190)0.861000:0.042135,152974747_Bacillus_cereus_subsp._cytotoxis_NV:0.140101)0.999000:0.306084,147678914_Pelotomaculum_thermopropionicum_SI:0.267589)0.389000:0.027295,88604335_Methanospirillum_hungatei_JF-1:0.643696)0.771000:0.047761,(((((20092573_Methanosarcina_acetivorans_C2A:0.062209,20091025_Methanosarcina_acetivorans_C2A:0.102146)0.748000:0.016808,73667782_Methanosarcina_barkeri_str._Fusaro:0.127556)0.951000:0.089677,(147921184_uncultured_methanogenic_archaeon_RC:0.232738,(126178139_Methanoculleus_marisnigri_JR1:0.274416,21228318_Methanosarcina_mazei_Go1:0.054572)0.392000:0.046371)0.630000:0.054732)0.839000:0.051873,91774151_Methanococcoides_burtonii_DSM_6242:0.154412)0.938000:0.127256,116625281_Solibacter_usitatus_Ellin6076:0.398880)0.954000:0.183690)0.759000:0.079550)0.668000:0.065969)1.000000:0.930954,84489896_Methanosphaera_stadtmanae_DSM_3091:0.397717)0.185000:0.098291,(117927622_Acidothermus_cellulolyticus_11B:0.300144,163847528_Chloroflexus_aurantiacus_J-10-fl:0.201874)0.952000:0.162907)0.694000:0.075057,((((150020641_Thermosipho_melanesiensis_BI429:0.227322,(148269210_Thermotoga_petrophila_RKU-1:0.035800,15643625_Thermotoga_maritima_MSB8:0.000000)0.994000:0.183038)0.331000:0.091624,154250125_Fervidobacterium_nodosum_Rt17-B1:0.212307)0.947000:0.148963,160903231_Petrotoga_mobilis_SJ95:0.323456)0.382000:0.058375,157363170_Thermotoga_lettingae_TMO:0.566957)0.976000:0.213220)0.554000:0.089372,134299242_Desulfotomaculum_reducens_MI-1:0.402375)0.982000:0.209225,37522806_Gloeobacter_violaceus_PCC_7421:0.232604)0.918000:0.108767,113475230_Trichodesmium_erythraeum_IMS101:0.131882)0.599000:0.068800,((172037462_Cyanothece_sp._ATCC_51142:0.140505,16331420_Synechocystis_sp._PCC_6803:0.204609)0.262000:0.036844,166362761_Microcystis_aeruginosa_NIES-843:0.085430)0.794000:0.038169)0.999000:0.238681,75909562_Anabaena_variabilis_ATCC_29413:0.021253,17231983_Nostoc_sp._PCC_7120:0.000000);
