# Supplementary material for: Genome-wide phylogenetic analysis of the pathogenic potential of Vibrio furnissii
Source: Front Microbiol. 2014 Aug 21;5:435. doi: 10.3389/fmicb.2014.00435 (PMC4139957; doi:10.3389/fmicb.2014.00435)
Supplement: Supplementary file 1 [file DataSheet1.ZIP › all_vfu_trees/VfuA00112.afa-gb-o.phylip_phyml_tree.txt]

((((((((((((((((((((((((((((((((((((((((91213310_Escherichia_coli_UTI89:0.000000,117626048_Escherichia_coli_APEC_O1:0.000000)0.000000:0.000000,26250527_Escherichia_coli_CFT073:0.000000)0.000000:0.000000,(110644114_Escherichia_coli_536:0.000000,(82546143_Shigella_boydii_Sb227:0.000000,(74314303_Shigella_sonnei_Ss046:0.000000,(157163262_Escherichia_coli_HS:0.000000,(170022185_Escherichia_coli_ATCC_8739:0.000000,(157155600_Escherichia_coli_E24377A:0.000000,(24115082_Shigella_flexneri_2a_str._301:0.000000,(30064917_Shigella_flexneri_2a_str._2457T:0.000000,((89110229_Escherichia_coli_W3110:0.000000,(49176411_Escherichia_coli_str._K-12_substr._:0.000000,(170083275_Escherichia_coli_str._K-12_substr._:0.000000,(15833975_Escherichia_coli_O157_H7_str._Sakai:0.000000,15804379_Escherichia_coli_O157_H7_EDL933:0.000000)0.000000:0.000000)0.000000:0.000000)0.000000:0.000000)0.000000:0.000000,(170683610_Escherichia_coli_SECEC_SMS-3-5:0.000000,110807522_Shigella_flexneri_5_str._8401:0.000000)0.000000:0.000000)0.000000:0.000000)0.000000:0.000000)0.000000:0.000000)0.000000:0.000000)0.000000:0.000000)0.000000:0.000000)0.000000:0.000000)0.000000:0.000000)0.000000:0.000000)0.472000:0.000000,152972781_Klebsiella_pneumoniae_subsp._pneumo:0.015465)0.000000:0.000000,(110833771_Alcanivorax_borkumensis_SK2:0.027468,((119947067_Psychromonas_ingrahamii_37:0.000000,146280481_Pseudomonas_stutzeri_A1501:0.046369)0.744000:0.023299,(28868296_Pseudomonas_syringae_pv._tomato_str:0.005676,77460279_Pseudomonas_fluorescens_PfO-1:0.009728)0.923000:0.059984)0.651000:0.029592)0.878000:0.035108)0.271000:0.015205,((((16767197_Salmonella_typhimurium_LT2:0.000000,16762208_Salmonella_enterica_subsp._enterica:0.000000)0.000000:0.000000,((29143697_Salmonella_enterica_subsp._enterica:0.000000,161617039_Salmonella_enterica_subsp._enterica:0.000000)0.000000:0.000000,(62182397_Salmonella_enterica_subsp._enterica:0.000000,56415781_Salmonella_enterica_subsp._enterica:0.000000)0.000000:0.000000)0.000000:0.000000)0.000000:0.000000,157144420_Citrobacter_koseri_ATCC_BAA-895:0.000000)0.000000:0.000000,(56476269_Azoarcus_sp._EbN1:0.030741,((123440570_Yersinia_enterocolitica_subsp._ente:0.015458,((16123997_Yersinia_pestis_CO92:0.000000,(162418754_Yersinia_pestis_Angola:0.000000,(51594528_Yersinia_pseudotuberculosis_IP_3295:0.000000,(153949720_Yersinia_pseudotuberculosis_IP_3175:0.000000,(170026239_Yersinia_pseudotuberculosis_YPIII:0.000000,(22124281_Yersinia_pestis_KIM:0.000000,(45442935_Yersinia_pestis_biovar_Microtus_str:0.000000,(108810267_Yersinia_pestis_Nepal516:0.000000,(108806154_Yersinia_pestis_Antiqua:0.000000,145600730_Yersinia_pestis_Pestoides_F:0.000000)0.000000:0.000000)0.000000:0.000000)0.000000:0.000000)0.000000:0.000000)0.000000:0.000000)0.000000:0.000000)0.000000:0.000000)0.000000:0.000000)0.452000:0.000000,((50123126_Erwinia_carotovora_subsp._atrosepti:0.030493,90021776_Saccharophagus_degradans_2-40:0.047883)0.911000:0.047643,157368414_Serratia_proteamaculans_568:0.000000)0.461000:0.015611)0.000000:0.000000)0.795000:0.030970,161505561_Salmonella_enterica_subsp._arizonae:0.000000)0.514000:0.015436)0.000000:0.000000)0.002000:0.000000)0.917000:0.030927,((((((((((59710773_Vibrio_fischeri_ES114:0.000000,114563994_Shewanella_frigidimarina_NCIMB_400:0.000000)0.000000:0.000000,15793229_Neisseria_meningitidis_Z2491:0.000000)0.000000:0.000000,15793217_Neisseria_meningitidis_Z2491:0.000000)0.000000:0.000000,15676012_Neisseria_meningitidis_MC58:0.000000)0.000000:0.000000,15676000_Neisseria_meningitidis_MC58:0.000000)0.000000:0.000000,161869097_Neisseria_meningitidis_053442:0.000000)0.000000:0.000000,161869082_Neisseria_meningitidis_053442:0.000000)0.000000:0.000000,121633957_Neisseria_meningitidis_FAM18:0.000000)0.000000:0.000000,121633945_Neisseria_meningitidis_FAM18:0.000000)0.451000:0.000000,152978502_Actinobacillus_succinogenes_130Z:0.015019)0.917000:0.030023)0.001000:0.000000,((((170720583_Pseudomonas_putida_W619:0.000000,148549141_Pseudomonas_putida_F1:0.030326)0.801000:0.011468,(91794014_Shewanella_denitrificans_OS217:0.001229,(145298428_Aeromonas_salmonicida_subsp._salmon:0.000000,117621343_Aeromonas_hydrophila_subsp._hydroph:0.031069)0.827000:0.030013)0.737000:0.006707)0.925000:0.027921,156933365_Enterobacter_sakazakii_ATCC_BAA-894:0.001198)0.787000:0.014394,((152994869_Marinomonas_sp._MWYL1:0.031720,(153001416_Shewanella_baltica_OS185:0.000000,28896996_Vibrio_parahaemolyticus_RIMD_221063:0.015167)0.610000:0.015011)0.000000:0.000000,((((((120598285_Shewanella_sp._W3-18-1:0.000000,146293636_Shewanella_putrefaciens_CN-32:0.000000)0.000000:0.000000,(160876139_Shewanella_baltica_OS195:0.000000,(126175093_Shewanella_baltica_OS155:0.000000,113969661_Shewanella_sp._MR-4:0.000000)0.000000:0.000000)0.000000:0.000000)0.000000:0.000000,157961225_Shewanella_pealeana_ATCC_700345:0.000000)0.000000:0.000000,167623417_Shewanella_halifaxensis_HAW-EB4:0.000000)0.000000:0.000000,127512332_Shewanella_loihica_PV-4:0.000000)0.000000:0.000000,(((91211325_Escherichia_coli_UTI89:0.000000,(187730265_Shigella_boydii_CDC_3083-94:0.000000,(82543419_Shigella_boydii_Sb227:0.000000,(157154898_Escherichia_coli_E24377A:0.000000,(89108861_Escherichia_coli_W3110:0.000000,(16129981_Escherichia_coli_str._K-12_substr._:0.000000,(170081671_Escherichia_coli_str._K-12_substr._:0.000000,(117624237_Escherichia_coli_APEC_O1:0.000000,(82777431_Shigella_dysenteriae_Sd197:0.000000,(170019633_Escherichia_coli_ATCC_8739:0.000000,(24113426_Shigella_flexneri_2a_str._301:0.000000,(30063492_Shigella_flexneri_2a_str._2457T:0.000000,110806010_Shigella_flexneri_5_str._8401:0.000000)0.000000:0.000000)0.000000:0.000000)0.000000:0.000000)0.000000:0.000000)0.000000:0.000000)0.000000:0.000000)0.000000:0.000000)0.000000:0.000000)0.000000:0.000000)0.000000:0.000000)0.000000:0.000000)0.926000:0.014861,((16765427_Salmonella_typhimurium_LT2:0.000000,(56412999_Salmonella_enterica_subsp._enterica:0.000000,161613223_Salmonella_enterica_subsp._enterica:0.000000)0.000000:0.000000)0.000000:0.000000,(16761029_Salmonella_enterica_subsp._enterica:0.000000,29141275_Salmonella_enterica_subsp._enterica:0.000000)0.000000:0.000000)0.435000:0.000000)0.547000:0.015193,(24374701_Shewanella_oneidensis_MR-1:0.000000,117919827_Shewanella_sp._ANA-3:0.000000)0.850000:0.015069)0.452000:0.000000)0.000000:0.000000)0.000000:0.000000)0.794000:0.015388)0.843000:0.014922,(157376125_Shewanella_sediminis_HAW-EB3:0.000000,(37678484_Vibrio_vulnificus_YJ016:0.000000,((52425648_Mannheimia_succiniciproducens_MBEL5:0.060943,(XX_VfuA00112_:0.031660,(((((148828056_Haemophilus_influenzae_PittGG:0.000000,148826482_Haemophilus_influenzae_PittEE:0.014602)0.859000:0.030250,30995408_Haemophilus_influenzae_Rd_KW20:0.043987)0.975000:0.102192,(33151864_Haemophilus_ducreyi_35000HP:0.101336,(68249461_Haemophilus_influenzae_86-028NP:0.021652,(170717338_Haemophilus_somnus_2336:0.014833,113460852_Haemophilus_somnus_129PT:0.000000)0.999000:0.159496)0.745000:0.022894)0.822000:0.033305)0.746000:0.013518,51243897_Desulfotalea_psychrophila_LSv54:0.046418)0.866000:0.030183,((59802213_Neisseria_gonorrhoeae_FA_1090:0.053662,167648867_Caulobacter_sp._K31:0.250399)0.843000:0.057140,165976900_Actinobacillus_pleuropneumoniae_ser:0.045023)0.109000:0.019841)0.000000:0.000000)0.512000:0.015293)0.000000:0.000000,126208936_Actinobacillus_pleuropneumoniae_L20:0.015682)0.780000:0.030125)0.238000:0.029709)0.002000:0.000000)0.850000:0.029992,83645207_Hahella_chejuensis_KCTC_2396:0.031477)0.000000:0.000000,146312297_Enterobacter_sp._638:0.047699)0.854000:0.030360,37528475_Photorhabdus_luminescens_subsp._lau:0.000000)0.762000:0.013424,((71065769_Psychrobacter_arcticus_273-4:0.015481,(50083368_Acinetobacter_sp._ADP1:0.015149,((152971030_Klebsiella_pneumoniae_subsp._pneumo:0.000000,(157161536_Escherichia_coli_HS:0.000000,152971036_Klebsiella_pneumoniae_subsp._pneumo:0.000000)0.000000:0.000000)0.852000:0.032189,(104783689_Pseudomonas_entomophila_L48:0.099695,77456929_Pseudomonas_fluorescens_PfO-1:0.085737)0.811000:0.032784)0.849000:0.029931)0.000000:0.000000)0.631000:0.005907,(56459650_Idiomarina_loihiensis_L2TR:0.030770,(93005454_Psychrobacter_cryohalolentis_K5:0.015789,109898449_Pseudoalteromonas_atlantica_T6c:0.076345)0.758000:0.016873)0.780000:0.025520)0.769000:0.014617)0.772000:0.015601,((85060359_Sodalis_glossinidius_str._morsitans:0.080632,((((((((17545401_Ralstonia_solanacearum_GMI1000:0.000000,94311667_Ralstonia_metallidurans_CH34:0.000000)0.784000:0.015128,113867833_Ralstonia_eutropha_H16:0.047728)0.774000:0.015871,((((((107021947_Burkholderia_cenocepacia_AU_1054:0.000000,(116688894_Burkholderia_cenocepacia_HI2424:0.000000,(170732195_Burkholderia_cenocepacia_MC0-3:0.000000,(91782108_Burkholderia_xenovorans_LB400:0.000000,91778394_Burkholderia_xenovorans_LB400:0.000000)0.929000:0.015539)0.000000:0.000000)0.000000:0.000000)0.000000:0.000000,91782041_Burkholderia_xenovorans_LB400:0.000000)0.433000:0.000000,((53725974_Burkholderia_mallei_ATCC_23344:0.000000,(126454814_Burkholderia_pseudomallei_1106a:0.000000,(126447987_Burkholderia_mallei_NCTC_10247:0.000000,(121598415_Burkholderia_mallei_SAVP1:0.000000,(124385907_Burkholderia_mallei_NCTC_10229:0.000000,(76808899_Burkholderia_pseudomallei_1710b:0.000000,(53720296_Burkholderia_pseudomallei_K96243:0.000000,126441508_Burkholderia_pseudomallei_668:0.000000)0.000000:0.000000)0.000000:0.000000)0.000000:0.000000)0.000000:0.000000)0.000000:0.000000)0.000000:0.000000)0.460000:0.000000,((134294917_Burkholderia_vietnamiensis_G4:0.015422,(161525765_Burkholderia_multivorans_ATCC_17616:0.000000,(172059821_Burkholderia_ambifaria_MC40-6:0.000000,(115350805_Burkholderia_ambifaria_AMMD:0.000000,78065443_Burkholderia_sp._383:0.000000)0.000000:0.000000)0.000000:0.000000)0.455000:0.000000)0.758000:0.015748,83719152_Burkholderia_thailandensis_E264:0.000000)0.143000:0.016130)0.610000:0.015795)0.854000:0.031074,(56476695_Azoarcus_sp._EbN1:0.000000,171057310_Leptothrix_cholodnii_SP-6:0.082118)0.934000:0.031197)0.000000:0.000000,(((53804360_Methylococcus_capsulatus_str._Bath:0.092682,120555542_Marinobacter_aquaeolei_VT8:0.046935)0.730000:0.012880,22298001_Thermosynechococcus_elongatus_BP-1:0.063088)0.855000:0.044844,(113868864_Ralstonia_eutropha_H16:0.045587,(((33599166_Bordetella_bronchiseptica_RB50:0.000000,33594891_Bordetella_parapertussis_12822:0.000000)0.463000:0.000000,33591368_Bordetella_pertussis_Tohama_I:0.014992)0.921000:0.091978,163859121_Bordetella_petrii_DSM_12804:0.104457)0.967000:0.157125)0.116000:0.055024)0.000000:0.000000)0.772000:0.015442,73540418_Ralstonia_eutropha_JMP134:0.015708)0.005000:0.000000)0.857000:0.028987,119898168_Azoarcus_sp._BH72:0.089541)0.634000:0.009834,87201247_Novosphingobium_aromaticivorans_DSM:0.088357)0.609000:0.011672,37520037_Gloeobacter_violaceus_PCC_7421:0.117905)0.770000:0.017769,((((((((21230096_Xanthomonas_campestris_pv._campestr:0.000000,66769913_Xanthomonas_campestris_pv._campestr:0.000000)0.000000:0.000000,((78049265_Xanthomonas_campestris_pv._vesicato:0.000000,58580415_Xanthomonas_oryzae_pv._oryzae_KACC1:0.000000)0.000000:0.000000,(84622377_Xanthomonas_oryzae_pv._oryzae_MAFF_:0.000000,21244310_Xanthomonas_axonopodis_pv._citri_st:0.000000)0.000000:0.000000)0.000000:0.000000)0.533000:0.000000,(28198136_Xylella_fastidiosa_Temecula1:0.000000,(182680766_Xylella_fastidiosa_M23:0.000000,(15836860_Xylella_fastidiosa_9a5c:0.000000,170729448_Xylella_fastidiosa_M12:0.000000)0.000000:0.000000)0.000000:0.000000)0.938000:0.063984)0.984000:0.102015,34499465_Chromobacterium_violaceum_ATCC_1247:0.013223)0.040000:0.018874,91776360_Methylobacillus_flagellatus_KT:0.047610)0.000000:0.000000,((15600354_Pseudomonas_aeruginosa_PAO1:0.000000,116053308_Pseudomonas_aeruginosa_UCBPP-PA14:0.000000)0.000000:0.000000,(152986443_Pseudomonas_aeruginosa_PA7:0.000000,71906876_Dechloromonas_aromatica_RCB:0.000000)0.000000:0.000000)0.722000:0.015488)0.000000:0.000000,(182415802_Opitutus_terrae_PB90-1:0.076067,(134094383_Herminiimonas_arsenicoxydans:0.030502,152979841_Janthinobacterium_sp._Marseille:0.016484)0.847000:0.032181)0.744000:0.021726)0.568000:0.015811,(((((121606380_Polaromonas_naphthalenivorans_CJ2:0.015256,91789862_Polaromonas_sp._JS666:0.000000)0.761000:0.014997,((((160896722_Delftia_acidovorans_SPH-1:0.015162,120612803_Acidovorax_avenae_subsp._citrulli_A:0.015412)0.408000:0.015278,121592967_Acidovorax_sp._JS42:0.000000)0.446000:0.015590,(187477741_Bordetella_avium_197N:0.039793,121607691_Verminephrobacter_eiseniae_EF01-2:0.067295)0.369000:0.039008)0.002000:0.000000,(134297308_Burkholderia_vietnamiensis_G4:0.000000,30248485_Nitrosomonas_europaea_ATCC_19718:0.000000)0.460000:0.000000)0.849000:0.014979)0.000000:0.000000,(82701398_Nitrosospira_multiformis_ATCC_25196:0.000000,114332356_Nitrosomonas_eutropha_C91:0.077492)0.823000:0.014920)0.000000:0.000000,(167032392_Pseudomonas_putida_GB-1:0.014784,((71733301_Pseudomonas_syringae_pv._phaseolico:0.000000,66044181_Pseudomonas_syringae_pv._syringae_B:0.000000)0.476000:0.000000,26988516_Pseudomonas_putida_KT2440:0.030293)0.925000:0.045587)0.784000:0.015352)0.002000:0.000000,89899526_Rhodoferax_ferrireducens_T118:0.045189)0.803000:0.015318)0.753000:0.013479)0.722000:0.016212,(145588441_Polynucleobacter_sp._QLW-P1DMWA-1:0.030937,171463073_Polynucleobacter_necessarius_STIR1:0.015846)0.980000:0.114724)0.928000:0.048571)0.000000:0.000000,(((146309303_Pseudomonas_mendocina_ymp:0.030636,117924705_Magnetococcus_sp._MC-1:0.101838)0.000000:0.000000,104779537_Pseudomonas_entomophila_L48:0.000000)0.000000:0.000000,((66048159_Pseudomonas_syringae_pv._syringae_B:0.000000,(71734785_Pseudomonas_syringae_pv._phaseolico:0.000000,28872504_Pseudomonas_syringae_pv._tomato_str:0.000000)0.000000:0.000000)0.892000:0.031636,70733811_Pseudomonas_fluorescens_Pf-5:0.015554)0.884000:0.031822)0.792000:0.015193)0.804000:0.015255)0.753000:0.016215,(((157373248_Shewanella_sediminis_HAW-EB3:0.065736,(83814173_Salinibacter_ruber_DSM_13855:0.153163,92118531_Nitrobacter_hamburgensis_X14:0.141774)0.868000:0.049021)0.291000:0.012658,170726037_Shewanella_woodyi_ATCC_51908:0.115700)0.759000:0.028455,(((15602895_Pasteurella_multocida_subsp._multoc:0.216637,127514632_Shewanella_loihica_PV-4:0.038571)0.891000:0.085755,(((24374680_Shewanella_oneidensis_MR-1:0.033297,114046905_Shewanella_sp._MR-7:0.041688)0.874000:0.031943,160876126_Shewanella_baltica_OS195:0.000000)0.935000:0.071023,(119775377_Shewanella_amazonensis_SB2B:0.064674,114563925_Shewanella_frigidimarina_NCIMB_400:0.147074)0.000000:0.000000)0.458000:0.029495)0.155000:0.059820,51246072_Desulfotalea_psychrophila_LSv54:0.000000)0.891000:0.045461)0.855000:0.032898)0.777000:0.016410,(154247481_Xanthobacter_autotrophicus_Py2:0.048046,((148252644_Bradyrhizobium_sp._BTAi1:0.102718,(124265821_Methylibium_petroleiphilum_PM1:0.148552,114799940_Hyphomonas_neptunium_ATCC_15444:0.026838)0.732000:0.021624)0.771000:0.027773,(159186243_Agrobacterium_tumefaciens_str._C58:0.055392,(86357152_Rhizobium_etli_CFN_42:0.000000,116251391_Rhizobium_leguminosarum_bv._viciae_:0.000000)0.783000:0.024556)0.856000:0.030347)0.399000:0.015905)0.849000:0.030275)0.794000:0.015906,(((110635096_Mesorhizobium_sp._BNC1:0.029520,(16264650_Sinorhizobium_meliloti_1021:0.027008,150376857_Sinorhizobium_medicae_WSM419:0.036246)0.993000:0.122253)0.854000:0.033378,150376942_Sinorhizobium_medicae_WSM419:0.076125)0.003000:0.000000,((13476273_Mesorhizobium_loti_MAFF303099:0.044925,153010044_Ochrobactrum_anthropi_ATCC_49188:0.000000)0.002000:0.000000,(((115345655_Roseobacter_denitrificans_OCh_114:0.064274,(159046644_Dinoroseobacter_shibae_DFL_12:0.045669,(((125654613_Rhodobacter_sphaeroides_2.4.1:0.000000,126464816_Rhodobacter_sphaeroides_ATCC_17029:0.000000)0.873000:0.033584,114571006_Maricaulis_maris_MCS10:0.191784)0.000000:0.000000,89056334_Jannaschia_sp._CCS1:0.061253)0.887000:0.034219)0.507000:0.031240)0.009000:0.000000,99077994_Silicibacter_sp._TM1040:0.030461)0.593000:0.001910,119384853_Paracoccus_denitrificans_PD1222:0.047906)0.935000:0.064366)0.892000:0.048114)0.945000:0.079073)0.001000:0.000000,((148556920_Sphingomonas_wittichii_RW1:0.107299,(((75674742_Nitrobacter_winogradskyi_Nb-255:0.015266,146343782_Bradyrhizobium_sp._ORS278:0.060726)0.834000:0.030009,92116637_Nitrobacter_hamburgensis_X14:0.000000)0.957000:0.118073,32472000_Rhodopirellula_baltica_SH_1:0.141310)0.391000:0.035674)0.474000:0.042413,(((124021831_Prochlorococcus_marinus_str._MIT_93:0.045421,72383074_Prochlorococcus_marinus_str._NATL2A:0.296170)0.892000:0.112254,123965387_Prochlorococcus_marinus_str._MIT_95:0.144062)0.805000:0.070368,(((56752002_Synechococcus_elongatus_PCC_6301:0.000000,81300909_Synechococcus_elongatus_PCC_7942:0.000000)0.926000:0.067550,(124025564_Prochlorococcus_marinus_str._NATL1A:0.173804,157413786_Prochlorococcus_marinus_str._MIT_92:0.149733)0.799000:0.053546)0.572000:0.004690,(((148238443_Synechococcus_sp._WH_7803:0.061989,((78213551_Synechococcus_sp._CC9605:0.032161,78184211_Synechococcus_sp._CC9902:0.045804)0.837000:0.029840,33865180_Synechococcus_sp._WH_8102:0.042762)0.764000:0.021117)0.765000:0.017645,148241183_Synechococcus_sp._RCC307:0.000000)0.409000:0.019786,33862388_Prochlorococcus_marinus_str._MIT_93:0.058472)0.877000:0.065631)0.842000:0.035992)0.867000:0.045156)0.944000:0.092310)0.651000:0.014961,((158423457_Azorhizobium_caulinodans_ORS_571:0.063870,182680402_Beijerinckia_indica_subsp._indica_A:0.047813)0.000000:0.000000,(16127859_Caulobacter_crescentus_CB15:0.086713,(114326766_Granulibacter_bethesdensis_CGDNIH1:0.080350,((58039515_Gluconobacter_oxydans_621H:0.055514,162149148_Gluconacetobacter_diazotrophicus_PA:0.056359)0.883000:0.061382,(148260217_Acidiphilium_cryptum_JF-5:0.000000,148259628_Acidiphilium_cryptum_JF-5:0.000000)0.957000:0.115109)0.137000:0.047802)0.925000:0.091164)0.862000:0.073722)0.889000:0.035165)0.911000:0.046685,((77164291_Nitrosococcus_oceani_ATCC_19707:0.062382,(116749694_Syntrophobacter_fumaroxidans_MPOB:0.066110,(154253744_Parvibaculum_lavamentivorans_DS-1:0.162712,((83582780_Rhodospirillum_rubrum_ATCC_11170:0.000000,83591341_Rhodospirillum_rubrum_ATCC_11170:0.000000)0.914000:0.059774,90425660_Rhodopseudomonas_palustris_BisB18:0.082937)0.541000:0.033942)0.810000:0.040321)0.811000:0.029030)0.746000:0.015519,(((163851816_Methylobacterium_extorquens_PA1:0.000000,163853095_Methylobacterium_extorquens_PA1:0.000000)0.843000:0.015173,(170748797_Methylobacterium_radiotolerans_JCM_:0.000000,170743902_Methylobacterium_sp._4-46:0.000000)0.455000:0.000000)0.972000:0.086411,83309157_Magnetospirillum_magneticum_AMB-1:0.081433)0.867000:0.043724)0.789000:0.016023)0.001000:0.000000,(114321464_Alkalilimnicola_ehrlichei_MLHE-1:0.030752,(86748687_Rhodopseudomonas_palustris_HaA2:0.049174,91976050_Rhodopseudomonas_palustris_BisB5:0.049984)0.856000:0.054438)0.799000:0.035923)0.867000:0.030909,((158333604_Acaryochloris_marina_MBIC11017:0.064520,(((((172035535_Cyanothece_sp._ATCC_51142:0.028994,113474758_Trichodesmium_erythraeum_IMS101:0.048913)0.623000:0.006593,166368500_Microcystis_aeruginosa_NIES-843:0.054678)0.885000:0.060692,(17227534_Nostoc_sp._PCC_7120:0.000000,75908852_Anabaena_variabilis_ATCC_29413:0.000000)0.828000:0.032064)0.887000:0.051545,16331720_Synechocystis_sp._PCC_6803:0.055826)0.915000:0.067073,(90021758_Saccharophagus_degradans_2-40:0.278944,42526949_Treponema_denticola_ATCC_35405:0.051409)0.925000:0.115711)0.717000:0.012266)0.863000:0.045003,(((45657972_Leptospira_interrogans_serovar_Cope:0.000000,24214361_Leptospira_interrogans_serovar_Lai_:0.000000)0.498000:0.000000,(116327948_Leptospira_borgpetersenii_serovar_H:0.000000,116330830_Leptospira_borgpetersenii_serovar_H:0.000000)0.902000:0.029483)0.978000:0.133704,46445760_Candidatus_Protochlamydia_amoebophi:0.111382)0.911000:0.063943)0.002000:0.000000)0.001000:0.000000,(74317798_Thiobacillus_denitrificans_ATCC_252:0.061130,85859148_Syntrophus_aciditrophicus_SB:0.129065)0.731000:0.042126)0.776000:0.028904,((77920186_Pelobacter_carbinolicus_DSM_2380:0.118788,((((107029156_Burkholderia_cenocepacia_AU_1054:0.000000,(116687027_Burkholderia_cenocepacia_HI2424:0.000000,170734750_Burkholderia_cenocepacia_MC0-3:0.000000)0.000000:0.000000)0.840000:0.014893,115358133_Burkholderia_ambifaria_AMMD:0.000000)0.988000:0.215326,((((56708491_Francisella_tularensis_subsp._tular:0.000000,110670962_Francisella_tularensis_subsp._tular:0.000000)0.861000:0.013591,((187932100_Francisella_tularensis_subsp._media:0.000000,134301507_Francisella_tularensis_subsp._tular:0.000000)0.000000:0.000000,(89256004_Francisella_tularensis_subsp._holar:0.000000,169656551_Francisella_tularensis_subsp._holar:0.000000)0.000000:0.000000)0.455000:0.000000)0.813000:0.028536,167627479_Francisella_philomiragia_subsp._phi:0.015092)0.843000:0.077608,((52840995_Legionella_pneumophila_subsp._pneum:0.000000,(54296785_Legionella_pneumophila_str._Paris:0.000000,54293742_Legionella_pneumophila_str._Lens:0.000000)0.000000:0.000000)0.468000:0.000000,148360588_Legionella_pneumophila_str._Corby:0.013802)0.978000:0.171917)0.607000:0.087526)0.476000:0.059205,(((157415397_Campylobacter_jejuni_subsp._jejuni_:0.093975,(((152993139_Sulfurovum_sp._NBC37-1:0.072835,157738042_Arcobacter_butzleri_RM4018:0.059237)0.830000:0.061350,154174154_Campylobacter_curvus_525.92:0.169833)0.860000:0.061872,32265598_Helicobacter_hepaticus_ATCC_51449:0.082460)0.739000:0.035535)0.834000:0.057429,((((160881430_Clostridium_phytofermentans_ISDg:0.334778,15615926_Bacillus_halodurans_C-125:0.230761)0.541000:0.038948,(13541733_Thermoplasma_volcanium_GSS1:0.387405,125973601_Clostridium_thermocellum_ATCC_27405:0.418803)0.760000:0.090646)0.845000:0.092534,((154687907_Bacillus_amyloliquefaciens_FZB42:0.000000,16080834_Bacillus_subtilis_subsp._subtilis_s:0.096558)0.981000:0.166458,157694177_Bacillus_pumilus_SAFR-032:0.036802)0.939000:0.132155)0.405000:0.035602,23099875_Oceanobacillus_iheyensis_HTE831:0.461049)0.351000:0.035217)0.751000:0.020231,183221421_Leptospira_biflexa_serovar_Patoc_st:0.155454)0.797000:0.046693)0.905000:0.060493)0.000000:0.000000,(((((150004942_Bacteroides_vulgatus_ATCC_8482:0.027565,(150010193_Parabacteroides_distasonis_ATCC_850:0.014351,29345876_Bacteroides_thetaiotaomicron_VPI-54:0.048633)0.406000:0.016656)0.607000:0.015278,53712100_Bacteroides_fragilis_YCH46:0.015888)0.886000:0.053970,34541216_Porphyromonas_gingivalis_W83:0.034657)0.605000:0.031554,((78186307_Pelodictyon_luteolum_DSM_273:0.014467,(145219286_Prosthecochloris_vibrioformis_DSM_2:0.031939,(78188494_Chlorobium_chlorochromatii_CaD3:0.091319,21673147_Chlorobium_tepidum_TLS:0.047441)0.913000:0.056244)0.752000:0.016126)0.757000:0.015161,119357788_Chlorobium_phaeobacteroides_DSM_266:0.029035)0.754000:0.019781)0.791000:0.037765,(110639760_Cytophaga_hutchinsonii_ATCC_33406:0.149568,((150025362_Flavobacterium_psychrophilum_JIP02_:0.000000,146298118_Flavobacterium_johnsoniae_UW101:0.029056)0.673000:0.038845,120436383_Gramella_forsetii_KT0803:0.098685)0.853000:0.103658)0.566000:0.061832)0.947000:0.094962)0.868000:0.047305)0.001000:0.000000,(((((((((119962227_Arthrobacter_aurescens_TC1:0.027616,(((145223883_Mycobacterium_gilvum_PYR-GCK:0.065915,((119961190_Arthrobacter_aurescens_TC1:0.013829,116671225_Arthrobacter_sp._FB24:0.000000)0.773000:0.014288,((((170017545_Leuconostoc_citreum_KM20:0.043299,116618516_Leuconostoc_mesenteroides_subsp._me:0.013739)0.898000:0.044077,((90962541_Lactobacillus_salivarius_UCC118:0.005641,((148544281_Lactobacillus_reuteri_F275:0.000000,184154574_Lactobacillus_fermentum_IFO_3956:0.000000)0.420000:0.000000,81429104_Lactobacillus_sakei_subsp._sakei_23:0.059409)0.922000:0.010211)0.761000:0.011387,28377963_Lactobacillus_plantarum_WCFS1:0.013672)0.792000:0.014574)0.000000:0.000000,((((((((((((((((76788555_Streptococcus_agalactiae_A909:0.013439,146321160_Streptococcus_suis_98HAH33:0.000000)0.000000:0.000000,146318952_Streptococcus_suis_05ZYH33:0.000000)0.000000:0.000000,22537356_Streptococcus_agalactiae_2603V_R:0.000000)0.000000:0.000000,139473905_Streptococcus_pyogenes_str._Manfred:0.000000)0.000000:0.000000,94994226_Streptococcus_pyogenes_MGAS10750:0.000000)0.000000:0.000000,94990304_Streptococcus_pyogenes_MGAS10270:0.000000)0.000000:0.000000,50914108_Streptococcus_pyogenes_MGAS10394:0.000000)0.000000:0.000000,28896116_Streptococcus_pyogenes_SSI-1:0.000000)0.000000:0.000000,21910184_Streptococcus_pyogenes_MGAS315:0.000000)0.000000:0.000000,19745997_Streptococcus_pyogenes_MGAS8232:0.000000)0.000000:0.000000,71910549_Streptococcus_pyogenes_MGAS5005:0.000000)0.000000:0.000000,15674955_Streptococcus_pyogenes_M1_GAS:0.000000)0.000000:0.000000,25011320_Streptococcus_agalactiae_NEM316:0.000000)0.856000:0.013518,(((((((157151431_Streptococcus_gordonii_str._Challis:0.000000,55821249_Streptococcus_thermophilus_LMG_1831:0.000000)0.000000:0.000000,(((71903381_Streptococcus_pyogenes_MGAS6180:0.000000,(94988425_Streptococcus_pyogenes_MGAS9429:0.000000,94992308_Streptococcus_pyogenes_MGAS2096:0.000000)0.000000:0.000000)0.000000:0.000000,116627988_Streptococcus_thermophilus_LMD-9:0.000000)0.000000:0.000000,55823161_Streptococcus_thermophilus_CNRZ1066:0.000000)0.000000:0.000000)0.000000:0.000000,125718223_Streptococcus_sanguinis_SK36:0.000000)0.000000:0.000000,116516812_Streptococcus_pneumoniae_D39:0.000000)0.000000:0.000000,15902366_Streptococcus_pneumoniae_R6:0.000000)0.000000:0.000000,169832836_Streptococcus_pneumoniae_Hungary19A:0.000000)0.000000:0.000000,24379855_Streptococcus_mutans_UA159:0.000000)0.550000:0.000000)0.633000:0.004257,116495476_Lactobacillus_casei_ATCC_334:0.070361)0.013000:0.023691,(15672180_Lactococcus_lactis_subsp._lactis_Il:0.000000,(125623086_Lactococcus_lactis_subsp._cremoris_:0.000000,116511028_Lactococcus_lactis_subsp._cremoris_:0.000000)0.000000:0.000000)0.887000:0.030045)0.921000:0.041964)0.853000:0.026905,29376700_Enterococcus_faecalis_V583:0.027923)0.917000:0.044703)0.704000:0.014323)0.913000:0.071194,(54022174_Nocardia_farcinica_IFM_10152:0.056587,111021081_Rhodococcus_sp._RHA1:0.018410)0.961000:0.085351)0.000000:0.000000,(((19551583_Corynebacterium_glutamicum_ATCC_130:0.000000,(62389232_Corynebacterium_glutamicum_ATCC_130:0.000000,145294462_Corynebacterium_glutamicum_R:0.000000)0.000000:0.000000)0.868000:0.034058,25026900_Corynebacterium_efficiens_YS-314:0.009147)0.953000:0.058714,38232978_Corynebacterium_diphtheriae_NCTC_13:0.015234)0.955000:0.074676)0.865000:0.043142)0.857000:0.038900,(((((118467903_Mycobacterium_smegmatis_str._MC2_15:0.000000,(126433700_Mycobacterium_sp._JLS:0.000000,(108798039_Mycobacterium_sp._MCS:0.000000,119867134_Mycobacterium_sp._KMS:0.000000)0.000000:0.000000)0.846000:0.014130)0.785000:0.014124,120402376_Mycobacterium_vanbaalenii_PYR-1:0.028861)0.774000:0.014057,((41410323_Mycobacterium_avium_subsp._paratube:0.000000,118466831_Mycobacterium_avium_104:0.000000)0.000000:0.000000,(((118616617_Mycobacterium_ulcerans_Agy99:0.000000,183981102_Mycobacterium_marinum_M:0.000000)0.912000:0.028943,(15610600_Mycobacterium_tuberculosis_H37Rv:0.000000,(15843059_Mycobacterium_tuberculosis_CDC1551:0.000000,(31794640_Mycobacterium_bovis_AF2122_97:0.000000,(121639384_Mycobacterium_bovis_BCG_str._Pasteu:0.000000,(148663329_Mycobacterium_tuberculosis_H37Ra:0.000000,148824674_Mycobacterium_tuberculosis_F11:0.000000)0.000000:0.000000)0.000000:0.000000)0.000000:0.000000)0.000000:0.000000)0.492000:0.000000)0.622000:0.014151,15828065_Mycobacterium_leprae_TN:0.014143)0.000000:0.000000)0.000000:0.000000)0.746000:0.019726,169630859_Mycobacterium_abscessus:0.084192)0.863000:0.040744,145225583_Mycobacterium_gilvum_PYR-GCK:0.076816)0.806000:0.027007)0.835000:0.038649,(23464836_Bifidobacterium_longum_NCC2705:0.000000,119026525_Bifidobacterium_adolescentis_ATCC_1:0.013627)0.858000:0.039910)0.530000:0.042763,119026513_Bifidobacterium_adolescentis_ATCC_1:0.040896)0.681000:0.015703,23465806_Bifidobacterium_longum_NCC2705:0.127443)0.830000:0.039865,(68536982_Corynebacterium_jeikeium_K411:0.056521,172039918_Corynebacterium_urealyticum_DSM_710:0.020838)0.972000:0.141582)0.920000:0.106819,159897768_Herpetosiphon_aurantiacus_ATCC_2377:0.355566)0.854000:0.100626,158521027_Desulfococcus_oleovorans_Hxd3:0.255968)0.846000:0.089655,(((((86740374_Frankia_sp._CcI3:0.000000,111223942_Frankia_alni_ACN14a:0.030481)0.839000:0.055540,158313931_Frankia_sp._EAN1pec:0.041267)0.982000:0.250505,(((148655748_Roseiflexus_sp._RS-1:0.015034,156743370_Roseiflexus_castenholzii_DSM_13941:0.000000)0.877000:0.082651,163847866_Chloroflexus_aurantiacus_J-10-fl:0.129423)0.712000:0.088773,15807711_Deinococcus_radiodurans_R1:0.230220)0.987000:0.327671)0.844000:0.117569,37522804_Gloeobacter_violaceus_PCC_7421:0.038820)0.641000:0.017587,108805904_Rubrobacter_xylanophilus_DSM_9941:0.121083)0.731000:0.068063)0.750000:0.029143)0.930000:0.064331,((116625283_Solibacter_usitatus_Ellin6076:0.224618,116754266_Methanosaeta_thermophila_PT:0.180073)0.896000:0.096847,(((((((((18309601_Clostridium_perfringens_str._13:0.000000,(110800083_Clostridium_perfringens_ATCC_13124:0.000000,110799263_Clostridium_perfringens_ATCC_13124:0.000000)0.000000:0.000000)0.927000:0.053330,150017436_Clostridium_beijerinckii_NCIMB_8052:0.019735)0.873000:0.040279,((15895599_Clostridium_acetobutylicum_ATCC_824:0.064178,170757117_Clostridium_botulinum_B1_str._Okra:0.071569)0.587000:0.032769,167038028_Thermoanaerobacter_pseudethanolicus:0.049853)0.618000:0.017792)0.929000:0.059016,(150020410_Thermosipho_melanesiensis_BI429:0.000000,150020963_Thermosipho_melanesiensis_BI429:0.000000)0.889000:0.047892)0.752000:0.018788,154151291_Candidatus_Methanoregula_boonei_6A8:0.127574)0.000000:0.000000,88604300_Methanospirillum_hungatei_JF-1:0.250181)0.643000:0.009539,160902404_Petrotoga_mobilis_SJ95:0.033962)0.883000:0.072825,134300866_Desulfotomaculum_reducens_MI-1:0.130920)0.690000:0.043780,((((53714996_Bacteroides_fragilis_YCH46:0.000000,(60682962_Bacteroides_fragilis_NCTC_9343:0.000000,29347426_Bacteroides_thetaiotaomicron_VPI-54:0.000000)0.000000:0.000000)0.776000:0.013363,150002896_Bacteroides_vulgatus_ATCC_8482:0.014545)0.899000:0.065441,150008450_Parabacteroides_distasonis_ATCC_850:0.026138)0.471000:0.047224,19704988_Fusobacterium_nucleatum_subsp._nucl:0.110116)0.971000:0.125956)0.363000:0.068092)0.001000:0.000000)0.674000:0.013406,(((((86160704_Anaeromyxobacter_dehalogenans_2CP-C:0.000000,153007280_Anaeromyxobacter_sp._Fw109-5:0.061105)0.940000:0.086048,108762258_Myxococcus_xanthus_DK_1622:0.108434)0.916000:0.095972,(83589035_Moorella_thermoacetica_ATCC_39073:0.000000,147677416_Pelotomaculum_thermopropionicum_SI:0.278992)0.752000:0.052880)0.869000:0.064019,(((((30261325_Bacillus_anthracis_str._Ames:0.000000,(49184157_Bacillus_anthracis_str._Sterne:0.000000,(47526495_Bacillus_anthracis_str._Ames_Ancest:0.000000,(49477140_Bacillus_thuringiensis_serovar_konk:0.000000,(42780411_Bacillus_cereus_ATCC_10987:0.000000,30019367_Bacillus_cereus_ATCC_14579:0.000000)0.922000:0.014061)0.000000:0.000000)0.000000:0.000000)0.000000:0.000000)0.000000:0.000000,118476793_Bacillus_thuringiensis_str._Al_Haka:0.000000)0.000000:0.000000,52144116_Bacillus_cereus_E33L:0.000000)0.750000:0.016195,163939117_Bacillus_weihenstephanensis_KBAB4:0.041041)0.670000:0.047699,152974749_Bacillus_cereus_subsp._cytotoxis_NV:0.157170)0.935000:0.074471)0.758000:0.030080,((((21219273_Streptomyces_coelicolor_A3:0.059581,182439722_Streptomyces_griseus_subsp._griseus:0.150613)0.927000:0.109052,((145594754_Salinispora_tropica_CNB-440:0.229000,(182434431_Streptomyces_griseus_subsp._griseus:0.061553,159037932_Salinispora_arenicola_CNS-205:0.063887)0.928000:0.091660)0.724000:0.041947,((159037959_Salinispora_arenicola_CNS-205:0.000000,184155877_Lactobacillus_fermentum_IFO_3956:0.450318)0.767000:0.029238,145594777_Salinispora_tropica_CNB-440:0.052600)0.990000:0.148063)0.390000:0.031345)0.407000:0.043987,29827487_Streptomyces_avermitilis_MA-4680:0.082867)0.822000:0.048685,((((((50954291_Leifsonia_xyli_subsp._xyli_str._CTC:0.030439,170781063_Clavibacter_michiganensis_subsp._se:0.000000)0.000000:0.000000,148272190_Clavibacter_michiganensis_subsp._mi:0.014366)0.864000:0.053888,117927624_Acidothermus_cellulolyticus_11B:0.144482)0.392000:0.041836,(28572207_Tropheryma_whipplei_TW08_27:0.000000,28492997_Tropheryma_whipplei_str._Twist:0.000000)0.955000:0.087099)0.350000:0.021823,134102913_Saccharopolyspora_erythraea_NRRL_23:0.141567)0.873000:0.042729,((((21227269_Methanosarcina_mazei_Go1:0.000000,(20092575_Methanosarcina_acetivorans_C2A:0.030693,(73667780_Methanosarcina_barkeri_str._Fusaro:0.014991,20091027_Methanosarcina_acetivorans_C2A:0.014903)0.319000:0.015158)0.005000:0.000000)0.953000:0.089981,91774153_Methanococcoides_burtonii_DSM_6242:0.035907)0.879000:0.080330,126178137_Methanoculleus_marisnigri_JR1:0.158429)0.725000:0.063478,147921182_uncultured_methanogenic_archaeon_RC:0.142076)0.884000:0.068650)0.709000:0.031119)0.938000:0.107587)0.736000:0.025196)0.065000:0.015572,(((15679777_Methanothermobacter_thermautotrophi:0.049733,((((((120602748_Desulfovibrio_vulgaris_subsp._vulga:0.000000,46579775_Desulfovibrio_vulgaris_subsp._vulga:0.000000)0.972000:0.134994,78357225_Desulfovibrio_desulfuricans_G20:0.113069)0.819000:0.049650,42523349_Bdellovibrio_bacteriovorus_HD100:0.205878)0.761000:0.029468,(161527637_Nitrosopumilus_maritimus_SCM1:0.417733,94987508_Lawsonia_intracellularis_PHE_MN1-00:0.112309)0.817000:0.085965)0.698000:0.026976,(88604328_Methanospirillum_hungatei_JF-1:0.239589,157693977_Bacillus_pumilus_SAFR-032:0.249302)0.786000:0.048912)0.665000:0.051357,169831835_Candidatus_Desulforudis_audaxviator:0.109069)0.000000:0.000000)0.521000:0.014005,((56965451_Bacillus_clausii_KSM-K16:0.059591,(((16803123_Listeria_monocytogenes_EGD-e:0.037231,116495515_Lactobacillus_casei_ATCC_334:0.184932)0.819000:0.061260,116491429_Oenococcus_oeni_PSU-1:0.189544)0.863000:0.059501,147678913_Pelotomaculum_thermopropionicum_SI:0.131839)0.000000:0.000000)0.780000:0.015889,148643369_Methanobrevibacter_smithii_ATCC_350:0.106005)0.743000:0.016304)0.766000:0.012219,((39997462_Geobacter_sulfurreducens_PCA:0.085292,78223676_Geobacter_metallireducens_GS-15:0.049543)0.798000:0.041010,(148265299_Geobacter_uraniireducens_Rf4:0.030095,118580514_Pelobacter_propionicus_DSM_2379:0.117972)0.917000:0.073125)0.959000:0.112465)0.639000:0.011797)0.798000:0.049750,(((((42518974_Lactobacillus_johnsonii_NCC_533:0.000000,116629773_Lactobacillus_gasseri_ATCC_33323:0.014088)0.909000:0.042148,116514776_Lactobacillus_delbrueckii_subsp._bu:0.047250)0.863000:0.044903,160881798_Clostridium_phytofermentans_ISDg:0.136589)0.000000:0.023434,(150019563_Clostridium_beijerinckii_NCIMB_8052:0.014770,187934855_Clostridium_botulinum_B_str._Eklund:0.074141)0.000000:0.000000)0.891000:0.053716,89896062_Desulfitobacterium_hafniense_Y51:0.121794)0.867000:0.071180)0.501000:0.064982,(78043771_Carboxydothermus_hydrogenoformans_Z:0.193377,(((153939157_Clostridium_botulinum_F_str._Langel:0.000000,(153932217_Clostridium_botulinum_A_str._ATCC_1:0.000000,153935869_Clostridium_botulinum_A_str._Hall:0.000000)0.000000:0.000000)0.000000:0.000000,(170756139_Clostridium_botulinum_B1_str._Okra:0.000000,148380013_Clostridium_botulinum_A_str._ATCC_3:0.000000)0.000000:0.000000)0.499000:0.000000,170760703_Clostridium_botulinum_A3_str._Loch_:0.029028)0.973000:0.179338)0.894000:0.111316)0.788000:0.068794,(((134046341_Methanococcus_maripaludis_C5:0.000000,159904977_Methanococcus_maripaludis_C6:0.043828)0.946000:0.098116,150400813_Methanococcus_aeolicus_Nankai-3:0.123660)0.826000:0.114707,84489908_Methanosphaera_stadtmanae_DSM_3091:0.132266)0.792000:0.114939)0.911000:0.113544,(((14590332_Pyrococcus_horikoshii_OT3:0.045309,14521381_Pyrococcus_abyssi_GE5:0.014458)0.972000:0.072433,11497937_Archaeoglobus_fulgidus_DSM_4304:0.000000)0.967000:0.163699,146304598_Metallosphaera_sedula_DSM_5348:0.182846)0.665000:0.084880)0.092000:0.035804,48477382_Picrophilus_torridus_DSM_9790:0.284509)0.755000:0.098288,((70607433_Sulfolobus_acidocaldarius_DSM_639:0.170046,15898538_Sulfolobus_solfataricus_P2:0.120047)0.238000:0.012957,((15898578_Sulfolobus_solfataricus_P2:0.031727,15922289_Sulfolobus_tokodaii_str._7:0.045322)0.692000:0.013253,15897730_Sulfolobus_solfataricus_P2:0.060656)0.739000:0.024807)0.921000:0.162799)0.740000:0.093586,(170290459_Candidatus_Korarchaeum_cryptofilum_:0.151495,(14601230_Aeropyrum_pernix_K1:0.069438,171184952_Thermoproteus_neutrophilus_V24Sta:0.215118)0.767000:0.046338)0.902000:0.121355)0.813000:0.115411,158318028_Frankia_sp._EAN1pec:0.633689)0.908000:0.201964,(((((146296609_Caldicellulosiruptor_saccharolyticu:0.248408,15615941_Bacillus_halodurans_C-125:0.382838)0.885000:0.236321,20094161_Methanopyrus_kandleri_AV19:0.147265)0.953000:0.371536,(((110668589_Haloquadratum_walsbyi_DSM_16790:0.149017,156933709_Enterobacter_sakazakii_ATCC_BAA-894:0.797064)0.293000:0.146162,(163943516_Bacillus_weihenstephanensis_KBAB4:0.125260,56419374_Geobacillus_kaustophilus_HTA426:0.207752)0.995000:0.388823)0.802000:0.063104,150391180_Alkaliphilus_metalliredigens_QYMF:0.872791)0.801000:0.096856)0.754000:0.080615,((147921373_uncultured_methanogenic_archaeon_RC:1.003110,86738942_Frankia_sp._CcI3:0.823623)0.765000:0.224024,146342050_Bradyrhizobium_sp._ORS278:0.482334)0.404000:0.116162)0.897000:0.211530,((((15843407_Mycobacterium_tuberculosis_CDC1551:0.000000,57117156_Mycobacterium_tuberculosis_H37Rv:0.000000)0.000000:0.000000,((31794957_Mycobacterium_bovis_AF2122_97:0.000000,121639701_Mycobacterium_bovis_BCG_str._Pasteu:0.000000)0.000000:0.000000,(148663652_Mycobacterium_tuberculosis_H37Ra:0.000000,148824991_Mycobacterium_tuberculosis_F11:0.000000)0.000000:0.000000)0.000000:0.000000)0.709000:0.041584,183985314_Mycobacterium_marinum_M:0.113941)0.915000:0.337215,126696749_Prochlorococcus_marinus_str._MIT_93:0.627211)0.320000:0.265911)0.590000:0.056296)0.724000:0.041690,148265804_Geobacter_uraniireducens_Rf4:1.411237)0.954000:0.565444,71083246_Candidatus_Pelagibacter_ubique_HTCC:0.379765)0.950000:0.305645,39936986_Rhodopseudomonas_palustris_CGA009:0.000000,86750919_Rhodopseudomonas_palustris_HaA2:0.085086);
