# Supplementary material for: Genome-wide phylogenetic analysis of the pathogenic potential of Vibrio furnissii
Source: Front Microbiol. 2014 Aug 21;5:435. doi: 10.3389/fmicb.2014.00435 (PMC4139957; doi:10.3389/fmicb.2014.00435)
Supplement: Supplementary file 1 [file DataSheet1.ZIP › all_vfu_trees/VfuA00113.afa-gb-o.phylip_phyml_tree.txt]

(((((((((((((24374273_Shewanella_oneidensis_MR-1:0.000000,(24374984_Shewanella_oneidensis_MR-1:0.000000,(24376300_Shewanella_oneidensis_MR-1:0.000000,(24376317_Shewanella_oneidensis_MR-1:0.000000,24376370_Shewanella_oneidensis_MR-1:0.000000)0.000000:0.000000)0.000000:0.000000)0.000000:0.000000)0.000000:0.000000,24372362_Shewanella_oneidensis_MR-1:0.000000)0.000000:0.000000,(24374783_Shewanella_oneidensis_MR-1:0.000000,24373132_Shewanella_oneidensis_MR-1:0.000000)0.000000:0.000000)0.000000:0.000000,24374437_Shewanella_oneidensis_MR-1:0.000000)0.937000:0.112514,(119945277_Psychromonas_ingrahamii_37:0.071948,XX_VfuA00113_:0.736763)0.574000:0.110432)0.496000:0.056937,(156974894_Vibrio_harveyi_ATCC_BAA-1116:0.000000,(156972637_Vibrio_harveyi_ATCC_BAA-1116:0.000000,(156974059_Vibrio_harveyi_ATCC_BAA-1116:0.000000,(156973497_Vibrio_harveyi_ATCC_BAA-1116:0.000000,(156972880_Vibrio_harveyi_ATCC_BAA-1116:0.000000,(156974897_Vibrio_harveyi_ATCC_BAA-1116:0.000000,(156973462_Vibrio_harveyi_ATCC_BAA-1116:0.000000,(156974778_Vibrio_harveyi_ATCC_BAA-1116:0.000000,156972825_Vibrio_harveyi_ATCC_BAA-1116:0.000000)0.000000:0.000000)0.000000:0.000000)0.000000:0.000000)0.000000:0.000000)0.000000:0.000000)0.000000:0.000000)0.000000:0.000000)0.987000:0.185227)0.505000:0.011227,(((((37521197_Gloeobacter_violaceus_PCC_7421:0.097478,58038427_Gluconobacter_oxydans_621H:0.285275)0.993000:0.287259,(54296738_Legionella_pneumophila_str._Paris:0.435251,116254610_Rhizobium_leguminosarum_bv._viciae_:0.529271)0.444000:0.048148)0.741000:0.073288,54298886_Legionella_pneumophila_str._Paris:0.986463)0.557000:0.045547,((116254633_Rhizobium_leguminosarum_bv._viciae_:0.075231,(16125180_Caulobacter_crescentus_CB15:0.000000,(16125540_Caulobacter_crescentus_CB15:0.000000,(16127563_Caulobacter_crescentus_CB15:0.000000,16127825_Caulobacter_crescentus_CB15:0.000000)0.000000:0.000000)0.000000:0.000000)1.000000:0.183215)0.787000:0.047028,21492996_Rhizobium_etli_CFN_42:0.000000)0.951000:0.287226)0.411000:0.245342,86742687_Frankia_sp._CcI3:0.904017)0.977000:0.502620)0.711000:0.179933,(120598849_Shewanella_sp._W3-18-1:0.000000,120598853_Shewanella_sp._W3-18-1:0.000000)0.948000:0.133944)0.996000:0.265048,((52841546_Legionella_pneumophila_subsp._pneum:0.130985,(54297999_Legionella_pneumophila_str._Paris:0.000000,148359646_Legionella_pneumophila_str._Corby:0.000000)0.998000:0.382980)0.267000:0.036197,52841503_Legionella_pneumophila_subsp._pneum:0.178928)0.190000:0.022241)0.802000:0.068865,(83646033_Hahella_chejuensis_KCTC_2396:0.265507,82703409_Nitrosospira_multiformis_ATCC_25196:0.214835)0.575000:0.049666)0.928000:0.204704,169634077_Acinetobacter_baumannii:0.581482)0.988000:0.378685,71065930_Psychrobacter_arcticus_273-4:0.090562)0.481000:0.000000,148652129_Psychrobacter_sp._PRwf-1:0.000000,148653472_Psychrobacter_sp._PRwf-1:0.000000);
