# Supplementary material for: Genome-wide phylogenetic analysis of the pathogenic potential of Vibrio furnissii
Source: Front Microbiol. 2014 Aug 21;5:435. doi: 10.3389/fmicb.2014.00435 (PMC4139957; doi:10.3389/fmicb.2014.00435)
Supplement: Supplementary file 1 [file DataSheet1.ZIP › all_vfu_trees/VfuA00114.afa-gb-o.phylip_phyml_tree.txt]

((((((((((((((((((((((((((16131640_Escherichia_coli_str._K-12_substr._:0.000000,((74314299_Shigella_sonnei_Ss046:0.000000,91213306_Escherichia_coli_UTI89:0.000000)0.000000:0.000000,((26250523_Escherichia_coli_CFT073:0.000000,30064921_Shigella_flexneri_2a_str._2457T:0.000000)0.000000:0.000000,24115078_Shigella_flexneri_2a_str._301:0.000000)0.000000:0.000000)0.000000:0.000000)0.000000:0.000000,89110233_Escherichia_coli_W3110:0.000000)0.000000:0.000000,(110807526_Shigella_flexneri_5_str._8401:0.000000,(117626044_Escherichia_coli_APEC_O1:0.000000,(157158592_Escherichia_coli_E24377A:0.000000,(((187734095_Shigella_boydii_CDC_3083-94:0.000000,((157163258_Escherichia_coli_HS:0.000000,110644110_Escherichia_coli_536:0.000000)0.000000:0.000000,(15804375_Escherichia_coli_O157_H7_EDL933:0.000000,15833971_Escherichia_coli_O157_H7_str._Sakai:0.000000)0.000000:0.000000)0.000000:0.000000)0.000000:0.000000,82546139_Shigella_boydii_Sb227:0.000000)0.000000:0.000000,((170682041_Escherichia_coli_SECEC_SMS-3-5:0.000000,(82779034_Shigella_dysenteriae_Sd197:0.000000,161505565_Salmonella_enterica_subsp._arizonae:0.000000)0.000000:0.000000)0.000000:0.000000,(170022189_Escherichia_coli_ATCC_8739:0.000000,170083271_Escherichia_coli_str._K-12_substr._:0.000000)0.000000:0.000000)0.000000:0.000000)0.000000:0.000000)0.000000:0.000000)0.000000:0.000000)0.000000:0.000000)0.000000:0.000000,62182393_Salmonella_enterica_subsp._enterica:0.000000)0.451000:0.000000,146313634_Enterobacter_sp._638:0.035798)0.850000:0.011677,152972777_Klebsiella_pneumoniae_subsp._pneumo:0.011500)0.000000:0.000000,((16762212_Salmonella_enterica_subsp._enterica:0.000000,(29143701_Salmonella_enterica_subsp._enterica:0.000000,(16767193_Salmonella_typhimurium_LT2:0.000000,(56415777_Salmonella_enterica_subsp._enterica:0.000000,161617035_Salmonella_enterica_subsp._enterica:0.000000)0.000000:0.000000)0.000000:0.000000)0.000000:0.000000)0.800000:0.011597,157144416_Citrobacter_koseri_ATCC_BAA-895:0.011587)0.895000:0.023517)0.841000:0.011505,(((108810263_Yersinia_pestis_Nepal516:0.000000,((108806150_Yersinia_pestis_Antiqua:0.000000,145600734_Yersinia_pestis_Pestoides_F:0.000000)0.000000:0.000000,((153949704_Yersinia_pseudotuberculosis_IP_3175:0.000000,170026243_Yersinia_pseudotuberculosis_YPIII:0.000000)0.000000:0.000000,((16124001_Yersinia_pestis_CO92:0.000000,22124277_Yersinia_pestis_KIM:0.000000)0.000000:0.000000,((45442931_Yersinia_pestis_biovar_Microtus_str:0.000000,51594524_Yersinia_pseudotuberculosis_IP_3295:0.000000)0.000000:0.000000,(162421848_Yersinia_pestis_Angola:0.000000,123440566_Yersinia_enterocolitica_subsp._ente:0.000000)0.000000:0.000000)0.000000:0.000000)0.000000:0.000000)0.000000:0.000000)0.000000:0.000000)0.662000:0.006483,157368410_Serratia_proteamaculans_568:0.018640)0.858000:0.022224,156935886_Enterobacter_sakazakii_ATCC_BAA-894:0.000000)0.000000:0.000000)0.343000:0.019749,(50123130_Erwinia_carotovora_subsp._atrosepti:0.047691,((((16273603_Haemophilus_influenzae_Rd_KW20:0.000000,(68250318_Haemophilus_influenzae_86-028NP:0.000000,148827139_Haemophilus_influenzae_PittGG:0.000000)0.000000:0.000000)0.846000:0.012070,148825741_Haemophilus_influenzae_PittEE:0.000000)0.866000:0.033011,((152979418_Actinobacillus_succinogenes_130Z:0.065458,52424966_Mannheimia_succiniciproducens_MBEL5:0.020892)0.833000:0.041545,((165976985_Actinobacillus_pleuropneumoniae_ser:0.000000,126209018_Actinobacillus_pleuropneumoniae_L20:0.011742)0.001000:0.000000,33152847_Haemophilus_ducreyi_35000HP:0.091459)0.995000:0.160821)0.885000:0.042249)0.868000:0.027934,15602328_Pasteurella_multocida_subsp._multoc:0.011077)1.000000:0.234542)0.446000:0.037485)0.325000:0.012060,37528479_Photorhabdus_luminescens_subsp._lau:0.066697)0.786000:0.035550,85060363_Sodalis_glossinidius_str._morsitans:0.051083)0.992000:0.205697,((50120355_Erwinia_carotovora_subsp._atrosepti:0.263080,157371135_Serratia_proteamaculans_568:0.309595)0.313000:0.056165,157369845_Serratia_proteamaculans_568:0.318722)0.863000:0.100575)0.873000:0.096972,((114563989_Shewanella_frigidimarina_NCIMB_400:0.046927,127512346_Shewanella_loihica_PV-4:0.101604)0.857000:0.045368,(((54309833_Photobacterium_profundum_SS9:0.026698,(59710787_Vibrio_fischeri_ES114:0.116896,((54309825_Photobacterium_profundum_SS9:0.419501,54309823_Photobacterium_profundum_SS9:0.417908)0.440000:0.072425,54309824_Photobacterium_profundum_SS9:0.133361)0.616000:0.012572)0.743000:0.031499)0.948000:0.065547,((114046902_Shewanella_sp._MR-7:0.000000,113969674_Shewanella_sp._MR-4:0.000000)0.905000:0.039150,120598298_Shewanella_sp._W3-18-1:0.040532)0.656000:0.017202)0.753000:0.020890,167623429_Shewanella_halifaxensis_HAW-EB4:0.085577)0.805000:0.025626)0.944000:0.102024)0.388000:0.043689,(156973027_Vibrio_harveyi_ATCC_BAA-1116:0.093137,XX_VfuA00114_:0.042556)0.959000:0.150652)0.887000:0.102324,(71281780_Colwellia_psychrerythraea_34H:0.405933,119944558_Psychromonas_ingrahamii_37:0.181810)0.808000:0.078602)0.276000:0.032421,(((114563988_Shewanella_frigidimarina_NCIMB_400:0.065351,167623430_Shewanella_halifaxensis_HAW-EB4:0.061712)0.764000:0.038777,((113969675_Shewanella_sp._MR-4:0.000000,114046903_Shewanella_sp._MR-7:0.000000)0.945000:0.065112,127512347_Shewanella_loihica_PV-4:0.034680)0.793000:0.046062)0.946000:0.110862,157376163_Shewanella_sediminis_HAW-EB3:0.133478)0.884000:0.087175)0.885000:0.092470,(117619479_Aeromonas_hydrophila_subsp._hydroph:0.275950,(114332086_Nitrosomonas_eutropha_C91:0.035393,30250211_Nitrosomonas_europaea_ATCC_19718:0.142852)1.000000:0.699075)0.688000:0.038220)0.165000:0.047500,109899548_Pseudoalteromonas_atlantica_T6c:0.490390)0.726000:0.058667,90021778_Saccharophagus_degradans_2-40:0.565339)0.773000:0.084281,((((((((((((172058482_Exiguobacterium_sibiricum_255-15:0.283386,114565696_Syntrophomonas_wolfei_subsp._wolfei:0.286963)0.523000:0.047579,(16080606_Bacillus_subtilis_subsp._subtilis_s:0.016737,(154687668_Bacillus_amyloliquefaciens_FZB42:0.057876,((52082088_Bacillus_licheniformis_ATCC_14580:0.000000,52787478_Bacillus_licheniformis_ATCC_14580:0.000000)0.942000:0.051459,157693954_Bacillus_pumilus_SAFR-032:0.008979)0.913000:0.042992)0.747000:0.017212)0.989000:0.159880)0.059000:0.061640,(138896716_Geobacillus_thermodenitrificans_NG8:0.087045,169826721_Lysinibacillus_sphaericus_C3-41:0.205561)0.350000:0.036053)0.173000:0.016707,(((((30265226_Bacillus_anthracis_str._Ames:0.000000,(49188036_Bacillus_anthracis_str._Sterne:0.000000,((49481160_Bacillus_thuringiensis_serovar_konk:0.000000,52140365_Bacillus_cereus_E33L:0.000000)0.000000:0.000000,(118480237_Bacillus_thuringiensis_str._Al_Haka:0.000000,47778404_Bacillus_anthracis_str._Ames_Ancest:0.000000)0.000000:0.000000)0.000000:0.000000)0.000000:0.000000)0.470000:0.000000,152977416_Bacillus_cereus_subsp._cytotoxis_NV:0.023041)0.000000:0.000000,42784356_Bacillus_cereus_ATCC_10987:0.011232)0.507000:0.011844,(163942885_Bacillus_weihenstephanensis_KBAB4:0.000000,30023236_Bacillus_cereus_ATCC_14579:0.023062)0.784000:0.010825)0.893000:0.050235,56421704_Geobacillus_kaustophilus_HTA426:0.088544)0.856000:0.056852)0.839000:0.053358,(((28377593_Lactobacillus_plantarum_WCFS1:0.073704,((161507194_Lactobacillus_helveticus_DPC_4571:0.011470,58336990_Lactobacillus_acidophilus_NCFM:0.000000)0.768000:0.018076,(116629964_Lactobacillus_gasseri_ATCC_33323:0.000000,42518766_Lactobacillus_johnsonii_NCC_533:0.011372)0.861000:0.030258)0.987000:0.089606)0.818000:0.034280,81428103_Lactobacillus_sakei_subsp._sakei_23:0.061318)0.853000:0.050168,116333271_Lactobacillus_brevis_ATCC_367:0.107510)0.997000:0.260794)0.906000:0.087189,(((((28210071_Clostridium_tetani_E88:0.121059,153956291_Clostridium_kluyveri_DSM_555:0.144026)0.864000:0.043764,((170761792_Clostridium_botulinum_A3_str._Loch_:0.000000,(153940019_Clostridium_botulinum_F_str._Langel:0.000000,170754907_Clostridium_botulinum_B1_str._Okra:0.000000)0.000000:0.000000)0.821000:0.011252,(148378153_Clostridium_botulinum_A_str._ATCC_3:0.000000,(153932257_Clostridium_botulinum_A_str._ATCC_1:0.000000,153936575_Clostridium_botulinum_A_str._Hall:0.000000)0.000000:0.000000)0.506000:0.000000)0.976000:0.091977)0.736000:0.031001,118445009_Clostridium_novyi_NT:0.049037)0.991000:0.224199,23100389_Oceanobacillus_iheyensis_HTE831:0.454544)0.684000:0.030864,(70727143_Staphylococcus_haemolyticus_JCSC143:0.024868,(((82750451_Staphylococcus_aureus_RF122:0.000000,(57651585_Staphylococcus_aureus_subsp._aureus:0.000000,(49483004_Staphylococcus_aureus_subsp._aureus:0.000000,(49485619_Staphylococcus_aureus_subsp._aureus:0.000000,((88194525_Staphylococcus_aureus_subsp._aureus:0.000000,(151220928_Staphylococcus_aureus_subsp._aureus:0.000000,(161509015_Staphylococcus_aureus_subsp._aureus:0.000000,(15926424_Staphylococcus_aureus_subsp._aureus:0.000000,(15923737_Staphylococcus_aureus_subsp._aureus:0.000000,(148267207_Staphylococcus_aureus_subsp._aureus:0.000000,(150393256_Staphylococcus_aureus_subsp._aureus:0.000000,156979075_Staphylococcus_aureus_subsp._aureus:0.000000)0.000000:0.000000)0.000000:0.000000)0.000000:0.000000)0.000000:0.000000)0.000000:0.000000)0.000000:0.000000)0.000000:0.000000,(87162251_Staphylococcus_aureus_subsp._aureus:0.000000,21282438_Staphylococcus_aureus_subsp._aureus:0.000000)0.000000:0.000000)0.000000:0.000000)0.000000:0.000000)0.000000:0.000000)0.000000:0.000000)0.774000:0.018955,(57866374_Staphylococcus_epidermidis_RP62A:0.000000,27467447_Staphylococcus_epidermidis_ATCC_122:0.000000)0.771000:0.016594)0.938000:0.066783,73663278_Staphylococcus_saprophyticus_subsp.:0.047804)0.784000:0.037577)0.999000:0.312201)0.759000:0.096084)0.698000:0.027300,(78042942_Carboxydothermus_hydrogenoformans_Z:0.264605,(86160693_Anaeromyxobacter_dehalogenans_2CP-C:0.474206,169832231_Candidatus_Desulforudis_audaxviator:0.264438)0.551000:0.193774)0.248000:0.052239)0.689000:0.099877,134102724_Saccharopolyspora_erythraea_NRRL_23:0.744584)0.733000:0.033912,156740045_Roseiflexus_castenholzii_DSM_13941:0.747222)0.781000:0.060482,((110636592_Cytophaga_hutchinsonii_ATCC_33406:0.942900,(((((((((150008055_Parabacteroides_distasonis_ATCC_850:0.067780,150006963_Parabacteroides_distasonis_ATCC_850:0.024462)0.878000:0.023870,150008228_Parabacteroides_distasonis_ATCC_850:0.000000)0.922000:0.073682,150006690_Parabacteroides_distasonis_ATCC_850:0.094013)0.983000:0.176029,(150004095_Bacteroides_vulgatus_ATCC_8482:0.000000,150003288_Bacteroides_vulgatus_ATCC_8482:0.010730)0.812000:0.119821)0.609000:0.088949,(150008835_Parabacteroides_distasonis_ATCC_850:0.000000,150009826_Parabacteroides_distasonis_ATCC_850:0.000000)0.977000:0.236507)0.152000:0.058534,(((53714950_Bacteroides_fragilis_YCH46:0.000000,60682925_Bacteroides_fragilis_NCTC_9343:0.000000)0.795000:0.033325,29346749_Bacteroides_thetaiotaomicron_VPI-54:0.151101)0.621000:0.047312,150004285_Bacteroides_vulgatus_ATCC_8482:0.166823)0.906000:0.098907)0.617000:0.069508,29348297_Bacteroides_thetaiotaomicron_VPI-54:0.473025)0.576000:0.120983,34539973_Porphyromonas_gingivalis_W83:0.425265)0.962000:0.309022,77919090_Pelobacter_carbinolicus_DSM_2380:0.459100)0.773000:0.096127)0.557000:0.016563,(((78222717_Geobacter_metallireducens_GS-15:0.256492,148264629_Geobacter_uraniireducens_Rf4:0.078978)0.893000:0.138127,85858277_Syntrophus_aciditrophicus_SB:0.241432)0.868000:0.207571,152993142_Sulfurovum_sp._NBC37-1:1.144508)0.735000:0.074832)0.852000:0.045759)0.922000:0.158108,110639268_Cytophaga_hutchinsonii_ATCC_33406:0.496249)0.579000:0.110590,78779702_Prochlorococcus_marinus_str._MIT_93:0.630231)0.857000:0.223755)0.823000:0.106220,((73540431_Ralstonia_eutropha_JMP134:0.717157,117924229_Magnetococcus_sp._MC-1:0.877278)0.000000:0.000000,(154706122_Coxiella_burnetii_Dugway_5J108-111:0.011558,(29653873_Coxiella_burnetii_RSA_493:0.000000,161830454_Coxiella_burnetii_RSA_331:0.000000)0.771000:0.011164)1.000000:0.842819)0.799000:0.081097)0.844000:0.066605,((((161620497_Brucella_canis_ATCC_23365:0.000000,(23500177_Brucella_suis_1330:0.000000,(163844595_Brucella_suis_ATCC_23445:0.000000,17989184_Brucella_melitensis_16M:0.000000)0.000000:0.000000)0.000000:0.000000)0.682000:0.042898,153010701_Ochrobactrum_anthropi_ATCC_49188:0.174484)0.960000:0.301750,159186331_Agrobacterium_tumefaciens_str._C58:0.481244)0.964000:0.317247,(121997599_Halorhodospira_halophila_SL1:0.372869,53804786_Methylococcus_capsulatus_str._Bath:0.437875)0.598000:0.014283)0.968000:0.261560)0.002000:0.000000,83645202_Hahella_chejuensis_KCTC_2396:0.403206)1.000000:1.222228,187934123_Clostridium_botulinum_B_str._Eklund:0.107489)0.883000:0.168789,18310616_Clostridium_perfringens_str._13:0.011146)0.495000:0.000000,110803974_Clostridium_perfringens_SM101:0.000000,110799306_Clostridium_perfringens_ATCC_13124:0.000000);
