# Supplementary material for: Genome-wide phylogenetic analysis of the pathogenic potential of Vibrio furnissii
Source: Front Microbiol. 2014 Aug 21;5:435. doi: 10.3389/fmicb.2014.00435 (PMC4139957; doi:10.3389/fmicb.2014.00435)
Supplement: Supplementary file 1 [file DataSheet1.ZIP › all_vfu_trees/VfuA00115.afa-gb-o.phylip_phyml_tree.txt]

(((((((((((((((((((53719593_Burkholderia_pseudomallei_K96243:0.000000,(76810031_Burkholderia_pseudomallei_1710b:0.000000,(121601211_Burkholderia_mallei_SAVP1:0.000000,(124383577_Burkholderia_mallei_NCTC_10229:0.000000,(126439841_Burkholderia_pseudomallei_668:0.000000,(126451502_Burkholderia_pseudomallei_1106a:0.000000,126450693_Burkholderia_mallei_NCTC_10247:0.000000)0.000000:0.000000)0.000000:0.000000)0.000000:0.000000)0.000000:0.000000)0.000000:0.000000)0.000000:0.000000,53725446_Burkholderia_mallei_ATCC_23344:0.000000)0.820000:0.005672,(161525047_Burkholderia_multivorans_ATCC_17616:0.005638,((107022513_Burkholderia_cenocepacia_AU_1054:0.000000,(116689462_Burkholderia_cenocepacia_HI2424:0.000000,170732768_Burkholderia_cenocepacia_MC0-3:0.000000)0.000000:0.000000)0.527000:0.000000,(134295510_Burkholderia_vietnamiensis_G4:0.011536,((115351373_Burkholderia_ambifaria_AMMD:0.000000,172060411_Burkholderia_ambifaria_MC40-6:0.000000)0.749000:0.005634,78066055_Burkholderia_sp._383:0.000000)0.003000:0.000000)0.912000:0.011254)0.000000:0.000000)0.953000:0.023174)0.000000:0.000000,83720234_Burkholderia_thailandensis_E264:0.000000)0.741000:0.006381,(91784465_Burkholderia_xenovorans_LB400:0.012445,(91778371_Burkholderia_xenovorans_LB400:0.034605,91781105_Burkholderia_xenovorans_LB400:0.023324)0.723000:0.004459)0.987000:0.047330)0.752000:0.016710,(((126441054_Burkholderia_pseudomallei_668:0.005682,(53720378_Burkholderia_pseudomallei_K96243:0.000000,(76808713_Burkholderia_pseudomallei_1710b:0.000000,126455419_Burkholderia_pseudomallei_1106a:0.000000)0.000000:0.000000)0.512000:0.000000)0.977000:0.037173,83719064_Burkholderia_thailandensis_E264:0.003722)0.957000:0.039265,(((115360930_Burkholderia_ambifaria_AMMD:0.011222,172065198_Burkholderia_ambifaria_MC40-6:0.000000)0.479000:0.005547,78060498_Burkholderia_sp._383:0.000000)0.937000:0.027722,134291891_Burkholderia_vietnamiensis_G4:0.014504)0.862000:0.019996)0.931000:0.032064)0.861000:0.020992,((((((((78062956_Burkholderia_sp._383:0.000000,170735934_Burkholderia_cenocepacia_MC0-3:0.000000)0.000000:0.000000,(115358117_Burkholderia_ambifaria_AMMD:0.000000,172062902_Burkholderia_ambifaria_MC40-6:0.000000)0.923000:0.005634)0.000000:0.000000,116692074_Burkholderia_cenocepacia_HI2424:0.000000)0.000000:0.000000,107026734_Burkholderia_cenocepacia_AU_1054:0.000000)0.940000:0.017191,(83717901_Burkholderia_thailandensis_E264:0.005618,(53716318_Burkholderia_mallei_ATCC_23344:0.000000,(53722702_Burkholderia_pseudomallei_K96243:0.000000,(126443256_Burkholderia_pseudomallei_668:0.000000,((126456586_Burkholderia_pseudomallei_1106a:0.000000,76818894_Burkholderia_pseudomallei_1710b:0.000000)0.000000:0.000000,(121597783_Burkholderia_mallei_SAVP1:0.000000,(124381835_Burkholderia_mallei_NCTC_10229:0.000000,126446751_Burkholderia_mallei_NCTC_10247:0.000000)0.000000:0.000000)0.000000:0.000000)0.000000:0.000000)0.000000:0.000000)0.000000:0.000000)0.523000:0.000000)0.995000:0.046958)0.004000:0.000000,134293173_Burkholderia_vietnamiensis_G4:0.005672)0.743000:0.005666,161521148_Burkholderia_multivorans_ATCC_17616:0.000000)0.959000:0.033259,91783590_Burkholderia_xenovorans_LB400:0.070757)0.876000:0.022468)0.950000:0.055546,(((((73540565_Ralstonia_eutropha_JMP134:0.016834,113868710_Ralstonia_eutropha_H16:0.031278)0.915000:0.026386,94311567_Ralstonia_metallidurans_CH34:0.006131)0.961000:0.044277,17546956_Ralstonia_solanacearum_GMI1000:0.046577)0.718000:0.010449,(145589897_Polynucleobacter_sp._QLW-P1DMWA-1:0.091499,171464034_Polynucleobacter_necessarius_STIR1:0.056261)0.995000:0.120211)0.765000:0.012904,17548227_Ralstonia_solanacearum_GMI1000:0.155254)0.783000:0.025107)0.953000:0.074935,(30249359_Nitrosomonas_europaea_ATCC_19718:0.019356,121606065_Polaromonas_naphthalenivorans_CJ2:0.188471)0.758000:0.049612)0.417000:0.045627,((((91789569_Polaromonas_sp._JS666:0.072264,(((160897658_Delftia_acidovorans_SPH-1:0.020030,121595218_Acidovorax_sp._JS42:0.032178)0.988000:0.067057,120610671_Acidovorax_avenae_subsp._citrulli_A:0.065758)0.385000:0.022714,121608021_Verminephrobacter_eiseniae_EF01-2:0.092958)0.592000:0.015650)0.840000:0.063295,(124266327_Methylibium_petroleiphilum_PM1:0.068521,171060296_Leptothrix_cholodnii_SP-6:0.133122)0.945000:0.076119)0.972000:0.103416,146329538_Dichelobacter_nodosus_VCS1703A:0.382226)0.844000:0.072358,82701781_Nitrosospira_multiformis_ATCC_25196:0.186478)0.154000:0.024569)0.801000:0.040269,(((((((15676538_Neisseria_meningitidis_MC58:0.000000,(161869571_Neisseria_meningitidis_053442:0.000000,121634430_Neisseria_meningitidis_FAM18:0.000000)0.000000:0.000000)0.918000:0.005605,15793818_Neisseria_meningitidis_Z2491:0.000000)0.000000:0.000000,59800673_Neisseria_gonorrhoeae_FA_1090:0.011267)0.995000:0.117528,34499356_Chromobacterium_violaceum_ATCC_1247:0.105553)0.826000:0.036329,77165743_Nitrosococcus_oceani_ATCC_19707:0.254885)0.443000:0.023956,53803502_Methylococcus_capsulatus_str._Bath:0.239744)0.654000:0.030661,(74316643_Thiobacillus_denitrificans_ATCC_252:0.187460,(71907365_Dechloromonas_aromatica_RCB:0.094693,((((((33594287_Bordetella_pertussis_Tohama_I:0.000000,(33602965_Bordetella_bronchiseptica_RB50:0.000000,33598073_Bordetella_parapertussis_12822:0.000000)0.000000:0.000000)0.954000:0.035744,163855221_Bordetella_petrii_DSM_12804:0.039633)0.809000:0.026486,187479240_Bordetella_avium_197N:0.044571)0.949000:0.087512,163856573_Bordetella_petrii_DSM_12804:0.259496)0.507000:0.060652,(134094554_Herminiimonas_arsenicoxydans:0.031697,152980167_Janthinobacterium_sp._Marseille:0.079343)0.969000:0.086971)0.955000:0.067381,(56479082_Azoarcus_sp._EbN1:0.058595,119898291_Azoarcus_sp._BH72:0.058897)0.993000:0.100031)0.383000:0.015070)0.858000:0.022916)0.806000:0.013980)0.803000:0.025934)0.955000:0.095237,((((167628106_Francisella_philomiragia_subsp._phi:0.016968,118497324_Francisella_tularensis_subsp._novic:0.000000)0.363000:0.005610,(56707872_Francisella_tularensis_subsp._tular:0.000000,(89256656_Francisella_tularensis_subsp._holar:0.000000,(110670343_Francisella_tularensis_subsp._tular:0.000000,(115315069_Francisella_tularensis_subsp._holar:0.000000,(134301714_Francisella_tularensis_subsp._tular:0.000000,(187931532_Francisella_tularensis_subsp._media:0.000000,156502801_Francisella_tularensis_subsp._holar:0.000000)0.000000:0.000000)0.000000:0.000000)0.000000:0.000000)0.000000:0.000000)0.000000:0.000000)0.477000:0.000000)1.000000:0.347921,((((21243027_Xanthomonas_axonopodis_pv._citri_st:0.011484,78048046_Xanthomonas_campestris_pv._vesicato:0.000000)0.862000:0.011059,(21231627_Xanthomonas_campestris_pv._campestr:0.000000,66768251_Xanthomonas_campestris_pv._campestr:0.000000)0.856000:0.010832)0.644000:0.005102,(58581809_Xanthomonas_oryzae_pv._oryzae_KACC1:0.000000,84623713_Xanthomonas_oryzae_pv._oryzae_MAFF_:0.000000)0.718000:0.007485)0.852000:0.044698,((170730697_Xylella_fastidiosa_M12:0.000000,28199331_Xylella_fastidiosa_Temecula1:0.000000)0.000000:0.000000,(182682056_Xylella_fastidiosa_M23:0.000000,15839023_Xylella_fastidiosa_9a5c:0.000000)0.000000:0.000000)0.962000:0.080162)0.999000:0.271925)0.086000:0.013670,(94986637_Lawsonia_intracellularis_PHE_MN1-00:0.637898,(((169797728_Acinetobacter_baumannii:0.009515,169632096_Acinetobacter_baumannii:0.035493)0.532000:0.035454,50083389_Acinetobacter_sp._ADP1:0.065654)0.990000:0.193483,110833795_Alcanivorax_borkumensis_SK2:0.252612)0.994000:0.289117)0.910000:0.128966)0.904000:0.094076)0.933000:0.095027,((((83309676_Magnetospirillum_magneticum_AMB-1:0.192382,83593452_Rhodospirillum_rubrum_ATCC_11170:0.209301)0.938000:0.140233,(((148555769_Sphingomonas_wittichii_RW1:0.236948,56552663_Zymomonas_mobilis_subsp._mobilis_ZM:0.110558)0.969000:0.174145,((114571035_Maricaulis_maris_MCS10:0.342894,(((((17988367_Brucella_melitensis_16M:0.000000,23499838_Brucella_suis_1330:0.000000)0.000000:0.000000,((62317030_Brucella_abortus_biovar_1_str._9-94:0.000000,83269024_Brucella_melitensis_biovar_Abortus_:0.000000)0.000000:0.000000,((148558761_Brucella_ovis_ATCC_25840:0.000000,(161620161_Brucella_canis_ATCC_23365:0.000000,163844270_Brucella_suis_ATCC_23445:0.000000)0.000000:0.000000)0.000000:0.000000,189022297_Brucella_abortus_S19:0.000000)0.000000:0.000000)0.000000:0.000000)0.888000:0.022742,121602004_Bartonella_bacilliformis_KC583:0.123334)0.708000:0.025935,153011587_Ochrobactrum_anthropi_ATCC_49188:0.000000)0.956000:0.098026,(((110633016_Mesorhizobium_sp._BNC1:0.105120,159186007_Agrobacterium_tumefaciens_str._C58:0.282692)0.011000:0.038325,13474400_Mesorhizobium_loti_MAFF303099:0.137141)0.997000:0.174594,((86359152_Rhizobium_etli_CFN_42:0.020317,116253818_Rhizobium_leguminosarum_bv._viciae_:0.013704)0.993000:0.086645,(15966560_Sinorhizobium_meliloti_1021:0.005523,150397905_Sinorhizobium_medicae_WSM419:0.000000)0.933000:0.044722)0.965000:0.089148)0.329000:0.030258)0.995000:0.221312)0.519000:0.076015,154252374_Parvibaculum_lavamentivorans_DS-1:0.132773)0.981000:0.150394)0.195000:0.074427,(162147682_Gluconacetobacter_diazotrophicus_PA:0.115211,58038534_Gluconobacter_oxydans_621H:0.071853)0.999000:0.245116)0.659000:0.037746)0.031000:0.041581,((77463120_Rhodobacter_sphaeroides_2.4.1:0.000000,126461992_Rhodobacter_sphaeroides_ATCC_17029:0.000000)0.497000:0.000000,146277994_Rhodobacter_sphaeroides_ATCC_17025:0.034350)1.000000:0.525006)0.870000:0.090089,(51247039_Desulfotalea_psychrophila_LSv54:0.031247,51243874_Desulfotalea_psychrophila_LSv54:0.015882)0.995000:0.185202)0.946000:0.123482)0.880000:0.083316,((((((158312545_Frankia_sp._EAN1pec:0.366457,72160777_Thermobifida_fusca_YX:0.197810)0.196000:0.024940,(((163840494_Renibacterium_salmoninarum_ATCC_332:0.100090,(119964525_Arthrobacter_aurescens_TC1:0.062602,116671410_Arthrobacter_sp._FB24:0.040541)0.962000:0.067993)0.862000:0.025723,116671754_Arthrobacter_sp._FB24:0.087767)0.988000:0.132727,((117927376_Acidothermus_cellulolyticus_11B:0.185244,((29830216_Streptomyces_avermitilis_MA-4680:0.019218,21221618_Streptomyces_coelicolor_A3:0.023612)0.909000:0.048080,182438089_Streptomyces_griseus_subsp._griseus:0.042934)0.892000:0.048838)0.835000:0.046333,((148273630_Clavibacter_michiganensis_subsp._mi:0.000000,170780502_Clavibacter_michiganensis_subsp._se:0.005828)0.989000:0.104463,50954369_Leifsonia_xyli_subsp._xyli_str._CTC:0.077314)0.978000:0.111547)0.028000:0.071238)0.841000:0.041895)0.998000:0.277645,(((148643664_Methanobrevibacter_smithii_ATCC_350:0.129985,84489895_Methanosphaera_stadtmanae_DSM_3091:0.249983)0.917000:0.113578,15669525_Methanocaldococcus_jannaschii_DSM_2:0.528277)0.939000:0.142312,91773574_Methanococcoides_burtonii_DSM_6242:0.287015)0.510000:0.047636)0.864000:0.042365,((89896099_Desulfitobacterium_hafniense_Y51:0.164677,((((((163942634_Bacillus_weihenstephanensis_KBAB4:0.000000,(30022959_Bacillus_cereus_ATCC_14579:0.000000,(118480011_Bacillus_thuringiensis_str._Al_Haka:0.000000,(30264961_Bacillus_anthracis_str._Ames:0.000000,(49187779_Bacillus_anthracis_str._Sterne:0.000000,(49480988_Bacillus_thuringiensis_serovar_konk:0.000000,(52140606_Bacillus_cereus_E33L:0.000000,(47530456_Bacillus_anthracis_str._Ames_Ancest:0.000000,42784103_Bacillus_cereus_ATCC_10987:0.000000)0.000000:0.000000)0.000000:0.000000)0.000000:0.000000)0.000000:0.000000)0.000000:0.000000)0.933000:0.017145)0.601000:0.011277)0.904000:0.020304,152977211_Bacillus_cereus_subsp._cytotoxis_NV:0.010548)0.896000:0.022667,(((23100349_Oceanobacillus_iheyensis_HTE831:0.111247,15616279_Bacillus_halodurans_C-125:0.058524)0.183000:0.020233,(138896895_Geobacillus_thermodenitrificans_NG8:0.006167,(56421855_Geobacillus_kaustophilus_HTA426:0.009583,(138896837_Geobacillus_thermodenitrificans_NG8:0.018033,56421804_Geobacillus_kaustophilus_HTA426:0.005774)0.993000:0.047543)0.626000:0.005615)0.973000:0.054290)0.823000:0.035632,((((163942961_Bacillus_weihenstephanensis_KBAB4:0.011987,30023307_Bacillus_cereus_ATCC_14579:0.021562)0.769000:0.011226,118480317_Bacillus_thuringiensis_str._Al_Haka:0.022559)0.003000:0.000000,(49478945_Bacillus_thuringiensis_serovar_konk:0.000000,42784441_Bacillus_cereus_ATCC_10987:0.011064)0.738000:0.006789)0.962000:0.035167,56965460_Bacillus_clausii_KSM-K16:0.066308)0.720000:0.011893)0.880000:0.028468)0.835000:0.017306,((172058640_Exiguobacterium_sibiricum_255-15:0.291912,(172058594_Exiguobacterium_sibiricum_255-15:0.179358,((((70725580_Staphylococcus_haemolyticus_JCSC143:0.016636,57865457_Staphylococcus_epidermidis_RP62A:0.026402)0.909000:0.031007,(((((((151222607_Staphylococcus_aureus_subsp._aureus:0.000000,156980815_Staphylococcus_aureus_subsp._aureus:0.000000)0.000000:0.000000,((49487278_Staphylococcus_aureus_subsp._aureus:0.000000,(21284148_Staphylococcus_aureus_subsp._aureus:0.000000,(82752083_Staphylococcus_aureus_RF122:0.005461,49484703_Staphylococcus_aureus_subsp._aureus:0.005458)0.533000:0.000000)0.000000:0.000000)0.000000:0.000000,161510695_Staphylococcus_aureus_subsp._aureus:0.000000)0.000000:0.000000)0.000000:0.000000,150395011_Staphylococcus_aureus_subsp._aureus:0.000000)0.000000:0.000000,148268934_Staphylococcus_aureus_subsp._aureus:0.000000)0.000000:0.000000,57651007_Staphylococcus_aureus_subsp._aureus:0.000000)0.000000:0.000000,15925490_Staphylococcus_aureus_subsp._aureus:0.000000)0.000000:0.000000,15928079_Staphylococcus_aureus_subsp._aureus:0.000000)0.959000:0.039819)0.827000:0.029668,73663330_Staphylococcus_saprophyticus_subsp.:0.029880)0.451000:0.035920,73661368_Staphylococcus_saprophyticus_subsp.:0.100913)0.997000:0.137062)0.875000:0.042645)0.289000:0.028130,(157693970_Bacillus_pumilus_SAFR-032:0.041237,(((52082103_Bacillus_licheniformis_ATCC_14580:0.000000,52787493_Bacillus_licheniformis_ATCC_14580:0.000000)0.855000:0.025292,16080620_Bacillus_subtilis_subsp._subtilis_s:0.016409)0.937000:0.037097,154687682_Bacillus_amyloliquefaciens_FZB42:0.026655)0.782000:0.018009)0.938000:0.059830)0.844000:0.036020)0.968000:0.097730,56964862_Bacillus_clausii_KSM-K16:0.065147)0.959000:0.095045,23100385_Oceanobacillus_iheyensis_HTE831:0.247089)0.859000:0.052209)0.818000:0.045441,83590216_Moorella_thermoacetica_ATCC_39073:0.224730)0.950000:0.085961)0.826000:0.045404,15606788_Aquifex_aeolicus_VF5:0.541563)0.868000:0.063456,(((148263243_Geobacter_uraniireducens_Rf4:0.088551,39995965_Geobacter_sulfurreducens_PCA:0.060794)0.790000:0.016645,78222375_Geobacter_metallireducens_GS-15:0.035774)0.022000:0.025667,118578920_Pelobacter_propionicus_DSM_2379:0.144571)0.999000:0.222250)0.882000:0.062676)0.611000:0.051408,(116620170_Solibacter_usitatus_Ellin6076:0.202975,94971576_Acidobacteria_bacterium_Ellin345:0.190972)0.951000:0.108935)0.921000:0.217420,(((((((37678550_Vibrio_vulnificus_YJ016:0.025650,28897011_Vibrio_parahaemolyticus_RIMD_221063:0.011606)0.969000:0.049285,((27364813_Vibrio_vulnificus_CMCP6:0.000000,37681139_Vibrio_vulnificus_YJ016:0.000000)0.948000:0.028507,59710949_Vibrio_fischeri_ES114:0.029399)0.514000:0.016396)0.747000:0.007914,(28899485_Vibrio_parahaemolyticus_RIMD_221063:0.011400,156975941_Vibrio_harveyi_ATCC_BAA-1116:0.016765)0.749000:0.005862)0.855000:0.024941,(15640422_Vibrio_cholerae_O1_biovar_eltor_str:0.000000,147673562_Vibrio_cholerae_O395:0.000000)0.942000:0.046692)0.631000:0.059053,119944822_Psychromonas_ingrahamii_37:0.105146)0.993000:0.130844,(((((((118474242_Campylobacter_fetus_subsp._fetus_82:0.048971,((((15792844_Campylobacter_jejuni_subsp._jejuni_:0.000000,121613414_Campylobacter_jejuni_subsp._jejuni_:0.000000)0.000000:0.000000,57238554_Campylobacter_jejuni_RM1221:0.005653)0.000000:0.000000,157415754_Campylobacter_jejuni_subsp._jejuni_:0.005651)0.674000:0.004960,153951805_Campylobacter_jejuni_subsp._doylei_:0.006717)1.000000:0.143634)0.592000:0.042303,((154175284_Campylobacter_curvus_525.92:0.053283,157164734_Campylobacter_concisus_13826:0.052871)0.924000:0.055842,154149225_Campylobacter_hominis_ATCC_BAA-381:0.105293)0.411000:0.018908)1.000000:0.209407,78777670_Sulfurimonas_denitrificans_DSM_1251:0.149822)0.479000:0.011260,(157737090_Arcobacter_butzleri_RM4018:0.105868,152993519_Sulfurovum_sp._NBC37-1:0.121330)0.844000:0.027819)0.899000:0.042576,((34556775_Wolinella_succinogenes_DSM_1740:0.111575,(((15645270_Helicobacter_pylori_26695:0.005219,109947603_Helicobacter_acinonychis_str._Sheeb:0.026472)0.000000:0.000000,15611658_Helicobacter_pylori_J99:0.010483)0.834000:0.005211,108563056_Helicobacter_pylori_HPAG1:0.000000)1.000000:0.193202)0.904000:0.055243,152990304_Nitratiruptor_sp._SB155-2:0.154304)0.870000:0.047967)0.931000:0.059497,((((((15597219_Pseudomonas_aeruginosa_PAO1:0.000000,(116049973_Pseudomonas_aeruginosa_UCBPP-PA14:0.000000,152988738_Pseudomonas_aeruginosa_PA7:0.000000)0.000000:0.000000)0.965000:0.042235,146282465_Pseudomonas_stutzeri_A1501:0.030897)0.758000:0.020479,((77459154_Pseudomonas_fluorescens_PfO-1:0.011521,70730763_Pseudomonas_fluorescens_Pf-5:0.000000)0.750000:0.005855,((167034532_Pseudomonas_putida_GB-1:0.000000,(104781412_Pseudomonas_entomophila_L48:0.011454,((71735884_Pseudomonas_syringae_pv._phaseolico:0.000000,66046211_Pseudomonas_syringae_pv._syringae_B:0.000000)0.523000:0.000000,28870286_Pseudomonas_syringae_pv._tomato_str:0.017409)0.999000:0.059629)0.001000:0.000000)0.874000:0.011669,((26990526_Pseudomonas_putida_KT2440:0.000000,148547174_Pseudomonas_putida_F1:0.000000)0.547000:0.000000,170722360_Pseudomonas_putida_W619:0.017107)0.914000:0.017334)0.006000:0.000000)0.996000:0.059443)0.742000:0.006651,146307378_Pseudomonas_mendocina_ymp:0.027138)0.814000:0.024405,146307332_Pseudomonas_mendocina_ymp:0.144039)0.828000:0.043517,77460057_Pseudomonas_fluorescens_PfO-1:0.100090)0.987000:0.099785)0.602000:0.005047,((90020647_Saccharophagus_degradans_2-40:0.216530,152997534_Marinomonas_sp._MWYL1:0.131836)0.863000:0.056078,(120554592_Marinobacter_aquaeolei_VT8:0.091189,83647578_Hahella_chejuensis_KCTC_2396:0.134884)0.199000:0.042634)0.978000:0.098127)0.855000:0.043607)0.871000:0.055187,148244947_Candidatus_Vesicomyosocius_okutanii:0.309706)0.870000:0.153795)0.629000:0.203188,XX_VfuA00115_:2.023925)0.921000:1.345777,15594552_Borrelia_burgdorferi_B31:0.000000)0.395000:0.033306,51598468_Borrelia_garinii_PBi:0.000000,111115031_Borrelia_afzelii_PKo:0.027589);
