# Supplementary material for: Genome-wide phylogenetic analysis of the pathogenic potential of Vibrio furnissii
Source: Front Microbiol. 2014 Aug 21;5:435. doi: 10.3389/fmicb.2014.00435 (PMC4139957; doi:10.3389/fmicb.2014.00435)
Supplement: Supplementary file 1 [file DataSheet1.ZIP › all_vfu_trees/VfuA00119.afa-gb-o.phylip_phyml_tree.txt]

((XX_VfuA00119_:0.562917,(59710782_Vibrio_fischeri_ES114:0.453149,((15616276_Bacillus_halodurans_C-125:0.473201,((170680029_Escherichia_coli_SECEC_SMS-3-5:0.215877,((157150840_Streptococcus_gordonii_str._Challis:0.302156,125719000_Streptococcus_sanguinis_SK36:0.146154)0.891000:0.249088,150008455_Parabacteroides_distasonis_ATCC_850:0.646252)0.714000:0.107896)0.000000:0.010061,60682915_Bacteroides_fragilis_NCTC_9343:0.627448)0.674000:0.046990)0.802000:0.191540,(150008460_Parabacteroides_distasonis_ATCC_850:0.471410,((53712736_Bacteroides_fragilis_YCH46:0.000000,60680889_Bacteroides_fragilis_NCTC_9343:0.000000)0.924000:0.289548,109899511_Pseudoalteromonas_atlantica_T6c:0.608752)0.187000:0.099720)0.829000:0.137395)0.431000:0.116304)0.178000:0.098677)0.957000:0.468960,60681395_Bacteroides_fragilis_NCTC_9343:0.000000,53713129_Bacteroides_fragilis_YCH46:0.000000);
