# Supplementary material for: Genome-wide phylogenetic analysis of the pathogenic potential of Vibrio furnissii
Source: Front Microbiol. 2014 Aug 21;5:435. doi: 10.3389/fmicb.2014.00435 (PMC4139957; doi:10.3389/fmicb.2014.00435)
Supplement: Supplementary file 1 [file DataSheet1.ZIP › all_vfu_trees/VfuA00120.afa-gb-o.phylip_phyml_tree.txt]

(XX_VfuA00120_:1.050080,71281823_Colwellia_psychrerythraea_34H:1.030651,148555563_Sphingomonas_wittichii_RW1:0.762365);
