# Supplementary material for: Genome-wide phylogenetic analysis of the pathogenic potential of Vibrio furnissii
Source: Front Microbiol. 2014 Aug 21;5:435. doi: 10.3389/fmicb.2014.00435 (PMC4139957; doi:10.3389/fmicb.2014.00435)
Supplement: Supplementary file 1 [file DataSheet1.ZIP › all_vfu_trees/VfuA00121.afa-gb-o.phylip_phyml_tree.txt]

(((170781979_Clavibacter_michiganensis_subsp._se:0.800042,XX_VfuA00121_:1.043017)0.802000:0.145937,148272784_Clavibacter_michiganensis_subsp._mi:0.338870)1.000000:0.651150,120586892_Desulfovibrio_vulgaris_subsp._vulga:0.000000,46562182_Desulfovibrio_vulgaris_subsp._vulga:0.000000);
