# Supplementary material for: Genome-wide phylogenetic analysis of the pathogenic potential of Vibrio furnissii
Source: Front Microbiol. 2014 Aug 21;5:435. doi: 10.3389/fmicb.2014.00435 (PMC4139957; doi:10.3389/fmicb.2014.00435)
Supplement: Supplementary file 1 [file DataSheet1.ZIP › all_vfu_trees/VfuA00122.afa-gb-o.phylip_phyml_tree.txt]

(((((((((116327937_Leptospira_borgpetersenii_serovar_H:0.003807,116330819_Leptospira_borgpetersenii_serovar_H:0.000000)0.774000:0.029071,(24214349_Leptospira_interrogans_serovar_Lai_:0.000000,45657983_Leptospira_interrogans_serovar_Cope:0.000000)0.861000:0.046961)1.000000:0.464942,(((170079046_Synechococcus_sp._PCC_7002:0.569385,75907267_Anabaena_variabilis_ATCC_29413:0.165480)0.900000:0.110747,(75907607_Anabaena_variabilis_ATCC_29413:0.011037,17231922_Nostoc_sp._PCC_7120:0.018796)1.000000:0.229043)0.996000:0.176512,118579848_Pelobacter_propionicus_DSM_2379:0.569104)0.807000:0.060552)0.185000:0.059912,158520549_Desulfococcus_oleovorans_Hxd3:0.377117)0.212000:0.061028,157376118_Shewanella_sediminis_HAW-EB3:1.007719)0.732000:0.074538,121606079_Polaromonas_naphthalenivorans_CJ2:0.511895)0.599000:0.028911,(118602871_Candidatus_Ruthia_magnifica_str._Cm:0.453291,78188643_Chlorobium_chlorochromatii_CaD3:0.211499)0.957000:0.151580)0.986000:0.411979,60682924_Bacteroides_fragilis_NCTC_9343:0.693239)0.861000:0.326401,XX_VfuA00122_:1.355989,113868843_Ralstonia_eutropha_H16:1.614951);
