# Supplementary material for: Genome-wide phylogenetic analysis of the pathogenic potential of Vibrio furnissii
Source: Front Microbiol. 2014 Aug 21;5:435. doi: 10.3389/fmicb.2014.00435 (PMC4139957; doi:10.3389/fmicb.2014.00435)
Supplement: Supplementary file 1 [file DataSheet1.ZIP › all_vfu_trees/VfuA00124.afa-gb-o.phylip_phyml_tree.txt]

(((((((((((((((((((((((((((((((((((((((((((((((((((((((((((161617039_Salmonella_enterica_subsp._enterica:0.000000,(16767197_Salmonella_typhimurium_LT2:0.000000,(62182397_Salmonella_enterica_subsp._enterica:0.000000,(56415781_Salmonella_enterica_subsp._enterica:0.000000,56476269_Azoarcus_sp._EbN1:0.021069)0.000000:0.000000)0.000000:0.000000)0.000000:0.000000)0.000000:0.000000,16762208_Salmonella_enterica_subsp._enterica:0.000000)0.000000:0.000000,29143697_Salmonella_enterica_subsp._enterica:0.000000)0.000000:0.000000,161505561_Salmonella_enterica_subsp._arizonae:0.000000)0.000000:0.000000,157144420_Citrobacter_koseri_ATCC_BAA-895:0.000000)0.000000:0.000000,16123997_Yersinia_pestis_CO92:0.000000)0.000000:0.000000,162418754_Yersinia_pestis_Angola:0.000000)0.000000:0.000000,51594528_Yersinia_pseudotuberculosis_IP_3295:0.000000)0.000000:0.000000,153949720_Yersinia_pseudotuberculosis_IP_3175:0.000000)0.000000:0.000000,170026239_Yersinia_pseudotuberculosis_YPIII:0.000000)0.000000:0.000000,22124281_Yersinia_pestis_KIM:0.000000)0.000000:0.000000,45442935_Yersinia_pestis_biovar_Microtus_str:0.000000)0.000000:0.000000,108810267_Yersinia_pestis_Nepal516:0.000000)0.000000:0.000000,108806154_Yersinia_pestis_Antiqua:0.000000)0.000000:0.000000,145600730_Yersinia_pestis_Pestoides_F:0.000000)0.000000:0.000000,123440570_Yersinia_enterocolitica_subsp._ente:0.000000)0.000000:0.000000,37678484_Vibrio_vulnificus_YJ016:0.000000)0.000000:0.000000,(((((((156933365_Enterobacter_sakazakii_ATCC_BAA-894:0.020301,28896996_Vibrio_parahaemolyticus_RIMD_221063:0.000000)0.926000:0.009133,(((((157154898_Escherichia_coli_E24377A:0.000000,(82543419_Shigella_boydii_Sb227:0.000000,(89108861_Escherichia_coli_W3110:0.000000,(16129981_Escherichia_coli_str._K-12_substr._:0.000000,(170081671_Escherichia_coli_str._K-12_substr._:0.000000,(117624237_Escherichia_coli_APEC_O1:0.000000,(82777431_Shigella_dysenteriae_Sd197:0.000000,(170019633_Escherichia_coli_ATCC_8739:0.000000,(91211325_Escherichia_coli_UTI89:0.000000,(187730265_Shigella_boydii_CDC_3083-94:0.000000,(110806010_Shigella_flexneri_5_str._8401:0.000000,(24113426_Shigella_flexneri_2a_str._301:0.000000,((120598285_Shewanella_sp._W3-18-1:0.000000,((117919827_Shewanella_sp._ANA-3:0.020493,157961225_Shewanella_pealeana_ATCC_700345:0.000000)0.000000:0.000000,127512332_Shewanella_loihica_PV-4:0.000000)0.000000:0.000000)0.000000:0.000000,(146293636_Shewanella_putrefaciens_CN-32:0.000000,30063492_Shigella_flexneri_2a_str._2457T:0.000000)0.000000:0.000000)0.000000:0.000000)0.000000:0.000000)0.000000:0.000000)0.000000:0.000000)0.000000:0.000000)0.000000:0.000000)0.000000:0.000000)0.000000:0.000000)0.000000:0.000000)0.000000:0.000000)0.000000:0.000000)0.000000:0.000000)0.000000:0.000000,113969661_Shewanella_sp._MR-4:0.000000)0.000000:0.000000,126175093_Shewanella_baltica_OS155:0.000000)0.000000:0.000000,((((157376125_Shewanella_sediminis_HAW-EB3:0.000000,152994869_Marinomonas_sp._MWYL1:0.000000)0.451000:0.000000,114563994_Shewanella_frigidimarina_NCIMB_400:0.020529)0.372000:0.022284,(16761029_Salmonella_enterica_subsp._enterica:0.000000,(29141275_Salmonella_enterica_subsp._enterica:0.000000,(56412999_Salmonella_enterica_subsp._enterica:0.000000,(161613223_Salmonella_enterica_subsp._enterica:0.000000,16765427_Salmonella_typhimurium_LT2:0.000000)0.000000:0.000000)0.000000:0.000000)0.000000:0.000000)0.464000:0.000000)0.705000:0.020354,160876139_Shewanella_baltica_OS195:0.020354)0.001000:0.000000)0.009000:0.000000,117621343_Aeromonas_hydrophila_subsp._hydroph:0.020489)0.938000:0.016494)0.915000:0.015649,(((145298428_Aeromonas_salmonicida_subsp._salmon:0.000000,91794014_Shewanella_denitrificans_OS217:0.000000)0.000000:0.000000,28868296_Pseudomonas_syringae_pv._tomato_str:0.000000)0.000000:0.000000,148549141_Pseudomonas_putida_F1:0.000000)0.466000:0.000000)0.792000:0.020920,170720583_Pseudomonas_putida_W619:0.000000)0.666000:0.020626,77460279_Pseudomonas_fluorescens_PfO-1:0.000000)0.180000:0.021630,157368414_Serratia_proteamaculans_568:0.000000)0.687000:0.021049,(((59710773_Vibrio_fischeri_ES114:0.000000,152978502_Actinobacillus_succinogenes_130Z:0.000000)0.759000:0.000000,(((121633945_Neisseria_meningitidis_FAM18:0.000000,121633957_Neisseria_meningitidis_FAM18:0.000000)0.000000:0.000000,((161869082_Neisseria_meningitidis_053442:0.000000,161869097_Neisseria_meningitidis_053442:0.000000)0.000000:0.000000,((15676000_Neisseria_meningitidis_MC58:0.000000,15676012_Neisseria_meningitidis_MC58:0.000000)0.000000:0.000000,(15793217_Neisseria_meningitidis_Z2491:0.000000,15793229_Neisseria_meningitidis_Z2491:0.000000)0.000000:0.000000)0.000000:0.000000)0.000000:0.000000)0.908000:0.042384,52425648_Mannheimia_succiniciproducens_MBEL5:0.041481)0.768000:0.020861)0.000000:0.000000,(146312297_Enterobacter_sp._638:0.021231,83645207_Hahella_chejuensis_KCTC_2396:0.000000)0.759000:0.021055)0.631000:0.021061)0.002000:0.000000)0.003000:0.000000,(((165976900_Actinobacillus_pleuropneumoniae_ser:0.000000,((58039515_Gluconobacter_oxydans_621H:0.042729,162149148_Gluconacetobacter_diazotrophicus_PA:0.000000)0.000000:0.000000,(114326766_Granulibacter_bethesdensis_CGDNIH1:0.064732,(148260217_Acidiphilium_cryptum_JF-5:0.000000,148259628_Acidiphilium_cryptum_JF-5:0.000000)0.939000:0.069514)0.761000:0.020995)0.963000:0.088798)0.608000:0.004258,(91976050_Rhodopseudomonas_palustris_BisB5:0.065729,86748687_Rhodopseudomonas_palustris_HaA2:0.000000)0.956000:0.066185)0.768000:0.017497,(56752002_Synechococcus_elongatus_PCC_6301:0.000000,81300909_Synechococcus_elongatus_PCC_7942:0.000000)0.893000:0.043545)0.776000:0.021061)0.736000:0.021033,((75674742_Nitrobacter_winogradskyi_Nb-255:0.000000,92116637_Nitrobacter_hamburgensis_X14:0.021006)0.000000:0.000000,146343782_Bradyrhizobium_sp._ORS278:0.020693)0.880000:0.042138)0.282000:0.000000,((((50123126_Erwinia_carotovora_subsp._atrosepti:0.042746,((117626048_Escherichia_coli_APEC_O1:0.000000,(110644114_Escherichia_coli_536:0.000000,(157163262_Escherichia_coli_HS:0.000000,(170022185_Escherichia_coli_ATCC_8739:0.000000,(157155600_Escherichia_coli_E24377A:0.000000,(74314303_Shigella_sonnei_Ss046:0.000000,(82546143_Shigella_boydii_Sb227:0.000000,(110807522_Shigella_flexneri_5_str._8401:0.000000,(24115082_Shigella_flexneri_2a_str._301:0.000000,(30064917_Shigella_flexneri_2a_str._2457T:0.000000,(170683610_Escherichia_coli_SECEC_SMS-3-5:0.000000,(89110229_Escherichia_coli_W3110:0.000000,(49176411_Escherichia_coli_str._K-12_substr._:0.000000,(170083275_Escherichia_coli_str._K-12_substr._:0.000000,(15833975_Escherichia_coli_O157_H7_str._Sakai:0.000000,15804379_Escherichia_coli_O157_H7_EDL933:0.000000)0.000000:0.000000)0.000000:0.000000)0.000000:0.000000)0.000000:0.000000)0.000000:0.000000)0.000000:0.000000)0.000000:0.000000)0.000000:0.000000)0.000000:0.000000)0.000000:0.000000)0.000000:0.000000)0.000000:0.000000)0.000000:0.000000)0.000000:0.000000)0.000000:0.000000,(91213310_Escherichia_coli_UTI89:0.000000,26250527_Escherichia_coli_CFT073:0.000000)0.000000:0.000000)0.470000:0.000000)0.096000:0.020891,110833771_Alcanivorax_borkumensis_SK2:0.042279)0.000000:0.000000,(109898449_Pseudoalteromonas_atlantica_T6c:0.020727,((24374680_Shewanella_oneidensis_MR-1:0.021221,160876126_Shewanella_baltica_OS195:0.020361)0.599000:0.006400,114046905_Shewanella_sp._MR-7:0.082829)0.767000:0.038028)0.796000:0.021306)0.459000:0.000000,(152972781_Klebsiella_pneumoniae_subsp._pneumo:0.000000,119947067_Psychromonas_ingrahamii_37:0.000000)0.000000:0.000000)0.537000:0.000000)0.775000:0.021058,(((((159046644_Dinoroseobacter_shibae_DFL_12:0.000000,(115345655_Roseobacter_denitrificans_OCh_114:0.020608,(((((83591341_Rhodospirillum_rubrum_ATCC_11170:0.000000,83582780_Rhodospirillum_rubrum_ATCC_11170:0.000000)0.877000:0.045327,182680402_Beijerinckia_indica_subsp._indica_A:0.042726)0.001000:0.000000,158423457_Azorhizobium_caulinodans_ORS_571:0.020735)0.780000:0.021431,77456929_Pseudomonas_fluorescens_PfO-1:0.021079)0.740000:0.020964,(152971030_Klebsiella_pneumoniae_subsp._pneumo:0.000000,(157161536_Escherichia_coli_HS:0.000000,152971036_Klebsiella_pneumoniae_subsp._pneumo:0.000000)0.000000:0.000000)0.793000:0.021974)0.787000:0.020998)0.000000:0.000000)0.731000:0.008463,(((126464816_Rhodobacter_sphaeroides_ATCC_17029:0.000000,125654613_Rhodobacter_sphaeroides_2.4.1:0.000000)0.755000:0.024814,154253744_Parvibaculum_lavamentivorans_DS-1:0.112308)0.681000:0.021856,((89056334_Jannaschia_sp._CCS1:0.065563,127514632_Shewanella_loihica_PV-4:0.111902)0.004000:0.000000,33862388_Prochlorococcus_marinus_str._MIT_93:0.021601)0.797000:0.023580)0.762000:0.014179)0.822000:0.017305,(((56459650_Idiomarina_loihiensis_L2TR:0.000000,114321464_Alkalilimnicola_ehrlichei_MLHE-1:0.065650)0.783000:0.041267,(((50083368_Acinetobacter_sp._ADP1:0.020778,71065769_Psychrobacter_arcticus_273-4:0.020591)0.798000:0.022655,(51246072_Desulfotalea_psychrophila_LSv54:0.000000,114571006_Maricaulis_maris_MCS10:0.110128)0.839000:0.020626)0.003000:0.000000,37528475_Photorhabdus_luminescens_subsp._lau:0.020466)0.685000:0.020721)0.002000:0.000000,99077994_Silicibacter_sp._TM1040:0.021154)0.316000:0.021067)0.803000:0.021725,77164291_Nitrosococcus_oceani_ATCC_19707:0.088103)0.000000:0.000000,((((70733811_Pseudomonas_fluorescens_Pf-5:0.000000,104779537_Pseudomonas_entomophila_L48:0.000000)0.000000:0.000000,((157373248_Shewanella_sediminis_HAW-EB3:0.000000,((66048159_Pseudomonas_syringae_pv._syringae_B:0.000000,(71734785_Pseudomonas_syringae_pv._phaseolico:0.000000,28872504_Pseudomonas_syringae_pv._tomato_str:0.000000)0.000000:0.000000)0.921000:0.020800,(119384853_Paracoccus_denitrificans_PD1222:0.000000,150376942_Sinorhizobium_medicae_WSM419:0.021266)0.533000:0.021204)0.013000:0.000000)0.843000:0.021343,146309303_Pseudomonas_mendocina_ymp:0.021032)0.001000:0.000000)0.000000:0.000000,148556920_Sphingomonas_wittichii_RW1:0.067616)0.863000:0.021101,(83814173_Salinibacter_ruber_DSM_13855:0.120563,(((114799940_Hyphomonas_neptunium_ATCC_15444:0.113780,(((16264650_Sinorhizobium_meliloti_1021:0.020516,150376857_Sinorhizobium_medicae_WSM419:0.000000)0.968000:0.099430,((154247481_Xanthobacter_autotrophicus_Py2:0.028498,(159186243_Agrobacterium_tumefaciens_str._C58:0.038663,(86357152_Rhizobium_etli_CFN_42:0.019886,116251391_Rhizobium_leguminosarum_bv._viciae_:0.000000)0.781000:0.030701)0.766000:0.028793)0.771000:0.029290,83309157_Magnetospirillum_magneticum_AMB-1:0.086145)0.765000:0.024609)0.604000:0.008137,((148252644_Bradyrhizobium_sp._BTAi1:0.040015,123965387_Prochlorococcus_marinus_str._MIT_95:0.122524)0.850000:0.061587,92118531_Nitrobacter_hamburgensis_X14:0.062373)0.758000:0.026622)0.659000:0.019510)0.850000:0.044376,(170743902_Methylobacterium_sp._4-46:0.000000,170748797_Methylobacterium_radiotolerans_JCM_:0.021397)0.799000:0.022395)0.760000:0.024452,(85060359_Sodalis_glossinidius_str._morsitans:0.041927,167648867_Caulobacter_sp._K31:0.115100)0.762000:0.024200)0.723000:0.018318)0.805000:0.023780)0.000000:0.000000)0.811000:0.021583)0.000000:0.000000,(51243897_Desulfotalea_psychrophila_LSv54:0.020820,((((34541216_Porphyromonas_gingivalis_W83:0.000000,((78186307_Pelodictyon_luteolum_DSM_273:0.000000,((78188494_Chlorobium_chlorochromatii_CaD3:0.020405,21673147_Chlorobium_tepidum_TLS:0.059722)0.000000:0.000000,(119357788_Chlorobium_phaeobacteroides_DSM_266:0.018942,145219286_Prosthecochloris_vibrioformis_DSM_2:0.020951)0.780000:0.019495)0.760000:0.019666)0.720000:0.009170,(120436383_Gramella_forsetii_KT0803:0.032217,(146298118_Flavobacterium_johnsoniae_UW101:0.000000,150025362_Flavobacterium_psychrophilum_JIP02_:0.000000)0.937000:0.089659)0.793000:0.028854)0.516000:0.036232)0.815000:0.040140,((150004942_Bacteroides_vulgatus_ATCC_8482:0.031958,29345876_Bacteroides_thetaiotaomicron_VPI-54:0.053502)0.491000:0.032407,53712100_Bacteroides_fragilis_YCH46:0.000000)0.842000:0.060737)0.944000:0.112863,((113460852_Haemophilus_somnus_129PT:0.000000,170717338_Haemophilus_somnus_2336:0.000000)0.957000:0.104225,(68249461_Haemophilus_influenzae_86-028NP:0.043327,33151864_Haemophilus_ducreyi_35000HP:0.109641)0.056000:0.016599)0.888000:0.064863)0.412000:0.021649,((158521027_Desulfococcus_oleovorans_Hxd3:0.195657,157413786_Prochlorococcus_marinus_str._MIT_92:0.158340)0.741000:0.051850,124021831_Prochlorococcus_marinus_str._MIT_93:0.069231)0.864000:0.066787)0.782000:0.051178)0.767000:0.021280)0.850000:0.021947,117924705_Magnetococcus_sp._MC-1:0.000000)0.909000:0.067113,(77920186_Pelobacter_carbinolicus_DSM_2380:0.032125,85859148_Syntrophus_aciditrophicus_SB:0.211901)0.871000:0.049591)0.001000:0.000000,((((172035535_Cyanothece_sp._ATCC_51142:0.021209,113474758_Trichodesmium_erythraeum_IMS101:0.043010)0.691000:0.012166,166368500_Microcystis_aeruginosa_NIES-843:0.035235)0.879000:0.061544,(17227534_Nostoc_sp._PCC_7120:0.000000,75908852_Anabaena_variabilis_ATCC_29413:0.000000)0.869000:0.044836)0.841000:0.045044,16331720_Synechocystis_sp._PCC_6803:0.000000)0.967000:0.091192)0.769000:0.026892,(((((170732195_Burkholderia_cenocepacia_MC0-3:0.000000,(107021947_Burkholderia_cenocepacia_AU_1054:0.000000,(116688894_Burkholderia_cenocepacia_HI2424:0.000000,(91782041_Burkholderia_xenovorans_LB400:0.000000,(91782108_Burkholderia_xenovorans_LB400:0.000000,91778394_Burkholderia_xenovorans_LB400:0.000000)0.000000:0.000000)0.000000:0.000000)0.000000:0.000000)0.000000:0.000000)0.449000:0.000000,((115350805_Burkholderia_ambifaria_AMMD:0.022773,(161525765_Burkholderia_multivorans_ATCC_17616:0.000000,172059821_Burkholderia_ambifaria_MC40-6:0.000000)0.536000:0.000000)0.000000:0.000000,(83719152_Burkholderia_thailandensis_E264:0.000000,78065443_Burkholderia_sp._383:0.000000)0.860000:0.021995)0.559000:0.022605)0.817000:0.022656,(53725974_Burkholderia_mallei_ATCC_23344:0.000000,(126454814_Burkholderia_pseudomallei_1106a:0.000000,(126447987_Burkholderia_mallei_NCTC_10247:0.000000,((76808899_Burkholderia_pseudomallei_1710b:0.000000,121598415_Burkholderia_mallei_SAVP1:0.000000)0.000000:0.000000,(124385907_Burkholderia_mallei_NCTC_10229:0.000000,(53720296_Burkholderia_pseudomallei_K96243:0.000000,126441508_Burkholderia_pseudomallei_668:0.000000)0.000000:0.000000)0.000000:0.000000)0.000000:0.000000)0.000000:0.000000)0.000000:0.000000)0.805000:0.021631)0.792000:0.022208,((22298001_Thermosynechococcus_elongatus_BP-1:0.129803,37522804_Gloeobacter_violaceus_PCC_7421:0.019676)0.799000:0.028551,(53804360_Methylococcus_capsulatus_str._Bath:0.000000,108805904_Rubrobacter_xylanophilus_DSM_9941:0.114680)0.874000:0.063095)0.647000:0.009069)0.785000:0.021633,(((((((((21230096_Xanthomonas_campestris_pv._campestr:0.021506,21244310_Xanthomonas_axonopodis_pv._citri_st:0.000000)0.000000:0.000000,58580415_Xanthomonas_oryzae_pv._oryzae_KACC1:0.000000)0.000000:0.000000,84622377_Xanthomonas_oryzae_pv._oryzae_MAFF_:0.000000)0.000000:0.000000,66769913_Xanthomonas_campestris_pv._campestr:0.000000)0.865000:0.021624,78049265_Xanthomonas_campestris_pv._vesicato:0.000000)0.916000:0.045447,((34499465_Chromobacterium_violaceum_ATCC_1247:0.044715,(15600354_Pseudomonas_aeruginosa_PAO1:0.000000,(116053308_Pseudomonas_aeruginosa_UCBPP-PA14:0.000000,152986443_Pseudomonas_aeruginosa_PA7:0.000000)0.000000:0.000000)0.791000:0.022029)0.764000:0.021489,121606380_Polaromonas_naphthalenivorans_CJ2:0.065295)0.000000:0.000000)0.787000:0.021997,(134297308_Burkholderia_vietnamiensis_G4:0.000000,120555542_Marinobacter_aquaeolei_VT8:0.095842)0.779000:0.021975)0.800000:0.021944,(113867833_Ralstonia_eutropha_H16:0.021216,114332356_Nitrosomonas_eutropha_C91:0.139980)0.776000:0.022138)0.000000:0.000000,(134094383_Herminiimonas_arsenicoxydans:0.044142,((71733301_Pseudomonas_syringae_pv._phaseolico:0.000000,(66044181_Pseudomonas_syringae_pv._syringae_B:0.000000,26988516_Pseudomonas_putida_KT2440:0.000000)0.000000:0.000000)0.508000:0.000000,((24214361_Leptospira_interrogans_serovar_Lai_:0.000000,45657972_Leptospira_interrogans_serovar_Cope:0.000000)0.771000:0.034070,(116327948_Leptospira_borgpetersenii_serovar_H:0.000000,116330830_Leptospira_borgpetersenii_serovar_H:0.000000)0.825000:0.037748)0.937000:0.098793)0.874000:0.045101)0.774000:0.021769)0.004000:0.000000)0.766000:0.040315)0.889000:0.050494,((78223676_Geobacter_metallireducens_GS-15:0.031575,148265299_Geobacter_uraniireducens_Rf4:0.064801)0.857000:0.062660,39997462_Geobacter_sulfurreducens_PCA:0.041697)0.744000:0.031715)0.748000:0.029324,((134046341_Methanococcus_maripaludis_C5:0.000000,159904977_Methanococcus_maripaludis_C6:0.000000)0.975000:0.252389,((14521381_Pyrococcus_abyssi_GE5:0.018294,14590332_Pyrococcus_horikoshii_OT3:0.019566)0.784000:0.033329,11497937_Archaeoglobus_fulgidus_DSM_4304:0.044314)0.960000:0.214118)0.715000:0.064118)0.795000:0.038828,((116625283_Solibacter_usitatus_Ellin6076:0.089420,15615926_Bacillus_halodurans_C-125:0.135654)0.721000:0.018707,((134102913_Saccharopolyspora_erythraea_NRRL_23:0.144386,(28572207_Tropheryma_whipplei_TW08_27:0.000000,28492997_Tropheryma_whipplei_str._Twist:0.000000)0.768000:0.030666)0.866000:0.058040,((((16080834_Bacillus_subtilis_subsp._subtilis_s:0.039118,154687907_Bacillus_amyloliquefaciens_FZB42:0.000000)0.842000:0.057248,157694177_Bacillus_pumilus_SAFR-032:0.066356)0.949000:0.131515,(((((148272190_Clavibacter_michiganensis_subsp._mi:0.000000,170781063_Clavibacter_michiganensis_subsp._se:0.000000)0.460000:0.000000,50954291_Leifsonia_xyli_subsp._xyli_str._CTC:0.041049)0.840000:0.056543,(21219273_Streptomyces_coelicolor_A3:0.030458,182439722_Streptomyces_griseus_subsp._griseus:0.111249)0.971000:0.161897)0.531000:0.000410,(182434431_Streptomyces_griseus_subsp._griseus:0.000000,159037932_Salinispora_arenicola_CNS-205:0.043653)0.985000:0.147815)0.883000:0.053613,29827487_Streptomyces_avermitilis_MA-4680:0.054716)0.752000:0.033608)0.749000:0.022314,(((((21227269_Methanosarcina_mazei_Go1:0.000000,20092575_Methanosarcina_acetivorans_C2A:0.000000)0.518000:0.000000,(20091027_Methanosarcina_acetivorans_C2A:0.021080,73667780_Methanosarcina_barkeri_str._Fusaro:0.000000)0.463000:0.021610)0.000000:0.000000,91774153_Methanococcoides_burtonii_DSM_6242:0.041614)0.841000:0.077392,147921182_uncultured_methanogenic_archaeon_RC:0.068343)0.912000:0.085877,126178137_Methanoculleus_marisnigri_JR1:0.017817)0.776000:0.061828)0.726000:0.024776)0.770000:0.025516)0.820000:0.021176)0.002000:0.000000,((86160704_Anaeromyxobacter_dehalogenans_2CP-C:0.029359,108762258_Myxococcus_xanthus_DK_1622:0.090874)0.886000:0.059638,153007280_Anaeromyxobacter_sp._Fw109-5:0.000000)0.997000:0.211907)0.792000:0.023977,78043771_Carboxydothermus_hydrogenoformans_Z:0.150949)0.722000:0.025148,((42523349_Bdellovibrio_bacteriovorus_HD100:0.152718,((((150002896_Bacteroides_vulgatus_ATCC_8482:0.000000,29347426_Bacteroides_thetaiotaomicron_VPI-54:0.036417)0.851000:0.080202,((52144116_Bacillus_cereus_E33L:0.000000,118476793_Bacillus_thuringiensis_str._Al_Haka:0.000000)0.476000:0.000000,(42780411_Bacillus_cereus_ATCC_10987:0.000000,30019367_Bacillus_cereus_ATCC_14579:0.000000)0.851000:0.019251)0.926000:0.082498)0.900000:0.064955,(((((42518974_Lactobacillus_johnsonii_NCC_533:0.000000,116629773_Lactobacillus_gasseri_ATCC_33323:0.000000)0.583000:0.000000,116514776_Lactobacillus_delbrueckii_subsp._bu:0.020029)0.004000:0.000000,150019563_Clostridium_beijerinckii_NCIMB_8052:0.040153)0.873000:0.044759,160881798_Clostridium_phytofermentans_ISDg:0.092574)0.749000:0.019913,89896062_Desulfitobacterium_hafniense_Y51:0.063629)0.758000:0.022640)0.775000:0.031014,(((((56965451_Bacillus_clausii_KSM-K16:0.040216,(94987508_Lawsonia_intracellularis_PHE_MN1-00:0.143872,88604328_Methanospirillum_hungatei_JF-1:0.237039)0.735000:0.031239)0.837000:0.044014,(16803123_Listeria_monocytogenes_EGD-e:0.000000,116495515_Lactobacillus_casei_ATCC_334:0.196029)0.819000:0.038380)0.555000:0.000463,((147678913_Pelotomaculum_thermopropionicum_SI:0.025143,(117927624_Acidothermus_cellulolyticus_11B:0.213652,116491429_Oenococcus_oeni_PSU-1:0.146038)0.710000:0.044447)0.761000:0.033601,((146304598_Metallosphaera_sedula_DSM_5348:0.173064,184155877_Lactobacillus_fermentum_IFO_3956:0.130052)0.921000:0.129907,((120602748_Desulfovibrio_vulgaris_subsp._vulga:0.000000,46579775_Desulfovibrio_vulgaris_subsp._vulga:0.000000)0.976000:0.183383,(15897730_Sulfolobus_solfataricus_P2:0.203716,((171184952_Thermoproteus_neutrophilus_V24Sta:0.182665,170290459_Candidatus_Korarchaeum_cryptofilum_:0.132295)0.808000:0.043217,14601230_Aeropyrum_pernix_K1:0.000000)0.925000:0.157021)0.885000:0.130260)0.356000:0.033413)0.778000:0.033462)0.740000:0.028287)0.766000:0.066464,((148643369_Methanobrevibacter_smithii_ATCC_350:0.064289,15679777_Methanothermobacter_thermautotrophi:0.000000)0.774000:0.031248,(((((150020410_Thermosipho_melanesiensis_BI429:0.000000,150020963_Thermosipho_melanesiensis_BI429:0.000000)0.559000:0.003704,160902404_Petrotoga_mobilis_SJ95:0.130255)0.949000:0.066715,(167038028_Thermoanaerobacter_pseudethanolicus:0.042036,170757117_Clostridium_botulinum_B1_str._Okra:0.040859)0.847000:0.040148)0.750000:0.021634,15895599_Clostridium_acetobutylicum_ATCC_824:0.021931)0.721000:0.062688,134300866_Desulfotomaculum_reducens_MI-1:0.012780)0.874000:0.065921)0.776000:0.033675)0.000000:0.000000,157693977_Bacillus_pumilus_SAFR-032:0.081214)0.679000:0.012670)0.809000:0.040453)0.794000:0.043387,((169831835_Candidatus_Desulforudis_audaxviator:0.062591,116754266_Methanosaeta_thermophila_PT:0.142102)0.822000:0.047939,147677416_Pelotomaculum_thermopropionicum_SI:0.040421)0.701000:0.021789)0.761000:0.024740)0.824000:0.146120,(((154685208_Bacillus_amyloliquefaciens_FZB42:0.000000,157691465_Bacillus_pumilus_SAFR-032:0.044659)0.903000:0.137742,116621368_Solibacter_usitatus_Ellin6076:0.107115)0.613000:0.037845,134299746_Desulfotomaculum_reducens_MI-1:0.220437)1.000000:0.589438)0.892000:0.119882,(((15843407_Mycobacterium_tuberculosis_CDC1551:0.000000,57117156_Mycobacterium_tuberculosis_H37Rv:0.000000)0.000000:0.000000,((31794957_Mycobacterium_bovis_AF2122_97:0.000000,121639701_Mycobacterium_bovis_BCG_str._Pasteu:0.000000)0.000000:0.000000,(148663652_Mycobacterium_tuberculosis_H37Ra:0.000000,148824991_Mycobacterium_tuberculosis_F11:0.000000)0.000000:0.000000)0.000000:0.000000)0.963000:0.322910,159037773_Salinispora_arenicola_CNS-205:0.351505)0.835000:0.202371)0.000000:0.000000,86738942_Frankia_sp._CcI3:0.739409)0.716000:0.175861,134102142_Saccharopolyspora_erythraea_NRRL_23:0.705333)0.483000:0.036273,110635112_Mesorhizobium_sp._BNC1:0.682634)0.774000:0.042244,((161527676_Nitrosopumilus_maritimus_SCM1:0.615893,((((((57640939_Thermococcus_kodakarensis_KOD1:0.296694,14591500_Pyrococcus_horikoshii_OT3:0.055665)0.616000:0.107410,(14520521_Pyrococcus_abyssi_GE5:0.072050,18978160_Pyrococcus_furiosus_DSM_3638:0.070488)0.819000:0.079284)0.794000:0.105777,(((162455659_Sorangium_cellulosum_So_ce_56:0.165805,((((75909435_Anabaena_variabilis_ATCC_29413:0.021816,17231001_Nostoc_sp._PCC_7120:0.024327)0.856000:0.063229,(170078425_Synechococcus_sp._PCC_7002:0.031344,166367275_Microcystis_aeruginosa_NIES-843:0.108684)0.632000:0.050086)0.587000:0.013976,113476132_Trichodesmium_erythraeum_IMS101:0.234483)0.910000:0.162690,((((((((152975819_Bacillus_cereus_subsp._cytotoxis_NV:0.068525,163943516_Bacillus_weihenstephanensis_KBAB4:0.000000)0.779000:0.040906,16080139_Bacillus_subtilis_subsp._subtilis_s:0.161197)0.624000:0.049189,15614867_Bacillus_halodurans_C-125:0.134926)0.908000:0.102890,56419374_Geobacillus_kaustophilus_HTA426:0.026392)0.692000:0.018724,138894393_Geobacillus_thermodenitrificans_NG8:0.000000)0.960000:0.280115,(108804019_Rubrobacter_xylanophilus_DSM_9941:0.385572,51891919_Symbiobacterium_thermophilum_IAM_14:0.265941)0.309000:0.083279)0.780000:0.093420,126433566_Mycobacterium_sp._JLS:0.235576)0.743000:0.037194,120435575_Gramella_forsetii_KT0803:0.699810)0.765000:0.032586)0.558000:0.004052)0.989000:0.223406,(((55379498_Haloarcula_marismortui_ATCC_43049:0.048343,(15789397_Halobacterium_sp._NRC-1:0.000000,169235109_Halobacterium_salinarum_R1:0.000000)0.863000:0.065386)0.953000:0.135410,110668589_Haloquadratum_walsbyi_DSM_16790:0.055089)0.529000:0.024903,76802963_Natronomonas_pharaonis_DSM_2160:0.100900)0.799000:0.050655)0.798000:0.057238,((20090051_Methanosarcina_acetivorans_C2A:0.088178,126178155_Methanoculleus_marisnigri_JR1:0.023411)0.849000:0.052758,21227264_Methanosarcina_mazei_Go1:0.083255)0.778000:0.041277)0.923000:0.150612)0.758000:0.037980,(((((((146296609_Caldicellulosiruptor_saccharolyticu:0.340338,15615941_Bacillus_halodurans_C-125:0.158095)0.541000:0.101338,(((170759027_Clostridium_botulinum_A3_str._Loch_:0.020715,153938971_Clostridium_botulinum_F_str._Langel:0.000000)0.454000:0.020574,((170754466_Clostridium_botulinum_B1_str._Okra:0.000000,148380056_Clostridium_botulinum_A_str._ATCC_3:0.000000)0.000000:0.000000,(153933389_Clostridium_botulinum_A_str._ATCC_1:0.000000,153934595_Clostridium_botulinum_A_str._Hall:0.000000)0.000000:0.000000)0.546000:0.000000)0.871000:0.121685,(170755592_Clostridium_botulinum_B1_str._Okra:0.000000,(153941178_Clostridium_botulinum_F_str._Langel:0.000000,((148380637_Clostridium_botulinum_A_str._ATCC_3:0.000000,(153932582_Clostridium_botulinum_A_str._ATCC_1:0.000000,153935643_Clostridium_botulinum_A_str._Hall:0.000000)0.000000:0.000000)0.933000:0.020898,170758224_Clostridium_botulinum_A3_str._Loch_:0.000000)0.000000:0.000000)0.000000:0.000000)0.736000:0.064550)0.203000:0.133671)0.852000:0.168841,114567456_Syntrophomonas_wolfei_subsp._wolfei:0.322365)0.661000:0.036092,((((134045537_Methanococcus_maripaludis_C5:0.178783,150399168_Methanococcus_vannielii_SB:0.000000)0.373000:0.020217,(45358653_Methanococcus_maripaludis_S2:0.000000,(159905959_Methanococcus_maripaludis_C6:0.000000,150402268_Methanococcus_maripaludis_C7:0.000000)0.000000:0.000000)0.493000:0.000000)0.886000:0.063108,150400811_Methanococcus_aeolicus_Nankai-3:0.071839)0.781000:0.065755,15668384_Methanocaldococcus_jannaschii_DSM_2:0.030634)0.766000:0.094965)0.972000:0.252055,20094161_Methanopyrus_kandleri_AV19:0.099644)0.901000:0.170045,(((51893853_Symbiobacterium_thermophilum_IAM_14:0.369307,((15895601_Clostridium_acetobutylicum_ATCC_824:0.226549,160902769_Petrotoga_mobilis_SJ95:0.177265)0.330000:0.072369,((150020063_Thermosipho_melanesiensis_BI429:0.042617,157363944_Thermotoga_lettingae_TMO:0.195013)0.694000:0.020664,(154248844_Fervidobacterium_nodosum_Rt17-B1:0.023315,(148269553_Thermotoga_petrophila_RKU-1:0.000000,15643275_Thermotoga_maritima_MSB8:0.020721)0.973000:0.155049)0.902000:0.084829)0.892000:0.095119)0.579000:0.103622)0.208000:0.042074,(167628897_Heliobacterium_modesticaldum_Ice1:0.335025,147679101_Pelotomaculum_thermopropionicum_SI:0.179675)0.852000:0.106811)0.733000:0.051815,((78358730_Desulfovibrio_desulfuricans_G20:0.295391,((156740225_Roseiflexus_castenholzii_DSM_13941:0.000000,148657967_Roseiflexus_sp._RS-1:0.000000)0.511000:0.000000,(163846792_Chloroflexus_aurantiacus_J-10-fl:0.000000,159900414_Herpetosiphon_aurantiacus_ATCC_2377:0.094599)0.527000:0.093374)0.989000:0.739668)0.890000:0.311314,((((146281202_Pseudomonas_stutzeri_A1501:0.000000,(((170719740_Pseudomonas_putida_W619:0.000000,(148545786_Pseudomonas_putida_F1:0.000000,167031562_Pseudomonas_putida_GB-1:0.000000)0.000000:0.000000)0.000000:0.000000,(104779835_Pseudomonas_entomophila_L48:0.000000,26987240_Pseudomonas_putida_KT2440:0.000000)0.000000:0.000000)0.869000:0.041577,146308888_Pseudomonas_mendocina_ymp:0.043870)0.879000:0.044491)0.854000:0.043682,((66047702_Pseudomonas_syringae_pv._syringae_B:0.000000,(((70732834_Pseudomonas_fluorescens_Pf-5:0.000000,77461251_Pseudomonas_fluorescens_PfO-1:0.064405)0.528000:0.021012,152984173_Pseudomonas_aeruginosa_PA7:0.000000)0.891000:0.043215,(71734542_Pseudomonas_syringae_pv._phaseolico:0.021203,28867906_Pseudomonas_syringae_pv._tomato_str:0.000000)0.612000:0.021189)0.001000:0.000000)0.001000:0.000000,170720577_Pseudomonas_putida_W619:0.070975)0.873000:0.044386)0.809000:0.044256,70730338_Pseudomonas_fluorescens_Pf-5:0.000000)0.977000:0.353912,(46198530_Thermus_thermophilus_HB27:0.000000,55980560_Thermus_thermophilus_HB8:0.000000)0.950000:0.223111)0.107000:0.108511)0.642000:0.027809)0.785000:0.058866)0.566000:0.035271,(((86158377_Anaeromyxobacter_dehalogenans_2CP-C:0.076513,153004763_Anaeromyxobacter_sp._Fw109-5:0.066214)0.966000:0.218852,(108805895_Rubrobacter_xylanophilus_DSM_9941:0.200091,108760627_Myxococcus_xanthus_DK_1622:0.108784)0.592000:0.080345)0.510000:0.065658,((159041127_Caldivirga_maquilingensis_IC-167:0.199841,(((((18312971_Pyrobaculum_aerophilum_str._IM2:0.021654,126459499_Pyrobaculum_calidifontis_JCM_11548:0.020905)0.694000:0.011526,145592309_Pyrobaculum_arsenaticum_DSM_13514:0.080914)0.902000:0.061224,171184963_Thermoproteus_neutrophilus_V24Sta:0.022865)0.000000:0.000000,(119873257_Pyrobaculum_islandicum_DSM_4184:0.046747,171185252_Thermoproteus_neutrophilus_V24Sta:0.000000)0.750000:0.022696)0.825000:0.146910,((((((((73668655_Methanosarcina_barkeri_str._Fusaro:0.020410,73667592_Methanosarcina_barkeri_str._Fusaro:0.000000)0.789000:0.020654,(21227236_Methanosarcina_mazei_Go1:0.000000,20093246_Methanosarcina_acetivorans_C2A:0.000000)0.766000:0.020222)0.002000:0.000000,91773959_Methanococcoides_burtonii_DSM_6242:0.154187)0.800000:0.059704,147921593_uncultured_methanogenic_archaeon_RC:0.163704)0.831000:0.088257,(16081195_Thermoplasma_acidophilum_DSM_1728:0.374788,((94972421_Lawsonia_intracellularis_PHE_MN1-00:0.353475,182415783_Opitutus_terrae_PB90-1:0.072695)0.895000:0.156435,116619709_Solibacter_usitatus_Ellin6076:0.025057)0.972000:0.340482)0.589000:0.021412)0.744000:0.125599,((((14521797_Pyrococcus_abyssi_GE5:0.000000,14590287_Pyrococcus_horikoshii_OT3:0.062619)0.769000:0.032825,57641643_Thermococcus_kodakarensis_KOD1:0.061535)0.562000:0.010548,18976774_Pyrococcus_furiosus_DSM_3638:0.071577)0.797000:0.128805,15920365_Sulfolobus_tokodaii_str._7:0.928961)0.441000:0.073288)0.858000:0.141220,119720075_Thermofilum_pendens_Hrk_5:0.094393)0.771000:0.069666,(126465202_Staphylothermus_marinus_F1:0.097291,159042009_Caldivirga_maquilingensis_IC-167:0.233426)0.094000:0.033882)0.953000:0.238010)0.641000:0.064076)0.983000:0.396162,((118473865_Mycobacterium_smegmatis_str._MC2_15:0.738205,((((((169627607_Mycobacterium_abscessus:0.020223,(183985101_Mycobacterium_marinum_M:0.000000,118619383_Mycobacterium_ulcerans_Agy99:0.000000)0.549000:0.000000)0.745000:0.019586,((19551573_Corynebacterium_glutamicum_ATCC_130:0.000000,(62389221_Corynebacterium_glutamicum_ATCC_130:0.000000,145294452_Corynebacterium_glutamicum_R:0.000000)0.000000:0.000000)0.759000:0.019081,25026889_Corynebacterium_efficiens_YS-314:0.043942)0.966000:0.089772)0.460000:0.021643,15827009_Mycobacterium_leprae_TN:0.020788)0.001000:0.000000,(41406528_Mycobacterium_avium_subsp._paratube:0.000000,118466650_Mycobacterium_avium_104:0.000000)0.451000:0.000000)0.836000:0.020740,((31794804_Mycobacterium_bovis_AF2122_97:0.000000,(57117137_Mycobacterium_tuberculosis_H37Rv:0.000000,15843246_Mycobacterium_tuberculosis_CDC1551:0.000000)0.000000:0.000000)0.000000:0.000000,(121639547_Mycobacterium_bovis_BCG_str._Pasteu:0.000000,(148663497_Mycobacterium_tuberculosis_H37Ra:0.000000,148824838_Mycobacterium_tuberculosis_F11:0.000000)0.000000:0.000000)0.000000:0.000000)0.557000:0.000000)0.728000:0.027528,118471043_Mycobacterium_smegmatis_str._MC2_15:0.133652)0.992000:0.270476)0.000000:0.000000,(111225353_Frankia_alni_ACN14a:0.000000,158312817_Frankia_sp._EAN1pec:0.083993)0.759000:0.030407)0.965000:0.211191)0.000000:0.000000)0.953000:0.205776)0.794000:0.092987)0.910000:0.113933,((((((((((121997562_Halorhodospira_halophila_SL1:0.253782,(((((111023767_Rhodococcus_sp._RHA1:0.042347,54025750_Nocardia_farcinica_IFM_10152:0.000000)0.170000:0.029094,(38234000_Corynebacterium_diphtheriae_NCTC_13:0.020540,((19553125_Corynebacterium_glutamicum_ATCC_130:0.000000,(62390761_Corynebacterium_glutamicum_ATCC_130:0.000000,145295826_Corynebacterium_glutamicum_R:0.000000)0.000000:0.000000)0.470000:0.000000,(172040572_Corynebacterium_urealyticum_DSM_710:0.096438,25028369_Corynebacterium_efficiens_YS-314:0.078522)0.693000:0.043771)0.606000:0.020851)0.899000:0.063153)0.749000:0.042366,134098355_Saccharopolyspora_erythraea_NRRL_23:0.080109)0.830000:0.068613,((21221575_Streptomyces_coelicolor_A3:0.021011,29830118_Streptomyces_avermitilis_MA-4680:0.000000)0.854000:0.106789,117928883_Acidothermus_cellulolyticus_11B:0.186095)0.594000:0.056735)0.993000:0.286510,(116249844_Rhizobium_leguminosarum_bv._viciae_:0.364604,116250330_Rhizobium_leguminosarum_bv._viciae_:0.000000)0.947000:0.154088)0.659000:0.018024)0.708000:0.035123,(((147676776_Pelotomaculum_thermopropionicum_SI:0.231169,((32474159_Rhodopirellula_baltica_SH_1:0.377447,78043738_Carboxydothermus_hydrogenoformans_Z:0.228227)0.832000:0.133862,58039922_Gluconobacter_oxydans_621H:0.354404)0.732000:0.052216)0.712000:0.057091,((118480305_Bacillus_thuringiensis_str._Al_Haka:0.000000,(42784425_Bacillus_cereus_ATCC_10987:0.000000,((30265288_Bacillus_anthracis_str._Ames:0.000000,((30023295_Bacillus_cereus_ATCC_14579:0.000000,163942946_Bacillus_weihenstephanensis_KBAB4:0.000000)0.000000:0.000000,(47530823_Bacillus_anthracis_str._Ames_Ancest:0.000000,49188100_Bacillus_anthracis_str._Sterne:0.000000)0.000000:0.000000)0.000000:0.000000)0.000000:0.000000,(49481245_Bacillus_thuringiensis_serovar_konk:0.000000,52140299_Bacillus_cereus_E33L:0.000000)0.000000:0.000000)0.000000:0.000000)0.000000:0.000000)0.986000:0.243766,(77919403_Pelobacter_carbinolicus_DSM_2380:0.100598,(46579771_Desulfovibrio_vulgaris_subsp._vulga:0.000000,120602752_Desulfovibrio_vulgaris_subsp._vulga:0.000000)0.929000:0.144445)0.925000:0.153662)0.752000:0.033584)0.708000:0.025761,(((((46908649_Listeria_monocytogenes_str._4b_F236:0.019603,16801682_Listeria_innocua_Clip11262:0.000000)0.004000:0.000000,16804515_Listeria_monocytogenes_EGD-e:0.019643)0.770000:0.039900,116873841_Listeria_welshimeri_serovar_6b_str.:0.000000)0.926000:0.119040,(((((150019231_Clostridium_beijerinckii_NCIMB_8052:0.059244,15896213_Clostridium_acetobutylicum_ATCC_824:0.012491)0.880000:0.082014,(138895729_Geobacillus_thermodenitrificans_NG8:0.018627,56420684_Geobacillus_kaustophilus_HTA426:0.000000)0.880000:0.088120)0.750000:0.027592,((((153939052_Clostridium_botulinum_F_str._Langel:0.000000,(153933242_Clostridium_botulinum_A_str._ATCC_1:0.000000,153935807_Clostridium_botulinum_A_str._Hall:0.000000)0.000000:0.000000)0.000000:0.000000,(170755731_Clostridium_botulinum_B1_str._Okra:0.000000,148380737_Clostridium_botulinum_A_str._ATCC_3:0.000000)0.000000:0.000000)0.585000:0.000000,170761307_Clostridium_botulinum_A3_str._Loch_:0.020300)0.754000:0.024724,153954172_Clostridium_kluyveri_DSM_555:0.177335)0.851000:0.049663)0.891000:0.068033,((116491385_Oenococcus_oeni_PSU-1:0.280497,((42519635_Lactobacillus_johnsonii_NCC_533:0.000000,((42518778_Lactobacillus_johnsonii_NCC_533:0.000000,(116629952_Lactobacillus_gasseri_ATCC_33323:0.000000,116630171_Lactobacillus_gasseri_ATCC_33323:0.000000)0.000000:0.000000)0.530000:0.000000,(161507824_Lactobacillus_helveticus_DPC_4571:0.000000,58337735_Lactobacillus_acidophilus_NCFM:0.019521)0.955000:0.064989)0.637000:0.019352)0.483000:0.019013,(104774538_Lactobacillus_delbrueckii_subsp._bu:0.000000,116514658_Lactobacillus_delbrueckii_subsp._bu:0.000000)0.465000:0.000000)0.892000:0.133049)0.701000:0.042194,((148543576_Lactobacillus_reuteri_F275:0.029912,184154772_Lactobacillus_fermentum_IFO_3956:0.066103)0.986000:0.222748,90962478_Lactobacillus_salivarius_UCC118:0.052520)0.244000:0.067107)0.761000:0.042285)0.821000:0.052382,172056419_Exiguobacterium_sibiricum_255-15:0.072961)0.738000:0.031357)0.915000:0.094633,(125972710_Clostridium_thermocellum_ATCC_27405:0.181976,146296525_Caldicellulosiruptor_saccharolyticu:0.049014)0.845000:0.090615)0.629000:0.070033)0.885000:0.101792)0.617000:0.012023,(89057735_Jannaschia_sp._CCS1:0.404486,119025409_Bifidobacterium_adolescentis_ATCC_1:0.405267)0.809000:0.088799)0.809000:0.053056,((((78223532_Geobacter_metallireducens_GS-15:0.058902,118581378_Pelobacter_propionicus_DSM_2379:0.135587)0.869000:0.079533,(158421787_Azorhizobium_caulinodans_ORS_571:0.102516,((150377116_Sinorhizobium_medicae_WSM419:0.055411,((148256949_Bradyrhizobium_sp._BTAi1:0.019834,(75675258_Nitrobacter_winogradskyi_Nb-255:0.000000,39937051_Rhodopseudomonas_palustris_CGA009:0.154503)0.950000:0.063707)0.764000:0.041966,146342067_Bradyrhizobium_sp._ORS278:0.000000)0.933000:0.122408)0.893000:0.123119,110633134_Mesorhizobium_sp._BNC1:0.047687)0.939000:0.143672)0.000000:0.000000)0.843000:0.081003,(((83647618_Hahella_chejuensis_KCTC_2396:0.087042,120554631_Marinobacter_aquaeolei_VT8:0.000000)0.669000:0.082848,114319325_Alkalilimnicola_ehrlichei_MLHE-1:0.092889)0.900000:0.145072,((15792456_Campylobacter_jejuni_subsp._jejuni_:0.000000,(57238012_Campylobacter_jejuni_RM1221:0.000000,(121613372_Campylobacter_jejuni_subsp._jejuni_:0.000000,(153952586_Campylobacter_jejuni_subsp._doylei_:0.000000,157415391_Campylobacter_jejuni_subsp._jejuni_:0.000000)0.000000:0.000000)0.000000:0.000000)0.000000:0.000000)0.994000:0.402117,47459028_Mycoplasma_mobile_163K:0.302133)0.795000:0.149230)0.635000:0.016385)0.883000:0.102681,((169831808_Candidatus_Desulforudis_audaxviator:0.193635,15606348_Aquifex_aeolicus_VF5:0.147580)0.824000:0.103419,50841560_Propionibacterium_acnes_KPA171202:0.397678)0.743000:0.067339)0.804000:0.072352)0.819000:0.051246,(((17232205_Nostoc_sp._PCC_7120:0.000000,75908178_Anabaena_variabilis_ATCC_29413:0.000000)0.964000:0.212113,(16330543_Synechocystis_sp._PCC_6803:0.060467,(167033728_Pseudomonas_putida_GB-1:0.000000,148547803_Pseudomonas_putida_F1:0.000000)0.984000:0.315122)0.507000:0.069890)0.875000:0.119342,(153001843_Shewanella_baltica_OS185:0.131924,(((((((((((((119947079_Psychromonas_ingrahamii_37:0.088172,119945698_Psychromonas_ingrahamii_37:0.021980)0.820000:0.042660,(37680823_Vibrio_vulnificus_YJ016:0.021847,(156975599_Vibrio_harveyi_ATCC_BAA-1116:0.020733,59713535_Vibrio_fischeri_ES114:0.021309)0.739000:0.019660)0.001000:0.000000)0.769000:0.031180,((37677278_Vibrio_vulnificus_YJ016:0.000000,27367484_Vibrio_vulnificus_CMCP6:0.000000)0.756000:0.033183,121998319_Halorhodospira_halophila_SL1:0.198792)0.909000:0.104060)0.420000:0.024729,((59710808_Vibrio_fischeri_ES114:0.019031,54302662_Photobacterium_profundum_SS9:0.021088)0.828000:0.039821,((156977008_Vibrio_harveyi_ATCC_BAA-1116:0.000000,28900734_Vibrio_parahaemolyticus_RIMD_221063:0.000000)0.537000:0.000000,147671452_Vibrio_cholerae_O395:0.042037)0.648000:0.009226)0.816000:0.048688)0.958000:0.097078,((162451720_Sorangium_cellulosum_So_ce_56:0.142033,((((((126173720_Shewanella_baltica_OS155:0.020254,(160874630_Shewanella_baltica_OS195:0.000000,153000009_Shewanella_baltica_OS185:0.000000)0.561000:0.000000)0.735000:0.020470,(113970944_Shewanella_sp._MR-4:0.000000,(114048168_Shewanella_sp._MR-7:0.000000,(117921224_Shewanella_sp._ANA-3:0.000000,(24373232_Shewanella_oneidensis_MR-1:0.000000,(120599516_Shewanella_sp._W3-18-1:0.000000,146292486_Shewanella_putrefaciens_CN-32:0.000000)0.000000:0.000000)0.000000:0.000000)0.000000:0.000000)0.000000:0.000000)0.580000:0.000000)0.614000:0.020504,119775359_Shewanella_amazonensis_SB2B:0.000000)0.470000:0.020690,167623460_Shewanella_halifaxensis_HAW-EB4:0.000000)0.831000:0.043995,91793995_Shewanella_denitrificans_OS217:0.069224)0.521000:0.047876,109899551_Pseudoalteromonas_atlantica_T6c:0.045221)0.815000:0.041395)0.761000:0.022336,(169632099_Acinetobacter_baumannii:0.144726,((((119899678_Azoarcus_sp._BH72:0.066418,171059921_Leptothrix_cholodnii_SP-6:0.093605)0.738000:0.023902,((15903689_Streptococcus_pneumoniae_R6:0.000000,(116515568_Streptococcus_pneumoniae_D39:0.000000,15901657_Streptococcus_pneumoniae_TIGR4:0.000000)0.000000:0.000000)0.904000:0.042942,146321291_Streptococcus_suis_98HAH33:0.000000)0.979000:0.108867)0.153000:0.021058,(154688007_Bacillus_amyloliquefaciens_FZB42:0.000000,16080937_Bacillus_subtilis_subsp._subtilis_s:0.041816)0.899000:0.064422)0.795000:0.025007,(((((89256723_Francisella_tularensis_subsp._holar:0.000000,(115315131_Francisella_tularensis_subsp._holar:0.000000,(156502884_Francisella_tularensis_subsp._holar:0.000000,(134301648_Francisella_tularensis_subsp._tular:0.000000,(187931750_Francisella_tularensis_subsp._media:0.000000,(56707902_Francisella_tularensis_subsp._tular:0.000000,(110670373_Francisella_tularensis_subsp._tular:0.000000,118497804_Francisella_tularensis_subsp._novic:0.000000)0.000000:0.000000)0.000000:0.000000)0.000000:0.000000)0.000000:0.000000)0.000000:0.000000)0.000000:0.000000)0.843000:0.072382,167627695_Francisella_philomiragia_subsp._phi:0.104300)0.326000:0.060214,162447906_Acholeplasma_laidlawii_PG-8A:0.276363)0.730000:0.055832,(72162990_Thermobifida_fusca_YX:0.338058,146329161_Dichelobacter_nodosus_VCS1703A:0.161926)0.609000:0.030508)0.715000:0.068525,((126700328_Clostridium_difficile_630:0.147932,(17549322_Ralstonia_solanacearum_GMI1000:0.259640,77459049_Pseudomonas_fluorescens_PfO-1:0.232413)0.754000:0.038548)0.741000:0.022707,((89899524_Rhodoferax_ferrireducens_T118:0.167771,(((23501944_Brucella_suis_1330:0.000000,62289982_Brucella_abortus_biovar_1_str._9-94:0.000000)0.000000:0.000000,((82699910_Brucella_melitensis_biovar_Abortus_:0.000000,161619016_Brucella_canis_ATCC_23365:0.000000)0.000000:0.000000,((163843333_Brucella_suis_ATCC_23445:0.000000,189024224_Brucella_abortus_S19:0.000000)0.000000:0.000000,(17987204_Brucella_melitensis_16M:0.000000,148558975_Brucella_ovis_ATCC_25840:0.000000)0.000000:0.000000)0.000000:0.000000)0.000000:0.000000)0.756000:0.019074,153009479_Ochrobactrum_anthropi_ATCC_49188:0.026218)0.866000:0.077414)0.718000:0.023902,77919400_Pelobacter_carbinolicus_DSM_2380:0.047950)0.802000:0.050655)0.743000:0.023250)0.741000:0.024855)0.000000:0.000000)0.727000:0.021215)0.000000:0.000000)0.724000:0.020497,(146307364_Pseudomonas_mendocina_ymp:0.199474,((((((((169833103_Streptococcus_pneumoniae_Hungary19A:0.000000,(15903503_Streptococcus_pneumoniae_R6:0.000000,116516336_Streptococcus_pneumoniae_D39:0.000000)0.000000:0.000000)0.000000:0.000000,(15901447_Streptococcus_pneumoniae_TIGR4:0.000000,182684558_Streptococcus_pneumoniae_CGSP14:0.000000)0.000000:0.000000)0.902000:0.080623,157150607_Streptococcus_gordonii_str._Challis:0.004517)0.946000:0.127034,(119952660_Arthrobacter_aurescens_TC1:0.180230,(116671356_Arthrobacter_sp._FB24:0.020885,119962165_Arthrobacter_aurescens_TC1:0.000000)0.796000:0.073602)0.922000:0.118832)0.537000:0.002444,134300834_Desulfotomaculum_reducens_MI-1:0.069507)0.885000:0.063085,(117619556_Aeromonas_hydrophila_subsp._hydroph:0.061404,90020381_Saccharophagus_degradans_2-40:0.157214)0.626000:0.011831)0.765000:0.022041,(((110801695_Clostridium_perfringens_SM101:0.000000,110800308_Clostridium_perfringens_ATCC_13124:0.065521)0.456000:0.021252,18309491_Clostridium_perfringens_str._13:0.000000)0.996000:0.224732,91793948_Shewanella_denitrificans_OS217:0.050073)0.701000:0.016547)0.001000:0.000000,(((134093972_Herminiimonas_arsenicoxydans:0.099892,92113845_Chromohalobacter_salexigens_DSM_304:0.133558)0.518000:0.051219,(77460056_Pseudomonas_fluorescens_PfO-1:0.104205,70732710_Pseudomonas_fluorescens_Pf-5:0.182336)0.249000:0.021233)0.714000:0.030109,(82701394_Nitrosospira_multiformis_ATCC_25196:0.115584,115523103_Rhodopseudomonas_palustris_BisA53:0.093385)0.830000:0.069618)0.001000:0.000000)0.777000:0.020615)0.004000:0.000000)0.001000:0.000000,(((15800468_Escherichia_coli_O157_H7_EDL933:0.000000,(26246725_Escherichia_coli_CFT073:0.000000,(74311277_Shigella_sonnei_Ss046:0.000000,(110640960_Escherichia_coli_536:0.000000,(157155911_Escherichia_coli_E24377A:0.000000,(170683375_Escherichia_coli_SECEC_SMS-3-5:0.000000,(82776033_Shigella_dysenteriae_Sd197:0.000000,(38703888_Escherichia_coli_O157_H7_str._Sakai:0.000000,(187731338_Shigella_boydii_CDC_3083-94:0.000000,(91209787_Escherichia_coli_UTI89:0.000000,117622943_Escherichia_coli_APEC_O1:0.000000)0.000000:0.000000)0.000000:0.000000)0.000000:0.000000)0.000000:0.000000)0.000000:0.000000)0.000000:0.000000)0.000000:0.000000)0.000000:0.000000)0.000000:0.000000)0.927000:0.000000,(((16764140_Salmonella_typhimurium_LT2:0.000000,161614991_Salmonella_enterica_subsp._enterica:0.000000)0.000000:0.000000,(62179344_Salmonella_enterica_subsp._enterica:0.000000,56414121_Salmonella_enterica_subsp._enterica:0.000000)0.000000:0.000000)0.848000:0.020446,(((16759701_Salmonella_enterica_subsp._enterica:0.000000,146310908_Enterobacter_sp._638:0.000000)0.000000:0.000000,(29142526_Salmonella_enterica_subsp._enterica:0.000000,156934751_Enterobacter_sakazakii_ATCC_BAA-894:0.000000)0.000000:0.000000)0.000000:0.000000,(157146615_Citrobacter_koseri_ATCC_BAA-895:0.000000,152969330_Klebsiella_pneumoniae_subsp._pneumo:0.000000)0.000000:0.000000)0.440000:0.000000)0.725000:0.021007)0.863000:0.040538,(50120328_Erwinia_carotovora_subsp._atrosepti:0.030273,((45440855_Yersinia_pestis_biovar_Microtus_str:0.000000,(108807043_Yersinia_pestis_Antiqua:0.000000,51595515_Yersinia_pseudotuberculosis_IP_3295:0.000000)0.000000:0.000000)0.000000:0.000000,((145599825_Yersinia_pestis_Pestoides_F:0.000000,153947321_Yersinia_pseudotuberculosis_IP_3175:0.000000)0.000000:0.000000,((170025165_Yersinia_pseudotuberculosis_YPIII:0.000000,16121436_Yersinia_pestis_CO92:0.000000)0.000000:0.000000,(22126920_Yersinia_pestis_KIM:0.000000,108813021_Yersinia_pestis_Nepal516:0.000000)0.000000:0.000000)0.000000:0.000000)0.000000:0.000000)0.985000:0.134540)0.791000:0.050318)0.464000:0.032481)0.771000:0.039409,((121633946_Neisseria_meningitidis_FAM18:0.000000,15676001_Neisseria_meningitidis_MC58:0.042105)0.975000:0.180481,23466192_Bifidobacterium_longum_NCC2705:0.116772)0.875000:0.084663)0.652000:0.016092,148549113_Pseudomonas_putida_F1:0.221714)0.780000:0.029273,(((113460932_Haemophilus_somnus_129PT:0.000000,170717485_Haemophilus_somnus_2336:0.000000)0.936000:0.113033,(126208767_Actinobacillus_pleuropneumoniae_L20:0.062556,(165976721_Actinobacillus_pleuropneumoniae_ser:0.027682,33151982_Haemophilus_ducreyi_35000HP:0.039478)0.870000:0.073963)0.565000:0.003790)0.908000:0.087066,((68248956_Haemophilus_influenzae_86-028NP:0.000000,148827496_Haemophilus_influenzae_PittGG:0.000000)0.927000:0.019759,(16272302_Haemophilus_influenzae_Rd_KW20:0.000000,148825365_Haemophilus_influenzae_PittEE:0.000000)0.424000:0.000000)0.000000:0.000000)0.925000:0.073406)0.879000:0.067240,((127513213_Shewanella_loihica_PV-4:0.378401,(157369404_Serratia_proteamaculans_568:0.040002,157369844_Serratia_proteamaculans_568:0.000000)0.000000:0.000000)0.901000:0.063628,37528640_Photorhabdus_luminescens_subsp._lau:0.064388)0.853000:0.043741)0.000000:0.000000,(123443279_Yersinia_enterocolitica_subsp._ente:0.066203,(170021179_Escherichia_coli_ATCC_8739:0.171845,157369477_Serratia_proteamaculans_568:0.195029)0.675000:0.033681)0.769000:0.032518)0.871000:0.079003,((42527259_Treponema_denticola_ATCC_35405:0.031019,(((34540180_Porphyromonas_gingivalis_W83:0.084229,150006364_Bacteroides_vulgatus_ATCC_8482:0.017521)0.420000:0.019604,29346033_Bacteroides_thetaiotaomicron_VPI-54:0.000000)0.807000:0.059469,((150024509_Flavobacterium_psychrophilum_JIP02_:0.041255,146299488_Flavobacterium_johnsoniae_UW101:0.059003)0.007000:0.002651,120435875_Gramella_forsetii_KT0803:0.116014)0.826000:0.070873)0.992000:0.309327)0.907000:0.112826,(((15596581_Pseudomonas_aeruginosa_PAO1:0.000000,72382061_Prochlorococcus_marinus_str._NATL2A:0.583224)0.862000:0.112207,148259045_Acidiphilium_cryptum_JF-5:0.506006)0.874000:0.193136,(86742231_Frankia_sp._CcI3:0.124848,111225105_Frankia_alni_ACN14a:0.030693)0.961000:0.224092)0.617000:0.017356)0.891000:0.126229)0.865000:0.137009)0.676000:0.034616)0.846000:0.124259)0.771000:0.071997,(15807195_Deinococcus_radiodurans_R1:0.140189,94986341_Deinococcus_geothermalis_DSM_11300:0.019150)0.947000:0.352726)0.847000:0.157074,171058078_Leptothrix_cholodnii_SP-6:0.546295)0.825000:0.142809,((((124021814_Prochlorococcus_marinus_str._MIT_93:0.217807,(83309160_Magnetospirillum_magneticum_AMB-1:0.126945,27380532_Bradyrhizobium_japonicum_USDA_110:0.124992)0.784000:0.053643)0.699000:0.046333,((117924370_Magnetococcus_sp._MC-1:0.065026,(115523529_Rhodopseudomonas_palustris_BisA53:0.099962,(154707261_Coxiella_burnetii_Dugway_5J108-111:0.000000,(29654015_Coxiella_burnetii_RSA_493:0.000000,161831324_Coxiella_burnetii_RSA_331:0.000000)0.000000:0.000000)0.871000:0.082944)0.988000:0.287128)0.869000:0.116296,(45658051_Leptospira_interrogans_serovar_Cope:0.000000,24214280_Leptospira_interrogans_serovar_Lai_:0.000000)0.842000:0.061365)0.595000:0.022133)0.976000:0.468871,(159042020_Caldivirga_maquilingensis_IC-167:0.518195,119718949_Thermofilum_pendens_Hrk_5:0.218445)0.846000:0.244692)0.690000:0.078473,170290383_Candidatus_Korarchaeum_cryptofilum_:0.533999)0.754000:0.070436)0.810000:0.112892,((157164630_Campylobacter_concisus_13826:0.044616,157736917_Arcobacter_butzleri_RM4018:0.000000)0.861000:0.166225,(161830800_Coxiella_burnetii_RSA_331:0.000000,(29654157_Coxiella_burnetii_RSA_493:0.000000,154707074_Coxiella_burnetii_Dugway_5J108-111:0.000000)0.000000:0.000000)0.919000:0.175540)0.998000:0.505732)0.680000:0.073764,148263747_Geobacter_uraniireducens_Rf4:0.516141)0.791000:0.136072)0.000000:0.000000,((91773971_Methanococcoides_burtonii_DSM_6242:0.154073,147920194_uncultured_methanogenic_archaeon_RC:0.371755)0.948000:0.357510,(((146342050_Bradyrhizobium_sp._ORS278:0.042180,83309207_Magnetospirillum_magneticum_AMB-1:0.037094)0.869000:0.177286,163847195_Chloroflexus_aurantiacus_J-10-fl:0.314597)0.750000:0.081748,((156937783_Ignicoccus_hospitalis_KIN4_I:0.781399,((((170759694_Clostridium_botulinum_A3_str._Loch_:0.000000,(148380682_Clostridium_botulinum_A_str._ATCC_3:0.000000,(153933467_Clostridium_botulinum_A_str._ATCC_1:0.000000,153936011_Clostridium_botulinum_A_str._Hall:0.000000)0.000000:0.000000)0.000000:0.000000)0.932000:0.085672,(((((((83589603_Moorella_thermoacetica_ATCC_39073:0.039278,126696749_Prochlorococcus_marinus_str._MIT_93:0.163520)0.892000:0.086729,159903781_Prochlorococcus_marinus_str._MIT_92:0.061800)0.514000:0.026950,((75676591_Nitrobacter_winogradskyi_Nb-255:0.040639,((56421663_Geobacillus_kaustophilus_HTA426:0.123539,(116327928_Leptospira_borgpetersenii_serovar_H:0.000000,116330810_Leptospira_borgpetersenii_serovar_H:0.000000)0.955000:0.115471)0.617000:0.012019,83309176_Magnetospirillum_magneticum_AMB-1:0.066627)0.803000:0.038984)0.681000:0.051849,124021826_Prochlorococcus_marinus_str._MIT_93:0.106565)0.752000:0.036611)0.724000:0.023498,(((((153001486_Shewanella_baltica_OS185:0.020570,160876223_Shewanella_baltica_OS195:0.000000)0.911000:0.063293,42523176_Bdellovibrio_bacteriovorus_HD100:0.021285)0.771000:0.021408,(57238370_Campylobacter_jejuni_RM1221:0.000000,(15792642_Campylobacter_jejuni_subsp._jejuni_:0.000000,153952532_Campylobacter_jejuni_subsp._doylei_:0.000000)0.000000:0.000000)0.997000:0.177388)0.628000:0.020642,152984520_Pseudomonas_aeruginosa_PA7:0.000000)0.877000:0.074605,83647522_Hahella_chejuensis_KCTC_2396:0.111447)0.802000:0.048470)0.763000:0.022231,((((170761061_Clostridium_botulinum_A3_str._Loch_:0.090648,(170757627_Clostridium_botulinum_B1_str._Okra:0.065388,118443711_Clostridium_novyi_NT:0.045215)0.703000:0.016377)0.762000:0.023184,153939585_Clostridium_botulinum_F_str._Langel:0.042890)0.678000:0.025145,((153955092_Clostridium_kluyveri_DSM_555:0.103475,187932783_Clostridium_botulinum_B_str._Eklund:0.059274)0.966000:0.183788,(89897186_Desulfitobacterium_hafniense_Y51:0.095669,(51892508_Symbiobacterium_thermophilum_IAM_14:0.152007,(85858242_Syntrophus_aciditrophicus_SB:0.020246,148658167_Roseiflexus_sp._RS-1:0.103993)0.451000:0.068211)0.760000:0.045201)0.854000:0.067617)0.621000:0.010164)0.808000:0.042253,(((29827552_Streptomyces_avermitilis_MA-4680:0.042066,29826897_Streptomyces_avermitilis_MA-4680:0.048039)0.981000:0.186761,15805738_Deinococcus_radiodurans_R1:0.021441)0.938000:0.097225,163852968_Methylobacterium_extorquens_PA1:0.147268)0.706000:0.019707)0.902000:0.075958)0.735000:0.030453,27381100_Bradyrhizobium_japonicum_USDA_110:0.102380)0.962000:0.384284,(163854015_Methylobacterium_extorquens_PA1:0.327101,114566164_Syntrophomonas_wolfei_subsp._wolfei:0.367724)0.973000:0.602841)0.862000:0.258767)0.001000:0.000000,153954706_Clostridium_kluyveri_DSM_555:0.020875)0.769000:0.025736,125974705_Clostridium_thermocellum_ATCC_27405:0.039413)0.122000:0.079729)0.324000:0.086414,114565797_Syntrophomonas_wolfei_subsp._wolfei:0.026364)0.956000:0.259688)0.747000:0.063193)0.791000:0.061845)0.792000:0.057480)0.701000:0.023371,((((124485732_Methanocorpusculum_labreanum_Z:0.288774,((148642387_Methanobrevibacter_smithii_ATCC_350:0.277912,110637252_Cytophaga_hutchinsonii_ATCC_33406:0.386039)0.675000:0.077394,32472708_Rhodopirellula_baltica_SH_1:0.294177)0.776000:0.086402)0.718000:0.052901,(((15789399_Halobacterium_sp._NRC-1:0.000000,169235111_Halobacterium_salinarum_R1:0.000000)0.981000:0.410786,((134301497_Francisella_tularensis_subsp._tular:0.000000,187932109_Francisella_tularensis_subsp._media:0.000000)0.000000:0.000000,((56708500_Francisella_tularensis_subsp._tular:0.000000,110670971_Francisella_tularensis_subsp._tular:0.000000)0.000000:0.000000,((89255995_Francisella_tularensis_subsp._holar:0.000000,115314475_Francisella_tularensis_subsp._holar:0.000000)0.000000:0.000000,(169656548_Francisella_tularensis_subsp._holar:0.000000,118497997_Francisella_tularensis_subsp._novic:0.000000)0.000000:0.000000)0.000000:0.000000)0.000000:0.000000)0.931000:0.366935)0.849000:0.203880,((((((20093250_Methanosarcina_acetivorans_C2A:0.000000,21227295_Methanosarcina_mazei_Go1:0.068393)0.442000:0.022565,73668677_Methanosarcina_barkeri_str._Fusaro:0.000000)0.953000:0.265922,(84488897_Methanosphaera_stadtmanae_DSM_3091:0.313739,55376593_Haloarcula_marismortui_ATCC_43049:0.310749)0.751000:0.074980)0.854000:0.181659,94970124_Acidobacteria_bacterium_Ellin345:0.271859)0.275000:0.052902,((((147677430_Pelotomaculum_thermopropionicum_SI:0.125908,((126178650_Methanoculleus_marisnigri_JR1:0.072039,126178709_Methanoculleus_marisnigri_JR1:0.151307)0.811000:0.093390,162452033_Sorangium_cellulosum_So_ce_56:0.215285)0.085000:0.032191)0.836000:0.047368,(116753458_Methanosaeta_thermophila_PT:0.177623,(116624976_Solibacter_usitatus_Ellin6076:0.193484,(15678408_Methanothermobacter_thermautotrophi:0.183601,73667578_Methanosarcina_barkeri_str._Fusaro:0.168970)0.716000:0.101024)0.631000:0.025067)0.582000:0.030094)0.742000:0.046222,(159900791_Herpetosiphon_aurantiacus_ATCC_2377:0.235983,(56962284_Bacillus_clausii_KSM-K16:0.031447,23099537_Oceanobacillus_iheyensis_HTE831:0.110863)0.954000:0.146470)0.755000:0.052458)0.139000:0.036380,((78044276_Carboxydothermus_hydrogenoformans_Z:0.149515,116750779_Syntrophobacter_fumaroxidans_MPOB:0.305369)0.261000:0.069528,((((73539196_Ralstonia_eutropha_JMP134:0.067815,171059744_Leptothrix_cholodnii_SP-6:0.131285)0.766000:0.041337,(((((148652060_Psychrobacter_sp._PRwf-1:0.055472,(50083379_Acinetobacter_sp._ADP1:0.070666,(16763122_Salmonella_enterica_subsp._enterica:0.000000,29144602_Salmonella_enterica_subsp._enterica:0.000000)0.818000:0.038581)0.000000:0.000000)0.708000:0.039508,((170726010_Shewanella_woodyi_ATCC_51908:0.030839,((24374702_Shewanella_oneidensis_MR-1:0.027428,74315060_Shigella_sonnei_Ss046:0.062853)0.201000:0.021767,51243898_Desulfotalea_psychrophila_LSv54:0.039127)0.770000:0.022252)0.706000:0.012408,(169797738_Acinetobacter_baumannii:0.005527,157155425_Escherichia_coli_E24377A:0.067734)0.847000:0.038816)0.607000:0.027774)0.000000:0.000000,71065217_Psychrobacter_arcticus_273-4:0.000000)0.523000:0.043466,((56478778_Azoarcus_sp._EbN1:0.000000,91789836_Polaromonas_sp._JS666:0.045183)0.780000:0.022547,(46578735_Desulfovibrio_vulgaris_subsp._vulga:0.000000,120603701_Desulfovibrio_vulgaris_subsp._vulga:0.000000)0.895000:0.046641)0.765000:0.020696)0.002000:0.000000,110833770_Alcanivorax_borkumensis_SK2:0.000000)0.897000:0.047518)0.000000:0.000000,(((148554124_Sphingomonas_wittichii_RW1:0.242280,74316117_Thiobacillus_denitrificans_ATCC_252:0.000000)0.892000:0.042968,(((150006700_Parabacteroides_distasonis_ATCC_850:0.015041,120436387_Gramella_forsetii_KT0803:0.126177)0.879000:0.079738,118580853_Pelobacter_propionicus_DSM_2379:0.067046)0.740000:0.022362,(71277971_Colwellia_psychrerythraea_34H:0.129184,78355405_Desulfovibrio_desulfuricans_G20:0.000000)0.939000:0.068738)0.741000:0.020765)0.741000:0.021127,(((((33599866_Bordetella_bronchiseptica_RB50:0.000000,33595481_Bordetella_parapertussis_12822:0.000000)0.000000:0.000000,((33597503_Bordetella_parapertussis_12822:0.000000,33592714_Bordetella_pertussis_Tohama_I:0.000000)0.000000:0.000000,(33594070_Bordetella_pertussis_Tohama_I:0.000000,33601900_Bordetella_bronchiseptica_RB50:0.000000)0.000000:0.000000)0.000000:0.000000)0.790000:0.031669,187477021_Bordetella_avium_197N:0.063394)0.812000:0.039744,163858347_Bordetella_petrii_DSM_12804:0.000000)0.980000:0.124187,82701405_Nitrosospira_multiformis_ATCC_25196:0.065011)0.001000:0.000000)0.696000:0.021774)0.723000:0.038918,(150025365_Flavobacterium_psychrophilum_JIP02_:0.075306,146298123_Flavobacterium_johnsoniae_UW101:0.012885)0.888000:0.096477)0.940000:0.139353)0.910000:0.145807)0.277000:0.039033)0.000000:0.000000,(156743027_Roseiflexus_castenholzii_DSM_13941:0.064332,148656517_Roseiflexus_sp._RS-1:0.000000)0.972000:0.201152)0.407000:0.024542)0.760000:0.040546)0.876000:0.071696,((25026936_Corynebacterium_efficiens_YS-314:0.307487,(((87162155_Staphylococcus_aureus_subsp._aureus:0.000000,(88193903_Staphylococcus_aureus_subsp._aureus:0.000000,((161508397_Staphylococcus_aureus_subsp._aureus:0.000000,((21281831_Staphylococcus_aureus_subsp._aureus:0.000000,(82749841_Staphylococcus_aureus_RF122:0.000000,(148266554_Staphylococcus_aureus_subsp._aureus:0.000000,(150392593_Staphylococcus_aureus_subsp._aureus:0.000000,(156978458_Staphylococcus_aureus_subsp._aureus:0.000000,151220284_Staphylococcus_aureus_subsp._aureus:0.020207)0.000000:0.000000)0.000000:0.000000)0.000000:0.000000)0.000000:0.000000)0.000000:0.000000,(49485006_Staphylococcus_aureus_subsp._aureus:0.000000,(15923118_Staphylococcus_aureus_subsp._aureus:0.000000,(15925832_Staphylococcus_aureus_subsp._aureus:0.000000,57652476_Staphylococcus_aureus_subsp._aureus:0.000000)0.000000:0.000000)0.000000:0.000000)0.000000:0.000000)0.000000:0.000000)0.000000:0.000000,49482371_Staphylococcus_aureus_subsp._aureus:0.000000)0.000000:0.000000)0.000000:0.000000)0.996000:0.391291,(29375247_Enterococcus_faecalis_V583:0.114808,(29376673_Enterococcus_faecalis_V583:0.021160,15672193_Lactococcus_lactis_subsp._lactis_Il:0.111341)0.708000:0.018548)0.710000:0.043079)0.748000:0.071238,((116495481_Lactobacillus_casei_ATCC_334:0.159525,(28378727_Lactobacillus_plantarum_WCFS1:0.000000,28377974_Lactobacillus_plantarum_WCFS1:0.021993)0.916000:0.130416)0.724000:0.062898,90961942_Lactobacillus_salivarius_UCC118:0.368998)0.586000:0.039401)0.989000:0.442811)0.648000:0.022007,((88603383_Methanospirillum_hungatei_JF-1:0.360263,((117923476_Magnetococcus_sp._MC-1:0.088843,83310536_Magnetospirillum_magneticum_AMB-1:0.535277)0.937000:0.268292,83594438_Rhodospirillum_rubrum_ATCC_11170:0.296061)0.962000:0.271458)0.000000:0.000000,(((84488888_Methanosphaera_stadtmanae_DSM_3091:0.064003,15678403_Methanothermobacter_thermautotrophi:0.000000)0.000000:0.000000,15643395_Thermotoga_maritima_MSB8:0.255035)0.985000:0.607717,((55377339_Haloarcula_marismortui_ATCC_43049:0.065653,110668556_Haloquadratum_walsbyi_DSM_16790:0.146760)0.712000:0.108107,116754368_Methanosaeta_thermophila_PT:0.712274)0.919000:0.388317)0.862000:0.277533)0.711000:0.028085)0.783000:0.032227)0.831000:0.087134,(((172058833_Exiguobacterium_sibiricum_255-15:0.303680,56421217_Geobacillus_kaustophilus_HTA426:0.192944)0.959000:0.433704,((((83815943_Salinibacter_ruber_DSM_13855:0.157965,83816365_Salinibacter_ruber_DSM_13855:0.000000)0.989000:0.277120,148264348_Geobacter_uraniireducens_Rf4:0.000000)0.916000:0.111519,153954716_Clostridium_kluyveri_DSM_555:0.174150)0.364000:0.114243,(((114566248_Syntrophomonas_wolfei_subsp._wolfei:0.057539,(15606538_Aquifex_aeolicus_VF5:0.178803,32475749_Rhodopirellula_baltica_SH_1:0.133035)0.738000:0.059813)0.972000:0.211174,(((((((((60681393_Bacteroides_fragilis_NCTC_9343:0.000000,53713127_Bacteroides_fragilis_YCH46:0.000000)0.749000:0.019802,((((56459673_Idiomarina_loihiensis_L2TR:0.068337,78777092_Sulfurimonas_denitrificans_DSM_1251:0.047941)0.756000:0.044747,148652789_Psychrobacter_sp._PRwf-1:0.032143)0.856000:0.056069,120434517_Gramella_forsetii_KT0803:0.105782)0.771000:0.031447,((((124485719_Methanocorpusculum_labreanum_Z:0.000000,125973876_Clostridium_thermocellum_ATCC_27405:0.089795)0.472000:0.040644,(((42784429_Bacillus_cereus_ATCC_10987:0.019771,23100338_Oceanobacillus_iheyensis_HTE831:0.000000)0.783000:0.020042,(134300858_Desulfotomaculum_reducens_MI-1:0.000000,33240764_Prochlorococcus_marinus_subsp._mari:0.041768)0.781000:0.020361)0.792000:0.020258,(172058630_Exiguobacterium_sibiricum_255-15:0.040278,163942955_Bacillus_weihenstephanensis_KBAB4:0.019960)0.000000:0.000000)0.000000:0.000000)0.854000:0.019901,(159903825_Prochlorococcus_marinus_str._MIT_92:0.019682,((29346010_Bacteroides_thetaiotaomicron_VPI-54:0.000000,29345790_Bacteroides_thetaiotaomicron_VPI-54:0.000000)0.888000:0.041847,(126696737_Prochlorococcus_marinus_str._MIT_93:0.062635,78779696_Prochlorococcus_marinus_str._MIT_93:0.040226)0.782000:0.020664)0.000000:0.000000)0.882000:0.039867)0.000000:0.000000,53715205_Bacteroides_fragilis_YCH46:0.020049)0.005000:0.000000)0.827000:0.019870)0.000000:0.000000,125972751_Clostridium_thermocellum_ATCC_27405:0.019950)0.772000:0.019797,((((83647583_Hahella_chejuensis_KCTC_2396:0.019953,((((157736911_Arcobacter_butzleri_RM4018:0.020617,21673069_Chlorobium_tepidum_TLS:0.042623)0.000000:0.000000,34556483_Wolinella_succinogenes_DSM_1740:0.000000)0.841000:0.020743,152991158_Nitratiruptor_sp._SB155-2:0.000000)0.760000:0.020635,(15594789_Borrelia_burgdorferi_B31:0.000000,(51598699_Borrelia_garinii_PBi:0.000000,111115271_Borrelia_afzelii_PKo:0.020145)0.565000:0.020248)0.996000:0.159243)0.919000:0.064782)0.000000:0.000000,160879360_Clostridium_phytofermentans_ISDg:0.085343)0.797000:0.020740,71279518_Colwellia_psychrerythraea_34H:0.020515)0.692000:0.019503,78485850_Thiomicrospira_crunogena_XCL-2:0.019813)0.000000:0.000000)0.000000:0.000000,(54307428_Photobacterium_profundum_SS9:0.020244,(((((114049463_Shewanella_sp._MR-7:0.000000,(113972213_Shewanella_sp._MR-4:0.000000,(117922520_Shewanella_sp._ANA-3:0.000000,(24376158_Shewanella_oneidensis_MR-1:0.000000,(120596895_Shewanella_sp._W3-18-1:0.000000,(160877570_Shewanella_baltica_OS195:0.000000,(153002825_Shewanella_baltica_OS185:0.000000,126172326_Shewanella_baltica_OS155:0.000000)0.000000:0.000000)0.000000:0.000000)0.000000:0.000000)0.000000:0.000000)0.000000:0.000000)0.000000:0.000000)0.000000:0.000000,146312284_Enterobacter_sp._638:0.000000)0.475000:0.000000,156933709_Enterobacter_sakazakii_ATCC_BAA-894:0.020677)0.931000:0.042010,(157961245_Shewanella_pealeana_ATCC_700345:0.000000,167623433_Shewanella_halifaxensis_HAW-EB4:0.000000)0.596000:0.001364)0.805000:0.039430,(XX_VfuA00124_:0.000000,(((157370947_Serratia_proteamaculans_568:0.021349,37526391_Photorhabdus_luminescens_subsp._lau:0.046449)0.595000:0.041761,119775370_Shewanella_amazonensis_SB2B:0.089003)0.382000:0.000000,54309836_Photobacterium_profundum_SS9:0.019453)0.885000:0.040948)0.000000:0.000000)0.534000:0.020685)0.802000:0.020118)0.737000:0.020280,(109897412_Pseudoalteromonas_atlantica_T6c:0.000000,148241284_Synechococcus_sp._RCC307:0.020700)0.000000:0.000000)0.777000:0.020454,(((((163852961_Methylobacterium_extorquens_PA1:0.075977,27377493_Bradyrhizobium_japonicum_USDA_110:0.130938)0.885000:0.114747,((115345679_Roseobacter_denitrificans_OCh_114:0.128003,99077912_Silicibacter_sp._TM1040:0.066257)0.911000:0.111792,(114321825_Alkalilimnicola_ehrlichei_MLHE-1:0.116407,90961955_Lactobacillus_salivarius_UCC118:0.265753)0.187000:0.021338)0.785000:0.036236)0.000000:0.000000,123966604_Prochlorococcus_marinus_str._MIT_95:0.105480)0.740000:0.021327,(((((121592841_Acidovorax_sp._JS42:0.049859,172058577_Exiguobacterium_sibiricum_255-15:0.166761)0.920000:0.122417,((90020265_Saccharophagus_degradans_2-40:0.000000,((94987022_Lawsonia_intracellularis_PHE_MN1-00:0.042180,((60682729_Bacteroides_fragilis_NCTC_9343:0.000000,53714725_Bacteroides_fragilis_YCH46:0.000000)0.944000:0.062678,29346752_Bacteroides_thetaiotaomicron_VPI-54:0.042750)0.742000:0.019656)0.778000:0.019599,(((((((((72383517_Prochlorococcus_marinus_str._NATL2A:0.000000,124025108_Prochlorococcus_marinus_str._NATL1A:0.000000)0.910000:0.042441,118581806_Pelobacter_propionicus_DSM_2379:0.020601)0.804000:0.020557,39997339_Geobacter_sulfurreducens_PCA:0.000000)0.732000:0.020603,78187259_Pelodictyon_luteolum_DSM_273:0.000000)0.524000:0.021040,(120601089_Desulfovibrio_vulgaris_subsp._vulga:0.000000,46581757_Desulfovibrio_vulgaris_subsp._vulga:0.000000)0.733000:0.000000)0.478000:0.020828,(((53803405_Methylococcus_capsulatus_str._Bath:0.042106,((((((22298743_Thermosynechococcus_elongatus_BP-1:0.020189,117618758_Aeromonas_hydrophila_subsp._hydroph:0.020126)0.000000:0.000000,(152971031_Klebsiella_pneumoniae_subsp._pneumo:0.000000,172037016_Cyanothece_sp._ATCC_51142:0.000000)0.000000:0.000000)0.369000:0.000000,152994833_Marinomonas_sp._MWYL1:0.044772)0.003000:0.000000,85059347_Sodalis_glossinidius_str._morsitans:0.041541)0.592000:0.020789,15616271_Bacillus_halodurans_C-125:0.063249)0.791000:0.020179,187732343_Shigella_boydii_CDC_3083-94:0.000000)0.758000:0.020670)0.000000:0.000000,(78223533_Geobacter_metallireducens_GS-15:0.016390,((56476329_Azoarcus_sp._EbN1:0.000000,148264642_Geobacter_uraniireducens_Rf4:0.044962)0.795000:0.021451,(89899467_Rhodoferax_ferrireducens_T118:0.020756,119897143_Azoarcus_sp._BH72:0.000000)0.764000:0.019940)0.801000:0.039473)0.646000:0.008559)0.795000:0.020818,(((120554607_Marinobacter_aquaeolei_VT8:0.038255,77166096_Nitrosococcus_oceani_ATCC_19707:0.035068)0.673000:0.009887,182677789_Beijerinckia_indica_subsp._indica_A:0.064699)0.001000:0.000000,((((((154175190_Campylobacter_curvus_525.92:0.000000,157164041_Campylobacter_concisus_13826:0.000000)0.912000:0.063508,118474945_Campylobacter_fetus_subsp._fetus_82:0.041561)0.876000:0.043539,119357538_Chlorobium_phaeobacteroides_DSM_266:0.062799)0.000000:0.000000,145220024_Prosthecochloris_vibrioformis_DSM_2:0.000000)0.926000:0.021875,(51246568_Desulfotalea_psychrophila_LSv54:0.020998,(77919068_Pelobacter_carbinolicus_DSM_2380:0.021341,74318717_Thiobacillus_denitrificans_ATCC_252:0.041772)0.000000:0.000000)0.000000:0.000000)0.766000:0.021061,((70730444_Pseudomonas_fluorescens_Pf-5:0.063454,148238581_Synechococcus_sp._WH_7803:0.000000)0.623000:0.020721,((113953729_Synechococcus_sp._CC9311:0.000000,78211743_Synechococcus_sp._CC9605:0.000000)0.000000:0.000000,((85858261_Syntrophus_aciditrophicus_SB:0.043756,(124024227_Prochlorococcus_marinus_str._MIT_93:0.020624,33864169_Prochlorococcus_marinus_str._MIT_93:0.000000)0.794000:0.021077)0.762000:0.021008,33864736_Synechococcus_sp._WH_8102:0.021023)0.001000:0.000000)0.432000:0.000000)0.661000:0.021129)0.245000:0.000000)0.000000:0.000000)0.639000:0.020690)0.895000:0.000000,78355080_Desulfovibrio_desulfuricans_G20:0.000000)0.000000:0.000000,(78183807_Synechococcus_sp._CC9902:0.020894,78189149_Chlorobium_chlorochromatii_CaD3:0.020466)0.001000:0.000000)0.000000:0.000000,((114330252_Nitrosomonas_eutropha_C91:0.041188,30250207_Nitrosomonas_europaea_ATCC_19718:0.000000)0.000000:0.000000,157413803_Prochlorococcus_marinus_str._MIT_92:0.063232)0.830000:0.062187)0.920000:0.018614)0.936000:0.003195)0.875000:0.050644,(((182679576_Beijerinckia_indica_subsp._indica_A:0.000000,16126617_Caulobacter_crescentus_CB15:0.102385)0.834000:0.086161,167648780_Caulobacter_sp._K31:0.067679)0.780000:0.103801,153007955_Ochrobactrum_anthropi_ATCC_49188:0.142169)0.897000:0.113629)0.644000:0.011471)0.000000:0.000000,((83594905_Rhodospirillum_rubrum_ATCC_11170:0.098697,(((170741396_Methylobacterium_sp._4-46:0.166462,163852444_Methylobacterium_extorquens_PA1:0.119515)0.869000:0.098417,162148305_Gluconacetobacter_diazotrophicus_PA:0.221202)0.590000:0.009806,((((((86358846_Rhizobium_etli_CFN_42:0.000000,116253418_Rhizobium_leguminosarum_bv._viciae_:0.000000)0.898000:0.041288,154247496_Xanthobacter_autotrophicus_Py2:0.040740)0.763000:0.018412,(150395913_Sinorhizobium_medicae_WSM419:0.000000,15964836_Sinorhizobium_meliloti_1021:0.019437)0.002000:0.000000)0.777000:0.019384,158423885_Azorhizobium_caulinodans_ORS_571:0.020425)0.771000:0.020212,15890828_Agrobacterium_tumefaciens_str._C58:0.000000)0.783000:0.037222,(89052568_Jannaschia_sp._CCS1:0.030058,((125654683_Rhodobacter_sphaeroides_2.4.1:0.000000,126464833_Rhodobacter_sphaeroides_ATCC_17029:0.000000)0.471000:0.000000,146280099_Rhodobacter_sphaeroides_ATCC_17025:0.039771)0.991000:0.176256)0.582000:0.044363)0.107000:0.038547)0.791000:0.034781)0.752000:0.025550,27381031_Bradyrhizobium_japonicum_USDA_110:0.103238)0.611000:0.026046)0.001000:0.000000,((((115523473_Rhodopseudomonas_palustris_BisA53:0.065520,90422944_Rhodopseudomonas_palustris_BisB18:0.000000)0.651000:0.020847,(39937041_Rhodopseudomonas_palustris_CGA009:0.047553,171058976_Leptothrix_cholodnii_SP-6:0.372933)0.669000:0.017241)0.750000:0.020504,91976096_Rhodopseudomonas_palustris_BisB5:0.065666)0.801000:0.022099,((34496274_Chromobacterium_violaceum_ATCC_1247:0.066241,13476270_Mesorhizobium_loti_MAFF303099:0.000000)0.839000:0.020595,(((((123968930_Prochlorococcus_marinus_str._AS9601:0.000000,(92113883_Chromohalobacter_salexigens_DSM_304:0.064744,(167033846_Pseudomonas_putida_GB-1:0.020287,104782404_Pseudomonas_entomophila_L48:0.020768)0.867000:0.041902)0.754000:0.020254)0.796000:0.020073,158333592_Acaryochloris_marina_MBIC11017:0.021174)0.900000:0.041835,28898797_Vibrio_parahaemolyticus_RIMD_221063:0.021074)0.001000:0.000000,(121998958_Halorhodospira_halophila_SL1:0.064092,((145300225_Aeromonas_salmonicida_subsp._salmon:0.000000,117620017_Aeromonas_hydrophila_subsp._hydroph:0.000000)0.855000:0.042128,83311258_Magnetospirillum_magneticum_AMB-1:0.207574)0.880000:0.042673)0.000000:0.000000)0.737000:0.020562,((((13475639_Mesorhizobium_loti_MAFF303099:0.166355,33861766_Prochlorococcus_marinus_subsp._past:0.133878)0.780000:0.051030,((170747108_Methylobacterium_radiotolerans_JCM_:0.088267,37520637_Gloeobacter_violaceus_PCC_7421:0.000000)0.554000:0.046897,((153007033_Anaeromyxobacter_sp._Fw109-5:0.112166,108762835_Myxococcus_xanthus_DK_1622:0.323191)0.806000:0.056311,(117925406_Magnetococcus_sp._MC-1:0.111662,(92116858_Nitrobacter_hamburgensis_X14:0.064453,75675267_Nitrobacter_winogradskyi_Nb-255:0.000977)0.623000:0.056343)0.738000:0.023063)0.595000:0.005073)0.901000:0.048618)0.001000:0.000000,77460292_Pseudomonas_fluorescens_PfO-1:0.000000)0.000000:0.000000,(((170730587_Xylella_fastidiosa_M12:0.000000,(28199200_Xylella_fastidiosa_Temecula1:0.000000,(182681930_Xylella_fastidiosa_M23:0.000000,15838870_Xylella_fastidiosa_9a5c:0.000000)0.000000:0.000000)0.000000:0.000000)0.951000:0.090276,(28872687_Pseudomonas_syringae_pv._tomato_str:0.041812,66048330_Pseudomonas_syringae_pv._syringae_B:0.000000)0.903000:0.081470)0.816000:0.052473,((((158522335_Desulfococcus_oleovorans_Hxd3:0.000000,116747629_Syntrophobacter_fumaroxidans_MPOB:0.094907)0.792000:0.021249,(((182412714_Opitutus_terrae_PB90-1:0.123627,(46445713_Candidatus_Protochlamydia_amoebophi:0.358009,((15669244_Methanocaldococcus_jannaschii_DSM_2:0.083819,150400847_Methanococcus_aeolicus_Nankai-3:0.016081)0.636000:0.048422,(150399165_Methanococcus_vannielii_SB:0.000000,134045539_Methanococcus_maripaludis_C5:0.061335)0.939000:0.082575)0.000000:0.000000)0.801000:0.098843)0.774000:0.043379,(21244627_Xanthomonas_axonopodis_pv._citri_st:0.000000,((78049577_Xanthomonas_campestris_pv._vesicato:0.000000,(21233276_Xanthomonas_campestris_pv._campestr:0.000000,(66770234_Xanthomonas_campestris_pv._campestr:0.000000,84622126_Xanthomonas_oryzae_pv._oryzae_MAFF_:0.000000)0.000000:0.000000)0.000000:0.000000)0.442000:0.000000,58580125_Xanthomonas_oryzae_pv._oryzae_KACC1:0.020993)0.640000:0.020936)0.893000:0.059820)0.616000:0.008781,86156650_Anaeromyxobacter_dehalogenans_2CP-C:0.064220)0.000000:0.000000)0.833000:0.020848,((58039614_Gluconobacter_oxydans_621H:0.202991,((114571036_Maricaulis_maris_MCS10:0.148776,(((148553767_Sphingomonas_wittichii_RW1:0.039809,87201163_Novosphingobium_aromaticivorans_DSM:0.022259)0.861000:0.042744,85375481_Erythrobacter_litoralis_HTCC2594:0.041048)0.397000:0.021485,(56551837_Zymomonas_mobilis_subsp._mobilis_ZM:0.153707,103487038_Sphingopyxis_alaskensis_RB2256:0.023358)0.779000:0.063755)0.682000:0.022293)0.727000:0.026429,(148261339_Acidiphilium_cryptum_JF-5:0.085111,114327400_Granulibacter_bethesdensis_CGDNIH1:0.069340)0.717000:0.030044)0.721000:0.019495)0.834000:0.047708,154252370_Parvibaculum_lavamentivorans_DS-1:0.057908)0.940000:0.097382)0.002000:0.000000,(146342016_Bradyrhizobium_sp._ORS278:0.000000,((29654172_Coxiella_burnetii_RSA_493:0.000000,(161831548_Coxiella_burnetii_RSA_331:0.000000,154706468_Coxiella_burnetii_Dugway_5J108-111:0.000000)0.000000:0.000000)0.949000:0.068666,148256900_Bradyrhizobium_sp._BTAi1:0.020836)0.003000:0.000000)0.731000:0.020724)0.362000:0.000000)0.739000:0.021103)0.823000:0.020638)0.000000:0.000000)0.779000:0.020526)0.000000:0.000000)0.869000:0.000000,114562552_Shewanella_frigidimarina_NCIMB_400:0.000000)0.872000:0.000000)0.012000:0.000000,(171059755_Leptothrix_cholodnii_SP-6:0.063281,86748679_Rhodopseudomonas_palustris_HaA2:0.000000)0.756000:0.041101)0.863000:0.020440)0.000000:0.000000,71909541_Dechloromonas_aromatica_RCB:0.020428)0.800000:0.052526,114798701_Hyphomonas_neptunium_ATCC_15444:0.280027)0.585000:0.005849)0.834000:0.062155,((163848788_Chloroflexus_aurantiacus_J-10-fl:0.094249,(156744185_Roseiflexus_castenholzii_DSM_13941:0.040781,148657682_Roseiflexus_sp._RS-1:0.000000)0.967000:0.159207)0.755000:0.043726,159900948_Herpetosiphon_aurantiacus_ATCC_2377:0.120255)0.954000:0.222881)0.789000:0.061576)0.612000:0.083952)0.823000:0.137770,(((((((156743594_Roseiflexus_castenholzii_DSM_13941:0.021126,148658189_Roseiflexus_sp._RS-1:0.000000)0.942000:0.181460,94970640_Acidobacteria_bacterium_Ellin345:0.115250)0.920000:0.169839,134100450_Saccharopolyspora_erythraea_NRRL_23:0.398670)0.595000:0.005519,116669787_Arthrobacter_sp._FB24:0.157338)0.782000:0.101726,72160573_Thermobifida_fusca_YX:0.213345)0.914000:0.250338,(((((30260666_Bacillus_anthracis_str._Ames:0.000000,(49183507_Bacillus_anthracis_str._Sterne:0.000000,(47525777_Bacillus_anthracis_str._Ames_Ancest:0.000000,(49480122_Bacillus_thuringiensis_serovar_konk:0.000000,(52144803_Bacillus_cereus_E33L:0.000000,(163938434_Bacillus_weihenstephanensis_KBAB4:0.000000,152974263_Bacillus_cereus_subsp._cytotoxis_NV:0.000000)0.000000:0.000000)0.000000:0.000000)0.000000:0.000000)0.000000:0.000000)0.000000:0.000000)0.917000:0.021445,30018694_Bacillus_cereus_ATCC_14579:0.000000)0.000000:0.000000,42779641_Bacillus_cereus_ATCC_10987:0.000000)0.000000:0.000000,118476195_Bacillus_thuringiensis_str._Al_Haka:0.000000)0.881000:0.192209,15894081_Clostridium_acetobutylicum_ATCC_824:0.637609)0.743000:0.127293)0.755000:0.175351,16264379_Sinorhizobium_meliloti_1021:0.394367)0.897000:0.271428)0.837000:0.170548)0.881000:0.088448)0.758000:0.049137)0.807000:0.095605,((116749620_Syntrophobacter_fumaroxidans_MPOB:0.152644,(108804076_Rubrobacter_xylanophilus_DSM_9941:0.186126,77165006_Nitrosococcus_oceani_ATCC_19707:0.202995)0.296000:0.078169)0.518000:0.121353,(15894018_Clostridium_acetobutylicum_ATCC_824:1.091449,169826853_Lysinibacillus_sphaericus_C3-41:0.332101)0.875000:0.285211)0.716000:0.037855)0.833000:0.203396,15616211_Bacillus_halodurans_C-125:0.353300)0.866000:0.147207,(82543407_Shigella_boydii_Sb227:21.715288,(33862359_Prochlorococcus_marinus_str._MIT_93:0.706502,158520540_Desulfococcus_oleovorans_Hxd3:0.838117)0.075000:0.174073)0.160000:0.003886)0.995000:0.681547,(154151307_Candidatus_Methanoregula_boonei_6A8:0.089483,116754384_Methanosaeta_thermophila_PT:0.025127)0.891000:0.185063)0.662000:0.089866,(146304571_Metallosphaera_sedula_DSM_5348:0.117615,15897713_Sulfolobus_solfataricus_P2:0.020738)0.960000:0.234107)0.867000:0.095231,(((94972117_Deinococcus_geothermalis_DSM_11300:0.154283,(108805896_Rubrobacter_xylanophilus_DSM_9941:0.163614,91774155_Methanococcoides_burtonii_DSM_6242:0.148239)0.479000:0.077060)0.745000:0.035005,((86742232_Frankia_sp._CcI3:0.063436,111225106_Frankia_alni_ACN14a:0.000000)0.839000:0.086518,158313510_Frankia_sp._EAN1pec:0.189517)0.849000:0.081744)0.735000:0.025807,(83815883_Salinibacter_ruber_DSM_13855:0.000000,83814755_Salinibacter_ruber_DSM_13855:0.020622)0.950000:0.118124)0.849000:0.061851)0.000000:0.000000,116620493_Solibacter_usitatus_Ellin6076:0.278196)0.999000:0.324828,37521748_Gloeobacter_violaceus_PCC_7421:0.023388)0.875000:0.087040,((22298207_Thermosynechococcus_elongatus_BP-1:0.021092,(81299958_Synechococcus_elongatus_PCC_7942:0.000000,56750410_Synechococcus_elongatus_PCC_6301:0.000000)0.904000:0.045211)0.603000:0.017911,(166364555_Microcystis_aeruginosa_NIES-843:0.041533,((((148264353_Geobacter_uraniireducens_Rf4:0.080969,78222643_Geobacter_metallireducens_GS-15:0.000000)0.943000:0.064661,((((((148238528_Synechococcus_sp._WH_7803:0.020768,33864223_Prochlorococcus_marinus_str._MIT_93:0.000000)0.001000:0.000000,113954459_Synechococcus_sp._CC9311:0.022495)0.642000:0.020673,126696738_Prochlorococcus_marinus_str._MIT_93:0.043270)0.779000:0.032495,78211741_Synechococcus_sp._CC9605:0.034202)0.528000:0.043169,123966655_Prochlorococcus_marinus_str._MIT_95:0.101416)0.911000:0.124242,(((116329518_Leptospira_borgpetersenii_serovar_H:0.000000,116329833_Leptospira_borgpetersenii_serovar_H:0.000000)0.928000:0.040264,(24212751_Leptospira_interrogans_serovar_Lai_:0.000000,45655959_Leptospira_interrogans_serovar_Cope:0.000000)0.501000:0.000000)0.760000:0.020006,183222577_Leptospira_biflexa_serovar_Patoc_st:0.000000)0.928000:0.094165)0.757000:0.042892)0.002000:0.000000,(17228153_Nostoc_sp._PCC_7120:0.000000,75910784_Anabaena_variabilis_ATCC_29413:0.000000)0.801000:0.020605)0.780000:0.020944,158335517_Acaryochloris_marina_MBIC11017:0.000000)0.000000:0.000000)0.764000:0.023362)0.836000:0.051884)0.300000:0.042543,86609385_Synechococcus_sp._JA-2-3Ba:0.108145)0.829000:0.061559,(163849948_Methylobacterium_extorquens_PA1:0.026739,163849697_Methylobacterium_extorquens_PA1:0.060858)0.972000:0.186050)0.739000:0.024764,(((116250331_Rhizobium_leguminosarum_bv._viciae_:0.065982,150375823_Sinorhizobium_medicae_WSM419:0.022401)0.879000:0.062963,(13476536_Mesorhizobium_loti_MAFF303099:0.069409,(23500289_Brucella_suis_1330:0.000000,(148558163_Brucella_ovis_ATCC_25840:0.000000,(62317595_Brucella_abortus_biovar_1_str._9-94:0.000000,83269578_Brucella_melitensis_biovar_Abortus_:0.000000)0.000000:0.000000)0.000000:0.000000)0.901000:0.064179)0.862000:0.046023)0.000000:0.000000,(158521293_Desulfococcus_oleovorans_Hxd3:0.043363,182411999_Opitutus_terrae_PB90-1:0.000000)0.877000:0.048387)0.851000:0.045154)0.923000:0.078141,163853530_Methylobacterium_extorquens_PA1:0.022692)0.826000:0.045715,27381115_Bradyrhizobium_japonicum_USDA_110:0.022262)0.903000:0.068422,(182682149_Xylella_fastidiosa_M23:0.000000,(28199422_Xylella_fastidiosa_Temecula1:0.000000,15837213_Xylella_fastidiosa_9a5c:0.000000)0.000000:0.000000)0.888000:0.051949)0.736000:0.020673,(170742786_Methylobacterium_sp._4-46:0.022441,170742162_Methylobacterium_sp._4-46:0.000000)0.000000:0.000000)0.728000:0.021483,114797818_Hyphomonas_neptunium_ATCC_15444:0.090526)0.002000:0.000000,32266146_Helicobacter_hepaticus_ATCC_51449:0.043500)0.784000:0.023883,((116249598_Rhizobium_leguminosarum_bv._viciae_:0.116776,126464430_Rhodobacter_sphaeroides_ATCC_17029:0.107327)0.775000:0.040325,115361222_Burkholderia_ambifaria_AMMD:0.042258)0.771000:0.028418)0.011000:0.000000,53804727_Methylococcus_capsulatus_str._Bath:0.000000,182677026_Beijerinckia_indica_subsp._indica_A:0.021501);
