# Supplementary material for: Genome-wide phylogenetic analysis of the pathogenic potential of Vibrio furnissii
Source: Front Microbiol. 2014 Aug 21;5:435. doi: 10.3389/fmicb.2014.00435 (PMC4139957; doi:10.3389/fmicb.2014.00435)
Supplement: Supplementary file 1 [file DataSheet1.ZIP › all_vfu_trees/VfuA00126.afa-gb-o.phylip_phyml_tree.txt]

(((((((((((92113836_Chromohalobacter_salexigens_DSM_304:0.172141,(((((17549239_Ralstonia_solanacearum_GMI1000:0.088450,(((94314768_Ralstonia_metallidurans_CH34:0.080527,188591870_Cupriavidus_taiwanensis:0.176572)0.722000:0.055732,((116693982_Ralstonia_eutropha_H16:0.098241,116693996_Ralstonia_eutropha_H16:0.135849)0.793000:0.045276,73539190_Ralstonia_eutropha_JMP134:0.145897)0.705000:0.042558)0.994000:0.264980,(121606084_Polaromonas_naphthalenivorans_CJ2:0.009606,121606022_Polaromonas_naphthalenivorans_CJ2:0.097967)0.819000:0.060612)0.853000:0.071138)0.757000:0.063461,((115359861_Burkholderia_ambifaria_AMMD:0.098625,83592826_Rhodospirillum_rubrum_ATCC_11170:0.566181)0.614000:0.046474,((((115360916_Burkholderia_ambifaria_AMMD:0.000000,172065185_Burkholderia_ambifaria_MC40-6:0.000000)0.566000:0.002703,78060511_Burkholderia_sp._383:0.055023)0.995000:0.215800,((126439124_Burkholderia_pseudomallei_668:0.000000,(53720387_Burkholderia_pseudomallei_K96243:0.000000,(126453607_Burkholderia_pseudomallei_1106a:0.000000,76810347_Burkholderia_pseudomallei_1710b:0.000000)0.000000:0.000000)0.000000:0.000000)0.766000:0.024514,83721637_Burkholderia_thailandensis_E264:0.107317)0.866000:0.056296)0.000000:0.000000,170736622_Burkholderia_cenocepacia_MC0-3:0.288088)0.962000:0.162217)0.841000:0.084775)0.861000:0.056746,((((62180687_Salmonella_enterica_subsp._enterica:0.000000,(29141258_Salmonella_enterica_subsp._enterica:0.000000,161502732_Salmonella_enterica_subsp._arizonae:0.000000)0.000000:0.000000)0.000000:0.000000,((56412983_Salmonella_enterica_subsp._enterica:0.000000,161613204_Salmonella_enterica_subsp._enterica:0.000000)0.000000:0.000000,(16765446_Salmonella_typhimurium_LT2:0.000000,16761045_Salmonella_enterica_subsp._enterica:0.000000)0.000000:0.000000)0.000000:0.000000)0.853000:0.014350,((146312317_Enterobacter_sp._638:0.042986,(((157155608_Escherichia_coli_E24377A:0.000000,(90111377_Escherichia_coli_str._K-12_substr._:0.000000,(170681107_Escherichia_coli_SECEC_SMS-3-5:0.000000,(110806029_Shigella_flexneri_5_str._8401:0.000000,(161485896_Shigella_flexneri_2a_str._301:0.000000,(161486469_Shigella_flexneri_2a_str._2457T:0.000000,161986511_Shigella_sonnei_Ss046:0.000000)0.000000:0.000000)0.000000:0.000000)0.000000:0.000000)0.000000:0.000000)0.000000:0.000000)0.000000:0.000000,((117624256_Escherichia_coli_APEC_O1:0.000000,(161486189_Escherichia_coli_CFT073:0.000000,162138415_Escherichia_coli_UTI89:0.000000)0.000000:0.000000)0.000000:0.000000,((89108880_Escherichia_coli_W3110:0.000000,(161367581_Escherichia_coli_O157_H7_EDL933:0.000000,38704045_Escherichia_coli_O157_H7_str._Sakai:0.000000)0.000000:0.000000)0.000000:0.000000,((170081690_Escherichia_coli_str._K-12_substr._:0.000000,187731566_Shigella_boydii_CDC_3083-94:0.000000)0.000000:0.000000,(170019613_Escherichia_coli_ATCC_8739:0.000000,110642270_Escherichia_coli_536:0.000000)0.000000:0.000000)0.000000:0.000000)0.000000:0.000000)0.000000:0.000000)0.515000:0.000000,156933345_Enterobacter_sakazakii_ATCC_BAA-894:0.028245)0.789000:0.016633)0.763000:0.012893,157144994_Citrobacter_koseri_ATCC_BAA-895:0.000000)0.000000:0.000000)0.991000:0.109182,(((((((((((((((((((110804995_Shigella_flexneri_5_str._8401:0.000000,24112394_Shigella_flexneri_2a_str._301:0.000000)0.909000:0.013727,82776271_Shigella_dysenteriae_Sd197:0.000000)0.000000:0.000000,170020619_Escherichia_coli_ATCC_8739:0.000000)0.000000:0.000000,157160501_Escherichia_coli_HS:0.000000)0.000000:0.000000,15830391_Escherichia_coli_O157_H7_str._Sakai:0.000000)0.000000:0.000000,15800902_Escherichia_coli_O157_H7_EDL933:0.000000)0.000000:0.000000,187730183_Shigella_boydii_CDC_3083-94:0.000000)0.000000:0.000000,170080638_Escherichia_coli_str._K-12_substr._:0.000000)0.000000:0.000000,157154890_Escherichia_coli_E24377A:0.000000)0.000000:0.000000,82544695_Shigella_boydii_Sb227:0.000000)0.000000:0.000000,74311538_Shigella_sonnei_Ss046:0.000000)0.000000:0.000000,16128947_Escherichia_coli_str._K-12_substr._:0.000000)0.000000:0.000000,89107830_Escherichia_coli_W3110:0.000000)0.921000:0.107794,146312357_Enterobacter_sp._638:0.243657)0.606000:0.071180,85058958_Sodalis_glossinidius_str._morsitans:0.192447)0.773000:0.042207,77460065_Pseudomonas_fluorescens_PfO-1:0.097039)0.723000:0.009684,(((((66046454_Pseudomonas_syringae_pv._syringae_B:0.000000,71736180_Pseudomonas_syringae_pv._phaseolico:0.027580)0.323000:0.014638,28870604_Pseudomonas_syringae_pv._tomato_str:0.013202)0.945000:0.091167,146282126_Pseudomonas_stutzeri_A1501:0.030760)0.823000:0.046580,146282834_Pseudomonas_stutzeri_A1501:0.103817)0.688000:0.035184,(((((((27364230_Vibrio_vulnificus_CMCP6:0.000000,37678524_Vibrio_vulnificus_YJ016:0.014264)0.000000:0.000000,XX_VfuA00126_:0.029080)0.759000:0.028252,(28901459_Vibrio_parahaemolyticus_RIMD_221063:0.014349,156977875_Vibrio_harveyi_ATCC_BAA-1116:0.000000)0.784000:0.033357)0.885000:0.114982,59710772_Vibrio_fischeri_ES114:0.076409)0.851000:0.065228,(54309846_Photobacterium_profundum_SS9:0.136676,110833768_Alcanivorax_borkumensis_SK2:0.057442)0.774000:0.037837)0.774000:0.024904,(71281329_Colwellia_psychrerythraea_34H:0.072319,50120358_Erwinia_carotovora_subsp._atrosepti:0.111455)0.775000:0.041093)0.875000:0.064112,157371133_Serratia_proteamaculans_568:0.111243)0.778000:0.036841)0.608000:0.031067)0.758000:0.015484,114319961_Alkalilimnicola_ehrlichei_MLHE-1:0.259886)0.724000:0.015892,(((157161545_Escherichia_coli_HS:0.045142,152971049_Klebsiella_pneumoniae_subsp._pneumo:0.029035)0.871000:0.056787,157369828_Serratia_proteamaculans_568:0.098358)0.880000:0.071112,((30250210_Nitrosomonas_europaea_ATCC_19718:0.017405,114332085_Nitrosomonas_eutropha_C91:0.128514)0.920000:0.114950,117620956_Aeromonas_hydrophila_subsp._hydroph:0.191818)0.527000:0.068834)0.760000:0.017136)0.804000:0.024171)0.846000:0.050677)0.745000:0.031518,((37527605_Photorhabdus_luminescens_subsp._lau:0.102363,(170735241_Burkholderia_cenocepacia_MC0-3:0.477886,(((((172062759_Burkholderia_ambifaria_MC40-6:0.000000,115360293_Burkholderia_ambifaria_AMMD:0.000000)0.856000:0.014769,(134292914_Burkholderia_vietnamiensis_G4:0.000000,(78063119_Burkholderia_sp._383:0.000000,(107026882_Burkholderia_cenocepacia_AU_1054:0.000000,(116691921_Burkholderia_cenocepacia_HI2424:0.000000,170736082_Burkholderia_cenocepacia_MC0-3:0.000000)0.000000:0.000000)0.000000:0.000000)0.000000:0.000000)0.553000:0.000000)0.491000:0.014991,161521451_Burkholderia_multivorans_ATCC_17616:0.000000)0.731000:0.020374,91783573_Burkholderia_xenovorans_LB400:0.091417)0.792000:0.089216,((53722849_Burkholderia_pseudomallei_K96243:0.000000,(126442327_Burkholderia_pseudomallei_668:0.000000,83716548_Burkholderia_thailandensis_E264:0.000000)0.000000:0.000000)0.000000:0.000000,(76819162_Burkholderia_pseudomallei_1710b:0.000000,126457439_Burkholderia_pseudomallei_1106a:0.000000)0.000000:0.000000)0.789000:0.046484)0.969000:0.156768)0.002000:0.000000)0.753000:0.032451,((134291907_Burkholderia_vietnamiensis_G4:0.083473,91777873_Burkholderia_xenovorans_LB400:0.207662)0.830000:0.073520,((91781096_Burkholderia_xenovorans_LB400:0.035298,134291038_Burkholderia_vietnamiensis_G4:0.356738)0.578000:0.036905,91781980_Burkholderia_xenovorans_LB400:0.188292)0.678000:0.024408)0.807000:0.049621)0.795000:0.045734)0.735000:0.018312,((91783285_Burkholderia_xenovorans_LB400:0.158111,91778382_Burkholderia_xenovorans_LB400:0.191739)0.626000:0.032165,((((153005492_Anaeromyxobacter_sp._Fw109-5:0.255244,(78063713_Burkholderia_sp._383:0.320845,153004118_Anaeromyxobacter_sp._Fw109-5:0.084172)0.419000:0.025079)0.678000:0.022776,(153007265_Anaeromyxobacter_sp._Fw109-5:0.116963,86160690_Anaeromyxobacter_dehalogenans_2CP-C:0.103266)0.865000:0.063192)0.863000:0.081528,(15602883_Pasteurella_multocida_subsp._multoc:0.120511,((152977782_Actinobacillus_succinogenes_130Z:0.029866,52425541_Mannheimia_succiniciproducens_MBEL5:0.182857)0.973000:0.130259,(((((172063127_Burkholderia_ambifaria_MC40-6:0.000000,113867839_Ralstonia_eutropha_H16:0.173539)0.185000:0.015154,115358372_Burkholderia_ambifaria_AMMD:0.000000)0.694000:0.062481,78062666_Burkholderia_sp._383:0.000000)0.985000:0.348264,(172062726_Burkholderia_ambifaria_MC40-6:0.159632,91779582_Burkholderia_xenovorans_LB400:0.178751)0.959000:0.211060)0.675000:0.074879,(((53716544_Burkholderia_mallei_ATCC_23344:0.000000,((76818152_Burkholderia_pseudomallei_1710b:0.000000,(121597107_Burkholderia_mallei_SAVP1:0.000000,124381268_Burkholderia_mallei_NCTC_10229:0.000000)0.000000:0.000000)0.000000:0.000000,(126458233_Burkholderia_pseudomallei_1106a:0.000000,(53722999_Burkholderia_pseudomallei_K96243:0.000000,(126445035_Burkholderia_pseudomallei_668:0.000000,126445975_Burkholderia_mallei_NCTC_10247:0.000000)0.000000:0.000000)0.000000:0.000000)0.000000:0.000000)0.000000:0.000000)0.868000:0.049346,83717919_Burkholderia_thailandensis_E264:0.044339)0.869000:0.140192,(170735698_Burkholderia_cenocepacia_MC0-3:0.000000,(107026514_Burkholderia_cenocepacia_AU_1054:0.000000,116692298_Burkholderia_cenocepacia_HI2424:0.000000)0.000000:0.000000)0.995000:0.271160)0.961000:0.241305)0.747000:0.045201)0.824000:0.037042)0.775000:0.041517)0.547000:0.040741,(91781994_Burkholderia_xenovorans_LB400:0.082118,(172060177_Burkholderia_ambifaria_MC40-6:0.000000,115361228_Burkholderia_ambifaria_AMMD:0.000000)0.992000:0.180580)0.880000:0.099702)0.701000:0.047751)0.910000:0.082142)0.000000:0.000000)0.726000:0.020534,(((126640162_Acinetobacter_baumannii_ATCC_17978:0.000000,(169632080_Acinetobacter_baumannii:0.000000,169797742_Acinetobacter_baumannii:0.000000)0.818000:0.013763)0.792000:0.034427,50083361_Acinetobacter_sp._ADP1:0.096934)0.807000:0.057850,((93005441_Psychrobacter_cryohalolentis_K5:0.000000,71065215_Psychrobacter_arcticus_273-4:0.014031)0.982000:0.195768,148652063_Psychrobacter_sp._PRwf-1:0.079652)0.989000:0.245768)0.871000:0.084278)0.859000:0.050963,(((((146280095_Rhodobacter_sphaeroides_ATCC_17025:0.036820,77404730_Rhodobacter_sphaeroides_2.4.1:0.113641)0.816000:0.053173,146280101_Rhodobacter_sphaeroides_ATCC_17025:0.112436)0.938000:0.117033,(((116693972_Ralstonia_eutropha_H16:0.000000,73539181_Ralstonia_eutropha_JMP134:0.076461)0.884000:0.067499,188591866_Cupriavidus_taiwanensis:0.052340)0.704000:0.050909,94314763_Ralstonia_metallidurans_CH34:0.026043)0.941000:0.129596)0.768000:0.051123,((53802562_Methylococcus_capsulatus_str._Bath:0.304825,(((91787758_Polaromonas_sp._JS666:0.146603,(152981683_Janthinobacterium_sp._Marseille:0.075611,134093962_Herminiimonas_arsenicoxydans:0.002603)0.901000:0.157862)0.757000:0.041898,82701378_Nitrosospira_multiformis_ATCC_25196:0.198231)0.858000:0.085499,(119898531_Azoarcus_sp._BH72:0.107829,124265929_Methylibium_petroleiphilum_PM1:0.389546)0.866000:0.082941)0.335000:0.028971)0.374000:0.055889,83646164_Hahella_chejuensis_KCTC_2396:0.156598)0.982000:0.175068)0.673000:0.038649,(182413415_Opitutus_terrae_PB90-1:0.464666,(182415056_Opitutus_terrae_PB90-1:0.415172,(116749613_Syntrophobacter_fumaroxidans_MPOB:0.459834,85375266_Erythrobacter_litoralis_HTCC2594:0.607398)0.838000:0.147929)0.233000:0.035851)0.811000:0.169528)0.837000:0.106172)0.906000:0.058765,((148272006_Clavibacter_michiganensis_subsp._mi:0.043389,170782726_Clavibacter_michiganensis_subsp._se:0.000000)1.000000:0.345463,((116491485_Oenococcus_oeni_PSU-1:0.282427,((116671740_Arthrobacter_sp._FB24:0.055855,((((((145225349_Mycobacterium_gilvum_PYR-GCK:0.044890,(108797920_Mycobacterium_sp._MCS:0.000000,119867016_Mycobacterium_sp._KMS:0.000000)0.512000:0.000000)0.290000:0.039260,126433565_Mycobacterium_sp._JLS:0.036367)0.862000:0.079265,120402687_Mycobacterium_vanbaalenii_PYR-1:0.113958)0.533000:0.076163,111022419_Rhodococcus_sp._RHA1:0.147742)0.898000:0.151964,((19551593_Corynebacterium_glutamicum_ATCC_130:0.000000,62389242_Corynebacterium_glutamicum_ATCC_130:0.000000)0.916000:0.095803,25026913_Corynebacterium_efficiens_YS-314:0.042048)0.869000:0.122610)0.572000:0.080946,((148271901_Clavibacter_michiganensis_subsp._mi:0.000000,170782599_Clavibacter_michiganensis_subsp._se:0.000000)0.922000:0.141076,((170780621_Clavibacter_michiganensis_subsp._se:0.014947,148272087_Clavibacter_michiganensis_subsp._mi:0.000000)0.918000:0.126339,(116671764_Arthrobacter_sp._FB24:0.107019,119963655_Arthrobacter_aurescens_TC1:0.098124)0.973000:0.200911)0.402000:0.048220)0.888000:0.123060)0.810000:0.064097)0.710000:0.033881,119961640_Arthrobacter_aurescens_TC1:0.106734)0.926000:0.165067)0.678000:0.077042,(169827204_Lysinibacillus_sphaericus_C3-41:0.263866,94970830_Acidobacteria_bacterium_Ellin345:0.426028)0.775000:0.092255)0.274000:0.051891)0.690000:0.035221)0.766000:0.026672,(((((((157693834_Bacillus_pumilus_SAFR-032:0.199376,(52081990_Bacillus_licheniformis_ATCC_14580:0.000000,52787377_Bacillus_licheniformis_ATCC_14580:0.000000)0.966000:0.126829)0.696000:0.026114,(16080489_Bacillus_subtilis_subsp._subtilis_s:0.029027,154687567_Bacillus_amyloliquefaciens_FZB42:0.000000)0.923000:0.080241)0.926000:0.081400,(154687746_Bacillus_amyloliquefaciens_FZB42:0.080746,16080678_Bacillus_subtilis_subsp._subtilis_s:0.059412)0.000000:0.000000)0.750000:0.017934,(138896899_Geobacillus_thermodenitrificans_NG8:0.059175,56421861_Geobacillus_kaustophilus_HTA426:0.061061)0.833000:0.037202)0.000000:0.000000,((42784445_Bacillus_cereus_ATCC_10987:0.000000,(30023311_Bacillus_cereus_ATCC_14579:0.015058,((118480321_Bacillus_thuringiensis_str._Al_Haka:0.000000,49478949_Bacillus_thuringiensis_serovar_konk:0.000000)0.766000:0.015165,163942965_Bacillus_weihenstephanensis_KBAB4:0.029023)0.877000:0.031255)0.797000:0.014763)0.997000:0.187234,((((118480319_Bacillus_thuringiensis_str._Al_Haka:0.000000,(49478947_Bacillus_thuringiensis_serovar_konk:0.000000,42784443_Bacillus_cereus_ATCC_10987:0.000000)0.000000:0.000000)0.810000:0.014611,163942963_Bacillus_weihenstephanensis_KBAB4:0.014637)0.792000:0.014555,30023309_Bacillus_cereus_ATCC_14579:0.000000)0.893000:0.063520,(23100355_Oceanobacillus_iheyensis_HTE831:0.103213,((((((116514793_Lactobacillus_delbrueckii_subsp._bu:0.022952,104774666_Lactobacillus_delbrueckii_subsp._bu:0.019684)0.999000:0.245309,(42518949_Lactobacillus_johnsonii_NCC_533:0.000000,116629790_Lactobacillus_gasseri_ATCC_33323:0.044289)0.963000:0.124971)0.714000:0.016606,(58337993_Lactobacillus_acidophilus_NCFM:0.039905,161508006_Lactobacillus_helveticus_DPC_4571:0.068629)0.897000:0.064206)0.966000:0.152431,184154562_Lactobacillus_fermentum_IFO_3956:0.144580)0.747000:0.045210,(((28377972_Lactobacillus_plantarum_WCFS1:0.051381,28378729_Lactobacillus_plantarum_WCFS1:0.062767)0.978000:0.239676,90962524_Lactobacillus_salivarius_UCC118:0.248938)0.820000:0.079451,(81429124_Lactobacillus_sakei_subsp._sakei_23:0.118038,116492361_Pediococcus_pentosaceus_ATCC_25745:0.175635)0.619000:0.087415)0.782000:0.096181)0.797000:0.044603,(116618529_Leuconostoc_mesenteroides_subsp._me:0.108776,170017558_Leuconostoc_citreum_KM20:0.036931)0.915000:0.095760)0.650000:0.037493)0.935000:0.108810)0.400000:0.026589)0.336000:0.033167)0.913000:0.049177,((169831813_Candidatus_Desulforudis_audaxviator:0.235747,32476414_Rhodopirellula_baltica_SH_1:0.298190)0.773000:0.064928,(15616230_Bacillus_halodurans_C-125:0.176895,56965573_Bacillus_clausii_KSM-K16:0.089429)0.959000:0.150000)0.756000:0.056518)0.595000:0.006214,(((125973878_Clostridium_thermocellum_ATCC_27405:0.194365,(((152993145_Sulfurovum_sp._NBC37-1:0.448480,(((110637294_Cytophaga_hutchinsonii_ATCC_33406:0.203507,110637262_Cytophaga_hutchinsonii_ATCC_33406:0.359620)0.803000:0.069896,((150025366_Flavobacterium_psychrophilum_JIP02_:0.098899,146298124_Flavobacterium_johnsoniae_UW101:0.015309)0.963000:0.157772,120434904_Gramella_forsetii_KT0803:0.106891)0.897000:0.115093)0.815000:0.069715,(120436329_Gramella_forsetii_KT0803:0.253154,(150025343_Flavobacterium_psychrophilum_JIP02_:0.247370,(((34540258_Porphyromonas_gingivalis_W83:0.248583,(((150008833_Parabacteroides_distasonis_ATCC_850:0.000000,150009824_Parabacteroides_distasonis_ATCC_850:0.000000)0.939000:0.119427,(150003286_Bacteroides_vulgatus_ATCC_8482:0.000000,150004097_Bacteroides_vulgatus_ATCC_8482:0.000000)0.914000:0.110975)0.894000:0.116002,150006692_Parabacteroides_distasonis_ATCC_850:0.127747)0.968000:0.261850)0.862000:0.113592,(29345471_Bacteroides_thetaiotaomicron_VPI-54:0.162666,29348271_Bacteroides_thetaiotaomicron_VPI-54:0.198196)0.822000:0.057200)0.877000:0.085933,((150005204_Bacteroides_vulgatus_ATCC_8482:0.055988,(((150006799_Parabacteroides_distasonis_ATCC_850:0.014768,150008229_Parabacteroides_distasonis_ATCC_850:0.000000)0.765000:0.015173,150007083_Parabacteroides_distasonis_ATCC_850:0.046121)0.896000:0.078457,150004927_Bacteroides_vulgatus_ATCC_8482:0.121887)0.932000:0.108265)0.462000:0.029695,((53714061_Bacteroides_fragilis_YCH46:0.014273,60682255_Bacteroides_fragilis_NCTC_9343:0.000000)0.904000:0.080480,((29345810_Bacteroides_thetaiotaomicron_VPI-54:0.000000,29346024_Bacteroides_thetaiotaomicron_VPI-54:0.000000)0.737000:0.033244,29345892_Bacteroides_thetaiotaomicron_VPI-54:0.043652)0.932000:0.094880)0.646000:0.032189)0.987000:0.297099)0.702000:0.052135)0.581000:0.035376)0.915000:0.153376)0.849000:0.059339)0.708000:0.043321,((((55821121_Streptococcus_thermophilus_LMG_1831:0.027692,55823036_Streptococcus_thermophilus_CNRZ1066:0.027130)0.780000:0.016930,116627844_Streptococcus_thermophilus_LMD-9:0.000000)0.993000:0.190850,((25011294_Streptococcus_agalactiae_NEM316:0.000000,76788321_Streptococcus_agalactiae_A909:0.000000)0.532000:0.000000,22537330_Streptococcus_agalactiae_2603V_R:0.014321)0.960000:0.162279)0.871000:0.106234,((169833689_Streptococcus_pneumoniae_Hungary19A:0.187269,125719004_Streptococcus_sanguinis_SK36:0.153832)0.665000:0.018509,157151662_Streptococcus_gordonii_str._Challis:0.017052)0.518000:0.000104)0.986000:0.276566)0.888000:0.132557,((23465796_Bifidobacterium_longum_NCC2705:0.160638,119026376_Bifidobacterium_adolescentis_ATCC_1:0.119810)0.979000:0.226080,(90961971_Lactobacillus_salivarius_UCC118:0.257299,160879362_Clostridium_phytofermentans_ISDg:0.168740)0.895000:0.137427)0.652000:0.020992)0.856000:0.094733)0.831000:0.053904,(160902408_Petrotoga_mobilis_SJ95:0.376352,((154252354_Parvibaculum_lavamentivorans_DS-1:0.156924,(83310549_Magnetospirillum_magneticum_AMB-1:0.306490,114799879_Hyphomonas_neptunium_ATCC_15444:0.752847)0.868000:0.241573)0.952000:0.286773,(182679568_Beijerinckia_indica_subsp._indica_A:0.189633,148252610_Bradyrhizobium_sp._BTAi1:0.261729)0.684000:0.122597)0.326000:0.095834)0.711000:0.047139)0.784000:0.027512,((((((70725390_Staphylococcus_haemolyticus_JCSC143:0.050017,73661370_Staphylococcus_saprophyticus_subsp.:0.155104)0.807000:0.046440,(((15923140_Staphylococcus_aureus_subsp._aureus:0.000000,(57651154_Staphylococcus_aureus_subsp._aureus:0.000000,(87161167_Staphylococcus_aureus_subsp._aureus:0.000000,(88193928_Staphylococcus_aureus_subsp._aureus:0.000000,(148266576_Staphylococcus_aureus_subsp._aureus:0.000000,(150392615_Staphylococcus_aureus_subsp._aureus:0.000000,(156978480_Staphylococcus_aureus_subsp._aureus:0.000000,(161508418_Staphylococcus_aureus_subsp._aureus:0.000000,((15925854_Staphylococcus_aureus_subsp._aureus:0.013879,82749863_Staphylococcus_aureus_RF122:0.000000)0.000000:0.000000,151220308_Staphylococcus_aureus_subsp._aureus:0.000000)0.000000:0.000000)0.000000:0.000000)0.000000:0.000000)0.000000:0.000000)0.000000:0.000000)0.000000:0.000000)0.000000:0.000000)0.000000:0.000000)0.530000:0.000000,49482393_Staphylococcus_aureus_subsp._aureus:0.042154)0.336000:0.013816,(49485026_Staphylococcus_aureus_subsp._aureus:0.000000,21281854_Staphylococcus_aureus_subsp._aureus:0.000000)0.501000:0.000000)0.979000:0.139861)0.654000:0.053830,(57652403_Staphylococcus_aureus_subsp._aureus:0.000000,(87160161_Staphylococcus_aureus_subsp._aureus:0.000000,(88196618_Staphylococcus_aureus_subsp._aureus:0.000000,(151222774_Staphylococcus_aureus_subsp._aureus:0.000000,(161510869_Staphylococcus_aureus_subsp._aureus:0.000000,(15928249_Staphylococcus_aureus_subsp._aureus:0.000000,(15925653_Staphylococcus_aureus_subsp._aureus:0.000000,(49487442_Staphylococcus_aureus_subsp._aureus:0.000000,(21284312_Staphylococcus_aureus_subsp._aureus:0.000000,(148269096_Staphylococcus_aureus_subsp._aureus:0.000000,(150395178_Staphylococcus_aureus_subsp._aureus:0.000000,(156980978_Staphylococcus_aureus_subsp._aureus:0.000000,(49484858_Staphylococcus_aureus_subsp._aureus:0.000000,82752241_Staphylococcus_aureus_RF122:0.000000)0.000000:0.000000)0.000000:0.000000)0.000000:0.000000)0.000000:0.000000)0.000000:0.000000)0.000000:0.000000)0.000000:0.000000)0.000000:0.000000)0.000000:0.000000)0.000000:0.000000)0.000000:0.000000)0.000000:0.000000)0.946000:0.158587)0.987000:0.256790,(159896727_Herpetosiphon_aurantiacus_ATCC_2377:0.090727,(163941322_Bacillus_weihenstephanensis_KBAB4:0.248359,158521668_Desulfococcus_oleovorans_Hxd3:0.349229)0.715000:0.052459)0.903000:0.126345)0.544000:0.029838,(20807221_Thermoanaerobacter_tengcongensis_MB:0.102985,(167040855_Thermoanaerobacter_sp._X514:0.000000,167037957_Thermoanaerobacter_pseudethanolicus:0.000000)0.760000:0.036500)0.998000:0.315530)0.492000:0.068136,(((((110799219_Clostridium_perfringens_ATCC_13124:0.274839,(78186637_Pelodictyon_luteolum_DSM_273:0.201150,119358413_Chlorobium_phaeobacteroides_DSM_266:0.160423)0.975000:0.273699)0.731000:0.073887,32471964_Rhodopirellula_baltica_SH_1:0.240341)0.531000:0.031219,(150019551_Clostridium_beijerinckii_NCIMB_8052:0.288248,18309444_Clostridium_perfringens_str._13:0.051123)0.936000:0.164810)0.786000:0.050573,172058642_Exiguobacterium_sibiricum_255-15:0.256314)0.643000:0.055309,(((((15896311_Clostridium_acetobutylicum_ATCC_824:0.029259,15896294_Clostridium_acetobutylicum_ATCC_824:0.000000)0.953000:0.102310,15896291_Clostridium_acetobutylicum_ATCC_824:0.098070)0.884000:0.089641,118444157_Clostridium_novyi_NT:0.103713)0.738000:0.025925,((153940754_Clostridium_botulinum_F_str._Langel:0.000000,170757290_Clostridium_botulinum_B1_str._Okra:0.000000)0.000000:0.000000,((148380645_Clostridium_botulinum_A_str._ATCC_3:0.000000,153931560_Clostridium_botulinum_A_str._ATCC_1:0.000000)0.000000:0.000000,(153937000_Clostridium_botulinum_A_str._Hall:0.000000,170758556_Clostridium_botulinum_A3_str._Loch_:0.000000)0.000000:0.000000)0.000000:0.000000)0.993000:0.233701)0.293000:0.059526,(110803878_Clostridium_perfringens_SM101:0.000000,(110799248_Clostridium_perfringens_ATCC_13124:0.000000,18309474_Clostridium_perfringens_str._13:0.028918)0.370000:0.014390)0.945000:0.112200)0.664000:0.085762)0.716000:0.071013)0.654000:0.017943)0.753000:0.028832)0.357000:0.015924)0.921000:0.067975,(((((77164988_Nitrosococcus_oceani_ATCC_19707:0.114807,(56479322_Azoarcus_sp._EbN1:0.051573,121595326_Acidovorax_sp._JS42:0.496113)0.858000:0.110381)0.911000:0.177009,(85375504_Erythrobacter_litoralis_HTCC2594:0.101158,(148557710_Sphingomonas_wittichii_RW1:0.242056,103487068_Sphingopyxis_alaskensis_RB2256:0.207341)0.349000:0.061084)0.957000:0.206530)0.758000:0.050902,116750742_Syntrophobacter_fumaroxidans_MPOB:0.312402)0.824000:0.057921,((((108804765_Rubrobacter_xylanophilus_DSM_9941:0.132600,108803409_Rubrobacter_xylanophilus_DSM_9941:0.171611)0.669000:0.070238,158333590_Acaryochloris_marina_MBIC11017:0.418545)0.660000:0.046044,(162455600_Sorangium_cellulosum_So_ce_56:0.224120,108761758_Myxococcus_xanthus_DK_1622:0.242806)0.848000:0.092437)0.767000:0.033373,((53804709_Methylococcus_capsulatus_str._Bath:0.329707,((83647368_Hahella_chejuensis_KCTC_2396:0.297348,109897398_Pseudoalteromonas_atlantica_T6c:0.189215)0.392000:0.103340,((114562562_Shewanella_frigidimarina_NCIMB_400:0.153049,(((37676052_Vibrio_vulnificus_YJ016:0.000000,27367925_Vibrio_vulnificus_CMCP6:0.000000)0.974000:0.187732,156976431_Vibrio_harveyi_ATCC_BAA-1116:0.030146)0.934000:0.151708,((15640953_Vibrio_cholerae_O1_biovar_eltor_str:0.000000,147674262_Vibrio_cholerae_O395:0.000000)0.834000:0.107428,109900299_Pseudoalteromonas_atlantica_T6c:0.523212)0.775000:0.112541)0.826000:0.066444)0.809000:0.095064,77459040_Pseudomonas_fluorescens_PfO-1:0.425998)0.217000:0.032259)0.265000:0.030839)0.527000:0.049114,77360720_Pseudoalteromonas_haloplanktis_TAC1:0.098427)0.964000:0.155850)0.815000:0.038983)0.000000:0.000000,(((148263732_Geobacter_uraniireducens_Rf4:0.050020,77919065_Pelobacter_carbinolicus_DSM_2380:0.288115)0.728000:0.015680,78188627_Chlorobium_chlorochromatii_CaD3:0.322595)0.884000:0.073601,(94967866_Acidobacteria_bacterium_Ellin345:0.219899,94970337_Acidobacteria_bacterium_Ellin345:0.218802)0.731000:0.049722)0.902000:0.087035)0.897000:0.071585)0.000000:0.000000,((77919139_Pelobacter_carbinolicus_DSM_2380:0.277620,37523879_Gloeobacter_violaceus_PCC_7421:0.299938)0.540000:0.066022,(156741338_Roseiflexus_castenholzii_DSM_13941:0.294318,163845707_Chloroflexus_aurantiacus_J-10-fl:0.304266)0.726000:0.037355)0.780000:0.023791)0.752000:0.071428,((113475592_Trichodesmium_erythraeum_IMS101:0.264914,166366035_Microcystis_aeruginosa_NIES-843:0.270812)0.562000:0.110990,116623727_Solibacter_usitatus_Ellin6076:0.386450)0.674000:0.027318)0.840000:0.082240,(94969610_Acidobacteria_bacterium_Ellin345:0.623551,(((158338813_Acaryochloris_marina_MBIC11017:0.340743,(75907075_Anabaena_variabilis_ATCC_29413:0.000000,17230551_Nostoc_sp._PCC_7120:0.027729)0.978000:0.293238)0.819000:0.104407,37523354_Gloeobacter_violaceus_PCC_7421:0.275123)0.852000:0.116758,((17230348_Nostoc_sp._PCC_7120:0.013712,75907268_Anabaena_variabilis_ATCC_29413:0.015726)0.914000:0.117594,((158333606_Acaryochloris_marina_MBIC11017:0.297901,75911042_Anabaena_variabilis_ATCC_29413:0.122401)0.687000:0.035225,(75907609_Anabaena_variabilis_ATCC_29413:0.000000,17231924_Nostoc_sp._PCC_7120:0.000000)0.998000:0.220087)0.116000:0.019380)0.871000:0.080458)0.000000:0.000000)0.179000:0.029197)0.865000:0.199186,51247055_Desulfotalea_psychrophila_LSv54:0.239370)0.999000:0.787387,134293456_Burkholderia_vietnamiensis_G4:0.066739,161520953_Burkholderia_multivorans_ATCC_17616:0.249693);
