# Supplementary material for: Genome-wide phylogenetic analysis of the pathogenic potential of Vibrio furnissii
Source: Front Microbiol. 2014 Aug 21;5:435. doi: 10.3389/fmicb.2014.00435 (PMC4139957; doi:10.3389/fmicb.2014.00435)
Supplement: Supplementary file 1 [file DataSheet1.ZIP › all_vfu_trees/VfuA00127.afa-gb-o.phylip_phyml_tree.txt]

(((((((((((((((((((((((((((((((15802541_Escherichia_coli_O157_H7_EDL933:0.000000,(157158537_Escherichia_coli_E24377A:0.000000,((24113445_Shigella_flexneri_2a_str._301:0.000000,30063510_Shigella_flexneri_2a_str._2457T:0.000000)0.830000:0.009996,110806030_Shigella_flexneri_5_str._8401:0.000000)0.866000:0.009969)0.000000:0.000000)0.000000:0.000000,(15832120_Escherichia_coli_O157_H7_str._Sakai:0.000000,117624257_Escherichia_coli_APEC_O1:0.009976)0.000000:0.000000)0.000000:0.000000,(89108881_Escherichia_coli_W3110:0.000000,(74312586_Shigella_sonnei_Ss046:0.000000,82543437_Shigella_boydii_Sb227:0.010041)0.000000:0.000000)0.000000:0.000000)0.000000:0.000000,16130001_Escherichia_coli_str._K-12_substr._:0.000000)0.000000:0.000000,110642271_Escherichia_coli_536:0.000000)0.000000:0.000000,91211348_Escherichia_coli_UTI89:0.010018)0.000000:0.000000,170019612_Escherichia_coli_ATCC_8739:0.000000)0.000000:0.000000,170081691_Escherichia_coli_str._K-12_substr._:0.000000)0.000000:0.000000,170683201_Escherichia_coli_SECEC_SMS-3-5:0.000000)0.000000:0.000000,187730901_Shigella_boydii_CDC_3083-94:0.000000)0.977000:0.094143,(((((161613203_Salmonella_enterica_subsp._enterica:0.000000,62180688_Salmonella_enterica_subsp._enterica:0.000000)0.000000:0.000000,56412982_Salmonella_enterica_subsp._enterica:0.000000)0.000000:0.000000,(16761046_Salmonella_enterica_subsp._enterica:0.000000,29141257_Salmonella_enterica_subsp._enterica:0.000000)0.922000:0.009902)0.000000:0.000000,16765447_Salmonella_typhimurium_LT2:0.000000)0.477000:0.000000,161502731_Salmonella_enterica_subsp._arizonae:0.030504)0.986000:0.115831)0.768000:0.041876,157144993_Citrobacter_koseri_ATCC_BAA-895:0.001407)0.733000:0.033654,156933344_Enterobacter_sakazakii_ATCC_BAA-894:0.126911)0.583000:0.089672,146312318_Enterobacter_sp._638:0.041278)0.988000:0.205670,85058957_Sodalis_glossinidius_str._morsitans:0.329212)0.843000:0.083978,50120357_Erwinia_carotovora_subsp._atrosepti:0.132661)0.603000:0.013018,((157161546_Escherichia_coli_HS:0.228023,152971050_Klebsiella_pneumoniae_subsp._pneumo:0.121035)0.862000:0.094747,157369827_Serratia_proteamaculans_568:0.257277)0.954000:0.164440)0.857000:0.066195,(15602882_Pasteurella_multocida_subsp._multoc:0.552992,((117619379_Aeromonas_hydrophila_subsp._hydroph:0.163277,37527606_Photorhabdus_luminescens_subsp._lau:0.393834)0.819000:0.086598,92113826_Chromohalobacter_salexigens_DSM_304:0.823412)0.776000:0.048562)0.649000:0.039020)0.614000:0.013194,((((((89107831_Escherichia_coli_W3110:0.000000,(90111198_Escherichia_coli_str._K-12_substr._:0.000000,(161367623_Escherichia_coli_O157_H7_EDL933:0.000000,(38703913_Escherichia_coli_O157_H7_str._Sakai:0.000000,(161950139_Shigella_dysenteriae_Sd197:0.000000,(161984908_Shigella_boydii_Sb227:0.000000,(157160502_Escherichia_coli_HS:0.000000,(157155359_Escherichia_coli_E24377A:0.000000,(170020618_Escherichia_coli_ATCC_8739:0.000000,(170080639_Escherichia_coli_str._K-12_substr._:0.000000,187733751_Shigella_boydii_CDC_3083-94:0.000000)0.000000:0.000000)0.000000:0.000000)0.000000:0.000000)0.000000:0.000000)0.000000:0.000000)0.000000:0.000000)0.000000:0.000000)0.000000:0.000000)0.000000:0.000000)0.000000:0.000000,110804996_Shigella_flexneri_5_str._8401:0.000000)0.000000:0.000000,161986556_Shigella_sonnei_Ss046:0.000000)0.815000:0.009485,(161485926_Shigella_flexneri_2a_str._301:0.000000,161486513_Shigella_flexneri_2a_str._2457T:0.000000)0.458000:0.000000)0.895000:0.116450,146312358_Enterobacter_sp._638:0.374694)0.400000:0.136961,(146280094_Rhodobacter_sphaeroides_ATCC_17025:0.157890,77404731_Rhodobacter_sphaeroides_2.4.1:0.219963)1.000000:0.615053)0.707000:0.100934)0.882000:0.048144,54309847_Photobacterium_profundum_SS9:0.219085)0.663000:0.014957,((((27364232_Vibrio_vulnificus_CMCP6:0.009285,37678523_Vibrio_vulnificus_YJ016:0.000000)0.987000:0.119915,XX_VfuA00127_:0.053454)0.774000:0.046093,(28901458_Vibrio_parahaemolyticus_RIMD_221063:0.110052,156977874_Vibrio_harveyi_ATCC_BAA-1116:0.029178)0.998000:0.201509)0.876000:0.060829,59710771_Vibrio_fischeri_ES114:0.117614)0.690000:0.049509)0.327000:0.088579,(71279552_Colwellia_psychrerythraea_34H:0.445860,110833767_Alcanivorax_borkumensis_SK2:0.486544)0.463000:0.122122)0.921000:0.203904,77460066_Pseudomonas_fluorescens_PfO-1:0.404879)0.421000:0.087299,((66046453_Pseudomonas_syringae_pv._syringae_B:0.030702,71736907_Pseudomonas_syringae_pv._phaseolico:0.066651)0.743000:0.089072,28870603_Pseudomonas_syringae_pv._tomato_str:0.120330)1.000000:0.636392)0.941000:0.258519,((153007267_Anaeromyxobacter_sp._Fw109-5:0.205666,86160692_Anaeromyxobacter_dehalogenans_2CP-C:0.264566)0.960000:0.167537,(91779581_Burkholderia_xenovorans_LB400:0.295768,172062725_Burkholderia_ambifaria_MC40-6:0.210012)0.994000:0.413552)0.383000:0.074747)0.284000:0.045173,121606085_Polaromonas_naphthalenivorans_CJ2:0.427339)0.884000:0.090720,(((115360915_Burkholderia_ambifaria_AMMD:0.010434,172065184_Burkholderia_ambifaria_MC40-6:0.009932)0.756000:0.023422,78060512_Burkholderia_sp._383:0.075567)0.991000:0.265362,(((126440002_Burkholderia_pseudomallei_668:0.000000,(53720388_Burkholderia_pseudomallei_K96243:0.000000,76809233_Burkholderia_pseudomallei_1710b:0.000000)0.000000:0.000000)0.547000:0.000000,126454460_Burkholderia_pseudomallei_1106a:0.010696)0.614000:0.014373,83721645_Burkholderia_thailandensis_E264:0.050546)0.843000:0.132741)0.996000:0.373476)0.738000:0.071903,((114319959_Alkalilimnicola_ehrlichei_MLHE-1:0.584813,115359862_Burkholderia_ambifaria_AMMD:0.386777)0.740000:0.051776,17549240_Ralstonia_solanacearum_GMI1000:0.349028)0.789000:0.068909)0.946000:0.299784,((93005440_Psychrobacter_cryohalolentis_K5:0.051636,71065214_Psychrobacter_arcticus_273-4:0.017887)0.897000:0.124631,148652064_Psychrobacter_sp._PRwf-1:0.099219)0.978000:0.434751)1.000000:0.509129,169632081_Acinetobacter_baumannii:0.000000)0.921000:0.065061,50083362_Acinetobacter_sp._ADP1:0.200758,169797741_Acinetobacter_baumannii:0.026336);
