# Supplementary material for: Genome-wide phylogenetic analysis of the pathogenic potential of Vibrio furnissii
Source: Front Microbiol. 2014 Aug 21;5:435. doi: 10.3389/fmicb.2014.00435 (PMC4139957; doi:10.3389/fmicb.2014.00435)
Supplement: Supplementary file 1 [file DataSheet1.ZIP › all_vfu_trees/VfuA00128.afa-gb-o.phylip_phyml_tree.txt]

((((((((((((((((((((((16130002_Escherichia_coli_str._K-12_substr._:0.000000,(74312587_Shigella_sonnei_Ss046:0.000000,(117624258_Escherichia_coli_APEC_O1:0.000000,(170019611_Escherichia_coli_ATCC_8739:0.000000,(170683770_Escherichia_coli_SECEC_SMS-3-5:0.000000,(110642272_Escherichia_coli_536:0.000000,(24113446_Shigella_flexneri_2a_str._301:0.000000,(30063511_Shigella_flexneri_2a_str._2457T:0.000000,(110806031_Shigella_flexneri_5_str._8401:0.000000,26248437_Escherichia_coli_CFT073:0.029212)0.000000:0.000000)0.000000:0.000000)0.931000:0.004274)0.000000:0.000000)0.000000:0.000000)0.000000:0.000000)0.000000:0.000000)0.000000:0.000000)0.000000:0.000000,(89108882_Escherichia_coli_W3110:0.000000,(15832121_Escherichia_coli_O157_H7_str._Sakai:0.000000,(91211349_Escherichia_coli_UTI89:0.000000,(157158902_Escherichia_coli_E24377A:0.000000,(170081692_Escherichia_coli_str._K-12_substr._:0.000000,(187731528_Shigella_boydii_CDC_3083-94:0.000000,(82543438_Shigella_boydii_Sb227:0.008588,26248436_Escherichia_coli_CFT073:0.007739)0.495000:0.000000)0.000000:0.000000)0.000000:0.000000)0.000000:0.000000)0.000000:0.000000)0.000000:0.000000)0.000000:0.000000)0.000000:0.000000,15802542_Escherichia_coli_O157_H7_EDL933:0.000000)0.930000:0.020374,146312319_Enterobacter_sp._638:0.036821)0.882000:0.016964,156933343_Enterobacter_sakazakii_ATCC_BAA-894:0.035819)0.807000:0.011688,(161613202_Salmonella_enterica_subsp._enterica:0.000000,(16765448_Salmonella_typhimurium_LT2:0.000000,(56412981_Salmonella_enterica_subsp._enterica:0.000000,(62180689_Salmonella_enterica_subsp._enterica:0.000000,(161502730_Salmonella_enterica_subsp._arizonae:0.000000,(16761047_Salmonella_enterica_subsp._enterica:0.000000,29141256_Salmonella_enterica_subsp._enterica:0.000000)0.956000:0.008515)0.000000:0.000000)0.000000:0.000000)0.000000:0.000000)0.000000:0.000000)0.771000:0.008742)0.741000:0.013922,157144992_Citrobacter_koseri_ATCC_BAA-895:0.015653)0.999000:0.101653,85058956_Sodalis_glossinidius_str._morsitans:0.166926)0.932000:0.044505,(((37527607_Photorhabdus_luminescens_subsp._lau:0.222044,50120356_Erwinia_carotovora_subsp._atrosepti:0.062651)0.768000:0.038299,(157369826_Serratia_proteamaculans_568:0.078284,((152971051_Klebsiella_pneumoniae_subsp._pneumo:0.011569,157161547_Escherichia_coli_HS:0.032059)0.915000:0.041444,(((((89107832_Escherichia_coli_W3110:0.000000,(16128949_Escherichia_coli_str._K-12_substr._:0.000000,(15800904_Escherichia_coli_O157_H7_EDL933:0.000000,(15830393_Escherichia_coli_O157_H7_str._Sakai:0.000000,(56479788_Shigella_flexneri_2a_str._301:0.000000,(30062520_Shigella_flexneri_2a_str._2457T:0.000000,(74311540_Shigella_sonnei_Ss046:0.000000,(170080640_Escherichia_coli_str._K-12_substr._:0.000000,(82544693_Shigella_boydii_Sb227:0.000000,(82776273_Shigella_dysenteriae_Sd197:0.000000,(170020617_Escherichia_coli_ATCC_8739:0.004242,157160503_Escherichia_coli_HS:0.004244)0.445000:0.000000)0.000000:0.000000)0.000000:0.000000)0.000000:0.000000)0.000000:0.000000)0.000000:0.000000)0.000000:0.000000)0.000000:0.000000)0.000000:0.000000)0.000000:0.000000)0.000000:0.000000,187732435_Shigella_boydii_CDC_3083-94:0.000000)0.000000:0.000000,157156218_Escherichia_coli_E24377A:0.000000)0.000000:0.000000,110804997_Shigella_flexneri_5_str._8401:0.000000)0.990000:0.092934,146312359_Enterobacter_sp._638:0.162217)0.887000:0.050346)0.998000:0.109568)0.858000:0.042637)0.885000:0.025347,157371134_Serratia_proteamaculans_568:0.128706)0.614000:0.027018)0.975000:0.066449,117617674_Aeromonas_hydrophila_subsp._hydroph:0.252916)0.925000:0.057029,(((28901457_Vibrio_parahaemolyticus_RIMD_221063:0.047767,156977873_Vibrio_harveyi_ATCC_BAA-1116:0.028537)0.974000:0.053420,(54309848_Photobacterium_profundum_SS9:0.139686,(((27364235_Vibrio_vulnificus_CMCP6:0.023039,37678521_Vibrio_vulnificus_YJ016:0.019746)0.778000:0.017641,XX_VfuA00128_:0.100457)0.612000:0.030131,59710769_Vibrio_fischeri_ES114:0.061329)0.644000:0.032408)0.650000:0.039707)0.987000:0.105397,((52425542_Mannheimia_succiniciproducens_MBEL5:0.008447,152977783_Actinobacillus_succinogenes_130Z:0.000000)0.999000:0.160646,15602881_Pasteurella_multocida_subsp._multoc:0.150319)0.998000:0.220725)0.905000:0.058919)0.854000:0.052558,92113835_Chromohalobacter_salexigens_DSM_304:0.531107)0.783000:0.065729,(71280804_Colwellia_psychrerythraea_34H:0.561147,110833766_Alcanivorax_borkumensis_SK2:0.370369)0.878000:0.091931)0.855000:0.053592,((146282842_Pseudomonas_stutzeri_A1501:0.187571,((66046461_Pseudomonas_syringae_pv._syringae_B:0.008866,71737731_Pseudomonas_syringae_pv._phaseolico:0.008984)0.000000:0.000000,28870611_Pseudomonas_syringae_pv._tomato_str:0.036485)1.000000:0.673099)0.470000:0.124197,77460055_Pseudomonas_fluorescens_PfO-1:0.265739)1.000000:0.604887)0.076000:0.028706,(77404732_Rhodobacter_sphaeroides_2.4.1:0.082421,146280093_Rhodobacter_sphaeroides_ATCC_17025:0.085451)1.000000:0.737309)0.960000:0.107610,((114332084_Nitrosomonas_eutropha_C91:0.022473,30250209_Nitrosomonas_europaea_ATCC_19718:0.050211)1.000000:0.431660,(((((((107026883_Burkholderia_cenocepacia_AU_1054:0.000000,(116691920_Burkholderia_cenocepacia_HI2424:0.000000,170736083_Burkholderia_cenocepacia_MC0-3:0.000000)0.000000:0.000000)0.865000:0.011970,(((172062758_Burkholderia_ambifaria_MC40-6:0.000000,115360292_Burkholderia_ambifaria_AMMD:0.004345)0.986000:0.030833,78063120_Burkholderia_sp._383:0.006599)0.737000:0.014414,134292913_Burkholderia_vietnamiensis_G4:0.001342)0.803000:0.013012)0.958000:0.035394,161521452_Burkholderia_multivorans_ATCC_17616:0.011570)0.981000:0.070060,((53722850_Burkholderia_pseudomallei_K96243:0.000000,(126445515_Burkholderia_pseudomallei_668:0.000000,(126456441_Burkholderia_pseudomallei_1106a:0.000000,76818460_Burkholderia_pseudomallei_1710b:0.000000)0.000000:0.000000)0.000000:0.000000)0.767000:0.004445,83718244_Burkholderia_thailandensis_E264:0.004466)0.991000:0.092808)0.857000:0.069199,91783572_Burkholderia_xenovorans_LB400:0.160269)0.987000:0.199931,(53724933_Burkholderia_mallei_ATCC_23344:0.000000,(121600207_Burkholderia_mallei_SAVP1:0.000000,(124384255_Burkholderia_mallei_NCTC_10229:0.000000,(126449808_Burkholderia_mallei_NCTC_10247:0.000000,(53718262_Burkholderia_pseudomallei_K96243:0.000000,(76809535_Burkholderia_pseudomallei_1710b:0.000000,(126440654_Burkholderia_pseudomallei_668:0.000000,(126455396_Burkholderia_pseudomallei_1106a:0.000000,83719778_Burkholderia_thailandensis_E264:0.021529)0.000000:0.000000)0.000000:0.000000)0.000000:0.000000)0.000000:0.000000)0.000000:0.000000)0.000000:0.000000)0.000000:0.000000)1.000000:0.427457)0.993000:0.278045,(153007266_Anaeromyxobacter_sp._Fw109-5:0.114820,86160691_Anaeromyxobacter_dehalogenans_2CP-C:0.197832)1.000000:0.401437)0.576000:0.056617)0.881000:0.063397)0.536000:0.047733,114319960_Alkalilimnicola_ehrlichei_MLHE-1:0.522654)0.968000:0.188288,(((((((107026519_Burkholderia_cenocepacia_AU_1054:0.000000,(116692292_Burkholderia_cenocepacia_HI2424:0.000000,170735704_Burkholderia_cenocepacia_MC0-3:0.000000)0.000000:0.000000)0.998000:0.088475,78062667_Burkholderia_sp._383:0.060907)0.331000:0.021917,(115358371_Burkholderia_ambifaria_AMMD:0.004433,172063126_Burkholderia_ambifaria_MC40-6:0.000000)0.356000:0.026688)1.000000:0.187811,(113867838_Ralstonia_eutropha_H16:0.159421,((172060173_Burkholderia_ambifaria_MC40-6:0.004367,115361224_Burkholderia_ambifaria_AMMD:0.000000)0.999000:0.143764,170735239_Burkholderia_cenocepacia_MC0-3:0.186626)0.996000:0.138248)0.384000:0.030198)0.990000:0.169239,(121606023_Polaromonas_naphthalenivorans_CJ2:0.090024,121606086_Polaromonas_naphthalenivorans_CJ2:0.121093)1.000000:0.277096)0.965000:0.124807,((((188591872_Cupriavidus_taiwanensis:0.051348,94314770_Ralstonia_metallidurans_CH34:0.061656)0.822000:0.035265,116693984_Ralstonia_eutropha_H16:0.065378)0.761000:0.012367,73539192_Ralstonia_eutropha_JMP134:0.068637)1.000000:0.182212,17549241_Ralstonia_solanacearum_GMI1000:0.189236)0.960000:0.161869)0.915000:0.112559,(((((134291037_Burkholderia_vietnamiensis_G4:0.384805,(170736620_Burkholderia_cenocepacia_MC0-3:0.213149,78063711_Burkholderia_sp._383:0.138358)0.971000:0.106619)0.895000:0.044133,(((((91781098_Burkholderia_xenovorans_LB400:0.092075,91779580_Burkholderia_xenovorans_LB400:0.095789)0.968000:0.072581,134291909_Burkholderia_vietnamiensis_G4:0.121270)0.386000:0.030288,(172062724_Burkholderia_ambifaria_MC40-6:0.091474,115359863_Burkholderia_ambifaria_AMMD:0.130427)1.000000:0.125019)0.769000:0.019074,91778380_Burkholderia_xenovorans_LB400:0.224478)0.841000:0.049980,91777871_Burkholderia_xenovorans_LB400:0.364782)0.647000:0.026350)0.857000:0.055573,((((76810610_Burkholderia_pseudomallei_1710b:0.000000,(53720389_Burkholderia_pseudomallei_K96243:0.000000,126441359_Burkholderia_pseudomallei_668:0.000000)0.000000:0.000000)0.471000:0.000000,126451879_Burkholderia_pseudomallei_1106a:0.008765)0.890000:0.019504,83719749_Burkholderia_thailandensis_E264:0.031647)0.996000:0.133158,((172065183_Burkholderia_ambifaria_MC40-6:0.008543,115360914_Burkholderia_ambifaria_AMMD:0.000000)0.941000:0.025690,78060513_Burkholderia_sp._383:0.013880)0.599000:0.047045)0.999000:0.159467)0.973000:0.112195,91781979_Burkholderia_xenovorans_LB400:0.302759)0.709000:0.039609,(134293455_Burkholderia_vietnamiensis_G4:0.086795,161520954_Burkholderia_multivorans_ATCC_17616:0.081761)1.000000:0.320183)0.997000:0.220345)0.766000:0.070838)1.000000:0.513765,((93005439_Psychrobacter_cryohalolentis_K5:0.073719,71065213_Psychrobacter_arcticus_273-4:0.169425)0.984000:0.193282,148652065_Psychrobacter_sp._PRwf-1:0.255988)0.995000:0.333760)1.000000:0.421359,50083363_Acinetobacter_sp._ADP1:0.196905)0.845000:0.045179,126640164_Acinetobacter_baumannii_ATCC_17978:0.004781)0.126000:0.012986,169797740_Acinetobacter_baumannii:0.060082,169632082_Acinetobacter_baumannii:0.021900);
