# Supplementary material for: Genome-wide phylogenetic analysis of the pathogenic potential of Vibrio furnissii
Source: Front Microbiol. 2014 Aug 21;5:435. doi: 10.3389/fmicb.2014.00435 (PMC4139957; doi:10.3389/fmicb.2014.00435)
Supplement: Supplementary file 1 [file DataSheet1.ZIP › all_vfu_trees/VfuA00130.afa-gb-o.phylip_phyml_tree.txt]

(((((((((((((113969684_Shewanella_sp._MR-4:0.006369,114046913_Shewanella_sp._MR-7:0.000000)0.947000:0.041686,117919843_Shewanella_sp._ANA-3:0.042225)0.931000:0.055170,24374670_Shewanella_oneidensis_MR-1:0.056534)0.974000:0.090519,(160876116_Shewanella_baltica_OS195:0.026734,126175065_Shewanella_baltica_OS155:0.019279)0.997000:0.117228)0.496000:0.020428,(146293617_Shewanella_putrefaciens_CN-32:0.000000,120598305_Shewanella_sp._W3-18-1:0.000000)0.983000:0.079304)0.783000:0.046537,153001394_Shewanella_baltica_OS185:0.223851)0.974000:0.295970,54309850_Photobacterium_profundum_SS9:0.400150)0.922000:0.213556,50120385_Erwinia_carotovora_subsp._atrosepti:0.647529)0.953000:0.230181,(28896991_Vibrio_parahaemolyticus_RIMD_221063:0.039912,156973007_Vibrio_harveyi_ATCC_BAA-1116:0.042388)1.000000:0.423682)0.628000:0.109538,172087643_Vibrio_fischeri_ES114:0.455488)0.697000:0.039312,152994825_Marinomonas_sp._MWYL1:0.928777)0.887000:0.147388,XX_VfuA00130_:0.393549)1.000000:0.366494,27364242_Vibrio_vulnificus_CMCP6:0.013028,37678514_Vibrio_vulnificus_YJ016:0.000000);
