# Supplementary material for: Genome-wide phylogenetic analysis of the pathogenic potential of Vibrio furnissii
Source: Front Microbiol. 2014 Aug 21;5:435. doi: 10.3389/fmicb.2014.00435 (PMC4139957; doi:10.3389/fmicb.2014.00435)
Supplement: Supplementary file 1 [file DataSheet1.ZIP › all_vfu_trees/VfuA00132.afa-gb-o.phylip_phyml_tree.txt]

(((((((((((((((((((91213550_Escherichia_coli_UTI89:0.000000,((117626298_Escherichia_coli_APEC_O1:0.000000,157163497_Escherichia_coli_HS:0.002441)0.000000:0.000000,((170021973_Escherichia_coli_ATCC_8739:0.000000,(24115380_Shigella_flexneri_2a_str._301:0.000000,157156115_Escherichia_coli_E24377A:0.002451)0.000000:0.000000)0.000000:0.000000,(89110750_Escherichia_coli_W3110:0.000000,(30064620_Shigella_flexneri_2a_str._2457T:0.000000,(82546372_Shigella_boydii_Sb227:0.002443,187731167_Shigella_boydii_CDC_3083-94:0.000000)0.854000:0.002444)0.000000:0.000000)0.000000:0.000000)0.000000:0.000000)0.000000:0.000000)0.000000:0.000000,((170682730_Escherichia_coli_SECEC_SMS-3-5:0.004883,(26250809_Escherichia_coli_CFT073:0.002442,110644368_Escherichia_coli_536:0.000000)0.000000:0.000000)0.844000:0.002441,16131855_Escherichia_coli_str._K-12_substr._:0.000000)0.000000:0.000000)0.000000:0.000000,170083486_Escherichia_coli_str._K-12_substr._:0.000000)0.000000:0.000000,110807954_Shigella_flexneri_5_str._8401:0.000000)0.001000:0.000000,74314522_Shigella_sonnei_Ss046:0.004896)0.627000:0.001751,(15834266_Escherichia_coli_O157_H7_str._Sakai:0.000000,15804622_Escherichia_coli_O157_H7_EDL933:0.000000)0.785000:0.003149)0.867000:0.008389,((((56416025_Salmonella_enterica_subsp._enterica:0.000000,((16762906_Salmonella_enterica_subsp._enterica:0.000000,29144393_Salmonella_enterica_subsp._enterica:0.000000)0.843000:0.002434,161505316_Salmonella_enterica_subsp._arizonae:0.014689)0.001000:0.000000)0.001000:0.000000,(161617350_Salmonella_enterica_subsp._enterica:0.002426,(16767475_Salmonella_typhimurium_LT2:0.000000,62182674_Salmonella_enterica_subsp._enterica:0.002424)0.000000:0.000000)0.487000:0.002429)0.992000:0.019430,157148081_Citrobacter_koseri_ATCC_BAA-895:0.010131)0.921000:0.010742,146309901_Enterobacter_sp._638:0.034391)0.847000:0.016657)0.893000:0.032839,156932301_Enterobacter_sakazakii_ATCC_BAA-894:0.079968)0.997000:0.125881,((82776274_Shigella_dysenteriae_Sd197:0.009741,((15830394_Escherichia_coli_O157_H7_str._Sakai:0.000000,(15800905_Escherichia_coli_O157_H7_EDL933:0.000000,(24112397_Shigella_flexneri_2a_str._301:0.000000,(30062521_Shigella_flexneri_2a_str._2457T:0.000000,110804998_Shigella_flexneri_5_str._8401:0.000000)0.000000:0.000000)0.966000:0.007325)0.000000:0.000000)0.000000:0.000000,(89107833_Escherichia_coli_W3110:0.000000,(16128950_Escherichia_coli_str._K-12_substr._:0.000000,170080641_Escherichia_coli_str._K-12_substr._:0.000000)0.000000:0.000000)0.910000:0.002432)0.000000:0.000000)0.852000:0.002428,((74311541_Shigella_sonnei_Ss046:0.000000,(187732989_Shigella_boydii_CDC_3083-94:0.000000,170020616_Escherichia_coli_ATCC_8739:0.004871)0.000000:0.000000)0.000000:0.000000,(82544692_Shigella_boydii_Sb227:0.000000,157157653_Escherichia_coli_E24377A:0.000000)0.000000:0.000000)0.000000:0.000000)1.000000:0.196470)0.999000:0.149785,(50120387_Erwinia_carotovora_subsp._atrosepti:0.223152,117618471_Aeromonas_hydrophila_subsp._hydroph:0.240877)0.994000:0.133783)0.101000:0.033469,((((37678512_Vibrio_vulnificus_YJ016:0.038739,27364244_Vibrio_vulnificus_CMCP6:0.016224)1.000000:0.112614,XX_VfuA00132_:0.072902)1.000000:0.157221,(172087642_Vibrio_fischeri_ES114:0.156665,((28896989_Vibrio_parahaemolyticus_RIMD_221063:0.033659,156973005_Vibrio_harveyi_ATCC_BAA-1116:0.013213)1.000000:0.198714,152994823_Marinomonas_sp._MWYL1:0.337261)0.967000:0.089910)0.170000:0.038688)0.995000:0.095706,((((((113969682_Shewanella_sp._MR-4:0.000000,114046911_Shewanella_sp._MR-7:0.007174)0.532000:0.006731,117919841_Shewanella_sp._ANA-3:0.010096)0.999000:0.039741,24374672_Shewanella_oneidensis_MR-1:0.027425)0.594000:0.016829,((160876118_Shewanella_baltica_OS195:0.013766,126175067_Shewanella_baltica_OS155:0.009325)0.972000:0.025420,(120598303_Shewanella_sp._W3-18-1:0.004846,146293619_Shewanella_putrefaciens_CN-32:0.004815)1.000000:0.060296)0.288000:0.014431)0.680000:0.039205,153001396_Shewanella_baltica_OS185:0.097829)0.999000:0.115845,54309852_Photobacterium_profundum_SS9:0.179496)0.979000:0.078659)1.000000:0.205080)0.769000:0.078763,109899509_Pseudoalteromonas_atlantica_T6c:0.512950)0.630000:0.054596,56459677_Idiomarina_loihiensis_L2TR:0.381314)0.743000:0.147355,((((((76819107_Burkholderia_pseudomallei_1710b:0.000000,53721453_Burkholderia_pseudomallei_K96243:0.000000)0.000000:0.000000,126443604_Burkholderia_pseudomallei_668:0.000000)0.000000:0.000000,126457912_Burkholderia_pseudomallei_1106a:0.002462)0.836000:0.024832,83716206_Burkholderia_thailandensis_E264:0.031440)0.999000:0.249706,171059945_Leptothrix_cholodnii_SP-6:0.543965)1.000000:0.290988,77460052_Pseudomonas_fluorescens_PfO-1:0.378608)0.958000:0.173825)0.903000:0.264654,85860435_Syntrophus_aciditrophicus_SB:1.311971)0.998000:0.532305,119386839_Paracoccus_denitrificans_PD1222:0.520119)0.723000:0.194233,159046396_Dinoroseobacter_shibae_DFL_12:0.377496)0.997000:0.224296,146278659_Rhodobacter_sphaeroides_ATCC_17025:0.086184)0.986000:0.078003,77464768_Rhodobacter_sphaeroides_2.4.1:0.000000,126463609_Rhodobacter_sphaeroides_ATCC_17029:0.004763);
