# Supplementary material for: Genome-wide phylogenetic analysis of the pathogenic potential of Vibrio furnissii
Source: Front Microbiol. 2014 Aug 21;5:435. doi: 10.3389/fmicb.2014.00435 (PMC4139957; doi:10.3389/fmicb.2014.00435)
Supplement: Supplementary file 1 [file DataSheet1.ZIP › all_vfu_trees/VfuA00133.afa-gb-o.phylip_phyml_tree.txt]

((((((((((((((((((((((((((((16131490_Escherichia_coli_str._K-12_substr._:0.000000,(82779111_Shigella_dysenteriae_Sd197:0.000000,(74314145_Shigella_sonnei_Ss046:0.000000,(110807702_Shigella_flexneri_5_str._8401:0.000000,(187732741_Shigella_boydii_CDC_3083-94:0.000000,(152972469_Klebsiella_pneumoniae_subsp._pneumo:0.000000,((16766995_Salmonella_typhimurium_LT2:0.000000,(16762600_Salmonella_enterica_subsp._enterica:0.000000,(29144089_Salmonella_enterica_subsp._enterica:0.000000,(56415600_Salmonella_enterica_subsp._enterica:0.000000,(161616788_Salmonella_enterica_subsp._enterica:0.000000,161505755_Salmonella_enterica_subsp._arizonae:0.000000)0.000000:0.000000)0.000000:0.000000)0.000000:0.000000)0.000000:0.000000)0.450000:0.000000,62182203_Salmonella_enterica_subsp._enterica:0.008869)0.450000:0.008719)0.927000:0.008850)0.000000:0.000000)0.000000:0.000000)0.000000:0.000000)0.000000:0.000000)0.000000:0.000000,(89110392_Escherichia_coli_W3110:0.000000,(170083127_Escherichia_coli_str._K-12_substr._:0.000000,(30065104_Shigella_flexneri_2a_str._2457T:0.000000,(110643862_Escherichia_coli_536:0.000000,170683119_Escherichia_coli_SECEC_SMS-3-5:0.008717)0.000000:0.000000)0.000000:0.000000)0.000000:0.000000)0.000000:0.000000)0.000000:0.000000,15804163_Escherichia_coli_O157_H7_EDL933:0.000000)0.000000:0.000000,(15833751_Escherichia_coli_O157_H7_str._Sakai:0.000000,(24114889_Shigella_flexneri_2a_str._301:0.000000,(82545985_Shigella_boydii_Sb227:0.000000,(117625896_Escherichia_coli_APEC_O1:0.000000,(157149238_Citrobacter_koseri_ATCC_BAA-895:0.008766,146309784_Enterobacter_sp._638:0.017988)0.770000:0.008828)0.000000:0.000000)0.000000:0.000000)0.000000:0.000000)0.000000:0.000000)0.000000:0.000000,157156802_Escherichia_coli_E24377A:0.000000)0.000000:0.000000,26250267_Escherichia_coli_CFT073:0.000000)0.000000:0.000000,91213137_Escherichia_coli_UTI89:0.000000)0.000000:0.000000,(157163102_Escherichia_coli_HS:0.000000,170018149_Escherichia_coli_ATCC_8739:0.000000)0.827000:0.008791)0.747000:0.008827,156936210_Enterobacter_sakazakii_ATCC_BAA-894:0.000000)0.959000:0.039578,(((((16120411_Yersinia_pestis_CO92:0.000000,161484921_Yersinia_pestis_KIM:0.000000)0.000000:0.000000,(161511478_Yersinia_pestis_biovar_Microtus_str:0.000000,(((145601087_Yersinia_pestis_Pestoides_F:0.000000,(153950729_Yersinia_pseudotuberculosis_IP_3175:0.000000,(162418166_Yersinia_pestis_Angola:0.000000,170026353_Yersinia_pseudotuberculosis_YPIII:0.000000)0.000000:0.000000)0.000000:0.000000)0.000000:0.000000,(108813952_Yersinia_pestis_Nepal516:0.000000,108809475_Yersinia_pestis_Antiqua:0.000000)0.000000:0.000000)0.000000:0.000000,51594413_Yersinia_pseudotuberculosis_IP_3295:0.000000)0.000000:0.000000)0.000000:0.000000)0.885000:0.018653,123440472_Yersinia_enterocolitica_subsp._ente:0.009163)0.647000:0.013465,50119126_Erwinia_carotovora_subsp._atrosepti:0.014198)0.805000:0.033338,85060171_Sodalis_glossinidius_str._morsitans:0.033652)0.808000:0.018559)0.389000:0.007277,(157373057_Serratia_proteamaculans_568:0.046027,37528656_Photorhabdus_luminescens_subsp._lau:0.067224)0.025000:0.000000)0.934000:0.044126,((((113461749_Haemophilus_somnus_129PT:0.000000,170718537_Haemophilus_somnus_2336:0.000000)0.875000:0.038264,((126209174_Actinobacillus_pleuropneumoniae_L20:0.000000,165977145_Actinobacillus_pleuropneumoniae_ser:0.000000)0.777000:0.019129,33152877_Haemophilus_ducreyi_35000HP:0.044602)0.877000:0.065059)0.822000:0.031695,(((((68249665_Haemophilus_influenzae_86-028NP:0.000000,148828275_Haemophilus_influenzae_PittGG:0.000000)0.000000:0.000000,(16273039_Haemophilus_influenzae_Rd_KW20:0.000000,148826271_Haemophilus_influenzae_PittEE:0.000000)0.000000:0.000000)0.767000:0.010531,15603207_Pasteurella_multocida_subsp._multoc:0.035848)0.892000:0.029083,52424201_Mannheimia_succiniciproducens_MBEL5:0.023195)0.605000:0.018989,152978085_Actinobacillus_succinogenes_130Z:0.012987)0.739000:0.015912)0.959000:0.072548,(((54307441_Photobacterium_profundum_SS9:0.091455,(37678511_Vibrio_vulnificus_YJ016:0.000000,27364245_Vibrio_vulnificus_CMCP6:0.000000)0.765000:0.007035)0.749000:0.013515,(((15640270_Vibrio_cholerae_O1_biovar_eltor_str:0.000000,147674538_Vibrio_cholerae_O395:0.000000)0.938000:0.026641,XX_VfuA00133_:0.008905)0.758000:0.008139,59710759_Vibrio_fischeri_ES114:0.062688)0.765000:0.009122)0.014000:0.000000,(28896988_Vibrio_parahaemolyticus_RIMD_221063:0.000000,156973004_Vibrio_harveyi_ATCC_BAA-1116:0.000000)0.859000:0.018033)0.948000:0.037393)0.812000:0.012756)0.614000:0.003832,(119944120_Psychromonas_ingrahamii_37:0.086800,(145297199_Aeromonas_salmonicida_subsp._salmon:0.026707,117617563_Aeromonas_hydrophila_subsp._hydroph:0.000000)1.000000:0.142953)0.865000:0.034349)0.898000:0.043692,(((78485858_Thiomicrospira_crunogena_XCL-2:0.112996,152997480_Marinomonas_sp._MWYL1:0.264128)0.751000:0.036499,(120553721_Marinobacter_aquaeolei_VT8:0.104773,(92112144_Chromohalobacter_salexigens_DSM_304:0.100065,13472311_Mesorhizobium_loti_MAFF303099:0.288168)0.453000:0.081443)0.441000:0.061441)0.814000:0.049218,(33520043_Candidatus_Blochmannia_floridanus:0.323940,71892371_Candidatus_Blochmannia_pennsylvanic:0.084286)1.000000:0.335033)0.712000:0.009435)0.969000:0.104032,77917642_Pelobacter_carbinolicus_DSM_2380:0.175609)0.593000:0.018698,((((114565079_Shewanella_frigidimarina_NCIMB_400:0.060633,127514622_Shewanella_loihica_PV-4:0.053234)0.982000:0.158680,(119899853_Azoarcus_sp._BH72:0.059026,56477705_Azoarcus_sp._EbN1:0.130266)0.986000:0.165340)0.839000:0.055566,114321956_Alkalilimnicola_ehrlichei_MLHE-1:0.184223)0.941000:0.121718,77166072_Nitrosococcus_oceani_ATCC_19707:0.258241)0.538000:0.002181)0.812000:0.071446,(((((116051352_Pseudomonas_aeruginosa_UCBPP-PA14:0.000000,15598533_Pseudomonas_aeruginosa_PAO1:0.000000)0.713000:0.014033,152988535_Pseudomonas_aeruginosa_PA7:0.033735)0.998000:0.291403,167033613_Pseudomonas_putida_GB-1:0.219638)0.920000:0.109612,(((((15676725_Neisseria_meningitidis_MC58:0.000000,161869769_Neisseria_meningitidis_053442:0.000000)0.474000:0.000000,15793993_Neisseria_meningitidis_Z2491:0.008977)0.000000:0.000000,(121634613_Neisseria_meningitidis_FAM18:0.017943,59800847_Neisseria_gonorrhoeae_FA_1090:0.009148)0.799000:0.008801)0.981000:0.113431,34498493_Chromobacterium_violaceum_ATCC_1247:0.060889)0.978000:0.171867,(((((71906921_Dechloromonas_aromatica_RCB:0.022998,73542248_Ralstonia_eutropha_JMP134:0.410764)0.799000:0.044205,(171463924_Polynucleobacter_necessarius_STIR1:0.017463,145588692_Polynucleobacter_sp._QLW-P1DMWA-1:0.000000)1.000000:0.213620)0.819000:0.042845,(((113866830_Ralstonia_eutropha_H16:0.037838,94309673_Ralstonia_metallidurans_CH34:0.062242)0.870000:0.037479,17545634_Ralstonia_solanacearum_GMI1000:0.044040)0.884000:0.045377,((((134295085_Burkholderia_vietnamiensis_G4:0.000000,161525421_Burkholderia_multivorans_ATCC_17616:0.000000)0.532000:0.000000,((172059988_Burkholderia_ambifaria_MC40-6:0.007985,115350983_Burkholderia_ambifaria_AMMD:0.005478)0.911000:0.004407,((53720119_Burkholderia_pseudomallei_K96243:0.008950,((53724780_Burkholderia_mallei_ATCC_23344:0.000000,((126438550_Burkholderia_pseudomallei_668:0.000000,(124383329_Burkholderia_mallei_NCTC_10229:0.000000,76812091_Burkholderia_pseudomallei_1710b:0.000000)0.000000:0.000000)0.000000:0.000000,121599101_Burkholderia_mallei_SAVP1:0.000000)0.000000:0.000000)0.000000:0.000000,(126453539_Burkholderia_pseudomallei_1106a:0.000000,126450945_Burkholderia_mallei_NCTC_10247:0.000000)0.000000:0.000000)0.476000:0.000000)0.774000:0.008944,83720621_Burkholderia_thailandensis_E264:0.000000)0.764000:0.008887)0.000000:0.000000)0.511000:0.000721,((78065638_Burkholderia_sp._383:0.000000,107022131_Burkholderia_cenocepacia_AU_1054:0.000000)0.000000:0.000000,(116689076_Burkholderia_cenocepacia_HI2424:0.000000,170732364_Burkholderia_cenocepacia_MC0-3:0.000000)0.000000:0.000000)0.785000:0.017379)0.854000:0.027594,91784805_Burkholderia_xenovorans_LB400:0.053119)0.926000:0.043153)0.574000:0.011899)0.899000:0.048785,((121605695_Polaromonas_naphthalenivorans_CJ2:0.059830,89900353_Rhodoferax_ferrireducens_T118:0.095684)0.025000:0.011775,91787666_Polaromonas_sp._JS666:0.025000)1.000000:0.163851)0.711000:0.027487,74316981_Thiobacillus_denitrificans_ATCC_252:0.192177)0.322000:0.029631)0.574000:0.037298)0.670000:0.036346,(((33592112_Bordetella_pertussis_Tohama_I:0.000000,(33602435_Bordetella_bronchiseptica_RB50:0.000000,33597655_Bordetella_parapertussis_12822:0.000000)0.849000:0.008933)0.819000:0.022773,163856205_Bordetella_petrii_DSM_12804:0.035942)0.745000:0.012426,187477857_Bordetella_avium_197N:0.083242)0.999000:0.166921)0.931000:0.127622)0.792000:0.099648,(110637791_Cytophaga_hutchinsonii_ATCC_33406:0.694356,((91775124_Methylobacillus_flagellatus_KT:0.323320,19705024_Fusobacterium_nucleatum_subsp._nucl:0.234306)0.808000:0.088611,((((((154247696_Xanthobacter_autotrophicus_Py2:0.120505,158423877_Azorhizobium_caulinodans_ORS_571:0.082585)0.999000:0.360253,(16125679_Caulobacter_crescentus_CB15:0.075540,167646880_Caulobacter_sp._K31:0.084473)0.952000:0.186502)0.042000:0.066882,(83309695_Magnetospirillum_magneticum_AMB-1:0.255438,83594608_Rhodospirillum_rubrum_ATCC_11170:0.188321)0.845000:0.068590)0.875000:0.094023,(114328197_Granulibacter_bethesdensis_CGDNIH1:0.304105,((((148256944_Bradyrhizobium_sp._BTAi1:0.034335,146342062_Bradyrhizobium_sp._ORS278:0.029541)0.995000:0.124726,(92116854_Nitrobacter_hamburgensis_X14:0.028476,75675263_Nitrobacter_winogradskyi_Nb-255:0.042378)0.916000:0.057901)0.789000:0.028722,(27381039_Bradyrhizobium_japonicum_USDA_110:0.064372,(90422942_Rhodopseudomonas_palustris_BisB18:0.057217,(86748727_Rhodopseudomonas_palustris_HaA2:0.008419,(91976093_Rhodopseudomonas_palustris_BisB5:0.000000,(39937046_Rhodopseudomonas_palustris_CGA009:0.082374,115523471_Rhodopseudomonas_palustris_BisA53:0.058319)0.932000:0.052011)0.307000:0.009591)0.959000:0.065097)0.891000:0.040508)0.785000:0.024405)0.993000:0.208610,((162146750_Gluconacetobacter_diazotrophicus_PA:0.183003,58039593_Gluconobacter_oxydans_621H:0.133115)0.820000:0.067673,148259443_Acidiphilium_cryptum_JF-5:0.170787)0.989000:0.228176)0.610000:0.053581)0.922000:0.141667)0.979000:0.206369,(21674081_Chlorobium_tepidum_TLS:0.186040,(((145219560_Prosthecochloris_vibrioformis_DSM_2:0.118024,78187070_Pelodictyon_luteolum_DSM_273:0.118136)0.874000:0.082925,78189051_Chlorobium_chlorochromatii_CaD3:0.147439)0.945000:0.112829,119357223_Chlorobium_phaeobacteroides_DSM_266:0.196470)0.305000:0.037624)0.934000:0.140740)0.663000:0.039222,(((94987063_Lawsonia_intracellularis_PHE_MN1-00:0.285569,78358505_Desulfovibrio_desulfuricans_G20:0.152175)0.751000:0.027728,(46578897_Desulfovibrio_vulgaris_subsp._vulga:0.008811,120603503_Desulfovibrio_vulgaris_subsp._vulga:0.000000)0.985000:0.144881)0.980000:0.173563,((116750174_Syntrophobacter_fumaroxidans_MPOB:0.277267,((118581979_Pelobacter_propionicus_DSM_2379:0.330757,(((116328199_Leptospira_borgpetersenii_serovar_H:0.000000,116330923_Leptospira_borgpetersenii_serovar_H:0.000000)0.843000:0.037708,(24215026_Leptospira_interrogans_serovar_Lai_:0.000000,45657488_Leptospira_interrogans_serovar_Cope:0.000000)0.778000:0.027430)0.981000:0.233052,183221364_Leptospira_biflexa_serovar_Patoc_st:0.182144)0.846000:0.126342)0.872000:0.117683,46447222_Candidatus_Protochlamydia_amoebophi:0.458755)0.884000:0.110144)0.887000:0.083407,42524888_Bdellovibrio_bacteriovorus_HD100:0.508687)0.728000:0.020665)0.877000:0.061907)0.916000:0.111361)0.538000:0.001994)0.997000:0.360649)0.319000:0.036386,117924851_Magnetococcus_sp._MC-1:0.310768)0.462000:0.159611,94970838_Acidobacteria_bacterium_Ellin345:0.419861)0.999000:0.562600,150400830_Methanococcus_aeolicus_Nankai-3:0.386060)0.656000:0.088788,15605858_Aquifex_aeolicus_VF5:0.245821)0.911000:0.252632,(((78776778_Sulfurimonas_denitrificans_DSM_1251:0.190264,157738022_Arcobacter_butzleri_RM4018:0.172132)0.862000:0.062173,((((121612783_Campylobacter_jejuni_subsp._jejuni_:0.000000,57238026_Campylobacter_jejuni_RM1221:0.000000)0.549000:0.000000,(153951617_Campylobacter_jejuni_subsp._doylei_:0.000000,157415417_Campylobacter_jejuni_subsp._jejuni_:0.000000)0.841000:0.008668)0.000000:0.007330,15792475_Campylobacter_jejuni_subsp._jejuni_:0.001288)1.000000:0.438762,((157164747_Campylobacter_concisus_13826:0.060974,154175499_Campylobacter_curvus_525.92:0.098742)0.955000:0.111380,118474525_Campylobacter_fetus_subsp._fetus_82:0.204553)0.734000:0.029364)0.817000:0.064771)0.843000:0.068925,152991191_Nitratiruptor_sp._SB155-2:0.244227)0.845000:0.130380)0.954000:0.124158,34557092_Wolinella_succinogenes_DSM_1740:0.176241)0.860000:0.132827,32267032_Helicobacter_hepaticus_ATCC_51449:0.131029)0.999000:0.270157,109947747_Helicobacter_acinonychis_str._Sheeb:0.021345)0.580000:0.042035,15611860_Helicobacter_pylori_J99:0.024857)0.754000:0.008629,15645478_Helicobacter_pylori_26695:0.008364,108563267_Helicobacter_pylori_HPAG1:0.008369);
