# Supplementary material for: Genome-wide phylogenetic analysis of the pathogenic potential of Vibrio furnissii
Source: Front Microbiol. 2014 Aug 21;5:435. doi: 10.3389/fmicb.2014.00435 (PMC4139957; doi:10.3389/fmicb.2014.00435)
Supplement: Supplementary file 1 [file DataSheet1.ZIP › all_vfu_trees/VfuA00134.afa-gb-o.phylip_phyml_tree.txt]

(((((((((((((((((((((((((((((((((((((((((53724782_Burkholderia_mallei_ATCC_23344:0.000000,121601519_Burkholderia_mallei_SAVP1:0.000000)0.000000:0.000000,(124384758_Burkholderia_mallei_NCTC_10229:0.000000,126450962_Burkholderia_mallei_NCTC_10247:0.000000)0.000000:0.000000)0.929000:0.009471,(76808545_Burkholderia_pseudomallei_1710b:0.000000,53720121_Burkholderia_pseudomallei_K96243:0.000000)0.000000:0.000000)0.000000:0.000000,(126441850_Burkholderia_pseudomallei_668:0.000000,83721201_Burkholderia_thailandensis_E264:0.000000)0.000000:0.000000)0.000000:0.000000,126455108_Burkholderia_pseudomallei_1106a:0.000000)0.636000:0.008366,(((107022129_Burkholderia_cenocepacia_AU_1054:0.000000,(116689074_Burkholderia_cenocepacia_HI2424:0.000000,(170732362_Burkholderia_cenocepacia_MC0-3:0.000000,78065636_Burkholderia_sp._383:0.000000)0.000000:0.000000)0.000000:0.000000)0.540000:0.000000,((115350981_Burkholderia_ambifaria_AMMD:0.019447,134295083_Burkholderia_vietnamiensis_G4:0.009615)0.000000:0.000000,172059986_Burkholderia_ambifaria_MC40-6:0.000000)0.851000:0.009663)0.894000:0.022765,161525423_Burkholderia_multivorans_ATCC_17616:0.006520)0.337000:0.014585)0.911000:0.038783,91784807_Burkholderia_xenovorans_LB400:0.007954)0.664000:0.026126,(134291894_Burkholderia_vietnamiensis_G4:0.075649,((91781082_Burkholderia_xenovorans_LB400:0.194274,(((73542250_Ralstonia_eutropha_JMP134:0.000000,113866828_Ralstonia_eutropha_H16:0.029248)0.685000:0.008331,94309671_Ralstonia_metallidurans_CH34:0.022510)0.939000:0.088180,17545632_Ralstonia_solanacearum_GMI1000:0.073165)0.844000:0.064939)0.093000:0.040827,(((((53722852_Burkholderia_pseudomallei_K96243:0.000000,126444725_Burkholderia_pseudomallei_668:0.000000)0.858000:0.009408,(126458049_Burkholderia_pseudomallei_1106a:0.000000,76819281_Burkholderia_pseudomallei_1710b:0.000000)0.554000:0.000000)0.740000:0.009449,83717367_Burkholderia_thailandensis_E264:0.000000)0.790000:0.024748,(((78063122_Burkholderia_sp._383:0.000000,107026885_Burkholderia_cenocepacia_AU_1054:0.000000)0.000000:0.000000,((116691918_Burkholderia_cenocepacia_HI2424:0.000000,170736085_Burkholderia_cenocepacia_MC0-3:0.000000)0.000000:0.000000,(134292911_Burkholderia_vietnamiensis_G4:0.000000,(115360290_Burkholderia_ambifaria_AMMD:0.000000,172062756_Burkholderia_ambifaria_MC40-6:0.000000)0.000000:0.000000)0.000000:0.000000)0.000000:0.000000)0.914000:0.000000,161521454_Burkholderia_multivorans_ATCC_17616:0.018968)0.869000:0.029441)0.516000:0.014432,91783570_Burkholderia_xenovorans_LB400:0.066400)0.932000:0.048923)0.000000:0.000000)0.800000:0.021196)0.937000:0.061201,(((33603788_Bordetella_bronchiseptica_RB50:0.000000,(33598713_Bordetella_parapertussis_12822:0.000000,33594587_Bordetella_pertussis_Tohama_I:0.000000)0.000000:0.000000)0.966000:0.081752,187479743_Bordetella_avium_197N:0.085839)0.640000:0.039026,163854487_Bordetella_petrii_DSM_12804:0.050011)0.995000:0.141997)0.159000:0.008159,((34498496_Chromobacterium_violaceum_ATCC_1247:0.089474,(171463926_Polynucleobacter_necessarius_STIR1:0.033232,145588690_Polynucleobacter_sp._QLW-P1DMWA-1:0.037132)0.964000:0.088298)0.875000:0.043128,((((119897367_Azoarcus_sp._BH72:0.066246,56475918_Azoarcus_sp._EbN1:0.066303)0.812000:0.023527,71906919_Dechloromonas_aromatica_RCB:0.142570)0.687000:0.030567,119898523_Azoarcus_sp._BH72:0.032876)0.864000:0.042396,(171059004_Leptothrix_cholodnii_SP-6:0.139449,124265799_Methylibium_petroleiphilum_PM1:0.079443)0.953000:0.078591)0.730000:0.012605)0.885000:0.038957)0.825000:0.042703,(74316979_Thiobacillus_denitrificans_ATCC_252:0.110864,114331091_Nitrosomonas_eutropha_C91:0.123647)0.703000:0.020700)0.754000:0.031129,((((((21674003_Chlorobium_tepidum_TLS:0.035534,(((78186818_Pelodictyon_luteolum_DSM_273:0.016604,119357336_Chlorobium_phaeobacteroides_DSM_266:0.088634)0.877000:0.031305,145219752_Prosthecochloris_vibrioformis_DSM_2:0.000000)0.934000:0.051541,78188792_Chlorobium_chlorochromatii_CaD3:0.051610)0.764000:0.029921)0.975000:0.148479,(121998957_Halorhodospira_halophila_SL1:0.164670,114319451_Alkalilimnicola_ehrlichei_MLHE-1:0.043720)0.930000:0.069545)0.421000:0.025232,(53803334_Methylococcus_capsulatus_str._Bath:0.083458,77165481_Nitrosococcus_oceani_ATCC_19707:0.093989)0.912000:0.055288)0.782000:0.019599,(77460291_Pseudomonas_fluorescens_PfO-1:0.150239,92113884_Chromohalobacter_salexigens_DSM_304:0.087870)0.908000:0.061048)0.747000:0.022662,(120554630_Marinobacter_aquaeolei_VT8:0.085019,83647617_Hahella_chejuensis_KCTC_2396:0.135118)0.328000:0.043566)0.859000:0.057366,((((((28872686_Pseudomonas_syringae_pv._tomato_str:0.027034,66048329_Pseudomonas_syringae_pv._syringae_B:0.121020)0.987000:0.150231,(((148547980_Pseudomonas_putida_F1:0.000000,26989645_Pseudomonas_putida_KT2440:0.000000)0.919000:0.033319,104782403_Pseudomonas_entomophila_L48:0.062485)0.721000:0.010802,167033845_Pseudomonas_putida_GB-1:0.000000)0.969000:0.142179)0.968000:0.110652,((((((77459042_Pseudomonas_fluorescens_PfO-1:0.190903,83647371_Hahella_chejuensis_KCTC_2396:0.093808)0.789000:0.029727,109899505_Pseudoalteromonas_atlantica_T6c:0.120404)0.527000:0.009375,32491117_Wigglesworthia_glossinidia_endosymb:0.403345)0.761000:0.036651,(((85059346_Sodalis_glossinidius_str._morsitans:0.045731,(156933708_Enterobacter_sakazakii_ATCC_BAA-894:0.041376,157370948_Serratia_proteamaculans_568:0.013481)0.001000:0.026094)0.001000:0.000000,((22126035_Yersinia_pestis_KIM:0.000000,(45441774_Yersinia_pestis_biovar_Microtus_str:0.000000,(16122405_Yersinia_pestis_CO92:0.000000,(51596426_Yersinia_pseudotuberculosis_IP_3295:0.000000,(108811803_Yersinia_pestis_Nepal516:0.000000,(108807527_Yersinia_pestis_Antiqua:0.000000,((145598257_Yersinia_pestis_Pestoides_F:0.000000,153950590_Yersinia_pseudotuberculosis_IP_3175:0.000000)0.000000:0.000000,(162419788_Yersinia_pestis_Angola:0.000000,170024312_Yersinia_pseudotuberculosis_YPIII:0.000000)0.000000:0.000000)0.000000:0.000000)0.000000:0.000000)0.000000:0.000000)0.000000:0.000000)0.000000:0.000000)0.000000:0.000000)0.945000:0.057130,123442498_Yersinia_enterocolitica_subsp._ente:0.017991)0.985000:0.080067)0.778000:0.015272,37526392_Photorhabdus_luminescens_subsp._lau:0.014484)0.903000:0.054856)0.832000:0.037471,((((145300195_Aeromonas_salmonicida_subsp._salmon:0.027194,117619974_Aeromonas_hydrophila_subsp._hydroph:0.000000)0.994000:0.195038,((15598755_Pseudomonas_aeruginosa_PAO1:0.000000,(116051557_Pseudomonas_aeruginosa_UCBPP-PA14:0.000000,152985840_Pseudomonas_aeruginosa_PA7:0.000000)0.000000:0.000000)0.895000:0.044740,(70730415_Pseudomonas_fluorescens_Pf-5:0.086489,(((71734483_Pseudomonas_syringae_pv._phaseolico:0.018071,66045932_Pseudomonas_syringae_pv._syringae_B:0.000000)0.605000:0.003181,28870070_Pseudomonas_syringae_pv._tomato_str:0.024006)0.992000:0.105861,77459073_Pseudomonas_fluorescens_PfO-1:0.040656)0.270000:0.035337)0.782000:0.034243)0.988000:0.132875)0.848000:0.057727,13474390_Mesorhizobium_loti_MAFF303099:0.119132)0.000000:0.000000,110632845_Mesorhizobium_sp._BNC1:0.099852)0.884000:0.038760)0.716000:0.017574,(119775371_Shewanella_amazonensis_SB2B:0.204485,(51247041_Desulfotalea_psychrophila_LSv54:0.101154,51243866_Desulfotalea_psychrophila_LSv54:0.157955)0.959000:0.110320)0.787000:0.039983)0.826000:0.026179)0.256000:0.018199,(77458251_Pseudomonas_fluorescens_PfO-1:0.054879,70730443_Pseudomonas_fluorescens_Pf-5:0.135145)0.986000:0.172658)0.393000:0.046302,121592840_Acidovorax_sp._JS42:0.226448)0.763000:0.031857,(((21230958_Xanthomonas_campestris_pv._campestr:0.000000,66769040_Xanthomonas_campestris_pv._campestr:0.000000)0.611000:0.006185,((58581689_Xanthomonas_oryzae_pv._oryzae_KACC1:0.000000,84623603_Xanthomonas_oryzae_pv._oryzae_MAFF_:0.000000)0.758000:0.009617,(78047150_Xanthomonas_campestris_pv._vesicato:0.000000,21242302_Xanthomonas_axonopodis_pv._citri_st:0.009244)0.960000:0.038365)0.758000:0.012633)0.913000:0.059215,((15838207_Xylella_fastidiosa_9a5c:0.000000,170730409_Xylella_fastidiosa_M12:0.000000)0.548000:0.000000,(28199057_Xylella_fastidiosa_Temecula1:0.000000,182681783_Xylella_fastidiosa_M23:0.000000)0.850000:0.009808)0.929000:0.063405)0.987000:0.191143)0.865000:0.069617)0.917000:0.056670)0.939000:0.090782,(162451065_Sorangium_cellulosum_So_ce_56:0.386426,46447329_Candidatus_Protochlamydia_amoebophi:0.404604)0.769000:0.066655)0.460000:0.021977,((153006067_Anaeromyxobacter_sp._Fw109-5:0.317645,(83815373_Salinibacter_ruber_DSM_13855:0.455496,83816802_Salinibacter_ruber_DSM_13855:0.034950)0.989000:0.287679)0.735000:0.094666,(108759401_Myxococcus_xanthus_DK_1622:0.143004,((86160720_Anaeromyxobacter_dehalogenans_2CP-C:0.099158,153007284_Anaeromyxobacter_sp._Fw109-5:0.026923)0.969000:0.134171,86157484_Anaeromyxobacter_dehalogenans_2CP-C:0.245086)0.208000:0.057643)0.928000:0.118398)0.224000:0.013693)0.838000:0.061801,((((((84489038_Methanosphaera_stadtmanae_DSM_3091:0.220918,148643672_Methanobrevibacter_smithii_ATCC_350:0.260441)0.773000:0.040548,32266143_Helicobacter_hepaticus_ATCC_51449:0.273600)0.579000:0.062176,(152990490_Nitratiruptor_sp._SB155-2:0.169977,34557000_Wolinella_succinogenes_DSM_1740:0.090075)0.894000:0.083854)0.743000:0.032046,(((118579456_Pelobacter_propionicus_DSM_2379:0.175056,(78222642_Geobacter_metallireducens_GS-15:0.047211,39996915_Geobacter_sulfurreducens_PCA:0.058270)0.785000:0.026248)0.659000:0.011837,148264354_Geobacter_uraniireducens_Rf4:0.029955)0.954000:0.106164,(((116328702_Leptospira_borgpetersenii_serovar_H:0.000000,116330640_Leptospira_borgpetersenii_serovar_H:0.000000)0.514000:0.000000,(24214159_Leptospira_interrogans_serovar_Lai_:0.000000,45658142_Leptospira_interrogans_serovar_Cope:0.000000)0.876000:0.028910)0.948000:0.127780,183220341_Leptospira_biflexa_serovar_Patoc_st:0.073725)1.000000:0.276469)0.834000:0.037762)0.348000:0.012944,(((((((60681866_Bacteroides_fragilis_NCTC_9343:0.000000,53713586_Bacteroides_fragilis_YCH46:0.000000)0.893000:0.028086,29346239_Bacteroides_thetaiotaomicron_VPI-54:0.017029)0.947000:0.060121,150005664_Bacteroides_vulgatus_ATCC_8482:0.050350)0.720000:0.018617,((53715204_Bacteroides_fragilis_YCH46:0.091679,(60681394_Bacteroides_fragilis_NCTC_9343:0.000000,53713128_Bacteroides_fragilis_YCH46:0.000000)0.933000:0.057949)0.873000:0.051062,((60681055_Bacteroides_fragilis_NCTC_9343:0.058845,150010385_Parabacteroides_distasonis_ATCC_850:0.094570)0.957000:0.072384,29346751_Bacteroides_thetaiotaomicron_VPI-54:0.071062)0.886000:0.070702)0.710000:0.032947)0.814000:0.039434,34540872_Porphyromonas_gingivalis_W83:0.189450)0.354000:0.013053,150008099_Parabacteroides_distasonis_ATCC_850:0.122823)0.784000:0.023057,(110637315_Cytophaga_hutchinsonii_ATCC_33406:0.000000,110639763_Cytophaga_hutchinsonii_ATCC_33406:0.000000)0.996000:0.135399)0.934000:0.057687)0.834000:0.044163,((77919402_Pelobacter_carbinolicus_DSM_2380:0.062478,77919067_Pelobacter_carbinolicus_DSM_2380:0.262858)0.808000:0.165313,((170722361_Pseudomonas_putida_W619:0.126642,((15597218_Pseudomonas_aeruginosa_PAO1:0.000000,116049972_Pseudomonas_aeruginosa_UCBPP-PA14:0.000000)0.934000:0.047010,152984366_Pseudomonas_aeruginosa_PA7:0.013625)0.936000:0.066403)0.338000:0.044417,146307379_Pseudomonas_mendocina_ymp:0.042957)0.996000:0.320208)0.821000:0.068447)0.831000:0.042177)0.894000:0.037164,(((154174064_Campylobacter_curvus_525.92:0.036061,118475496_Campylobacter_fetus_subsp._fetus_82:0.100962)0.805000:0.043336,157164543_Campylobacter_concisus_13826:0.013629)0.979000:0.134943,(((46580316_Desulfovibrio_vulgaris_subsp._vulga:0.000000,120602303_Desulfovibrio_vulgaris_subsp._vulga:0.000000)0.963000:0.132913,78357085_Desulfovibrio_desulfuricans_G20:0.001339)0.438000:0.081726,94987172_Lawsonia_intracellularis_PHE_MN1-00:0.284963)0.994000:0.246757)0.608000:0.006418)0.886000:0.072413,((29654174_Coxiella_burnetii_RSA_493:0.000000,161830018_Coxiella_burnetii_RSA_331:0.000000)0.826000:0.009011,154706142_Coxiella_burnetii_Dugway_5J108-111:0.000000)1.000000:0.744155)0.929000:0.111340,(((161520316_Burkholderia_multivorans_ATCC_17616:0.009403,78061716_Burkholderia_sp._383:0.000000)1.000000:0.487594,116750791_Syntrophobacter_fumaroxidans_MPOB:0.123422)0.232000:0.042049,((((((62317592_Brucella_abortus_biovar_1_str._9-94:0.000000,(83269575_Brucella_melitensis_biovar_Abortus_:0.000000,(148558252_Brucella_ovis_ATCC_25840:0.000000,(161620608_Brucella_canis_ATCC_23365:0.000000,(189022847_Brucella_abortus_S19:0.000000,(17989072_Brucella_melitensis_16M:0.009866,163844701_Brucella_suis_ATCC_23445:0.009751)0.526000:0.000000)0.000000:0.000000)0.000000:0.000000)0.000000:0.000000)0.000000:0.000000)0.000000:0.000000,23500292_Brucella_suis_1330:0.000000)0.894000:0.074594,153011729_Ochrobactrum_anthropi_ATCC_49188:0.035083)1.000000:0.279201,((((((182677788_Beijerinckia_indica_subsp._indica_A:0.000000,182679563_Beijerinckia_indica_subsp._indica_A:0.000000)0.987000:0.130114,((((86358837_Rhizobium_etli_CFN_42:0.000000,116253408_Rhizobium_leguminosarum_bv._viciae_:0.009345)0.865000:0.034180,15890827_Agrobacterium_tumefaciens_str._C58:0.038219)0.762000:0.045543,(15964835_Sinorhizobium_meliloti_1021:0.000000,150395912_Sinorhizobium_medicae_WSM419:0.000000)0.963000:0.094485)0.546000:0.032709,(85373070_Erythrobacter_litoralis_HTCC2594:0.061906,87201267_Novosphingobium_aromaticivorans_DSM:0.072972)0.862000:0.078408)0.767000:0.047630)0.822000:0.038150,((((163851375_Methylobacterium_extorquens_PA1:0.009771,163852445_Methylobacterium_extorquens_PA1:0.000000)0.004000:0.000000,163853085_Methylobacterium_extorquens_PA1:0.009806)0.878000:0.032836,(170743296_Methylobacterium_sp._4-46:0.022557,(170747386_Methylobacterium_radiotolerans_JCM_:0.036877,170750995_Methylobacterium_radiotolerans_JCM_:0.092699)0.930000:0.054902)0.846000:0.040557)0.653000:0.047691,56551715_Zymomonas_mobilis_subsp._mobilis_ZM:0.201005)0.879000:0.060522)0.264000:0.026445,154247478_Xanthobacter_autotrophicus_Py2:0.090045)0.361000:0.029750,(((((148258538_Bradyrhizobium_sp._BTAi1:0.009473,146337869_Bradyrhizobium_sp._ORS278:0.000000)0.875000:0.019910,(27383240_Bradyrhizobium_japonicum_USDA_110:0.000000,27377494_Bradyrhizobium_japonicum_USDA_110:0.000000)0.986000:0.059439)0.745000:0.011216,((((86748710_Rhodopseudomonas_palustris_HaA2:0.000000,91976072_Rhodopseudomonas_palustris_BisB5:0.020072)0.927000:0.040683,39937078_Rhodopseudomonas_palustris_CGA009:0.038441)0.853000:0.030788,(90425630_Rhodopseudomonas_palustris_BisB18:0.029474,115526200_Rhodopseudomonas_palustris_BisA53:0.029512)0.759000:0.010847)0.780000:0.011447,(75676565_Nitrobacter_winogradskyi_Nb-255:0.010071,92118265_Nitrobacter_hamburgensis_X14:0.019316)0.891000:0.027867)0.733000:0.028900)0.846000:0.031652,(92116636_Nitrobacter_hamburgensis_X14:0.011608,75674741_Nitrobacter_winogradskyi_Nb-255:0.037789)0.985000:0.122646)0.889000:0.043541,115523141_Rhodopseudomonas_palustris_BisA53:0.126157)0.863000:0.036769)0.888000:0.065954,(148259230_Acidiphilium_cryptum_JF-5:0.129942,(148260351_Acidiphilium_cryptum_JF-5:0.158523,(((162146935_Gluconacetobacter_diazotrophicus_PA:0.103324,58039388_Gluconobacter_oxydans_621H:0.214599)0.134000:0.030872,162148328_Gluconacetobacter_diazotrophicus_PA:0.161402)0.909000:0.067476,114328885_Granulibacter_bethesdensis_CGDNIH1:0.060939)0.881000:0.067227)0.875000:0.081488)0.990000:0.191182)0.753000:0.027507)0.731000:0.036548,((((153009044_Ochrobactrum_anthropi_ATCC_49188:0.231202,71083774_Candidatus_Pelagibacter_ubique_HTCC:0.399654)0.891000:0.095507,((83593451_Rhodospirillum_rubrum_ATCC_11170:0.061239,83309675_Magnetospirillum_magneticum_AMB-1:0.073286)0.905000:0.094849,117923648_Magnetococcus_sp._MC-1:0.169055)0.723000:0.023052)0.761000:0.021386,148557428_Sphingomonas_wittichii_RW1:0.341045)0.807000:0.033518,(154252369_Parvibaculum_lavamentivorans_DS-1:0.164028,(((16126621_Caulobacter_crescentus_CB15:0.000000,16126618_Caulobacter_crescentus_CB15:0.000000)0.882000:0.038705,167648779_Caulobacter_sp._K31:0.034549)0.911000:0.061107,(114571033_Maricaulis_maris_MCS10:0.098889,(114798680_Hyphomonas_neptunium_ATCC_15444:0.131306,158423884_Azorhizobium_caulinodans_ORS_571:0.119507)0.764000:0.012381)0.847000:0.038407)0.832000:0.030319)0.751000:0.016128)0.759000:0.025146)0.931000:0.086311,((89052567_Jannaschia_sp._CCS1:0.076630,((146276631_Rhodobacter_sphaeroides_ATCC_17025:0.015487,(77464224_Rhodobacter_sphaeroides_2.4.1:0.000000,126463066_Rhodobacter_sphaeroides_ATCC_17029:0.000000)0.784000:0.016583)0.803000:0.029350,146280098_Rhodobacter_sphaeroides_ATCC_17025:0.015784)0.937000:0.049236)0.761000:0.016432,99077911_Silicibacter_sp._TM1040:0.062903)0.964000:0.087273)0.930000:0.085229)0.898000:0.094502)0.576000:0.028477,((((163119671_Bacillus_licheniformis_ATCC_14580:0.000000,52787484_Bacillus_licheniformis_ATCC_14580:0.000000)0.988000:0.094392,(16080611_Bacillus_subtilis_subsp._subtilis_s:0.017706,154687673_Bacillus_amyloliquefaciens_FZB42:0.176154)0.784000:0.020781)0.138000:0.031583,157693960_Bacillus_pumilus_SAFR-032:0.099149)0.957000:0.195084,56964931_Bacillus_clausii_KSM-K16:0.355089)0.931000:0.179374)0.740000:0.015514,(163942956_Bacillus_weihenstephanensis_KBAB4:0.201528,(153954717_Clostridium_kluyveri_DSM_555:0.323480,125973867_Clostridium_thermocellum_ATCC_27405:0.276787)0.025000:0.028349)0.929000:0.080570)0.886000:0.053801,(115525504_Rhodopseudomonas_palustris_BisA53:0.272630,110635115_Mesorhizobium_sp._BNC1:0.487228)0.852000:0.134020)0.658000:0.018853,((163848396_Chloroflexus_aurantiacus_J-10-fl:0.427019,((((((56965448_Bacillus_clausii_KSM-K16:0.158381,118480312_Bacillus_thuringiensis_str._Al_Haka:0.160852)0.456000:0.025729,47566449_Bacillus_anthracis_str._Ames_Ancest:0.247081)0.677000:0.015745,(16080676_Bacillus_subtilis_subsp._subtilis_s:0.070031,154687744_Bacillus_amyloliquefaciens_FZB42:0.069613)0.875000:0.063561)0.886000:0.048901,157694027_Bacillus_pumilus_SAFR-032:0.268651)0.396000:0.035194,23100384_Oceanobacillus_iheyensis_HTE831:0.367178)0.828000:0.051809,(((((52140366_Bacillus_cereus_E33L:0.000000,(118480236_Bacillus_thuringiensis_str._Al_Haka:0.000000,(30265225_Bacillus_anthracis_str._Ames:0.000000,(47778403_Bacillus_anthracis_str._Ames_Ancest:0.000000,49188035_Bacillus_anthracis_str._Sterne:0.000000)0.000000:0.000000)0.000000:0.000000)0.000000:0.000000)0.549000:0.000000,49481156_Bacillus_thuringiensis_serovar_konk:0.009120)0.450000:0.009138,42784353_Bacillus_cereus_ATCC_10987:0.000000)0.853000:0.030656,30023235_Bacillus_cereus_ATCC_14579:0.035806)0.120000:0.013636,163942884_Bacillus_weihenstephanensis_KBAB4:0.082509)0.996000:0.176612)0.353000:0.037420)0.788000:0.129065,15605628_Aquifex_aeolicus_VF5:0.508880)0.805000:0.054580)0.770000:0.025770,(((116625747_Solibacter_usitatus_Ellin6076:0.352365,(((((37523288_Gloeobacter_violaceus_PCC_7421:0.000000,37521749_Gloeobacter_violaceus_PCC_7421:0.009595)0.968000:0.078035,37520538_Gloeobacter_violaceus_PCC_7421:0.077059)0.490000:0.044411,37521367_Gloeobacter_violaceus_PCC_7421:0.050227)0.859000:0.077948,(15897714_Sulfolobus_solfataricus_P2:0.030429,146304572_Metallosphaera_sedula_DSM_5348:0.306915)1.000000:0.534639)0.574000:0.053830,((((((166364556_Microcystis_aeruginosa_NIES-843:0.010012,((172038336_Cyanothece_sp._ATCC_51142:0.069503,16329441_Synechocystis_sp._PCC_6803:0.030390)0.770000:0.017615,(22298206_Thermosynechococcus_elongatus_BP-1:0.083957,(75910785_Anabaena_variabilis_ATCC_29413:0.000000,17228154_Nostoc_sp._PCC_7120:0.000000)0.930000:0.036960)0.732000:0.010200)0.832000:0.019592)0.768000:0.016574,(158335518_Acaryochloris_marina_MBIC11017:0.044582,37520631_Gloeobacter_violaceus_PCC_7421:0.204066)0.855000:0.040789)0.849000:0.020810,113476098_Trichodesmium_erythraeum_IMS101:0.083314)0.054000:0.007486,170078935_Synechococcus_sp._PCC_7002:0.075645)0.959000:0.107540,(81299782_Synechococcus_elongatus_PCC_7942:0.000000,56750579_Synechococcus_elongatus_PCC_6301:0.000000)0.939000:0.105116)0.496000:0.079671,(86605203_Synechococcus_sp._JA-3-3Ab:0.050822,86609386_Synechococcus_sp._JA-2-3Ba:0.008319)0.980000:0.163459)0.922000:0.111303)0.541000:0.066484)0.740000:0.017059,108805897_Rubrobacter_xylanophilus_DSM_9941:0.347437)0.863000:0.087112,(116754262_Methanosaeta_thermophila_PT:0.381119,94972116_Deinococcus_geothermalis_DSM_11300:0.348559)0.019000:0.074349)0.920000:0.102758)0.864000:0.041325,((((((150019548_Clostridium_beijerinckii_NCIMB_8052:0.093505,18309476_Clostridium_perfringens_str._13:0.012308)0.934000:0.092106,126700387_Clostridium_difficile_630:0.222593)0.276000:0.050769,(((134300859_Desulfotomaculum_reducens_MI-1:0.084563,23100339_Oceanobacillus_iheyensis_HTE831:0.102679)0.379000:0.017561,42784430_Bacillus_cereus_ATCC_10987:0.050751)0.875000:0.079823,160879359_Clostridium_phytofermentans_ISDg:0.195145)0.958000:0.144547)0.922000:0.101959,167040894_Thermoanaerobacter_sp._X514:0.100225)0.957000:0.199493,56421789_Geobacillus_kaustophilus_HTA426:0.182451)0.939000:0.169718,89895193_Desulfitobacterium_hafniense_Y51:0.521751)0.878000:0.091506)0.522000:0.016784,172058656_Exiguobacterium_sibiricum_255-15:0.543994)0.819000:0.032050,(((((150400846_Methanococcus_aeolicus_Nankai-3:0.075120,(159904990_Methanococcus_maripaludis_C6:0.012634,150403270_Methanococcus_maripaludis_C7:0.005235)1.000000:0.209787)0.708000:0.013581,((150399166_Methanococcus_vannielii_SB:0.094950,134045538_Methanococcus_maripaludis_C5:0.086455)0.946000:0.087943,15669243_Methanocaldococcus_jannaschii_DSM_2:0.098368)0.745000:0.030155)0.995000:0.399959,157415664_Campylobacter_jejuni_subsp._jejuni_:0.595435)0.435000:0.048407,(((((((((157829044_Rickettsia_rickettsii_str._Sheila_S:0.000000,165933768_Rickettsia_rickettsii_str._Iowa:0.000000)0.927000:0.018136,15893135_Rickettsia_conorii_str._Malish_7:0.000000)0.794000:0.008999,157964928_Rickettsia_massiliae_MTU5:0.008937)0.000000:0.000000,157826232_Rickettsia_akari_str._Hartford:0.017889)0.792000:0.008797,67459637_Rickettsia_felis_URRWXCal2:0.009183)0.752000:0.009600,(15604611_Rickettsia_prowazekii_str._Madrid_E:0.008955,51473947_Rickettsia_typhi_str._Wilmington:0.017894)0.955000:0.046847)0.412000:0.021620,157804148_Rickettsia_canadensis_str._McKiel:0.044881)0.938000:0.092157,(91204890_Rickettsia_bellii_RML369-C:0.000000,157827785_Rickettsia_bellii_OSU_85-389:0.000000)0.906000:0.086226)0.994000:0.324428,42520472_Wolbachia_endosymbiont_of_Drosophil:0.370823)0.955000:0.193090)0.792000:0.071165,((94970524_Acidobacteria_bacterium_Ellin345:0.195745,94970832_Acidobacteria_bacterium_Ellin345:0.240030)0.975000:0.231083,(((((((21227234_Methanosarcina_mazei_Go1:0.038950,20093243_Methanosarcina_acetivorans_C2A:0.011886)0.970000:0.139677,91773742_Methanococcoides_burtonii_DSM_6242:0.084288)0.963000:0.129963,147919443_uncultured_methanogenic_archaeon_RC:0.216113)0.933000:0.137486,(((119872997_Pyrobaculum_islandicum_DSM_4184:0.692747,11498204_Archaeoglobus_fulgidus_DSM_4304:0.073115)0.808000:0.042729,11497917_Archaeoglobus_fulgidus_DSM_4304:0.166786)0.835000:0.041978,(18977727_Pyrococcus_furiosus_DSM_3638:0.042214,(18977143_Pyrococcus_furiosus_DSM_3638:0.026179,14521363_Pyrococcus_abyssi_GE5:0.038770)0.906000:0.075927)0.971000:0.137419)0.971000:0.153977)0.642000:0.047582,((((88604306_Methanospirillum_hungatei_JF-1:0.087893,88603361_Methanospirillum_hungatei_JF-1:0.216488)0.709000:0.061086,154151305_Candidatus_Methanoregula_boonei_6A8:0.104280)0.785000:0.047653,116754386_Methanosaeta_thermophila_PT:0.313165)0.817000:0.034639,126178158_Methanoculleus_marisnigri_JR1:0.152588)0.970000:0.137600)0.779000:0.042170,113475903_Trichodesmium_erythraeum_IMS101:0.452185)0.736000:0.064465,(76802966_Natronomonas_pharaonis_DSM_2160:0.223853,(((15789381_Halobacterium_sp._NRC-1:0.000000,169235091_Halobacterium_salinarum_R1:0.000000)0.975000:0.128742,((110668586_Haloquadratum_walsbyi_DSM_16790:0.119375,55379794_Haloarcula_marismortui_ATCC_43049:0.076114)0.951000:0.095121,(15790150_Halobacterium_sp._NRC-1:0.000000,169235878_Halobacterium_salinarum_R1:0.000000)0.994000:0.213403)0.665000:0.022585)0.884000:0.090448,76801804_Natronomonas_pharaonis_DSM_2160:0.495077)0.279000:0.060369)0.996000:0.338034)0.925000:0.158919)0.761000:0.065050)0.812000:0.055819)0.641000:0.015776,((((138894394_Geobacillus_thermodenitrificans_NG8:0.071735,56419375_Geobacillus_kaustophilus_HTA426:0.000000)0.963000:0.220826,16080138_Bacillus_subtilis_subsp._subtilis_s:0.433454)0.411000:0.100088,(152975818_Bacillus_cereus_subsp._cytotoxis_NV:0.018863,163943515_Bacillus_weihenstephanensis_KBAB4:0.169347)0.995000:0.299891)0.889000:0.158123,(((((120436384_Gramella_forsetii_KT0803:0.066423,(146298122_Flavobacterium_johnsoniae_UW101:0.095666,150025363_Flavobacterium_psychrophilum_JIP02_:0.111190)0.738000:0.046802)0.885000:0.064684,(182414549_Opitutus_terrae_PB90-1:0.172302,32471593_Rhodopirellula_baltica_SH_1:0.045948)0.934000:0.126734)0.918000:0.095736,((123966654_Prochlorococcus_marinus_str._MIT_95:0.185106,33861817_Prochlorococcus_marinus_subsp._past:0.049203)0.706000:0.047922,((159902883_Prochlorococcus_marinus_str._MIT_92:0.031666,78779695_Prochlorococcus_marinus_str._MIT_93:0.200410)0.684000:0.051874,((78183806_Synechococcus_sp._CC9902:0.051584,((113954555_Synechococcus_sp._CC9311:0.040026,(78211742_Synechococcus_sp._CC9605:0.019509,33864735_Synechococcus_sp._WH_8102:0.009768)0.854000:0.019108)0.807000:0.015915,148238580_Synechococcus_sp._WH_7803:0.015495)0.717000:0.030245)0.967000:0.092558,(124025392_Prochlorococcus_marinus_str._NATL1A:0.009336,72381902_Prochlorococcus_marinus_str._NATL2A:0.000000)0.995000:0.147758)0.621000:0.013936)0.709000:0.048573)0.691000:0.036229)0.672000:0.036070,126696736_Prochlorococcus_marinus_str._MIT_93:0.149095)0.996000:0.645480,159899657_Herpetosiphon_aurantiacus_ATCC_2377:1.254680)0.818000:0.150396)0.925000:0.134248)0.814000:0.057322,(((41409352_Mycobacterium_avium_subsp._paratube:0.000000,118466706_Mycobacterium_avium_104:0.000000)0.998000:0.550935,(134096713_Saccharopolyspora_erythraea_NRRL_23:0.000000,134102015_Saccharopolyspora_erythraea_NRRL_23:0.000000)0.901000:0.299953)0.487000:0.198651,51891923_Symbiobacterium_thermophilum_IAM_14:0.429552)0.930000:0.261073)0.571000:0.001584,((94972412_Lawsonia_intracellularis_PHE_MN1-00:1.338507,(116619756_Solibacter_usitatus_Ellin6076:0.000000,116626534_Solibacter_usitatus_Ellin6076:0.000000)1.000000:0.901480)0.623000:0.274629,((38234690_Corynebacterium_diphtheriae_NCTC_13:0.549176,((((145593491_Salinispora_tropica_CNB-440:0.000000,159036531_Salinispora_arenicola_CNS-205:0.000000)1.000000:0.362643,119964203_Arthrobacter_aurescens_TC1:0.229671)0.716000:0.044411,(((117927617_Acidothermus_cellulolyticus_11B:0.174486,72162943_Thermobifida_fusca_YX:0.200339)0.635000:0.041864,((86739422_Frankia_sp._CcI3:0.105541,111220682_Frankia_alni_ACN14a:0.072507)0.978000:0.164145,(((108800079_Mycobacterium_sp._MCS:0.000000,119869205_Mycobacterium_sp._KMS:0.000000)1.000000:0.276455,111225104_Frankia_alni_ACN14a:0.123083)0.815000:0.037257,158318281_Frankia_sp._EAN1pec:0.122217)0.737000:0.042837)0.830000:0.074104)0.757000:0.066654,((((((145296834_Corynebacterium_glutamicum_R:0.000000,(23308983_Corynebacterium_glutamicum_ATCC_130:0.000000,62391687_Corynebacterium_glutamicum_ATCC_130:0.000000)0.000000:0.000000)0.525000:0.000000,25029218_Corynebacterium_efficiens_YS-314:0.029289)0.876000:0.046785,68535238_Corynebacterium_jeikeium_K411:0.073078)0.770000:0.043430,119718796_Nocardioides_sp._JS614:0.238363)0.667000:0.014215,(((111022412_Rhodococcus_sp._RHA1:0.000000,((108797905_Mycobacterium_sp._MCS:0.000000,119867000_Mycobacterium_sp._KMS:0.000000)0.941000:0.041545,126433575_Mycobacterium_sp._JLS:0.009927)0.988000:0.097245)0.794000:0.029294,((54027398_Nocardia_farcinica_IFM_10152:0.009729,(111022421_Rhodococcus_sp._RHA1:0.036459,(((145220893_Mycobacterium_gilvum_PYR-GCK:0.021614,(120401614_Mycobacterium_vanbaalenii_PYR-1:0.022505,118472352_Mycobacterium_smegmatis_str._MC2_15:0.075465)0.617000:0.011554)0.763000:0.011800,((183980629_Mycobacterium_marinum_M:0.018696,((15607463_Mycobacterium_tuberculosis_H37Rv:0.000000,15839709_Mycobacterium_tuberculosis_CDC1551:0.000000)0.000000:0.000000,((31791501_Mycobacterium_bovis_AF2122_97:0.000000,121636237_Mycobacterium_bovis_BCG_str._Pasteu:0.000000)0.000000:0.000000,(148660088_Mycobacterium_tuberculosis_H37Ra:0.000000,148821518_Mycobacterium_tuberculosis_F11:0.000000)0.000000:0.000000)0.000000:0.000000)0.937000:0.041788)0.780000:0.014185,(118464251_Mycobacterium_avium_104:0.010700,41409923_Mycobacterium_avium_subsp._paratube:0.000000)0.775000:0.010853)0.953000:0.051392)0.631000:0.016732,169631373_Mycobacterium_abscessus:0.050650)0.770000:0.016760)0.861000:0.019075)0.976000:0.065466,118469366_Mycobacterium_smegmatis_str._MC2_15:0.056636)0.831000:0.027067)0.831000:0.073076,((29831568_Streptomyces_avermitilis_MA-4680:0.019178,21221494_Streptomyces_coelicolor_A3:0.072730)0.352000:0.010553,182438274_Streptomyces_griseus_subsp._griseus:0.031678)0.992000:0.142156)0.849000:0.034253)0.792000:0.029265,((152967843_Kineococcus_radiotolerans_SRS30216:0.076908,(163841715_Renibacterium_salmoninarum_ATCC_332:0.159259,((116671750_Arthrobacter_sp._FB24:0.025518,119962327_Arthrobacter_aurescens_TC1:0.035649)0.888000:0.050672,(148272609_Clavibacter_michiganensis_subsp._mi:0.009368,170781918_Clavibacter_michiganensis_subsp._se:0.000000)0.993000:0.098194)0.795000:0.048397)0.790000:0.027792)0.835000:0.045545,50954184_Leifsonia_xyli_subsp._xyli_str._CTC:0.183386)0.917000:0.090103)0.839000:0.038306)0.000000:0.000000)0.781000:0.128893,145594051_Salinispora_tropica_CNB-440:0.384963)0.762000:0.097353)0.451000:0.051860,(116669630_Arthrobacter_sp._FB24:0.063495,119961344_Arthrobacter_aurescens_TC1:0.038629)0.994000:0.248353)0.932000:0.224118)0.859000:0.140152)0.812000:0.093180,(((152999115_Shewanella_baltica_OS185:0.000000,160873714_Shewanella_baltica_OS195:0.000000)1.000000:0.815323,((152977742_Actinobacillus_succinogenes_130Z:0.260033,((((37678549_Vibrio_vulnificus_YJ016:0.031550,27364223_Vibrio_vulnificus_CMCP6:0.000000)1.000000:0.179882,(157374058_Shewanella_sediminis_HAW-EB3:0.173425,(77359409_Pseudoalteromonas_haloplanktis_TAC1:0.090274,50083364_Acinetobacter_sp._ADP1:0.184369)0.680000:0.027846)0.788000:0.037875)0.483000:0.035071,((172058629_Exiguobacterium_sibiricum_255-15:0.158870,(15601535_Vibrio_cholerae_O1_biovar_eltor_str:0.000000,147672268_Vibrio_cholerae_O395:0.000000)0.996000:0.191993)0.033000:0.014726,(((((110833793_Alcanivorax_borkumensis_SK2:0.094979,(((117922519_Shewanella_sp._ANA-3:0.000000,113972212_Shewanella_sp._MR-4:0.000000)0.750000:0.010146,(114049462_Shewanella_sp._MR-7:0.010759,(24376159_Shewanella_oneidensis_MR-1:0.020627,(((153002824_Shewanella_baltica_OS185:0.000026,126172327_Shewanella_baltica_OS155:0.010246)0.771000:0.010095,160877569_Shewanella_baltica_OS195:0.010053)0.802000:0.009920,120596896_Shewanella_sp._W3-18-1:0.000000)0.970000:0.052586)0.828000:0.019843)0.276000:0.010643)0.999000:0.165786,50842079_Propionibacterium_acnes_KPA171202:0.142030)0.775000:0.019445)0.872000:0.030988,(56459647_Idiomarina_loihiensis_L2TR:0.101748,(((21244306_Xanthomonas_axonopodis_pv._citri_st:0.000000,78049261_Xanthomonas_campestris_pv._vesicato:0.000000)0.995000:0.120132,(((115345692_Roseobacter_denitrificans_OCh_114:0.000000,115345695_Roseobacter_denitrificans_OCh_114:0.000000)0.890000:0.092266,159046399_Dinoroseobacter_shibae_DFL_12:0.067433)0.956000:0.145032,((((((((((170680433_Escherichia_coli_SECEC_SMS-3-5:0.000000,(91211314_Escherichia_coli_UTI89:0.000000,(26248403_Escherichia_coli_CFT073:0.000000,110642241_Escherichia_coli_536:0.000000)0.000000:0.000000)0.000000:0.000000)0.000000:0.000000,170019645_Escherichia_coli_ATCC_8739:0.000000)0.000000:0.000000,157154758_Escherichia_coli_E24377A:0.000000)0.000000:0.000000,74312571_Shigella_sonnei_Ss046:0.000000)0.000000:0.000000,(117624231_Escherichia_coli_APEC_O1:0.000000,(89108849_Escherichia_coli_W3110:0.000000,(16129969_Escherichia_coli_str._K-12_substr._:0.000000,(170081659_Escherichia_coli_str._K-12_substr._:0.000000,(15802507_Escherichia_coli_O157_H7_EDL933:0.000000,15832083_Escherichia_coli_O157_H7_str._Sakai:0.000000)0.000000:0.000000)0.000000:0.000000)0.000000:0.000000)0.000000:0.000000)0.914000:0.009944)0.000000:0.000000,82777440_Shigella_dysenteriae_Sd197:0.009975)0.854000:0.020192,157145026_Citrobacter_koseri_ATCC_BAA-895:0.056240)0.000000:0.000000,((161502754_Salmonella_enterica_subsp._arizonae:0.010118,(161613243_Salmonella_enterica_subsp._enterica:0.000000,(62180660_Salmonella_enterica_subsp._enterica:0.000000,16765410_Salmonella_typhimurium_LT2:0.000000)0.000000:0.000000)0.523000:0.000000)0.001000:0.000000,(16761011_Salmonella_enterica_subsp._enterica:0.000000,(29141293_Salmonella_enterica_subsp._enterica:0.000000,56413021_Salmonella_enterica_subsp._enterica:0.000000)0.000000:0.000000)0.813000:0.010191)0.868000:0.020404)0.866000:0.031772,(((82543408_Shigella_boydii_Sb227:0.009751,187733407_Shigella_boydii_CDC_3083-94:0.000000)0.000000:0.000000,(157161532_Escherichia_coli_HS:0.000000,152971032_Klebsiella_pneumoniae_subsp._pneumo:0.000000)0.979000:0.049671)0.748000:0.009802,146312285_Enterobacter_sp._638:0.009913)0.672000:0.019825)0.923000:0.055561,50122070_Erwinia_carotovora_subsp._atrosepti:0.113584)0.922000:0.053818)0.408000:0.008873)0.813000:0.020630,((((((78778162_Sulfurimonas_denitrificans_DSM_1251:0.074818,157736910_Arcobacter_butzleri_RM4018:0.033083)0.971000:0.100000,152997486_Marinomonas_sp._MWYL1:0.136415)0.374000:0.022198,78485851_Thiomicrospira_crunogena_XCL-2:0.121961)0.639000:0.048529,(54309817_Photobacterium_profundum_SS9:0.120496,XX_VfuA00134_:0.024170)0.742000:0.014154)0.397000:0.014543,(156973028_Vibrio_harveyi_ATCC_BAA-1116:0.000000,28897010_Vibrio_parahaemolyticus_RIMD_221063:0.030939)0.915000:0.042745)0.385000:0.010514,(90021760_Saccharophagus_degradans_2-40:0.130066,(117619742_Aeromonas_hydrophila_subsp._hydroph:0.110251,((157961244_Shewanella_pealeana_ATCC_700345:0.016294,(((113969673_Shewanella_sp._MR-4:0.000000,117919835_Shewanella_sp._ANA-3:0.088202)0.448000:0.031314,160876128_Shewanella_baltica_OS195:0.035363)0.882000:0.039617,(54309835_Photobacterium_profundum_SS9:0.091695,(71280758_Colwellia_psychrerythraea_34H:0.074081,(114562551_Shewanella_frigidimarina_NCIMB_400:0.064439,152994834_Marinomonas_sp._MWYL1:0.111925)0.797000:0.038371)0.434000:0.038687)0.734000:0.034512)0.841000:0.029259)0.837000:0.026896,167623432_Shewanella_halifaxensis_HAW-EB4:0.000000)0.891000:0.039757)0.801000:0.046405)0.620000:0.018781)0.820000:0.030421)0.863000:0.031221)0.757000:0.025735)0.437000:0.017426,103487048_Sphingopyxis_alaskensis_RB2256:0.165331)0.860000:0.030302,30249322_Nitrosomonas_europaea_ATCC_19718:0.146479)0.917000:0.062172,((19551608_Corynebacterium_glutamicum_ATCC_130:0.000000,62389258_Corynebacterium_glutamicum_ATCC_130:0.000000)0.931000:0.071533,145294725_Corynebacterium_glutamicum_R:0.286701)0.888000:0.083087)0.340000:0.012302)0.738000:0.024630)0.834000:0.062379,((15616270_Bacillus_halodurans_C-125:0.128916,((150020958_Thermosipho_melanesiensis_BI429:0.319259,((((((15902362_Streptococcus_pneumoniae_R6:0.000000,116516033_Streptococcus_pneumoniae_D39:0.000000)0.820000:0.043455,((29345789_Bacteroides_thetaiotaomicron_VPI-54:0.000000,29346009_Bacteroides_thetaiotaomicron_VPI-54:0.000000)0.979000:0.090109,150007098_Parabacteroides_distasonis_ATCC_850:0.059030)0.773000:0.030306)0.343000:0.034611,(150008825_Parabacteroides_distasonis_ATCC_850:0.094851,150009822_Parabacteroides_distasonis_ATCC_850:0.054795)0.800000:0.038517)0.823000:0.062839,(((((19747033_Streptococcus_pyogenes_MGAS8232:0.000000,(15675934_Streptococcus_pyogenes_M1_GAS:0.000000,(71911665_Streptococcus_pyogenes_MGAS5005:0.000000,94989493_Streptococcus_pyogenes_MGAS9429:0.009306)0.000000:0.000000)0.000000:0.000000)0.000000:0.000000,((21911388_Streptococcus_pyogenes_MGAS315:0.000000,28896760_Streptococcus_pyogenes_SSI-1:0.000000)0.858000:0.009302,139474621_Streptococcus_pyogenes_str._Manfred:0.009282)0.571000:0.000000)0.000000:0.000000,94991480_Streptococcus_pyogenes_MGAS10270:0.000000)0.312000:0.000000,(94993380_Streptococcus_pyogenes_MGAS2096:0.000000,71904547_Streptococcus_pyogenes_MGAS6180:0.009308)0.625000:0.009292)0.441000:0.010104,50915216_Streptococcus_pyogenes_MGAS10394:0.000000)1.000000:0.377911)0.440000:0.031757,90961954_Lactobacillus_salivarius_UCC118:0.183356)0.890000:0.084375,124485722_Methanocorpusculum_labreanum_Z:0.133685)0.925000:0.064727)0.192000:0.015814,(125624416_Lactococcus_lactis_subsp._cremoris_:0.212980,116491702_Oenococcus_oeni_PSU-1:0.143358)0.979000:0.179009)0.803000:0.030852)0.778000:0.043497,15602641_Pasteurella_multocida_subsp._multoc:0.231490)0.502000:0.044072)0.844000:0.057788)0.281000:0.053067,((((((169833123_Streptococcus_pneumoniae_Hungary19A:0.000000,15902183_Streptococcus_pneumoniae_R6:0.000000)0.000000:0.000000,(116515340_Streptococcus_pneumoniae_D39:0.000000,182683112_Streptococcus_pneumoniae_CGSP14:0.000000)0.000000:0.000000)1.000000:0.541107,15792759_Campylobacter_jejuni_subsp._jejuni_:0.310372)0.696000:0.068084,148652087_Psychrobacter_sp._PRwf-1:0.321163)0.764000:0.102701,73661377_Staphylococcus_saprophyticus_subsp.:0.136775)0.733000:0.106079,116627071_Streptococcus_thermophilus_LMD-9:0.335620)0.353000:0.020918)0.870000:0.080532)0.473000:0.103886,((94988079_Streptococcus_pyogenes_MGAS9429:0.000000,94989959_Streptococcus_pyogenes_MGAS10270:0.000000)0.822000:0.009743,((((((139474226_Streptococcus_pyogenes_str._Manfred:0.000000,(71910262_Streptococcus_pyogenes_MGAS5005:0.000000,(15674641_Streptococcus_pyogenes_M1_GAS:0.000000,71903103_Streptococcus_pyogenes_MGAS6180:0.009428)0.000000:0.000000)0.000000:0.000000)0.000000:0.000000,(94993865_Streptococcus_pyogenes_MGAS10750:0.000000,94991965_Streptococcus_pyogenes_MGAS2096:0.000000)0.000000:0.000000)0.000000:0.000000,50913829_Streptococcus_pyogenes_MGAS10394:0.000000)0.517000:0.000000,19745664_Streptococcus_pyogenes_MGAS8232:0.018887)0.733000:0.009446,28896380_Streptococcus_pyogenes_SSI-1:0.000000)0.590000:0.010172,21909921_Streptococcus_pyogenes_MGAS315:0.000000)0.000000:0.000000)0.986000:0.358024)1.000000:0.803046)0.304000:0.077262,119720622_Thermofilum_pendens_Hrk_5:0.448273)0.891000:0.177509,(((((146343798_Bradyrhizobium_sp._ORS278:0.478124,(((27381407_Bradyrhizobium_japonicum_USDA_110:0.104407,182676795_Beijerinckia_indica_subsp._indica_A:0.224225)0.352000:0.104031,120402702_Mycobacterium_vanbaalenii_PYR-1:0.271545)0.812000:0.085638,87201232_Novosphingobium_aromaticivorans_DSM:0.148405)0.997000:0.476337)0.520000:0.057215,159044445_Dinoroseobacter_shibae_DFL_12:0.502067)0.818000:0.095061,((94970818_Acidobacteria_bacterium_Ellin345:0.427615,((56477853_Azoarcus_sp._EbN1:0.044821,119899558_Azoarcus_sp._BH72:0.059745)0.000000:0.000000,89899484_Rhodoferax_ferrireducens_T118:0.067601)0.993000:0.295957)0.505000:0.081101,(((((146306066_Pseudomonas_mendocina_ymp:0.038626,(104782491_Pseudomonas_entomophila_L48:0.170127,146306709_Pseudomonas_mendocina_ymp:0.017193)0.896000:0.032369)0.001000:0.000000,(152989456_Pseudomonas_aeruginosa_PA7:0.000000,(15598736_Pseudomonas_aeruginosa_PAO1:0.000000,116051539_Pseudomonas_aeruginosa_UCBPP-PA14:0.000000)0.000000:0.000000)0.863000:0.019555)0.753000:0.022970,(((71733957_Pseudomonas_syringae_pv._phaseolico:0.000000,66044316_Pseudomonas_syringae_pv._syringae_B:0.000000)0.527000:0.000000,((77457187_Pseudomonas_fluorescens_PfO-1:0.040667,70728406_Pseudomonas_fluorescens_Pf-5:0.009317)0.944000:0.032224,28868454_Pseudomonas_syringae_pv._tomato_str:0.000000)0.542000:0.009613)0.843000:0.021264,((((26988023_Pseudomonas_putida_KT2440:0.000000,148549639_Pseudomonas_putida_F1:0.000000)0.572000:0.000000,167035552_Pseudomonas_putida_GB-1:0.009514)0.000000:0.000000,170720075_Pseudomonas_putida_W619:0.019120)0.892000:0.019306,104783501_Pseudomonas_entomophila_L48:0.009145)0.858000:0.028290)0.448000:0.017685)0.969000:0.149912,110833245_Alcanivorax_borkumensis_SK2:0.515332)0.884000:0.099223,152989940_Nitratiruptor_sp._SB155-2:0.283983)0.787000:0.085365)0.324000:0.056092)0.226000:0.140492,(21218925_Streptomyces_coelicolor_A3:0.157284,118468121_Mycobacterium_smegmatis_str._MC2_15:0.243349)0.599000:0.092068)0.858000:0.148555,116619688_Solibacter_usitatus_Ellin6076:0.479216)0.945000:0.369958)1.000000:0.771176,156937415_Ignicoccus_hospitalis_KIN4_I:0.421877)0.932000:0.293746,((14520764_Pyrococcus_abyssi_GE5:0.093248,14591393_Pyrococcus_horikoshii_OT3:0.085017)0.763000:0.092936,18978003_Pyrococcus_furiosus_DSM_3638:0.138881)0.957000:0.251061)0.862000:0.133931,18977137_Pyrococcus_furiosus_DSM_3638:1.331517)0.794000:0.124110,(29346012_Bacteroides_thetaiotaomicron_VPI-54:0.204273,169823825_Finegoldia_magna_ATCC_29328:0.178534)0.989000:0.328713)0.998000:0.525243,(29348354_Bacteroides_thetaiotaomicron_VPI-54:0.000000,(60683716_Bacteroides_fragilis_NCTC_9343:0.000000,53715789_Bacteroides_fragilis_YCH46:0.000000)0.813000:0.010685)0.893000:0.129947)0.942000:0.184766,53712391_Bacteroides_fragilis_YCH46:0.034990)0.412000:0.014618,150008212_Parabacteroides_distasonis_ATCC_850:0.088556)0.785000:0.022679,150006699_Parabacteroides_distasonis_ATCC_850:0.009983)0.788000:0.009947,150003284_Bacteroides_vulgatus_ATCC_8482:0.000000,150004099_Bacteroides_vulgatus_ATCC_8482:0.000000);
