# Supplementary material for: Genome-wide phylogenetic analysis of the pathogenic potential of Vibrio furnissii
Source: Front Microbiol. 2014 Aug 21;5:435. doi: 10.3389/fmicb.2014.00435 (PMC4139957; doi:10.3389/fmicb.2014.00435)
Supplement: Supplementary file 1 [file DataSheet1.ZIP › all_vfu_trees/VfuA00135.afa-gb-o.phylip_phyml_tree.txt]

((((((((((((((((((((((((((((((((((((16129017_Escherichia_coli_str._K-12_substr._:0.000000,(15801171_Escherichia_coli_O157_H7_EDL933:0.000000,((187730479_Shigella_boydii_CDC_3083-94:0.000000,(117623241_Escherichia_coli_APEC_O1:0.000000,82777512_Shigella_dysenteriae_Sd197:0.015950)0.000000:0.000000)0.000000:0.000000,(157155736_Escherichia_coli_E24377A:0.000000,15830686_Escherichia_coli_O157_H7_str._Sakai:0.000000)0.000000:0.000000)0.000000:0.000000)0.000000:0.000000)0.000000:0.000000,89107900_Escherichia_coli_W3110:0.000000)0.000000:0.000000,82544480_Shigella_boydii_Sb227:0.000000)0.000000:0.000000,157160581_Escherichia_coli_HS:0.000000)0.000000:0.000000,170020550_Escherichia_coli_ATCC_8739:0.000000)0.000000:0.000000,170080705_Escherichia_coli_str._K-12_substr._:0.000000)0.000000:0.000000,74311616_Shigella_sonnei_Ss046:0.000000)0.000000:0.000000,161486253_Escherichia_coli_CFT073:0.000000)0.000000:0.000000,110641231_Escherichia_coli_536:0.000000)0.000000:0.000000,91210205_Escherichia_coli_UTI89:0.000000)0.000000:0.000000,170681218_Escherichia_coli_SECEC_SMS-3-5:0.000000)0.536000:0.000000,(((152969067_Klebsiella_pneumoniae_subsp._pneumo:0.073971,152969622_Klebsiella_pneumoniae_subsp._pneumo:0.061319)0.712000:0.011493,(157146255_Citrobacter_koseri_ATCC_BAA-895:0.048039,(((56413857_Salmonella_enterica_subsp._enterica:0.000000,16764511_Salmonella_typhimurium_LT2:0.000000)0.000000:0.000000,((162139596_Salmonella_enterica_subsp._enterica:0.000000,161614626_Salmonella_enterica_subsp._enterica:0.000000)0.000000:0.000000,(16760032_Salmonella_enterica_subsp._enterica:0.000000,29142197_Salmonella_enterica_subsp._enterica:0.000000)0.000000:0.000000)0.000000:0.000000)0.564000:0.000000,161503758_Salmonella_enterica_subsp._arizonae:0.015686)0.002000:0.000000)0.516000:0.030611)0.582000:0.032930,156934462_Enterobacter_sakazakii_ATCC_BAA-894:0.108568)0.813000:0.032476)0.443000:0.015905,146311224_Enterobacter_sp._638:0.127138)0.000000:0.000000,(56479807_Shigella_flexneri_2a_str._301:0.000000,(30062592_Shigella_flexneri_2a_str._2457T:0.000000,110805073_Shigella_flexneri_5_str._8401:0.000000)0.000000:0.000000)0.488000:0.000000)0.948000:0.080656,(((50120712_Erwinia_carotovora_subsp._atrosepti:0.155776,157370126_Serratia_proteamaculans_568:0.015702)0.743000:0.014731,((51596812_Yersinia_pseudotuberculosis_IP_3295:0.000000,(153950763_Yersinia_pseudotuberculosis_IP_3175:0.000000,170023906_Yersinia_pseudotuberculosis_YPIII:0.000000)0.000000:0.000000)0.894000:0.072099,123441919_Yersinia_enterocolitica_subsp._ente:0.032850)0.973000:0.127858)0.745000:0.022362,(((71892190_Candidatus_Blochmannia_pennsylvanic:0.031011,33519870_Candidatus_Blochmannia_floridanus:0.103638)0.977000:0.174041,85059025_Sodalis_glossinidius_str._morsitans:0.099118)0.350000:0.025818,37525748_Photorhabdus_luminescens_subsp._lau:0.065483)0.874000:0.060647)0.874000:0.042834)0.767000:0.038566,157146077_Citrobacter_koseri_ATCC_BAA-895:0.296879)0.369000:0.024544,((((161501881_Erwinia_carotovora_subsp._atrosepti:0.112333,(162382794_Sodalis_glossinidius_str._morsitans:0.164510,156935100_Enterobacter_sakazakii_ATCC_BAA-894:0.109955)0.850000:0.064874)0.816000:0.059412,(((108813698_Yersinia_pestis_Nepal516:0.000000,108809636_Yersinia_pestis_Antiqua:0.000000)0.000000:0.000000,((145597555_Yersinia_pestis_Pestoides_F:0.000000,16123774_Yersinia_pestis_CO92:0.000000)0.000000:0.000000,((161484912_Yersinia_pestis_KIM:0.000000,161511287_Yersinia_pestis_biovar_Microtus_str:0.000000)0.000000:0.000000,((161760557_Yersinia_pseudotuberculosis_IP_3295:0.000000,153949303_Yersinia_pseudotuberculosis_IP_3175:0.000000)0.000000:0.000000,(162420560_Yersinia_pestis_Angola:0.000000,170022681_Yersinia_pseudotuberculosis_YPIII:0.000000)0.000000:0.000000)0.000000:0.000000)0.000000:0.000000)0.000000:0.000000)0.491000:0.000000,123444007_Yersinia_enterocolitica_subsp._ente:0.028695)0.852000:0.056204)0.847000:0.060521,157372658_Serratia_proteamaculans_568:0.074324)0.462000:0.069142,((((16761326_Salmonella_enterica_subsp._enterica:0.000000,(29140978_Salmonella_enterica_subsp._enterica:0.000000,(161612856_Salmonella_enterica_subsp._enterica:0.000000,(16765727_Salmonella_typhimurium_LT2:0.000000,(56412701_Salmonella_enterica_subsp._enterica:0.000000,(62180972_Salmonella_enterica_subsp._enterica:0.000000,(161502448_Salmonella_enterica_subsp._arizonae:0.000000,157144696_Citrobacter_koseri_ATCC_BAA-895:0.014154)0.000000:0.000000)0.000000:0.000000)0.000000:0.000000)0.000000:0.000000)0.000000:0.000000)0.000000:0.000000)0.747000:0.011349,(((((((((89109198_Escherichia_coli_W3110:0.000000,(90111426_Escherichia_coli_str._K-12_substr._:0.000000,(161367559_Escherichia_coli_O157_H7_EDL933:0.000000,(38704078_Escherichia_coli_O157_H7_str._Sakai:0.000000,(161485889_Shigella_flexneri_2a_str._301:0.000000,(161486455_Shigella_flexneri_2a_str._2457T:0.000000,(110806330_Shigella_flexneri_5_str._8401:0.000000,(157161850_Escherichia_coli_HS:0.000000,(170019330_Escherichia_coli_ATCC_8739:0.000000,(170081993_Escherichia_coli_str._K-12_substr._:0.000000,(161984894_Shigella_boydii_Sb227:0.000000,187730919_Shigella_boydii_CDC_3083-94:0.000000)0.925000:0.014115)0.000000:0.000000)0.000000:0.000000)0.000000:0.000000)0.000000:0.000000)0.000000:0.000000)0.000000:0.000000)0.000000:0.000000)0.000000:0.000000)0.000000:0.000000)0.000000:0.000000,91211721_Escherichia_coli_UTI89:0.000000)0.000000:0.000000,110642568_Escherichia_coli_536:0.000000)0.000000:0.000000,117624595_Escherichia_coli_APEC_O1:0.000000)0.000000:0.000000,161486164_Escherichia_coli_CFT073:0.000000)0.000000:0.000000,170680549_Escherichia_coli_SECEC_SMS-3-5:0.000000)0.000000:0.000000,161986488_Shigella_sonnei_Ss046:0.000000)0.000000:0.000000,157156269_Escherichia_coli_E24377A:0.000000)0.000000:0.000000,161950076_Shigella_dysenteriae_Sd197:0.000000)0.893000:0.035175)0.640000:0.030782,146312558_Enterobacter_sp._638:0.124448)0.841000:0.046164,152969721_Klebsiella_pneumoniae_subsp._pneumo:0.111825)0.935000:0.100036)0.888000:0.105755)0.856000:0.057461,(((170719106_Haemophilus_somnus_2336:0.014729,113460720_Haemophilus_somnus_129PT:0.000000)0.942000:0.081329,(((((148826813_Haemophilus_influenzae_PittGG:0.000000,30995456_Haemophilus_influenzae_Rd_KW20:0.061025)0.470000:0.014812,68249956_Haemophilus_influenzae_86-028NP:0.000000)0.993000:0.131475,15602750_Pasteurella_multocida_subsp._multoc:0.049035)0.748000:0.012871,152979008_Actinobacillus_succinogenes_130Z:0.102786)0.817000:0.052175,52425318_Mannheimia_succiniciproducens_MBEL5:0.107034)0.001000:0.000000)0.394000:0.071722,((165976321_Actinobacillus_pleuropneumoniae_ser:0.000000,126208376_Actinobacillus_pleuropneumoniae_L20:0.015001)0.847000:0.089969,33152230_Haemophilus_ducreyi_35000HP:0.135884)0.982000:0.194379)0.772000:0.036712)0.945000:0.152927,(((54309212_Photobacterium_profundum_SS9:0.068576,54303638_Photobacterium_profundum_SS9:0.068714)0.812000:0.078160,((28898519_Vibrio_parahaemolyticus_RIMD_221063:0.022048,156974764_Vibrio_harveyi_ATCC_BAA-1116:0.041680)0.836000:0.076852,(157960110_Shewanella_pealeana_ATCC_700345:0.077195,167625922_Shewanella_halifaxensis_HAW-EB4:0.056273)0.937000:0.104412)0.807000:0.045365)0.868000:0.106494,(((15640243_Vibrio_cholerae_O1_biovar_eltor_str:0.000000,147673430_Vibrio_cholerae_O395:0.014880)0.049000:0.025184,((28899283_Vibrio_parahaemolyticus_RIMD_221063:0.098334,156975717_Vibrio_harveyi_ATCC_BAA-1116:0.000000)0.942000:0.230379,59713870_Vibrio_fischeri_ES114:0.195836)0.978000:0.266138)0.841000:0.075104,((156972972_Vibrio_harveyi_ATCC_BAA-1116:0.047814,28896953_Vibrio_parahaemolyticus_RIMD_221063:0.013885)0.850000:0.059234,((27364278_Vibrio_vulnificus_CMCP6:0.015811,37678465_Vibrio_vulnificus_YJ016:0.000000)0.969000:0.190518,59710729_Vibrio_fischeri_ES114:0.171676)0.895000:0.126781)0.360000:0.058317)0.988000:0.262154)0.701000:0.063307)0.622000:0.007150,((71279912_Colwellia_psychrerythraea_34H:0.174225,77361508_Pseudoalteromonas_haloplanktis_TAC1:0.208199)0.899000:0.137333,(56461058_Idiomarina_loihiensis_L2TR:0.249847,109899904_Pseudoalteromonas_atlantica_T6c:0.307638)0.703000:0.035873)0.906000:0.105930)0.714000:0.084966,119943975_Psychromonas_ingrahamii_37:0.681533)0.729000:0.051100,((((170725132_Shewanella_woodyi_ATCC_51908:0.047944,157376945_Shewanella_sediminis_HAW-EB3:0.044097)0.877000:0.043717,(((114046391_Shewanella_sp._MR-7:0.000000,113971422_Shewanella_sp._MR-4:0.000000)0.518000:0.000000,(117919300_Shewanella_sp._ANA-3:0.000000,((146294158_Shewanella_putrefaciens_CN-32:0.000000,120597705_Shewanella_sp._W3-18-1:0.000000)0.861000:0.013779,(126175621_Shewanella_baltica_OS155:0.000000,(152999447_Shewanella_baltica_OS185:0.000000,160874065_Shewanella_baltica_OS195:0.000000)0.000000:0.000000)0.428000:0.000000)0.892000:0.028327)0.620000:0.014152)0.842000:0.027260,((114564362_Shewanella_frigidimarina_NCIMB_400:0.067469,(119773868_Shewanella_amazonensis_SB2B:0.123326,91792070_Shewanella_denitrificans_OS217:0.108915)0.782000:0.035922)0.863000:0.043586,24375242_Shewanella_oneidensis_MR-1:0.016948)0.000000:0.000000)0.831000:0.027838)0.343000:0.022177,(167625459_Shewanella_halifaxensis_HAW-EB4:0.000000,157960473_Shewanella_pealeana_ATCC_700345:0.070022)0.917000:0.068981)0.825000:0.050937,127511592_Shewanella_loihica_PV-4:0.064512)0.997000:0.255422)0.000000:0.000000,(117619813_Aeromonas_hydrophila_subsp._hydroph:0.029107,145297594_Aeromonas_salmonicida_subsp._salmon:0.000000)0.993000:0.207174)0.949000:0.149405,((((((((28871024_Pseudomonas_syringae_pv._tomato_str:0.032917,66044859_Pseudomonas_syringae_pv._syringae_B:0.044400)0.908000:0.045984,71734959_Pseudomonas_syringae_pv._phaseolico:0.000000)0.963000:0.085219,(77457923_Pseudomonas_fluorescens_PfO-1:0.067018,((((148549190_Pseudomonas_putida_F1:0.029203,26988466_Pseudomonas_putida_KT2440:0.000000)0.306000:0.014494,167032339_Pseudomonas_putida_GB-1:0.000000)0.872000:0.038323,170720471_Pseudomonas_putida_W619:0.047567)0.886000:0.062742,104780630_Pseudomonas_entomophila_L48:0.064086)0.000000:0.000000)0.765000:0.028428)0.915000:0.066039,70731728_Pseudomonas_fluorescens_Pf-5:0.000000)0.969000:0.125715,146306268_Pseudomonas_mendocina_ymp:0.103151)0.676000:0.070580,146281806_Pseudomonas_stutzeri_A1501:0.030674)0.909000:0.112782,((15598438_Pseudomonas_aeruginosa_PAO1:0.000000,116051255_Pseudomonas_aeruginosa_UCBPP-PA14:0.015142)0.000000:0.000000,152989469_Pseudomonas_aeruginosa_PA7:0.015556)0.851000:0.074004)0.889000:0.115711,90022268_Saccharophagus_degradans_2-40:0.311351)0.933000:0.162890)0.767000:0.028486,(109899034_Pseudoalteromonas_atlantica_T6c:0.390657,((78485861_Thiomicrospira_crunogena_XCL-2:0.789862,(94969373_Acidobacteria_bacterium_Ellin345:0.395811,116619731_Solibacter_usitatus_Ellin6076:0.436384)0.946000:0.432187)0.847000:0.148108,(92114746_Chromohalobacter_salexigens_DSM_304:0.257691,(167626984_Francisella_philomiragia_subsp._phi:0.351337,167626983_Francisella_philomiragia_subsp._phi:0.186131)0.985000:0.367855)0.625000:0.036340)0.714000:0.089195)0.771000:0.067752)0.775000:0.067196,((((((33594000_Bordetella_pertussis_Tohama_I:0.000000,(33599183_Bordetella_bronchiseptica_RB50:0.000000,33594908_Bordetella_parapertussis_12822:0.000000)0.000000:0.000000)0.799000:0.028385,187476671_Bordetella_avium_197N:0.102087)0.962000:0.096427,163859104_Bordetella_petrii_DSM_12804:0.000000)0.999000:0.649397,(114321785_Alkalilimnicola_ehrlichei_MLHE-1:0.385320,121999094_Halorhodospira_halophila_SL1:0.148431)0.900000:0.177343)0.779000:0.082139,((114321952_Alkalilimnicola_ehrlichei_MLHE-1:0.427722,(((15677277_Neisseria_meningitidis_MC58:0.013834,((121635108_Neisseria_meningitidis_FAM18:0.014188,15794524_Neisseria_meningitidis_Z2491:0.000000)0.507000:0.013988,161870283_Neisseria_meningitidis_053442:0.000000)0.000000:0.000000)0.453000:0.028636,59800612_Neisseria_gonorrhoeae_FA_1090:0.000000)0.913000:0.223533,34496416_Chromobacterium_violaceum_ATCC_1247:0.341453)0.897000:0.192095)0.082000:0.035761,(74318541_Thiobacillus_denitrificans_ATCC_252:0.244101,((((152979822_Janthinobacterium_sp._Marseille:0.115107,134096112_Herminiimonas_arsenicoxydans:0.000000)0.973000:0.218232,124268434_Methylibium_petroleiphilum_PM1:0.262285)0.715000:0.068894,((121999121_Halorhodospira_halophila_SL1:0.383803,145590183_Polynucleobacter_sp._QLW-P1DMWA-1:0.486770)0.799000:0.128216,((73539546_Ralstonia_eutropha_JMP134:0.283338,91783849_Burkholderia_xenovorans_LB400:0.166152)0.883000:0.208360,(134297258_Burkholderia_vietnamiensis_G4:0.067060,(115353181_Burkholderia_ambifaria_AMMD:0.000000,172062033_Burkholderia_ambifaria_MC40-6:0.015036)0.832000:0.050348)0.891000:0.170265)0.879000:0.155791)0.889000:0.212037)0.771000:0.054760,((56477673_Azoarcus_sp._EbN1:0.067452,((121593131_Acidovorax_sp._JS42:0.055722,160901034_Delftia_acidovorans_SPH-1:0.134669)0.184000:0.038560,(120609675_Acidovorax_avenae_subsp._citrulli_A:0.125336,(121611744_Verminephrobacter_eiseniae_EF01-2:0.122196,((91786671_Polaromonas_sp._JS666:0.123662,121603573_Polaromonas_naphthalenivorans_CJ2:0.047979)0.350000:0.102778,89901957_Rhodoferax_ferrireducens_T118:0.186261)0.953000:0.196284)0.756000:0.083958)0.379000:0.133848)0.991000:0.375265)0.684000:0.190856,71905832_Dechloromonas_aromatica_RCB:0.256473)0.811000:0.073015)0.624000:0.020266)0.831000:0.071445)0.858000:0.105094)0.637000:0.063351,110835153_Alcanivorax_borkumensis_SK2:0.326817)0.871000:0.131809)0.456000:0.047544,(((((78049149_Xanthomonas_campestris_pv._vesicato:0.000000,21244190_Xanthomonas_axonopodis_pv._citri_st:0.000000)0.907000:0.014219,(58580548_Xanthomonas_oryzae_pv._oryzae_KACC1:0.000000,84622506_Xanthomonas_oryzae_pv._oryzae_MAFF_:0.000000)0.464000:0.000000)0.760000:0.020904,(21232767_Xanthomonas_campestris_pv._campestr:0.000000,66767159_Xanthomonas_campestris_pv._campestr:0.000000)0.622000:0.010237)0.951000:0.162675,((28198015_Xylella_fastidiosa_Temecula1:0.000000,182680641_Xylella_fastidiosa_M23:0.000000)0.000000:0.000000,(170729321_Xylella_fastidiosa_M12:0.000000,15836709_Xylella_fastidiosa_9a5c:0.000000)0.000000:0.000000)0.808000:0.071040)0.970000:0.276109,(((120553733_Marinobacter_aquaeolei_VT8:0.165252,83643929_Hahella_chejuensis_KCTC_2396:0.316223)0.722000:0.085794,152995719_Marinomonas_sp._MWYL1:0.614624)0.281000:0.086810,(118602330_Candidatus_Ruthia_magnifica_str._Cm:0.029820,148244439_Candidatus_Vesicomyosocius_okutanii:0.051602)0.999000:0.528454)0.804000:0.092545)0.573000:0.047552)0.548000:0.068952,((((126640504_Acinetobacter_baumannii_ATCC_17978:0.000000,(169797317_Acinetobacter_baumannii:0.000000,169634469_Acinetobacter_baumannii:0.000000)0.000000:0.000000)0.757000:0.014742,50083725_Acinetobacter_sp._ADP1:0.029910)0.850000:0.071235,(126641301_Acinetobacter_baumannii_ATCC_17978:0.014088,169796500_Acinetobacter_baumannii:0.000000)0.877000:0.105325)0.921000:0.170658,((93006573_Psychrobacter_cryohalolentis_K5:0.015764,71066122_Psychrobacter_arcticus_273-4:0.000000)0.801000:0.056607,148653748_Psychrobacter_sp._PRwf-1:0.097697)0.983000:0.353576)0.584000:0.154725)0.993000:0.439899,((145299165_Aeromonas_salmonicida_subsp._salmon:0.080766,117617531_Aeromonas_hydrophila_subsp._hydroph:0.122834)0.882000:0.109747,(117618022_Aeromonas_hydrophila_subsp._hydroph:0.030052,145299164_Aeromonas_salmonicida_subsp._salmon:0.118842)0.947000:0.163695)0.879000:0.158412)0.799000:0.105005,(119945661_Psychromonas_ingrahamii_37:0.464344,(((114562886_Shewanella_frigidimarina_NCIMB_400:0.000000,119775085_Shewanella_amazonensis_SB2B:0.148513)0.886000:0.050687,((((170726422_Shewanella_woodyi_ATCC_51908:0.031889,157375730_Shewanella_sediminis_HAW-EB3:0.016037)0.755000:0.015263,(167623745_Shewanella_halifaxensis_HAW-EB4:0.000000,157962288_Shewanella_pealeana_ATCC_700345:0.014781)0.886000:0.032467)0.780000:0.015759,(((117920311_Shewanella_sp._ANA-3:0.000000,(113970149_Shewanella_sp._MR-4:0.000000,114047661_Shewanella_sp._MR-7:0.000000)0.000000:0.000000)0.880000:0.030184,24373648_Shewanella_oneidensis_MR-1:0.021370)0.694000:0.011124,((153000428_Shewanella_baltica_OS185:0.000000,(126174102_Shewanella_baltica_OS155:0.000000,160875025_Shewanella_baltica_OS195:0.000000)0.000000:0.000000)0.853000:0.015459,(120598986_Shewanella_sp._W3-18-1:0.000000,146292929_Shewanella_putrefaciens_CN-32:0.000000)0.529000:0.000000)0.882000:0.031475)0.897000:0.031765)0.000000:0.000000,127513141_Shewanella_loihica_PV-4:0.085084)0.193000:0.030865)0.942000:0.067504,91792961_Shewanella_denitrificans_OS217:0.000000)0.978000:0.283356)0.247000:0.069143)0.909000:0.177459,((((((((148825536_Haemophilus_influenzae_PittEE:0.000000,68248804_Haemophilus_influenzae_86-028NP:0.014714)0.921000:0.044972,(148827337_Haemophilus_influenzae_PittGG:0.000000,16272163_Haemophilus_influenzae_Rd_KW20:0.000000)0.787000:0.016129)0.705000:0.013099,152978643_Actinobacillus_succinogenes_130Z:0.129105)0.880000:0.039663,52424924_Mannheimia_succiniciproducens_MBEL5:0.046425)0.804000:0.041230,15602227_Pasteurella_multocida_subsp._multoc:0.150972)0.809000:0.048433,(113461345_Haemophilus_somnus_129PT:0.000000,170718498_Haemophilus_somnus_2336:0.000000)0.730000:0.019725)0.780000:0.049785,(33151627_Haemophilus_ducreyi_35000HP:0.059024,(126207660_Actinobacillus_pleuropneumoniae_L20:0.000000,165975628_Actinobacillus_pleuropneumoniae_ser:0.000000)0.865000:0.040866)0.914000:0.125112)0.930000:0.194258,(37526033_Photorhabdus_luminescens_subsp._lau:0.060788,((((16122302_Yersinia_pestis_CO92:0.000000,22126133_Yersinia_pestis_KIM:0.000000)0.000000:0.000000,((45441708_Yersinia_pestis_biovar_Microtus_str:0.000000,51596372_Yersinia_pseudotuberculosis_IP_3295:0.000000)0.000000:0.000000,((108811703_Yersinia_pestis_Nepal516:0.000000,108807442_Yersinia_pestis_Antiqua:0.000000)0.000000:0.000000,((145598354_Yersinia_pestis_Pestoides_F:0.000000,153949557_Yersinia_pseudotuberculosis_IP_3175:0.000000)0.000000:0.000000,(162421054_Yersinia_pestis_Angola:0.000000,170024372_Yersinia_pseudotuberculosis_YPIII:0.000000)0.000000:0.000000)0.000000:0.000000)0.000000:0.000000)0.000000:0.000000)0.816000:0.031981,123442628_Yersinia_enterocolitica_subsp._ente:0.029485)0.914000:0.073702,(((152970917_Klebsiella_pneumoniae_subsp._pneumo:0.035506,((156933566_Enterobacter_sakazakii_ATCC_BAA-894:0.078054,146312070_Enterobacter_sp._638:0.145950)0.715000:0.013387,((157145369_Citrobacter_koseri_ATCC_BAA-895:0.015146,(62180467_Salmonella_enterica_subsp._enterica:0.000000,((56413192_Salmonella_enterica_subsp._enterica:0.000000,(161613557_Salmonella_enterica_subsp._enterica:0.000000,161502995_Salmonella_enterica_subsp._arizonae:0.000000)0.000000:0.000000)0.000000:0.000000,((16760839_Salmonella_enterica_subsp._enterica:0.000000,29141469_Salmonella_enterica_subsp._enterica:0.000000)0.000000:0.000000,16765231_Salmonella_typhimurium_LT2:0.000000)0.000000:0.000000)0.000000:0.000000)0.877000:0.030179)0.795000:0.015366,(((82524782_Shigella_boydii_Sb227:0.000000,(187734408_Shigella_boydii_CDC_3083-94:0.000000,(31983572_Shigella_flexneri_2a_str._301:0.000000,(74315019_Shigella_sonnei_Ss046:0.000000,82524516_Shigella_dysenteriae_Sd197:0.000000)0.000000:0.000000)0.000000:0.000000)0.000000:0.000000)0.826000:0.028713,157157717_Escherichia_coli_E24377A:0.000000)0.996000:0.176984,(((82543688_Shigella_boydii_Sb227:0.000000,187732247_Shigella_boydii_CDC_3083-94:0.000000)0.000000:0.000000,(((91211080_Escherichia_coli_UTI89:0.000000,110641973_Escherichia_coli_536:0.000000)0.000000:0.000000,((117624007_Escherichia_coli_APEC_O1:0.000000,26248121_Escherichia_coli_CFT073:0.000000)0.000000:0.000000,((89108695_Escherichia_coli_W3110:0.000000,16129808_Escherichia_coli_str._K-12_substr._:0.000000)0.000000:0.000000,((74311815_Shigella_sonnei_Ss046:0.000000,157161324_Escherichia_coli_HS:0.000000)0.000000:0.000000,((170019800_Escherichia_coli_ATCC_8739:0.000000,170081511_Escherichia_coli_str._K-12_substr._:0.000000)0.000000:0.000000,(157158075_Escherichia_coli_E24377A:0.000000,15802268_Escherichia_coli_O157_H7_EDL933:0.000000)0.000000:0.000000)0.000000:0.000000)0.000000:0.000000)0.000000:0.000000)0.000000:0.000000)0.000000:0.000000,(((15831819_Escherichia_coli_O157_H7_str._Sakai:0.000000,82776441_Shigella_dysenteriae_Sd197:0.000000)0.000000:0.000000,24113205_Shigella_flexneri_2a_str._301:0.000000)0.000000:0.000000,(30063266_Shigella_flexneri_2a_str._2457T:0.000000,110805799_Shigella_flexneri_5_str._8401:0.000000)0.000000:0.000000)0.000000:0.000000)0.000000:0.000000)0.517000:0.000000,170680587_Escherichia_coli_SECEC_SMS-3-5:0.015070)0.966000:0.064515)0.001000:0.000000)0.768000:0.015910)0.753000:0.016528)0.877000:0.081529,(10955348_Escherichia_coli_O157_H7_str._Sakai:0.000000,(13357559_Ureaplasma_parvum_serovar_3_str._AT:0.000000,75994475_Escherichia_coli_O157_H7_EDL933:0.000000)0.000000:0.000000)0.865000:0.048690)0.904000:0.074027,((50121407_Erwinia_carotovora_subsp._atrosepti:0.100464,157371011_Serratia_proteamaculans_568:0.056470)0.405000:0.031012,85059243_Sodalis_glossinidius_str._morsitans:0.081557)0.894000:0.074817)0.830000:0.051580)0.609000:0.032302)0.975000:0.299098)0.601000:0.124974)0.730000:0.034694,(54307440_Photobacterium_profundum_SS9:0.087185,XX_VfuA00135_:0.182560)0.988000:0.330693)0.295000:0.037888,(152994102_Marinomonas_sp._MWYL1:0.263899,((147673251_Vibrio_cholerae_O395:0.000000,15640242_Vibrio_cholerae_O1_biovar_eltor_str:0.000000)0.996000:0.262126,59712406_Vibrio_fischeri_ES114:0.068099)0.859000:0.101089)0.844000:0.077183)0.873000:0.145433,37678510_Vibrio_vulnificus_YJ016:0.220700)0.192000:0.142735,27364246_Vibrio_vulnificus_CMCP6:0.280290)0.958000:0.254025,156973003_Vibrio_harveyi_ATCC_BAA-1116:0.045721,28896987_Vibrio_parahaemolyticus_RIMD_221063:0.060754);
