# Supplementary material for: Genome-wide phylogenetic analysis of the pathogenic potential of Vibrio furnissii
Source: Front Microbiol. 2014 Aug 21;5:435. doi: 10.3389/fmicb.2014.00435 (PMC4139957; doi:10.3389/fmicb.2014.00435)
Supplement: Supplementary file 1 [file DataSheet1.ZIP › all_vfu_trees/VfuA00136.afa-gb-o.phylip_phyml_tree.txt]

(((((((((((((((91213140_Escherichia_coli_UTI89:0.000000,(26250270_Escherichia_coli_CFT073:0.000000,((110643865_Escherichia_coli_536:0.000000,170682768_Escherichia_coli_SECEC_SMS-3-5:0.000000)0.000000:0.000000,((157163105_Escherichia_coli_HS:0.000000,170018146_Escherichia_coli_ATCC_8739:0.000000)0.000000:0.000000,(157156511_Escherichia_coli_E24377A:0.000000,82545988_Shigella_boydii_Sb227:0.000000)0.000000:0.000000)0.000000:0.000000)0.000000:0.000000)0.000000:0.000000)0.000000:0.000000,117625899_Escherichia_coli_APEC_O1:0.000000)0.000000:0.000000,74314142_Shigella_sonnei_Ss046:0.000000)0.000000:0.000000,187734123_Shigella_boydii_CDC_3083-94:0.000000)0.856000:0.316184,(50119122_Erwinia_carotovora_subsp._atrosepti:0.262437,50119123_Erwinia_carotovora_subsp._atrosepti:0.350232)0.707000:0.133792)0.830000:0.354206,((((82701552_Nitrosospira_multiformis_ATCC_25196:0.000000,((114330457_Nitrosomonas_eutropha_C91:0.406504,30249644_Nitrosomonas_europaea_ATCC_19718:0.000000)0.895000:0.117689,82702558_Nitrosospira_multiformis_ATCC_25196:0.015199)0.836000:0.085782)0.913000:0.249751,34496275_Chromobacterium_violaceum_ATCC_1247:0.394524)0.759000:0.154028,13476291_Mesorhizobium_loti_MAFF303099:0.357811)0.005000:0.000701,94311644_Ralstonia_metallidurans_CH34:0.515258)0.873000:0.218363)0.025000:0.000000,157149241_Citrobacter_koseri_ATCC_BAA-895:0.391335)0.759000:0.058734,((120553713_Marinobacter_aquaeolei_VT8:0.403758,(134093816_Herminiimonas_arsenicoxydans:0.389657,152982229_Janthinobacterium_sp._Marseille:0.141418)0.693000:0.162197)0.730000:0.173442,(86359884_Rhizobium_etli_CFN_42:0.042660,(86356436_Rhizobium_etli_CFN_42:0.035225,116249508_Rhizobium_leguminosarum_bv._viciae_:0.039088)0.586000:0.047691)0.990000:0.872254)0.680000:0.159363)0.858000:0.165832,(((((126208601_Actinobacillus_pleuropneumoniae_L20:0.000000,165976557_Actinobacillus_pleuropneumoniae_ser:0.000000)0.894000:0.138970,(119944118_Psychromonas_ingrahamii_37:0.422715,(16272815_Haemophilus_influenzae_Rd_KW20:0.000000,148826481_Haemophilus_influenzae_PittEE:0.000000)0.853000:0.242753)0.311000:0.065708)0.735000:0.053005,52424298_Mannheimia_succiniciproducens_MBEL5:0.077871)0.770000:0.083068,15603728_Pasteurella_multocida_subsp._multoc:0.136536)0.769000:0.103386,(152978218_Actinobacillus_succinogenes_130Z:0.097616,XX_VfuA00136_:0.479948)0.481000:0.093843)0.891000:0.197899)0.758000:0.067099,(42523173_Bdellovibrio_bacteriovorus_HD100:0.609156,((((58580212_Xanthomonas_oryzae_pv._oryzae_KACC1:0.000000,84622207_Xanthomonas_oryzae_pv._oryzae_MAFF_:0.000000)0.526000:0.000000,((21233173_Xanthomonas_campestris_pv._campestr:0.000000,66770113_Xanthomonas_campestris_pv._campestr:0.000000)0.895000:0.037442,(78049478_Xanthomonas_campestris_pv._vesicato:0.000000,21244521_Xanthomonas_axonopodis_pv._citri_st:0.000000)0.922000:0.078905)0.000000:0.000000)0.752000:0.155852,((182681411_Xylella_fastidiosa_M23:0.000000,28198719_Xylella_fastidiosa_Temecula1:0.000000)0.000000:0.000000,(170730148_Xylella_fastidiosa_M12:0.000000,15838589_Xylella_fastidiosa_9a5c:0.000000)0.000000:0.000000)0.905000:0.402348)0.892000:0.345554,(120608970_Acidovorax_avenae_subsp._citrulli_A:0.254610,121609434_Verminephrobacter_eiseniae_EF01-2:0.056739)0.902000:0.367429)0.797000:0.173165)0.000000:0.000000)0.400000:0.141580,((((17546923_Ralstonia_solanacearum_GMI1000:0.210491,73540463_Ralstonia_eutropha_JMP134:0.421169)0.060000:0.077627,((108562833_Helicobacter_pylori_HPAG1:0.000000,(15611453_Helicobacter_pylori_J99:0.000000,15645653_Helicobacter_pylori_26695:0.000000)0.000000:0.000000)0.825000:0.040433,109947675_Helicobacter_acinonychis_str._Sheeb:0.000000)0.999000:0.679387)0.233000:0.075246,(59710758_Vibrio_fischeri_ES114:0.503289,113868836_Ralstonia_eutropha_H16:0.338057)0.720000:0.058133)0.000000:0.000000,((94987267_Lawsonia_intracellularis_PHE_MN1-00:0.519071,(78777895_Sulfurimonas_denitrificans_DSM_1251:0.253641,152993528_Sulfurovum_sp._NBC37-1:0.362959)0.767000:0.187864)0.695000:0.217951,(92113817_Chromohalobacter_salexigens_DSM_304:0.357319,152994875_Marinomonas_sp._MWYL1:0.243669)0.767000:0.237554)0.760000:0.138995)0.901000:0.172456)0.768000:0.052480,((187476637_Bordetella_avium_197N:0.298106,163859158_Bordetella_petrii_DSM_12804:0.334573)0.741000:0.068715,((169824154_Finegoldia_magna_ATCC_29328:0.834390,(157738040_Arcobacter_butzleri_RM4018:0.896926,54307439_Photobacterium_profundum_SS9:0.131688)0.312000:0.156036)0.673000:0.319126,((15640267_Vibrio_cholerae_O1_biovar_eltor_str:0.000000,147673869_Vibrio_cholerae_O395:0.000000)0.941000:0.319857,((91787768_Polaromonas_sp._JS666:0.404159,171059027_Leptothrix_cholodnii_SP-6:0.430541)0.839000:0.272388,56421849_Geobacillus_kaustophilus_HTA426:0.703951)0.555000:0.037519)0.880000:0.267977)0.000000:0.000000)0.000000:0.000000)0.962000:0.330966,(33602896_Bordetella_bronchiseptica_RB50:0.000000,(33593469_Bordetella_pertussis_Tohama_I:0.000000,33597990_Bordetella_parapertussis_12822:0.000000)0.819000:0.035855)0.860000:0.218820)0.030000:0.069630,163857151_Bordetella_petrii_DSM_12804:0.000000)1.000000:0.784572,145297202_Aeromonas_salmonicida_subsp._salmon:0.000000,117621311_Aeromonas_hydrophila_subsp._hydroph:0.042634);
