# Supplementary material for: Genome-wide phylogenetic analysis of the pathogenic potential of Vibrio furnissii
Source: Front Microbiol. 2014 Aug 21;5:435. doi: 10.3389/fmicb.2014.00435 (PMC4139957; doi:10.3389/fmicb.2014.00435)
Supplement: Supplementary file 1 [file DataSheet1.ZIP › all_vfu_trees/VfuA00137.afa-gb-o.phylip_phyml_tree.txt]

((((119773247_Shewanella_amazonensis_SB2B:0.516965,(15640259_Vibrio_cholerae_O1_biovar_eltor_str:0.000000,147674123_Vibrio_cholerae_O395:0.000000)1.000000:0.558271)0.537000:0.129351,(120553714_Marinobacter_aquaeolei_VT8:0.183098,XX_VfuA00137_:0.210269)0.793000:0.066973)0.581000:0.163658,(146298110_Flavobacterium_johnsoniae_UW101:0.343572,66043886_Pseudomonas_syringae_pv._syringae_B:1.156187)0.853000:0.214550)1.000000:0.778505,15640258_Vibrio_cholerae_O1_biovar_eltor_str:0.000000,147674761_Vibrio_cholerae_O395:0.000000);
