# Supplementary material for: Genome-wide phylogenetic analysis of the pathogenic potential of Vibrio furnissii
Source: Front Microbiol. 2014 Aug 21;5:435. doi: 10.3389/fmicb.2014.00435 (PMC4139957; doi:10.3389/fmicb.2014.00435)
Supplement: Supplementary file 1 [file DataSheet1.ZIP › all_vfu_trees/VfuA00138.afa-gb-o.phylip_phyml_tree.txt]

(((((((((((((114049468_Shewanella_sp._MR-7:0.000000,(117922524_Shewanella_sp._ANA-3:0.000000,24376154_Shewanella_oneidensis_MR-1:0.000000)0.000000:0.000000)0.000000:0.000000,113972216_Shewanella_sp._MR-4:0.000000)0.832000:0.009046,(160877573_Shewanella_baltica_OS195:0.000000,153002828_Shewanella_baltica_OS185:0.000000)0.000000:0.000000)0.835000:0.033593,120596891_Shewanella_sp._W3-18-1:0.012444)0.112000:0.034255,(157959945_Shewanella_pealeana_ATCC_700345:0.059055,167626108_Shewanella_halifaxensis_HAW-EB4:0.080309)0.979000:0.114727)0.990000:0.148525,127514628_Shewanella_loihica_PV-4:0.208096)0.711000:0.020081,(((157959943_Shewanella_pealeana_ATCC_700345:0.070896,167626114_Shewanella_halifaxensis_HAW-EB4:0.067081)0.929000:0.076809,((117922530_Shewanella_sp._ANA-3:0.008953,(114049471_Shewanella_sp._MR-7:0.000000,113972222_Shewanella_sp._MR-4:0.000000)0.475000:0.000000)0.000000:0.000001,(((160877576_Shewanella_baltica_OS195:0.000000,153002831_Shewanella_baltica_OS185:0.000000)0.886000:0.017909,120596888_Shewanella_sp._W3-18-1:0.018021)0.871000:0.018470,24376151_Shewanella_oneidensis_MR-1:0.009028)0.771000:0.018191)0.971000:0.096211)0.818000:0.054895,119773246_Shewanella_amazonensis_SB2B:0.177989)0.880000:0.067242)0.658000:0.015466,77361243_Pseudoalteromonas_haloplanktis_TAC1:0.307478)0.950000:0.153576,(92113895_Chromohalobacter_salexigens_DSM_304:0.450521,((((157373066_Serratia_proteamaculans_568:0.310236,(152972476_Klebsiella_pneumoniae_subsp._pneumo:0.290214,85060178_Sodalis_glossinidius_str._morsitans:0.251139)0.849000:0.085058)0.723000:0.057805,34496276_Chromobacterium_violaceum_ATCC_1247:0.379085)0.739000:0.116313,37528660_Photorhabdus_luminescens_subsp._lau:0.649725)0.655000:0.073497,92113822_Chromohalobacter_salexigens_DSM_304:0.410240)0.742000:0.059382)0.781000:0.104784)0.916000:0.136232,(XX_VfuA00138_:0.534404,54307436_Photobacterium_profundum_SS9:0.531941)0.381000:0.131428)0.860000:0.133548,152994878_Marinomonas_sp._MWYL1:0.635991)0.818000:0.141775,(53803340_Methylococcus_capsulatus_str._Bath:0.524873,87201081_Novosphingobium_aromaticivorans_DSM:0.561697)0.430000:0.189861)0.852000:0.162685,15606745_Aquifex_aeolicus_VF5:0.547454,15643387_Thermotoga_maritima_MSB8:0.624511);
