# Supplementary material for: Genome-wide phylogenetic analysis of the pathogenic potential of Vibrio furnissii
Source: Front Microbiol. 2014 Aug 21;5:435. doi: 10.3389/fmicb.2014.00435 (PMC4139957; doi:10.3389/fmicb.2014.00435)
Supplement: Supplementary file 1 [file DataSheet1.ZIP › all_vfu_trees/VfuA00139.afa-gb-o.phylip_phyml_tree.txt]

((120553716_Marinobacter_aquaeolei_VT8:1.442564,XX_VfuA00139_:0.638652)0.596000:0.334969,117927885_Acidothermus_cellulolyticus_11B:1.414326,159036870_Salinispora_arenicola_CNS-205:1.085538);
