# Supplementary material for: Genome-wide phylogenetic analysis of the pathogenic potential of Vibrio furnissii
Source: Front Microbiol. 2014 Aug 21;5:435. doi: 10.3389/fmicb.2014.00435 (PMC4139957; doi:10.3389/fmicb.2014.00435)
Supplement: Supplementary file 1 [file DataSheet1.ZIP › all_vfu_trees/VfuA00140.afa-gb-o.phylip_phyml_tree.txt]

((113476652_Trichodesmium_erythraeum_IMS101:0.623356,157364049_Thermotoga_lettingae_TMO:0.340477)0.905000:0.484266,120553715_Marinobacter_aquaeolei_VT8:0.262115,XX_VfuA00140_:0.980353);
