# Supplementary material for: Genome-wide phylogenetic analysis of the pathogenic potential of Vibrio furnissii
Source: Front Microbiol. 2014 Aug 21;5:435. doi: 10.3389/fmicb.2014.00435 (PMC4139957; doi:10.3389/fmicb.2014.00435)
Supplement: Supplementary file 1 [file DataSheet1.ZIP › all_vfu_trees/VfuA00141.afa-gb-o.phylip_phyml_tree.txt]

(((((((((((((((((((((((30065103_Shigella_flexneri_2a_str._2457T:0.000000,(91213138_Escherichia_coli_UTI89:0.000000,((110807701_Shigella_flexneri_5_str._8401:0.000000,(170683841_Escherichia_coli_SECEC_SMS-3-5:0.000000,82545986_Shigella_boydii_Sb227:0.000000)0.000000:0.000000)0.000000:0.000000,(117625897_Escherichia_coli_APEC_O1:0.000000,(157163103_Escherichia_coli_HS:0.000000,(157156092_Escherichia_coli_E24377A:0.000000,(170018148_Escherichia_coli_ATCC_8739:0.000000,(187733078_Shigella_boydii_CDC_3083-94:0.000000,(15804164_Escherichia_coli_O157_H7_EDL933:0.000000,(15833752_Escherichia_coli_O157_H7_str._Sakai:0.000000,(89110391_Escherichia_coli_W3110:0.000000,(16131491_Escherichia_coli_str._K-12_substr._:0.000000,(82779112_Shigella_dysenteriae_Sd197:0.000000,(170083128_Escherichia_coli_str._K-12_substr._:0.000000,26250268_Escherichia_coli_CFT073:0.000000)0.000000:0.000000)0.000000:0.000000)0.000000:0.000000)0.000000:0.000000)0.000000:0.000000)0.000000:0.000000)0.000000:0.000000)0.000000:0.000000)0.000000:0.000000)0.000000:0.000000)0.000000:0.000000)0.000000:0.000000)0.000000:0.000000)0.000000:0.000000,24114890_Shigella_flexneri_2a_str._301:0.000000)0.000000:0.000000,110643863_Escherichia_coli_536:0.000000)0.000000:0.000000,74314144_Shigella_sonnei_Ss046:0.000000)0.756000:0.014432,156936209_Enterobacter_sakazakii_ATCC_BAA-894:0.028945)0.000000:0.000000,(((((16766996_Salmonella_typhimurium_LT2:0.000000,(62182204_Salmonella_enterica_subsp._enterica:0.000000,161616789_Salmonella_enterica_subsp._enterica:0.014024)0.000000:0.000000)0.000000:0.000000,29144088_Salmonella_enterica_subsp._enterica:0.000000)0.000000:0.000000,16762599_Salmonella_enterica_subsp._enterica:0.000000)0.000000:0.000000,56415601_Salmonella_enterica_subsp._enterica:0.000000)0.786000:0.018869,161505754_Salmonella_enterica_subsp._arizonae:0.027151)0.775000:0.024928)0.388000:0.028811,(157149239_Citrobacter_koseri_ATCC_BAA-895:0.014455,146309783_Enterobacter_sp._638:0.014484)0.763000:0.014698)0.865000:0.040201,(152972470_Klebsiella_pneumoniae_subsp._pneumo:0.000000,37528657_Photorhabdus_luminescens_subsp._lau:0.113433)0.675000:0.011783)0.743000:0.026939,157373058_Serratia_proteamaculans_568:0.100829)0.857000:0.032281,85060172_Sodalis_glossinidius_str._morsitans:0.154180)0.000000:0.000000,50119125_Erwinia_carotovora_subsp._atrosepti:0.039253)0.869000:0.058280,(((51594412_Yersinia_pseudotuberculosis_IP_3295:0.000000,(153947533_Yersinia_pseudotuberculosis_IP_3175:0.000000,170026354_Yersinia_pseudotuberculosis_YPIII:0.000000)0.000000:0.000000)0.818000:0.014001,(16120410_Yersinia_pestis_CO92:0.000000,(161484920_Yersinia_pestis_KIM:0.000000,(161511479_Yersinia_pestis_biovar_Microtus_str:0.000000,(108813953_Yersinia_pestis_Nepal516:0.000000,(108809476_Yersinia_pestis_Antiqua:0.000000,(145601088_Yersinia_pestis_Pestoides_F:0.000000,162420304_Yersinia_pestis_Angola:0.000000)0.000000:0.000000)0.000000:0.000000)0.000000:0.000000)0.000000:0.000000)0.000000:0.000000)0.466000:0.000000)0.802000:0.043033,123440471_Yersinia_enterocolitica_subsp._ente:0.043572)0.938000:0.084223)0.958000:0.118070,((((170718538_Haemophilus_somnus_2336:0.000000,113461748_Haemophilus_somnus_129PT:0.000000)0.976000:0.092688,((165976833_Actinobacillus_pleuropneumoniae_ser:0.000000,126208867_Actinobacillus_pleuropneumoniae_L20:0.000000)0.754000:0.023326,33151836_Haemophilus_ducreyi_35000HP:0.146303)0.840000:0.050719)0.860000:0.048778,(15603709_Pasteurella_multocida_subsp._multoc:0.064096,(((148828267_Haemophilus_influenzae_PittGG:0.013231,16273031_Haemophilus_influenzae_Rd_KW20:0.000000)0.889000:0.028559,(68249659_Haemophilus_influenzae_86-028NP:0.000000,148826280_Haemophilus_influenzae_PittEE:0.000000)0.760000:0.013873)0.925000:0.050537,(152978254_Actinobacillus_succinogenes_130Z:0.074682,52426315_Mannheimia_succiniciproducens_MBEL5:0.076787)0.885000:0.046898)0.734000:0.017163)0.383000:0.032017)0.991000:0.254331,(33520044_Candidatus_Blochmannia_floridanus:0.375038,71892372_Candidatus_Blochmannia_pennsylvanic:0.127310)0.984000:0.261437)0.753000:0.031536)0.741000:0.022548,((110835161_Alcanivorax_borkumensis_SK2:0.225238,(((83643918_Hahella_chejuensis_KCTC_2396:0.222126,119944119_Psychromonas_ingrahamii_37:0.296426)0.748000:0.030892,((145301055_Aeromonas_salmonicida_subsp._salmon:0.043674,117618211_Aeromonas_hydrophila_subsp._hydroph:0.001064)0.983000:0.276574,(154706955_Coxiella_burnetii_Dugway_5J108-111:0.000000,(29654951_Coxiella_burnetii_RSA_493:0.000000,161830744_Coxiella_burnetii_RSA_331:0.000000)0.000000:0.000000)0.984000:0.250883)0.809000:0.100423)0.756000:0.061593,(((((56477704_Azoarcus_sp._EbN1:0.125807,(((75675262_Nitrobacter_winogradskyi_Nb-255:0.075476,((((115523470_Rhodopseudomonas_palustris_BisA53:0.000000,90422941_Rhodopseudomonas_palustris_BisB18:0.046348)0.206000:0.020345,((91976092_Rhodopseudomonas_palustris_BisB5:0.030107,86748726_Rhodopseudomonas_palustris_HaA2:0.000000)0.972000:0.093523,39937047_Rhodopseudomonas_palustris_CGA009:0.035985)0.184000:0.023682)1.000000:0.352564,92116853_Nitrobacter_hamburgensis_X14:0.051066)0.626000:0.051309,((27381040_Bradyrhizobium_japonicum_USDA_110:0.092640,148256945_Bradyrhizobium_sp._BTAi1:0.015960)0.449000:0.015525,146342063_Bradyrhizobium_sp._ORS278:0.015585)0.803000:0.076111)0.000000:0.000000)1.000000:0.855616,(152997481_Marinomonas_sp._MWYL1:0.306944,(120553722_Marinobacter_aquaeolei_VT8:0.297183,92112145_Chromohalobacter_salexigens_DSM_304:0.327996)0.820000:0.115336)0.376000:0.062340)0.815000:0.102320,13472312_Mesorhizobium_loti_MAFF303099:0.477928)0.918000:0.160749)0.724000:0.024222,119899854_Azoarcus_sp._BH72:0.144483)0.935000:0.114065,((91775121_Methylobacillus_flagellatus_KT:0.358752,((161870387_Neisseria_meningitidis_053442:0.000000,(15794620_Neisseria_meningitidis_Z2491:0.000000,(121635198_Neisseria_meningitidis_FAM18:0.000000,15677379_Neisseria_meningitidis_MC58:0.000000)0.000000:0.000000)0.000000:0.000000)0.473000:0.000000,59801372_Neisseria_gonorrhoeae_FA_1090:0.028159)0.991000:0.334913)0.246000:0.114264,(114321939_Alkalilimnicola_ehrlichei_MLHE-1:0.324214,117924850_Magnetococcus_sp._MC-1:0.441947)0.812000:0.100058)0.759000:0.051969)0.753000:0.022332,(71908909_Dechloromonas_aromatica_RCB:0.242472,34497547_Chromobacterium_violaceum_ATCC_1247:0.251483)0.915000:0.141135)0.891000:0.087944,((146284161_Pseudomonas_stutzeri_A1501:0.076323,(70734015_Pseudomonas_fluorescens_Pf-5:0.000000,(77456693_Pseudomonas_fluorescens_PfO-1:0.000000,((170724019_Pseudomonas_putida_W619:0.000000,(((152985828_Pseudomonas_aeruginosa_PA7:0.000000,(15600205_Pseudomonas_aeruginosa_PAO1:0.000000,116053160_Pseudomonas_aeruginosa_UCBPP-PA14:0.000000)0.000000:0.000000)0.959000:0.063270,146305616_Pseudomonas_mendocina_ymp:0.060351)0.771000:0.016692,104784056_Pseudomonas_entomophila_L48:0.000001)0.922000:0.014572)0.001000:0.000000,(167031385_Pseudomonas_putida_GB-1:0.000000,(148545621_Pseudomonas_putida_F1:0.000000,26987083_Pseudomonas_putida_KT2440:0.000000)0.000000:0.000000)0.910000:0.014790)0.782000:0.029669)0.391000:0.014769)0.785000:0.014270)0.785000:0.015934,(71734499_Pseudomonas_syringae_pv._phaseolico:0.000000,(66043787_Pseudomonas_syringae_pv._syringae_B:0.000000,28872117_Pseudomonas_syringae_pv._tomato_str:0.000000)0.000000:0.000000)0.501000:0.000000)0.865000:0.065519)0.753000:0.052953)0.814000:0.079809)0.782000:0.046504,((59710746_Vibrio_fischeri_ES114:0.075402,XX_VfuA00141_:0.120434)0.355000:0.020253,((28896986_Vibrio_parahaemolyticus_RIMD_221063:0.000000,156973002_Vibrio_harveyi_ATCC_BAA-1116:0.042085)0.909000:0.051597,((15640266_Vibrio_cholerae_O1_biovar_eltor_str:0.000000,147673095_Vibrio_cholerae_O395:0.000000)0.988000:0.108923,(37678509_Vibrio_vulnificus_YJ016:0.000000,27364247_Vibrio_vulnificus_CMCP6:0.000000)0.672000:0.010394)0.494000:0.034452)0.701000:0.040813)0.993000:0.220285)0.812000:0.074806)0.928000:0.150760,((154247694_Xanthobacter_autotrophicus_Py2:0.185365,158423875_Azorhizobium_caulinodans_ORS_571:0.077706)0.974000:0.402812,78187650_Pelodictyon_luteolum_DSM_273:0.804264)0.818000:0.180819)0.841000:0.111086,((91785096_Burkholderia_xenovorans_LB400:0.093570,((((172061594_Burkholderia_ambifaria_MC40-6:0.000000,(107023569_Burkholderia_cenocepacia_AU_1054:0.000000,116690653_Burkholderia_cenocepacia_HI2424:0.000000)0.000000:0.000000)0.000000:0.000000,(134296839_Burkholderia_vietnamiensis_G4:0.000000,170733997_Burkholderia_cenocepacia_MC0-3:0.000000)0.000000:0.000000)0.000000:0.000000,(115352731_Burkholderia_ambifaria_AMMD:0.000000,161523845_Burkholderia_multivorans_ATCC_17616:0.000000)0.000000:0.000000)0.509000:0.000000,78067433_Burkholderia_sp._383:0.013465)0.934000:0.052380)0.000000:0.000000,(83720447_Burkholderia_thailandensis_E264:0.014491,((126441832_Burkholderia_pseudomallei_668:0.000000,(53718430_Burkholderia_pseudomallei_K96243:0.000000,(76809816_Burkholderia_pseudomallei_1710b:0.000000,126454744_Burkholderia_pseudomallei_1106a:0.000000)0.000000:0.000000)0.000000:0.000000)0.437000:0.000000,(53724734_Burkholderia_mallei_ATCC_23344:0.000000,(121599723_Burkholderia_mallei_SAVP1:0.000000,(124383542_Burkholderia_mallei_NCTC_10229:0.000000,126448904_Burkholderia_mallei_NCTC_10247:0.000000)0.000000:0.000000)0.000000:0.000000)0.923000:0.014507)0.000000:0.000000)0.742000:0.006792)0.933000:0.113991)0.369000:0.038797,(((((91786116_Polaromonas_sp._JS666:0.065299,121603066_Polaromonas_naphthalenivorans_CJ2:0.083163)0.761000:0.059347,89899320_Rhodoferax_ferrireducens_T118:0.218517)0.786000:0.077584,124268734_Methylibium_petroleiphilum_PM1:0.389320)0.986000:0.309144,(171464121_Polynucleobacter_necessarius_STIR1:0.056250,145590000_Polynucleobacter_sp._QLW-P1DMWA-1:0.041766)0.948000:0.251034)0.000000:0.000000,((((188591301_Cupriavidus_taiwanensis:0.014618,113866587_Ralstonia_eutropha_H16:0.014502)0.752000:0.014594,73540251_Ralstonia_eutropha_JMP134:0.135450)0.755000:0.014182,94309436_Ralstonia_metallidurans_CH34:0.030427)0.917000:0.112882,17545284_Ralstonia_solanacearum_GMI1000:0.073718)0.970000:0.139557)0.423000:0.067457)0.983000:0.629931,116625436_Solibacter_usitatus_Ellin6076:0.744459)0.747000:0.163004,46445651_Candidatus_Protochlamydia_amoebophi:0.800726)0.824000:0.264652,78356527_Desulfovibrio_desulfuricans_G20:1.685406)0.701000:0.134214,(34557794_Wolinella_succinogenes_DSM_1740:0.382055,32267307_Helicobacter_hepaticus_ATCC_51449:0.310573)0.806000:0.125754)0.997000:0.407240,15645805_Helicobacter_pylori_26695:0.000000)0.751000:0.012993,15612181_Helicobacter_pylori_J99:0.069614,108563557_Helicobacter_pylori_HPAG1:0.001030);
