# Supplementary material for: Genome-wide phylogenetic analysis of the pathogenic potential of Vibrio furnissii
Source: Front Microbiol. 2014 Aug 21;5:435. doi: 10.3389/fmicb.2014.00435 (PMC4139957; doi:10.3389/fmicb.2014.00435)
Supplement: Supplementary file 1 [file DataSheet1.ZIP › all_vfu_trees/VfuA00142.afa-gb-o.phylip_phyml_tree.txt]

(((((((((((((((((((((((((((((((((((((16131504_Escherichia_coli_str._K-12_substr._:0.000000,(15833762_Escherichia_coli_O157_H7_str._Sakai:0.000000,(26250279_Escherichia_coli_CFT073:0.000000,(74314133_Shigella_sonnei_Ss046:0.000000,(157163114_Escherichia_coli_HS:0.000000,(170018137_Escherichia_coli_ATCC_8739:0.000000,(117625908_Escherichia_coli_APEC_O1:0.000000,(24114902_Shigella_flexneri_2a_str._301:0.000000,(30065091_Shigella_flexneri_2a_str._2457T:0.000000,110807689_Shigella_flexneri_5_str._8401:0.000000)0.000000:0.000000)0.000000:0.000000)0.000000:0.000000)0.000000:0.000000)0.000000:0.000000)0.000000:0.000000)0.000000:0.000000)0.000000:0.000000)0.000000:0.000000,(157157302_Escherichia_coli_E24377A:0.000000,(170083141_Escherichia_coli_str._K-12_substr._:0.000000,91213149_Escherichia_coli_UTI89:0.000000)0.000000:0.000000)0.000000:0.000000)0.000000:0.000000,110643874_Escherichia_coli_536:0.000000)0.000000:0.000000,89110378_Escherichia_coli_W3110:0.000000)0.000000:0.000000,15804174_Escherichia_coli_O157_H7_EDL933:0.000000)0.000000:0.000000,82545996_Shigella_boydii_Sb227:0.000000)0.000000:0.000000,187730590_Shigella_boydii_CDC_3083-94:0.000000)0.000000:0.000000,82779123_Shigella_dysenteriae_Sd197:0.000000)0.554000:0.000000,(161616804_Salmonella_enterica_subsp._enterica:0.000000,(16767009_Salmonella_typhimurium_LT2:0.000000,(62182217_Salmonella_enterica_subsp._enterica:0.000000,(56415614_Salmonella_enterica_subsp._enterica:0.000000,(16762585_Salmonella_enterica_subsp._enterica:0.000000,(29144074_Salmonella_enterica_subsp._enterica:0.000000,161505740_Salmonella_enterica_subsp._arizonae:0.018354)0.000000:0.000000)0.000000:0.000000)0.000000:0.000000)0.000000:0.000000)0.000000:0.000000)0.915000:0.018624)0.000000:0.000000,170682133_Escherichia_coli_SECEC_SMS-3-5:0.018418)0.001000:0.000000,85060181_Sodalis_glossinidius_str._morsitans:0.058430)0.500000:0.036890,157149250_Citrobacter_koseri_ATCC_BAA-895:0.000000)0.773000:0.019514,(((157373068_Serratia_proteamaculans_568:0.037052,37528663_Photorhabdus_luminescens_subsp._lau:0.019406)0.782000:0.017640,((22124006_Yersinia_pestis_KIM:0.000000,108813955_Yersinia_pestis_Nepal516:0.000000)0.000000:0.000000,(108809478_Yersinia_pestis_Antiqua:0.000000,((145601090_Yersinia_pestis_Pestoides_F:0.000000,(45439921_Yersinia_pestis_biovar_Microtus_str:0.000000,170026356_Yersinia_pseudotuberculosis_YPIII:0.000000)0.000000:0.000000)0.000000:0.000000,(16120408_Yersinia_pestis_CO92:0.000000,(51594410_Yersinia_pseudotuberculosis_IP_3295:0.000000,(153950178_Yersinia_pseudotuberculosis_IP_3175:0.000000,(162420891_Yersinia_pestis_Angola:0.000000,123440469_Yersinia_enterocolitica_subsp._ente:0.000000)0.000000:0.000000)0.000000:0.000000)0.000000:0.000000)0.000000:0.000000)0.000000:0.000000)0.000000:0.000000)0.543000:0.000000)0.898000:0.036858,50119112_Erwinia_carotovora_subsp._atrosepti:0.000000)0.775000:0.018946)0.667000:0.021848,152972478_Klebsiella_pneumoniae_subsp._pneumo:0.035275)0.776000:0.034895,146309774_Enterobacter_sp._638:0.052240)0.000000:0.000000,156936200_Enterobacter_sakazakii_ATCC_BAA-894:0.042414)0.661000:0.032119,((32491039_Wigglesworthia_glossinidia_endosymb:0.504418,33520046_Candidatus_Blochmannia_floridanus:0.206482)0.812000:0.095115,71892374_Candidatus_Blochmannia_pennsylvanic:0.037791)0.974000:0.229012)0.928000:0.139162,((((126208602_Actinobacillus_pleuropneumoniae_L20:0.000000,165976558_Actinobacillus_pleuropneumoniae_ser:0.018115)0.859000:0.075821,33151674_Haemophilus_ducreyi_35000HP:0.199666)0.781000:0.082501,((((113461726_Haemophilus_somnus_129PT:0.018042,170718565_Haemophilus_somnus_2336:0.000000)0.938000:0.080006,(52426007_Mannheimia_succiniciproducens_MBEL5:0.089213,((148826713_Haemophilus_influenzae_PittEE:0.018032,148827830_Haemophilus_influenzae_PittGG:0.000000)0.449000:0.017683,(16272595_Haemophilus_influenzae_Rd_KW20:0.000000,68249230_Haemophilus_influenzae_86-028NP:0.000000)0.501000:0.000000)0.976000:0.157009)0.849000:0.067103)0.723000:0.022428,152978355_Actinobacillus_succinogenes_130Z:0.237563)0.830000:0.056512,15603170_Pasteurella_multocida_subsp._multoc:0.000000)0.901000:0.168504)0.912000:0.203217,((((126643320_Acinetobacter_baumannii_ATCC_17978:0.000000,(169794370_Acinetobacter_baumannii:0.000000,169634748_Acinetobacter_baumannii:0.000000)0.000000:0.000000)0.971000:0.313558,50086440_Acinetobacter_sp._ADP1:0.000000)0.955000:0.407738,56461087_Idiomarina_loihiensis_L2TR:0.695324)0.611000:0.034990,((71066104_Psychrobacter_arcticus_273-4:0.033986,93006554_Psychrobacter_cryohalolentis_K5:0.000000)0.208000:0.081971,148652675_Psychrobacter_sp._PRwf-1:0.295750)0.959000:0.364990)0.879000:0.181931)0.831000:0.085277)0.092000:0.027676,((90020035_Saccharophagus_degradans_2-40:0.302109,120553734_Marinobacter_aquaeolei_VT8:0.257463)0.712000:0.072576,77361248_Pseudoalteromonas_haloplanktis_TAC1:0.511420)0.759000:0.050252)0.639000:0.034886,((((((127514635_Shewanella_loihica_PV-4:0.106418,157373245_Shewanella_sediminis_HAW-EB3:0.037107)0.744000:0.022494,170724437_Shewanella_woodyi_ATCC_51908:0.018038)0.904000:0.065038,(114565086_Shewanella_frigidimarina_NCIMB_400:0.074257,91794960_Shewanella_denitrificans_OS217:0.099775)0.863000:0.064679)0.548000:0.019893,(((153002834_Shewanella_baltica_OS185:0.000000,(126172316_Shewanella_baltica_OS155:0.000000,160877579_Shewanella_baltica_OS195:0.000000)0.000000:0.000000)0.531000:0.000000,(120596885_Shewanella_sp._W3-18-1:0.019183,146294980_Shewanella_putrefaciens_CN-32:0.034504)0.974000:0.074931)0.775000:0.030987,(113972225_Shewanella_sp._MR-4:0.000000,((114049474_Shewanella_sp._MR-7:0.018692,24376148_Shewanella_oneidensis_MR-1:0.000000)0.000000:0.000000,117922533_Shewanella_sp._ANA-3:0.000000)0.000000:0.000000)0.624000:0.005899)0.981000:0.118789)0.759000:0.021152,119773242_Shewanella_amazonensis_SB2B:0.127287)0.776000:0.043052,(157959939_Shewanella_pealeana_ATCC_700345:0.019834,167626118_Shewanella_halifaxensis_HAW-EB4:0.034589)0.494000:0.082706)0.988000:0.334354)0.399000:0.037064,((((110835362_Alcanivorax_borkumensis_SK2:0.322177,((((15600181_Pseudomonas_aeruginosa_PAO1:0.000000,116053136_Pseudomonas_aeruginosa_UCBPP-PA14:0.000000)0.916000:0.039875,152984163_Pseudomonas_aeruginosa_PA7:0.000000)0.757000:0.021246,((146305646_Pseudomonas_mendocina_ymp:0.060405,((77456718_Pseudomonas_fluorescens_PfO-1:0.000000,70734040_Pseudomonas_fluorescens_Pf-5:0.042722)0.870000:0.040226,((((148550002_Pseudomonas_putida_F1:0.000000,(26991606_Pseudomonas_putida_KT2440:0.000000,167035966_Pseudomonas_putida_GB-1:0.000000)0.000000:0.000000)0.556000:0.000000,170719724_Pseudomonas_putida_W619:0.018982)0.000000:0.000000,104783904_Pseudomonas_entomophila_L48:0.039545)0.989000:0.107678,((71734532_Pseudomonas_syringae_pv._phaseolico:0.000000,28872092_Pseudomonas_syringae_pv._tomato_str:0.018647)0.808000:0.018546,66043809_Pseudomonas_syringae_pv._syringae_B:0.039040)0.707000:0.019117)0.000000:0.000000)0.873000:0.040658)0.648000:0.020493,146284130_Pseudomonas_stutzeri_A1501:0.060463)0.000000:0.000000)0.787000:0.061264,(89255953_Francisella_tularensis_subsp._holar:0.000000,(115314436_Francisella_tularensis_subsp._holar:0.000000,(156501947_Francisella_tularensis_subsp._holar:0.000000,(56708588_Francisella_tularensis_subsp._tular:0.000000,(110671059_Francisella_tularensis_subsp._tular:0.000000,(118498041_Francisella_tularensis_subsp._novic:0.000000,(134301457_Francisella_tularensis_subsp._tular:0.000000,(187931183_Francisella_tularensis_subsp._media:0.000000,167627432_Francisella_philomiragia_subsp._phi:0.163136)0.000000:0.000000)0.000000:0.000000)0.000000:0.000000)0.000000:0.000000)0.000000:0.000000)0.000000:0.000000)0.000000:0.000000)0.989000:0.249754)0.748000:0.091385)0.481000:0.047325,(((119944117_Psychromonas_ingrahamii_37:0.316440,54307432_Photobacterium_profundum_SS9:0.141447)0.671000:0.025638,(((156973001_Vibrio_harveyi_ATCC_BAA-1116:0.064059,28896985_Vibrio_parahaemolyticus_RIMD_221063:0.078778)0.875000:0.127268,(37678508_Vibrio_vulnificus_YJ016:0.056795,27364248_Vibrio_vulnificus_CMCP6:0.000000)0.672000:0.035472)0.921000:0.126045,((147675530_Vibrio_cholerae_O395:0.000000,15640263_Vibrio_cholerae_O1_biovar_eltor_str:0.000000)0.962000:0.164774,(59710745_Vibrio_fischeri_ES114:0.105700,XX_VfuA00142_:0.307256)0.501000:0.084591)0.740000:0.061698)0.730000:0.041820)0.921000:0.182155,(117620437_Aeromonas_hydrophila_subsp._hydroph:0.063364,145301054_Aeromonas_salmonicida_subsp._salmon:0.000000)0.878000:0.099419)0.952000:0.191681)0.868000:0.108705,83648637_Hahella_chejuensis_KCTC_2396:0.218619)0.743000:0.050009,((77166073_Nitrosococcus_oceani_ATCC_19707:0.202249,(148244532_Candidatus_Vesicomyosocius_okutanii:0.128858,118602429_Candidatus_Ruthia_magnifica_str._Cm:0.012172)0.993000:0.432783)0.869000:0.179205,((((((71909538_Dechloromonas_aromatica_RCB:0.259684,((((121594378_Acidovorax_sp._JS42:0.045139,120611484_Acidovorax_avenae_subsp._citrulli_A:0.153906)0.844000:0.068430,(121609514_Verminephrobacter_eiseniae_EF01-2:0.130806,89901768_Rhodoferax_ferrireducens_T118:0.026441)0.821000:0.064083)0.592000:0.004158,(160899397_Delftia_acidovorans_SPH-1:0.183517,(121604019_Polaromonas_naphthalenivorans_CJ2:0.044622,91787523_Polaromonas_sp._JS666:0.000000)0.898000:0.051497)0.001000:0.000000)0.910000:0.066784,(171059123_Leptothrix_cholodnii_SP-6:0.000000,124267327_Methylibium_petroleiphilum_PM1:0.192133)0.845000:0.069859)0.918000:0.143239)0.901000:0.112165,(((((((113868838_Ralstonia_eutropha_H16:0.000000,73540451_Ralstonia_eutropha_JMP134:0.056081)0.958000:0.104619,94311646_Ralstonia_metallidurans_CH34:0.040163)0.546000:0.019848,(171464099_Polynucleobacter_necessarius_STIR1:0.063193,145589973_Polynucleobacter_sp._QLW-P1DMWA-1:0.046278)0.998000:0.341820)0.784000:0.082776,17545412_Ralstonia_solanacearum_GMI1000:0.188402)0.750000:0.046861,(((33594876_Bordetella_parapertussis_12822:0.000000,(33599149_Bordetella_bronchiseptica_RB50:0.000000,33591353_Bordetella_pertussis_Tohama_I:0.000000)0.000000:0.000000)0.849000:0.064911,163859133_Bordetella_petrii_DSM_12804:0.199724)0.784000:0.116639,187476641_Bordetella_avium_197N:0.114511)0.982000:0.210534)0.005000:0.013159,((91782137_Burkholderia_xenovorans_LB400:0.059697,83719173_Burkholderia_thailandensis_E264:0.000000)0.001000:0.000000,(((((76811976_Burkholderia_pseudomallei_1710b:0.000000,126453128_Burkholderia_pseudomallei_1106a:0.000000)0.000000:0.000000,((53726279_Burkholderia_mallei_ATCC_23344:0.000000,121600714_Burkholderia_mallei_SAVP1:0.000000)0.000000:0.000000,((124383721_Burkholderia_mallei_NCTC_10229:0.000000,126451229_Burkholderia_mallei_NCTC_10247:0.000000)0.000000:0.000000,(126439141_Burkholderia_pseudomallei_668:0.000000,53720273_Burkholderia_pseudomallei_K96243:0.000000)0.000000:0.000000)0.000000:0.000000)0.000000:0.000000)0.845000:0.018873,161525663_Burkholderia_multivorans_ATCC_17616:0.038124)0.000000:0.000000,(115350829_Burkholderia_ambifaria_AMMD:0.000000,172059846_Burkholderia_ambifaria_MC40-6:0.000000)0.000000:0.000000)0.001000:0.000000,(((134294941_Burkholderia_vietnamiensis_G4:0.000000,170732219_Burkholderia_cenocepacia_MC0-3:0.000000)0.000000:0.000000,(107021975_Burkholderia_cenocepacia_AU_1054:0.000000,116688919_Burkholderia_cenocepacia_HI2424:0.000000)0.000000:0.000000)0.523000:0.000000,78065474_Burkholderia_sp._383:0.038032)0.745000:0.018811)0.454000:0.019110)0.984000:0.154910)0.844000:0.048172,(119897142_Azoarcus_sp._BH72:0.037552,56476330_Azoarcus_sp._EbN1:0.103801)0.904000:0.083174)0.060000:0.047420)0.726000:0.032379,(34495680_Chromobacterium_violaceum_ATCC_1247:0.188260,((161869033_Neisseria_meningitidis_053442:0.000000,(15793279_Neisseria_meningitidis_Z2491:0.000000,(121635817_Neisseria_meningitidis_FAM18:0.000000,15675962_Neisseria_meningitidis_MC58:0.000000)0.000000:0.000000)0.000000:0.000000)0.505000:0.000000,59802228_Neisseria_gonorrhoeae_FA_1090:0.037978)0.997000:0.485115)0.770000:0.126828)0.820000:0.054741,((152980275_Janthinobacterium_sp._Marseille:0.092002,134095886_Herminiimonas_arsenicoxydans:0.032677)0.892000:0.101863,91776886_Methylobacillus_flagellatus_KT:0.174284)0.184000:0.024326)0.763000:0.061571,74318716_Thiobacillus_denitrificans_ATCC_252:0.147662)0.940000:0.240562,152997476_Marinomonas_sp._MWYL1:0.320310)0.873000:0.157411)0.694000:0.044118)0.817000:0.041011)0.865000:0.123500,109896388_Pseudoalteromonas_atlantica_T6c:0.670478)0.743000:0.072654,((((((((148265257_Geobacter_uraniireducens_Rf4:0.211707,118581432_Pelobacter_propionicus_DSM_2379:0.236174)0.000000:0.000000,(78223551_Geobacter_metallireducens_GS-15:0.077283,39997357_Geobacter_sulfurreducens_PCA:0.039687)0.610000:0.039969)0.721000:0.048371,94971743_Acidobacteria_bacterium_Ellin345:0.346742)0.556000:0.007653,117924234_Magnetococcus_sp._MC-1:0.793563)0.786000:0.084790,((78484847_Thiomicrospira_crunogena_XCL-2:0.552227,77918864_Pelobacter_carbinolicus_DSM_2380:0.243402)0.329000:0.092577,((((154148795_Campylobacter_hominis_ATCC_BAA-381:0.205757,((((78776647_Sulfurimonas_denitrificans_DSM_1251:0.228959,34558399_Wolinella_succinogenes_DSM_1740:0.390372)0.724000:0.046523,157738184_Arcobacter_butzleri_RM4018:0.152659)0.778000:0.104803,((((108563366_Helicobacter_pylori_HPAG1:0.000000,15645573_Helicobacter_pylori_26695:0.034965)0.756000:0.021093,15611958_Helicobacter_pylori_J99:0.054514)0.872000:0.051339,109947568_Helicobacter_acinonychis_str._Sheeb:0.000000)0.995000:0.305670,32266139_Helicobacter_hepaticus_ATCC_51449:0.109605)0.718000:0.115240)0.831000:0.084322,((((157164650_Campylobacter_concisus_13826:0.112631,154173747_Campylobacter_curvus_525.92:0.142340)0.708000:0.093459,((153951353_Campylobacter_jejuni_subsp._doylei_:0.000000,(57237009_Campylobacter_jejuni_RM1221:0.017445,(121613279_Campylobacter_jejuni_subsp._jejuni_:0.000000,157414994_Campylobacter_jejuni_subsp._jejuni_:0.000000)0.933000:0.034968)0.000000:0.000000)0.838000:0.017346,15792056_Campylobacter_jejuni_subsp._jejuni_:0.000000)0.971000:0.226797)0.624000:0.062743,118475256_Campylobacter_fetus_subsp._fetus_82:0.198522)0.845000:0.085660,152991958_Sulfurovum_sp._NBC37-1:0.267134)0.812000:0.065374)0.888000:0.132010)0.973000:0.266968,152991250_Nitratiruptor_sp._SB155-2:0.000000)0.985000:0.573965,78486479_Thiomicrospira_crunogena_XCL-2:0.723332)0.248000:0.067824,(71279622_Colwellia_psychrerythraea_34H:0.433283,116625550_Solibacter_usitatus_Ellin6076:0.213823)0.600000:0.165979)0.881000:0.117615)0.778000:0.061177)0.837000:0.061245,(((150008893_Parabacteroides_distasonis_ATCC_850:0.540806,146299486_Flavobacterium_johnsoniae_UW101:0.403575)0.873000:0.258501,119357575_Chlorobium_phaeobacteroides_DSM_266:0.368124)0.954000:0.371839,((((((157825249_Rickettsia_akari_str._Hartford:0.000000,67458464_Rickettsia_felis_URRWXCal2:0.000000)0.543000:0.000000,51473260_Rickettsia_typhi_str._Wilmington:0.034698)0.515000:0.016726,((15603967_Rickettsia_prowazekii_str._Madrid_E:0.017013,157803271_Rickettsia_canadensis_str._McKiel:0.016964)0.011000:0.000000,(165932687_Rickettsia_rickettsii_str._Iowa:0.000000,(157827992_Rickettsia_rickettsii_str._Sheila_S:0.000000,(15892041_Rickettsia_conorii_str._Malish_7:0.000000,157964150_Rickettsia_massiliae_MTU5:0.000000)0.000000:0.000000)0.000000:0.000000)0.436000:0.000000)0.000000:0.000000)0.061000:0.050635,(91206150_Rickettsia_bellii_RML369-C:0.000000,157826547_Rickettsia_bellii_OSU_85-389:0.000000)0.495000:0.000000)1.000000:0.980272,(15605846_Aquifex_aeolicus_VF5:0.484190,116749902_Syntrophobacter_fumaroxidans_MPOB:0.505213)0.622000:0.045879)0.724000:0.171575,((46446461_Candidatus_Protochlamydia_amoebophi:0.599237,(((62185200_Chlamydophila_abortus_S26_3:0.000000,(89898199_Chlamydophila_felis_Fe_C-56:0.094627,29840369_Chlamydophila_caviae_GPIC:0.060282)0.822000:0.045427)0.819000:0.088590,(16752889_Chlamydophila_pneumoniae_AR39:0.000000,(15835689_Chlamydophila_pneumoniae_J138:0.000000,(15618078_Chlamydophila_pneumoniae_CWL029:0.000000,33241490_Chlamydophila_pneumoniae_TW-183:0.000000)0.000000:0.000000)0.000000:0.000000)0.976000:0.227657)0.808000:0.096613,(((15604928_Chlamydia_trachomatis_D_UW-3_CX:0.000000,(76788930_Chlamydia_trachomatis_A_HAR-13:0.000000,166155293_Chlamydia_trachomatis_L2b_UCH-1_pro:0.000000)0.000000:0.000000)0.515000:0.000000,166154418_Chlamydia_trachomatis_434_Bu:0.017216)0.953000:0.125757,15835098_Chlamydia_muridarum_Nigg:0.024095)0.904000:0.170611)0.920000:0.316236)0.763000:0.128857,19704927_Fusobacterium_nucleatum_subsp._nucl:0.339431)0.786000:0.089345)0.780000:0.092653)0.888000:0.182744)0.213000:0.028991,(53803662_Methylococcus_capsulatus_str._Bath:0.594029,(146329045_Dichelobacter_nodosus_VCS1703A:0.745774,32477119_Rhodopirellula_baltica_SH_1:0.620519)0.728000:0.217592)0.318000:0.155170)0.000000:0.000000,(((148359880_Legionella_pneumophila_str._Corby:0.000000,(54298230_Legionella_pneumophila_str._Paris:0.000000,(54295181_Legionella_pneumophila_str._Lens:0.000000,52842550_Legionella_pneumophila_subsp._pneum:0.000000)0.000000:0.000000)0.000000:0.000000)1.000000:0.518130,((((58580549_Xanthomonas_oryzae_pv._oryzae_KACC1:0.000000,84622507_Xanthomonas_oryzae_pv._oryzae_MAFF_:0.000000)0.919000:0.000000,(((28198016_Xylella_fastidiosa_Temecula1:0.000000,182680642_Xylella_fastidiosa_M23:0.000000)0.000000:0.000000,(15836710_Xylella_fastidiosa_9a5c:0.000000,170729322_Xylella_fastidiosa_M12:0.000000)0.000000:0.000000)1.000000:0.226852,(21232766_Xanthomonas_campestris_pv._campestr:0.000000,66767160_Xanthomonas_campestris_pv._campestr:0.000000)0.897000:0.037287)0.000000:0.000000)0.002000:0.000000,(78049148_Xanthomonas_campestris_pv._vesicato:0.000000,21244189_Xanthomonas_axonopodis_pv._citri_st:0.000000)0.828000:0.035695)0.784000:0.144663,((78355414_Desulfovibrio_desulfuricans_G20:0.163918,51246669_Desulfotalea_psychrophila_LSv54:0.590096)0.612000:0.216343,94987123_Lawsonia_intracellularis_PHE_MN1-00:0.394129)0.995000:0.589121)0.821000:0.158963)0.679000:0.029672,(92112154_Chromohalobacter_salexigens_DSM_304:0.064542,(154707550_Coxiella_burnetii_Dugway_5J108-111:0.000000,(161830558_Coxiella_burnetii_RSA_331:0.000000,29653424_Coxiella_burnetii_RSA_493:0.018416)0.406000:0.018555)0.999000:0.423141)0.817000:0.074013)0.816000:0.047423)0.785000:0.024564)0.000000:0.000000,((158521444_Desulfococcus_oleovorans_Hxd3:0.306285,158521773_Desulfococcus_oleovorans_Hxd3:0.306176)0.880000:0.239329,51245557_Desulfotalea_psychrophila_LSv54:0.651398)0.348000:0.076330)0.913000:0.151001,116751170_Syntrophobacter_fumaroxidans_MPOB:0.371515)0.821000:0.127115,((182414349_Opitutus_terrae_PB90-1:0.602589,((153005442_Anaeromyxobacter_sp._Fw109-5:0.013256,86159037_Anaeromyxobacter_dehalogenans_2CP-C:0.107426)0.728000:0.050410,108761887_Myxococcus_xanthus_DK_1622:0.247207)0.979000:0.285814)0.506000:0.069168,(121999095_Halorhodospira_halophila_SL1:0.288020,114321784_Alkalilimnicola_ehrlichei_MLHE-1:0.404844)0.942000:0.301501)0.331000:0.065162)0.600000:0.070776,(((((170747322_Methylobacterium_radiotolerans_JCM_:0.196832,163852387_Methylobacterium_extorquens_PA1:0.000000)0.914000:0.176927,170744852_Methylobacterium_sp._4-46:0.073629)0.909000:0.176733,(154245429_Xanthobacter_autotrophicus_Py2:0.047686,158424006_Azorhizobium_caulinodans_ORS_571:0.175808)0.536000:0.075088)0.796000:0.063360,(((146342915_Bradyrhizobium_sp._ORS278:0.018828,148253221_Bradyrhizobium_sp._BTAi1:0.077307)0.749000:0.018529,((((91978570_Rhodopseudomonas_palustris_BisB5:0.018004,86748978_Rhodopseudomonas_palustris_HaA2:0.017922)0.899000:0.037831,39934233_Rhodopseudomonas_palustris_CGA009:0.000000)0.803000:0.034682,27382626_Bradyrhizobium_japonicum_USDA_110:0.088304)0.726000:0.013490,(92118644_Nitrobacter_hamburgensis_X14:0.043429,75676740_Nitrobacter_winogradskyi_Nb-255:0.052374)0.956000:0.095437)0.000000:0.000000)0.886000:0.066142,(90426176_Rhodopseudomonas_palustris_BisB18:0.081297,115522905_Rhodopseudomonas_palustris_BisA53:0.051674)0.000000:0.000000)0.956000:0.181086)0.913000:0.140290,((((((110632799_Mesorhizobium_sp._BNC1:0.189236,13476832_Mesorhizobium_loti_MAFF303099:0.018769)0.823000:0.039984,(((116250676_Rhizobium_leguminosarum_bv._viciae_:0.000000,15888039_Agrobacterium_tumefaciens_str._C58:0.102683)0.532000:0.019066,86356490_Rhizobium_etli_CFN_42:0.000000)0.919000:0.065800,(15964563_Sinorhizobium_meliloti_1021:0.000000,150395649_Sinorhizobium_medicae_WSM419:0.018958)0.722000:0.015586)0.891000:0.046057)0.853000:0.074272,((((23499974_Brucella_suis_1330:0.000000,(62317162_Brucella_abortus_biovar_1_str._9-94:0.000000,(83269144_Brucella_melitensis_biovar_Abortus_:0.000000,(163844402_Brucella_suis_ATCC_23445:0.000000,(189022421_Brucella_abortus_S19:0.000000,161620293_Brucella_canis_ATCC_23365:0.000000)0.000000:0.000000)0.000000:0.000000)0.000000:0.000000)0.000000:0.000000)0.562000:0.000000,148558573_Brucella_ovis_ATCC_25840:0.018157)0.000000:0.000000,17989374_Brucella_melitensis_16M:0.018031)0.925000:0.062185,153010369_Ochrobactrum_anthropi_ATCC_49188:0.012304)0.892000:0.078651)0.880000:0.168836,((163867557_Bartonella_tribocorum_CIP_105476:0.069386,(49475077_Bartonella_henselae_str._Houston-1:0.061046,49473915_Bartonella_quintana_str._Toulouse:0.037304)0.787000:0.036657)0.828000:0.083181,121602543_Bartonella_bacilliformis_KC583:0.113647)0.963000:0.281200)0.882000:0.166149,83591920_Rhodospirillum_rubrum_ATCC_11170:0.386983)0.899000:0.174252,83313191_Magnetospirillum_magneticum_AMB-1:0.316264)0.840000:0.063735)0.728000:0.037675)0.893000:0.088900,(114328909_Granulibacter_bethesdensis_CGDNIH1:0.224905,(58040413_Gluconobacter_oxydans_621H:0.228214,162149012_Gluconacetobacter_diazotrophicus_PA:0.455306)0.877000:0.106348)0.874000:0.075171)0.644000:0.021941,148259664_Acidiphilium_cryptum_JF-5:0.382398)0.871000:0.143688,71082855_Candidatus_Pelagibacter_ubique_HTCC:0.798329)0.789000:0.072335,114799880_Hyphomonas_neptunium_ATCC_15444:0.636446)0.000000:0.000000,((16124557_Caulobacter_crescentus_CB15:0.436335,167648496_Caulobacter_sp._K31:0.138843)0.179000:0.156321,114569184_Maricaulis_maris_MCS10:0.797129)0.478000:0.140540)0.906000:0.132683,(((99080564_Silicibacter_sp._TM1040:0.323407,110680488_Roseobacter_denitrificans_OCh_114:0.582996)0.549000:0.059883,56697638_Silicibacter_pomeroyi_DSS-3:0.109361)0.997000:0.580163,154251081_Parvibaculum_lavamentivorans_DS-1:0.454961)0.000000:0.000000)0.855000:0.138095,(159042588_Dinoroseobacter_shibae_DFL_12:0.114418,89052891_Jannaschia_sp._CCS1:0.299990)0.844000:0.142266)0.850000:0.165623,119385298_Paracoccus_denitrificans_PD1222:0.460517)0.991000:0.466548,146277419_Rhodobacter_sphaeroides_ATCC_17025:0.062239)0.846000:0.103292,77462952_Rhodobacter_sphaeroides_2.4.1:0.019025,126461826_Rhodobacter_sphaeroides_ATCC_17029:0.000000);
