# Supplementary material for: Genome-wide phylogenetic analysis of the pathogenic potential of Vibrio furnissii
Source: Front Microbiol. 2014 Aug 21;5:435. doi: 10.3389/fmicb.2014.00435 (PMC4139957; doi:10.3389/fmicb.2014.00435)
Supplement: Supplementary file 1 [file DataSheet1.ZIP › all_vfu_trees/VfuA00144.afa-gb-o.phylip_phyml_tree.txt]

((((((((((((((160877578_Shewanella_baltica_OS195:0.017998,126172317_Shewanella_baltica_OS155:0.008772)0.000000:0.000000,153002833_Shewanella_baltica_OS185:0.017870)0.944000:0.027175,(120596886_Shewanella_sp._W3-18-1:0.009026,146294979_Shewanella_putrefaciens_CN-32:0.018523)0.000000:0.000000)0.138000:0.025112,(((117922532_Shewanella_sp._ANA-3:0.000000,114049473_Shewanella_sp._MR-7:0.009094)0.778000:0.009015,113972224_Shewanella_sp._MR-4:0.009285)0.762000:0.010332,24376149_Shewanella_oneidensis_MR-1:0.018626)0.802000:0.024616)0.989000:0.131393,91794959_Shewanella_denitrificans_OS217:0.079875)0.155000:0.027603,114565085_Shewanella_frigidimarina_NCIMB_400:0.048682)0.529000:0.014468,((157373246_Shewanella_sediminis_HAW-EB3:0.088575,(170724438_Shewanella_woodyi_ATCC_51908:0.110350,119773243_Shewanella_amazonensis_SB2B:0.172079)0.744000:0.026621)0.720000:0.058784,127514634_Shewanella_loihica_PV-4:0.141918)0.828000:0.028097)0.953000:0.118810,(167626117_Shewanella_halifaxensis_HAW-EB4:0.037692,157959940_Shewanella_pealeana_ATCC_700345:0.000000)0.817000:0.061311)0.967000:0.153471,(((((((((((148825460_Haemophilus_influenzae_PittEE:0.000000,148827417_Haemophilus_influenzae_PittGG:0.018598)0.000000:0.000000,16272218_Haemophilus_influenzae_Rd_KW20:0.009139)0.808000:0.017403,(152979638_Actinobacillus_succinogenes_130Z:0.096859,(52426019_Mannheimia_succiniciproducens_MBEL5:0.048289,15603168_Pasteurella_multocida_subsp._multoc:0.296664)0.710000:0.056395)0.865000:0.098901)0.746000:0.010467,68248867_Haemophilus_influenzae_86-028NP:0.000000)0.965000:0.208624,(((((156972986_Vibrio_harveyi_ATCC_BAA-1116:0.130759,28896970_Vibrio_parahaemolyticus_RIMD_221063:0.116360)0.889000:0.095517,XX_VfuA00144_:0.179369)0.802000:0.059655,((37678481_Vibrio_vulnificus_YJ016:0.009097,27364263_Vibrio_vulnificus_CMCP6:0.000000)0.958000:0.126678,59710743_Vibrio_fischeri_ES114:0.151691)0.207000:0.070979)0.684000:0.033742,(15640257_Vibrio_cholerae_O1_biovar_eltor_str:0.000000,147675676_Vibrio_cholerae_O395:0.000000)0.916000:0.088768)0.811000:0.066804,54307431_Photobacterium_profundum_SS9:0.334087)0.942000:0.206671)0.930000:0.179202,((165976325_Actinobacillus_pleuropneumoniae_ser:0.008810,126208380_Actinobacillus_pleuropneumoniae_L20:0.000000)0.945000:0.138564,33152225_Haemophilus_ducreyi_35000HP:0.191851)0.774000:0.049307)0.953000:0.152879,(109896386_Pseudoalteromonas_atlantica_T6c:0.293107,(56461087_Idiomarina_loihiensis_L2TR:0.385157,(119944115_Psychromonas_ingrahamii_37:0.392106,152995720_Marinomonas_sp._MWYL1:0.425911)0.698000:0.065501)0.860000:0.087739)0.322000:0.048204)0.797000:0.092102,120553711_Marinobacter_aquaeolei_VT8:0.478332)0.737000:0.038975,(117619128_Aeromonas_hydrophila_subsp._hydroph:0.035492,145297155_Aeromonas_salmonicida_subsp._salmon:0.000000)1.000000:0.333492)0.678000:0.079625,71281419_Colwellia_psychrerythraea_34H:0.334654)0.646000:0.017958,77361242_Pseudoalteromonas_haloplanktis_TAC1:0.414957)0.737000:0.038856)0.966000:0.219165,(((121999038_Halorhodospira_halophila_SL1:0.486963,114321954_Alkalilimnicola_ehrlichei_MLHE-1:0.474617)0.578000:0.209395,92112151_Chromohalobacter_salexigens_DSM_304:0.319916)0.278000:0.042623,((((21241851_Xanthomonas_axonopodis_pv._citri_st:0.000000,78046659_Xanthomonas_campestris_pv._vesicato:0.000000)0.522000:0.000000,(58580680_Xanthomonas_oryzae_pv._oryzae_KACC1:0.000000,84622614_Xanthomonas_oryzae_pv._oryzae_MAFF_:0.000000)0.847000:0.009394)0.872000:0.030596,(21230453_Xanthomonas_campestris_pv._campestr:0.000000,66769553_Xanthomonas_campestris_pv._campestr:0.000000)0.802000:0.018553)0.865000:0.074388,((170730484_Xylella_fastidiosa_M12:0.000000,15838744_Xylella_fastidiosa_9a5c:0.000000)0.494000:0.000000,(182681827_Xylella_fastidiosa_M23:0.000000,28199100_Xylella_fastidiosa_Temecula1:0.000000)0.840000:0.009619)0.970000:0.175902)0.951000:0.232654)0.841000:0.059736)0.996000:0.325834,187478745_Bordetella_avium_197N:0.125897)0.827000:0.095629,163856257_Bordetella_petrii_DSM_12804:0.146284)0.936000:0.092296,33593343_Bordetella_pertussis_Tohama_I:0.009204)0.497000:0.000000,33596322_Bordetella_parapertussis_12822:0.000000,33602391_Bordetella_bronchiseptica_RB50:0.000000);
