# Supplementary material for: Genome-wide phylogenetic analysis of the pathogenic potential of Vibrio furnissii
Source: Front Microbiol. 2014 Aug 21;5:435. doi: 10.3389/fmicb.2014.00435 (PMC4139957; doi:10.3389/fmicb.2014.00435)
Supplement: Supplementary file 1 [file DataSheet1.ZIP › all_vfu_trees/VfuA00145.afa-gb-o.phylip_phyml_tree.txt]

(((((((((((((((((153002832_Shewanella_baltica_OS185:0.009716,160877577_Shewanella_baltica_OS195:0.029404)0.000000:0.000000,126172318_Shewanella_baltica_OS155:0.000000)0.001000:0.000000,(146294978_Shewanella_putrefaciens_CN-32:0.009486,120596887_Shewanella_sp._W3-18-1:0.050167)0.357000:0.010015)0.670000:0.029894,((114049472_Shewanella_sp._MR-7:0.000000,(117922531_Shewanella_sp._ANA-3:0.000000,113972223_Shewanella_sp._MR-4:0.000000)0.000000:0.000000)0.475000:0.000000,24376150_Shewanella_oneidensis_MR-1:0.040324)0.467000:0.000000)0.945000:0.053619,((((119773244_Shewanella_amazonensis_SB2B:0.109212,127514630_Shewanella_loihica_PV-4:0.031108)0.277000:0.018266,(170724440_Shewanella_woodyi_ATCC_51908:0.011476,157373250_Shewanella_sediminis_HAW-EB3:0.080115)0.734000:0.009581)0.892000:0.028259,114565084_Shewanella_frigidimarina_NCIMB_400:0.064358)0.636000:0.013329,(167626116_Shewanella_halifaxensis_HAW-EB4:0.018539,157959941_Shewanella_pealeana_ATCC_700345:0.037891)0.891000:0.043907)0.856000:0.033298)0.817000:0.029113,91794958_Shewanella_denitrificans_OS217:0.090242)0.926000:0.067136,77361241_Pseudoalteromonas_haloplanktis_TAC1:0.308987)0.000000:0.000000,120553718_Marinobacter_aquaeolei_VT8:0.254713)0.098000:0.030529,((((52426017_Mannheimia_succiniciproducens_MBEL5:0.078441,(15603167_Pasteurella_multocida_subsp._multoc:0.135209,((16272219_Haemophilus_influenzae_Rd_KW20:0.018192,148827418_Haemophilus_influenzae_PittGG:0.000000)0.423000:0.008943,68248868_Haemophilus_influenzae_86-028NP:0.000000)0.853000:0.035579)0.867000:0.053329)0.240000:0.032190,152979639_Actinobacillus_succinogenes_130Z:0.302770)0.765000:0.057328,((165975642_Actinobacillus_pleuropneumoniae_ser:0.000000,126207674_Actinobacillus_pleuropneumoniae_L20:0.008979)0.814000:0.068973,33151665_Haemophilus_ducreyi_35000HP:0.123092)0.994000:0.235671)0.989000:0.222249,((XX_VfuA00145_:0.087758,((37678479_Vibrio_vulnificus_YJ016:0.000000,27364265_Vibrio_vulnificus_CMCP6:0.018899)0.968000:0.103303,59710742_Vibrio_fischeri_ES114:0.129066)0.894000:0.078850)0.982000:0.167183,54307430_Photobacterium_profundum_SS9:0.103800)0.470000:0.036013)0.943000:0.152881)0.924000:0.101108,(((117619639_Aeromonas_hydrophila_subsp._hydroph:0.053416,145297154_Aeromonas_salmonicida_subsp._salmon:0.034314)0.949000:0.111516,119944114_Psychromonas_ingrahamii_37:0.185201)0.866000:0.074551,((28896968_Vibrio_parahaemolyticus_RIMD_221063:0.005809,156972984_Vibrio_harveyi_ATCC_BAA-1116:0.080274)0.999000:0.243076,(15640255_Vibrio_cholerae_O1_biovar_eltor_str:0.018091,147673782_Vibrio_cholerae_O395:0.000000)0.590000:0.002102)0.998000:0.259314)0.883000:0.075897)0.452000:0.068577,152995721_Marinomonas_sp._MWYL1:0.448093)0.470000:0.082171,((148265243_Geobacter_uraniireducens_Rf4:0.785284,161524141_Burkholderia_multivorans_ATCC_17616:1.618247)0.336000:0.025758,77918867_Pelobacter_carbinolicus_DSM_2380:0.773580)0.993000:0.448917)0.552000:0.026402,(((92112152_Chromohalobacter_salexigens_DSM_304:0.301073,114321953_Alkalilimnicola_ehrlichei_MLHE-1:0.381412)0.309000:0.121982,121999039_Halorhodospira_halophila_SL1:0.351024)0.650000:0.030958,((((78046658_Xanthomonas_campestris_pv._vesicato:0.020268,21241850_Xanthomonas_axonopodis_pv._citri_st:0.019700)0.764000:0.008940,(21230452_Xanthomonas_campestris_pv._campestr:0.000000,66769554_Xanthomonas_campestris_pv._campestr:0.000000)0.987000:0.061764)0.760000:0.010518,(84622613_Xanthomonas_oryzae_pv._oryzae_MAFF_:0.000000,58580679_Xanthomonas_oryzae_pv._oryzae_KACC1:0.000000)0.788000:0.009891)0.931000:0.115951,((170730485_Xylella_fastidiosa_M12:0.000000,(28199101_Xylella_fastidiosa_Temecula1:0.000000,182681828_Xylella_fastidiosa_M23:0.000000)0.843000:0.009638)0.749000:0.013249,15838745_Xylella_fastidiosa_9a5c:0.017073)0.926000:0.120226)1.000000:0.362713)0.830000:0.066640)0.933000:0.225900,((29655287_Coxiella_burnetii_RSA_493:0.000000,161829953_Coxiella_burnetii_RSA_331:0.000000)0.817000:0.008836,154706793_Coxiella_burnetii_Dugway_5J108-111:0.000000)0.991000:0.406290)1.000000:0.478087,148358569_Legionella_pneumophila_str._Corby:0.009659)0.482000:0.000000,54298685_Legionella_pneumophila_str._Paris:0.000000)0.000000:0.000000,54295535_Legionella_pneumophila_str._Lens:0.000000,52842901_Legionella_pneumophila_subsp._pneum:0.000000);
