# Supplementary material for: Genome-wide phylogenetic analysis of the pathogenic potential of Vibrio furnissii
Source: Front Microbiol. 2014 Aug 21;5:435. doi: 10.3389/fmicb.2014.00435 (PMC4139957; doi:10.3389/fmicb.2014.00435)
Supplement: Supplementary file 1 [file DataSheet1.ZIP › all_vfu_trees/VfuA00146.afa-gb-o.phylip_phyml_tree.txt]

(((((((((((((((24213343_Leptospira_interrogans_serovar_Lai_:0.000000,45658774_Leptospira_interrogans_serovar_Cope:0.000000)0.820000:0.045155,(116327532_Leptospira_borgpetersenii_serovar_H:0.000000,116331855_Leptospira_borgpetersenii_serovar_H:0.000000)0.947000:0.097745)0.958000:0.199571,183220246_Leptospira_biflexa_serovar_Patoc_st:0.177747)0.937000:0.239426,(19703877_Fusobacterium_nucleatum_subsp._nucl:0.459504,146300274_Flavobacterium_johnsoniae_UW101:0.393932)0.071000:0.085432)0.890000:0.144646,(((116624252_Solibacter_usitatus_Ellin6076:0.389893,42523234_Bdellovibrio_bacteriovorus_HD100:0.410701)0.861000:0.164396,((154148584_Campylobacter_hominis_ATCC_BAA-381:0.479259,51246071_Desulfotalea_psychrophila_LSv54:0.785920)0.656000:0.136908,163849799_Methylobacterium_extorquens_PA1:0.503369)0.843000:0.156854)0.765000:0.069804,((((71909540_Dechloromonas_aromatica_RCB:0.164570,34495683_Chromobacterium_violaceum_ATCC_1247:0.219896)0.555000:0.068259,117924847_Magnetococcus_sp._MC-1:0.218151)0.801000:0.093313,83643920_Hahella_chejuensis_KCTC_2396:0.204333)0.719000:0.155609,(15606814_Aquifex_aeolicus_VF5:0.538568,(21244520_Xanthomonas_axonopodis_pv._citri_st:0.014045,((78049477_Xanthomonas_campestris_pv._vesicato:0.000000,(58580213_Xanthomonas_oryzae_pv._oryzae_KACC1:0.000000,84622208_Xanthomonas_oryzae_pv._oryzae_MAFF_:0.000000)0.000000:0.000000)0.466000:0.000000,(21233172_Xanthomonas_campestris_pv._campestr:0.000000,66770112_Xanthomonas_campestris_pv._campestr:0.000000)0.961000:0.028424)0.000000:0.000000)0.996000:0.465378)0.681000:0.087765)0.875000:0.131965)0.759000:0.040032)0.639000:0.026526,(116747822_Syntrophobacter_fumaroxidans_MPOB:0.438788,(((((154174241_Campylobacter_curvus_525.92:0.200819,(157165188_Campylobacter_concisus_13826:0.084125,118474613_Campylobacter_fetus_subsp._fetus_82:0.098875)0.908000:0.131790)0.845000:0.085717,157415395_Campylobacter_jejuni_subsp._jejuni_:0.148510)0.937000:0.196297,(108803412_Rubrobacter_xylanophilus_DSM_9941:0.535158,78224081_Geobacter_metallireducens_GS-15:0.525864)0.947000:0.319174)0.792000:0.093837,(15794841_Neisseria_meningitidis_Z2491:0.000000,(121635340_Neisseria_meningitidis_FAM18:0.000000,(15677552_Neisseria_meningitidis_MC58:0.000000,(161870549_Neisseria_meningitidis_053442:0.000000,59801702_Neisseria_gonorrhoeae_FA_1090:0.000000)0.000000:0.000000)0.000000:0.000000)0.000000:0.000000)0.998000:0.394688)0.929000:0.206302,(78223547_Geobacter_metallireducens_GS-15:0.310581,148265253_Geobacter_uraniireducens_Rf4:0.626385)0.480000:0.018901)0.644000:0.081599)0.439000:0.035353)0.814000:0.056078,((((((((57238016_Campylobacter_jejuni_RM1221:0.025844,121613734_Campylobacter_jejuni_subsp._jejuni_:0.012913)0.000000:0.000000,153951434_Campylobacter_jejuni_subsp._doylei_:0.350070)0.644000:0.009669,15792460_Campylobacter_jejuni_subsp._jejuni_:0.016457)0.936000:0.157566,32266272_Helicobacter_hepaticus_ATCC_51449:0.277319)0.916000:0.181003,(170717907_Haemophilus_somnus_2336:0.278709,152978202_Actinobacillus_succinogenes_130Z:0.186191)0.974000:0.305913)0.501000:0.067946,78187653_Pelodictyon_luteolum_DSM_273:0.254633)0.862000:0.096170,((78776785_Sulfurimonas_denitrificans_DSM_1251:0.202362,152993525_Sulfurovum_sp._NBC37-1:0.501987)0.655000:0.188695,34558201_Wolinella_succinogenes_DSM_1740:0.513164)0.295000:0.023093)0.928000:0.195608,110637025_Cytophaga_hutchinsonii_ATCC_33406:0.516425)0.860000:0.129405)0.602000:0.108404,(94986825_Lawsonia_intracellularis_PHE_MN1-00:0.348685,(120603153_Desulfovibrio_vulgaris_subsp._vulga:0.000000,46579285_Desulfovibrio_vulgaris_subsp._vulga:0.000000)0.802000:0.103869)0.998000:0.482003)0.763000:0.039923,(((((((((27364266_Vibrio_vulnificus_CMCP6:0.000000,37678478_Vibrio_vulnificus_YJ016:0.000000)0.931000:0.067584,(15640254_Vibrio_cholerae_O1_biovar_eltor_str:0.013454,147674685_Vibrio_cholerae_O395:0.000000)0.929000:0.065217)0.941000:0.075763,((((28896967_Vibrio_parahaemolyticus_RIMD_221063:0.086394,(59710741_Vibrio_fischeri_ES114:0.072272,(XX_VfuA00146_:0.240176,156972983_Vibrio_harveyi_ATCC_BAA-1116:0.149759)0.872000:0.098708)0.867000:0.078651)0.853000:0.114553,(93006006_Psychrobacter_cryohalolentis_K5:0.000000,71065764_Psychrobacter_arcticus_273-4:0.000000)1.000000:0.523110)0.527000:0.061056,113460437_Haemophilus_somnus_129PT:0.056967)0.205000:0.016939,(52424493_Mannheimia_succiniciproducens_MBEL5:0.068849,15603171_Pasteurella_multocida_subsp._multoc:0.111519)0.756000:0.019860)0.730000:0.015438)0.808000:0.036165,((126207903_Actinobacillus_pleuropneumoniae_L20:0.000000,165975879_Actinobacillus_pleuropneumoniae_ser:0.000000)0.898000:0.027503,(33152306_Haemophilus_ducreyi_35000HP:0.088578,((148827831_Haemophilus_influenzae_PittGG:0.013277,(16272596_Haemophilus_influenzae_Rd_KW20:0.000000,68249231_Haemophilus_influenzae_86-028NP:0.000000)0.460000:0.000000)0.458000:0.013228,148826712_Haemophilus_influenzae_PittEE:0.000000)0.854000:0.057419)0.000000:0.000000)0.000000:0.000000)0.826000:0.076494,(117617474_Aeromonas_hydrophila_subsp._hydroph:0.011463,145301056_Aeromonas_salmonicida_subsp._salmon:0.017113)0.933000:0.133960)0.844000:0.072128,119944113_Psychromonas_ingrahamii_37:0.287180)0.874000:0.138437,(85060182_Sodalis_glossinidius_str._morsitans:0.123401,(50119114_Erwinia_carotovora_subsp._atrosepti:0.204915,(((146309773_Enterobacter_sp._638:0.050455,152972479_Klebsiella_pneumoniae_subsp._pneumo:0.057643)0.911000:0.073229,156936199_Enterobacter_sakazakii_ATCC_BAA-894:0.043137)0.936000:0.090054,((37528664_Photorhabdus_luminescens_subsp._lau:0.139955,157373069_Serratia_proteamaculans_568:0.030177)0.818000:0.025193,((16120407_Yersinia_pestis_CO92:0.000000,(22124007_Yersinia_pestis_KIM:0.000000,(45439920_Yersinia_pestis_biovar_Microtus_str:0.000000,(51594409_Yersinia_pseudotuberculosis_IP_3295:0.000000,(108813956_Yersinia_pestis_Nepal516:0.000000,(108809479_Yersinia_pestis_Antiqua:0.000000,(145601091_Yersinia_pestis_Pestoides_F:0.000000,(153949864_Yersinia_pseudotuberculosis_IP_3175:0.000000,(162421414_Yersinia_pestis_Angola:0.000000,170026357_Yersinia_pseudotuberculosis_YPIII:0.000000)0.000000:0.000000)0.000000:0.000000)0.000000:0.000000)0.000000:0.000000)0.000000:0.000000)0.000000:0.000000)0.000000:0.000000)0.000000:0.000000)0.864000:0.029478,123440468_Yersinia_enterocolitica_subsp._ente:0.016954)0.902000:0.045733)0.829000:0.031613)0.235000:0.003971)0.760000:0.036707)0.977000:0.202319)0.893000:0.149781,120553723_Marinobacter_aquaeolei_VT8:0.323811)0.944000:0.141822,((161524144_Burkholderia_multivorans_ATCC_17616:0.249388,(94309701_Ralstonia_metallidurans_CH34:0.126703,((146294973_Shewanella_putrefaciens_CN-32:0.089131,(167626109_Shewanella_halifaxensis_HAW-EB4:0.000000,54307434_Photobacterium_profundum_SS9:0.127142)0.028000:0.068053)0.996000:0.478271,((52841057_Legionella_pneumophila_subsp._pneum:0.000000,54296842_Legionella_pneumophila_str._Paris:0.000000)0.515000:0.000000,(148360534_Legionella_pneumophila_str._Corby:0.000000,54293796_Legionella_pneumophila_str._Lens:0.000000)0.835000:0.013216)0.995000:0.548386)0.693000:0.065772)0.708000:0.019907)0.791000:0.034568,(((113866927_Ralstonia_eutropha_H16:0.185270,(171463881_Polynucleobacter_necessarius_STIR1:0.053852,145588794_Polynucleobacter_sp._QLW-P1DMWA-1:0.057189)0.979000:0.155962)0.791000:0.044527,(((83718502_Burkholderia_thailandensis_E264:0.000000,(((53725469_Burkholderia_mallei_ATCC_23344:0.000000,((53718760_Burkholderia_pseudomallei_K96243:0.000000,121598813_Burkholderia_mallei_SAVP1:0.000000)0.000000:0.000000,(124384657_Burkholderia_mallei_NCTC_10229:0.000000,126450149_Burkholderia_mallei_NCTC_10247:0.000000)0.000000:0.000000)0.000000:0.000000)0.836000:0.013754,(76811724_Burkholderia_pseudomallei_1710b:0.000000,(126454929_Burkholderia_pseudomallei_1106a:0.000000,126439900_Burkholderia_pseudomallei_668:0.000000)0.000000:0.000000)0.505000:0.000000)0.784000:0.018282,(((((115352398_Burkholderia_ambifaria_AMMD:0.000000,172061270_Burkholderia_ambifaria_MC40-6:0.000000)0.800000:0.013883,134296496_Burkholderia_vietnamiensis_G4:0.013473)0.775000:0.013619,78067119_Burkholderia_sp._383:0.013567)0.767000:0.037075,(170733667_Burkholderia_cenocepacia_MC0-3:0.000000,(107023246_Burkholderia_cenocepacia_AU_1054:0.000000,116690329_Burkholderia_cenocepacia_HI2424:0.000000)0.000000:0.000000)0.000000:0.004894)0.406000:0.039784,91782538_Burkholderia_xenovorans_LB400:0.087336)0.920000:0.065030)0.847000:0.039019)0.991000:0.304628,((187478726_Bordetella_avium_197N:0.165108,163857427_Bordetella_petrii_DSM_12804:0.032221)0.898000:0.075655,((33602372_Bordetella_bronchiseptica_RB50:0.000000,33593323_Bordetella_pertussis_Tohama_I:0.000000)0.443000:0.000000,33596342_Bordetella_parapertussis_12822:0.014135)0.001000:0.000000)0.991000:0.173193)0.000000:0.000000,((91787858_Polaromonas_sp._JS666:0.176647,121604953_Polaromonas_naphthalenivorans_CJ2:0.039886)0.989000:0.257459,(17546921_Ralstonia_solanacearum_GMI1000:0.217842,148658682_Roseiflexus_sp._RS-1:0.701052)0.001000:0.000000)0.809000:0.052000)0.940000:0.105640)0.805000:0.027002,(124267956_Methylibium_petroleiphilum_PM1:0.240496,((152982312_Janthinobacterium_sp._Marseille:0.054195,134093817_Herminiimonas_arsenicoxydans:0.122269)0.746000:0.104632,121609433_Verminephrobacter_eiseniae_EF01-2:0.094644)1.000000:0.735027)0.830000:0.170032)0.000000:0.000000)0.510000:0.092154)0.879000:0.090352)0.831000:0.114186,(152997483_Marinomonas_sp._MWYL1:0.422326,(92112147_Chromohalobacter_salexigens_DSM_304:0.725983,146300278_Flavobacterium_johnsoniae_UW101:0.239531)0.945000:0.374276)0.839000:0.153188)0.904000:0.235063,146329684_Dichelobacter_nodosus_VCS1703A:0.645084)0.662000:0.062284,(((24214790_Leptospira_interrogans_serovar_Lai_:0.000000,45657692_Leptospira_interrogans_serovar_Cope:0.000000)0.759000:0.050769,(116328069_Leptospira_borgpetersenii_serovar_H:0.000000,116331478_Leptospira_borgpetersenii_serovar_H:0.000000)0.871000:0.074308)0.256000:0.108593,183221006_Leptospira_biflexa_serovar_Patoc_st:0.267415)0.959000:0.255578)0.993000:0.424112,(89900875_Rhodoferax_ferrireducens_T118:0.147452,39997352_Geobacter_sulfurreducens_PCA:0.282893)0.383000:0.120147)0.887000:0.159709,29654947_Coxiella_burnetii_RSA_493:0.000000)0.000000:0.000000,154705728_Coxiella_burnetii_Dugway_5J108-111:0.000000,161830035_Coxiella_burnetii_RSA_331:0.000000);
