# Supplementary material for: Genome-wide phylogenetic analysis of the pathogenic potential of Vibrio furnissii
Source: Front Microbiol. 2014 Aug 21;5:435. doi: 10.3389/fmicb.2014.00435 (PMC4139957; doi:10.3389/fmicb.2014.00435)
Supplement: Supplementary file 1 [file DataSheet1.ZIP › all_vfu_trees/VfuA00147.afa-gb-o.phylip_phyml_tree.txt]

(((((((152997484_Marinomonas_sp._MWYL1:0.673232,(120553725_Marinobacter_aquaeolei_VT8:0.289366,113460438_Haemophilus_somnus_129PT:0.874720)0.914000:0.248223)0.683000:0.039073,(((77458246_Pseudomonas_fluorescens_PfO-1:0.610869,108803534_Rubrobacter_xylanophilus_DSM_9941:0.368125)0.750000:0.141905,(124267950_Methylibium_petroleiphilum_PM1:0.313755,(119898613_Azoarcus_sp._BH72:0.480667,118581439_Pelobacter_propionicus_DSM_2379:0.288770)0.747000:0.088247)0.997000:0.500545)0.680000:0.047772,89896083_Desulfitobacterium_hafniense_Y51:0.755793)0.825000:0.081796)0.753000:0.042737,((156972982_Vibrio_harveyi_ATCC_BAA-1116:0.288419,59710740_Vibrio_fischeri_ES114:0.158846)0.524000:0.097835,XX_VfuA00147_:0.156802)0.992000:0.309991)0.454000:0.118370,150396469_Sinorhizobium_medicae_WSM419:0.791185)0.000000:0.000009,28898241_Vibrio_parahaemolyticus_RIMD_221063:1.018949)0.991000:0.733828,24216323_Leptospira_interrogans_serovar_Lai_:0.103445)0.000000:0.007181,116327353_Leptospira_borgpetersenii_serovar_H:0.000000,116332032_Leptospira_borgpetersenii_serovar_H:0.000000);
