# Supplementary material for: Genome-wide phylogenetic analysis of the pathogenic potential of Vibrio furnissii
Source: Front Microbiol. 2014 Aug 21;5:435. doi: 10.3389/fmicb.2014.00435 (PMC4139957; doi:10.3389/fmicb.2014.00435)
Supplement: Supplementary file 1 [file DataSheet1.ZIP › all_vfu_trees/VfuA00148.afa-gb-o.phylip_phyml_tree.txt]

(((((((((150009408_Parabacteroides_distasonis_ATCC_850:0.865646,73668662_Methanosarcina_barkeri_str._Fusaro:0.464402)0.360000:0.077748,148658515_Roseiflexus_sp._RS-1:0.614419)0.758000:0.064858,((71277966_Colwellia_psychrerythraea_34H:0.394038,78776787_Sulfurimonas_denitrificans_DSM_1251:0.473145)0.924000:0.323059,((54307437_Photobacterium_profundum_SS9:0.190753,XX_VfuA00148_:0.305201)0.827000:0.122171,(120553724_Marinobacter_aquaeolei_VT8:0.425253,121999141_Halorhodospira_halophila_SL1:0.484652)0.786000:0.106706)0.067000:0.189267)0.846000:0.229509)0.805000:0.111252,((163857429_Bordetella_petrii_DSM_12804:0.029800,(187478728_Bordetella_avium_197N:0.035998,(33593325_Bordetella_pertussis_Tohama_I:0.000000,(33602374_Bordetella_bronchiseptica_RB50:0.000000,33596340_Bordetella_parapertussis_12822:0.000000)0.000000:0.000000)0.995000:0.146618)0.386000:0.040286)0.943000:0.271261,71905797_Dechloromonas_aromatica_RCB:0.308771)0.986000:0.377695)0.563000:0.006901,162453737_Sorangium_cellulosum_So_ce_56:0.421451)0.851000:0.241936,83645499_Hahella_chejuensis_KCTC_2396:0.590061)0.998000:0.875163,((118480452_Bacillus_thuringiensis_str._Al_Haka:0.000000,49481267_Bacillus_thuringiensis_serovar_konk:0.000000)0.000000:0.000000,52145229_Bacillus_cereus_E33L:0.000000)0.502000:0.000000)0.831000:0.013963,30265440_Bacillus_anthracis_str._Ames:0.000000)0.000000:0.000000,49188258_Bacillus_anthracis_str._Sterne:0.000000,47778425_Bacillus_anthracis_str._Ames_Ancest:0.000000);
