# Supplementary material for: Genome-wide phylogenetic analysis of the pathogenic potential of Vibrio furnissii
Source: Front Microbiol. 2014 Aug 21;5:435. doi: 10.3389/fmicb.2014.00435 (PMC4139957; doi:10.3389/fmicb.2014.00435)
Supplement: Supplementary file 1 [file DataSheet1.ZIP › all_vfu_trees/VfuA00149.afa-gb-o.phylip_phyml_tree.txt]

(((((((((((((((((((((((((((((((((((((((((26250280_Escherichia_coli_CFT073:0.000000,((110643875_Escherichia_coli_536:0.000000,(15804175_Escherichia_coli_O157_H7_EDL933:0.000000,(15833763_Escherichia_coli_O157_H7_str._Sakai:0.000000,24114903_Shigella_flexneri_2a_str._301:0.000000)0.000000:0.000000)0.000000:0.000000)0.000000:0.000000,(89110377_Escherichia_coli_W3110:0.000000,16131505_Escherichia_coli_str._K-12_substr._:0.000000)0.000000:0.000000)0.000000:0.000000)0.000000:0.000000,91213150_Escherichia_coli_UTI89:0.000000)0.000000:0.000000,(30065090_Shigella_flexneri_2a_str._2457T:0.000000,82545997_Shigella_boydii_Sb227:0.000000)0.000000:0.000000)0.000000:0.000000,110807688_Shigella_flexneri_5_str._8401:0.000000)0.000000:0.000000,(157163115_Escherichia_coli_HS:0.000000,157158987_Escherichia_coli_E24377A:0.000000)0.000000:0.000000)0.000000:0.000000,(170018136_Escherichia_coli_ATCC_8739:0.000000,170083142_Escherichia_coli_str._K-12_substr._:0.000000)0.000000:0.000000)0.000000:0.000000,(170682523_Escherichia_coli_SECEC_SMS-3-5:0.000000,187730134_Shigella_boydii_CDC_3083-94:0.000000)0.000000:0.000000)0.000000:0.000000,(74314132_Shigella_sonnei_Ss046:0.000000,82779124_Shigella_dysenteriae_Sd197:0.000000)0.000000:0.000000)0.935000:0.051789,((161616805_Salmonella_enterica_subsp._enterica:0.000000,(16767010_Salmonella_typhimurium_LT2:0.000000,(16762584_Salmonella_enterica_subsp._enterica:0.000000,(29144073_Salmonella_enterica_subsp._enterica:0.000000,(56415615_Salmonella_enterica_subsp._enterica:0.000000,62182218_Salmonella_enterica_subsp._enterica:0.015254)0.000000:0.000000)0.000000:0.000000)0.000000:0.000000)0.000000:0.000000)0.000000:0.000000,161505739_Salmonella_enterica_subsp._arizonae:0.000000)0.847000:0.028217)0.002000:0.000000,((146309772_Enterobacter_sp._638:0.015426,(156936198_Enterobacter_sakazakii_ATCC_BAA-894:0.109595,152972480_Klebsiella_pneumoniae_subsp._pneumo:0.015237)0.000000:0.000000)0.928000:0.011100,157149251_Citrobacter_koseri_ATCC_BAA-895:0.014682)0.722000:0.004618)0.795000:0.051954,((15617173_Buchnera_aphidicola_str._APS:0.000000,21672821_Buchnera_aphidicola_str._Sg:0.077131)0.978000:0.398506,71892375_Candidatus_Blochmannia_pennsylvanic:0.586010)0.498000:0.206415)0.711000:0.031644,(85060183_Sodalis_glossinidius_str._morsitans:0.154131,94676759_Baumannia_cicadellinicola_str._Hc:0.306217)0.919000:0.124876)0.815000:0.047898,50119111_Erwinia_carotovora_subsp._atrosepti:0.056704)0.885000:0.068763,157373070_Serratia_proteamaculans_568:0.030189)0.711000:0.026253,(((16120406_Yersinia_pestis_CO92:0.000000,(22124008_Yersinia_pestis_KIM:0.000000,((108809480_Yersinia_pestis_Antiqua:0.000000,(145601092_Yersinia_pestis_Pestoides_F:0.000000,162421465_Yersinia_pestis_Angola:0.000000)0.000000:0.000000)0.000000:0.000000,(108813957_Yersinia_pestis_Nepal516:0.000000,45439919_Yersinia_pestis_biovar_Microtus_str:0.000000)0.000000:0.000000)0.000000:0.000000)0.000000:0.000000)0.834000:0.015606,((153949256_Yersinia_pseudotuberculosis_IP_3175:0.000000,170026358_Yersinia_pseudotuberculosis_YPIII:0.000000)0.000000:0.000000,(51594408_Yersinia_pseudotuberculosis_IP_3295:0.000000,123440467_Yersinia_enterocolitica_subsp._ente:0.000000)0.000000:0.000000)0.537000:0.000000)0.661000:0.020570,37528665_Photorhabdus_luminescens_subsp._lau:0.268629)0.872000:0.077337)0.985000:0.167468,((109896384_Pseudoalteromonas_atlantica_T6c:0.148038,(((((59710739_Vibrio_fischeri_ES114:0.141449,156972981_Vibrio_harveyi_ATCC_BAA-1116:0.000000)0.859000:0.066516,28896964_Vibrio_parahaemolyticus_RIMD_221063:0.071048)0.935000:0.091014,((XX_VfuA00149_:0.084505,(27364268_Vibrio_vulnificus_CMCP6:0.000000,37678476_Vibrio_vulnificus_YJ016:0.000000)0.935000:0.082776)0.722000:0.027300,(15640252_Vibrio_cholerae_O1_biovar_eltor_str:0.000000,147673495_Vibrio_cholerae_O395:0.000000)0.476000:0.000000)0.736000:0.029668)0.997000:0.213007,((((71277753_Colwellia_psychrerythraea_34H:0.046581,56459382_Idiomarina_loihiensis_L2TR:0.065613)0.767000:0.024039,(114565076_Shewanella_frigidimarina_NCIMB_400:0.032946,((170724446_Shewanella_woodyi_ATCC_51908:0.016013,(157963918_Shewanella_pealeana_ATCC_700345:0.016018,((((117922522_Shewanella_sp._ANA-3:0.000000,(113972215_Shewanella_sp._MR-4:0.000000,(114049467_Shewanella_sp._MR-7:0.000000,24376156_Shewanella_oneidensis_MR-1:0.000000)0.000000:0.000000)0.000000:0.000000)0.926000:0.015964,((126172324_Shewanella_baltica_OS155:0.000000,((120596893_Shewanella_sp._W3-18-1:0.000000,146294969_Shewanella_putrefaciens_CN-32:0.000000)0.000000:0.000000,(160877572_Shewanella_baltica_OS195:0.000000,153002827_Shewanella_baltica_OS185:0.000000)0.000000:0.000000)0.000000:0.000000)0.462000:0.000000,157373256_Shewanella_sediminis_HAW-EB3:0.016091)0.001000:0.000000)0.047000:0.000000,(167622076_Shewanella_halifaxensis_HAW-EB4:0.000000,127514620_Shewanella_loihica_PV-4:0.000000)0.859000:0.015906)0.433000:0.016107,91791577_Shewanella_denitrificans_OS217:0.016255)0.006000:0.000000)0.725000:0.016168)0.002000:0.000000,119773252_Shewanella_amazonensis_SB2B:0.015920)0.443000:0.032501)0.754000:0.015802)0.002000:0.000000,145301058_Aeromonas_salmonicida_subsp._salmon:0.000000)0.000000:0.000000,54307429_Photobacterium_profundum_SS9:0.141534)0.000000:0.000000)0.445000:0.015729,117620670_Aeromonas_hydrophila_subsp._hydroph:0.000000)0.700000:0.029072)0.844000:0.043641,77361205_Pseudoalteromonas_haloplanktis_TAC1:0.118263)0.738000:0.023104)0.728000:0.062915,(((15603169_Pasteurella_multocida_subsp._multoc:0.214286,(((68249229_Haemophilus_influenzae_86-028NP:0.000000,16272594_Haemophilus_influenzae_Rd_KW20:0.000000)0.909000:0.016117,148827829_Haemophilus_influenzae_PittGG:0.000000)0.001000:0.000000,148826714_Haemophilus_influenzae_PittEE:0.032588)0.961000:0.170077)0.116000:0.025877,((52426006_Mannheimia_succiniciproducens_MBEL5:0.040222,152978354_Actinobacillus_succinogenes_130Z:0.115479)0.832000:0.058970,(113461725_Haemophilus_somnus_129PT:0.000000,170718566_Haemophilus_somnus_2336:0.000000)0.985000:0.165719)0.754000:0.034378)0.984000:0.397847,(((126208603_Actinobacillus_pleuropneumoniae_L20:0.000000,165976559_Actinobacillus_pleuropneumoniae_ser:0.000000)0.844000:0.084370,33151673_Haemophilus_ducreyi_35000HP:0.090533)0.939000:0.243602,119943836_Psychromonas_ingrahamii_37:0.426546)0.784000:0.113930)0.960000:0.275495)0.898000:0.114681,(92115051_Chromohalobacter_salexigens_DSM_304:0.257315,71083678_Candidatus_Pelagibacter_ubique_HTCC:0.450558)0.902000:0.178335)0.001000:0.000000,(29653640_Coxiella_burnetii_RSA_493:0.000000,(154706702_Coxiella_burnetii_Dugway_5J108-111:0.000000,161830002_Coxiella_burnetii_RSA_331:0.000000)0.000000:0.000000)1.000000:0.467278)0.754000:0.032088,((((78486269_Thiomicrospira_crunogena_XCL-2:0.171219,(((21243259_Xanthomonas_axonopodis_pv._citri_st:0.000000,78048265_Xanthomonas_campestris_pv._vesicato:0.000000)0.472000:0.000000,(((58582131_Xanthomonas_oryzae_pv._oryzae_KACC1:0.000000,84624029_Xanthomonas_oryzae_pv._oryzae_MAFF_:0.000000)0.751000:0.020380,((170729518_Xylella_fastidiosa_M12:0.000000,15837582_Xylella_fastidiosa_9a5c:0.000000)0.000000:0.000000,(28198198_Xylella_fastidiosa_Temecula1:0.000000,182680833_Xylella_fastidiosa_M23:0.000000)0.000000:0.000000)0.953000:0.054605)0.265000:0.014709,(21231828_Xanthomonas_campestris_pv._campestr:0.000000,66768046_Xanthomonas_campestris_pv._campestr:0.000000)0.916000:0.017323)0.000000:0.000000)0.934000:0.099096,77165397_Nitrosococcus_oceani_ATCC_19707:0.209411)0.808000:0.046874)0.344000:0.039241,(148244500_Candidatus_Vesicomyosocius_okutanii:0.222528,118602386_Candidatus_Ruthia_magnifica_str._Cm:0.075772)0.959000:0.162963)0.665000:0.012457,(121999087_Halorhodospira_halophila_SL1:0.157381,114321802_Alkalilimnicola_ehrlichei_MLHE-1:0.110247)0.798000:0.055658)0.909000:0.075565,((((((148550199_Pseudomonas_putida_F1:0.000000,(26991799_Pseudomonas_putida_KT2440:0.000000,(104779571_Pseudomonas_entomophila_L48:0.000000,167036162_Pseudomonas_putida_GB-1:0.000000)0.000000:0.000000)0.000000:0.000000)0.441000:0.000000,((28867647_Pseudomonas_syringae_pv._tomato_str:0.015639,((70733153_Pseudomonas_fluorescens_Pf-5:0.000000,(77461569_Pseudomonas_fluorescens_PfO-1:0.000000,66047982_Pseudomonas_syringae_pv._syringae_B:0.000000)0.000000:0.000000)0.000000:0.000000,71736330_Pseudomonas_syringae_pv._phaseolico:0.000000)0.469000:0.000000)0.603000:0.015956,170719529_Pseudomonas_putida_W619:0.000000)0.635000:0.016000)0.474000:0.032083,146309205_Pseudomonas_mendocina_ymp:0.000000)0.872000:0.032291,(15595560_Pseudomonas_aeruginosa_PAO1:0.000000,(116054092_Pseudomonas_aeruginosa_UCBPP-PA14:0.000000,152987438_Pseudomonas_aeruginosa_PA7:0.000000)0.000000:0.000000)0.798000:0.019472)0.603000:0.014733,146284314_Pseudomonas_stutzeri_A1501:0.085737)0.892000:0.102534,((((83643885_Hahella_chejuensis_KCTC_2396:0.081507,120556480_Marinobacter_aquaeolei_VT8:0.071289)0.699000:0.035844,110832942_Alcanivorax_borkumensis_SK2:0.258442)0.821000:0.037781,(90023239_Saccharophagus_degradans_2-40:0.258764,(((52840791_Legionella_pneumophila_subsp._pneum:0.000000,54293539_Legionella_pneumophila_str._Lens:0.000000)0.443000:0.000000,54296578_Legionella_pneumophila_str._Paris:0.016420)0.444000:0.016320,148360797_Legionella_pneumophila_str._Corby:0.000000)0.982000:0.139152)0.000000:0.000000)0.807000:0.061249,152994584_Marinomonas_sp._MWYL1:0.352396)0.750000:0.040453)0.845000:0.042396)0.753000:0.065661)0.647000:0.010183,(((93005190_Psychrobacter_cryohalolentis_K5:0.000000,71064902_Psychrobacter_arcticus_273-4:0.015449)0.734000:0.027060,148653803_Psychrobacter_sp._PRwf-1:0.100763)0.966000:0.144763,((126640897_Acinetobacter_baumannii_ATCC_17978:0.000000,(169796970_Acinetobacter_baumannii:0.000000,169634070_Acinetobacter_baumannii:0.000000)0.000000:0.000000)0.931000:0.063718,50085927_Acinetobacter_sp._ADP1:0.000000)0.467000:0.045306)0.903000:0.084679)0.880000:0.061237,((56476193_Azoarcus_sp._EbN1:0.061350,119897053_Azoarcus_sp._BH72:0.033182)0.848000:0.071813,(((71909335_Dechloromonas_aromatica_RCB:0.173129,(74316398_Thiobacillus_denitrificans_ATCC_252:0.168762,91775090_Methylobacillus_flagellatus_KT:0.128824)0.887000:0.080306)0.784000:0.035804,((((((113866397_Ralstonia_eutropha_H16:0.016154,73540044_Ralstonia_eutropha_JMP134:0.016324)0.000000:0.000000,(188591104_Cupriavidus_taiwanensis:0.000000,94309230_Ralstonia_metallidurans_CH34:0.000000)0.000000:0.000000)0.684000:0.007747,((((((115352918_Burkholderia_ambifaria_AMMD:0.000000,(134297003_Burkholderia_vietnamiensis_G4:0.000000,(161523674_Burkholderia_multivorans_ATCC_17616:0.000000,172061766_Burkholderia_ambifaria_MC40-6:0.000000)0.000000:0.000000)0.000000:0.000000)0.455000:0.000000,91781708_Burkholderia_xenovorans_LB400:0.015871)0.497000:0.016123,78067606_Burkholderia_sp._383:0.000000)0.002000:0.000000,((107023740_Burkholderia_cenocepacia_AU_1054:0.000000,(116690827_Burkholderia_cenocepacia_HI2424:0.000000,170734152_Burkholderia_cenocepacia_MC0-3:0.000000)0.000000:0.000000)0.772000:0.010270,((76810814_Burkholderia_pseudomallei_1710b:0.000000,(83721501_Burkholderia_thailandensis_E264:0.000000,(121600724_Burkholderia_mallei_SAVP1:0.000000,(124385558_Burkholderia_mallei_NCTC_10229:0.000000,(126438597_Burkholderia_pseudomallei_668:0.000000,(126453101_Burkholderia_pseudomallei_1106a:0.000000,126449072_Burkholderia_mallei_NCTC_10247:0.000000)0.000000:0.000000)0.000000:0.000000)0.000000:0.000000)0.000000:0.000000)0.000000:0.000000)0.000000:0.000000,(53718156_Burkholderia_pseudomallei_K96243:0.000000,53724089_Burkholderia_mallei_ATCC_23344:0.000000)0.000000:0.000000)0.856000:0.029397)0.778000:0.008826)0.654000:0.012269,((187477072_Bordetella_avium_197N:0.050776,(33599930_Bordetella_bronchiseptica_RB50:0.000000,(33595532_Bordetella_parapertussis_12822:0.000000,33594350_Bordetella_pertussis_Tohama_I:0.000000)0.000000:0.000000)0.873000:0.032542)0.774000:0.016323,163858289_Bordetella_petrii_DSM_12804:0.000000)0.953000:0.082364)0.898000:0.057168,17545109_Ralstonia_solanacearum_GMI1000:0.000000)0.754000:0.012458)0.881000:0.053748,(152980565_Janthinobacterium_sp._Marseille:0.000000,134096060_Herminiimonas_arsenicoxydans:0.017084)0.908000:0.052354)0.743000:0.013530,(145590103_Polynucleobacter_sp._QLW-P1DMWA-1:0.000000,171464204_Polynucleobacter_necessarius_STIR1:0.000000)0.908000:0.048451)0.532000:0.001549,((124268408_Methylibium_petroleiphilum_PM1:0.000000,(((121611669_Verminephrobacter_eiseniae_EF01-2:0.043579,120612510_Acidovorax_avenae_subsp._citrulli_A:0.034859)0.001000:0.000000,89900457_Rhodoferax_ferrireducens_T118:0.067968)0.846000:0.069992,160897248_Delftia_acidovorans_SPH-1:0.041272)0.995000:0.192856)0.788000:0.017937,171060172_Leptothrix_cholodnii_SP-6:0.016611)0.958000:0.165779)0.960000:0.167164)0.510000:0.002339,((114332301_Nitrosomonas_eutropha_C91:0.071267,30248971_Nitrosomonas_europaea_ATCC_19718:0.015473)0.860000:0.037380,82703847_Nitrosospira_multiformis_ATCC_25196:0.082017)0.905000:0.084671)0.793000:0.054237)0.931000:0.099296)0.799000:0.049468,((((121595809_Acidovorax_sp._JS42:0.391324,((((((((170742579_Methylobacterium_sp._4-46:0.020395,170748568_Methylobacterium_radiotolerans_JCM_:0.115018)0.765000:0.020625,163853965_Methylobacterium_extorquens_PA1:0.015858)0.936000:0.133087,(27379804_Bradyrhizobium_japonicum_USDA_110:0.082783,((115524772_Rhodopseudomonas_palustris_BisA53:0.032684,((90424087_Rhodopseudomonas_palustris_BisB18:0.089455,((86749991_Rhodopseudomonas_palustris_HaA2:0.016055,39935667_Rhodopseudomonas_palustris_CGA009:0.051474)0.769000:0.017230,91977069_Rhodopseudomonas_palustris_BisB5:0.016471)0.736000:0.017666)0.740000:0.015445,(75675991_Nitrobacter_winogradskyi_Nb-255:0.070527,92117311_Nitrobacter_hamburgensis_X14:0.000000)0.970000:0.088758)0.849000:0.033247)0.744000:0.020989,(146340926_Bradyrhizobium_sp._ORS278:0.043205,148255732_Bradyrhizobium_sp._BTAi1:0.077529)0.532000:0.041943)0.968000:0.152736)0.792000:0.043971)0.915000:0.083557,(((110633755_Mesorhizobium_sp._BNC1:0.084901,13470907_Mesorhizobium_loti_MAFF303099:0.018522)0.309000:0.034124,((121601709_Bartonella_bacilliformis_KC583:0.122890,163868580_Bartonella_tribocorum_CIP_105476:0.031027)0.711000:0.029514,(49474365_Bartonella_quintana_str._Toulouse:0.000000,49475755_Bartonella_henselae_str._Houston-1:0.091914)0.658000:0.021578)0.999000:0.255748)0.662000:0.020103,((17987169_Brucella_melitensis_16M:0.000000,(23501973_Brucella_suis_1330:0.000000,(62290010_Brucella_abortus_biovar_1_str._9-94:0.000000,(82699938_Brucella_melitensis_biovar_Abortus_:0.000000,(148560691_Brucella_ovis_ATCC_25840:0.000000,(189024251_Brucella_abortus_S19:0.000000,(161619046_Brucella_canis_ATCC_23365:0.000000,163843362_Brucella_suis_ATCC_23445:0.000000)0.000000:0.000000)0.000000:0.000000)0.000000:0.000000)0.000000:0.000000)0.000000:0.000000)0.000000:0.000000)0.494000:0.000000,153009510_Ochrobactrum_anthropi_ATCC_49188:0.016814)0.913000:0.057199)0.917000:0.072269)0.508000:0.019187,(158423950_Azorhizobium_caulinodans_ORS_571:0.057377,154247711_Xanthobacter_autotrophicus_Py2:0.148363)0.895000:0.088000)0.834000:0.041194,182679300_Beijerinckia_indica_subsp._indica_A:0.348910)0.557000:0.001158,((15888987_Agrobacterium_tumefaciens_str._C58:0.067544,(15965335_Sinorhizobium_meliloti_1021:0.000000,150396482_Sinorhizobium_medicae_WSM419:0.017423)0.777000:0.036918)0.844000:0.051532,(116252155_Rhizobium_leguminosarum_bv._viciae_:0.017353,86357732_Rhizobium_etli_CFN_42:0.000000)0.742000:0.026164)0.899000:0.082512)0.985000:0.307617,154253490_Parvibaculum_lavamentivorans_DS-1:0.296789)0.958000:0.285977)0.057000:0.037595,(91787178_Polaromonas_sp._JS666:0.000002,121603804_Polaromonas_naphthalenivorans_CJ2:0.216447)0.996000:0.446782)0.834000:0.098447,(((162148107_Gluconacetobacter_diazotrophicus_PA:0.321319,114327882_Granulibacter_bethesdensis_CGDNIH1:0.059369)0.786000:0.039203,((83593078_Rhodospirillum_rubrum_ATCC_11170:0.204075,83311481_Magnetospirillum_magneticum_AMB-1:0.152563)0.863000:0.127639,(((((16125828_Caulobacter_crescentus_CB15:0.039725,((114799402_Hyphomonas_neptunium_ATCC_15444:0.274678,114570422_Maricaulis_maris_MCS10:0.072973)0.808000:0.058122,167646832_Caulobacter_sp._K31:0.048830)0.000000:0.000000)0.951000:0.108598,((103487674_Sphingopyxis_alaskensis_RB2256:0.086304,(148552952_Sphingomonas_wittichii_RW1:0.069391,56551750_Zymomonas_mobilis_subsp._mobilis_ZM:0.198709)0.785000:0.047913)0.693000:0.017579,(85373943_Erythrobacter_litoralis_HTCC2594:0.121880,87200266_Novosphingobium_aromaticivorans_DSM:0.000000)0.926000:0.081753)0.995000:0.237856)0.746000:0.045871,(((56697063_Silicibacter_pomeroyi_DSS-3:0.016669,(119387181_Paracoccus_denitrificans_PD1222:0.034082,((77463518_Rhodobacter_sphaeroides_2.4.1:0.000000,126462374_Rhodobacter_sphaeroides_ATCC_17029:0.000000)0.464000:0.000000,146277435_Rhodobacter_sphaeroides_ATCC_17025:0.016988)0.000000:0.000000)0.776000:0.017809)0.872000:0.033100,99080950_Silicibacter_sp._TM1040:0.017976)0.588000:0.017149,((159044293_Dinoroseobacter_shibae_DFL_12:0.038280,89054407_Jannaschia_sp._CCS1:0.040330)0.779000:0.038843,110680184_Roseobacter_denitrificans_OCh_114:0.036954)0.773000:0.020573)0.953000:0.128073)0.810000:0.113544,58039352_Gluconobacter_oxydans_621H:0.577428)0.795000:0.085588,148260182_Acidiphilium_cryptum_JF-5:0.096082)0.494000:0.037364)0.698000:0.019950)0.869000:0.129959,(((58585058_Wolbachia_endosymbiont_strain_TRS_o:0.000000,42520387_Wolbachia_endosymbiont_of_Drosophil:0.000000)0.666000:0.018288,((((57239074_Ehrlichia_ruminantium_str._Welgevon:0.000000,(58579017_Ehrlichia_ruminantium_str._Welgevon:0.000000,58617076_Ehrlichia_ruminantium_str._Gardel:0.000000)0.000000:0.000000)0.869000:0.045526,(88607052_Anaplasma_phagocytophilum_HZ:0.171747,56416718_Anaplasma_marginale_str._St._Maries:0.062231)0.949000:0.124695)0.710000:0.019187,73666955_Ehrlichia_canis_str._Jake:0.000000)0.470000:0.015486,88658395_Ehrlichia_chaffeensis_str._Arkansas:0.000000)0.882000:0.056632)0.743000:0.070349,88608096_Neorickettsia_sennetsu_str._Miyayam:0.371047)0.963000:0.186209)0.914000:0.112746)0.767000:0.022234,((((((((187931914_Francisella_tularensis_subsp._media:0.015421,156502771_Francisella_tularensis_subsp._holar:0.000000)0.000000:0.000000,134302321_Francisella_tularensis_subsp._tular:0.000000)0.000000:0.000000,118497349_Francisella_tularensis_subsp._novic:0.000000)0.000000:0.000000,115315053_Francisella_tularensis_subsp._holar:0.000000)0.000000:0.000000,110670180_Francisella_tularensis_subsp._tular:0.000000)0.000000:0.000000,89256634_Francisella_tularensis_subsp._holar:0.000000)0.000000:0.000000,56707709_Francisella_tularensis_subsp._tular:0.000000)0.886000:0.032098,167626344_Francisella_philomiragia_subsp._phi:0.000000)1.000000:0.456705)0.786000:0.032551)0.170000:0.029418,53802731_Methylococcus_capsulatus_str._Bath:0.334849)0.821000:0.056087,((((78777323_Sulfurimonas_denitrificans_DSM_1251:0.301780,(((((157165743_Campylobacter_concisus_13826:0.018788,154174638_Campylobacter_curvus_525.92:0.013299)0.162000:0.061372,118475446_Campylobacter_fetus_subsp._fetus_82:0.065882)0.916000:0.111606,(15792105_Campylobacter_jejuni_subsp._jejuni_:0.000000,(57237612_Campylobacter_jejuni_RM1221:0.000000,(121612588_Campylobacter_jejuni_subsp._jejuni_:0.000000,(153951621_Campylobacter_jejuni_subsp._doylei_:0.000000,157415038_Campylobacter_jejuni_subsp._jejuni_:0.000000)0.000000:0.000000)0.000000:0.000000)0.000000:0.000000)0.919000:0.129532)0.287000:0.052507,157737213_Arcobacter_butzleri_RM4018:0.295069)0.778000:0.057468,152992942_Sulfurovum_sp._NBC37-1:0.231162)0.654000:0.015820)0.812000:0.066200,(((32266860_Helicobacter_hepaticus_ATCC_51449:0.132234,(15612433_Helicobacter_pylori_J99:0.000000,((15646084_Helicobacter_pylori_26695:0.000000,108563863_Helicobacter_pylori_HPAG1:0.000000)0.437000:0.000000,109948202_Helicobacter_acinonychis_str._Sheeb:0.015890)0.285000:0.015881)0.995000:0.307276)0.696000:0.090485,34557028_Wolinella_succinogenes_DSM_1740:0.112894)0.842000:0.079788,152990567_Nitratiruptor_sp._SB155-2:0.130288)0.600000:0.077468)0.797000:0.060762,154148715_Campylobacter_hominis_ATCC_BAA-381:0.193787)0.955000:0.294276,146329381_Dichelobacter_nodosus_VCS1703A:0.828362)0.769000:0.089599)0.825000:0.082551,182415453_Opitutus_terrae_PB90-1:0.459182)0.674000:0.019128,(116626315_Solibacter_usitatus_Ellin6076:0.356263,94967598_Acidobacteria_bacterium_Ellin345:0.174251)0.899000:0.144460)0.838000:0.075760,((153004927_Anaeromyxobacter_sp._Fw109-5:0.072326,86158157_Anaeromyxobacter_dehalogenans_2CP-C:0.202190)0.965000:0.243118,108763591_Myxococcus_xanthus_DK_1622:0.088431)0.946000:0.219235)0.859000:0.056662,(((77919239_Pelobacter_carbinolicus_DSM_2380:0.358846,(78222968_Geobacter_metallireducens_GS-15:0.015541,(39996345_Geobacter_sulfurreducens_PCA:0.014677,118580606_Pelobacter_propionicus_DSM_2379:0.238306)0.564000:0.016058)0.846000:0.057651)0.260000:0.045987,148264545_Geobacter_uraniireducens_Rf4:0.000000)1.000000:0.305911,((((((57866627_Staphylococcus_epidermidis_RP62A:0.000000,27467742_Staphylococcus_epidermidis_ATCC_122:0.000000)0.766000:0.024189,(73662972_Staphylococcus_saprophyticus_subsp.:0.000000,70726829_Staphylococcus_haemolyticus_JCSC143:0.048312)0.939000:0.076582)0.831000:0.063912,((15926709_Staphylococcus_aureus_subsp._aureus:0.000000,15924115_Staphylococcus_aureus_subsp._aureus:0.000000)0.000000:0.000000,((57651734_Staphylococcus_aureus_subsp._aureus:0.000000,49483287_Staphylococcus_aureus_subsp._aureus:0.000000)0.000000:0.000000,((49485962_Staphylococcus_aureus_subsp._aureus:0.000000,21282736_Staphylococcus_aureus_subsp._aureus:0.000000)0.000000:0.000000,((82750732_Staphylococcus_aureus_RF122:0.000000,87162391_Staphylococcus_aureus_subsp._aureus:0.000000)0.000000:0.000000,((88194824_Staphylococcus_aureus_subsp._aureus:0.000000,148267617_Staphylococcus_aureus_subsp._aureus:0.000000)0.000000:0.000000,((150393672_Staphylococcus_aureus_subsp._aureus:0.000000,151221200_Staphylococcus_aureus_subsp._aureus:0.000000)0.000000:0.000000,(156979447_Staphylococcus_aureus_subsp._aureus:0.000000,161509301_Staphylococcus_aureus_subsp._aureus:0.000000)0.000000:0.000000)0.000000:0.000000)0.000000:0.000000)0.000000:0.000000)0.000000:0.000000)0.000000:0.000000)0.751000:0.031312)1.000000:0.340574,((116873488_Listeria_welshimeri_serovar_6b_str.:0.000000,16801224_Listeria_innocua_Clip11262:0.000000)0.485000:0.000000,(46908287_Listeria_monocytogenes_str._4b_F236:0.015229,16804091_Listeria_monocytogenes_EGD-e:0.000000)0.251000:0.015505)0.992000:0.264774)0.000000:0.000000,(((((42783024_Bacillus_cereus_ATCC_10987:0.000000,(30264001_Bacillus_anthracis_str._Ames:0.000000,(49186839_Bacillus_anthracis_str._Sterne:0.000000,(49478454_Bacillus_thuringiensis_serovar_konk:0.000000,(52141559_Bacillus_cereus_E33L:0.000000,(47529434_Bacillus_anthracis_str._Ames_Ancest:0.000000,(118479148_Bacillus_thuringiensis_str._Al_Haka:0.000000,(30022017_Bacillus_cereus_ATCC_14579:0.000000,(163941669_Bacillus_weihenstephanensis_KBAB4:0.000000,152976344_Bacillus_cereus_subsp._cytotoxis_NV:0.000000)0.000000:0.000000)0.000000:0.000000)0.000000:0.000000)0.000000:0.000000)0.000000:0.000000)0.000000:0.000000)0.000000:0.000000)0.000000:0.000000)0.992000:0.137761,169826992_Lysinibacillus_sphaericus_C3-41:0.070964)0.498000:0.020908,23098906_Oceanobacillus_iheyensis_HTE831:0.159888)0.738000:0.026126,(((157692176_Bacillus_pumilus_SAFR-032:0.062355,(52080105_Bacillus_licheniformis_ATCC_14580:0.000000,52785479_Bacillus_licheniformis_ATCC_14580:0.000000)0.887000:0.068023)0.380000:0.044727,(16078566_Bacillus_subtilis_subsp._subtilis_s:0.038530,154685921_Bacillus_amyloliquefaciens_FZB42:0.032707)0.887000:0.069598)0.764000:0.027150,(56419634_Geobacillus_kaustophilus_HTA426:0.000000,138894634_Geobacillus_thermodenitrificans_NG8:0.000000)0.930000:0.087155)0.897000:0.070001)0.832000:0.037752,(172057984_Exiguobacterium_sibiricum_255-15:0.196837,15615152_Bacillus_halodurans_C-125:0.119279)0.512000:0.054865)0.749000:0.024026)0.966000:0.148664,(((125973791_Clostridium_thermocellum_ATCC_27405:0.251649,(146296797_Caldicellulosiruptor_saccharolyticu:0.088400,(150016044_Clostridium_beijerinckii_NCIMB_8052:0.422200,(20807930_Thermoanaerobacter_tengcongensis_MB:0.119372,(167040373_Thermoanaerobacter_sp._X514:0.000000,167037712_Thermoanaerobacter_pseudethanolicus:0.000000)0.490000:0.000000)0.963000:0.199485)0.834000:0.126695)0.597000:0.019075)0.185000:0.047467,(((118442920_Clostridium_novyi_NT:0.116596,15895015_Clostridium_acetobutylicum_ATCC_824:0.413718)0.068000:0.058574,(((153940416_Clostridium_botulinum_F_str._Langel:0.000000,(170756472_Clostridium_botulinum_B1_str._Okra:0.000000,(170760174_Clostridium_botulinum_A3_str._Loch_:0.000000,(148380447_Clostridium_botulinum_A_str._ATCC_3:0.000000,(153931465_Clostridium_botulinum_A_str._ATCC_1:0.000000,153936443_Clostridium_botulinum_A_str._Hall:0.000000)0.000000:0.000000)0.000000:0.000000)0.000000:0.000000)0.000000:0.000000)0.952000:0.075492,28210921_Clostridium_tetani_E88:0.110748)0.796000:0.016932,153954011_Clostridium_kluyveri_DSM_555:0.213690)0.584000:0.004506)0.749000:0.036366,(187934254_Clostridium_botulinum_B_str._Eklund:0.160722,((18310711_Clostridium_perfringens_str._13:0.000000,110798570_Clostridium_perfringens_ATCC_13124:0.000000)0.819000:0.015203,110802807_Clostridium_perfringens_SM101:0.000000)1.000000:0.406490)0.569000:0.002262)0.752000:0.026303)0.958000:0.132141,(150390528_Alkaliphilus_metalliredigens_QYMF:0.040544,158320476_Alkaliphilus_oremlandii_OhILAs:0.273519)0.722000:0.046853)0.819000:0.056471)0.755000:0.072840)0.510000:0.021039)0.777000:0.044604,((((83816325_Salinibacter_ruber_DSM_13855:0.679166,83590705_Moorella_thermoacetica_ATCC_39073:0.187130)0.432000:0.090532,167630222_Heliobacterium_modesticaldum_Ice1:0.181074)0.772000:0.070459,((((((147678088_Pelotomaculum_thermopropionicum_SI:0.115144,147678098_Pelotomaculum_thermopropionicum_SI:0.129487)0.830000:0.045444,134299930_Desulfotomaculum_reducens_MI-1:0.166730)0.869000:0.081921,78044695_Carboxydothermus_hydrogenoformans_Z:0.214470)0.828000:0.064714,169830817_Candidatus_Desulforudis_audaxviator:0.213350)0.788000:0.055026,89894059_Desulfitobacterium_hafniense_Y51:0.340055)0.736000:0.025633,(169824374_Finegoldia_magna_ATCC_29328:0.345218,(((116332325_Leptospira_borgpetersenii_serovar_H:0.000000,(116327009_Leptospira_borgpetersenii_serovar_H:0.000000,24216866_Leptospira_interrogans_serovar_Lai_:0.000000)0.000000:0.000000)0.000000:0.000000,45659144_Leptospira_interrogans_serovar_Cope:0.000000)0.837000:0.122839,183219513_Leptospira_biflexa_serovar_Patoc_st:0.189633)0.977000:0.230135)0.828000:0.108345)0.797000:0.060937)0.791000:0.042963,((((94986726_Lawsonia_intracellularis_PHE_MN1-00:0.227933,(85859443_Syntrophus_aciditrophicus_SB:0.331973,((46579943_Desulfovibrio_vulgaris_subsp._vulga:0.000000,120602643_Desulfovibrio_vulgaris_subsp._vulga:0.000000)0.696000:0.014070,78356826_Desulfovibrio_desulfuricans_G20:0.038302)0.836000:0.058702)0.486000:0.063678)0.902000:0.131811,(158522751_Desulfococcus_oleovorans_Hxd3:0.166999,(116750414_Syntrophobacter_fumaroxidans_MPOB:0.000000,116750456_Syntrophobacter_fumaroxidans_MPOB:0.000000)0.999000:0.333110)0.357000:0.035572)0.271000:0.072687,51246626_Desulfotalea_psychrophila_LSv54:0.370610)0.946000:0.192296,((((119356842_Chlorobium_phaeobacteroides_DSM_266:0.017938,(21673793_Chlorobium_tepidum_TLS:0.058619,145219575_Prosthecochloris_vibrioformis_DSM_2:0.115047)0.911000:0.072934)0.826000:0.036317,78189401_Chlorobium_chlorochromatii_CaD3:0.057025)0.266000:0.029545,78187052_Pelodictyon_luteolum_DSM_273:0.064473)0.999000:0.422389,(114566240_Syntrophomonas_wolfei_subsp._wolfei:0.468081,117924734_Magnetococcus_sp._MC-1:0.382295)0.420000:0.051196)0.086000:0.127937)0.552000:0.004019)0.747000:0.024060)0.818000:0.040755,(((((154249355_Fervidobacterium_nodosum_Rt17-B1:0.148141,157363322_Thermotoga_lettingae_TMO:0.344803)0.280000:0.035692,150020414_Thermosipho_melanesiensis_BI429:0.133783)0.877000:0.122062,(148269333_Thermotoga_petrophila_RKU-1:0.000000,15643504_Thermotoga_maritima_MSB8:0.000000)0.974000:0.228389)0.695000:0.077685,15605797_Aquifex_aeolicus_VF5:0.590411)0.685000:0.059693,160903154_Petrotoga_mobilis_SJ95:0.494325)0.862000:0.121329)0.753000:0.020420,((56964142_Bacillus_clausii_KSM-K16:0.329647,(((54026160_Nocardia_farcinica_IFM_10152:0.061656,(((145224775_Mycobacterium_gilvum_PYR-GCK:0.026265,(119868028_Mycobacterium_sp._KMS:0.000000,(126434513_Mycobacterium_sp._JLS:0.000000,108798913_Mycobacterium_sp._MCS:0.000000)0.000000:0.000000)0.993000:0.136986)0.354000:0.019916,((120403159_Mycobacterium_vanbaalenii_PYR-1:0.073802,118472558_Mycobacterium_smegmatis_str._MC2_15:0.052897)0.726000:0.041034,(((15827880_Mycobacterium_leprae_TN:0.088647,(15610102_Mycobacterium_tuberculosis_H37Rv:0.000000,(15842518_Mycobacterium_tuberculosis_CDC1551:0.000000,(31794141_Mycobacterium_bovis_AF2122_97:0.000000,(121638846_Mycobacterium_bovis_BCG_str._Pasteu:0.000000,(148662813_Mycobacterium_tuberculosis_H37Ra:0.000000,148824155_Mycobacterium_tuberculosis_F11:0.000000)0.000000:0.000000)0.000000:0.000000)0.000000:0.000000)0.000000:0.000000)0.893000:0.035157)0.001000:0.000000,(41409100_Mycobacterium_avium_subsp._paratube:0.000000,118463446_Mycobacterium_avium_104:0.000000)0.883000:0.000000)0.002000:0.000000,(118617575_Mycobacterium_ulcerans_Agy99:0.000000,183981764_Mycobacterium_marinum_M:0.000000)0.914000:0.070590)0.686000:0.031019)0.724000:0.037551)0.885000:0.066854,169630340_Mycobacterium_abscessus:0.011368)0.998000:0.280333)0.834000:0.098955,111023478_Rhodococcus_sp._RHA1:0.156665)0.879000:0.129915,(((68536286_Corynebacterium_jeikeium_K411:0.105343,172040465_Corynebacterium_urealyticum_DSM_710:0.000000)0.969000:0.209159,((19552547_Corynebacterium_glutamicum_ATCC_130:0.000000,(62390211_Corynebacterium_glutamicum_ATCC_130:0.000000,145295470_Corynebacterium_glutamicum_R:0.000000)0.000000:0.000000)0.769000:0.030071,25027997_Corynebacterium_efficiens_YS-314:0.025539)0.815000:0.080775)0.940000:0.163907,38233729_Corynebacterium_diphtheriae_NCTC_13:0.066325)0.991000:0.327998)0.909000:0.106900)0.730000:0.048275,((((126700176_Clostridium_difficile_630:0.401698,116492913_Pediococcus_pentosaceus_ATCC_25745:1.057543)0.753000:0.126904,50842942_Propionibacterium_acnes_KPA171202:0.732262)0.622000:0.035078,((119717507_Nocardioides_sp._JS614:0.455064,((23464892_Bifidobacterium_longum_NCC2705:0.577519,152965340_Kineococcus_radiotolerans_SRS30216:0.138416)0.507000:0.116370,(32476543_Rhodopirellula_baltica_SH_1:0.545561,((170781174_Clavibacter_michiganensis_subsp._se:0.000000,148272535_Clavibacter_michiganensis_subsp._mi:0.035264)0.939000:0.201696,50954665_Leifsonia_xyli_subsp._xyli_str._CTC:0.136435)0.959000:0.308987)0.892000:0.178853)0.794000:0.133634)0.538000:0.125026,((116671050_Arthrobacter_sp._FB24:0.058409,119960830_Arthrobacter_aurescens_TC1:0.058246)0.782000:0.045618,163840522_Renibacterium_salmoninarum_ATCC_332:0.106732)0.992000:0.329090)0.830000:0.142955)0.835000:0.116561,((117928785_Acidothermus_cellulolyticus_11B:0.071304,((134102543_Saccharopolyspora_erythraea_NRRL_23:0.183094,((159036818_Salinispora_arenicola_CNS-205:0.017401,145593833_Salinispora_tropica_CNB-440:0.000000)0.994000:0.257660,((182435705_Streptomyces_griseus_subsp._griseus:0.000000,29829211_Streptomyces_avermitilis_MA-4680:0.054021)0.213000:0.017213,21223924_Streptomyces_coelicolor_A3:0.000000)0.852000:0.085586)0.870000:0.096182)0.676000:0.018395,((86742286_Frankia_sp._CcI3:0.030740,111225166_Frankia_alni_ACN14a:0.002350)0.882000:0.034466,158312986_Frankia_sp._EAN1pec:0.014979)0.951000:0.115800)0.408000:0.032021)0.917000:0.178990,72161052_Thermobifida_fusca_YX:0.249516)0.877000:0.141358)0.656000:0.093653)0.945000:0.153860)0.542000:0.027645,(((15805669_Deinococcus_radiodurans_R1:0.054308,94984394_Deinococcus_geothermalis_DSM_11300:0.087718)0.909000:0.086699,(46198868_Thermus_thermophilus_HB27:0.000000,55980898_Thermus_thermophilus_HB8:0.000000)0.981000:0.185686)0.937000:0.186778,(162449985_Sorangium_cellulosum_So_ce_56:0.572251,((((156741788_Roseiflexus_castenholzii_DSM_13941:0.000000,148656731_Roseiflexus_sp._RS-1:0.000000)0.923000:0.253238,163847956_Chloroflexus_aurantiacus_J-10-fl:0.408977)0.905000:0.199169,159897269_Herpetosiphon_aurantiacus_ATCC_2377:0.340580)0.954000:0.314826,(51892577_Symbiobacterium_thermophilum_IAM_14:0.447316,108804211_Rubrobacter_xylanophilus_DSM_9941:0.271934)0.685000:0.083417)0.689000:0.064655)0.434000:0.025865)0.706000:0.054856)0.758000:0.038259,(160879470_Clostridium_phytofermentans_ISDg:0.327669,(((((((158337191_Acaryochloris_marina_MBIC11017:0.138260,(75908187_Anabaena_variabilis_ATCC_29413:0.000000,17232192_Nostoc_sp._PCC_7120:0.000000)0.842000:0.037733)0.479000:0.044116,(((16331739_Synechocystis_sp._PCC_6803:0.098741,(166363422_Microcystis_aeruginosa_NIES-843:0.082198,172035794_Cyanothece_sp._ATCC_51142:0.155262)0.803000:0.050528)0.762000:0.028998,170076944_Synechococcus_sp._PCC_7002:0.076427)0.799000:0.037434,113475264_Trichodesmium_erythraeum_IMS101:0.109718)0.764000:0.037792)0.716000:0.029821,22298708_Thermosynechococcus_elongatus_BP-1:0.126802)0.783000:0.048794,(56752097_Synechococcus_elongatus_PCC_6301:0.000000,81300816_Synechococcus_elongatus_PCC_7942:0.000000)0.969000:0.106179)0.327000:0.030280,(86609642_Synechococcus_sp._JA-2-3Ba:0.016842,86607292_Synechococcus_sp._JA-3-3Ab:0.000000)1.000000:0.282508)0.798000:0.057605,((((33865782_Synechococcus_sp._WH_8102:0.041507,78212895_Synechococcus_sp._CC9605:0.045399)0.793000:0.069423,(((159903421_Prochlorococcus_marinus_str._MIT_92:0.141441,((124023200_Prochlorococcus_marinus_str._MIT_93:0.032819,33862994_Prochlorococcus_marinus_str._MIT_93:0.000000)0.960000:0.114927,33240402_Prochlorococcus_marinus_subsp._mari:0.170458)0.569000:0.021641)0.814000:0.043398,(124025706_Prochlorococcus_marinus_str._NATL1A:0.000000,72382166_Prochlorococcus_marinus_str._NATL2A:0.016204)0.767000:0.024850)0.879000:0.074975,(((123966199_Prochlorococcus_marinus_str._MIT_95:0.047162,33861441_Prochlorococcus_marinus_subsp._past:0.000000)0.002000:0.000000,((123968510_Prochlorococcus_marinus_str._AS9601:0.000000,(78779300_Prochlorococcus_marinus_str._MIT_93:0.000000,126696313_Prochlorococcus_marinus_str._MIT_93:0.000000)0.000000:0.000000)0.847000:0.015605,157413343_Prochlorococcus_marinus_str._MIT_92:0.000000)0.587000:0.068055)0.991000:0.177809,(113953655_Synechococcus_sp._CC9311:0.068501,148239604_Synechococcus_sp._WH_7803:0.137140)0.764000:0.037550)0.536000:0.043768)0.851000:0.071216)0.753000:0.031817,78184686_Synechococcus_sp._CC9902:0.000000)0.888000:0.129644,148242295_Synechococcus_sp._RCC307:0.244678)0.898000:0.136176)0.804000:0.089031,37520416_Gloeobacter_violaceus_PCC_7421:0.276162)0.665000:0.135682)0.812000:0.080605)0.882000:0.126379,42522214_Bdellovibrio_bacteriovorus_HD100:0.521570)0.821000:0.099341,(((34540200_Porphyromonas_gingivalis_W83:0.599662,(((60683746_Bacteroides_fragilis_NCTC_9343:0.000000,53715825_Bacteroides_fragilis_YCH46:0.000000)0.887000:0.090247,150003804_Bacteroides_vulgatus_ATCC_8482:0.096032)0.962000:0.181803,150009931_Parabacteroides_distasonis_ATCC_850:0.201417)0.794000:0.135492)0.842000:0.144925,(((120437022_Gramella_forsetii_KT0803:0.706365,150024749_Flavobacterium_psychrophilum_JIP02_:0.066520)0.167000:0.057979,146300371_Flavobacterium_johnsoniae_UW101:0.025881)0.985000:0.463016,110639052_Cytophaga_hutchinsonii_ATCC_33406:0.621743)0.772000:0.117435)0.775000:0.148702,((((42526883_Treponema_denticola_ATCC_35405:0.352331,15639275_Treponema_pallidum_subsp._pallidum_:0.486588)0.984000:0.503166,((116494807_Lactobacillus_casei_ATCC_334:0.433272,(((((116618685_Leuconostoc_mesenteroides_subsp._me:0.029627,170016849_Leuconostoc_citreum_KM20:0.137491)0.987000:0.389626,116491254_Oenococcus_oeni_PSU-1:0.518284)0.883000:0.195107,(184155082_Lactobacillus_fermentum_IFO_3956:0.185211,148543873_Lactobacillus_reuteri_F275:0.235437)0.986000:0.324400)0.000000:0.000000,(116334001_Lactobacillus_brevis_ATCC_367:0.247103,28378752_Lactobacillus_plantarum_WCFS1:0.456714)0.859000:0.186069)0.800000:0.096784,29376945_Enterococcus_faecalis_V583:0.353758)0.721000:0.138703)0.768000:0.115790,(81428683_Lactobacillus_sakei_subsp._sakei_23:0.389999,((((161507339_Lactobacillus_helveticus_DPC_4571:0.067191,58337143_Lactobacillus_acidophilus_NCFM:0.107289)0.881000:0.175270,(42518925_Lactobacillus_johnsonii_NCC_533:0.011178,116629812_Lactobacillus_gasseri_ATCC_33323:0.023420)0.978000:0.307500)0.827000:0.141276,90961638_Lactobacillus_salivarius_UCC118:0.637263)0.811000:0.229140,(116513858_Lactobacillus_delbrueckii_subsp._bu:0.018409,104773851_Lactobacillus_delbrueckii_subsp._bu:0.000000)0.992000:0.479121)0.889000:0.254882)0.742000:0.071807)0.639000:0.036998)0.732000:0.098110,((((((15903825_Streptococcus_pneumoniae_R6:0.000000,116515643_Streptococcus_pneumoniae_D39:0.000000)0.000000:0.000000,182684903_Streptococcus_pneumoniae_CGSP14:0.000000)0.493000:0.000000,(169834309_Streptococcus_pneumoniae_Hungary19A:0.035087,15901791_Streptococcus_pneumoniae_TIGR4:0.000000)0.369000:0.017325)0.968000:0.256567,(146319334_Streptococcus_suis_05ZYH33:0.000000,146321536_Streptococcus_suis_98HAH33:0.000000)0.932000:0.235843)0.809000:0.179794,((55821624_Streptococcus_thermophilus_LMG_1831:0.000000,(55823552_Streptococcus_thermophilus_CNRZ1066:0.000000,116628337_Streptococcus_thermophilus_LMD-9:0.000000)0.000000:0.000000)0.926000:0.227514,(94990791_Streptococcus_pyogenes_MGAS10270:0.000000,(15675436_Streptococcus_pyogenes_M1_GAS:0.000000,(19746486_Streptococcus_pyogenes_MGAS8232:0.000000,(21910724_Streptococcus_pyogenes_MGAS315:0.000000,(28895586_Streptococcus_pyogenes_SSI-1:0.000000,(50914634_Streptococcus_pyogenes_MGAS10394:0.000000,(71903867_Streptococcus_pyogenes_MGAS6180:0.000000,(71911080_Streptococcus_pyogenes_MGAS5005:0.000000,(94988891_Streptococcus_pyogenes_MGAS9429:0.000000,(94992783_Streptococcus_pyogenes_MGAS2096:0.000000,(94994770_Streptococcus_pyogenes_MGAS10750:0.000000,139473442_Streptococcus_pyogenes_str._Manfred:0.000000)0.000000:0.000000)0.000000:0.000000)0.000000:0.000000)0.000000:0.000000)0.000000:0.000000)0.000000:0.000000)0.000000:0.000000)0.000000:0.000000)0.000000:0.000000)0.000000:0.000000)0.986000:0.360728)0.849000:0.164653)0.589000:0.178931,157151694_Streptococcus_gordonii_str._Challis:0.340155)0.994000:0.656288)0.649000:0.069605,(108757999_Myxococcus_xanthus_DK_1622:0.953179,(59802386_Neisseria_gonorrhoeae_FA_1090:0.204044,34496558_Chromobacterium_violaceum_ATCC_1247:0.202581)0.948000:0.642967)0.858000:0.301677)0.762000:0.119286)0.822000:0.100146)0.498000:0.103284,((73748122_Dehalococcoides_sp._CBDB1:0.000000,147668814_Dehalococcoides_sp._BAV1:0.000000)0.497000:0.000000,57235054_Dehalococcoides_ethenogenes_195:0.068527)0.998000:0.629277)0.731000:0.139058,(32491038_Wigglesworthia_glossinidia_endosymb:0.518876,162447181_Acholeplasma_laidlawii_PG-8A:0.867764)0.705000:0.230605)0.803000:0.476198,19703501_Fusobacterium_nucleatum_subsp._nucl:0.712817)0.989000:1.077253,15595047_Borrelia_burgdorferi_B31:0.000000)0.374000:0.015687,51598955_Borrelia_garinii_PBi:0.000000,111115533_Borrelia_afzelii_PKo:0.015988);
