# Supplementary material for: Genome-wide phylogenetic analysis of the pathogenic potential of Vibrio furnissii
Source: Front Microbiol. 2014 Aug 21;5:435. doi: 10.3389/fmicb.2014.00435 (PMC4139957; doi:10.3389/fmicb.2014.00435)
Supplement: Supplementary file 1 [file DataSheet1.ZIP › all_vfu_trees/VfuA00150.afa-gb-o.phylip_phyml_tree.txt]

(((((((37678475_Vibrio_vulnificus_YJ016:0.002885,27364269_Vibrio_vulnificus_CMCP6:0.003214)0.999000:0.149614,XX_VfuA00150_:0.271697)0.642000:0.123146,59710738_Vibrio_fischeri_ES114:0.272201)0.974000:0.188687,152978237_Actinobacillus_succinogenes_130Z:0.424698)0.213000:0.091710,(((42523997_Bdellovibrio_bacteriovorus_HD100:0.614724,157738044_Arcobacter_butzleri_RM4018:0.610175)0.991000:0.308990,92114668_Chromohalobacter_salexigens_DSM_304:0.635752)0.950000:0.170929,37524470_Photorhabdus_luminescens_subsp._lau:0.642685)0.853000:0.093677)0.974000:0.195454,32266998_Helicobacter_hepaticus_ATCC_51449:0.379189)1.000000:0.612623,121613023_Campylobacter_jejuni_subsp._jejuni_:0.000000,15792382_Campylobacter_jejuni_subsp._jejuni_:0.000000);
