# Supplementary material for: Genome-wide phylogenetic analysis of the pathogenic potential of Vibrio furnissii
Source: Front Microbiol. 2014 Aug 21;5:435. doi: 10.3389/fmicb.2014.00435 (PMC4139957; doi:10.3389/fmicb.2014.00435)
Supplement: Supplementary file 1 [file DataSheet1.ZIP › all_vfu_trees/VfuA00151.afa-gb-o.phylip_phyml_tree.txt]

(((((((((((((((((((((((((((((((((((((((51243897_Desulfotalea_psychrophila_LSv54:0.000000,((((((((((((((((16123997_Yersinia_pestis_CO92:0.000000,(162418754_Yersinia_pestis_Angola:0.000000,(51594528_Yersinia_pseudotuberculosis_IP_3295:0.000000,(153949720_Yersinia_pseudotuberculosis_IP_3175:0.000000,(170026239_Yersinia_pseudotuberculosis_YPIII:0.000000,(22124281_Yersinia_pestis_KIM:0.000000,(45442935_Yersinia_pestis_biovar_Microtus_str:0.000000,(108810267_Yersinia_pestis_Nepal516:0.000000,(108806154_Yersinia_pestis_Antiqua:0.000000,(145600730_Yersinia_pestis_Pestoides_F:0.000000,(123440570_Yersinia_enterocolitica_subsp._ente:0.000000,56476269_Azoarcus_sp._EbN1:0.054847)0.000000:0.000000)0.000000:0.000000)0.000000:0.000000)0.000000:0.000000)0.000000:0.000000)0.000000:0.000000)0.000000:0.000000)0.000000:0.000000)0.000000:0.000000)0.000000:0.000000)0.000000:0.000000,157144420_Citrobacter_koseri_ATCC_BAA-895:0.000000)0.000000:0.000000,161505561_Salmonella_enterica_subsp._arizonae:0.000000)0.000000:0.000000,56415781_Salmonella_enterica_subsp._enterica:0.000000)0.000000:0.000000,62182397_Salmonella_enterica_subsp._enterica:0.000000)0.000000:0.000000,16767197_Salmonella_typhimurium_LT2:0.000000)0.000000:0.000000,161617039_Salmonella_enterica_subsp._enterica:0.000000)0.000000:0.000000,29143697_Salmonella_enterica_subsp._enterica:0.000000)0.000000:0.000000,16762208_Salmonella_enterica_subsp._enterica:0.000000)0.000000:0.000000,119947067_Psychromonas_ingrahamii_37:0.000000)0.000000:0.000000,152978502_Actinobacillus_succinogenes_130Z:0.000000)0.000000:0.000000,37678484_Vibrio_vulnificus_YJ016:0.000000)0.000000:0.000000,59710773_Vibrio_fischeri_ES114:0.000000)0.000000:0.000000,152972781_Klebsiella_pneumoniae_subsp._pneumo:0.000000)0.000000:0.000000,77456929_Pseudomonas_fluorescens_PfO-1:0.000000)0.000000:0.000000,109898449_Pseudoalteromonas_atlantica_T6c:0.000000)0.000000:0.000000)0.000000:0.000000,115345655_Roseobacter_denitrificans_OCh_114:0.000000)0.000000:0.000000,159046644_Dinoroseobacter_shibae_DFL_12:0.000000)0.000000:0.000000,99077994_Silicibacter_sp._TM1040:0.000000)0.000000:0.000000,152971030_Klebsiella_pneumoniae_subsp._pneumo:0.000000)0.000000:0.000000,157161536_Escherichia_coli_HS:0.000000)0.000000:0.000000,152971036_Klebsiella_pneumoniae_subsp._pneumo:0.000000)0.000000:0.000000,83645207_Hahella_chejuensis_KCTC_2396:0.000000)0.000000:0.000000,83582780_Rhodospirillum_rubrum_ATCC_11170:0.000000)0.000000:0.000000,83591341_Rhodospirillum_rubrum_ATCC_11170:0.000000)0.000000:0.000000,158423457_Azorhizobium_caulinodans_ORS_571:0.000000)0.000000:0.000000,(((((86160704_Anaeromyxobacter_dehalogenans_2CP-C:0.141157,58039515_Gluconobacter_oxydans_621H:0.000000)0.536000:0.056880,(148260217_Acidiphilium_cryptum_JF-5:0.000000,148259628_Acidiphilium_cryptum_JF-5:0.000000)0.470000:0.000000)0.463000:0.055663,(108762258_Myxococcus_xanthus_DK_1622:0.066490,(170743902_Methylobacterium_sp._4-46:0.000000,170748797_Methylobacterium_radiotolerans_JCM_:0.055625)0.013000:0.000000)0.546000:0.068672)0.000000:0.000000,114326766_Granulibacter_bethesdensis_CGDNIH1:0.000000)0.917000:0.055759,((162149148_Gluconacetobacter_diazotrophicus_PA:0.000000,(((91976050_Rhodopseudomonas_palustris_BisB5:0.023558,86748687_Rhodopseudomonas_palustris_HaA2:0.042871)0.919000:0.040674,126208936_Actinobacillus_pleuropneumoniae_L20:0.054715)0.002000:0.000000,(50123126_Erwinia_carotovora_subsp._atrosepti:0.000000,(26250527_Escherichia_coli_CFT073:0.000000,(91213310_Escherichia_coli_UTI89:0.000000,(117626048_Escherichia_coli_APEC_O1:0.000000,(110644114_Escherichia_coli_536:0.000000,(82546143_Shigella_boydii_Sb227:0.000000,(74314303_Shigella_sonnei_Ss046:0.000000,(157163262_Escherichia_coli_HS:0.000000,(170022185_Escherichia_coli_ATCC_8739:0.000000,(157155600_Escherichia_coli_E24377A:0.000000,(24115082_Shigella_flexneri_2a_str._301:0.000000,(30064917_Shigella_flexneri_2a_str._2457T:0.000000,(110807522_Shigella_flexneri_5_str._8401:0.000000,(170683610_Escherichia_coli_SECEC_SMS-3-5:0.000000,(89110229_Escherichia_coli_W3110:0.000000,(49176411_Escherichia_coli_str._K-12_substr._:0.000000,(170083275_Escherichia_coli_str._K-12_substr._:0.000000,(15833975_Escherichia_coli_O157_H7_str._Sakai:0.000000,((((((((15804379_Escherichia_coli_O157_H7_EDL933:0.000000,167648867_Caulobacter_sp._K31:0.000000)0.000000:0.000000,114563994_Shewanella_frigidimarina_NCIMB_400:0.054736)0.000000:0.000000,51246072_Desulfotalea_psychrophila_LSv54:0.000000)0.000000:0.000000,(56752002_Synechococcus_elongatus_PCC_6301:0.000000,81300909_Synechococcus_elongatus_PCC_7942:0.000000)0.930000:0.053579)0.000000:0.000000,165976900_Actinobacillus_pleuropneumoniae_ser:0.000000)0.000000:0.000000,152994869_Marinomonas_sp._MWYL1:0.000000)0.000000:0.000000,157376125_Shewanella_sediminis_HAW-EB3:0.000000)0.000000:0.000000,37528475_Photorhabdus_luminescens_subsp._lau:0.000000)0.000000:0.000000)0.000000:0.000000)0.000000:0.000000)0.000000:0.000000)0.000000:0.000000)0.000000:0.000000)0.000000:0.000000)0.000000:0.000000)0.000000:0.000000)0.000000:0.000000)0.000000:0.000000)0.000000:0.000000)0.000000:0.000000)0.000000:0.000000)0.000000:0.000000)0.000000:0.000000)0.000000:0.000000)0.000000:0.000000)0.559000:0.000000)0.000000:0.010275)0.000000:0.044150,(90021776_Saccharophagus_degradans_2-40:0.023745,(154253744_Parvibaculum_lavamentivorans_DS-1:0.052647,(125654613_Rhodobacter_sphaeroides_2.4.1:0.000000,126464816_Rhodobacter_sphaeroides_ATCC_17029:0.000000)0.465000:0.000000)0.913000:0.043220)0.917000:0.041005)0.000000:0.000000)0.452000:0.000000)0.000000:0.000000,(((((((((121633945_Neisseria_meningitidis_FAM18:0.000000,121633957_Neisseria_meningitidis_FAM18:0.000000)0.000000:0.000000,((161869082_Neisseria_meningitidis_053442:0.000000,161869097_Neisseria_meningitidis_053442:0.000000)0.000000:0.000000,((15676000_Neisseria_meningitidis_MC58:0.000000,15676012_Neisseria_meningitidis_MC58:0.000000)0.000000:0.000000,(15793217_Neisseria_meningitidis_Z2491:0.000000,15793229_Neisseria_meningitidis_Z2491:0.000000)0.000000:0.000000)0.000000:0.000000)0.000000:0.000000)0.876000:0.050739,83309157_Magnetospirillum_magneticum_AMB-1:0.097525)0.000000:0.000000,((182439722_Streptomyces_griseus_subsp._griseus:0.130650,158318028_Frankia_sp._EAN1pec:0.125380)0.913000:0.273272,(153007280_Anaeromyxobacter_sp._Fw109-5:0.149241,(14590332_Pyrococcus_horikoshii_OT3:0.000000,(14521381_Pyrococcus_abyssi_GE5:0.046907,11497937_Archaeoglobus_fulgidus_DSM_4304:0.049762)0.787000:0.049805)0.831000:0.088770)0.512000:0.096044)0.000000:0.000000)0.000000:0.000000,86357152_Rhizobium_etli_CFN_42:0.000000)0.580000:0.050739,(((148826482_Haemophilus_influenzae_PittEE:0.000000,148828056_Haemophilus_influenzae_PittGG:0.000000)0.911000:0.104038,114799940_Hyphomonas_neptunium_ATCC_15444:0.169116)0.000000:0.000000,116251391_Rhizobium_leguminosarum_bv._viciae_:0.000000)0.000000:0.000000)0.002000:0.000000,(154247481_Xanthobacter_autotrophicus_Py2:0.052783,159186243_Agrobacterium_tumefaciens_str._C58:0.000000)0.552000:0.053114)0.539000:0.058116,52425648_Mannheimia_succiniciproducens_MBEL5:0.000000)0.597000:0.054796,((((160876139_Shewanella_baltica_OS195:0.053422,77460279_Pseudomonas_fluorescens_PfO-1:0.000000)0.554000:0.058484,(89056334_Jannaschia_sp._CCS1:0.057013,(85060359_Sodalis_glossinidius_str._morsitans:0.000000,146309303_Pseudomonas_mendocina_ymp:0.000000)0.488000:0.000000)0.639000:0.054258)0.000000:0.000000,((((((((157368414_Serratia_proteamaculans_568:0.000000,(157373248_Shewanella_sediminis_HAW-EB3:0.000000,(182680402_Beijerinckia_indica_subsp._indica_A:0.000000,(148556920_Sphingomonas_wittichii_RW1:0.059905,((148252644_Bradyrhizobium_sp._BTAi1:0.000000,123965387_Prochlorococcus_marinus_str._MIT_95:0.109436)0.382000:0.116999,150376942_Sinorhizobium_medicae_WSM419:0.000000)0.787000:0.054742)0.443000:0.000000)0.000000:0.000000)0.000000:0.000000)0.000000:0.000000,110833771_Alcanivorax_borkumensis_SK2:0.000000)0.000000:0.000000,119384853_Paracoccus_denitrificans_PD1222:0.000000)0.000000:0.000000,104779537_Pseudomonas_entomophila_L48:0.000000)0.000000:0.000000,70733811_Pseudomonas_fluorescens_Pf-5:0.000000)0.000000:0.000000,28872504_Pseudomonas_syringae_pv._tomato_str:0.000000)0.000000:0.000000,71734785_Pseudomonas_syringae_pv._phaseolico:0.000000)0.000000:0.000000,66048159_Pseudomonas_syringae_pv._syringae_B:0.000000)0.000000:0.000000)0.002000:0.000000,24374680_Shewanella_oneidensis_MR-1:0.055187)0.506000:0.054699)0.000000:0.000000)0.000000:0.000000,((115358133_Burkholderia_ambifaria_AMMD:0.000000,((((((116625283_Solibacter_usitatus_Ellin6076:0.058222,((24214361_Leptospira_interrogans_serovar_Lai_:0.000000,45657972_Leptospira_interrogans_serovar_Cope:0.000000)0.865000:0.062204,(16331720_Synechocystis_sp._PCC_6803:0.000000,(((172035535_Cyanothece_sp._ATCC_51142:0.059947,(75908852_Anabaena_variabilis_ATCC_29413:0.000000,17227534_Nostoc_sp._PCC_7120:0.000000)0.948000:0.180604)0.001000:0.000000,166368500_Microcystis_aeruginosa_NIES-843:0.060274)0.416000:0.059547,(116327948_Leptospira_borgpetersenii_serovar_H:0.000000,116330830_Leptospira_borgpetersenii_serovar_H:0.000000)0.468000:0.000000)0.450000:0.058264)0.000000:0.000000)0.756000:0.059418)0.810000:0.063271,((53725974_Burkholderia_mallei_ATCC_23344:0.000000,(126454814_Burkholderia_pseudomallei_1106a:0.000000,(126447987_Burkholderia_mallei_NCTC_10247:0.000000,(121598415_Burkholderia_mallei_SAVP1:0.000000,(124385907_Burkholderia_mallei_NCTC_10229:0.000000,(76808899_Burkholderia_pseudomallei_1710b:0.000000,(53720296_Burkholderia_pseudomallei_K96243:0.000000,(126441508_Burkholderia_pseudomallei_668:0.000000,134094383_Herminiimonas_arsenicoxydans:0.000000)0.000000:0.000000)0.000000:0.000000)0.000000:0.000000)0.000000:0.000000)0.000000:0.000000)0.000000:0.000000)0.000000:0.000000)0.000000:0.000000,((((147678913_Pelotomaculum_thermopropionicum_SI:0.000000,146304598_Metallosphaera_sedula_DSM_5348:0.238961)0.557000:0.057043,(15600354_Pseudomonas_aeruginosa_PAO1:0.000000,(116053308_Pseudomonas_aeruginosa_UCBPP-PA14:0.000000,152986443_Pseudomonas_aeruginosa_PA7:0.000000)0.000000:0.000000)0.929000:0.121483)0.000000:0.000000,167032392_Pseudomonas_putida_GB-1:0.000000)0.554000:0.056051,((182434431_Streptomyces_griseus_subsp._griseus:0.033047,159037932_Salinispora_arenicola_CNS-205:0.112014)0.839000:0.200243,(83719152_Burkholderia_thailandensis_E264:0.000000,78065443_Burkholderia_sp._383:0.000000)0.817000:0.060886)0.000000:0.000000)0.000000:0.000000)0.000000:0.000000)0.787000:0.057060,(115350805_Burkholderia_ambifaria_AMMD:0.057745,((134297308_Burkholderia_vietnamiensis_G4:0.000000,(170732195_Burkholderia_cenocepacia_MC0-3:0.000000,(107021947_Burkholderia_cenocepacia_AU_1054:0.000000,(116688894_Burkholderia_cenocepacia_HI2424:0.000000,(161525765_Burkholderia_multivorans_ATCC_17616:0.000000,(172059821_Burkholderia_ambifaria_MC40-6:0.000000,(91782041_Burkholderia_xenovorans_LB400:0.000000,(91782108_Burkholderia_xenovorans_LB400:0.000000,91778394_Burkholderia_xenovorans_LB400:0.000000)0.000000:0.000000)0.000000:0.000000)0.000000:0.000000)0.000000:0.000000)0.000000:0.000000)0.000000:0.000000)0.000000:0.000000)0.734000:0.058355,((121592967_Acidovorax_sp._JS42:0.000000,(((((21230096_Xanthomonas_campestris_pv._campestr:0.057784,21244310_Xanthomonas_axonopodis_pv._citri_st:0.000000)0.000000:0.000000,58580415_Xanthomonas_oryzae_pv._oryzae_KACC1:0.000000)0.000000:0.000000,84622377_Xanthomonas_oryzae_pv._oryzae_MAFF_:0.000000)0.000000:0.000000,66769913_Xanthomonas_campestris_pv._campestr:0.000000)0.905000:0.058538,(78049265_Xanthomonas_campestris_pv._vesicato:0.000000,(28198136_Xylella_fastidiosa_Temecula1:0.000000,(182680766_Xylella_fastidiosa_M23:0.000000,170729448_Xylella_fastidiosa_M12:0.000000)0.000000:0.000000)0.910000:0.058401)0.001000:0.000000)0.787000:0.132128)0.788000:0.064572,((22298001_Thermosynechococcus_elongatus_BP-1:0.053977,(154687907_Bacillus_amyloliquefaciens_FZB42:0.053153,157694177_Bacillus_pumilus_SAFR-032:0.117388)0.861000:0.103609)0.752000:0.060626,(121606380_Polaromonas_naphthalenivorans_CJ2:0.163671,21219273_Streptomyces_coelicolor_A3:0.140751)0.759000:0.070525)0.755000:0.055906)0.000000:0.000000)0.738000:0.048022)0.000000:0.000000)0.817000:0.049083,((37522804_Gloeobacter_violaceus_PCC_7421:0.051756,(((148265299_Geobacter_uraniireducens_Rf4:0.000000,26988516_Pseudomonas_putida_KT2440:0.000000)0.000000:0.000000,66044181_Pseudomonas_syringae_pv._syringae_B:0.000000)0.000000:0.000000,71733301_Pseudomonas_syringae_pv._phaseolico:0.000000)0.939000:0.049749)0.986000:0.010252,118580514_Pelobacter_propionicus_DSM_2379:0.000000)0.704000:0.044335)0.758000:0.033160,(((((15679777_Methanothermobacter_thermautotrophi:0.102573,(((((42518974_Lactobacillus_johnsonii_NCC_533:0.000000,(116629773_Lactobacillus_gasseri_ATCC_33323:0.000000,116514776_Lactobacillus_delbrueckii_subsp._bu:0.000000)0.000000:0.000000)0.475000:0.000000,(150019563_Clostridium_beijerinckii_NCIMB_8052:0.047913,187934855_Clostridium_botulinum_B_str._Eklund:0.000000)0.519000:0.047912)0.559000:0.048818,((150002896_Bacteroides_vulgatus_ATCC_8482:0.047305,29347426_Bacteroides_thetaiotaomicron_VPI-54:0.000000)0.433000:0.000000,42523349_Bdellovibrio_bacteriovorus_HD100:0.167422)0.480000:0.048566)0.000000:0.000000,89896062_Desulfitobacterium_hafniense_Y51:0.000000)0.000000:0.000000,(49477140_Bacillus_thuringiensis_serovar_konk:0.048404,((147677416_Pelotomaculum_thermopropionicum_SI:0.000000,(56965451_Bacillus_clausii_KSM-K16:0.000000,(94987508_Lawsonia_intracellularis_PHE_MN1-00:0.025576,88604328_Methanospirillum_hungatei_JF-1:0.202636)0.792000:0.080939)0.840000:0.150187)0.519000:0.055641,(((((30261325_Bacillus_anthracis_str._Ames:0.000000,(49184157_Bacillus_anthracis_str._Sterne:0.000000,47526495_Bacillus_anthracis_str._Ames_Ancest:0.000000)0.000000:0.000000)0.000000:0.000000,30019367_Bacillus_cereus_ATCC_14579:0.000000)0.000000:0.000000,118476793_Bacillus_thuringiensis_str._Al_Haka:0.000000)0.000000:0.000000,52144116_Bacillus_cereus_E33L:0.000000)0.000000:0.000000,42780411_Bacillus_cereus_ATCC_10987:0.000000)0.463000:0.000000)0.000000:0.000000)0.493000:0.048757)0.003000:0.000000)0.751000:0.050979,(((134046341_Methanococcus_maripaludis_C5:0.000000,159904977_Methanococcus_maripaludis_C6:0.000000)0.849000:0.106794,150400813_Methanococcus_aeolicus_Nankai-3:0.113200)0.605000:0.024887,((148360588_Legionella_pneumophila_str._Corby:0.000000,52840995_Legionella_pneumophila_subsp._pneum:0.000000)0.000000:0.000000,(54296785_Legionella_pneumophila_str._Paris:0.000000,54293742_Legionella_pneumophila_str._Lens:0.000000)0.000000:0.000000)0.932000:0.170475)0.785000:0.077713)0.003000:0.000000,((((((21227269_Methanosarcina_mazei_Go1:0.000000,(73667780_Methanosarcina_barkeri_str._Fusaro:0.000000,20092575_Methanosarcina_acetivorans_C2A:0.000000)0.000000:0.000000)0.476000:0.000000,147921182_uncultured_methanogenic_archaeon_RC:0.067354)0.000000:0.000000,91774153_Methanococcoides_burtonii_DSM_6242:0.052589)0.896000:0.107786,126178137_Methanoculleus_marisnigri_JR1:0.053129)0.000000:0.000000,(((170781063_Clavibacter_michiganensis_subsp._se:0.000000,148272190_Clavibacter_michiganensis_subsp._mi:0.000000)0.503000:0.000000,50954291_Leifsonia_xyli_subsp._xyli_str._CTC:0.053952)0.719000:0.040769,29827487_Streptomyces_avermitilis_MA-4680:0.106422)0.814000:0.099680)0.783000:0.056096,78043771_Carboxydothermus_hydrogenoformans_Z:0.051551)0.768000:0.049877)0.482000:0.055079,(134102913_Saccharopolyspora_erythraea_NRRL_23:0.062593,(28572207_Tropheryma_whipplei_TW08_27:0.000000,28492997_Tropheryma_whipplei_str._Twist:0.000000)0.758000:0.077154)0.692000:0.173835)0.001000:0.000000,(77920186_Pelobacter_carbinolicus_DSM_2380:0.000000,(120555542_Marinobacter_aquaeolei_VT8:0.183851,85859148_Syntrophus_aciditrophicus_SB:0.253196)0.763000:0.120706)0.774000:0.057797)0.791000:0.055757)0.001000:0.000000,(((((169831835_Candidatus_Desulforudis_audaxviator:0.054947,160881798_Clostridium_phytofermentans_ISDg:0.000000)0.000000:0.000000,(((15897730_Sulfolobus_solfataricus_P2:0.229763,171184952_Thermoproteus_neutrophilus_V24Sta:0.187122)0.900000:0.182212,148655748_Roseiflexus_sp._RS-1:0.112080)0.000000:0.000000,((120602748_Desulfovibrio_vulgaris_subsp._vulga:0.000000,46579775_Desulfovibrio_vulgaris_subsp._vulga:0.000000)0.953000:0.204821,116754266_Methanosaeta_thermophila_PT:0.000000)0.748000:0.058092)0.747000:0.057068)0.777000:0.059784,89899526_Rhodoferax_ferrireducens_T118:0.000000)0.669000:0.033530,117927624_Acidothermus_cellulolyticus_11B:0.198656)0.767000:0.052848,(182415802_Opitutus_terrae_PB90-1:0.115683,108805904_Rubrobacter_xylanophilus_DSM_9941:0.056995)0.000000:0.000000)0.787000:0.056761)0.000000:0.000000)0.852000:0.056938,117924705_Magnetococcus_sp._MC-1:0.000000)0.487000:0.061081)0.001000:0.000000,((56459650_Idiomarina_loihiensis_L2TR:0.000000,(114321464_Alkalilimnicola_ehrlichei_MLHE-1:0.000000,114046905_Shewanella_sp._MR-7:0.108535)0.000000:0.000000)0.000000:0.000000,114571006_Maricaulis_maris_MCS10:0.000000)0.931000:0.054228)0.565000:0.053823,((((((71065769_Psychrobacter_arcticus_273-4:0.000000,(24374701_Shewanella_oneidensis_MR-1:0.052399,33151864_Haemophilus_ducreyi_35000HP:0.057275)0.000000:0.000000)0.559000:0.053006,(16765427_Salmonella_typhimurium_LT2:0.000000,(16761029_Salmonella_enterica_subsp._enterica:0.000000,(29141275_Salmonella_enterica_subsp._enterica:0.000000,(56412999_Salmonella_enterica_subsp._enterica:0.000000,(161613223_Salmonella_enterica_subsp._enterica:0.000000,50083368_Acinetobacter_sp._ADP1:0.000000)0.000000:0.000000)0.000000:0.000000)0.000000:0.000000)0.000000:0.000000)0.451000:0.000000)0.000000:0.000000,113474758_Trichodesmium_erythraeum_IMS101:0.144593)0.604000:0.053507,((((((((((((((157154898_Escherichia_coli_E24377A:0.000000,((82543419_Shigella_boydii_Sb227:0.000000,(89108861_Escherichia_coli_W3110:0.000000,16129981_Escherichia_coli_str._K-12_substr._:0.000000)0.000000:0.000000)0.000000:0.000000,(170081671_Escherichia_coli_str._K-12_substr._:0.000000,(117624237_Escherichia_coli_APEC_O1:0.000000,(82777431_Shigella_dysenteriae_Sd197:0.000000,(170019633_Escherichia_coli_ATCC_8739:0.000000,(91211325_Escherichia_coli_UTI89:0.000000,(187730265_Shigella_boydii_CDC_3083-94:0.000000,(110806010_Shigella_flexneri_5_str._8401:0.000000,(24113426_Shigella_flexneri_2a_str._301:0.000000,30063492_Shigella_flexneri_2a_str._2457T:0.000000)0.000000:0.000000)0.000000:0.000000)0.000000:0.000000)0.000000:0.000000)0.000000:0.000000)0.000000:0.000000)0.000000:0.000000)0.000000:0.000000)0.000000:0.000000)0.000000:0.000000,113969661_Shewanella_sp._MR-4:0.000000)0.000000:0.000000,126175093_Shewanella_baltica_OS155:0.000000)0.000000:0.000000,120598285_Shewanella_sp._W3-18-1:0.000000)0.000000:0.000000,146293636_Shewanella_putrefaciens_CN-32:0.000000)0.000000:0.000000,145298428_Aeromonas_salmonicida_subsp._salmon:0.000000)0.000000:0.000000,117621343_Aeromonas_hydrophila_subsp._hydroph:0.000000)0.000000:0.000000,28868296_Pseudomonas_syringae_pv._tomato_str:0.000000)0.000000:0.000000,148549141_Pseudomonas_putida_F1:0.000000)0.000000:0.000000,28896996_Vibrio_parahaemolyticus_RIMD_221063:0.000000)0.000000:0.000000,153001416_Shewanella_baltica_OS185:0.000000)0.000000:0.000000,157961225_Shewanella_pealeana_ATCC_700345:0.000000)0.000000:0.000000,127512332_Shewanella_loihica_PV-4:0.000000)0.000000:0.000000,117919827_Shewanella_sp._ANA-3:0.000000)0.470000:0.000000)0.925000:0.047947,33865180_Synechococcus_sp._WH_8102:0.049899)0.593000:0.010157,(156933365_Enterobacter_sakazakii_ATCC_BAA-894:0.000000,(170720583_Pseudomonas_putida_W619:0.000000,(146312297_Enterobacter_sp._638:0.000000,78184211_Synechococcus_sp._CC9902:0.000000)0.000000:0.000000)0.000000:0.000000)0.541000:0.000000)0.946000:0.053268)0.002000:0.000000,160876126_Shewanella_baltica_OS195:0.000000)0.744000:0.052448,(83814173_Salinibacter_ruber_DSM_13855:0.098978,92118531_Nitrobacter_hamburgensis_X14:0.098739)0.701000:0.047540)0.704000:0.055783,(((68249461_Haemophilus_influenzae_86-028NP:0.065571,(113460852_Haemophilus_somnus_129PT:0.000000,170717338_Haemophilus_somnus_2336:0.000000)0.780000:0.048543)0.874000:0.108548,119357788_Chlorobium_phaeobacteroides_DSM_266:0.000000)0.501000:0.050204,145219286_Prosthecochloris_vibrioformis_DSM_2:0.000000)0.802000:0.063268)0.807000:0.052873,124021831_Prochlorococcus_marinus_str._MIT_93:0.000000)0.007000:0.000000,(((((78186307_Pelodictyon_luteolum_DSM_273:0.035108,120436383_Gramella_forsetii_KT0803:0.019738)0.922000:0.052294,((150004942_Bacteroides_vulgatus_ATCC_8482:0.050729,53712100_Bacteroides_fragilis_YCH46:0.000000)0.478000:0.051048,34541216_Porphyromonas_gingivalis_W83:0.000000)0.013000:0.000000)0.919000:0.113900,(146298118_Flavobacterium_johnsoniae_UW101:0.000000,150025362_Flavobacterium_psychrophilum_JIP02_:0.000000)0.450000:0.000000)0.785000:0.109071,77164291_Nitrosococcus_oceani_ATCC_19707:0.000000)0.883000:0.105485,((157413786_Prochlorococcus_marinus_str._MIT_92:0.197103,170290459_Candidatus_Korarchaeum_cryptofilum_:0.272454)0.577000:0.118695,72383074_Prochlorococcus_marinus_str._NATL2A:0.225551)0.000000:0.000000)0.744000:0.051870)0.862000:0.207360,158521027_Desulfococcus_oleovorans_Hxd3:0.102893)0.734000:0.077917,((((170290383_Candidatus_Korarchaeum_cryptofilum_:0.880601,(108800319_Mycobacterium_sp._MCS:0.000000,(119869447_Mycobacterium_sp._KMS:0.000000,126435942_Mycobacterium_sp._JLS:0.000000)0.000000:0.000000)0.891000:0.414695)0.653000:0.139784,((57117156_Mycobacterium_tuberculosis_H37Rv:0.000000,(31794957_Mycobacterium_bovis_AF2122_97:0.000000,(121639701_Mycobacterium_bovis_BCG_str._Pasteu:0.000000,(148663652_Mycobacterium_tuberculosis_H37Ra:0.000000,(148824991_Mycobacterium_tuberculosis_F11:0.000000,15843407_Mycobacterium_tuberculosis_CDC1551:0.000000)0.000000:0.000000)0.000000:0.000000)0.000000:0.000000)0.000000:0.000000)0.552000:0.000000,183985314_Mycobacterium_marinum_M:0.334702)0.589000:0.124170)0.858000:0.218090,(((((16077795_Bacillus_subtilis_subsp._subtilis_s:0.518807,(154685208_Bacillus_amyloliquefaciens_FZB42:0.000000,157691465_Bacillus_pumilus_SAFR-032:0.055720)0.809000:0.120659)0.361000:0.106358,134299746_Desulfotomaculum_reducens_MI-1:0.316977)0.651000:0.100264,116621368_Solibacter_usitatus_Ellin6076:0.083193)0.999000:0.786319,((156937783_Ignicoccus_hospitalis_KIN4_I:0.956070,159896837_Herpetosiphon_aurantiacus_ATCC_2377:0.715663)0.617000:0.302175,(((58039922_Gluconobacter_oxydans_621H:0.552393,(((((147676776_Pelotomaculum_thermopropionicum_SI:0.093928,((73661939_Staphylococcus_saprophyticus_subsp.:0.261950,(42519635_Lactobacillus_johnsonii_NCC_533:0.000000,(58337735_Lactobacillus_acidophilus_NCFM:0.052406,((161507824_Lactobacillus_helveticus_DPC_4571:0.000000,42518778_Lactobacillus_johnsonii_NCC_533:0.000000)0.000000:0.000000,(116629952_Lactobacillus_gasseri_ATCC_33323:0.000000,116630171_Lactobacillus_gasseri_ATCC_33323:0.000000)0.000000:0.000000)0.446000:0.000000)0.606000:0.055227)0.001000:0.000000)0.470000:0.001708,(104774538_Lactobacillus_delbrueckii_subsp._bu:0.000000,116514658_Lactobacillus_delbrueckii_subsp._bu:0.000000)0.930000:0.050454)0.926000:0.197404)0.718000:0.053107,(121997562_Halorhodospira_halophila_SL1:0.118396,(117928883_Acidothermus_cellulolyticus_11B:0.201255,(((111023767_Rhodococcus_sp._RHA1:0.056261,(134098355_Saccharopolyspora_erythraea_NRRL_23:0.082176,162146656_Gluconacetobacter_diazotrophicus_PA:0.061720)0.827000:0.135807)0.555000:0.080452,54025750_Nocardia_farcinica_IFM_10152:0.000000)0.554000:0.002802,((38234000_Corynebacterium_diphtheriae_NCTC_13:0.000000,(172040572_Corynebacterium_urealyticum_DSM_710:0.116930,(25028369_Corynebacterium_efficiens_YS-314:0.125908,(19553125_Corynebacterium_glutamicum_ATCC_130:0.000000,(62390761_Corynebacterium_glutamicum_ATCC_130:0.000000,145295826_Corynebacterium_glutamicum_R:0.000000)0.000000:0.000000)0.479000:0.000000)0.436000:0.057439)0.017000:0.000000)0.000000:0.000000,(21221575_Streptomyces_coelicolor_A3:0.000000,29830118_Streptomyces_avermitilis_MA-4680:0.000000)0.962000:0.215019)0.775000:0.113757)0.805000:0.090028)0.817000:0.101987)0.000000:0.000000)0.792000:0.061777,(20808331_Thermoanaerobacter_tengcongensis_MB:0.000000,(((77919403_Pelobacter_carbinolicus_DSM_2380:0.135066,(46579771_Desulfovibrio_vulgaris_subsp._vulga:0.000000,120602752_Desulfovibrio_vulgaris_subsp._vulga:0.000000)0.758000:0.056229)0.870000:0.117178,(52082327_Bacillus_licheniformis_ATCC_14580:0.000000,(52787718_Bacillus_licheniformis_ATCC_14580:0.000000,157694215_Bacillus_pumilus_SAFR-032:0.000000)0.000000:0.000000)0.644000:0.022924)0.797000:0.150792,(((15896213_Clostridium_acetobutylicum_ATCC_824:0.054836,((118480305_Bacillus_thuringiensis_str._Al_Haka:0.000000,(30023295_Bacillus_cereus_ATCC_14579:0.000000,163942946_Bacillus_weihenstephanensis_KBAB4:0.000000)0.000000:0.000000)0.000000:0.000000,((42784425_Bacillus_cereus_ATCC_10987:0.000000,52140299_Bacillus_cereus_E33L:0.000000)0.000000:0.000000,((49481245_Bacillus_thuringiensis_serovar_konk:0.000000,30265288_Bacillus_anthracis_str._Ames:0.000000)0.000000:0.000000,(49188100_Bacillus_anthracis_str._Sterne:0.000000,47530823_Bacillus_anthracis_str._Ames_Ancest:0.000000)0.000000:0.000000)0.000000:0.000000)0.000000:0.000000)0.956000:0.237519)0.000000:0.000000,(138895729_Geobacillus_thermodenitrificans_NG8:0.049722,56420684_Geobacillus_kaustophilus_HTA426:0.000000)0.727000:0.049189)0.790000:0.089586,((28210582_Clostridium_tetani_E88:0.199118,(110802457_Clostridium_perfringens_SM101:0.123034,153954172_Clostridium_kluyveri_DSM_555:0.000000)0.877000:0.117049)0.002000:0.000000,15894708_Clostridium_acetobutylicum_ATCC_824:0.078651)0.769000:0.055498)0.772000:0.089451)0.722000:0.040371)0.797000:0.052347)0.790000:0.049252,(((150377116_Sinorhizobium_medicae_WSM419:0.000000,39937051_Rhodopseudomonas_palustris_CGA009:0.336046)0.808000:0.126430,(158421787_Azorhizobium_caulinodans_ORS_571:0.000000,((169831808_Candidatus_Desulforudis_audaxviator:0.182490,(83647618_Hahella_chejuensis_KCTC_2396:0.000000,(114319325_Alkalilimnicola_ehrlichei_MLHE-1:0.236967,120554631_Marinobacter_aquaeolei_VT8:0.000000)0.303000:0.059240)0.730000:0.108215)0.760000:0.098184,50841560_Propionibacterium_acnes_KPA171202:0.340553)0.577000:0.088992)0.091000:0.161651)0.955000:0.343055,((((17232205_Nostoc_sp._PCC_7120:0.195801,86609640_Synechococcus_sp._JA-2-3Ba:0.000000)0.620000:0.004748,78061717_Burkholderia_sp._383:0.327127)0.940000:0.170811,116250330_Rhizobium_leguminosarum_bv._viciae_:0.000000)0.000000:0.000000,89057735_Jannaschia_sp._CCS1:0.281271)0.764000:0.058915)0.692000:0.049852)0.000000:0.000000,((((((154685647_Bacillus_amyloliquefaciens_FZB42:0.117974,(52082565_Bacillus_licheniformis_ATCC_14580:0.000000,52787960_Bacillus_licheniformis_ATCC_14580:0.000000)0.571000:0.000000)0.722000:0.049816,116492015_Pediococcus_pentosaceus_ATCC_25745:0.179628)0.735000:0.051915,160879315_Clostridium_phytofermentans_ISDg:0.108255)0.000000:0.000000,((16804515_Listeria_monocytogenes_EGD-e:0.050208,(46908649_Listeria_monocytogenes_str._4b_F236:0.000000,16801682_Listeria_innocua_Clip11262:0.000000)0.446000:0.000000)0.904000:0.104271,116873841_Listeria_welshimeri_serovar_6b_str.:0.000000)0.835000:0.054595)0.762000:0.050717,((((125972710_Clostridium_thermocellum_ATCC_27405:0.000000,(150020317_Thermosipho_melanesiensis_BI429:0.195914,((166368986_Microcystis_aeruginosa_NIES-843:0.000000,172037883_Cyanothece_sp._ATCC_51142:0.052781)0.618000:0.052298,16330543_Synechocystis_sp._PCC_6803:0.000000)0.905000:0.170130)0.717000:0.044716)0.866000:0.111693,(116491385_Oenococcus_oeni_PSU-1:0.257129,15807195_Deinococcus_radiodurans_R1:0.229415)0.756000:0.135700)0.000000:0.000000,(15792456_Campylobacter_jejuni_subsp._jejuni_:0.000000,(57238012_Campylobacter_jejuni_RM1221:0.000000,(121613372_Campylobacter_jejuni_subsp._jejuni_:0.000000,(153952586_Campylobacter_jejuni_subsp._doylei_:0.000000,157415391_Campylobacter_jejuni_subsp._jejuni_:0.000000)0.000000:0.000000)0.000000:0.000000)0.000000:0.000000)0.943000:0.270545)0.902000:0.169079,(78043738_Carboxydothermus_hydrogenoformans_Z:0.255046,(((((148543576_Lactobacillus_reuteri_F275:0.000000,184154772_Lactobacillus_fermentum_IFO_3956:0.052641)0.773000:0.037653,(28377576_Lactobacillus_plantarum_WCFS1:0.000000,116494213_Lactobacillus_casei_ATCC_334:0.299503)0.760000:0.039738)0.799000:0.091003,116493213_Pediococcus_pentosaceus_ATCC_25745:0.000000)0.839000:0.196492,172056419_Exiguobacterium_sibiricum_255-15:0.000000)0.816000:0.131719,(160902525_Petrotoga_mobilis_SJ95:0.234189,148655648_Roseiflexus_sp._RS-1:0.399589)0.000000:0.000000)0.768000:0.091590)0.600000:0.022475)0.000000:0.000000)0.790000:0.051504,(146296525_Caldicellulosiruptor_saccharolyticu:0.000000,15613671_Bacillus_halodurans_C-125:0.175602)0.412000:0.048469)0.000000:0.000000)0.803000:0.052251)0.662000:0.036143,(((((((77919400_Pelobacter_carbinolicus_DSM_2380:0.000000,((((((((89899524_Rhodoferax_ferrireducens_T118:0.095123,(70732710_Pseudomonas_fluorescens_Pf-5:0.111723,82701394_Nitrosospira_multiformis_ATCC_25196:0.000000)0.803000:0.040849)0.650000:0.021679,((((167623460_Shewanella_halifaxensis_HAW-EB4:0.000000,(157961272_Shewanella_pealeana_ATCC_700345:0.000000,(127512362_Shewanella_loihica_PV-4:0.000000,171059921_Leptothrix_cholodnii_SP-6:0.000000)0.000000:0.000000)0.000000:0.000000)0.000000:0.000000,119775359_Shewanella_amazonensis_SB2B:0.000000)0.000000:0.000000,157376067_Shewanella_sediminis_HAW-EB3:0.000000)0.460000:0.000000,(91776359_Methylobacillus_flagellatus_KT:0.100063,(85058875_Sodalis_glossinidius_str._morsitans:0.000514,119952660_Arthrobacter_aurescens_TC1:0.232805)0.893000:0.093479)0.635000:0.025539)0.559000:0.053976)0.004000:0.000000,152993516_Sulfurovum_sp._NBC37-1:0.000000)0.496000:0.053908,((((91793995_Shewanella_denitrificans_OS217:0.000000,(74317792_Thiobacillus_denitrificans_ATCC_252:0.000000,72162990_Thermobifida_fusca_YX:0.196400)0.479000:0.114868)0.788000:0.055978,((((165976721_Actinobacillus_pleuropneumoniae_ser:0.000000,(50120328_Erwinia_carotovora_subsp._atrosepti:0.009213,116671356_Arthrobacter_sp._FB24:0.048419)0.934000:0.049869)0.754000:0.053033,28870079_Pseudomonas_syringae_pv._tomato_str:0.058300)0.646000:0.017315,115523103_Rhodopseudomonas_palustris_BisA53:0.125301)0.490000:0.046069,152980429_Janthinobacterium_sp._Marseille:0.018251)0.932000:0.046983)0.705000:0.062374,(146307364_Pseudomonas_mendocina_ymp:0.103031,134093972_Herminiimonas_arsenicoxydans:0.058179)0.001000:0.000000)0.737000:0.057964,115526265_Rhodopseudomonas_palustris_BisA53:0.000000)0.403000:0.054769)0.000000:0.000000,((23466192_Bifidobacterium_longum_NCC2705:0.112877,(126173720_Shewanella_baltica_OS155:0.054360,(((92113845_Chromohalobacter_salexigens_DSM_304:0.050887,(26248408_Escherichia_coli_CFT073:0.000000,110642246_Escherichia_coli_536:0.000000)0.953000:0.177365)0.762000:0.056625,33151982_Haemophilus_ducreyi_35000HP:0.053396)0.000000:0.000000,((148549113_Pseudomonas_putida_F1:0.053998,((((169833103_Streptococcus_pneumoniae_Hungary19A:0.000000,(15903503_Streptococcus_pneumoniae_R6:0.000000,116516336_Streptococcus_pneumoniae_D39:0.000000)0.000000:0.000000)0.000000:0.000000,(15901447_Streptococcus_pneumoniae_TIGR4:0.000000,182684558_Streptococcus_pneumoniae_CGSP14:0.000000)0.000000:0.000000)0.792000:0.060778,((30265469_Bacillus_anthracis_str._Ames:0.000000,(49188288_Bacillus_anthracis_str._Sterne:0.000000,(47531036_Bacillus_anthracis_str._Ames_Ancest:0.000000,49480462_Bacillus_thuringiensis_serovar_konk:0.000000)0.000000:0.000000)0.000000:0.000000)0.847000:0.055271,(52145257_Bacillus_cereus_E33L:0.000000,118480479_Bacillus_thuringiensis_str._Al_Haka:0.000000)0.503000:0.000000)0.944000:0.198154)0.787000:0.034115,(117619106_Aeromonas_hydrophila_subsp._hydroph:0.124857,127513213_Shewanella_loihica_PV-4:0.063205)0.638000:0.016522)0.925000:0.070165)0.767000:0.056208,56477621_Azoarcus_sp._EbN1:0.054663)0.793000:0.055790)0.881000:0.112023)0.001000:0.000000)0.750000:0.057375,(((((17549322_Ralstonia_solanacearum_GMI1000:0.225544,(150006364_Bacteroides_vulgatus_ATCC_8482:0.049763,34540180_Porphyromonas_gingivalis_W83:0.000000)0.777000:0.054003)0.786000:0.052356,(55823091_Streptococcus_thermophilus_CNRZ1066:0.053933,(55821178_Streptococcus_thermophilus_LMG_1831:0.000000,116627895_Streptococcus_thermophilus_LMD-9:0.000000)0.484000:0.000000)0.916000:0.105460)0.000000:0.000000,153001843_Shewanella_baltica_OS185:0.052974)0.716000:0.049987,(119899678_Azoarcus_sp._BH72:0.000000,(115350822_Burkholderia_ambifaria_AMMD:0.000000,(172059839_Burkholderia_ambifaria_MC40-6:0.000000,134294934_Burkholderia_vietnamiensis_G4:0.000000)0.000000:0.000000)0.822000:0.054581)0.746000:0.055423)0.000000:0.000000,126700328_Clostridium_difficile_630:0.110761)0.769000:0.056135)0.000000:0.000000)0.000000:0.000000,(((((((42784426_Bacillus_cereus_ATCC_10987:0.000000,(134300834_Desulfotomaculum_reducens_MI-1:0.061113,148652043_Psychrobacter_sp._PRwf-1:0.054730)0.003000:0.000000)0.000000:0.000000,((157146615_Citrobacter_koseri_ATCC_BAA-895:0.000000,(16759701_Salmonella_enterica_subsp._enterica:0.000000,(29142526_Salmonella_enterica_subsp._enterica:0.000000,(152969330_Klebsiella_pneumoniae_subsp._pneumo:0.000000,146310908_Enterobacter_sp._638:0.000000)0.000000:0.000000)0.000000:0.000000)0.000000:0.000000)0.481000:0.000000,((16764140_Salmonella_typhimurium_LT2:0.000000,161614991_Salmonella_enterica_subsp._enterica:0.000000)0.000000:0.000000,(62179344_Salmonella_enterica_subsp._enterica:0.000000,56414121_Salmonella_enterica_subsp._enterica:0.000000)0.000000:0.000000)0.826000:0.054237)0.615000:0.057957)0.813000:0.056011,(134301648_Francisella_tularensis_subsp._tular:0.000000,(187931750_Francisella_tularensis_subsp._media:0.000000,(89256723_Francisella_tularensis_subsp._holar:0.000000,(115315131_Francisella_tularensis_subsp._holar:0.000000,(156502884_Francisella_tularensis_subsp._holar:0.000000,(56707902_Francisella_tularensis_subsp._tular:0.000000,(110670373_Francisella_tularensis_subsp._tular:0.000000,118497804_Francisella_tularensis_subsp._novic:0.000000)0.000000:0.000000)0.000000:0.000000)0.000000:0.000000)0.000000:0.000000)0.000000:0.000000)0.000000:0.000000)0.777000:0.053425)0.001000:0.000000,((110801695_Clostridium_perfringens_SM101:0.000000,(18309491_Clostridium_perfringens_str._13:0.000000,110800308_Clostridium_perfringens_ATCC_13124:0.000000)0.000000:0.000000)0.902000:0.164651,((156977008_Vibrio_harveyi_ATCC_BAA-1116:0.000000,(28900734_Vibrio_parahaemolyticus_RIMD_221063:0.000000,59710808_Vibrio_fischeri_ES114:0.000000)0.000000:0.000000)0.452000:0.000000,((59713535_Vibrio_fischeri_ES114:0.000000,119947079_Psychromonas_ingrahamii_37:0.108494)0.000000:0.000000,162447906_Acholeplasma_laidlawii_PG-8A:0.201765)0.460000:0.055505)0.751000:0.048656)0.614000:0.010021)0.754000:0.053119,(((113460932_Haemophilus_somnus_129PT:0.000000,170717485_Haemophilus_somnus_2336:0.000000)0.908000:0.050404,((((((((((((15800468_Escherichia_coli_O157_H7_EDL933:0.000000,(26246725_Escherichia_coli_CFT073:0.000000,(74311277_Shigella_sonnei_Ss046:0.000000,(110640960_Escherichia_coli_536:0.000000,(157155911_Escherichia_coli_E24377A:0.000000,(170683375_Escherichia_coli_SECEC_SMS-3-5:0.000000,(82776033_Shigella_dysenteriae_Sd197:0.000000,(38703888_Escherichia_coli_O157_H7_str._Sakai:0.000000,(187731338_Shigella_boydii_CDC_3083-94:0.000000,82543179_Shigella_boydii_Sb227:0.053264)0.000000:0.000000)0.000000:0.000000)0.000000:0.000000)0.000000:0.000000)0.000000:0.000000)0.000000:0.000000)0.000000:0.000000)0.000000:0.000000)0.000000:0.000000,117622943_Escherichia_coli_APEC_O1:0.000000)0.000000:0.000000,91209787_Escherichia_coli_UTI89:0.000000)0.000000:0.000000,170080418_Escherichia_coli_str._K-12_substr._:0.000000)0.000000:0.000000,170020903_Escherichia_coli_ATCC_8739:0.000000)0.000000:0.000000,157160234_Escherichia_coli_HS:0.000000)0.000000:0.000000,49176045_Escherichia_coli_str._K-12_substr._:0.000000)0.000000:0.000000,89107610_Escherichia_coli_W3110:0.000000)0.470000:0.000000,(56479688_Shigella_flexneri_2a_str._301:0.000000,30062085_Shigella_flexneri_2a_str._2457T:0.000000)0.831000:0.051230)0.679000:0.051948,((37528640_Photorhabdus_luminescens_subsp._lau:0.054247,157369844_Serratia_proteamaculans_568:0.000000)0.740000:0.055305,157369404_Serratia_proteamaculans_568:0.000000)0.746000:0.053059)0.000000:0.000000,((((((((91793948_Shewanella_denitrificans_OS217:0.000000,160878729_Clostridium_phytofermentans_ISDg:0.000000)0.000000:0.000000,52424853_Mannheimia_succiniciproducens_MBEL5:0.000000)0.000000:0.000000,15602151_Pasteurella_multocida_subsp._multoc:0.000000)0.000000:0.000000,148827496_Haemophilus_influenzae_PittGG:0.000000)0.000000:0.000000,68248956_Haemophilus_influenzae_86-028NP:0.000000)0.000000:0.000000,16272302_Haemophilus_influenzae_Rd_KW20:0.000000)0.000000:0.000000,148825365_Haemophilus_influenzae_PittEE:0.000000)0.000000:0.000000,126208767_Actinobacillus_pleuropneumoniae_L20:0.000000)0.000000:0.000000)0.001000:0.000000,((15903689_Streptococcus_pneumoniae_R6:0.000000,(116515568_Streptococcus_pneumoniae_D39:0.000000,15901657_Streptococcus_pneumoniae_TIGR4:0.000000)0.000000:0.000000)0.491000:0.000000,146321291_Streptococcus_suis_98HAH33:0.058502)0.916000:0.112208)0.997000:0.009790)0.916000:0.047229,(((113970944_Shewanella_sp._MR-4:0.000000,117921224_Shewanella_sp._ANA-3:0.000000)0.000000:0.000000,((114048168_Shewanella_sp._MR-7:0.000000,24373232_Shewanella_oneidensis_MR-1:0.000000)0.000000:0.000000,((120599516_Shewanella_sp._W3-18-1:0.000000,146292486_Shewanella_putrefaciens_CN-32:0.000000)0.000000:0.000000,(160874630_Shewanella_baltica_OS195:0.000000,153000009_Shewanella_baltica_OS185:0.000000)0.000000:0.000000)0.000000:0.000000)0.000000:0.000000)0.507000:0.000000,(154688007_Bacillus_amyloliquefaciens_FZB42:0.035056,16080937_Bacillus_subtilis_subsp._subtilis_s:0.018942)0.914000:0.061180)0.555000:0.055834)0.001000:0.000000)0.000000:0.000000,162451720_Sorangium_cellulosum_So_ce_56:0.054097)0.469000:0.000000,(((((117619556_Aeromonas_hydrophila_subsp._hydroph:0.000000,(145300115_Aeromonas_salmonicida_subsp._salmon:0.000000,157150607_Streptococcus_gordonii_str._Challis:0.000000)0.000000:0.000000)0.912000:0.120812,(23501944_Brucella_suis_1330:0.000000,(62289982_Brucella_abortus_biovar_1_str._9-94:0.000000,(82699910_Brucella_melitensis_biovar_Abortus_:0.000000,(161619016_Brucella_canis_ATCC_23365:0.000000,(163843333_Brucella_suis_ATCC_23445:0.000000,(189024224_Brucella_abortus_S19:0.000000,(17987204_Brucella_melitensis_16M:0.000000,(148558975_Brucella_ovis_ATCC_25840:0.000000,153009479_Ochrobactrum_anthropi_ATCC_49188:0.000000)0.000000:0.000000)0.000000:0.000000)0.000000:0.000000)0.000000:0.000000)0.000000:0.000000)0.000000:0.000000)0.000000:0.000000)0.474000:0.000000)0.920000:0.042003,169632099_Acinetobacter_baumannii:0.016681)0.922000:0.054510,((((42784633_Bacillus_cereus_ATCC_10987:0.000000,30023477_Bacillus_cereus_ATCC_14579:0.000000)0.843000:0.055175,163943132_Bacillus_weihenstephanensis_KBAB4:0.000000)0.642000:0.052626,152977625_Bacillus_cereus_subsp._cytotoxis_NV:0.000000)0.648000:0.023209,90020381_Saccharophagus_degradans_2-40:0.090791)0.780000:0.055182)0.458000:0.000000,(109899551_Pseudoalteromonas_atlantica_T6c:0.000000,(114331854_Nitrosomonas_eutropha_C91:0.000000,71906875_Dechloromonas_aromatica_RCB:0.000000)0.000000:0.000000)0.000000:0.000000)0.000000:0.000000)0.000000:0.000000)0.000000:0.000000,(123443279_Yersinia_enterocolitica_subsp._ente:0.000000,77459049_Pseudomonas_fluorescens_PfO-1:0.269573)0.802000:0.107720)0.405000:0.052894,148238428_Synechococcus_sp._WH_7803:0.178520)0.000000:0.000000)0.000000:0.000000,(78183799_Synechococcus_sp._CC9902:0.076876,33864727_Synechococcus_sp._WH_8102:0.031612)0.939000:0.188445)0.523000:0.052865,91782130_Burkholderia_xenovorans_LB400:0.114153)0.000000:0.000000,(42527259_Treponema_denticola_ATCC_35405:0.055989,(((117924078_Magnetococcus_sp._MC-1:0.356768,(157369477_Serratia_proteamaculans_568:0.181185,170021179_Escherichia_coli_ATCC_8739:0.176060)0.632000:0.033460)0.865000:0.212608,15596581_Pseudomonas_aeruginosa_PAO1:0.000000)0.909000:0.200749,((159042020_Caldivirga_maquilingensis_IC-167:0.447459,119718949_Thermofilum_pendens_Hrk_5:0.102568)0.903000:0.276328,(87162155_Staphylococcus_aureus_subsp._aureus:0.000000,(88193903_Staphylococcus_aureus_subsp._aureus:0.000000,(161508397_Staphylococcus_aureus_subsp._aureus:0.000000,(57652476_Staphylococcus_aureus_subsp._aureus:0.000000,(15925832_Staphylococcus_aureus_subsp._aureus:0.000000,(15923118_Staphylococcus_aureus_subsp._aureus:0.000000,(49485006_Staphylococcus_aureus_subsp._aureus:0.000000,(21281831_Staphylococcus_aureus_subsp._aureus:0.000000,(82749841_Staphylococcus_aureus_RF122:0.000000,(148266554_Staphylococcus_aureus_subsp._aureus:0.000000,(150392593_Staphylococcus_aureus_subsp._aureus:0.000000,(156978458_Staphylococcus_aureus_subsp._aureus:0.000000,(151220284_Staphylococcus_aureus_subsp._aureus:0.049787,49482371_Staphylococcus_aureus_subsp._aureus:0.000000)0.000000:0.000000)0.000000:0.000000)0.000000:0.000000)0.000000:0.000000)0.000000:0.000000)0.000000:0.000000)0.000000:0.000000)0.000000:0.000000)0.000000:0.000000)0.000000:0.000000)0.000000:0.000000)0.000000:0.000000)0.478000:0.000000)0.957000:0.230859)0.000000:0.000000)0.798000:0.053078)0.004000:0.000000,(86742231_Frankia_sp._CcI3:0.166796,111225105_Frankia_alni_ACN14a:0.000000)0.810000:0.112841)0.907000:0.110983,148259045_Acidiphilium_cryptum_JF-5:0.482433)0.000000:0.000000,(150024509_Flavobacterium_psychrophilum_JIP02_:0.000000,146299488_Flavobacterium_johnsoniae_UW101:0.054374)0.757000:0.052235)0.800000:0.077196)0.896000:0.254574,15616211_Bacillus_halodurans_C-125:0.248606)0.000000:0.000000)0.315000:0.168029)0.543000:0.023331,116749620_Syntrophobacter_fumaroxidans_MPOB:0.232287)0.779000:0.259015)0.000000:0.000000,(78358730_Desulfovibrio_desulfuricans_G20:0.508074,86738942_Frankia_sp._CcI3:0.413249)0.910000:0.377137)0.741000:0.105025)0.855000:0.222626,(((((((((((166367275_Microcystis_aeruginosa_NIES-843:0.078057,(113476132_Trichodesmium_erythraeum_IMS101:0.191794,(17231001_Nostoc_sp._PCC_7120:0.061657,(75909435_Anabaena_variabilis_ATCC_29413:0.050482,170078425_Synechococcus_sp._PCC_7002:0.059998)0.001000:0.000000)0.787000:0.098363)0.727000:0.074543)0.855000:0.170869,162455659_Sorangium_cellulosum_So_ce_56:0.121415)0.753000:0.078293,126433566_Mycobacterium_sp._JLS:0.354202)0.869000:0.157152,(((16080139_Bacillus_subtilis_subsp._subtilis_s:0.120845,((152975819_Bacillus_cereus_subsp._cytotoxis_NV:0.000000,163943516_Bacillus_weihenstephanensis_KBAB4:0.000000)0.466000:0.000000,((138894393_Geobacillus_thermodenitrificans_NG8:0.000000,56419374_Geobacillus_kaustophilus_HTA426:0.059259)0.771000:0.059171,15614867_Bacillus_halodurans_C-125:0.190681)0.828000:0.137682)0.841000:0.230231)0.788000:0.203088,108804019_Rubrobacter_xylanophilus_DSM_9941:0.410933)0.619000:0.061017,(51891919_Symbiobacterium_thermophilum_IAM_14:0.232852,120435575_Gramella_forsetii_KT0803:0.425583)0.783000:0.196176)0.000000:0.000000)0.856000:0.252790,(118473865_Mycobacterium_smegmatis_str._MC2_15:0.715509,108762835_Myxococcus_xanthus_DK_1622:0.390577)0.511000:0.261307)0.704000:0.104905,27377493_Bradyrhizobium_japonicum_USDA_110:0.080434)0.782000:0.099140,163852961_Methylobacterium_extorquens_PA1:0.106480)0.772000:0.097608,171058976_Leptothrix_cholodnii_SP-6:0.534627)0.759000:0.100319,((90961955_Lactobacillus_salivarius_UCC118:0.287768,(((((109897412_Pseudoalteromonas_atlantica_T6c:0.000000,(114562552_Shewanella_frigidimarina_NCIMB_400:0.000000,(86748679_Rhodopseudomonas_palustris_HaA2:0.000000,148241284_Synechococcus_sp._RCC307:0.000000)0.000000:0.000000)0.000000:0.000000)0.000000:0.000000,(((71909541_Dechloromonas_aromatica_RCB:0.048107,((90422944_Rhodopseudomonas_palustris_BisB18:0.049454,91976096_Rhodopseudomonas_palustris_BisB5:0.053560)0.786000:0.054070,((54307428_Photobacterium_profundum_SS9:0.000000,XX_VfuA00151_:0.000000)0.000000:0.000000,(157961245_Shewanella_pealeana_ATCC_700345:0.000000,167623433_Shewanella_halifaxensis_HAW-EB4:0.000000)0.000000:0.000000)0.458000:0.000000)0.293000:0.048773)0.000000:0.000000,(16126617_Caulobacter_crescentus_CB15:0.000000,115345679_Roseobacter_denitrificans_OCh_114:0.202332)0.834000:0.097278)0.000000:0.000000,((((85059347_Sodalis_glossinidius_str._morsitans:0.000000,(157370947_Serratia_proteamaculans_568:0.050264,37526391_Photorhabdus_luminescens_subsp._lau:0.049557)0.000000:0.000000)0.000000:0.000000,((145300225_Aeromonas_salmonicida_subsp._salmon:0.000000,117620017_Aeromonas_hydrophila_subsp._hydroph:0.000000)0.462000:0.000000,182412714_Opitutus_terrae_PB90-1:0.103178)0.684000:0.049141)0.814000:0.049300,119775370_Shewanella_amazonensis_SB2B:0.105171)0.000000:0.000000,54309836_Photobacterium_profundum_SS9:0.000000)0.740000:0.048041)0.000000:0.000000)0.482000:0.000000,(((((((171059755_Leptothrix_cholodnii_SP-6:0.047952,(72383517_Prochlorococcus_marinus_str._NATL2A:0.000000,124025108_Prochlorococcus_marinus_str._NATL1A:0.000000)0.799000:0.053608)0.792000:0.055468,27381031_Bradyrhizobium_japonicum_USDA_110:0.050986)0.000000:0.000000,(148652789_Psychrobacter_sp._PRwf-1:0.051668,(83647583_Hahella_chejuensis_KCTC_2396:0.000000,((83594905_Rhodospirillum_rubrum_ATCC_11170:0.047884,(126464833_Rhodobacter_sphaeroides_ATCC_17029:0.000000,(125654683_Rhodobacter_sphaeroides_2.4.1:0.000000,146280099_Rhodobacter_sphaeroides_ATCC_17025:0.000000)0.000000:0.000000)0.756000:0.052421)0.789000:0.052371,(120554607_Marinobacter_aquaeolei_VT8:0.000000,(((((((111115271_Borrelia_afzelii_PKo:0.053516,(51598699_Borrelia_garinii_PBi:0.000000,15594789_Borrelia_burgdorferi_B31:0.000000)0.490000:0.000000)0.979000:0.376583,46445713_Candidatus_Protochlamydia_amoebophi:0.114933)0.738000:0.063998,(86358846_Rhizobium_etli_CFN_42:0.000000,116253418_Rhizobium_leguminosarum_bv._viciae_:0.000000)0.485000:0.000000)0.826000:0.101116,154247496_Xanthobacter_autotrophicus_Py2:0.048894)0.000000:0.000000,(15964836_Sinorhizobium_meliloti_1021:0.000000,150395913_Sinorhizobium_medicae_WSM419:0.000000)0.441000:0.000000)0.463000:0.048555,(15890828_Agrobacterium_tumefaciens_str._C58:0.000000,158423885_Azorhizobium_caulinodans_ORS_571:0.000000)0.441000:0.000000)0.673000:0.050453,162148305_Gluconacetobacter_diazotrophicus_PA:0.054179)0.758000:0.049001)0.400000:0.049817)0.000000:0.000000)0.503000:0.049596)0.000000:0.000000)0.000000:0.000000,(71279518_Colwellia_psychrerythraea_34H:0.000000,(170730587_Xylella_fastidiosa_M12:0.000000,(28199200_Xylella_fastidiosa_Temecula1:0.000000,(182681930_Xylella_fastidiosa_M23:0.000000,15838870_Xylella_fastidiosa_9a5c:0.000000)0.000000:0.000000)0.000000:0.000000)0.000000:0.000000)0.000000:0.000000)0.456000:0.000000,((((((39997339_Geobacter_sulfurreducens_PCA:0.000000,(29346010_Bacteroides_thetaiotaomicron_VPI-54:0.000000,29345790_Bacteroides_thetaiotaomicron_VPI-54:0.000000)0.000000:0.000000)0.000000:0.000000,118581806_Pelobacter_propionicus_DSM_2379:0.000000)0.000000:0.000000,78187259_Pelodictyon_luteolum_DSM_273:0.000000)0.922000:0.051725,(46581757_Desulfovibrio_vulgaris_subsp._vulga:0.000000,120601089_Desulfovibrio_vulgaris_subsp._vulga:0.000000)0.459000:0.000000)0.473000:0.050511,((60681393_Bacteroides_fragilis_NCTC_9343:0.000000,(53713127_Bacteroides_fragilis_YCH46:0.000000,125972751_Clostridium_thermocellum_ATCC_27405:0.000000)0.000000:0.000000)0.466000:0.000000,(157413803_Prochlorococcus_marinus_str._MIT_92:0.047787,((114566248_Syntrophomonas_wolfei_subsp._wolfei:0.103676,32475749_Rhodopirellula_baltica_SH_1:0.108408)0.757000:0.052677,15606538_Aquifex_aeolicus_VF5:0.165829)0.781000:0.053890)0.779000:0.051309)0.669000:0.048318)0.000000:0.000000,(((((((30250207_Nitrosomonas_europaea_ATCC_19718:0.000000,114330252_Nitrosomonas_eutropha_C91:0.000000)0.884000:0.048277,125973876_Clostridium_thermocellum_ATCC_27405:0.167196)0.027000:0.000000,((163942955_Bacillus_weihenstephanensis_KBAB4:0.000000,23100338_Oceanobacillus_iheyensis_HTE831:0.000000)0.000000:0.000000,((172058630_Exiguobacterium_sibiricum_255-15:0.099732,(((53803405_Methylococcus_capsulatus_str._Bath:0.050320,(117925406_Magnetococcus_sp._MC-1:0.053422,33240764_Prochlorococcus_marinus_subsp._mari:0.050335)0.001000:0.000000)0.000000:0.000000,((134300858_Desulfotomaculum_reducens_MI-1:0.000000,126696737_Prochlorococcus_marinus_str._MIT_93:0.000000)0.000000:0.000000,148238581_Synechococcus_sp._WH_7803:0.000000)0.000000:0.000000)0.000000:0.000000,70730444_Pseudomonas_fluorescens_Pf-5:0.049175)0.437000:0.049368)0.000000:0.000000,42784429_Bacillus_cereus_ATCC_10987:0.048190)0.000000:0.000000)0.742000:0.000000)0.000000:0.000000,124485719_Methanocorpusculum_labreanum_Z:0.049071)0.516000:0.048441,160879360_Clostridium_phytofermentans_ISDg:0.105568)0.462000:0.000000,((((((((78355080_Desulfovibrio_desulfuricans_G20:0.000000,94987022_Lawsonia_intracellularis_PHE_MN1-00:0.000000)0.000000:0.000000,78189149_Chlorobium_chlorochromatii_CaD3:0.000000)0.000000:0.000000,90020265_Saccharophagus_degradans_2-40:0.000000)0.000000:0.000000,53715205_Bacteroides_fragilis_YCH46:0.000000)0.000000:0.000000,53714725_Bacteroides_fragilis_YCH46:0.000000)0.000000:0.000000,60682729_Bacteroides_fragilis_NCTC_9343:0.000000)0.000000:0.000000,159903825_Prochlorococcus_marinus_str._MIT_92:0.000000)0.000000:0.000000,78183807_Synechococcus_sp._CC9902:0.000000)0.000000:0.000000)0.000000:0.000000,(((((33864736_Synechococcus_sp._WH_8102:0.000000,(78211743_Synechococcus_sp._CC9605:0.000000,(113953729_Synechococcus_sp._CC9311:0.000000,78779696_Prochlorococcus_marinus_str._MIT_93:0.000000)0.000000:0.000000)0.000000:0.000000)0.000000:0.000000,(182677789_Beijerinckia_indica_subsp._indica_A:0.050164,(77166096_Nitrosococcus_oceani_ATCC_19707:0.100424,((124024227_Prochlorococcus_marinus_str._MIT_93:0.048868,33864169_Prochlorococcus_marinus_str._MIT_93:0.000000)0.000000:0.000000,170741396_Methylobacterium_sp._4-46:0.102755)0.500000:0.050445)0.002000:0.000000)0.000000:0.000000)0.748000:0.000000,(((85858261_Syntrophus_aciditrophicus_SB:0.000000,((145220024_Prosthecochloris_vibrioformis_DSM_2:0.000000,((154175190_Campylobacter_curvus_525.92:0.000000,157164041_Campylobacter_concisus_13826:0.000000)0.465000:0.000000,118474945_Campylobacter_fetus_subsp._fetus_82:0.049629)0.495000:0.050761)0.000000:0.000000,119357538_Chlorobium_phaeobacteroides_DSM_266:0.049595)0.522000:0.052666)0.549000:0.053132,(((78223533_Geobacter_metallireducens_GS-15:0.000000,51246568_Desulfotalea_psychrophila_LSv54:0.000000)0.000000:0.000000,77919068_Pelobacter_carbinolicus_DSM_2380:0.000000)0.473000:0.000000,(74318717_Thiobacillus_denitrificans_ATCC_252:0.000000,15616271_Bacillus_halodurans_C-125:0.000000)0.864000:0.050156)0.000000:0.000000)0.476000:0.051852,(((78777092_Sulfurimonas_denitrificans_DSM_1251:0.111392,((157736911_Arcobacter_butzleri_RM4018:0.000000,34556483_Wolinella_succinogenes_DSM_1740:0.000000)0.497000:0.000000,21673069_Chlorobium_tepidum_TLS:0.114926)0.406000:0.059162)0.000000:0.000000,56459673_Idiomarina_loihiensis_L2TR:0.000000)0.499000:0.054367,120434517_Gramella_forsetii_KT0803:0.000000)0.503000:0.052870)0.000000:0.000000)0.001000:0.000000,187732343_Shigella_boydii_CDC_3083-94:0.049542)0.646000:0.049739,29346752_Bacteroides_thetaiotaomicron_VPI-54:0.051477)0.000000:0.000000)0.000000:0.000000)0.936000:0.048641)0.000000:0.000000,((150399165_Methanococcus_vannielii_SB:0.000000,134045539_Methanococcus_maripaludis_C5:0.000000)0.773000:0.049576,((87201163_Novosphingobium_aromaticivorans_DSM:0.000000,((((85375481_Erythrobacter_litoralis_HTCC2594:0.052283,103487038_Sphingopyxis_alaskensis_RB2256:0.049549)0.810000:0.053087,((56551837_Zymomonas_mobilis_subsp._mobilis_ZM:0.204132,150400847_Methanococcus_aeolicus_Nankai-3:0.000000)0.792000:0.049950,15669244_Methanocaldococcus_jannaschii_DSM_2:0.049709)0.779000:0.052920)0.000000:0.000000,114571036_Maricaulis_maris_MCS10:0.205201)0.775000:0.050104,148553767_Sphingomonas_wittichii_RW1:0.097856)0.000000:0.000000)0.771000:0.048536,(153007955_Ochrobactrum_anthropi_ATCC_49188:0.000000,((182679576_Beijerinckia_indica_subsp._indica_A:0.000000,167648780_Caulobacter_sp._K31:0.049726)0.000000:0.000000,148261339_Acidiphilium_cryptum_JF-5:0.053176)0.709000:0.048038)0.789000:0.048335)0.000000:0.000000)0.794000:0.048607)0.673000:0.048485,((((((13476270_Mesorhizobium_loti_MAFF303099:0.000000,117618758_Aeromonas_hydrophila_subsp._hydroph:0.000000)0.000000:0.000000,172037016_Cyanothece_sp._ATCC_51142:0.000000)0.000000:0.000000,152971031_Klebsiella_pneumoniae_subsp._pneumo:0.000000)0.000000:0.000000,156933709_Enterobacter_sakazakii_ATCC_BAA-894:0.000000)0.000000:0.000000,(((22298743_Thermosynechococcus_elongatus_BP-1:0.000000,121998958_Halorhodospira_halophila_SL1:0.000000)0.868000:0.049480,(152994833_Marinomonas_sp._MWYL1:0.054059,(28872687_Pseudomonas_syringae_pv._tomato_str:0.049035,66048330_Pseudomonas_syringae_pv._syringae_B:0.000000)0.746000:0.005011)0.899000:0.051129)0.000000:0.000000,((((((114049463_Shewanella_sp._MR-7:0.000000,(113972213_Shewanella_sp._MR-4:0.000000,(117922520_Shewanella_sp._ANA-3:0.000000,(24376158_Shewanella_oneidensis_MR-1:0.000000,(120596895_Shewanella_sp._W3-18-1:0.000000,(160877570_Shewanella_baltica_OS195:0.000000,(153002825_Shewanella_baltica_OS185:0.000000,126172326_Shewanella_baltica_OS155:0.000000)0.000000:0.000000)0.000000:0.000000)0.000000:0.000000)0.000000:0.000000)0.000000:0.000000)0.000000:0.000000)0.000000:0.000000,146312284_Enterobacter_sp._638:0.000000)0.000000:0.000000,158333592_Acaryochloris_marina_MBIC11017:0.000000)0.429000:0.000000,((92113883_Chromohalobacter_salexigens_DSM_304:0.051705,167033846_Pseudomonas_putida_GB-1:0.000000)0.315000:0.050537,(104782404_Pseudomonas_entomophila_L48:0.000000,123968930_Prochlorococcus_marinus_str._AS9601:0.000000)0.463000:0.000000)0.461000:0.050421)0.000000:0.000000,((39937041_Rhodopseudomonas_palustris_CGA009:0.000000,(116747629_Syntrophobacter_fumaroxidans_MPOB:0.051363,(((170747108_Methylobacterium_radiotolerans_JCM_:0.106138,114321825_Alkalilimnicola_ehrlichei_MLHE-1:0.000000)0.424000:0.052907,58039614_Gluconobacter_oxydans_621H:0.173619)0.000000:0.000000,83311258_Magnetospirillum_magneticum_AMB-1:0.186906)0.741000:0.061747)0.790000:0.053057)0.886000:0.120166,114798701_Hyphomonas_neptunium_ATCC_15444:0.118717)0.743000:0.053290)0.582000:0.050022,(((((((((77460292_Pseudomonas_fluorescens_PfO-1:0.000000,146342016_Bradyrhizobium_sp._ORS278:0.000000)0.000000:0.000000,84622126_Xanthomonas_oryzae_pv._oryzae_MAFF_:0.000000)0.000000:0.000000,66770234_Xanthomonas_campestris_pv._campestr:0.000000)0.000000:0.000000,21233276_Xanthomonas_campestris_pv._campestr:0.000000)0.000000:0.000000,78049577_Xanthomonas_campestris_pv._vesicato:0.000000)0.000000:0.000000,21244627_Xanthomonas_axonopodis_pv._citri_st:0.000000)0.000000:0.000000,(((((37520637_Gloeobacter_violaceus_PCC_7421:0.059044,148264642_Geobacter_uraniireducens_Rf4:0.043110)0.767000:0.049514,56476329_Azoarcus_sp._EbN1:0.000000)0.752000:0.049802,58580125_Xanthomonas_oryzae_pv._oryzae_KACC1:0.000000)0.636000:0.049852,158522335_Desulfococcus_oleovorans_Hxd3:0.052354)0.000000:0.000000,154252370_Parvibaculum_lavamentivorans_DS-1:0.050668)0.000000:0.000000)0.877000:0.000000,(((152991158_Nitratiruptor_sp._SB155-2:0.057783,(((33861766_Prochlorococcus_marinus_subsp._past:0.054285,163852444_Methylobacterium_extorquens_PA1:0.059523)0.741000:0.057623,114327400_Granulibacter_bethesdensis_CGDNIH1:0.177935)0.717000:0.059870,13475639_Mesorhizobium_loti_MAFF303099:0.198441)0.739000:0.067424)0.653000:0.018295,(29654172_Coxiella_burnetii_RSA_493:0.000000,(161831548_Coxiella_burnetii_RSA_331:0.000000,154706468_Coxiella_burnetii_Dugway_5J108-111:0.000000)0.000000:0.000000)0.775000:0.046698)0.806000:0.099967,148256900_Bradyrhizobium_sp._BTAi1:0.050904)0.001000:0.000000)0.000000:0.000000,86156650_Anaeromyxobacter_dehalogenans_2CP-C:0.050584)0.631000:0.049718)0.000000:0.000000)0.000000:0.000000)0.464000:0.000000,(((((89899467_Rhodoferax_ferrireducens_T118:0.049737,34496274_Chromobacterium_violaceum_ATCC_1247:0.000000)0.000000:0.000000,119897143_Azoarcus_sp._BH72:0.000000)0.451000:0.000000,115523473_Rhodopseudomonas_palustris_BisA53:0.050468)0.000000:0.000000,(92116858_Nitrobacter_hamburgensis_X14:0.000000,75675267_Nitrobacter_winogradskyi_Nb-255:0.054563)0.637000:0.051029)0.459000:0.049321,28898797_Vibrio_parahaemolyticus_RIMD_221063:0.053069)0.000000:0.000000)0.467000:0.049067)0.000000:0.000000)0.827000:0.021522,((78485850_Thiomicrospira_crunogena_XCL-2:0.000000,89052568_Jannaschia_sp._CCS1:0.047176)0.001000:0.000000,(((99077912_Silicibacter_sp._TM1040:0.240727,172058577_Exiguobacterium_sibiricum_255-15:0.034787)0.599000:0.177690,121592841_Acidovorax_sp._JS42:0.000000)0.917000:0.184152,123966604_Prochlorococcus_marinus_str._MIT_95:0.049488)0.748000:0.051271)0.816000:0.030246)0.860000:0.056826,(((163847195_Chloroflexus_aurantiacus_J-10-fl:0.210428,(172058833_Exiguobacterium_sibiricum_255-15:0.686367,56421217_Geobacillus_kaustophilus_HTA426:0.000000)0.896000:0.424053)0.662000:0.216118,153954716_Clostridium_kluyveri_DSM_555:0.120302)0.588000:0.041836,(159900948_Herpetosiphon_aurantiacus_ATCC_2377:0.212027,((148657682_Roseiflexus_sp._RS-1:0.000000,156744185_Roseiflexus_castenholzii_DSM_13941:0.051854)0.908000:0.201975,163848788_Chloroflexus_aurantiacus_J-10-fl:0.227970)0.766000:0.085860)0.843000:0.184957)0.818000:0.161461)0.000000:0.000000)0.732000:0.033470,((83815943_Salinibacter_ruber_DSM_13855:0.358343,83816365_Salinibacter_ruber_DSM_13855:0.000000)0.861000:0.152504,148264348_Geobacter_uraniireducens_Rf4:0.041482)0.801000:0.065811)0.748000:0.086114)0.931000:0.204297,((((((((((162452033_Sorangium_cellulosum_So_ce_56:0.120783,110637252_Cytophaga_hutchinsonii_ATCC_33406:0.205445)0.751000:0.076910,(150025365_Flavobacterium_psychrophilum_JIP02_:0.056215,146298123_Flavobacterium_johnsoniae_UW101:0.000000)0.771000:0.068494)0.768000:0.064161,(134301497_Francisella_tularensis_subsp._tular:0.000000,(187932109_Francisella_tularensis_subsp._media:0.000000,(56708500_Francisella_tularensis_subsp._tular:0.000000,(110670971_Francisella_tularensis_subsp._tular:0.000000,(89255995_Francisella_tularensis_subsp._holar:0.000000,(115314475_Francisella_tularensis_subsp._holar:0.000000,(169656548_Francisella_tularensis_subsp._holar:0.000000,118497997_Francisella_tularensis_subsp._novic:0.000000)0.000000:0.000000)0.000000:0.000000)0.000000:0.000000)0.000000:0.000000)0.000000:0.000000)0.000000:0.000000)0.924000:0.151768)0.000000:0.000000,(((73539196_Ralstonia_eutropha_JMP134:0.000000,(56478778_Azoarcus_sp._EbN1:0.057526,((((33599866_Bordetella_bronchiseptica_RB50:0.000000,(33595481_Bordetella_parapertussis_12822:0.000000,(33597503_Bordetella_parapertussis_12822:0.000000,(33592714_Bordetella_pertussis_Tohama_I:0.000000,(33594070_Bordetella_pertussis_Tohama_I:0.000000,33601900_Bordetella_bronchiseptica_RB50:0.000000)0.000000:0.000000)0.000000:0.000000)0.000000:0.000000)0.000000:0.000000)0.459000:0.000000,(120436387_Gramella_forsetii_KT0803:0.120029,171059744_Leptothrix_cholodnii_SP-6:0.000000)0.544000:0.058334)0.001000:0.000000,(163858347_Bordetella_petrii_DSM_12804:0.000000,187477021_Bordetella_avium_197N:0.000000)0.897000:0.059656)0.572000:0.123988,91789836_Polaromonas_sp._JS666:0.059619)0.000000:0.000000)0.001000:0.000000)0.864000:0.056279,(110833770_Alcanivorax_borkumensis_SK2:0.000000,(((116750779_Syntrophobacter_fumaroxidans_MPOB:0.325731,((78355405_Desulfovibrio_desulfuricans_G20:0.000000,(((51243898_Desulfotalea_psychrophila_LSv54:0.055332,74315060_Shigella_sonnei_Ss046:0.000000)0.540000:0.056288,((169797738_Acinetobacter_baumannii:0.000000,(71065217_Psychrobacter_arcticus_273-4:0.000000,24374702_Shewanella_oneidensis_MR-1:0.000000)0.000000:0.000000)0.746000:0.000000,((148652060_Psychrobacter_sp._PRwf-1:0.000000,(50083379_Acinetobacter_sp._ADP1:0.057958,(16763122_Salmonella_enterica_subsp._enterica:0.000000,29144602_Salmonella_enterica_subsp._enterica:0.000000)0.941000:0.061983)0.001000:0.000000)0.491000:0.056625,71277971_Colwellia_psychrerythraea_34H:0.114993)0.000000:0.000000)0.001000:0.000000)0.695000:0.061980,157155425_Escherichia_coli_E24377A:0.054992)0.003000:0.000000)0.561000:0.056386,(46578735_Desulfovibrio_vulgaris_subsp._vulga:0.000000,120603701_Desulfovibrio_vulgaris_subsp._vulga:0.000000)0.461000:0.000000)0.001000:0.000000)0.475000:0.055882,(170726010_Shewanella_woodyi_ATCC_51908:0.057853,82701405_Nitrosospira_multiformis_ATCC_25196:0.055012)0.000000:0.000000)0.000000:0.000000,118580853_Pelobacter_propionicus_DSM_2379:0.111714)0.000000:0.000000)0.000000:0.000000)0.557000:0.055099,(74316117_Thiobacillus_denitrificans_ATCC_252:0.000000,148554124_Sphingomonas_wittichii_RW1:0.057720)0.000000:0.000000)0.761000:0.056471)0.000000:0.000000,150006700_Parabacteroides_distasonis_ATCC_850:0.180330)0.835000:0.118029,((((126178650_Methanoculleus_marisnigri_JR1:0.032883,73667578_Methanosarcina_barkeri_str._Fusaro:0.144367)0.829000:0.128893,116624976_Solibacter_usitatus_Ellin6076:0.074087)0.725000:0.041573,(56962284_Bacillus_clausii_KSM-K16:0.077973,23099537_Oceanobacillus_iheyensis_HTE831:0.251765)0.890000:0.225875)0.042000:0.054181,116753458_Methanosaeta_thermophila_PT:0.304469)0.680000:0.077591)0.000000:0.000000,((15678408_Methanothermobacter_thermautotrophi:0.329565,((147677430_Pelotomaculum_thermopropionicum_SI:0.184061,94970124_Acidobacteria_bacterium_Ellin345:0.116791)0.000000:0.000000,((83594438_Rhodospirillum_rubrum_ATCC_11170:0.391685,148642387_Methanobrevibacter_smithii_ATCC_350:0.259452)0.707000:0.240061,126178709_Methanoculleus_marisnigri_JR1:0.088528)0.766000:0.157525)0.650000:0.021227)0.685000:0.034094,((156743027_Roseiflexus_castenholzii_DSM_13941:0.000000,159900791_Herpetosiphon_aurantiacus_ATCC_2377:0.269029)0.425000:0.112754,148656517_Roseiflexus_sp._RS-1:0.000000)0.823000:0.108990)0.802000:0.075036)0.000000:0.000000,(78044276_Carboxydothermus_hydrogenoformans_Z:0.234825,32472708_Rhodopirellula_baltica_SH_1:0.376885)0.755000:0.147401)0.743000:0.045988,(15789399_Halobacterium_sp._NRC-1:0.000000,169235111_Halobacterium_salinarum_R1:0.000000)0.966000:0.263645)0.751000:0.070586,25026936_Corynebacterium_efficiens_YS-314:0.256068)0.713000:0.062024)0.000000:0.000000,((((148263747_Geobacter_uraniireducens_Rf4:0.315235,(159037773_Salinispora_arenicola_CNS-205:0.753339,((((116669787_Arthrobacter_sp._FB24:0.181150,(72160573_Thermobifida_fusca_YX:0.057726,134100450_Saccharopolyspora_erythraea_NRRL_23:0.568311)0.900000:0.266145)0.000000:0.000000,(148658189_Roseiflexus_sp._RS-1:0.000000,156743594_Roseiflexus_castenholzii_DSM_13941:0.049403)0.887000:0.196955)0.890000:0.211247,(((30260666_Bacillus_anthracis_str._Ames:0.000000,49183507_Bacillus_anthracis_str._Sterne:0.000000)0.000000:0.000000,((47525777_Bacillus_anthracis_str._Ames_Ancest:0.000000,52144803_Bacillus_cereus_E33L:0.000000)0.000000:0.000000,((49480122_Bacillus_thuringiensis_serovar_konk:0.000000,118476195_Bacillus_thuringiensis_str._Al_Haka:0.000000)0.000000:0.000000,((42779641_Bacillus_cereus_ATCC_10987:0.000000,30018694_Bacillus_cereus_ATCC_14579:0.000000)0.000000:0.000000,(163938434_Bacillus_weihenstephanensis_KBAB4:0.000000,152974263_Bacillus_cereus_subsp._cytotoxis_NV:0.000000)0.000000:0.000000)0.000000:0.000000)0.000000:0.000000)0.000000:0.000000)0.837000:0.247626,15894081_Clostridium_acetobutylicum_ATCC_824:0.506426)0.766000:0.215307)0.706000:0.083443,(32471607_Rhodopirellula_baltica_SH_1:0.169233,16264379_Sinorhizobium_meliloti_1021:0.000000)0.920000:0.278198)0.835000:0.160833)0.000000:0.000000)0.819000:0.128818,88603383_Methanospirillum_hungatei_JF-1:0.147189)0.624000:0.077301,(((117923476_Magnetococcus_sp._MC-1:0.000000,83310536_Magnetospirillum_magneticum_AMB-1:0.614122)0.968000:0.296188,((((15672193_Lactococcus_lactis_subsp._lactis_Il:0.000000,29376673_Enterococcus_faecalis_V583:0.000000)0.504000:0.000000,(116495481_Lactobacillus_casei_ATCC_334:0.097067,(28378727_Lactobacillus_plantarum_WCFS1:0.000000,28377974_Lactobacillus_plantarum_WCFS1:0.053480)0.784000:0.109218)0.923000:0.209641)0.838000:0.175926,29375247_Enterococcus_faecalis_V583:0.000000)0.627000:0.086715,90961942_Lactobacillus_salivarius_UCC118:0.719214)0.730000:0.216473)0.428000:0.062356,124485732_Methanocorpusculum_labreanum_Z:0.126823)0.762000:0.083209)0.000000:0.000000,((108804076_Rubrobacter_xylanophilus_DSM_9941:0.448602,(((((70732834_Pseudomonas_fluorescens_Pf-5:0.000000,(77461251_Pseudomonas_fluorescens_PfO-1:0.000000,152984173_Pseudomonas_aeruginosa_PA7:0.000000)0.000000:0.000000)0.840000:0.052929,((170720577_Pseudomonas_putida_W619:0.000000,(66047702_Pseudomonas_syringae_pv._syringae_B:0.000000,71734542_Pseudomonas_syringae_pv._phaseolico:0.052279)0.000000:0.000000)0.000000:0.000000,28867906_Pseudomonas_syringae_pv._tomato_str:0.000000)0.002000:0.000000)0.824000:0.051611,((170719740_Pseudomonas_putida_W619:0.000000,104779835_Pseudomonas_entomophila_L48:0.000000)0.000000:0.000000,(26987240_Pseudomonas_putida_KT2440:0.000000,(148545786_Pseudomonas_putida_F1:0.000000,167031562_Pseudomonas_putida_GB-1:0.000000)0.000000:0.000000)0.000000:0.000000)0.452000:0.000000)0.423000:0.050917,70730338_Pseudomonas_fluorescens_Pf-5:0.000000)0.001000:0.000000,(146281202_Pseudomonas_stutzeri_A1501:0.000000,146308888_Pseudomonas_mendocina_ymp:0.053356)0.643000:0.052017)0.000000:0.000000)0.410000:0.097738,134102142_Saccharopolyspora_erythraea_NRRL_23:0.744814)0.606000:0.094876)0.787000:0.066916)0.599000:0.026364)0.821000:0.105417,(((15895601_Clostridium_acetobutylicum_ATCC_824:0.126547,160902769_Petrotoga_mobilis_SJ95:0.055753)0.641000:0.022563,((((91773971_Methanococcoides_burtonii_DSM_6242:0.286957,147920194_uncultured_methanogenic_archaeon_RC:0.323320)0.902000:0.375703,51893853_Symbiobacterium_thermophilum_IAM_14:0.000000)0.914000:0.284532,((146339114_Bradyrhizobium_sp._ORS278:0.427834,163849954_Methylobacterium_extorquens_PA1:0.353469)0.695000:0.083011,(163847307_Chloroflexus_aurantiacus_J-10-fl:0.000000,(159900414_Herpetosiphon_aurantiacus_ATCC_2377:0.000000,(163846792_Chloroflexus_aurantiacus_J-10-fl:0.000000,(156740225_Roseiflexus_castenholzii_DSM_13941:0.000000,148657967_Roseiflexus_sp._RS-1:0.000000)0.902000:0.192914)0.557000:0.196317)0.993000:0.900476)0.793000:0.146674)0.909000:0.268422)0.624000:0.032982,((154248844_Fervidobacterium_nodosum_Rt17-B1:0.000000,(15643275_Thermotoga_maritima_MSB8:0.000000,148269553_Thermotoga_petrophila_RKU-1:0.000000)0.918000:0.109199)0.733000:0.049607,((150020063_Thermosipho_melanesiensis_BI429:0.000000,157363944_Thermotoga_lettingae_TMO:0.052597)0.000000:0.000000,((((126178155_Methanoculleus_marisnigri_JR1:0.000000,20090051_Methanosarcina_acetivorans_C2A:0.171701)0.573000:0.008300,21227264_Methanosarcina_mazei_Go1:0.160420)0.785000:0.104734,((15789397_Halobacterium_sp._NRC-1:0.000000,169235109_Halobacterium_salinarum_R1:0.000000)0.782000:0.061800,(55379498_Haloarcula_marismortui_ATCC_43049:0.057582,(110668589_Haloquadratum_walsbyi_DSM_16790:0.000000,76802963_Natronomonas_pharaonis_DSM_2160:0.117367)0.884000:0.110573)0.307000:0.050239)0.841000:0.105999)0.773000:0.108944,(46198530_Thermus_thermophilus_HB27:0.000000,55980560_Thermus_thermophilus_HB8:0.000000)0.780000:0.082548)0.922000:0.192044)0.759000:0.059228)0.765000:0.063016)0.896000:0.123067)0.732000:0.062089,(((84488897_Methanosphaera_stadtmanae_DSM_3091:0.125575,(((20093250_Methanosarcina_acetivorans_C2A:0.000000,21227295_Methanosarcina_mazei_Go1:0.057528)0.505000:0.057983,73668677_Methanosarcina_barkeri_str._Fusaro:0.000000)0.893000:0.243535,55376593_Haloarcula_marismortui_ATCC_43049:0.102459)0.837000:0.147507)0.857000:0.204790,14591500_Pyrococcus_horikoshii_OT3:0.061754)0.838000:0.163390,((57640939_Thermococcus_kodakarensis_KOD1:0.167150,18978160_Pyrococcus_furiosus_DSM_3638:0.000000)0.446000:0.052204,14520521_Pyrococcus_abyssi_GE5:0.000000)0.001000:0.000000)0.657000:0.164501)0.914000:0.223915)0.771000:0.065146,((146342050_Bradyrhizobium_sp._ORS278:0.064060,83309207_Magnetospirillum_magneticum_AMB-1:0.000000)0.960000:0.420557,((((108805895_Rubrobacter_xylanophilus_DSM_9941:0.066771,153004763_Anaeromyxobacter_sp._Fw109-5:0.232135)0.565000:0.110974,108760627_Myxococcus_xanthus_DK_1622:0.149279)0.852000:0.127816,(((119873257_Pyrobaculum_islandicum_DSM_4184:0.061718,(((171184963_Thermoproteus_neutrophilus_V24Sta:0.000000,((126465202_Staphylothermus_marinus_F1:0.051413,(14521797_Pyrococcus_abyssi_GE5:0.000000,57641643_Thermococcus_kodakarensis_KOD1:0.050431)0.869000:0.123668)0.879000:0.135076,((18312971_Pyrobaculum_aerophilum_str._IM2:0.000000,126459499_Pyrobaculum_calidifontis_JCM_11548:0.000000)0.842000:0.052994,145592309_Pyrobaculum_arsenaticum_DSM_13514:0.000000)0.777000:0.060083)0.738000:0.047838)0.744000:0.027475,(159042009_Caldivirga_maquilingensis_IC-167:0.204989,159041127_Caldivirga_maquilingensis_IC-167:0.183951)0.713000:0.033321)0.807000:0.081009,171185252_Thermoproteus_neutrophilus_V24Sta:0.000000)0.000000:0.000000)0.771000:0.130514,119720075_Thermofilum_pendens_Hrk_5:0.055069)0.862000:0.170488,(147921593_uncultured_methanogenic_archaeon_RC:0.176258,((116619709_Solibacter_usitatus_Ellin6076:0.160956,182415783_Opitutus_terrae_PB90-1:0.019355)0.516000:0.138646,94972421_Lawsonia_intracellularis_PHE_MN1-00:0.222214)0.947000:0.457743)0.825000:0.202603)0.875000:0.200514)0.000000:0.000000,(((15843246_Mycobacterium_tuberculosis_CDC1551:0.000000,((57117137_Mycobacterium_tuberculosis_H37Rv:0.000000,31794804_Mycobacterium_bovis_AF2122_97:0.000000)0.000000:0.000000,(121639547_Mycobacterium_bovis_BCG_str._Pasteu:0.000000,(148663497_Mycobacterium_tuberculosis_H37Ra:0.000000,148824838_Mycobacterium_tuberculosis_F11:0.000000)0.000000:0.000000)0.000000:0.000000)0.000000:0.000000)0.908000:0.000000,(((41406528_Mycobacterium_avium_subsp._paratube:0.000000,118466650_Mycobacterium_avium_104:0.000000)0.458000:0.000000,(((169627607_Mycobacterium_abscessus:0.009547,((145294452_Corynebacterium_glutamicum_R:0.000000,(19551573_Corynebacterium_glutamicum_ATCC_130:0.000000,62389221_Corynebacterium_glutamicum_ATCC_130:0.000000)0.000000:0.000000)0.771000:0.052220,25026889_Corynebacterium_efficiens_YS-314:0.061497)0.877000:0.113129)0.792000:0.043924,(183985101_Mycobacterium_marinum_M:0.000000,118619383_Mycobacterium_ulcerans_Agy99:0.000000)0.424000:0.000000)0.655000:0.053143,15827009_Mycobacterium_leprae_TN:0.054388)0.000000:0.000000)0.548000:0.054049,(111225353_Frankia_alni_ACN14a:0.000000,158312817_Frankia_sp._EAN1pec:0.050444)0.917000:0.129123)0.022000:0.000000)0.001000:0.000000,118471043_Mycobacterium_smegmatis_str._MC2_15:0.251601)0.752000:0.060152)0.720000:0.104103)0.711000:0.142982)0.001000:0.000000,(((((170754466_Clostridium_botulinum_B1_str._Okra:0.000000,(148380056_Clostridium_botulinum_A_str._ATCC_3:0.000000,(153933389_Clostridium_botulinum_A_str._ATCC_1:0.000000,(153934595_Clostridium_botulinum_A_str._Hall:0.000000,153938971_Clostridium_botulinum_F_str._Langel:0.000000)0.000000:0.000000)0.000000:0.000000)0.000000:0.000000)0.873000:0.052180,170759027_Clostridium_botulinum_A3_str._Loch_:0.000000)0.934000:0.167922,(170755592_Clostridium_botulinum_B1_str._Okra:0.000000,(153941178_Clostridium_botulinum_F_str._Langel:0.000000,((148380637_Clostridium_botulinum_A_str._ATCC_3:0.000000,(153932582_Clostridium_botulinum_A_str._ATCC_1:0.000000,153935643_Clostridium_botulinum_A_str._Hall:0.000000)0.000000:0.000000)0.918000:0.052871,170758224_Clostridium_botulinum_A3_str._Loch_:0.000000)0.000000:0.000000)0.000000:0.000000)0.877000:0.109085)0.000000:0.000000,(125974705_Clostridium_thermocellum_ATCC_27405:0.055061,114565797_Syntrophomonas_wolfei_subsp._wolfei:0.000000)0.952000:0.261060)0.798000:0.059458,((134045537_Methanococcus_maripaludis_C5:0.337674,(15668384_Methanocaldococcus_jannaschii_DSM_2:0.000000,((114567456_Syntrophomonas_wolfei_subsp._wolfei:0.332802,(20094161_Methanopyrus_kandleri_AV19:0.161511,153007033_Anaeromyxobacter_sp._Fw109-5:0.407924)0.405000:0.053735)0.607000:0.057991,(((45358653_Methanococcus_maripaludis_S2:0.000000,(159905959_Methanococcus_maripaludis_C6:0.000000,150402268_Methanococcus_maripaludis_C7:0.000000)0.000000:0.000000)0.467000:0.000000,150399168_Methanococcus_vannielii_SB:0.048612)0.791000:0.042755,150400811_Methanococcus_aeolicus_Nankai-3:0.084120)0.409000:0.056256)0.595000:0.008694)0.836000:0.168560)0.743000:0.109672,((146296609_Caldicellulosiruptor_saccharolyticu:0.172375,15615941_Bacillus_halodurans_C-125:0.233256)0.748000:0.063083,((167628897_Heliobacterium_modesticaldum_Ice1:0.164545,169826853_Lysinibacillus_sphaericus_C3-41:0.435497)0.085000:0.030591,147679101_Pelotomaculum_thermopropionicum_SI:0.086751)0.835000:0.179739)0.748000:0.054050)0.874000:0.131493)0.000000:0.000000)0.897000:0.228626,161527676_Nitrosopumilus_maritimus_SCM1:0.195227)0.753000:0.068318,(((45658051_Leptospira_interrogans_serovar_Cope:0.000000,24214280_Leptospira_interrogans_serovar_Lai_:0.000000)0.477000:0.000000,83309160_Magnetospirillum_magneticum_AMB-1:0.109880)0.731000:0.053278,((117924370_Magnetococcus_sp._MC-1:0.054403,((115523529_Rhodopseudomonas_palustris_BisA53:0.059330,(29654015_Coxiella_burnetii_RSA_493:0.000000,(161831324_Coxiella_burnetii_RSA_331:0.000000,154707261_Coxiella_burnetii_Dugway_5J108-111:0.000000)0.000000:0.000000)0.840000:0.104687)0.874000:0.120750,124021814_Prochlorococcus_marinus_str._MIT_93:0.113471)0.332000:0.054509)0.705000:0.056468,27380532_Bradyrhizobium_japonicum_USDA_110:0.113145)0.001000:0.000000)0.906000:0.214255)0.017000:0.106577,(((161830800_Coxiella_burnetii_RSA_331:0.000000,(29654157_Coxiella_burnetii_RSA_493:0.000000,154707074_Coxiella_burnetii_Dugway_5J108-111:0.000000)0.498000:0.000000)0.890000:0.375188,157736917_Arcobacter_butzleri_RM4018:0.350839)0.961000:0.582135,(51892508_Symbiobacterium_thermophilum_IAM_14:0.384199,(((((((83647522_Hahella_chejuensis_KCTC_2396:0.062306,126696749_Prochlorococcus_marinus_str._MIT_93:0.055923)0.777000:0.064600,((83589603_Moorella_thermoacetica_ATCC_39073:0.000000,85858242_Syntrophus_aciditrophicus_SB:0.341813)0.834000:0.117757,162453060_Sorangium_cellulosum_So_ce_56:0.112762)0.618000:0.021470)0.803000:0.059858,(152984520_Pseudomonas_aeruginosa_PA7:0.000000,((15805738_Deinococcus_radiodurans_R1:0.000000,29826897_Streptomyces_avermitilis_MA-4680:0.133841)0.877000:0.121971,(42523176_Bdellovibrio_bacteriovorus_HD100:0.000000,(163852968_Methylobacterium_extorquens_PA1:0.117737,((57238370_Campylobacter_jejuni_RM1221:0.000000,(15792642_Campylobacter_jejuni_subsp._jejuni_:0.000000,153952532_Campylobacter_jejuni_subsp._doylei_:0.000000)0.000000:0.000000)0.771000:0.059004,148658167_Roseiflexus_sp._RS-1:0.148073)0.776000:0.061168)0.000000:0.000000)0.469000:0.057577)0.001000:0.000000)0.001000:0.000000)0.833000:0.120730,(((170761061_Clostridium_botulinum_A3_str._Loch_:0.118115,153939585_Clostridium_botulinum_F_str._Langel:0.058008)0.001000:0.000000,170757627_Clostridium_botulinum_B1_str._Okra:0.000000)0.000000:0.000000,118443711_Clostridium_novyi_NT:0.122090)0.784000:0.075160)0.784000:0.059621,((((116327928_Leptospira_borgpetersenii_serovar_H:0.000000,116330810_Leptospira_borgpetersenii_serovar_H:0.000000)0.916000:0.056890,83309176_Magnetospirillum_magneticum_AMB-1:0.000000)0.000000:0.000000,56421663_Geobacillus_kaustophilus_HTA426:0.113550)0.837000:0.057024,(153955092_Clostridium_kluyveri_DSM_555:0.179772,187932783_Clostridium_botulinum_B_str._Eklund:0.000000)0.839000:0.056209)0.000000:0.000000)0.851000:0.057385,75676591_Nitrobacter_winogradskyi_Nb-255:0.000000)0.702000:0.101780,(163854015_Methylobacterium_extorquens_PA1:0.888792,89897186_Desulfitobacterium_hafniense_Y51:0.000000)0.924000:0.267627)0.751000:0.125239)0.806000:0.225257)0.557000:0.105173)0.556000:0.132815,150391180_Alkaliphilus_metalliredigens_QYMF:0.310693)0.039000:0.078620,((82543407_Shigella_boydii_Sb227:24.337025,78486028_Thiomicrospira_crunogena_XCL-2:1.341917)0.100000:0.812135,(84488888_Methanosphaera_stadtmanae_DSM_3091:0.054623,15678403_Methanothermobacter_thermautotrophi:0.000000)0.891000:0.406814)0.726000:0.124084)0.777000:0.181833,(110668556_Haloquadratum_walsbyi_DSM_16790:0.280740,55377339_Haloarcula_marismortui_ATCC_43049:0.121059)0.728000:0.128037)0.864000:0.404850,((158520540_Desulfococcus_oleovorans_Hxd3:0.244256,13477054_Mesorhizobium_loti_MAFF303099:1.226799)0.813000:0.755232,33862359_Prochlorococcus_marinus_str._MIT_93:0.851465)0.768000:0.360893)0.903000:0.585708,((((83815883_Salinibacter_ruber_DSM_13855:0.000000,83814755_Salinibacter_ruber_DSM_13855:0.000000)0.812000:0.152461,((156744183_Roseiflexus_castenholzii_DSM_13941:0.000000,148657680_Roseiflexus_sp._RS-1:0.000000)0.634000:0.075642,94970831_Acidobacteria_bacterium_Ellin345:0.786982)0.722000:0.174493)0.746000:0.133621,116754384_Methanosaeta_thermophila_PT:0.679487)0.546000:0.169564,94972117_Deinococcus_geothermalis_DSM_11300:0.217928)0.764000:0.245732)0.872000:0.385593,150375823_Sinorhizobium_medicae_WSM419:0.000000)0.492000:0.057826,13476536_Mesorhizobium_loti_MAFF303099:0.057693)0.465000:0.000000,(62317595_Brucella_abortus_biovar_1_str._9-94:0.000000,83269578_Brucella_melitensis_biovar_Abortus_:0.000000)0.000000:0.000000)0.000000:0.000000,23500289_Brucella_suis_1330:0.000000,148558163_Brucella_ovis_ATCC_25840:0.000000);
