# Supplementary material for: Genome-wide phylogenetic analysis of the pathogenic potential of Vibrio furnissii
Source: Front Microbiol. 2014 Aug 21;5:435. doi: 10.3389/fmicb.2014.00435 (PMC4139957; doi:10.3389/fmicb.2014.00435)
Supplement: Supplementary file 1 [file DataSheet1.ZIP › all_vfu_trees/VfuA00152.afa-gb-o.phylip_phyml_tree.txt]

(((((((((((((((((((((((((((((((((((((82779125_Shigella_dysenteriae_Sd197:0.000000,((15804176_Escherichia_coli_O157_H7_EDL933:0.000000,(15833764_Escherichia_coli_O157_H7_str._Sakai:0.000000,(56480390_Shigella_flexneri_2a_str._301:0.000000,(30065089_Shigella_flexneri_2a_str._2457T:0.000000,(74314131_Shigella_sonnei_Ss046:0.000000,(82545998_Shigella_boydii_Sb227:0.000000,(91213151_Escherichia_coli_UTI89:0.000000,(110807687_Shigella_flexneri_5_str._8401:0.000000,(117625909_Escherichia_coli_APEC_O1:0.000000,(157158292_Escherichia_coli_E24377A:0.000000,(170018135_Escherichia_coli_ATCC_8739:0.000000,(170684053_Escherichia_coli_SECEC_SMS-3-5:0.000000,(187731323_Shigella_boydii_CDC_3083-94:0.000000,(26250281_Escherichia_coli_CFT073:0.000000,(89110376_Escherichia_coli_W3110:0.000000,(16131506_Escherichia_coli_str._K-12_substr._:0.000000,(157163116_Escherichia_coli_HS:0.000000,(170083143_Escherichia_coli_str._K-12_substr._:0.000000,110643876_Escherichia_coli_536:0.022797)0.000000:0.000000)0.000000:0.000000)0.000000:0.000000)0.000000:0.000000)0.000000:0.000000)0.000000:0.000000)0.000000:0.000000)0.000000:0.000000)0.000000:0.000000)0.000000:0.000000)0.000000:0.000000)0.000000:0.000000)0.000000:0.000000)0.000000:0.000000)0.000000:0.000000)0.000000:0.000000)0.000000:0.000000)0.000000:0.000000,157149253_Citrobacter_koseri_ATCC_BAA-895:0.000000)0.000000:0.000000)0.446000:0.000000,(146309771_Enterobacter_sp._638:0.000000,152972481_Klebsiella_pneumoniae_subsp._pneumo:0.023225)0.904000:0.022598)0.452000:0.011350,((16767011_Salmonella_typhimurium_LT2:0.000000,62182219_Salmonella_enterica_subsp._enterica:0.000000)0.000000:0.000000,((16762583_Salmonella_enterica_subsp._enterica:0.000000,29144072_Salmonella_enterica_subsp._enterica:0.000000)0.000000:0.000000,(56415616_Salmonella_enterica_subsp._enterica:0.000000,(161616806_Salmonella_enterica_subsp._enterica:0.000000,161505738_Salmonella_enterica_subsp._arizonae:0.000000)0.000000:0.000000)0.000000:0.000000)0.000000:0.000000)0.465000:0.000000)0.792000:0.024404,50119109_Erwinia_carotovora_subsp._atrosepti:0.152230)0.132000:0.020081,156936197_Enterobacter_sakazakii_ATCC_BAA-894:0.066339)0.886000:0.044373,(((16120405_Yersinia_pestis_CO92:0.000000,(22124009_Yersinia_pestis_KIM:0.000000,(45439918_Yersinia_pestis_biovar_Microtus_str:0.000000,(51594407_Yersinia_pseudotuberculosis_IP_3295:0.000000,(108813958_Yersinia_pestis_Nepal516:0.000000,(108809481_Yersinia_pestis_Antiqua:0.000000,(153948540_Yersinia_pseudotuberculosis_IP_3175:0.000000,(162418456_Yersinia_pestis_Angola:0.000000,(170026359_Yersinia_pseudotuberculosis_YPIII:0.000000,(145601093_Yersinia_pestis_Pestoides_F:0.000000,123440466_Yersinia_enterocolitica_subsp._ente:0.034653)0.000000:0.000000)0.000000:0.000000)0.000000:0.000000)0.000000:0.000000)0.000000:0.000000)0.000000:0.000000)0.000000:0.000000)0.000000:0.000000)0.000000:0.000000)0.897000:0.035677,157373071_Serratia_proteamaculans_568:0.023892)0.311000:0.024123,85060184_Sodalis_glossinidius_str._morsitans:0.078673)0.751000:0.011353)0.397000:0.023505,37528666_Photorhabdus_luminescens_subsp._lau:0.109446)0.751000:0.027581,94676562_Baumannia_cicadellinicola_str._Hc:0.202729)0.955000:0.130756,(((104779568_Pseudomonas_entomophila_L48:0.023021,(((26991801_Pseudomonas_putida_KT2440:0.000000,(148550201_Pseudomonas_putida_F1:0.000000,167036164_Pseudomonas_putida_GB-1:0.000000)0.000000:0.000000)0.458000:0.000000,170719527_Pseudomonas_putida_W619:0.011605)0.003000:0.000000,(((66047985_Pseudomonas_syringae_pv._syringae_B:0.000000,28867644_Pseudomonas_syringae_pv._tomato_str:0.011687)0.232000:0.011699,71737815_Pseudomonas_syringae_pv._phaseolico:0.000000)0.944000:0.036948,((77461572_Pseudomonas_fluorescens_PfO-1:0.012457,((146284319_Pseudomonas_stutzeri_A1501:0.060214,(152986116_Pseudomonas_aeruginosa_PA7:0.000000,(15595554_Pseudomonas_aeruginosa_PAO1:0.000000,116054085_Pseudomonas_aeruginosa_UCBPP-PA14:0.000000)0.000000:0.000000)0.494000:0.000000)0.786000:0.021257,146309211_Pseudomonas_mendocina_ymp:0.033840)0.883000:0.036797)0.000000:0.000000,70733155_Pseudomonas_fluorescens_Pf-5:0.010819)0.879000:0.023760)0.822000:0.023613)0.002000:0.000000)0.925000:0.143997,(119943846_Psychromonas_ingrahamii_37:0.140584,((((93005206_Psychrobacter_cryohalolentis_K5:0.000000,71064918_Psychrobacter_arcticus_273-4:0.046232)0.954000:0.173999,148652194_Psychrobacter_sp._PRwf-1:0.223318)0.441000:0.055880,(((169794826_Acinetobacter_baumannii:0.000000,169632504_Acinetobacter_baumannii:0.010804)0.000000:0.000000,126642855_Acinetobacter_baumannii_ATCC_17978:0.000000)0.678000:0.029760,50083930_Acinetobacter_sp._ADP1:0.029809)0.985000:0.270904)0.870000:0.113045,146328737_Dichelobacter_nodosus_VCS1703A:0.351598)0.828000:0.100009)0.909000:0.121334)0.876000:0.074949,(90023321_Saccharophagus_degradans_2-40:0.179199,152994665_Marinomonas_sp._MWYL1:0.164738)0.774000:0.076794)0.723000:0.025666)0.458000:0.041067,(((((54307427_Photobacterium_profundum_SS9:0.133529,XX_VfuA00152_:0.102604)0.432000:0.028131,((15640251_Vibrio_cholerae_O1_biovar_eltor_str:0.000000,147674090_Vibrio_cholerae_O395:0.000000)0.977000:0.120635,((28896963_Vibrio_parahaemolyticus_RIMD_221063:0.043901,156972979_Vibrio_harveyi_ATCC_BAA-1116:0.031084)0.800000:0.075549,(27364270_Vibrio_vulnificus_CMCP6:0.000000,37678473_Vibrio_vulnificus_YJ016:0.010185)0.949000:0.096553)0.820000:0.035593)0.859000:0.055479)0.766000:0.029674,(109896382_Pseudoalteromonas_atlantica_T6c:0.134856,(77359412_Pseudoalteromonas_haloplanktis_TAC1:0.191463,((71279847_Colwellia_psychrerythraea_34H:0.182701,(((91791579_Shewanella_denitrificans_OS217:0.047714,(((157373258_Shewanella_sediminis_HAW-EB3:0.019060,(170724448_Shewanella_woodyi_ATCC_51908:0.010908,(167622081_Shewanella_halifaxensis_HAW-EB4:0.000000,157963915_Shewanella_pealeana_ATCC_700345:0.022193)0.889000:0.022375)0.774000:0.016979)0.823000:0.020622,127514618_Shewanella_loihica_PV-4:0.000000)0.851000:0.020655,(((24376198_Shewanella_oneidensis_MR-1:0.010941,146294967_Shewanella_putrefaciens_CN-32:0.000000)0.661000:0.011072,((((114049458_Shewanella_sp._MR-7:0.000000,(113972208_Shewanella_sp._MR-4:0.000000,(117922515_Shewanella_sp._ANA-3:0.000000,160877565_Shewanella_baltica_OS195:0.011096)0.000000:0.000000)0.000000:0.000000)0.000000:0.000000,120596900_Shewanella_sp._W3-18-1:0.000000)0.000000:0.000000,153002820_Shewanella_baltica_OS185:0.000000)0.000000:0.000000,126172330_Shewanella_baltica_OS155:0.000000)0.467000:0.000000)0.778000:0.012868,114565074_Shewanella_frigidimarina_NCIMB_400:0.057169)0.392000:0.011608)0.000000:0.000000)0.700000:0.008304,119773259_Shewanella_amazonensis_SB2B:0.054381)0.998000:0.193112,(145301060_Aeromonas_salmonicida_subsp._salmon:0.000000,117620578_Aeromonas_hydrophila_subsp._hydroph:0.045106)0.606000:0.020035)0.899000:0.073244)0.734000:0.039971,56459356_Idiomarina_loihiensis_L2TR:0.096923)0.287000:0.069027)0.846000:0.064667)0.508000:0.029474)0.778000:0.031811,59710737_Vibrio_fischeri_ES114:0.237412)0.839000:0.061549,(((52425999_Mannheimia_succiniciproducens_MBEL5:0.000000,152977704_Actinobacillus_succinogenes_130Z:0.212477)0.882000:0.112786,(((((16272883_Haemophilus_influenzae_Rd_KW20:0.010908,148826404_Haemophilus_influenzae_PittEE:0.000000)0.000000:0.000000,68249533_Haemophilus_influenzae_86-028NP:0.000000)0.000000:0.000000,148828123_Haemophilus_influenzae_PittGG:0.000000)0.956000:0.118204,(113460292_Haemophilus_somnus_129PT:0.000000,170717422_Haemophilus_somnus_2336:0.000000)0.958000:0.098017)0.781000:0.054756,15603010_Pasteurella_multocida_subsp._multoc:0.087790)0.286000:0.080472)0.947000:0.144239,((165977434_Actinobacillus_pleuropneumoniae_ser:0.000000,126209444_Actinobacillus_pleuropneumoniae_L20:0.010576)0.848000:0.043281,33151884_Haemophilus_ducreyi_35000HP:0.104013)0.981000:0.178309)0.719000:0.049871)0.818000:0.051494)0.876000:0.084533,((77166106_Nitrosococcus_oceani_ATCC_19707:0.245994,(78486260_Thiomicrospira_crunogena_XCL-2:0.188375,(((148360789_Legionella_pneumophila_str._Corby:0.000000,(52840799_Legionella_pneumophila_subsp._pneum:0.000000,54296585_Legionella_pneumophila_str._Paris:0.000000)0.000000:0.000000)0.849000:0.010908,54293547_Legionella_pneumophila_str._Lens:0.000000)0.955000:0.156602,51244765_Desulfotalea_psychrophila_LSv54:0.393379)0.535000:0.084938)0.549000:0.105588)0.495000:0.065799,((148244469_Candidatus_Vesicomyosocius_okutanii:0.082699,118602365_Candidatus_Ruthia_magnifica_str._Cm:0.084785)1.000000:0.297103,(34499517_Chromobacterium_violaceum_ATCC_1247:0.142610,((59801038_Neisseria_gonorrhoeae_FA_1090:0.022063,15677162_Neisseria_meningitidis_MC58:0.000000)0.461000:0.010930,(15794404_Neisseria_meningitidis_Z2491:0.000000,(161870169_Neisseria_meningitidis_053442:0.000000,121635008_Neisseria_meningitidis_FAM18:0.000000)0.000000:0.000000)0.470000:0.000000)0.986000:0.207725)0.964000:0.191943)0.000000:0.000000)0.773000:0.029993)0.000000:0.000000,110835444_Alcanivorax_borkumensis_SK2:0.102571)0.838000:0.042856,117924919_Magnetococcus_sp._MC-1:0.305007)0.393000:0.042397,(((((92115085_Chromohalobacter_salexigens_DSM_304:0.229924,83643461_Hahella_chejuensis_KCTC_2396:0.103318)0.824000:0.069897,(((21233569_Xanthomonas_campestris_pv._campestr:0.000000,66770535_Xanthomonas_campestris_pv._campestr:0.000000)0.921000:0.057925,(21245003_Xanthomonas_axonopodis_pv._citri_st:0.000000,((84621927_Xanthomonas_oryzae_pv._oryzae_MAFF_:0.000000,58579922_Xanthomonas_oryzae_pv._oryzae_KACC1:0.000000)0.987000:0.072751,78049946_Xanthomonas_campestris_pv._vesicato:0.000000)0.488000:0.011168)0.000000:0.000000)0.815000:0.126266,(15836676_Xylella_fastidiosa_9a5c:0.000000,(15836775_Xylella_fastidiosa_9a5c:0.000000,(28197991_Xylella_fastidiosa_Temecula1:0.000000,(28198069_Xylella_fastidiosa_Temecula1:0.000000,(170729297_Xylella_fastidiosa_M12:0.000000,(170729377_Xylella_fastidiosa_M12:0.000000,(182680617_Xylella_fastidiosa_M23:0.000000,182680697_Xylella_fastidiosa_M23:0.000000)0.000000:0.000000)0.000000:0.000000)0.000000:0.000000)0.000000:0.000000)0.000000:0.000000)0.000000:0.000000)0.849000:0.069528)0.991000:0.229180)0.907000:0.113459,((((114332459_Nitrosomonas_eutropha_C91:0.056548,30250471_Nitrosomonas_europaea_ATCC_19718:0.081359)0.936000:0.136323,82701716_Nitrosospira_multiformis_ATCC_25196:0.109323)0.884000:0.100481,((91775039_Methylobacillus_flagellatus_KT:0.163590,71909338_Dechloromonas_aromatica_RCB:0.272588)0.797000:0.057386,((56476195_Azoarcus_sp._EbN1:0.087716,119897050_Azoarcus_sp._BH72:0.165427)0.950000:0.166524,((((17545118_Ralstonia_solanacearum_GMI1000:0.154507,94309238_Ralstonia_metallidurans_CH34:0.038909)0.803000:0.025275,((188591113_Cupriavidus_taiwanensis:0.057304,113866406_Ralstonia_eutropha_H16:0.019352)0.841000:0.027635,73540052_Ralstonia_eutropha_JMP134:0.028622)0.871000:0.042442)0.874000:0.028136,(((((33595501_Bordetella_parapertussis_12822:0.000000,(161609281_Bordetella_bronchiseptica_RB50:0.000000,33594050_Bordetella_pertussis_Tohama_I:0.000000)0.000000:0.000000)0.943000:0.055383,163858324_Bordetella_petrii_DSM_12804:0.036949)0.804000:0.024169,187477042_Bordetella_avium_197N:0.045801)0.972000:0.133710,(((124268417_Methylibium_petroleiphilum_PM1:0.029623,171060164_Leptothrix_cholodnii_SP-6:0.241121)0.939000:0.168152,(120612253_Acidovorax_avenae_subsp._citrulli_A:0.102966,(((160900861_Delftia_acidovorans_SPH-1:0.212906,121593321_Acidovorax_sp._JS42:0.075622)0.502000:0.001011,121607944_Verminephrobacter_eiseniae_EF01-2:0.176141)0.747000:0.026037,((121603812_Polaromonas_naphthalenivorans_CJ2:0.088714,91787193_Polaromonas_sp._JS666:0.100746)0.878000:0.102631,89900446_Rhodoferax_ferrireducens_T118:0.118883)0.941000:0.142090)0.309000:0.037185)0.030000:0.043179)0.864000:0.111475,(145590096_Polynucleobacter_sp._QLW-P1DMWA-1:0.049069,171464197_Polynucleobacter_necessarius_STIR1:0.035516)0.989000:0.251115)0.751000:0.041953)0.939000:0.083578,(((((91781717_Burkholderia_xenovorans_LB400:0.084482,134296994_Burkholderia_vietnamiensis_G4:0.023027)0.000000:0.000000,(172061757_Burkholderia_ambifaria_MC40-6:0.000000,115352909_Burkholderia_ambifaria_AMMD:0.000000)0.567000:0.000000)0.569000:0.011313,((170734143_Burkholderia_cenocepacia_MC0-3:0.000000,(107023731_Burkholderia_cenocepacia_AU_1054:0.000000,116690818_Burkholderia_cenocepacia_HI2424:0.000000)0.000000:0.000000)0.000000:0.000000,78067597_Burkholderia_sp._383:0.000000)0.549000:0.000000)0.863000:0.024716,((((((((126449627_Burkholderia_mallei_NCTC_10247:0.011084,126453315_Burkholderia_pseudomallei_1106a:0.000000)0.000000:0.000000,126441301_Burkholderia_pseudomallei_668:0.000000)0.000000:0.000000,76810131_Burkholderia_pseudomallei_1710b:0.000000)0.000000:0.000000,53718165_Burkholderia_pseudomallei_K96243:0.000000)0.000000:0.000000,124384583_Burkholderia_mallei_NCTC_10229:0.000000)0.000000:0.000000,121599146_Burkholderia_mallei_SAVP1:0.000000)0.000000:0.000000,53724080_Burkholderia_mallei_ATCC_23344:0.000000)0.458000:0.000000,83720571_Burkholderia_thailandensis_E264:0.011071)0.749000:0.009624)0.685000:0.023515,161523697_Burkholderia_multivorans_ATCC_17616:0.013087)0.773000:0.012910)0.908000:0.053025)0.820000:0.036983,(134096049_Herminiimonas_arsenicoxydans:0.019008,152979915_Janthinobacterium_sp._Marseille:0.035088)0.985000:0.142729)0.948000:0.100064)0.223000:0.017552)0.828000:0.043488)0.966000:0.109632,((114321796_Alkalilimnicola_ehrlichei_MLHE-1:0.096892,(121999089_Halorhodospira_halophila_SL1:0.176568,(118582007_Pelobacter_propionicus_DSM_2379:0.113889,78222421_Geobacter_metallireducens_GS-15:0.000000)0.999000:0.378848)0.892000:0.126069)0.824000:0.062865,39996100_Geobacter_sulfurreducens_PCA:0.322087)0.442000:0.043272)0.622000:0.010230)0.825000:0.035398,(53802792_Methylococcus_capsulatus_str._Bath:0.149042,(77919460_Pelobacter_carbinolicus_DSM_2380:0.128996,(74316401_Thiobacillus_denitrificans_ATCC_252:0.284477,148265694_Geobacter_uraniireducens_Rf4:0.220120)0.547000:0.065993)0.863000:0.067713)0.659000:0.009749)0.700000:0.013919,120556654_Marinobacter_aquaeolei_VT8:0.166924)0.678000:0.013257)0.956000:0.099501,(((157804064_Rickettsia_canadensis_str._McKiel:0.032129,(67458634_Rickettsia_felis_URRWXCal2:0.049540,((157828891_Rickettsia_rickettsii_str._Sheila_S:0.000000,(165933617_Rickettsia_rickettsii_str._Iowa:0.000000,15892961_Rickettsia_conorii_str._Malish_7:0.000000)0.000000:0.000000)0.831000:0.019169,157964829_Rickettsia_massiliae_MTU5:0.012023)0.630000:0.027145)0.675000:0.008464)0.389000:0.046829,(91205062_Rickettsia_bellii_RML369-C:0.000000,157827633_Rickettsia_bellii_OSU_85-389:0.000000)0.942000:0.162475)0.974000:0.271204,(((56707813_Francisella_tularensis_subsp._tular:0.000000,(89256827_Francisella_tularensis_subsp._holar:0.000000,(110670284_Francisella_tularensis_subsp._tular:0.000000,(115315213_Francisella_tularensis_subsp._holar:0.000000,(118497202_Francisella_tularensis_subsp._novic:0.000000,(134302414_Francisella_tularensis_subsp._tular:0.000000,156502993_Francisella_tularensis_subsp._holar:0.000000)0.000000:0.000000)0.000000:0.000000)0.000000:0.000000)0.000000:0.000000)0.000000:0.000000)0.516000:0.000000,187932021_Francisella_tularensis_subsp._media:0.009379)0.404000:0.099710,167626455_Francisella_philomiragia_subsp._phi:0.000000)0.997000:0.401398)0.752000:0.096201)0.425000:0.036947,(((((57239162_Ehrlichia_ruminantium_str._Welgevon:0.000000,58579116_Ehrlichia_ruminantium_str._Welgevon:0.000000)0.501000:0.000000,58617172_Ehrlichia_ruminantium_str._Gardel:0.031172)0.875000:0.168433,88658566_Ehrlichia_chaffeensis_str._Arkansas:0.206596)0.983000:0.307870,(88606811_Anaplasma_phagocytophilum_HZ:0.199638,56416891_Anaplasma_marginale_str._St._Maries:0.232854)0.790000:0.066636)0.815000:0.120993,(58584846_Wolbachia_endosymbiont_strain_TRS_o:0.080002,42520959_Wolbachia_endosymbiont_of_Drosophil:0.012987)0.999000:0.469808)0.871000:0.160870)0.471000:0.031844,42523639_Bdellovibrio_bacteriovorus_HD100:0.378623)0.638000:0.017417,((86156705_Anaeromyxobacter_dehalogenans_2CP-C:0.149962,153003174_Anaeromyxobacter_sp._Fw109-5:0.234094)0.959000:0.327629,108760481_Myxococcus_xanthus_DK_1622:0.346005)0.993000:0.378045)0.761000:0.020620,(((83309731_Magnetospirillum_magneticum_AMB-1:0.290785,((((((99082869_Silicibacter_sp._TM1040:0.111412,56695071_Silicibacter_pomeroyi_DSS-3:0.012156)0.805000:0.025032,110677612_Roseobacter_denitrificans_OCh_114:0.083270)0.897000:0.057561,89056701_Jannaschia_sp._CCS1:0.081635)0.716000:0.016536,159045909_Dinoroseobacter_shibae_DFL_12:0.155922)0.645000:0.004654,((77464917_Rhodobacter_sphaeroides_2.4.1:0.000000,126460786_Rhodobacter_sphaeroides_ATCC_17029:0.000000)0.945000:0.054488,146278626_Rhodobacter_sphaeroides_ATCC_17025:0.010197)0.943000:0.055802)0.897000:0.065530,119387217_Paracoccus_denitrificans_PD1222:0.132022)0.784000:0.046507)0.000000:0.000000,(83595128_Rhodospirillum_rubrum_ATCC_11170:0.149664,(((((((91974694_Rhodopseudomonas_palustris_BisB5:0.034633,86747745_Rhodopseudomonas_palustris_HaA2:0.000000)0.993000:0.098817,115522499_Rhodopseudomonas_palustris_BisA53:0.045758)0.698000:0.011501,90421901_Rhodopseudomonas_palustris_BisB18:0.034915)0.829000:0.020257,(((146337247_Bradyrhizobium_sp._ORS278:0.000000,27375873_Bradyrhizobium_japonicum_USDA_110:0.081327)0.341000:0.010760,148251702_Bradyrhizobium_sp._BTAi1:0.000000)0.779000:0.019568,(92115680_Nitrobacter_hamburgensis_X14:0.026201,75674239_Nitrobacter_winogradskyi_Nb-255:0.064164)0.865000:0.049571)0.748000:0.024308)0.001000:0.000000,39933164_Rhodopseudomonas_palustris_CGA009:0.036604)0.915000:0.080896,(154247235_Xanthobacter_autotrophicus_Py2:0.053896,158422424_Azorhizobium_caulinodans_ORS_571:0.056219)0.943000:0.087366)0.705000:0.024107,(92116584_Nitrobacter_hamburgensis_X14:0.184290,(((((((86356012_Rhizobium_etli_CFN_42:0.004751,116250141_Rhizobium_leguminosarum_bv._viciae_:0.037016)0.939000:0.072306,159184256_Agrobacterium_tumefaciens_str._C58:0.054287)0.798000:0.080225,(150398756_Sinorhizobium_medicae_WSM419:0.010427,15964118_Sinorhizobium_meliloti_1021:0.011617)0.847000:0.053859)0.808000:0.029845,(((((23503030_Brucella_suis_1330:0.000000,(161620091_Brucella_canis_ATCC_23365:0.000000,((17988229_Brucella_melitensis_16M:0.000000,(62291019_Brucella_abortus_biovar_1_str._9-94:0.000000,(82700930_Brucella_melitensis_biovar_Abortus_:0.000000,189025233_Brucella_abortus_S19:0.000000)0.000000:0.000000)0.000000:0.000000)0.924000:0.010833,148559153_Brucella_ovis_ATCC_25840:0.000000)0.000000:0.000000)0.000000:0.000000)0.653000:0.010525,153008052_Ochrobactrum_anthropi_ATCC_49188:0.084421)0.938000:0.058376,110636424_Mesorhizobium_sp._BNC1:0.054565)0.716000:0.016085,13474651_Mesorhizobium_loti_MAFF303099:0.103347)0.776000:0.029307,(((49473899_Bartonella_quintana_str._Toulouse:0.030800,49475062_Bartonella_henselae_str._Houston-1:0.000000)0.880000:0.028334,163867542_Bartonella_tribocorum_CIP_105476:0.013868)0.897000:0.055745,121602138_Bartonella_bacilliformis_KC583:0.034994)1.000000:0.226777)0.729000:0.026928)0.523000:0.021951,114799193_Hyphomonas_neptunium_ATCC_15444:0.092304)0.915000:0.070090,(182677448_Beijerinckia_indica_subsp._indica_A:0.164173,((170744299_Methylobacterium_sp._4-46:0.086476,170750114_Methylobacterium_radiotolerans_JCM_:0.069579)0.238000:0.027526,163853444_Methylobacterium_extorquens_PA1:0.067272)0.929000:0.105255)0.606000:0.005466)0.844000:0.030732,(154254090_Parvibaculum_lavamentivorans_DS-1:0.178509,(114571613_Maricaulis_maris_MCS10:0.223949,(167649030_Caulobacter_sp._K31:0.038413,16127937_Caulobacter_crescentus_CB15:0.043201)0.935000:0.109889)0.047000:0.032147)0.786000:0.037806)0.820000:0.035702)0.654000:0.028113)0.782000:0.019584)0.848000:0.031552)0.791000:0.026754,(((87198620_Novosphingobium_aromaticivorans_DSM:0.021512,85374938_Erythrobacter_litoralis_HTCC2594:0.308194)0.857000:0.077165,((148557778_Sphingomonas_wittichii_RW1:0.112912,103488662_Sphingopyxis_alaskensis_RB2256:0.113640)0.818000:0.069204,56552083_Zymomonas_mobilis_subsp._mobilis_ZM:0.430773)0.734000:0.039566)0.906000:0.090881,(((148260719_Acidiphilium_cryptum_JF-5:0.141582,114326823_Granulibacter_bethesdensis_CGDNIH1:0.083424)0.918000:0.067904,162147553_Gluconacetobacter_diazotrophicus_PA:0.145157)0.792000:0.028647,58040922_Gluconobacter_oxydans_621H:0.305056)0.855000:0.051746)0.877000:0.060378)0.943000:0.110199)0.845000:0.056141,((73662385_Staphylococcus_saprophyticus_subsp.:0.071894,((((57650560_Staphylococcus_aureus_subsp._aureus:0.000000,(49486515_Staphylococcus_aureus_subsp._aureus:0.000000,(21283361_Staphylococcus_aureus_subsp._aureus:0.000000,(87161684_Staphylococcus_aureus_subsp._aureus:0.000000,(88195496_Staphylococcus_aureus_subsp._aureus:0.000000,(151221794_Staphylococcus_aureus_subsp._aureus:0.000000,161509903_Staphylococcus_aureus_subsp._aureus:0.000000)0.000000:0.000000)0.000000:0.000000)0.000000:0.000000)0.000000:0.000000)0.000000:0.000000)0.481000:0.000000,((15927267_Staphylococcus_aureus_subsp._aureus:0.000000,(15924679_Staphylococcus_aureus_subsp._aureus:0.000000,49483931_Staphylococcus_aureus_subsp._aureus:0.000000)0.000000:0.000000)0.000000:0.000000,(148268169_Staphylococcus_aureus_subsp._aureus:0.000000,(150394236_Staphylococcus_aureus_subsp._aureus:0.000000,(156980006_Staphylococcus_aureus_subsp._aureus:0.000000,82751277_Staphylococcus_aureus_RF122:0.000000)0.000000:0.000000)0.000000:0.000000)0.000000:0.000000)0.802000:0.011544)0.961000:0.081028,70726236_Staphylococcus_haemolyticus_JCSC143:0.103939)0.852000:0.036220,(57867171_Staphylococcus_epidermidis_RP62A:0.000000,27468284_Staphylococcus_epidermidis_ATCC_122:0.000000)0.931000:0.052802)0.001000:0.000000)0.592000:0.232532,169829548_Lysinibacillus_sphaericus_C3-41:0.489927)0.968000:0.353892)0.748000:0.024920,((15805520_Deinococcus_radiodurans_R1:0.087885,94984550_Deinococcus_geothermalis_DSM_11300:0.033443)0.979000:0.176662,(46199756_Thermus_thermophilus_HB27:0.000000,55981775_Thermus_thermophilus_HB8:0.000000)0.963000:0.133102)0.988000:0.176307)0.853000:0.055617,((((((157693308_Bacillus_pumilus_SAFR-032:0.173414,(((154687040_Bacillus_amyloliquefaciens_FZB42:0.062250,16079960_Bacillus_subtilis_subsp._subtilis_s:0.018503)0.959000:0.101173,56964473_Bacillus_clausii_KSM-K16:0.140989)0.356000:0.036545,(52081409_Bacillus_licheniformis_ATCC_14580:0.000000,52786785_Bacillus_licheniformis_ATCC_14580:0.000000)0.712000:0.026688)0.827000:0.092761)0.780000:0.056276,((((((30022661_Bacillus_cereus_ATCC_14579:0.000000,30264656_Bacillus_anthracis_str._Ames:0.000000)0.000000:0.000000,((49187476_Bacillus_anthracis_str._Sterne:0.000000,49481341_Bacillus_thuringiensis_serovar_konk:0.000000)0.000000:0.000000,((52140924_Bacillus_cereus_E33L:0.000000,47530126_Bacillus_anthracis_str._Ames_Ancest:0.000000)0.000000:0.000000,(118479733_Bacillus_thuringiensis_str._Al_Haka:0.000000,42783763_Bacillus_cereus_ATCC_10987:0.000000)0.000000:0.000000)0.000000:0.000000)0.000000:0.000000)0.506000:0.000000,163942319_Bacillus_weihenstephanensis_KBAB4:0.010698)0.907000:0.072196,152976968_Bacillus_cereus_subsp._cytotoxis_NV:0.029826)0.902000:0.125961,(116872993_Listeria_welshimeri_serovar_6b_str.:0.013488,(16800667_Listeria_innocua_Clip11262:0.000000,(16803604_Listeria_monocytogenes_EGD-e:0.010427,46907795_Listeria_monocytogenes_str._4b_F236:0.000000)0.894000:0.031913)0.786000:0.018639)0.999000:0.320910)0.918000:0.117597,15615714_Bacillus_halodurans_C-125:0.188257)0.772000:0.062436)0.169000:0.032823,(23099617_Oceanobacillus_iheyensis_HTE831:0.288397,172058210_Exiguobacterium_sibiricum_255-15:0.282459)0.824000:0.113676)0.477000:0.065401,(138896290_Geobacillus_thermodenitrificans_NG8:0.000000,56421263_Geobacillus_kaustophilus_HTA426:0.035093)0.998000:0.285796)0.001000:0.000000,((((90961465_Lactobacillus_salivarius_UCC118:0.143757,((116333678_Lactobacillus_brevis_ATCC_367:0.052010,(((116617644_Leuconostoc_mesenteroides_subsp._me:0.095913,170016692_Leuconostoc_citreum_KM20:0.034565)0.884000:0.074296,(116490733_Oenococcus_oeni_PSU-1:0.218214,(148544470_Lactobacillus_reuteri_F275:0.147957,184155792_Lactobacillus_fermentum_IFO_3956:0.135982)0.945000:0.154645)0.526000:0.062022)0.916000:0.113733,28378223_Lactobacillus_plantarum_WCFS1:0.078718)0.854000:0.056489)0.945000:0.128634,116492457_Pediococcus_pentosaceus_ATCC_25745:0.110348)0.891000:0.079328)0.804000:0.036014,((81429015_Lactobacillus_sakei_subsp._sakei_23:0.218353,29375464_Enterococcus_faecalis_V583:0.226708)0.034000:0.098662,(((157150267_Streptococcus_gordonii_str._Challis:0.027989,125718413_Streptococcus_sanguinis_SK36:0.016835)0.974000:0.094958,((169833803_Streptococcus_pneumoniae_Hungary19A:0.017906,((15902916_Streptococcus_pneumoniae_R6:0.000000,116515925_Streptococcus_pneumoniae_D39:0.000000)0.000000:0.000000,(15900847_Streptococcus_pneumoniae_TIGR4:0.000000,182683916_Streptococcus_pneumoniae_CGSP14:0.000000)0.000000:0.000000)0.631000:0.002658)0.992000:0.181904,((((22537632_Streptococcus_agalactiae_2603V_R:0.000000,(25011596_Streptococcus_agalactiae_NEM316:0.000000,76788529_Streptococcus_agalactiae_A909:0.000000)0.000000:0.000000)0.991000:0.097410,((55820699_Streptococcus_thermophilus_LMG_1831:0.000000,(116627506_Streptococcus_thermophilus_LMD-9:0.000000,55822590_Streptococcus_thermophilus_CNRZ1066:0.000000)0.000000:0.000000)0.975000:0.094164,24379994_Streptococcus_mutans_UA159:0.098562)0.552000:0.000169)0.835000:0.024868,(((19745616_Streptococcus_pyogenes_MGAS8232:0.000000,(94988038_Streptococcus_pyogenes_MGAS9429:0.000000,(94991924_Streptococcus_pyogenes_MGAS2096:0.000000,(71903062_Streptococcus_pyogenes_MGAS6180:0.000000,(15674603_Streptococcus_pyogenes_M1_GAS:0.000000,71910221_Streptococcus_pyogenes_MGAS5005:0.000000)0.000000:0.000000)0.000000:0.000000)0.000000:0.000000)0.000000:0.000000)0.493000:0.000000,(21909883_Streptococcus_pyogenes_MGAS315:0.000000,28896419_Streptococcus_pyogenes_SSI-1:0.000000)0.847000:0.010839)0.000000:0.000001,((50913780_Streptococcus_pyogenes_MGAS10394:0.011000,(94993817_Streptococcus_pyogenes_MGAS10750:0.000000,139474273_Streptococcus_pyogenes_str._Manfred:0.000000)0.000000:0.000000)0.000000:0.000000,94989918_Streptococcus_pyogenes_MGAS10270:0.010938)0.910000:0.010999)0.965000:0.070256)0.876000:0.043515,(146319050_Streptococcus_suis_05ZYH33:0.000000,146321256_Streptococcus_suis_98HAH33:0.000000)0.995000:0.136001)0.343000:0.015563)0.743000:0.042695)0.832000:0.060990,((125623242_Lactococcus_lactis_subsp._cremoris_:0.000000,116511212_Lactococcus_lactis_subsp._cremoris_:0.000000)0.651000:0.007548,15672335_Lactococcus_lactis_subsp._lactis_Il:0.026650)0.972000:0.152657)0.878000:0.082237)0.786000:0.059630)0.084000:0.068762,116495189_Lactobacillus_casei_ATCC_334:0.245456)0.826000:0.047319,(((58337812_Lactobacillus_acidophilus_NCFM:0.081292,(42519527_Lactobacillus_johnsonii_NCC_533:0.041210,116630047_Lactobacillus_gasseri_ATCC_33323:0.024534)0.911000:0.094340)0.887000:0.076183,161507869_Lactobacillus_helveticus_DPC_4571:0.089039)0.923000:0.121027,(116514451_Lactobacillus_delbrueckii_subsp._bu:0.000000,104774357_Lactobacillus_delbrueckii_subsp._bu:0.000000)0.991000:0.228919)0.936000:0.112844)0.694000:0.082514)0.987000:0.145707,(((((86608720_Synechococcus_sp._JA-2-3Ba:0.017538,86604927_Synechococcus_sp._JA-3-3Ab:0.040371)0.925000:0.094800,37522976_Gloeobacter_violaceus_PCC_7421:0.272700)0.902000:0.081941,22299109_Thermosynechococcus_elongatus_BP-1:0.191229)0.761000:0.020936,(((113474804_Trichodesmium_erythraeum_IMS101:0.182670,((170078422_Synechococcus_sp._PCC_7002:0.143013,(172039237_Cyanothece_sp._ATCC_51142:0.126583,166365259_Microcystis_aeruginosa_NIES-843:0.123174)0.554000:0.034624)0.129000:0.042572,(17231812_Nostoc_sp._PCC_7120:0.000000,75907494_Anabaena_variabilis_ATCC_29413:0.000000)0.979000:0.106481)0.730000:0.028800)0.621000:0.016018,16330976_Synechocystis_sp._PCC_6803:0.294550)0.816000:0.043546,(((((((159902905_Prochlorococcus_marinus_str._MIT_92:0.067539,33239822_Prochlorococcus_marinus_subsp._mari:0.198440)0.782000:0.076081,(124025133_Prochlorococcus_marinus_str._NATL1A:0.033059,72383541_Prochlorococcus_marinus_str._NATL2A:0.000000)0.899000:0.098702)0.985000:0.182641,((124023869_Prochlorococcus_marinus_str._MIT_93:0.008645,33862459_Prochlorococcus_marinus_str._MIT_93:0.014261)0.984000:0.137499,(148238875_Synechococcus_sp._WH_7803:0.067675,113954166_Synechococcus_sp._CC9311:0.120785)0.913000:0.096571)0.776000:0.029667)0.567000:0.049978,(((148241549_Synechococcus_sp._RCC307:0.171111,33866493_Synechococcus_sp._WH_8102:0.053609)0.158000:0.006818,78212042_Synechococcus_sp._CC9605:0.043810)0.789000:0.056541,78185409_Synechococcus_sp._CC9902:0.091149)0.644000:0.030991)0.766000:0.096177,((33860886_Prochlorococcus_marinus_subsp._past:0.033194,123965595_Prochlorococcus_marinus_str._MIT_95:0.036734)0.765000:0.029172,((157412690_Prochlorococcus_marinus_str._MIT_92:0.010115,123967891_Prochlorococcus_marinus_str._AS9601:0.000000)0.644000:0.006692,(78778719_Prochlorococcus_marinus_str._MIT_93:0.000000,126695693_Prochlorococcus_marinus_str._MIT_93:0.041578)0.763000:0.014093)0.875000:0.057987)0.974000:0.230294)0.885000:0.094220,(56750239_Synechococcus_elongatus_PCC_6301:0.000000,81300132_Synechococcus_elongatus_PCC_7942:0.000000)0.906000:0.097803)0.926000:0.101786,158335652_Acaryochloris_marina_MBIC11017:0.119550)0.894000:0.065711)0.621000:0.005597)0.913000:0.089082,(((172040469_Corynebacterium_urealyticum_DSM_710:0.139701,(((148272539_Clavibacter_michiganensis_subsp._mi:0.024586,170781178_Clavibacter_michiganensis_subsp._se:0.008493)0.000000:0.000000,50954669_Leifsonia_xyli_subsp._xyli_str._CTC:0.162173)0.977000:0.169265,((((19553271_Corynebacterium_glutamicum_ATCC_130:0.000000,161486717_Corynebacterium_glutamicum_ATCC_130:0.000000)0.852000:0.010320,145296036_Corynebacterium_glutamicum_R:0.000000)0.965000:0.134308,25028531_Corynebacterium_efficiens_YS-314:0.036329)0.732000:0.059445,38234118_Corynebacterium_diphtheriae_NCTC_13:0.155638)0.879000:0.108302)0.757000:0.040953)0.781000:0.060099,(50842930_Propionibacterium_acnes_KPA171202:0.270825,(((((118464268_Mycobacterium_avium_104:0.008547,(((183981796_Mycobacterium_marinum_M:0.000000,118617607_Mycobacterium_ulcerans_Agy99:0.010657)0.629000:0.006711,15827876_Mycobacterium_leprae_TN:0.090577)0.328000:0.013221,((15610061_Mycobacterium_tuberculosis_H37Rv:0.000000,(121638806_Mycobacterium_bovis_BCG_str._Pasteu:0.000000,(148662769_Mycobacterium_tuberculosis_H37Ra:0.000000,148824114_Mycobacterium_tuberculosis_F11:0.000000)0.000000:0.000000)0.000000:0.000000)0.000000:0.000000,(15842470_Mycobacterium_tuberculosis_CDC1551:0.000000,31794101_Mycobacterium_bovis_AF2122_97:0.000000)0.000000:0.000000)0.920000:0.039040)0.930000:0.042435)0.403000:0.021850,41409092_Mycobacterium_avium_subsp._paratube:0.001616)0.926000:0.048767,((108798918_Mycobacterium_sp._MCS:0.000000,(119868033_Mycobacterium_sp._KMS:0.000000,126434518_Mycobacterium_sp._JLS:0.000000)0.000000:0.000000)0.771000:0.028489,((120403164_Mycobacterium_vanbaalenii_PYR-1:0.012510,145224770_Mycobacterium_gilvum_PYR-GCK:0.020039)0.209000:0.020031,118470267_Mycobacterium_smegmatis_str._MC2_15:0.024995)0.892000:0.054506)0.815000:0.041946)0.781000:0.065875,169630336_Mycobacterium_abscessus:0.099742)0.943000:0.097222,((((72161056_Thermobifida_fusca_YX:0.081406,((((116671046_Arthrobacter_sp._FB24:0.116434,163840518_Renibacterium_salmoninarum_ATCC_332:0.299398)0.381000:0.014586,119964032_Arthrobacter_aurescens_TC1:0.097085)0.855000:0.054068,((117928780_Acidothermus_cellulolyticus_11B:0.092875,(134102536_Saccharopolyspora_erythraea_NRRL_23:0.146459,152965345_Kineococcus_radiotolerans_SRS30216:0.043323)0.910000:0.065651)0.678000:0.030733,((111225161_Frankia_alni_ACN14a:0.029460,86742281_Frankia_sp._CcI3:0.066550)0.943000:0.073563,158312992_Frankia_sp._EAN1pec:0.046635)0.839000:0.038844)0.931000:0.083131)0.475000:0.026752,((119717504_Nocardioides_sp._JS614:0.210120,182435700_Streptomyces_griseus_subsp._griseus:0.000348)0.649000:0.020940,(29829206_Streptomyces_avermitilis_MA-4680:0.022490,21223929_Streptomyces_coelicolor_A3:0.000000)0.919000:0.044160)0.924000:0.075201)0.763000:0.031945)0.841000:0.045389,(145593839_Salinispora_tropica_CNB-440:0.021847,159036824_Salinispora_arenicola_CNS-205:0.000000)0.999000:0.196904)0.241000:0.042537,54026154_Nocardia_farcinica_IFM_10152:0.182671)0.745000:0.017958,111023482_Rhodococcus_sp._RHA1:0.113531)0.570000:0.038325)0.767000:0.033116)0.000000:0.000000)0.908000:0.090757,68536282_Corynebacterium_jeikeium_K411:0.280730)0.974000:0.149549)0.782000:0.074830)0.769000:0.043159)0.587000:0.027984,((((120601184_Desulfovibrio_vulgaris_subsp._vulga:0.000000,46581658_Desulfovibrio_vulgaris_subsp._vulga:0.011906)0.985000:0.170657,78355589_Desulfovibrio_desulfuricans_G20:0.079233)0.040000:0.029523,94987079_Lawsonia_intracellularis_PHE_MN1-00:0.391456)0.976000:0.244984,(116625750_Solibacter_usitatus_Ellin6076:0.101553,94970892_Acidobacteria_bacterium_Ellin345:0.320989)0.955000:0.122747)0.752000:0.034455)0.686000:0.029438,(89896847_Desulfitobacterium_hafniense_Y51:0.593751,158315457_Frankia_sp._EAN1pec:1.841761)0.838000:0.390256)0.811000:0.053099,((51891987_Symbiobacterium_thermophilum_IAM_14:0.333335,(((156743763_Roseiflexus_castenholzii_DSM_13941:0.108760,148656079_Roseiflexus_sp._RS-1:0.000000)0.999000:0.410001,163847434_Chloroflexus_aurantiacus_J-10-fl:0.115287)0.824000:0.062860,(57233872_Dehalococcoides_ethenogenes_195:0.033252,(73749072_Dehalococcoides_sp._CBDB1:0.000000,147669837_Dehalococcoides_sp._BAV1:0.000000)0.493000:0.000000)1.000000:0.571683)0.812000:0.065591)0.851000:0.064634,(((83590674_Moorella_thermoacetica_ATCC_39073:0.245241,78044278_Carboxydothermus_hydrogenoformans_Z:0.337080)0.680000:0.109785,89894087_Desulfitobacterium_hafniense_Y51:0.259445)0.755000:0.066831,((((134299455_Desulfotomaculum_reducens_MI-1:0.312838,147678312_Pelotomaculum_thermopropionicum_SI:0.119807)0.829000:0.089194,169831563_Candidatus_Desulforudis_audaxviator:0.279417)0.071000:0.028777,167629831_Heliobacterium_modesticaldum_Ice1:0.244476)0.794000:0.103435,(108805342_Rubrobacter_xylanophilus_DSM_9941:0.486160,(46446526_Candidatus_Protochlamydia_amoebophi:0.353553,108805235_Rubrobacter_xylanophilus_DSM_9941:0.541570)0.787000:0.113888)0.779000:0.131593)0.583000:0.021620)0.761000:0.052686)0.610000:0.019717)0.534000:0.054240,159897723_Herpetosiphon_aurantiacus_ATCC_2377:0.275113)0.844000:0.153353,114567528_Syntrophomonas_wolfei_subsp._wolfei:0.480399)0.503000:0.129193,85860946_Syntrophus_aciditrophicus_SB:0.766926)0.694000:0.144433,71083113_Candidatus_Pelagibacter_ubique_HTCC:0.472451)0.158000:0.072887,71894461_Mycoplasma_synoviae_53:0.554769)0.655000:0.037798,162447217_Acholeplasma_laidlawii_PG-8A:0.353445)0.756000:0.083429,148377581_Mycoplasma_agalactiae_PG2:0.323573)0.850000:0.109184,((26553653_Mycoplasma_penetrans_HF-2:0.302893,(((13357975_Ureaplasma_parvum_serovar_3_str._AT:0.000000,170762015_Ureaplasma_parvum_serovar_3_str._AT:0.000000)1.000000:0.396333,31544438_Mycoplasma_gallisepticum_R:0.164370)0.674000:0.067567,(13508119_Mycoplasma_pneumoniae_M129:0.188879,12045118_Mycoplasma_genitalium_G37:0.068034)0.931000:0.114147)0.063000:0.027549)0.835000:0.083696,50365398_Mesoplasma_florum_L1:0.445442)0.450000:0.046445)0.421000:0.064400,((72080906_Mycoplasma_hyopneumoniae_7448:0.000000,71893928_Mycoplasma_hyopneumoniae_J:0.010557)0.293000:0.015607,54020255_Mycoplasma_hyopneumoniae_232:0.006439)0.994000:0.259110)0.280000:0.026977,47459207_Mycoplasma_mobile_163K:0.271395)0.801000:0.083848,(85057347_Aster_yellows_witches-broom_phytopl:0.025565,39939160_Onion_yellows_phytoplasma_OY-M:0.018391)0.990000:0.296060)0.997000:0.413971,83319527_Mycoplasma_capricolum_subsp._capric:0.054212,42561208_Mycoplasma_mycoides_subsp._mycoides:0.000000);
