# Supplementary material for: Genome-wide phylogenetic analysis of the pathogenic potential of Vibrio furnissii
Source: Front Microbiol. 2014 Aug 21;5:435. doi: 10.3389/fmicb.2014.00435 (PMC4139957; doi:10.3389/fmicb.2014.00435)
Supplement: Supplementary file 1 [file DataSheet1.ZIP › all_vfu_trees/VfuA00153.afa-gb-o.phylip_phyml_tree.txt]

(((((15640250_Vibrio_cholerae_O1_biovar_eltor_str:0.000000,147673591_Vibrio_cholerae_O395:0.000000)0.972000:0.189969,(54307426_Photobacterium_profundum_SS9:0.586385,59710736_Vibrio_fischeri_ES114:0.581298)0.932000:0.259425)0.809000:0.078027,XX_VfuA00153_:0.183744)0.949000:0.178771,(37678472_Vibrio_vulnificus_YJ016:0.007904,27364271_Vibrio_vulnificus_CMCP6:0.000003)0.998000:0.322583)0.995000:0.339688,28896962_Vibrio_parahaemolyticus_RIMD_221063:0.031178,156972978_Vibrio_harveyi_ATCC_BAA-1116:0.092754);
