# Supplementary material for: Genome-wide phylogenetic analysis of the pathogenic potential of Vibrio furnissii
Source: Front Microbiol. 2014 Aug 21;5:435. doi: 10.3389/fmicb.2014.00435 (PMC4139957; doi:10.3389/fmicb.2014.00435)
Supplement: Supplementary file 1 [file DataSheet1.ZIP › all_vfu_trees/VfuA00154.afa-gb-o.phylip_phyml_tree.txt]

((((XX_VfuA00154_:0.000000,(54307425_Photobacterium_profundum_SS9:0.000000,(28896960_Vibrio_parahaemolyticus_RIMD_221063:0.000000,156972977_Vibrio_harveyi_ATCC_BAA-1116:0.000000)0.851000:0.017751)0.923000:0.019354)0.000000:0.000000,(15640249_Vibrio_cholerae_O1_biovar_eltor_str:0.000000,147674398_Vibrio_cholerae_O395:0.000000)0.844000:0.018103)0.767000:0.038112,59710735_Vibrio_fischeri_ES114:0.123552)0.000000:0.000000,27364272_Vibrio_vulnificus_CMCP6:0.000000,37678471_Vibrio_vulnificus_YJ016:0.000000);
