# Supplementary material for: Genome-wide phylogenetic analysis of the pathogenic potential of Vibrio furnissii
Source: Front Microbiol. 2014 Aug 21;5:435. doi: 10.3389/fmicb.2014.00435 (PMC4139957; doi:10.3389/fmicb.2014.00435)
Supplement: Supplementary file 1 [file DataSheet1.ZIP › all_vfu_trees/VfuA00155.afa-gb-o.phylip_phyml_tree.txt]

(((((((((((((((((((((((((((((((((89110374_Escherichia_coli_W3110:0.000000,146309769_Enterobacter_sp._638:0.000000)0.000000:0.000000,((74314129_Shigella_sonnei_Ss046:0.000000,(30065087_Shigella_flexneri_2a_str._2457T:0.000000,26250283_Escherichia_coli_CFT073:0.000000)0.000000:0.000000)0.000000:0.000000,(82779127_Shigella_dysenteriae_Sd197:0.000000,(91213154_Escherichia_coli_UTI89:0.000000,((157163118_Escherichia_coli_HS:0.000000,(157155847_Escherichia_coli_E24377A:0.000000,(170018133_Escherichia_coli_ATCC_8739:0.000000,(170083145_Escherichia_coli_str._K-12_substr._:0.000000,(170680615_Escherichia_coli_SECEC_SMS-3-5:0.000000,(187732138_Shigella_boydii_CDC_3083-94:0.000000,82546000_Shigella_boydii_Sb227:0.000000)0.000000:0.000000)0.000000:0.000000)0.000000:0.000000)0.000000:0.000000)0.000000:0.000000)0.000000:0.000000,(152972483_Klebsiella_pneumoniae_subsp._pneumo:0.000000,110643878_Escherichia_coli_536:0.000000)0.000000:0.000000)0.000000:0.000000)0.000000:0.000000)0.000000:0.000000)0.000000:0.000000)0.000000:0.000000,(16131508_Escherichia_coli_str._K-12_substr._:0.000000,(15804178_Escherichia_coli_O157_H7_EDL933:0.000000,(15833766_Escherichia_coli_O157_H7_str._Sakai:0.000000,24114906_Shigella_flexneri_2a_str._301:0.000000)0.000000:0.000000)0.000000:0.000000)0.000000:0.000000)0.471000:0.000000,37528673_Photorhabdus_luminescens_subsp._lau:0.045447)0.803000:0.021776,((71892377_Candidatus_Blochmannia_pennsylvanic:0.471866,((16120403_Yersinia_pestis_CO92:0.000000,((45439916_Yersinia_pestis_biovar_Microtus_str:0.000000,(51594405_Yersinia_pseudotuberculosis_IP_3295:0.000000,108813960_Yersinia_pestis_Nepal516:0.000000)0.000000:0.000000)0.000000:0.000000,((108809483_Yersinia_pestis_Antiqua:0.000000,145601095_Yersinia_pestis_Pestoides_F:0.000000)0.000000:0.000000,((153948103_Yersinia_pseudotuberculosis_IP_3175:0.000000,162421887_Yersinia_pestis_Angola:0.000000)0.000000:0.000000,(170026361_Yersinia_pseudotuberculosis_YPIII:0.000000,123440464_Yersinia_enterocolitica_subsp._ente:0.000000)0.000000:0.000000)0.000000:0.000000)0.000000:0.000000)0.000000:0.000000)0.918000:0.019667,(157373073_Serratia_proteamaculans_568:0.000000,(32491152_Wigglesworthia_glossinidia_endosymb:0.669557,(94676711_Baumannia_cicadellinicola_str._Hc:0.102243,(27904585_Buchnera_aphidicola_str._Bp:0.405159,(15616708_Buchnera_aphidicola_str._APS:0.216256,21672371_Buchnera_aphidicola_str._Sg:0.165744)0.877000:0.147420)0.734000:0.044403)0.601000:0.019114)0.758000:0.080693)0.924000:0.010609)0.861000:0.013372)0.000000:0.000000,85060186_Sodalis_glossinidius_str._morsitans:0.000000)0.765000:0.021532)0.000000:0.000000,50119107_Erwinia_carotovora_subsp._atrosepti:0.022641)0.798000:0.021596,(161616808_Salmonella_enterica_subsp._enterica:0.000000,(16767013_Salmonella_typhimurium_LT2:0.000000,(16762581_Salmonella_enterica_subsp._enterica:0.000000,(29144070_Salmonella_enterica_subsp._enterica:0.000000,(56415618_Salmonella_enterica_subsp._enterica:0.000000,62182221_Salmonella_enterica_subsp._enterica:0.000000)0.000000:0.000000)0.000000:0.000000)0.000000:0.000000)0.000000:0.000000)0.436000:0.000000)0.729000:0.025680,(145301063_Aeromonas_salmonicida_subsp._salmon:0.022348,117621560_Aeromonas_hydrophila_subsp._hydroph:0.000000)0.970000:0.128644)0.890000:0.090105,((((126209425_Actinobacillus_pleuropneumoniae_L20:0.000000,(165977414_Actinobacillus_pleuropneumoniae_ser:0.000000,(161510960_Mannheimia_succiniciproducens_MBEL5:0.000000,(152977702_Actinobacillus_succinogenes_130Z:0.000000,33151901_Haemophilus_ducreyi_35000HP:0.000000)0.000000:0.000000)0.000000:0.000000)0.000000:0.000000)0.852000:0.022322,(16272889_Haemophilus_influenzae_Rd_KW20:0.000000,(68249539_Haemophilus_influenzae_86-028NP:0.000000,(148826398_Haemophilus_influenzae_PittEE:0.000000,148828129_Haemophilus_influenzae_PittGG:0.000000)0.000000:0.000000)0.000000:0.000000)0.470000:0.000000)0.694000:0.022153,(113460291_Haemophilus_somnus_129PT:0.000000,170717208_Haemophilus_somnus_2336:0.000000)0.469000:0.000000)0.624000:0.022134,15603016_Pasteurella_multocida_subsp._multoc:0.000000)0.760000:0.026552)0.836000:0.046869,77361557_Pseudoalteromonas_haloplanktis_TAC1:0.073688)0.754000:0.022869,(28896959_Vibrio_parahaemolyticus_RIMD_221063:0.000000,(((XX_VfuA00155_:0.000000,(15640248_Vibrio_cholerae_O1_biovar_eltor_str:0.000000,147673253_Vibrio_cholerae_O395:0.000000)0.841000:0.022191)0.903000:0.010748,(54307424_Photobacterium_profundum_SS9:0.022079,((37678470_Vibrio_vulnificus_YJ016:0.000000,27364273_Vibrio_vulnificus_CMCP6:0.022477)0.000000:0.000000,((119943848_Psychromonas_ingrahamii_37:0.068453,109896379_Pseudoalteromonas_atlantica_T6c:0.026318)0.891000:0.077009,71279933_Colwellia_psychrerythraea_34H:0.045237)0.886000:0.047656)0.000000:0.000018)0.910000:0.017363)0.925000:0.016458,59710734_Vibrio_fischeri_ES114:0.044477)0.001000:0.000000)0.000000:0.000000)0.533000:0.022148,156972976_Vibrio_harveyi_ATCC_BAA-1116:0.000000)0.935000:0.091896,56459352_Idiomarina_loihiensis_L2TR:0.052579)0.751000:0.026607,((157373527_Shewanella_sediminis_HAW-EB3:0.022209,170728879_Shewanella_woodyi_ATCC_51908:0.000000)0.667000:0.012237,((119773469_Shewanella_amazonensis_SB2B:0.021100,(127514408_Shewanella_loihica_PV-4:0.000000,((24375731_Shewanella_oneidensis_MR-1:0.000000,(113971924_Shewanella_sp._MR-4:0.000000,(114045870_Shewanella_sp._MR-7:0.000000,(117922201_Shewanella_sp._ANA-3:0.000000,(120597170_Shewanella_sp._W3-18-1:0.000000,(126172630_Shewanella_baltica_OS155:0.000000,(146291570_Shewanella_putrefaciens_CN-32:0.000000,(152998928_Shewanella_baltica_OS185:0.000000,160873514_Shewanella_baltica_OS195:0.000000)0.000000:0.000000)0.000000:0.000000)0.000000:0.000000)0.000000:0.000000)0.000000:0.000000)0.000000:0.000000)0.000000:0.000000)0.775000:0.022127,(91791694_Shewanella_denitrificans_OS217:0.000000,114564977_Shewanella_frigidimarina_NCIMB_400:0.021211)0.781000:0.021759)0.891000:0.044124)0.778000:0.017073)0.777000:0.027349,(157963647_Shewanella_pealeana_ATCC_700345:0.020918,167622370_Shewanella_halifaxensis_HAW-EB4:0.000000)0.000000:0.000000)0.792000:0.035161)0.936000:0.102865)0.867000:0.050995,90023319_Saccharophagus_degradans_2-40:0.082054)0.798000:0.057275,120556470_Marinobacter_aquaeolei_VT8:0.021502)0.806000:0.044126,83643894_Hahella_chejuensis_KCTC_2396:0.124702)0.495000:0.022664,((52840724_Legionella_pneumophila_subsp._pneum:0.000000,(54296513_Legionella_pneumophila_str._Paris:0.000000,(54293471_Legionella_pneumophila_str._Lens:0.000000,148360905_Legionella_pneumophila_str._Corby:0.000000)0.000000:0.000000)0.000000:0.000000)0.971000:0.200035,146329689_Dichelobacter_nodosus_VCS1703A:0.213484)0.847000:0.073437)0.767000:0.026470,(((118602956_Candidatus_Ruthia_magnifica_str._Cm:0.042448,148245024_Candidatus_Vesicomyosocius_okutanii:0.101674)0.846000:0.065290,77166098_Nitrosococcus_oceani_ATCC_19707:0.207710)0.799000:0.059595,((167626711_Francisella_philomiragia_subsp._phi:0.043301,((56708623_Francisella_tularensis_subsp._tular:0.000000,89255929_Francisella_tularensis_subsp._holar:0.000000)0.000000:0.000000,((110671094_Francisella_tularensis_subsp._tular:0.000000,115314411_Francisella_tularensis_subsp._holar:0.000000)0.000000:0.000000,((118496943_Francisella_tularensis_subsp._novic:0.000000,134301431_Francisella_tularensis_subsp._tular:0.000000)0.000000:0.000000,(156501918_Francisella_tularensis_subsp._holar:0.000000,187931156_Francisella_tularensis_subsp._media:0.000000)0.000000:0.000000)0.000000:0.000000)0.000000:0.000000)0.874000:0.043756)0.823000:0.045683,((92115087_Chromohalobacter_salexigens_DSM_304:0.077385,152994663_Marinomonas_sp._MWYL1:0.192171)0.000000:0.000000,78486257_Thiomicrospira_crunogena_XCL-2:0.180485)0.929000:0.109000)0.743000:0.030408)0.841000:0.061393)0.661000:0.029489,(148652401_Psychrobacter_sp._PRwf-1:0.034082,(71066265_Psychrobacter_arcticus_273-4:0.000000,93006813_Psychrobacter_cryohalolentis_K5:0.000000)0.762000:0.016367)0.821000:0.043700)0.718000:0.019582,((((26991958_Pseudomonas_putida_KT2440:0.000000,(148550392_Pseudomonas_putida_F1:0.000000,167036319_Pseudomonas_putida_GB-1:0.000000)0.000000:0.000000)0.685000:0.000000,(104784326_Pseudomonas_entomophila_L48:0.021846,(15600509_Pseudomonas_aeruginosa_PAO1:0.000000,(116053463_Pseudomonas_aeruginosa_UCBPP-PA14:0.000000,152989167_Pseudomonas_aeruginosa_PA7:0.000000)0.000000:0.000000)0.920000:0.044422)0.000000:0.000000)0.004000:0.000000,((70734366_Pseudomonas_fluorescens_Pf-5:0.000000,(77461758_Pseudomonas_fluorescens_PfO-1:0.047911,(28867329_Pseudomonas_syringae_pv._tomato_str:0.000000,(71736327_Pseudomonas_syringae_pv._phaseolico:0.000000,66043494_Pseudomonas_syringae_pv._syringae_B:0.000000)0.000000:0.000000)0.929000:0.044275)0.575000:0.002005)0.000000:0.000000,((146280503_Pseudomonas_stutzeri_A1501:0.000000,146309388_Pseudomonas_mendocina_ymp:0.000000)0.482000:0.000000,170719375_Pseudomonas_putida_W619:0.022063)0.657000:0.022013)0.467000:0.022035)0.872000:0.063364,(114321788_Alkalilimnicola_ehrlichei_MLHE-1:0.062300,(((50083741_Acinetobacter_sp._ADP1:0.000000,126640521_Acinetobacter_baumannii_ATCC_17978:0.000000)0.000000:0.000000,(169634455_Acinetobacter_baumannii:0.000000,169797300_Acinetobacter_baumannii:0.000000)0.000000:0.000000)0.979000:0.175847,110833076_Alcanivorax_borkumensis_SK2:0.088459)0.748000:0.028618)0.828000:0.065528)0.790000:0.047138)0.739000:0.033698,121999092_Halorhodospira_halophila_SL1:0.050749)0.905000:0.081785,((((15837808_Xylella_fastidiosa_9a5c:0.000000,28198400_Xylella_fastidiosa_Temecula1:0.000000)0.000000:0.000000,(170729748_Xylella_fastidiosa_M12:0.000000,182681042_Xylella_fastidiosa_M23:0.000000)0.000000:0.000000)0.917000:0.093162,((21233456_Xanthomonas_campestris_pv._campestr:0.000000,(78049813_Xanthomonas_campestris_pv._vesicato:0.000000,84625952_Xanthomonas_oryzae_pv._oryzae_MAFF_:0.000000)0.000000:0.000000)0.000000:0.000000,(21244876_Xanthomonas_axonopodis_pv._citri_st:0.000000,66770420_Xanthomonas_campestris_pv._campestr:0.000000)0.000000:0.000000)0.744000:0.022653)0.925000:0.110774,53803464_Methylococcus_capsulatus_str._Bath:0.223805)0.734000:0.049474)0.791000:0.040111,((33602345_Bordetella_bronchiseptica_RB50:0.000000,(33596368_Bordetella_parapertussis_12822:0.000000,(33593074_Bordetella_pertussis_Tohama_I:0.000000,187478973_Bordetella_avium_197N:0.000000)0.000000:0.000000)0.000000:0.000000)0.907000:0.042515,163857625_Bordetella_petrii_DSM_12804:0.000000)0.886000:0.064600)0.842000:0.053572,(121606104_Polaromonas_naphthalenivorans_CJ2:0.028166,91789646_Polaromonas_sp._JS666:0.063328)0.958000:0.095743)0.750000:0.022269,(91784963_Burkholderia_xenovorans_LB400:0.021132,(((121599881_Burkholderia_mallei_SAVP1:0.000000,53726240_Burkholderia_mallei_ATCC_23344:0.000000)0.000000:0.000000,((53718557_Burkholderia_pseudomallei_K96243:0.000000,76810126_Burkholderia_pseudomallei_1710b:0.000000)0.000000:0.000000,((78067303_Burkholderia_sp._383:0.000000,83720970_Burkholderia_thailandensis_E264:0.000000)0.000000:0.000000,((107023440_Burkholderia_cenocepacia_AU_1054:0.000000,115352600_Burkholderia_ambifaria_AMMD:0.000000)0.000000:0.000000,((116690522_Burkholderia_cenocepacia_HI2424:0.000000,124384182_Burkholderia_mallei_NCTC_10229:0.000000)0.000000:0.000000,((126440334_Burkholderia_pseudomallei_668:0.000000,126452424_Burkholderia_pseudomallei_1106a:0.000000)0.000000:0.000000,((134296675_Burkholderia_vietnamiensis_G4:0.000000,161523973_Burkholderia_multivorans_ATCC_17616:0.000000)0.000000:0.000000,(170733863_Burkholderia_cenocepacia_MC0-3:0.000000,172061462_Burkholderia_ambifaria_MC40-6:0.000000)0.000000:0.000000)0.000000:0.000000)0.000000:0.000000)0.000000:0.000000)0.000000:0.000000)0.000000:0.000000)0.000000:0.000000)0.000000:0.000000,((71908756_Dechloromonas_aromatica_RCB:0.046878,89901949_Rhodoferax_ferrireducens_T118:0.077218)0.928000:0.086081,(((121595684_Acidovorax_sp._JS42:0.000000,(160900797_Delftia_acidovorans_SPH-1:0.000000,120612081_Acidovorax_avenae_subsp._citrulli_A:0.000000)0.000000:0.000000)0.441000:0.000000,121608722_Verminephrobacter_eiseniae_EF01-2:0.067517)0.795000:0.021728,(74318607_Thiobacillus_denitrificans_ATCC_252:0.049095,(171057442_Leptothrix_cholodnii_SP-6:0.043074,124266309_Methylibium_petroleiphilum_PM1:0.024317)0.950000:0.113026)0.747000:0.020376)0.786000:0.022152)0.353000:0.021886)0.851000:0.021098)0.000000:0.000000)0.001000:0.000000,((34498911_Chromobacterium_violaceum_ATCC_1247:0.043950,((59802005_Neisseria_gonorrhoeae_FA_1090:0.000000,(121635542_Neisseria_meningitidis_FAM18:0.000000,161870749_Neisseria_meningitidis_053442:0.000000)0.000000:0.000000)0.000000:0.000000,(15676238_Neisseria_meningitidis_MC58:0.000000,15795037_Neisseria_meningitidis_Z2491:0.000000)0.000000:0.000000)0.421000:0.000000)0.829000:0.044063,(119897427_Azoarcus_sp._BH72:0.042460,56477979_Azoarcus_sp._EbN1:0.000000)0.878000:0.053733)0.929000:0.089897)0.667000:0.021884,(((73542418_Ralstonia_eutropha_JMP134:0.000000,113868988_Ralstonia_eutropha_H16:0.000000)0.877000:0.021193,94311802_Ralstonia_metallidurans_CH34:0.000000)0.805000:0.021635,17547164_Ralstonia_solanacearum_GMI1000:0.021629)0.751000:0.020960)0.881000:0.044400,(152983116_Janthinobacterium_sp._Marseille:0.000000,134095643_Herminiimonas_arsenicoxydans:0.000000)0.942000:0.068983)0.849000:0.042681,(171464048_Polynucleobacter_necessarius_STIR1:0.021111,145589914_Polynucleobacter_sp._QLW-P1DMWA-1:0.000000)0.000000:0.000000)0.746000:0.043658,91774668_Methylobacillus_flagellatus_KT:0.062692)0.820000:0.049147,82703258_Nitrosospira_multiformis_ATCC_25196:0.101769)0.676000:0.060946,114330794_Nitrosomonas_eutropha_C91:0.026273,30249436_Nitrosomonas_europaea_ATCC_19718:0.055391);
