# Supplementary material for: Genome-wide phylogenetic analysis of the pathogenic potential of Vibrio furnissii
Source: Front Microbiol. 2014 Aug 21;5:435. doi: 10.3389/fmicb.2014.00435 (PMC4139957; doi:10.3389/fmicb.2014.00435)
Supplement: Supplementary file 1 [file DataSheet1.ZIP › all_vfu_trees/VfuA00156.afa-gb-o.phylip_phyml_tree.txt]

(((((((((((83643895_Hahella_chejuensis_KCTC_2396:0.241315,(117620845_Aeromonas_hydrophila_subsp._hydroph:0.342890,(((((167035736_Pseudomonas_putida_GB-1:0.130102,146306213_Pseudomonas_mendocina_ymp:0.153907)0.358000:0.067209,134095055_Herminiimonas_arsenicoxydans:0.355633)0.727000:0.101154,120597983_Shewanella_sp._W3-18-1:0.206945)0.908000:0.096449,(((((59710733_Vibrio_fischeri_ES114:0.105017,54307423_Photobacterium_profundum_SS9:0.156056)0.932000:0.063576,(27364274_Vibrio_vulnificus_CMCP6:0.000000,37678469_Vibrio_vulnificus_YJ016:0.000000)0.861000:0.024210)0.750000:0.014777,(((15640247_Vibrio_cholerae_O1_biovar_eltor_str:0.000000,147674401_Vibrio_cholerae_O395:0.000000)0.978000:0.066604,XX_VfuA00156_:0.029421)0.748000:0.010161,(28896958_Vibrio_parahaemolyticus_RIMD_221063:0.000000,156972975_Vibrio_harveyi_ATCC_BAA-1116:0.011733)0.965000:0.049688)0.743000:0.017140)0.939000:0.089422,((92115088_Chromohalobacter_salexigens_DSM_304:0.191082,59714363_Vibrio_fischeri_ES114:0.259514)0.828000:0.049960,156936681_Vibrio_harveyi_ATCC_BAA-1116:0.267121)0.315000:0.021290)0.246000:0.027800,((((90023318_Saccharophagus_degradans_2-40:0.094108,(78486256_Thiomicrospira_crunogena_XCL-2:0.316426,146329081_Dichelobacter_nodosus_VCS1703A:1.065451)0.833000:0.206965)0.838000:0.121622,(109896377_Pseudoalteromonas_atlantica_T6c:0.173611,119943849_Psychromonas_ingrahamii_37:0.471471)0.892000:0.150380)0.339000:0.040089,((145301064_Aeromonas_salmonicida_subsp._salmon:0.011888,117619575_Aeromonas_hydrophila_subsp._hydroph:0.000000)0.986000:0.154789,(145299092_Aeromonas_salmonicida_subsp._salmon:0.107125,145301518_Aeromonas_salmonicida_subsp._salmon:0.000000)0.985000:0.137523)0.451000:0.020403)0.954000:0.131431,((((119773468_Shewanella_amazonensis_SB2B:0.027152,(152998927_Shewanella_baltica_OS185:0.011153,((126172629_Shewanella_baltica_OS155:0.000000,160873513_Shewanella_baltica_OS195:0.000000)0.482000:0.000000,((91791693_Shewanella_denitrificans_OS217:0.022385,114564978_Shewanella_frigidimarina_NCIMB_400:0.022499)0.777000:0.011115,(((167622369_Shewanella_halifaxensis_HAW-EB4:0.000000,157963648_Shewanella_pealeana_ATCC_700345:0.000000)0.961000:0.047445,(127514409_Shewanella_loihica_PV-4:0.012408,(157373526_Shewanella_sediminis_HAW-EB3:0.044315,170728880_Shewanella_woodyi_ATCC_51908:0.018795)0.776000:0.020427)0.908000:0.033068)0.000000:0.000000,(120597169_Shewanella_sp._W3-18-1:0.000000,(146291569_Shewanella_putrefaciens_CN-32:0.000000,(114045869_Shewanella_sp._MR-7:0.000000,(117922202_Shewanella_sp._ANA-3:0.000000,(113971925_Shewanella_sp._MR-4:0.000000,24375732_Shewanella_oneidensis_MR-1:0.000000)0.000000:0.000000)0.000000:0.000000)0.000000:0.000000)0.000000:0.000000)0.632000:0.000000)0.008000:0.000000)0.567000:0.011027)0.000000:0.000000)0.749000:0.017970)0.984000:0.144946,120599009_Shewanella_sp._W3-18-1:0.153136)0.712000:0.024690,56459351_Idiomarina_loihiensis_L2TR:0.203688)0.894000:0.067716,(71277925_Colwellia_psychrerythraea_34H:0.337370,(((((15640534_Vibrio_cholerae_O1_biovar_eltor_str:0.011207,37678709_Vibrio_vulnificus_YJ016:0.000000)0.001000:0.000000,37678993_Vibrio_vulnificus_YJ016:0.094852)0.969000:0.068819,59713705_Vibrio_fischeri_ES114:0.036290)0.845000:0.029352,(((24373030_Shewanella_oneidensis_MR-1:0.045507,127512189_Shewanella_loihica_PV-4:0.056905)0.997000:0.160686,157961087_Shewanella_pealeana_ATCC_700345:0.030682)0.855000:0.036411,((113970038_Shewanella_sp._MR-4:0.011255,(146294605_Shewanella_putrefaciens_CN-32:0.000000,114047276_Shewanella_sp._MR-7:0.000000)0.447000:0.000000)0.002000:0.000000,117920251_Shewanella_sp._ANA-3:0.022661)0.962000:0.071603)0.934000:0.055594)0.000000:0.000000,((15641789_Vibrio_cholerae_O1_biovar_eltor_str:0.000000,147674352_Vibrio_cholerae_O395:0.000000)0.944000:0.068599,37680435_Vibrio_vulnificus_YJ016:0.014793)0.989000:0.111986)0.897000:0.080273)0.742000:0.047867)0.865000:0.058632)0.815000:0.041281)0.000000:0.000000)0.881000:0.036251,(((((114321811_Alkalilimnicola_ehrlichei_MLHE-1:0.102370,110833075_Alcanivorax_borkumensis_SK2:0.164460)0.641000:0.026541,(120556469_Marinobacter_aquaeolei_VT8:0.157005,77164149_Nitrosococcus_oceani_ATCC_19707:0.234775)0.527000:0.046280)0.000000:0.000000,121999079_Halorhodospira_halophila_SL1:0.206677)0.910000:0.051175,(77163771_Nitrosococcus_oceani_ATCC_19707:0.092004,(((116053466_Pseudomonas_aeruginosa_UCBPP-PA14:0.000000,15600512_Pseudomonas_aeruginosa_PAO1:0.011910)0.459000:0.011909,152984586_Pseudomonas_aeruginosa_PA7:0.000000)0.980000:0.109477,(((((66043492_Pseudomonas_syringae_pv._syringae_B:0.023664,71734935_Pseudomonas_syringae_pv._phaseolico:0.000000)0.064000:0.023622,28867326_Pseudomonas_syringae_pv._tomato_str:0.000000)0.996000:0.287992,(((170719373_Pseudomonas_putida_W619:0.040585,104784328_Pseudomonas_entomophila_L48:0.077888)0.851000:0.046780,167036321_Pseudomonas_putida_GB-1:0.000000)0.756000:0.038519,(148550394_Pseudomonas_putida_F1:0.000000,26991960_Pseudomonas_putida_KT2440:0.000000)0.500000:0.000000)0.985000:0.196017)0.475000:0.053406,(70733334_Pseudomonas_fluorescens_Pf-5:0.110007,77461760_Pseudomonas_fluorescens_PfO-1:0.161061)0.893000:0.087595)0.812000:0.050690,((146309390_Pseudomonas_mendocina_ymp:0.056149,((170722464_Pseudomonas_putida_W619:0.016449,148548137_Pseudomonas_putida_F1:0.019789)0.998000:0.247839,77459227_Pseudomonas_fluorescens_PfO-1:0.076459)0.918000:0.078500)0.618000:0.038927,146280868_Pseudomonas_stutzeri_A1501:0.047224)0.748000:0.020274)0.784000:0.022362)0.975000:0.096912)0.766000:0.025790)0.781000:0.025372,((((((21244634_Xanthomonas_axonopodis_pv._citri_st:0.000000,84622119_Xanthomonas_oryzae_pv._oryzae_MAFF_:0.000000)0.448000:0.000000,58580118_Xanthomonas_oryzae_pv._oryzae_KACC1:0.012155)0.002000:0.000000,78049584_Xanthomonas_campestris_pv._vesicato:0.012057)0.170000:0.040870,(21233283_Xanthomonas_campestris_pv._campestr:0.000000,66770241_Xanthomonas_campestris_pv._campestr:0.000000)0.962000:0.080028)0.833000:0.051979,((28198053_Xylella_fastidiosa_Temecula1:0.000000,(170729361_Xylella_fastidiosa_M12:0.000000,182680681_Xylella_fastidiosa_M23:0.000000)0.000000:0.000000)0.822000:0.011607,15836753_Xylella_fastidiosa_9a5c:0.000000)0.997000:0.190272)0.889000:0.084762,(((21231072_Xanthomonas_campestris_pv._campestr:0.000000,66768919_Xanthomonas_campestris_pv._campestr:0.000000)0.807000:0.025678,78048960_Xanthomonas_campestris_pv._vesicato:0.077917)0.827000:0.045242,21243995_Xanthomonas_axonopodis_pv._citri_st:0.052953)0.998000:0.281571)0.926000:0.119170)0.831000:0.030868)0.636000:0.007489)0.803000:0.036789)0.735000:0.013120,(((((21242914_Xanthomonas_axonopodis_pv._citri_st:0.099633,((116050520_Pseudomonas_aeruginosa_UCBPP-PA14:0.013246,121594972_Acidovorax_sp._JS42:0.099837)0.718000:0.056820,161525489_Burkholderia_multivorans_ATCC_17616:0.000002)0.931000:0.098138)0.871000:0.057031,117919701_Shewanella_sp._ANA-3:0.097044)0.333000:0.017742,17547339_Ralstonia_solanacearum_GMI1000:0.091062)0.952000:0.134174,(83648347_Hahella_chejuensis_KCTC_2396:0.000000,83648279_Hahella_chejuensis_KCTC_2396:0.000000)1.000000:0.455235)0.625000:0.042894,152994658_Marinomonas_sp._MWYL1:0.231998)0.772000:0.024443)0.805000:0.025619,((((((((15676925_Neisseria_meningitidis_MC58:0.000000,(161870118_Neisseria_meningitidis_053442:0.000000,59801108_Neisseria_gonorrhoeae_FA_1090:0.000000)0.000000:0.000000)0.000000:0.000000,15794353_Neisseria_meningitidis_Z2491:0.000000)0.000000:0.000000,121634962_Neisseria_meningitidis_FAM18:0.000000)1.000000:0.613025,(((33592363_Bordetella_pertussis_Tohama_I:0.011388,33602234_Bordetella_bronchiseptica_RB50:0.000000)0.458000:0.011351,33596472_Bordetella_parapertussis_12822:0.000000)0.973000:0.216152,(187478895_Bordetella_avium_197N:0.243794,163857461_Bordetella_petrii_DSM_12804:0.128292)0.806000:0.076757)0.773000:0.193682)0.823000:0.105742,((145589913_Polynucleobacter_sp._QLW-P1DMWA-1:0.496732,((((107023439_Burkholderia_cenocepacia_AU_1054:0.000000,(116690521_Burkholderia_cenocepacia_HI2424:0.000000,170733862_Burkholderia_cenocepacia_MC0-3:0.000000)0.000000:0.000000)0.938000:0.059083,78067302_Burkholderia_sp._383:0.046116)0.754000:0.024802,(161523974_Burkholderia_multivorans_ATCC_17616:0.061899,((172061461_Burkholderia_ambifaria_MC40-6:0.000000,115352599_Burkholderia_ambifaria_AMMD:0.000000)0.764000:0.012066,134296674_Burkholderia_vietnamiensis_G4:0.036561)0.978000:0.095237)0.364000:0.028888)0.945000:0.111114,(((53726241_Burkholderia_mallei_ATCC_23344:0.000000,(76809094_Burkholderia_pseudomallei_1710b:0.000000,(121598892_Burkholderia_mallei_SAVP1:0.000000,(124383479_Burkholderia_mallei_NCTC_10229:0.000000,(126455030_Burkholderia_pseudomallei_1106a:0.000000,(126449373_Burkholderia_mallei_NCTC_10247:0.000000,(126441393_Burkholderia_pseudomallei_668:0.000000,53718558_Burkholderia_pseudomallei_K96243:0.000000)0.000000:0.000000)0.000000:0.000000)0.000000:0.000000)0.000000:0.000000)0.000000:0.000000)0.000000:0.000000)0.854000:0.023464,83719104_Burkholderia_thailandensis_E264:0.012952)0.866000:0.053554,91784962_Burkholderia_xenovorans_LB400:0.217224)0.530000:0.046995)0.941000:0.188660)0.698000:0.034695,((113868987_Ralstonia_eutropha_H16:0.190338,73542417_Ralstonia_eutropha_JMP134:0.109322)0.926000:0.152478,17547163_Ralstonia_solanacearum_GMI1000:0.352960)0.660000:0.088498)0.841000:0.068738)0.882000:0.076613,(74318606_Thiobacillus_denitrificans_ATCC_252:0.146832,(91774671_Methylobacillus_flagellatus_KT:0.168216,((114330795_Nitrosomonas_eutropha_C91:0.022704,30249435_Nitrosomonas_europaea_ATCC_19718:0.055982)0.956000:0.114647,82703257_Nitrosospira_multiformis_ATCC_25196:0.107551)0.869000:0.075178)0.865000:0.059554)0.149000:0.037578)0.830000:0.042489,(((((160897347_Delftia_acidovorans_SPH-1:0.182519,120612416_Acidovorax_avenae_subsp._citrulli_A:0.150867)0.445000:0.028747,((121608622_Verminephrobacter_eiseniae_EF01-2:0.026296,89902021_Rhodoferax_ferrireducens_T118:0.106589)0.880000:0.046165,121595744_Acidovorax_sp._JS42:0.012240)0.000000:0.000000)0.998000:0.152179,((121582744_Polaromonas_naphthalenivorans_CJ2:0.109804,121582506_Acidovorax_sp._JS42:0.175489)0.922000:0.073310,(((124266851_Methylibium_petroleiphilum_PM1:0.095065,(91786850_Polaromonas_sp._JS666:0.047571,121606228_Polaromonas_naphthalenivorans_CJ2:0.000000)0.987000:0.101184)0.788000:0.022500,171057386_Leptothrix_cholodnii_SP-6:0.063058)0.733000:0.012992,124267880_Methylibium_petroleiphilum_PM1:0.096375)0.764000:0.018987)0.774000:0.028947)0.638000:0.007554,((((56475876_Azoarcus_sp._EbN1:0.018873,119897428_Azoarcus_sp._BH72:0.170217)0.970000:0.127104,(71907853_Dechloromonas_aromatica_RCB:0.063701,71908171_Dechloromonas_aromatica_RCB:0.070381)0.964000:0.111085)0.419000:0.023088,71908755_Dechloromonas_aromatica_RCB:0.170631)0.677000:0.023345,(34498534_Chromobacterium_violaceum_ATCC_1247:0.298873,(119898338_Azoarcus_sp._BH72:0.098487,56475704_Azoarcus_sp._EbN1:0.175881)0.965000:0.177173)0.790000:0.058616)0.845000:0.047231)0.650000:0.014347,(134095642_Herminiimonas_arsenicoxydans:0.131677,152979886_Janthinobacterium_sp._Marseille:0.044000)0.996000:0.213311)0.236000:0.042770)0.911000:0.060134,(((((134095214_Herminiimonas_arsenicoxydans:0.012743,91784617_Burkholderia_xenovorans_LB400:0.062995)0.840000:0.034895,((94311291_Ralstonia_metallidurans_CH34:0.033038,163855388_Bordetella_petrii_DSM_12804:0.000000)0.771000:0.011430,(121593658_Acidovorax_sp._JS42:0.000000,121593791_Acidovorax_sp._JS42:0.000000)0.762000:0.010516)0.013000:0.024627)0.912000:0.074262,((160899615_Delftia_acidovorans_SPH-1:0.000000,163858581_Bordetella_petrii_DSM_12804:0.000000)0.986000:0.168830,66768348_Xanthomonas_campestris_pv._campestr:0.191930)0.681000:0.059527)0.922000:0.090062,((114330110_Nitrosomonas_eutropha_C91:0.291004,56476778_Azoarcus_sp._EbN1:0.027602)0.643000:0.023449,(121594529_Acidovorax_sp._JS42:0.000000,(124267582_Methylibium_petroleiphilum_PM1:0.000000,56476855_Azoarcus_sp._EbN1:0.000000)0.000000:0.000000)0.924000:0.062545)0.959000:0.108329)0.817000:0.043613,(134093935_Herminiimonas_arsenicoxydans:0.025400,152983064_Janthinobacterium_sp._Marseille:0.030485)1.000000:0.293226)0.964000:0.127449)0.870000:0.042052)0.878000:0.029328,(((((50119543_Erwinia_carotovora_subsp._atrosepti:0.297006,((37528674_Photorhabdus_luminescens_subsp._lau:0.300520,((((((((56415619_Salmonella_enterica_subsp._enterica:0.011385,161616810_Salmonella_enterica_subsp._enterica:0.011399)0.000000:0.000000,((16767014_Salmonella_typhimurium_LT2:0.000000,16762580_Salmonella_enterica_subsp._enterica:0.000000)0.000000:0.000000,(29144069_Salmonella_enterica_subsp._enterica:0.000000,62182222_Salmonella_enterica_subsp._enterica:0.000000)0.000000:0.000000)0.000000:0.000000)0.000000:0.000000,161505736_Salmonella_enterica_subsp._arizonae:0.034852)0.908000:0.040960,157149255_Citrobacter_koseri_ATCC_BAA-895:0.029790)0.609000:0.035116,(((15804179_Escherichia_coli_O157_H7_EDL933:0.000000,(15833767_Escherichia_coli_O157_H7_str._Sakai:0.000000,(161485825_Shigella_flexneri_2a_str._301:0.000000,(26250284_Escherichia_coli_CFT073:0.000000,(161486390_Shigella_flexneri_2a_str._2457T:0.000000,(91213155_Escherichia_coli_UTI89:0.000000,(117625910_Escherichia_coli_APEC_O1:0.000000,(82546001_Shigella_boydii_Sb227:0.000000,(82779128_Shigella_dysenteriae_Sd197:0.000000,(110643879_Escherichia_coli_536:0.000000,(170018132_Escherichia_coli_ATCC_8739:0.000000,(110807685_Shigella_flexneri_5_str._8401:0.000000,(157155076_Escherichia_coli_E24377A:0.000000,(170682096_Escherichia_coli_SECEC_SMS-3-5:0.000000,157163119_Escherichia_coli_HS:0.000000)0.000000:0.000000)0.000000:0.000000)0.000000:0.000000)0.000000:0.000000)0.000000:0.000000)0.000000:0.000000)0.000000:0.000000)0.000000:0.000000)0.000000:0.000000)0.000000:0.000000)0.000000:0.000000)0.000000:0.000000)0.000000:0.000000)0.000000:0.000000,187731500_Shigella_boydii_CDC_3083-94:0.000000)0.488000:0.000000,(89110373_Escherichia_coli_W3110:0.000000,(162135914_Escherichia_coli_str._K-12_substr._:0.000000,170083146_Escherichia_coli_str._K-12_substr._:0.000000)0.000000:0.000000)0.832000:0.011020)0.965000:0.083873)0.850000:0.037278,146309768_Enterobacter_sp._638:0.093239)0.746000:0.034798,152972484_Klebsiella_pneumoniae_subsp._pneumo:0.073974)0.734000:0.078824,156936195_Enterobacter_sakazakii_ATCC_BAA-894:0.223774)0.873000:0.068983)0.595000:0.036424,((157373074_Serratia_proteamaculans_568:0.074295,50119106_Erwinia_carotovora_subsp._atrosepti:0.051651)0.910000:0.080756,(123440463_Yersinia_enterocolitica_subsp._ente:0.031084,((16120402_Yersinia_pestis_CO92:0.000000,22124012_Yersinia_pestis_KIM:0.000000)0.000000:0.000000,((45439915_Yersinia_pestis_biovar_Microtus_str:0.000000,51594404_Yersinia_pseudotuberculosis_IP_3295:0.000000)0.000000:0.000000,((108813961_Yersinia_pestis_Nepal516:0.000000,108809484_Yersinia_pestis_Antiqua:0.000000)0.000000:0.000000,((145601096_Yersinia_pestis_Pestoides_F:0.000000,153948496_Yersinia_pseudotuberculosis_IP_3175:0.000000)0.000000:0.000000,(162421088_Yersinia_pestis_Angola:0.000000,170026362_Yersinia_pseudotuberculosis_YPIII:0.000000)0.000000:0.000000)0.000000:0.000000)0.000000:0.000000)0.000000:0.000000)0.676000:0.004423)0.827000:0.049680)0.853000:0.060441)0.983000:0.188712)0.805000:0.048471,((((89109442_Escherichia_coli_W3110:0.000000,(16130559_Escherichia_coli_str._K-12_substr._:0.000000,170082243_Escherichia_coli_str._K-12_substr._:0.000000)0.000000:0.000000)0.763000:0.011288,170684134_Escherichia_coli_SECEC_SMS-3-5:0.022519)0.956000:0.072244,((89107120_Escherichia_coli_W3110:0.000000,(16128232_Escherichia_coli_str._K-12_substr._:0.000000,170079872_Escherichia_coli_str._K-12_substr._:0.000000)0.000000:0.000000)0.887000:0.037063,(((157156526_Escherichia_coli_E24377A:0.023365,(24114260_Shigella_flexneri_2a_str._301:0.000000,30064313_Shigella_flexneri_2a_str._2457T:0.000000)0.893000:0.011727)0.000000:0.000000,(((((110643167_Escherichia_coli_536:0.000000,82779592_Shigella_dysenteriae_Sd197:0.011587)0.000000:0.000000,26250393_Escherichia_coli_CFT073:0.000000)0.000000:0.000000,157154969_Escherichia_coli_E24377A:0.000000)0.000000:0.000000,170683005_Escherichia_coli_SECEC_SMS-3-5:0.000000)0.000000:0.000000,170680679_Escherichia_coli_SECEC_SMS-3-5:0.000000)0.000000:0.000000)0.000000:0.000000,((91210173_Escherichia_coli_UTI89:0.000000,((110643998_Escherichia_coli_536:0.000000,(170682543_Escherichia_coli_SECEC_SMS-3-5:0.000000,(15800738_Escherichia_coli_O157_H7_EDL933:0.000000,(15830657_Escherichia_coli_O157_H7_str._Sakai:0.000000,(26249506_Escherichia_coli_CFT073:0.000000,(26247156_Escherichia_coli_CFT073:0.000000,(91211289_Escherichia_coli_UTI89:0.000000,(91213942_Escherichia_coli_UTI89:0.000000,(110644738_Escherichia_coli_536:0.000000,(117626422_Escherichia_coli_APEC_O1:0.000000,(15832057_Escherichia_coli_O157_H7_str._Sakai:0.000000,(89108821_Escherichia_coli_W3110:0.000000,(16129943_Escherichia_coli_str._K-12_substr._:0.000000,(170081631_Escherichia_coli_str._K-12_substr._:0.000000,(187733812_Shigella_boydii_CDC_3083-94:0.000000,(26246178_Escherichia_coli_CFT073:0.000000,110640540_Escherichia_coli_536:0.000000)0.000000:0.000000)0.000000:0.000000)0.000000:0.000000)0.000000:0.000000)0.000000:0.000000)0.000000:0.000000)0.000000:0.000000)0.000000:0.000000)0.000000:0.000000)0.000000:0.000000)0.000000:0.000000)0.000000:0.000000)0.000000:0.000000)0.000000:0.000000)0.000000:0.000000)0.000000:0.000000,157157651_Escherichia_coli_E24377A:0.000000)0.000000:0.000000)0.467000:0.000000,(26250960_Escherichia_coli_CFT073:0.000000,117625240_Escherichia_coli_APEC_O1:0.000000)0.835000:0.011846)0.453000:0.011747)0.983000:0.145734)0.139000:0.027912)0.942000:0.120046,153948236_Yersinia_pseudotuberculosis_IP_3175:0.379763)0.775000:0.049572)0.725000:0.012691,((((146310139_Enterobacter_sp._638:0.202988,37524159_Photorhabdus_luminescens_subsp._lau:0.160150)0.886000:0.110595,157370015_Serratia_proteamaculans_568:0.151348)0.844000:0.072863,50121779_Erwinia_carotovora_subsp._atrosepti:0.254155)0.869000:0.079161,(170021431_Escherichia_coli_ATCC_8739:0.087234,161615563_Salmonella_enterica_subsp._enterica:0.077695)0.990000:0.167900)0.340000:0.011815)0.808000:0.076754,((146295826_Caldicellulosiruptor_saccharolyticu:0.428332,125973275_Clostridium_thermocellum_ATCC_27405:0.264460)0.981000:0.458165,(((85859097_Syntrophus_aciditrophicus_SB:0.472456,((((83592071_Rhodospirillum_rubrum_ATCC_11170:0.258567,(148260493_Acidiphilium_cryptum_JF-5:0.235580,(114328318_Granulibacter_bethesdensis_CGDNIH1:0.173374,148261604_Acidiphilium_cryptum_JF-5:0.270880)0.595000:0.023366)0.891000:0.084893)0.518000:0.084739,((((154253040_Parvibaculum_lavamentivorans_DS-1:0.125299,((56694982_Silicibacter_pomeroyi_DSS-3:0.060342,159046109_Dinoroseobacter_shibae_DFL_12:0.162270)0.757000:0.032841,99079849_Silicibacter_sp._TM1040:0.109571)0.978000:0.123854)0.793000:0.042305,(167621854_Caulobacter_sp._K31:0.364489,(114569594_Maricaulis_maris_MCS10:0.112564,157827698_Rickettsia_bellii_OSU_85-389:0.406948)0.898000:0.108464)0.871000:0.072504)0.147000:0.022260,((121602861_Bartonella_bacilliformis_KC583:0.164986,49475599_Bartonella_henselae_str._Houston-1:0.025958)0.442000:0.041353,49474229_Bartonella_quintana_str._Toulouse:0.006884)1.000000:0.231658)0.345000:0.036300,((((17987001_Brucella_melitensis_16M:0.000000,23502159_Brucella_suis_1330:0.000000)0.000000:0.000000,((62290189_Brucella_abortus_biovar_1_str._9-94:0.000000,82700110_Brucella_melitensis_biovar_Abortus_:0.000000)0.000000:0.000000,((161619234_Brucella_canis_ATCC_23365:0.000000,189024423_Brucella_abortus_S19:0.000000)0.000000:0.000000,(148560082_Brucella_ovis_ATCC_25840:0.000000,163843546_Brucella_suis_ATCC_23445:0.000000)0.000000:0.000000)0.000000:0.000000)0.000000:0.000000)0.540000:0.000000,153009239_Ochrobactrum_anthropi_ATCC_49188:0.011348)0.867000:0.038009,((((150396672_Sinorhizobium_medicae_WSM419:0.023675,15965481_Sinorhizobium_meliloti_1021:0.000000)0.976000:0.091485,110633807_Mesorhizobium_sp._BNC1:0.097673)0.827000:0.031072,((((92116052_Nitrobacter_hamburgensis_X14:0.018653,75674533_Nitrobacter_winogradskyi_Nb-255:0.026786)0.544000:0.029817,90422099_Rhodopseudomonas_palustris_BisB18:0.053233)0.877000:0.049667,146337832_Bradyrhizobium_sp._ORS278:0.060000)0.829000:0.033491,158425828_Azorhizobium_caulinodans_ORS_571:0.141189)0.846000:0.034309)0.385000:0.013743,(86357475_Rhizobium_etli_CFN_42:0.005875,116251828_Rhizobium_leguminosarum_bv._viciae_:0.029005)0.965000:0.073293)0.811000:0.034968)0.816000:0.050637)0.794000:0.048560)0.736000:0.072977,88658430_Ehrlichia_chaffeensis_str._Arkansas:0.652684)0.079000:0.072638,(158520692_Desulfococcus_oleovorans_Hxd3:0.169102,51244567_Desulfotalea_psychrophila_LSv54:0.740171)0.977000:0.411127)0.564000:0.093655)0.192000:0.050491,(((86606346_Synechococcus_sp._JA-3-3Ab:0.000000,86609443_Synechococcus_sp._JA-2-3Ba:0.060149)1.000000:0.747104,(((((126178013_Methanoculleus_marisnigri_JR1:0.342846,152993869_Sulfurovum_sp._NBC37-1:0.277355)0.945000:0.278520,46447399_Candidatus_Protochlamydia_amoebophi:0.571320)0.697000:0.082347,81428462_Lactobacillus_sakei_subsp._sakei_23:0.632400)0.730000:0.043546,((((((78186481_Pelodictyon_luteolum_DSM_273:0.041856,145219983_Prosthecochloris_vibrioformis_DSM_2:0.026322)0.978000:0.104483,119357558_Chlorobium_phaeobacteroides_DSM_266:0.055490)0.798000:0.047342,21673446_Chlorobium_tepidum_TLS:0.155118)0.727000:0.079981,78189473_Chlorobium_chlorochromatii_CaD3:0.128354)1.000000:0.411405,((((((((167040758_Thermoanaerobacter_sp._X514:0.000000,167037861_Thermoanaerobacter_pseudethanolicus:0.000000)0.752000:0.013693,20807378_Thermoanaerobacter_tengcongensis_MB:0.041859)0.973000:0.121346,(150390056_Alkaliphilus_metalliredigens_QYMF:0.061384,158320795_Alkaliphilus_oremlandii_OhILAs:0.169178)0.967000:0.135044)0.747000:0.029808,((((((29377390_Enterococcus_faecalis_V583:0.311788,((110800059_Clostridium_perfringens_ATCC_13124:0.000000,18311126_Clostridium_perfringens_str._13:0.000000)0.831000:0.011156,110801616_Clostridium_perfringens_SM101:0.000000)0.984000:0.193477)0.733000:0.029928,(((15894524_Clostridium_acetobutylicum_ATCC_824:0.229782,118444603_Clostridium_novyi_NT:0.172213)0.816000:0.042982,(28211693_Clostridium_tetani_E88:0.134645,(153953499_Clostridium_kluyveri_DSM_555:0.212963,(((170755607_Clostridium_botulinum_B1_str._Okra:0.000000,(148380954_Clostridium_botulinum_A_str._ATCC_3:0.000000,(153933543_Clostridium_botulinum_A_str._ATCC_1:0.000000,153937584_Clostridium_botulinum_A_str._Hall:0.000000)0.000000:0.000000)0.000000:0.000000)0.457000:0.000000,170758657_Clostridium_botulinum_A3_str._Loch_:0.011396)0.000000:0.000000,153940602_Clostridium_botulinum_F_str._Langel:0.011330)0.985000:0.126266)0.738000:0.024433)0.679000:0.008051)0.856000:0.073079,(150015380_Clostridium_beijerinckii_NCIMB_8052:0.126424,187933370_Clostridium_botulinum_B_str._Eklund:0.074408)0.447000:0.089697)0.855000:0.056301)0.769000:0.079516,(((27468254_Staphylococcus_epidermidis_ATCC_122:0.070417,70726267_Staphylococcus_haemolyticus_JCSC143:0.135934)0.482000:0.068285,((87161721_Staphylococcus_aureus_subsp._aureus:0.000000,(88195464_Staphylococcus_aureus_subsp._aureus:0.000000,(161509879_Staphylococcus_aureus_subsp._aureus:0.000000,(57650533_Staphylococcus_aureus_subsp._aureus:0.000000,(49486487_Staphylococcus_aureus_subsp._aureus:0.000000,(21283333_Staphylococcus_aureus_subsp._aureus:0.000000,151221767_Staphylococcus_aureus_subsp._aureus:0.000000)0.000000:0.000000)0.000000:0.000000)0.000000:0.000000)0.000000:0.000000)0.000000:0.000000)0.456000:0.000000,82751250_Staphylococcus_aureus_RF122:0.021807)0.979000:0.151384)0.865000:0.091143,73662414_Staphylococcus_saprophyticus_subsp.:0.237576)0.952000:0.144104)0.950000:0.146214,56964380_Bacillus_clausii_KSM-K16:0.166362)0.117000:0.028029,(((((((42783591_Bacillus_cereus_ATCC_10987:0.000000,(30264522_Bacillus_anthracis_str._Ames:0.000000,(49187346_Bacillus_anthracis_str._Sterne:0.000000,(49478639_Bacillus_thuringiensis_serovar_konk:0.000000,(47529985_Bacillus_anthracis_str._Ames_Ancest:0.000000,(52141051_Bacillus_cereus_E33L:0.000000,118479620_Bacillus_thuringiensis_str._Al_Haka:0.012166)0.000000:0.000000)0.000000:0.000000)0.000000:0.000000)0.000000:0.000000)0.000000:0.000000)0.461000:0.000000,163942202_Bacillus_weihenstephanensis_KBAB4:0.011482)0.753000:0.018703,152976871_Bacillus_cereus_subsp._cytotoxis_NV:0.091017)0.918000:0.074748,(138896185_Geobacillus_thermodenitrificans_NG8:0.000000,56421153_Geobacillus_kaustophilus_HTA426:0.011531)0.981000:0.093920)0.631000:0.004773,(15615594_Bacillus_halodurans_C-125:0.100343,(((16079856_Bacillus_subtilis_subsp._subtilis_s:0.000000,154686939_Bacillus_amyloliquefaciens_FZB42:0.000000)0.800000:0.021825,157693205_Bacillus_pumilus_SAFR-032:0.063353)0.907000:0.045256,(52081286_Bacillus_licheniformis_ATCC_14580:0.000000,52786665_Bacillus_licheniformis_ATCC_14580:0.000000)0.959000:0.070257)0.874000:0.059084)0.798000:0.042362)0.742000:0.015303,((46907778_Listeria_monocytogenes_str._4b_F236:0.000000,16803589_Listeria_monocytogenes_EGD-e:0.000000)0.489000:0.000000,(116872978_Listeria_welshimeri_serovar_6b_str.:0.035931,16800652_Listeria_innocua_Clip11262:0.011894)0.881000:0.024051)0.999000:0.243282)0.423000:0.018943,169829398_Lysinibacillus_sphaericus_C3-41:0.206681)0.867000:0.059579)0.921000:0.068420,(((20090827_Methanosarcina_acetivorans_C2A:0.010940,21228893_Methanosarcina_mazei_Go1:0.000000)0.763000:0.009418,73669792_Methanosarcina_barkeri_str._Fusaro:0.034436)0.924000:0.078508,91772435_Methanococcoides_burtonii_DSM_6242:0.103514)0.989000:0.194308)0.897000:0.071312)0.846000:0.051862,(((83589400_Moorella_thermoacetica_ATCC_39073:0.134184,89895926_Desulfitobacterium_hafniense_Y51:0.195917)0.802000:0.056310,167630773_Heliobacterium_modesticaldum_Ice1:0.231719)0.680000:0.016230,(((148654928_Roseiflexus_sp._RS-1:0.074939,156740065_Roseiflexus_castenholzii_DSM_13941:0.009256)0.944000:0.122779,163849132_Chloroflexus_aurantiacus_J-10-fl:0.198148)0.492000:0.097949,159897836_Herpetosiphon_aurantiacus_ATCC_2377:0.162800)0.993000:0.262499)0.888000:0.059432)0.576000:0.009124,114567158_Syntrophomonas_wolfei_subsp._wolfei:0.283049)0.732000:0.027453,(51891509_Symbiobacterium_thermophilum_IAM_14:0.248999,(108804367_Rubrobacter_xylanophilus_DSM_9941:0.246687,(83814790_Salinibacter_ruber_DSM_13855:0.594205,126698739_Clostridium_difficile_630:0.206673)0.776000:0.099516)0.518000:0.077713)0.873000:0.093570)0.352000:0.025522,(134300388_Desulfotomaculum_reducens_MI-1:0.054462,169831623_Candidatus_Desulforudis_audaxviator:0.215356)0.914000:0.106721)0.760000:0.044983)0.710000:0.036137,((118581981_Pelobacter_propionicus_DSM_2379:0.060084,(148266148_Geobacter_uraniireducens_Rf4:0.082836,(77917683_Pelobacter_carbinolicus_DSM_2380:0.264315,39995494_Geobacter_sulfurreducens_PCA:0.028101)0.891000:0.080562)0.528000:0.029215)0.960000:0.140364,((73748411_Dehalococcoides_sp._CBDB1:0.023822,147669191_Dehalococcoides_sp._BAV1:0.000000)0.565000:0.002666,57234651_Dehalococcoides_ethenogenes_195:0.108903)1.000000:0.415251)0.867000:0.100616)0.770000:0.038921)0.787000:0.051064,(((78042658_Carboxydothermus_hydrogenoformans_Z:0.247971,15606726_Aquifex_aeolicus_VF5:0.601534)0.965000:0.297836,160880508_Clostridium_phytofermentans_ISDg:0.384614)0.764000:0.065506,((116494746_Lactobacillus_casei_ATCC_334:0.586609,((146320931_Streptococcus_suis_98HAH33:0.077199,(((116511836_Lactococcus_lactis_subsp._cremoris_:0.010684,125624319_Lactococcus_lactis_subsp._cremoris_:0.022076)0.899000:0.101017,15672989_Lactococcus_lactis_subsp._lactis_Il:0.016178)1.000000:0.510728,((((((((((((((21910313_Streptococcus_pyogenes_MGAS315:0.000000,28895890_Streptococcus_pyogenes_SSI-1:0.000000)0.000000:0.000000,71903481_Streptococcus_pyogenes_MGAS6180:0.000000)0.911000:0.011176,139473789_Streptococcus_pyogenes_str._Manfred:0.000000)0.000000:0.000000,94994387_Streptococcus_pyogenes_MGAS10750:0.000000)0.000000:0.000000,94992412_Streptococcus_pyogenes_MGAS2096:0.000000)0.000000:0.000000,94990465_Streptococcus_pyogenes_MGAS10270:0.000000)0.000000:0.000000,94988589_Streptococcus_pyogenes_MGAS9429:0.000000)0.000000:0.000000,71910653_Streptococcus_pyogenes_MGAS5005:0.000000)0.000000:0.000000,19746067_Streptococcus_pyogenes_MGAS8232:0.000000)0.000000:0.000000,15675098_Streptococcus_pyogenes_M1_GAS:0.000000)0.000000:0.000000,50914184_Streptococcus_pyogenes_MGAS10394:0.000000)0.997000:0.217159,(25011219_Streptococcus_agalactiae_NEM316:0.000000,(22537259_Streptococcus_agalactiae_2603V_R:0.000000,76788041_Streptococcus_agalactiae_A909:0.000000)0.831000:0.011185)0.927000:0.082275)0.857000:0.061105,24379492_Streptococcus_mutans_UA159:0.092871)0.240000:0.039492,((55821449_Streptococcus_thermophilus_LMG_1831:0.000000,55823375_Streptococcus_thermophilus_CNRZ1066:0.000000)0.856000:0.011616,116628169_Streptococcus_thermophilus_LMD-9:0.000000)0.975000:0.162030)0.627000:0.073451)0.896000:0.122448)0.874000:0.113200,(((15900956_Streptococcus_pneumoniae_TIGR4:0.000000,(169834408_Streptococcus_pneumoniae_Hungary19A:0.000000,((116516612_Streptococcus_pneumoniae_D39:0.000000,15903040_Streptococcus_pneumoniae_R6:0.000000)0.933000:0.011091,182684160_Streptococcus_pneumoniae_CGSP14:0.000000)0.000000:0.000000)0.000000:0.000000)0.946000:0.081886,125718039_Streptococcus_sanguinis_SK36:0.187601)0.760000:0.027096,157150253_Streptococcus_gordonii_str._Challis:0.071723)0.777000:0.048335)0.999000:0.510948)0.585000:0.012547,(((148270365_Thermotoga_petrophila_RKU-1:0.000000,15644305_Thermotoga_maritima_MSB8:0.000000)0.999000:0.458850,150020120_Thermosipho_melanesiensis_BI429:0.345739)0.062000:0.051388,(154248875_Fervidobacterium_nodosum_Rt17-B1:0.186404,160902910_Petrotoga_mobilis_SJ95:0.330688)0.393000:0.080828)0.934000:0.180367)0.775000:0.053043)0.847000:0.086978)0.821000:0.099000)0.797000:0.097032,(110637898_Cytophaga_hutchinsonii_ATCC_33406:0.513760,((120437195_Gramella_forsetii_KT0803:0.307790,146298177_Flavobacterium_johnsoniae_UW101:0.176001)0.584000:0.144568,(150009187_Parabacteroides_distasonis_ATCC_850:0.299268,150003115_Bacteroides_vulgatus_ATCC_8482:0.537153)0.918000:0.378682)0.849000:0.169135)0.972000:0.374891)0.861000:0.122106)0.885000:0.162300,((73749140_Dehalococcoides_sp._CBDB1:0.000000,147669902_Dehalococcoides_sp._BAV1:0.000000)0.878000:0.081165,57233728_Dehalococcoides_ethenogenes_195:0.000000)1.000000:0.693874)0.581000:0.117511)0.402000:0.120138)0.707000:0.031070,(77361558_Pseudoalteromonas_haloplanktis_TAC1:0.169760,(((113460290_Haemophilus_somnus_129PT:0.000000,170719078_Haemophilus_somnus_2336:0.000000)0.928000:0.131666,((152977701_Actinobacillus_succinogenes_130Z:0.042271,15603017_Pasteurella_multocida_subsp._multoc:0.216436)0.829000:0.064049,((68249540_Haemophilus_influenzae_86-028NP:0.000000,30995411_Haemophilus_influenzae_Rd_KW20:0.011537)0.002000:0.000000,148826397_Haemophilus_influenzae_PittEE:0.023259)0.986000:0.152512)0.378000:0.076377)0.914000:0.137464,((126209424_Actinobacillus_pleuropneumoniae_L20:0.000000,165977413_Actinobacillus_pleuropneumoniae_ser:0.000000)0.975000:0.121548,33151902_Haemophilus_ducreyi_35000HP:0.058462)0.955000:0.157546)0.927000:0.126121)0.751000:0.043584)0.917000:0.080238)0.687000:0.018571,83649010_Hahella_chejuensis_KCTC_2396:0.283185)0.522000:0.066546,((54298489_Legionella_pneumophila_str._Paris:0.000000,(54295324_Legionella_pneumophila_str._Lens:0.000000,52842697_Legionella_pneumophila_subsp._pneum:0.000000)0.000000:0.000000)0.510000:0.000000,148360058_Legionella_pneumophila_str._Corby:0.022948)1.000000:0.322107)0.668000:0.038736,154707167_Coxiella_burnetii_Dugway_5J108-111:0.185112)0.694000:0.159019,71279754_Colwellia_psychrerythraea_34H:0.256319)0.854000:0.417277,((71066389_Psychrobacter_arcticus_273-4:0.012820,93006943_Psychrobacter_cryohalolentis_K5:0.010291)0.907000:0.241286,148652303_Psychrobacter_sp._PRwf-1:0.179807)0.967000:0.338008)0.960000:0.298041,50086129_Acinetobacter_sp._ADP1:0.198086)0.894000:0.155559,126642941_Acinetobacter_baumannii_ATCC_17978:0.000000,169794701_Acinetobacter_baumannii:0.000000);
