# Supplementary material for: Genome-wide phylogenetic analysis of the pathogenic potential of Vibrio furnissii
Source: Front Microbiol. 2014 Aug 21;5:435. doi: 10.3389/fmicb.2014.00435 (PMC4139957; doi:10.3389/fmicb.2014.00435)
Supplement: Supplementary file 1 [file DataSheet1.ZIP › all_vfu_trees/VfuA00157.afa-gb-o.phylip_phyml_tree.txt]

(((((((((((((((((((((((114320257_Alkalilimnicola_ehrlichei_MLHE-1:0.236042,(120537113_Marinobacter_aquaeolei_VT8:0.000000,120553567_Marinobacter_aquaeolei_VT8:0.000000)0.976000:0.266698)0.928000:0.142731,((((((121997246_Halorhodospira_halophila_SL1:0.250020,114321086_Alkalilimnicola_ehrlichei_MLHE-1:0.155785)0.916000:0.119066,(((91792074_Shewanella_denitrificans_OS217:0.091842,119775739_Shewanella_amazonensis_SB2B:0.181504)0.723000:0.064652,157376837_Shewanella_sediminis_HAW-EB3:0.102172)0.780000:0.054332,117619093_Aeromonas_hydrophila_subsp._hydroph:0.220841)0.950000:0.142997)0.367000:0.015088,(56461443_Idiomarina_loihiensis_L2TR:0.290073,83644586_Hahella_chejuensis_KCTC_2396:0.423495)0.172000:0.066622)0.798000:0.031645,((152994261_Marinomonas_sp._MWYL1:0.332821,(((71734051_Pseudomonas_syringae_pv._phaseolico:0.000000,66045555_Pseudomonas_syringae_pv._syringae_B:0.000000)0.840000:0.026548,28869704_Pseudomonas_syringae_pv._tomato_str:0.012411)0.938000:0.116595,170721465_Pseudomonas_putida_W619:0.181495)0.982000:0.225527)0.820000:0.064097,(((152988740_Pseudomonas_aeruginosa_PA7:0.195318,146283258_Pseudomonas_stutzeri_A1501:0.282971)0.707000:0.034795,((83642995_Hahella_chejuensis_KCTC_2396:0.297317,((71736146_Pseudomonas_syringae_pv._phaseolico:0.000000,(66046580_Pseudomonas_syringae_pv._syringae_B:0.000000,28870740_Pseudomonas_syringae_pv._tomato_str:0.000000)0.812000:0.012475)0.960000:0.137596,56459719_Idiomarina_loihiensis_L2TR:0.232494)0.886000:0.106570)0.001000:0.000000,(70729905_Pseudomonas_fluorescens_Pf-5:0.202917,((((77457857_Pseudomonas_fluorescens_PfO-1:0.024718,70729125_Pseudomonas_fluorescens_Pf-5:0.039383)0.903000:0.041881,((26989362_Pseudomonas_putida_KT2440:0.000000,(148547370_Pseudomonas_putida_F1:0.000000,167034181_Pseudomonas_putida_GB-1:0.000000)0.000000:0.000000)0.993000:0.157564,(70733994_Pseudomonas_fluorescens_Pf-5:0.154407,((66046343_Pseudomonas_syringae_pv._syringae_B:0.002085,71734280_Pseudomonas_syringae_pv._phaseolico:0.022489)0.902000:0.100205,77461054_Pseudomonas_fluorescens_PfO-1:0.134341)0.887000:0.083813)0.630000:0.009882)0.916000:0.074391)0.471000:0.014794,(((167033274_Pseudomonas_putida_GB-1:0.012667,(148547312_Pseudomonas_putida_F1:0.000000,170721444_Pseudomonas_putida_W619:0.000000)0.523000:0.000000)0.827000:0.040958,104781177_Pseudomonas_entomophila_L48:0.023592)0.999000:0.184974,146307494_Pseudomonas_mendocina_ymp:0.035864)0.764000:0.027024)0.673000:0.017448,((146282253_Pseudomonas_stutzeri_A1501:0.037120,146282252_Pseudomonas_stutzeri_A1501:0.056349)0.878000:0.055788,70729775_Pseudomonas_fluorescens_Pf-5:0.131983)0.733000:0.024634)0.823000:0.025783)0.767000:0.013411)0.896000:0.046177)0.841000:0.068165,152996786_Marinomonas_sp._MWYL1:0.237491)0.932000:0.099653)0.000000:0.000000)0.792000:0.045225,((121996976_Halorhodospira_halophila_SL1:0.286384,146309465_Pseudomonas_mendocina_ymp:0.310446)0.909000:0.139010,((77459195_Pseudomonas_fluorescens_PfO-1:0.146403,(((77459992_Pseudomonas_fluorescens_PfO-1:0.041190,26988667_Pseudomonas_putida_KT2440:0.142198)0.744000:0.024655,70731369_Pseudomonas_fluorescens_Pf-5:0.012998)0.924000:0.053326,(((148547438_Pseudomonas_putida_F1:0.000000,26990269_Pseudomonas_putida_KT2440:0.000000)0.556000:0.000000,(167033370_Pseudomonas_putida_GB-1:0.012384,104782061_Pseudomonas_entomophila_L48:0.012833)0.716000:0.012498)0.614000:0.012360,170721255_Pseudomonas_putida_W619:0.000000)0.829000:0.025682)0.824000:0.033885)0.371000:0.035368,(((70731972_Pseudomonas_fluorescens_Pf-5:0.017341,77460603_Pseudomonas_fluorescens_PfO-1:0.047543)0.991000:0.189876,(104783055_Pseudomonas_entomophila_L48:0.052704,(170723145_Pseudomonas_putida_W619:0.058410,((148546500_Pseudomonas_putida_F1:0.012748,26987963_Pseudomonas_putida_KT2440:0.000000)0.338000:0.012736,167035183_Pseudomonas_putida_GB-1:0.000000)0.443000:0.033188)0.590000:0.004244)0.912000:0.099553)0.033000:0.052893,((116050641_Pseudomonas_aeruginosa_UCBPP-PA14:0.000000,(15597850_Pseudomonas_aeruginosa_PAO1:0.000000,152987948_Pseudomonas_aeruginosa_PA7:0.000000)0.000000:0.000000)0.941000:0.072413,146307026_Pseudomonas_mendocina_ymp:0.024405)0.654000:0.032697)0.000000:0.000000)0.965000:0.188653)0.826000:0.071900)0.763000:0.027260,((((78486338_Thiomicrospira_crunogena_XCL-2:0.296411,(153001933_Shewanella_baltica_OS185:0.000000,(126173182_Shewanella_baltica_OS155:0.000000,160876655_Shewanella_baltica_OS195:0.000000)0.000000:0.000000)0.995000:0.349233)0.706000:0.139461,170727158_Shewanella_woodyi_ATCC_51908:0.293154)0.841000:0.145242,(((66048317_Pseudomonas_syringae_pv._syringae_B:0.011441,71736337_Pseudomonas_syringae_pv._phaseolico:0.000000)0.000000:0.000000,(28872659_Pseudomonas_syringae_pv._tomato_str:0.011468,71725176_Pseudomonas_syringae_pv._phaseolico:0.011598)0.792000:0.011584)0.996000:0.338387,(((((((148548667_Pseudomonas_putida_F1:0.000000,26989034_Pseudomonas_putida_KT2440:0.000000)0.553000:0.000000,167032920_Pseudomonas_putida_GB-1:0.012342)0.000000:0.000000,104781023_Pseudomonas_entomophila_L48:0.038263)0.750000:0.013335,(170720937_Pseudomonas_putida_W619:0.012747,70731638_Pseudomonas_fluorescens_Pf-5:0.024706)0.838000:0.024810)0.810000:0.041248,146307467_Pseudomonas_mendocina_ymp:0.214972)0.924000:0.088049,146282372_Pseudomonas_stutzeri_A1501:0.000000)0.981000:0.304509,146282464_Pseudomonas_stutzeri_A1501:0.281525)0.644000:0.082756)0.861000:0.108783)0.000000:0.000000,(((((90020040_Saccharophagus_degradans_2-40:0.329304,((66044123_Pseudomonas_syringae_pv._syringae_B:0.234294,83646110_Hahella_chejuensis_KCTC_2396:0.480279)0.687000:0.032203,((152996323_Marinomonas_sp._MWYL1:0.433689,71281197_Colwellia_psychrerythraea_34H:0.584342)0.913000:0.307322,(146280693_Pseudomonas_stutzeri_A1501:0.046196,(146307672_Pseudomonas_mendocina_ymp:0.147013,((152984300_Pseudomonas_aeruginosa_PA7:0.012964,15598116_Pseudomonas_aeruginosa_PAO1:0.000000)0.003000:0.000000,116050922_Pseudomonas_aeruginosa_UCBPP-PA14:0.012964)0.946000:0.135778)0.750000:0.084257)0.974000:0.357281)0.587000:0.012609)0.842000:0.075168)0.764000:0.035058,((((148546630_Pseudomonas_putida_F1:0.011778,26991206_Pseudomonas_putida_KT2440:0.000000)0.760000:0.012306,167035022_Pseudomonas_putida_GB-1:0.012097)0.849000:0.029062,170722976_Pseudomonas_putida_W619:0.019788)0.867000:0.053545,104782926_Pseudomonas_entomophila_L48:0.020246)0.998000:0.254149)0.841000:0.081808,((((70730480_Pseudomonas_fluorescens_Pf-5:0.027780,77458826_Pseudomonas_fluorescens_PfO-1:0.035583)0.203000:0.027101,((66045021_Pseudomonas_syringae_pv._syringae_B:0.000000,71737388_Pseudomonas_syringae_pv._phaseolico:0.000000)0.851000:0.011923,28870854_Pseudomonas_syringae_pv._tomato_str:0.000000)0.933000:0.085847)0.622000:0.034791,(((26989580_Pseudomonas_putida_KT2440:0.000000,148548042_Pseudomonas_putida_F1:0.000000)0.884000:0.024193,167033919_Pseudomonas_putida_GB-1:0.012132)0.767000:0.013629,(170721930_Pseudomonas_putida_W619:0.019637,104782002_Pseudomonas_entomophila_L48:0.021727)0.633000:0.005345)0.981000:0.134479)0.253000:0.059849,146307201_Pseudomonas_mendocina_ymp:0.013675)0.996000:0.278308)0.779000:0.034594,((((((((116053219_Pseudomonas_aeruginosa_UCBPP-PA14:0.000000,15600265_Pseudomonas_aeruginosa_PAO1:0.000000)0.507000:0.000000,152983757_Pseudomonas_aeruginosa_PA7:0.037150)0.992000:0.143643,(((104779960_Pseudomonas_entomophila_L48:0.030028,((((146308159_Pseudomonas_mendocina_ymp:0.089519,(146283932_Pseudomonas_stutzeri_A1501:0.086154,(((28868276_Pseudomonas_syringae_pv._tomato_str:0.000000,71737108_Pseudomonas_syringae_pv._phaseolico:0.000000)0.814000:0.012253,66044160_Pseudomonas_syringae_pv._syringae_B:0.000000)0.901000:0.051018,(71736873_Pseudomonas_syringae_pv._phaseolico:0.000000,(66048316_Pseudomonas_syringae_pv._syringae_B:0.000000,28872658_Pseudomonas_syringae_pv._tomato_str:0.000000)0.000000:0.000000)0.941000:0.079769)0.956000:0.082013)0.619000:0.009399)0.858000:0.044700,(((170719964_Pseudomonas_putida_W619:0.024240,148549722_Pseudomonas_putida_F1:0.000000)0.638000:0.004008,26991342_Pseudomonas_putida_KT2440:0.009399)0.912000:0.035213,167035644_Pseudomonas_putida_GB-1:0.000000)0.945000:0.060607)0.649000:0.009155,70734275_Pseudomonas_fluorescens_Pf-5:0.022698)0.780000:0.024291,77456956_Pseudomonas_fluorescens_PfO-1:0.029406)0.847000:0.040644)0.880000:0.038137,(70733922_Pseudomonas_fluorescens_Pf-5:0.038338,(((104784000_Pseudomonas_entomophila_L48:0.028913,170719631_Pseudomonas_putida_W619:0.036390)0.663000:0.007103,(148550096_Pseudomonas_putida_F1:0.000000,(26991696_Pseudomonas_putida_KT2440:0.000000,167036059_Pseudomonas_putida_GB-1:0.000000)0.000000:0.000000)0.874000:0.024412)0.961000:0.052115,(((66043647_Pseudomonas_syringae_pv._syringae_B:0.024537,71734220_Pseudomonas_syringae_pv._phaseolico:0.000000)0.861000:0.036888,28872271_Pseudomonas_syringae_pv._tomato_str:0.000000)0.981000:0.082237,77456606_Pseudomonas_fluorescens_PfO-1:0.030136)0.803000:0.031716)0.000000:0.000000)0.798000:0.023695)0.870000:0.043633,(170720440_Pseudomonas_putida_W619:0.172377,(((66045592_Pseudomonas_syringae_pv._syringae_B:0.000000,71736374_Pseudomonas_syringae_pv._phaseolico:0.011833)0.271000:0.024224,28869806_Pseudomonas_syringae_pv._tomato_str:0.000000)0.972000:0.152637,((26991697_Pseudomonas_putida_KT2440:0.000000,148550097_Pseudomonas_putida_F1:0.000000)0.915000:0.024902,167036060_Pseudomonas_putida_GB-1:0.000000)0.995000:0.282946)0.776000:0.065307)0.780000:0.052828)0.746000:0.016771)0.771000:0.041027,(((66046197_Pseudomonas_syringae_pv._syringae_B:0.000000,71738069_Pseudomonas_syringae_pv._phaseolico:0.000000)0.958000:0.065451,28870271_Pseudomonas_syringae_pv._tomato_str:0.000000)0.867000:0.043574,((71738161_Pseudomonas_syringae_pv._phaseolico:0.000000,66045042_Pseudomonas_syringae_pv._syringae_B:0.000000)0.514000:0.000000,28870835_Pseudomonas_syringae_pv._tomato_str:0.012144)0.879000:0.062854)0.997000:0.274196)0.230000:0.038801,146280737_Pseudomonas_stutzeri_A1501:0.151544)0.830000:0.061403,(146292526_Shewanella_putrefaciens_CN-32:0.000000,120599476_Shewanella_sp._W3-18-1:0.000000)0.994000:0.251012)0.797000:0.051210,((146306732_Pseudomonas_mendocina_ymp:0.105461,146282057_Pseudomonas_stutzeri_A1501:0.093214)0.914000:0.113069,((((77460413_Pseudomonas_fluorescens_PfO-1:0.036979,70729147_Pseudomonas_fluorescens_Pf-5:0.012134)0.000000:0.000000,(((26988549_Pseudomonas_putida_KT2440:0.000000,167032409_Pseudomonas_putida_GB-1:0.012384)0.000000:0.000000,148549098_Pseudomonas_putida_F1:0.012369)0.835000:0.036993,104780695_Pseudomonas_entomophila_L48:0.000000)0.995000:0.095299)0.880000:0.097064,146307474_Pseudomonas_mendocina_ymp:0.280013)0.342000:0.031914,(116049591_Pseudomonas_aeruginosa_UCBPP-PA14:0.011917,15596843_Pseudomonas_aeruginosa_PAO1:0.000000)0.918000:0.104457)0.881000:0.079311)0.888000:0.068022)0.785000:0.037902,((120553888_Marinobacter_aquaeolei_VT8:0.137020,83644748_Hahella_chejuensis_KCTC_2396:0.113769)0.983000:0.227390,(((((15599716_Pseudomonas_aeruginosa_PAO1:0.000000,116052550_Pseudomonas_aeruginosa_UCBPP-PA14:0.000000)0.506000:0.000000,152983970_Pseudomonas_aeruginosa_PA7:0.012764)0.897000:0.040135,((77457016_Pseudomonas_fluorescens_PfO-1:0.013004,70734347_Pseudomonas_fluorescens_Pf-5:0.012215)0.002000:0.000000,(104780151_Pseudomonas_entomophila_L48:0.038364,170723564_Pseudomonas_putida_W619:0.066939)0.918000:0.057824)0.960000:0.062392)0.327000:0.018819,146305817_Pseudomonas_mendocina_ymp:0.020912)0.910000:0.104497,146283941_Pseudomonas_stutzeri_A1501:0.119433)0.814000:0.088646)0.932000:0.130888)0.843000:0.068110)0.820000:0.044331,((((113972112_Shewanella_sp._MR-4:0.000000,(117922417_Shewanella_sp._ANA-3:0.000000,114049342_Shewanella_sp._MR-7:0.000000)0.000000:0.000000)0.496000:0.000000,126172414_Shewanella_baltica_OS155:0.060609)0.993000:0.352991,(146291777_Shewanella_putrefaciens_CN-32:0.000000,120600294_Shewanella_sp._W3-18-1:0.000000)0.990000:0.328211)0.655000:0.063036,(((((121997350_Halorhodospira_halophila_SL1:0.358703,120553280_Marinobacter_aquaeolei_VT8:0.320972)0.858000:0.127883,117619147_Aeromonas_hydrophila_subsp._hydroph:0.484511)0.712000:0.049702,(((((147918683_uncultured_methanogenic_archaeon_RC:0.000000,(147673592_Vibrio_cholerae_O395:0.000000,15640476_Vibrio_cholerae_O1_biovar_eltor_str:0.000000)0.000000:0.000000)0.999000:0.162986,37681071_Vibrio_vulnificus_YJ016:0.024627)0.000000:0.000000,28899403_Vibrio_parahaemolyticus_RIMD_221063:0.035439)0.760000:0.015741,59712768_Vibrio_fischeri_ES114:0.130238)0.995000:0.239847,(146281971_Pseudomonas_stutzeri_A1501:0.248302,152994379_Marinomonas_sp._MWYL1:0.510018)0.001000:0.000000)0.794000:0.045589)0.819000:0.092248,54302045_Photobacterium_profundum_SS9:0.333714)0.596000:0.045866,(146284359_Pseudomonas_stutzeri_A1501:0.130753,83645863_Hahella_chejuensis_KCTC_2396:0.379409)0.930000:0.169135)0.615000:0.007411)0.128000:0.062430)0.743000:0.015416)0.865000:0.037796)0.046000:0.005145)0.876000:0.058926,((((((((27367899_Vibrio_vulnificus_CMCP6:0.011315,37676026_Vibrio_vulnificus_YJ016:0.000000)0.991000:0.316241,152995412_Marinomonas_sp._MWYL1:0.267618)0.756000:0.056304,(((((146294105_Shewanella_putrefaciens_CN-32:0.000000,120597760_Shewanella_sp._W3-18-1:0.000000)0.916000:0.011665,(113971377_Shewanella_sp._MR-4:0.000000,(114046436_Shewanella_sp._MR-7:0.000000,(117919347_Shewanella_sp._ANA-3:0.000000,24372641_Shewanella_oneidensis_MR-1:0.000000)0.000000:0.000000)0.000000:0.000000)0.559000:0.000000)0.755000:0.009830,(160876709_Shewanella_baltica_OS195:0.000000,(153001989_Shewanella_baltica_OS185:0.000000,126173127_Shewanella_baltica_OS155:0.000000)0.000000:0.000000)0.762000:0.013358)0.921000:0.088487,152998025_Marinomonas_sp._MWYL1:0.207829)0.414000:0.060704,(((((27366840_Vibrio_vulnificus_CMCP6:0.000000,37676622_Vibrio_vulnificus_YJ016:0.000000)0.906000:0.080921,(15601820_Vibrio_cholerae_O1_biovar_eltor_str:0.000000,147672108_Vibrio_cholerae_O395:0.000000)0.859000:0.047443)0.874000:0.073402,59711976_Vibrio_fischeri_ES114:0.174408)0.788000:0.067155,((54309988_Photobacterium_profundum_SS9:0.003681,59711384_Vibrio_fischeri_ES114:0.135056)0.666000:0.014028,(((((147673234_Vibrio_cholerae_O395:0.000000,15641302_Vibrio_cholerae_O1_biovar_eltor_str:0.000000)0.974000:0.076740,28898678_Vibrio_parahaemolyticus_RIMD_221063:0.061888)0.669000:0.005008,(27365568_Vibrio_vulnificus_CMCP6:0.000000,37680286_Vibrio_vulnificus_YJ016:0.000000)0.934000:0.038203)0.110000:0.012522,156974170_Vibrio_harveyi_ATCC_BAA-1116:0.000000)0.987000:0.103693,54309987_Photobacterium_profundum_SS9:0.086349)0.000000:0.000000)0.891000:0.108810)0.923000:0.114432,(145297330_Aeromonas_salmonicida_subsp._salmon:0.049571,117620665_Aeromonas_hydrophila_subsp._hydroph:0.029497)0.998000:0.173877)0.001000:0.000000)0.810000:0.065412)0.793000:0.037864,(((((((153002640_Shewanella_baltica_OS185:0.000000,(160877376_Shewanella_baltica_OS195:0.000000,(126172447_Shewanella_baltica_OS155:0.000000,126172448_Shewanella_baltica_OS155:0.000000)0.000000:0.000000)0.000000:0.000000)0.795000:0.012011,((114049309_Shewanella_sp._MR-7:0.000000,(113972079_Shewanella_sp._MR-4:0.000000,117922382_Shewanella_sp._ANA-3:0.000000)0.000000:0.000000)0.551000:0.000000,24376031_Shewanella_oneidensis_MR-1:0.011809)0.782000:0.012024)0.000000:0.000000,(120600669_Shewanella_sp._W3-18-1:0.000000,146291430_Shewanella_putrefaciens_CN-32:0.000000)0.848000:0.024303)0.851000:0.050869,((145297981_Aeromonas_salmonicida_subsp._salmon:0.011953,117621191_Aeromonas_hydrophila_subsp._hydroph:0.000000)0.856000:0.027054,((157961455_Shewanella_pealeana_ATCC_700345:0.049454,167624553_Shewanella_halifaxensis_HAW-EB4:0.000000)0.870000:0.034691,170724622_Shewanella_woodyi_ATCC_51908:0.041144)0.461000:0.013260)0.809000:0.035462)0.981000:0.166690,((27366841_Vibrio_vulnificus_CMCP6:0.000000,37676623_Vibrio_vulnificus_YJ016:0.000000)0.832000:0.053400,(156976014_Vibrio_harveyi_ATCC_BAA-1116:0.058510,28901506_Vibrio_parahaemolyticus_RIMD_221063:0.067305)0.943000:0.114746)0.025000:0.043363)0.784000:0.051827,54302087_Photobacterium_profundum_SS9:0.067599)0.934000:0.081584,(152995000_Marinomonas_sp._MWYL1:0.213392,(((145298135_Aeromonas_salmonicida_subsp._salmon:0.000000,117619744_Aeromonas_hydrophila_subsp._hydroph:0.011646)0.902000:0.079491,59713290_Vibrio_fischeri_ES114:0.221413)0.860000:0.059348,((167625492_Shewanella_halifaxensis_HAW-EB4:0.011611,(157963305_Shewanella_pealeana_ATCC_700345:0.020513,(167625493_Shewanella_halifaxensis_HAW-EB4:0.061494,157963306_Shewanella_pealeana_ATCC_700345:0.000000)0.956000:0.052778)0.528000:0.011183)0.948000:0.111431,((54310442_Photobacterium_profundum_SS9:0.089778,(156972487_Vibrio_harveyi_ATCC_BAA-1116:0.011772,28899601_Vibrio_parahaemolyticus_RIMD_221063:0.000000)0.798000:0.082071)0.776000:0.036348,170725076_Shewanella_woodyi_ATCC_51908:0.148220)0.740000:0.033452)0.937000:0.108255)0.852000:0.042685)0.000000:0.000000)0.154000:0.030829)0.868000:0.112236,((28869643_Pseudomonas_syringae_pv._tomato_str:0.000000,((66045460_Pseudomonas_syringae_pv._syringae_B:0.000000,71734837_Pseudomonas_syringae_pv._phaseolico:0.000000)0.889000:0.023494,((70734209_Pseudomonas_fluorescens_Pf-5:0.000000,77456885_Pseudomonas_fluorescens_PfO-1:0.037914)0.793000:0.014800,(104779920_Pseudomonas_entomophila_L48:0.011969,(170723741_Pseudomonas_putida_W619:0.000000,(148545873_Pseudomonas_putida_F1:0.000000,(26987322_Pseudomonas_putida_KT2440:0.000000,167031645_Pseudomonas_putida_GB-1:0.000000)0.000000:0.000000)0.000000:0.000000)0.543000:0.000000)0.844000:0.022277)0.857000:0.023190)0.757000:0.011305)0.914000:0.292519,152994172_Marinomonas_sp._MWYL1:0.369914)0.963000:0.276171)0.535000:0.067806,152997945_Marinomonas_sp._MWYL1:0.274156)0.883000:0.110047,((167622000_Shewanella_halifaxensis_HAW-EB4:0.034083,157964007_Shewanella_pealeana_ATCC_700345:0.051855)0.921000:0.080197,157377593_Shewanella_sediminis_HAW-EB3:0.042698)0.887000:0.099362)0.829000:0.054441,(((59713572_Vibrio_fischeri_ES114:0.189682,((((146307181_Pseudomonas_mendocina_ymp:0.087555,34498740_Chromobacterium_violaceum_ATCC_1247:0.477076)0.839000:0.126486,152995614_Marinomonas_sp._MWYL1:0.364461)0.871000:0.104288,157376609_Shewanella_sediminis_HAW-EB3:0.257714)0.722000:0.060289,((15640538_Vibrio_cholerae_O1_biovar_eltor_str:0.324834,(((((28900366_Vibrio_parahaemolyticus_RIMD_221063:0.000000,156977526_Vibrio_harveyi_ATCC_BAA-1116:0.000000)0.993000:0.111450,(27367965_Vibrio_vulnificus_CMCP6:0.000000,37676094_Vibrio_vulnificus_YJ016:0.000000)0.753000:0.016296)0.789000:0.028486,(147672377_Vibrio_cholerae_O395:0.011821,15601677_Vibrio_cholerae_O1_biovar_eltor_str:0.000000)0.977000:0.094844)0.024000:0.011956,54308659_Photobacterium_profundum_SS9:0.089371)0.755000:0.031566,((120598705_Shewanella_sp._W3-18-1:0.000000,146293217_Shewanella_putrefaciens_CN-32:0.000000)0.915000:0.036773,126174577_Shewanella_baltica_OS155:0.012599)0.912000:0.084258)0.865000:0.086394)0.381000:0.053285,37680570_Vibrio_vulnificus_YJ016:0.142778)0.841000:0.071321)0.844000:0.096988)0.665000:0.112359,146284422_Pseudomonas_stutzeri_A1501:0.328328)0.846000:0.094529,((59712396_Vibrio_fischeri_ES114:0.161314,54309203_Photobacterium_profundum_SS9:0.119821)0.675000:0.061117,(28898755_Vibrio_parahaemolyticus_RIMD_221063:0.032151,156975062_Vibrio_harveyi_ATCC_BAA-1116:0.031700)0.627000:0.067043)0.989000:0.303933)0.796000:0.062740)0.564000:0.032076)0.733000:0.011012,((((((152995610_Marinomonas_sp._MWYL1:0.267578,152998053_Marinomonas_sp._MWYL1:0.069967)0.977000:0.439126,(28900855_Vibrio_parahaemolyticus_RIMD_221063:0.515488,((114046490_Shewanella_sp._MR-7:0.000000,117919397_Shewanella_sp._ANA-3:0.000000)0.834000:0.011555,113969290_Shewanella_sp._MR-4:0.000000)0.986000:0.558058)0.736000:0.132838)0.759000:0.116384,(127513830_Shewanella_loihica_PV-4:0.622578,152997351_Marinomonas_sp._MWYL1:0.443238)0.067000:0.149616)0.000000:0.000000,(83645370_Hahella_chejuensis_KCTC_2396:0.529218,((145299272_Aeromonas_salmonicida_subsp._salmon:0.012012,117620060_Aeromonas_hydrophila_subsp._hydroph:0.000000)0.995000:0.281115,((((((((147675234_Vibrio_cholerae_O395:0.000000,15641424_Vibrio_cholerae_O1_biovar_eltor_str:0.000000)0.968000:0.070944,(27366036_Vibrio_vulnificus_CMCP6:0.000000,37679698_Vibrio_vulnificus_YJ016:0.000000)0.905000:0.052900)0.901000:0.060510,156974700_Vibrio_harveyi_ATCC_BAA-1116:0.000000)0.997000:0.295266,((157377348_Shewanella_sediminis_HAW-EB3:0.045836,((167625921_Shewanella_halifaxensis_HAW-EB4:0.054595,(71279880_Colwellia_psychrerythraea_34H:0.281190,127511171_Shewanella_loihica_PV-4:0.043218)0.818000:0.055632)0.718000:0.010359,153001062_Shewanella_baltica_OS185:0.011167)0.758000:0.023704)0.911000:0.100412,54301884_Photobacterium_profundum_SS9:0.080581)0.972000:0.191214)0.598000:0.009376,((((((77458779_Pseudomonas_fluorescens_PfO-1:0.011321,70730262_Pseudomonas_fluorescens_Pf-5:0.037633)0.976000:0.167762,(28870402_Pseudomonas_syringae_pv._tomato_str:0.024253,71736806_Pseudomonas_syringae_pv._phaseolico:0.000000)0.848000:0.059650)0.949000:0.125975,((54301708_Photobacterium_profundum_SS9:0.083524,(127513972_Shewanella_loihica_PV-4:0.257847,157374637_Shewanella_sediminis_HAW-EB3:0.065720)0.961000:0.160185)0.823000:0.069992,71279484_Colwellia_psychrerythraea_34H:0.341415)0.140000:0.029381)0.282000:0.007196,((((114049285_Shewanella_sp._MR-7:0.000000,117922356_Shewanella_sp._ANA-3:0.000000)0.830000:0.012087,113972055_Shewanella_sp._MR-4:0.000000)0.811000:0.086057,(160877335_Shewanella_baltica_OS195:0.011690,153002612_Shewanella_baltica_OS185:0.000000)0.953000:0.097544)0.918000:0.090907,((54302061_Photobacterium_profundum_SS9:0.149355,(145297317_Aeromonas_salmonicida_subsp._salmon:0.012338,117617924_Aeromonas_hydrophila_subsp._hydroph:0.000000)0.978000:0.149862)0.833000:0.052483,(157375918_Shewanella_sediminis_HAW-EB3:0.158462,145300865_Aeromonas_salmonicida_subsp._salmon:0.153559)0.523000:0.045510)0.725000:0.033989)0.880000:0.081439)0.753000:0.029265,54303526_Photobacterium_profundum_SS9:0.233832)0.760000:0.026142,((27366502_Vibrio_vulnificus_CMCP6:0.000000,37676209_Vibrio_vulnificus_YJ016:0.000000)0.601000:0.009279,(15601036_Vibrio_cholerae_O1_biovar_eltor_str:0.000000,147671668_Vibrio_cholerae_O395:0.000000)0.947000:0.103054)0.998000:0.212297)0.624000:0.013751)0.229000:0.019296,(54309261_Photobacterium_profundum_SS9:0.076491,83646471_Hahella_chejuensis_KCTC_2396:0.292400)0.947000:0.217645)0.967000:0.159049,(((((((113971272_Shewanella_sp._MR-4:0.000000,114048510_Shewanella_sp._MR-7:0.011868)0.000000:0.000000,117921554_Shewanella_sp._ANA-3:0.011880)0.886000:0.046536,(126173325_Shewanella_baltica_OS155:0.000000,(160874296_Shewanella_baltica_OS195:0.000000,152999676_Shewanella_baltica_OS185:0.000000)0.000000:0.000000)0.800000:0.031345)0.902000:0.093414,170725671_Shewanella_woodyi_ATCC_51908:0.102114)0.832000:0.111853,119774079_Shewanella_amazonensis_SB2B:0.057460)1.000000:0.491845,54309325_Photobacterium_profundum_SS9:0.173269)0.679000:0.058849,((77359662_Pseudoalteromonas_haloplanktis_TAC1:0.086044,((157376891_Shewanella_sediminis_HAW-EB3:0.037723,157373976_Shewanella_sediminis_HAW-EB3:0.000000)0.720000:0.011520,(114561767_Shewanella_frigidimarina_NCIMB_400:0.093528,(157376664_Shewanella_sediminis_HAW-EB3:0.084137,(119776012_Shewanella_amazonensis_SB2B:0.037471,((114048690_Shewanella_sp._MR-7:0.000000,(113969168_Shewanella_sp._MR-4:0.000000,117921737_Shewanella_sp._ANA-3:0.000000)0.000000:0.000000)0.963000:0.000000,((((120597723_Shewanella_sp._W3-18-1:0.000000,146294140_Shewanella_putrefaciens_CN-32:0.000000)0.752000:0.011735,(126173115_Shewanella_baltica_OS155:0.000000,(153002003_Shewanella_baltica_OS185:0.000000,160876723_Shewanella_baltica_OS195:0.000000)0.000000:0.000000)0.952000:0.036097)0.000000:0.000000,((126172890_Shewanella_baltica_OS155:0.000000,(160876893_Shewanella_baltica_OS195:0.000000,(153002173_Shewanella_baltica_OS185:0.000000,(120597574_Shewanella_sp._W3-18-1:0.000000,146294287_Shewanella_putrefaciens_CN-32:0.000000)0.000000:0.000000)0.000000:0.000000)0.000000:0.000000)0.799000:0.011850,(113971653_Shewanella_sp._MR-4:0.000000,(117921928_Shewanella_sp._ANA-3:0.000000,114046140_Shewanella_sp._MR-7:0.000000)0.000000:0.000000)0.776000:0.011496)0.778000:0.011855)0.750000:0.011735,24372574_Shewanella_oneidensis_MR-1:0.011788)0.000000:0.000000)0.002000:0.000000)0.774000:0.019448)0.667000:0.008737)0.884000:0.039757)0.850000:0.033842)0.802000:0.031524,127511742_Shewanella_loihica_PV-4:0.000000)0.755000:0.101976)0.894000:0.096779)0.811000:0.075115,((((15640246_Vibrio_cholerae_O1_biovar_eltor_str:0.000000,147674999_Vibrio_cholerae_O395:0.000000)0.926000:0.082251,XX_VfuA00157_:0.065162)0.697000:0.020149,((27364275_Vibrio_vulnificus_CMCP6:0.000000,37678468_Vibrio_vulnificus_YJ016:0.000000)0.806000:0.049270,28896957_Vibrio_parahaemolyticus_RIMD_221063:0.150121)0.794000:0.065674)0.927000:0.162645,152994909_Marinomonas_sp._MWYL1:0.431161)0.832000:0.102183)0.818000:0.074723)0.107000:0.048009)0.814000:0.052161)0.753000:0.035865,((((((114563110_Shewanella_frigidimarina_NCIMB_400:0.343018,(120600343_Shewanella_sp._W3-18-1:0.000000,146291725_Shewanella_putrefaciens_CN-32:0.000000)0.476000:0.000000)0.738000:0.011068,(24375540_Shewanella_oneidensis_MR-1:0.032584,117922047_Shewanella_sp._ANA-3:0.016434)0.903000:0.037709)0.727000:0.014985,(160873685_Shewanella_baltica_OS195:0.000000,(152999089_Shewanella_baltica_OS185:0.000000,126175966_Shewanella_baltica_OS155:0.000000)0.000000:0.000000)0.931000:0.059600)0.985000:0.250389,90021961_Saccharophagus_degradans_2-40:0.296796)0.280000:0.033386,(170725096_Shewanella_woodyi_ATCC_51908:0.279574,((146308684_Pseudomonas_mendocina_ymp:0.022235,(((15599829_Pseudomonas_aeruginosa_PAO1:0.011661,(116052776_Pseudomonas_aeruginosa_UCBPP-PA14:0.000000,152985612_Pseudomonas_aeruginosa_PA7:0.000000)0.432000:0.000000)0.773000:0.026446,(70732442_Pseudomonas_fluorescens_Pf-5:0.047540,77460936_Pseudomonas_fluorescens_PfO-1:0.000000)0.806000:0.046609)0.852000:0.043486,104780126_Pseudomonas_entomophila_L48:0.048617)0.705000:0.011141)0.929000:0.163949,(145297912_Aeromonas_salmonicida_subsp._salmon:0.023022,117617676_Aeromonas_hydrophila_subsp._hydroph:0.012051)0.999000:0.357655)0.794000:0.083520)0.550000:0.003770)0.759000:0.029253,(((((((71734549_Pseudomonas_syringae_pv._phaseolico:0.026344,28870543_Pseudomonas_syringae_pv._tomato_str:0.000000)0.972000:0.077338,(77459990_Pseudomonas_fluorescens_PfO-1:0.066594,70731367_Pseudomonas_fluorescens_Pf-5:0.033289)0.543000:0.013970)0.430000:0.017443,(15597848_Pseudomonas_aeruginosa_PAO1:0.000000,(116050639_Pseudomonas_aeruginosa_UCBPP-PA14:0.000000,152987047_Pseudomonas_aeruginosa_PA7:0.000000)0.000000:0.000000)0.845000:0.027572)0.808000:0.047662,146307028_Pseudomonas_mendocina_ymp:0.044249)0.765000:0.060643,(146283293_Pseudomonas_stutzeri_A1501:0.000000,146283294_Pseudomonas_stutzeri_A1501:0.026525)0.931000:0.170468)0.903000:0.153891,83644758_Hahella_chejuensis_KCTC_2396:0.196280)0.879000:0.089662,(71281933_Colwellia_psychrerythraea_34H:0.373787,91794305_Shewanella_denitrificans_OS217:0.154841)0.930000:0.175666)0.890000:0.109530)0.461000:0.013085)0.282000:0.014263,((((59712225_Vibrio_fischeri_ES114:0.167996,54302189_Photobacterium_profundum_SS9:0.108958)0.654000:0.051946,(((37679272_Vibrio_vulnificus_YJ016:0.000000,27363527_Vibrio_vulnificus_CMCP6:0.000000)0.929000:0.158478,((156974042_Vibrio_harveyi_ATCC_BAA-1116:0.039129,28897862_Vibrio_parahaemolyticus_RIMD_221063:0.068137)0.767000:0.044877,(37679722_Vibrio_vulnificus_YJ016:0.011912,27366013_Vibrio_vulnificus_CMCP6:0.000000)0.953000:0.134929)0.661000:0.070525)0.836000:0.122030,(27367639_Vibrio_vulnificus_CMCP6:0.037408,37675751_Vibrio_vulnificus_YJ016:0.000000)0.985000:0.227121)0.708000:0.045908)0.921000:0.131639,((59713508_Vibrio_fischeri_ES114:0.370104,(15600779_Vibrio_cholerae_O1_biovar_eltor_str:0.000000,147671903_Vibrio_cholerae_O395:0.000000)0.504000:0.000000)0.928000:0.111761,((28899879_Vibrio_parahaemolyticus_RIMD_221063:0.048151,156978217_Vibrio_harveyi_ATCC_BAA-1116:0.012786)0.892000:0.062075,(37675681_Vibrio_vulnificus_YJ016:0.000000,27367575_Vibrio_vulnificus_CMCP6:0.000000)0.923000:0.082119)0.535000:0.031453)0.986000:0.268813)0.244000:0.041363,(((117620938_Aeromonas_hydrophila_subsp._hydroph:0.433335,(((15641861_Vibrio_cholerae_O1_biovar_eltor_str:0.000000,147673173_Vibrio_cholerae_O395:0.000000)0.993000:0.296544,37680517_Vibrio_vulnificus_YJ016:0.169890)0.902000:0.171383,54308329_Photobacterium_profundum_SS9:0.147957)0.919000:0.168575)0.352000:0.095251,71280779_Colwellia_psychrerythraea_34H:0.698498)0.719000:0.038216,(109896848_Pseudoalteromonas_atlantica_T6c:0.455310,((59714048_Vibrio_fischeri_ES114:0.710923,((((167035929_Pseudomonas_putida_GB-1:0.012303,170723837_Pseudomonas_putida_W619:0.039053)0.681000:0.025222,104783866_Pseudomonas_entomophila_L48:0.000000)0.819000:0.107888,70734076_Pseudomonas_fluorescens_Pf-5:0.041662)0.946000:0.506667,147674320_Vibrio_cholerae_O395:0.700188)0.853000:0.270230)0.398000:0.075766,(147673778_Vibrio_cholerae_O395:0.000000,15640857_Vibrio_cholerae_O1_biovar_eltor_str:0.000000)0.992000:0.513756)0.588000:0.032811)0.813000:0.118532)0.771000:0.048982)0.914000:0.084308)0.880000:0.031338)0.862000:0.025311,((((119773904_Shewanella_amazonensis_SB2B:0.207514,((113969268_Shewanella_sp._MR-4:0.000000,(114046465_Shewanella_sp._MR-7:0.000000,117919372_Shewanella_sp._ANA-3:0.000000)0.000000:0.000000)0.493000:0.000000,((153001964_Shewanella_baltica_OS185:0.000000,(126173153_Shewanella_baltica_OS155:0.000000,160876685_Shewanella_baltica_OS195:0.000000)0.000000:0.000000)0.534000:0.000000,(146292029_Shewanella_putrefaciens_CN-32:0.000000,120600046_Shewanella_sp._W3-18-1:0.000000)0.864000:0.011657)0.425000:0.011683)0.996000:0.342675)0.568000:0.055205,152994448_Marinomonas_sp._MWYL1:0.402495)0.734000:0.155948,((83646199_Hahella_chejuensis_KCTC_2396:0.198830,(27366778_Vibrio_vulnificus_CMCP6:0.000000,37676553_Vibrio_vulnificus_YJ016:0.000000)0.995000:0.453565)0.830000:0.122428,83644767_Hahella_chejuensis_KCTC_2396:0.282826)0.521000:0.136480)0.146000:0.068654,((((((77460538_Pseudomonas_fluorescens_PfO-1:0.066516,70731886_Pseudomonas_fluorescens_Pf-5:0.057654)0.879000:0.069379,(28869719_Pseudomonas_syringae_pv._tomato_str:0.039295,71725193_Pseudomonas_syringae_pv._phaseolico:0.100449)0.716000:0.060527)0.980000:0.203166,(120555258_Marinobacter_aquaeolei_VT8:0.207963,56460980_Idiomarina_loihiensis_L2TR:0.278223)0.434000:0.049519)0.851000:0.084559,(((77362427_Pseudoalteromonas_haloplanktis_TAC1:0.374320,54308447_Photobacterium_profundum_SS9:0.444617)0.687000:0.048298,((((((((116052343_Pseudomonas_aeruginosa_UCBPP-PA14:0.012801,15599505_Pseudomonas_aeruginosa_PAO1:0.012365)0.905000:0.025535,(152986167_Pseudomonas_aeruginosa_PA7:0.012615,(116052341_Pseudomonas_aeruginosa_UCBPP-PA14:0.000000,(15599503_Pseudomonas_aeruginosa_PAO1:0.000000,152984093_Pseudomonas_aeruginosa_PA7:0.000000)0.000000:0.000000)0.555000:0.000000)0.003000:0.000000)0.755000:0.014909,(116052344_Pseudomonas_aeruginosa_UCBPP-PA14:0.000000,(15599506_Pseudomonas_aeruginosa_PAO1:0.000000,152989516_Pseudomonas_aeruginosa_PA7:0.000000)0.000000:0.000000)0.817000:0.023629)0.956000:0.060313,((((77460652_Pseudomonas_fluorescens_PfO-1:0.000000,70732109_Pseudomonas_fluorescens_Pf-5:0.022805)0.846000:0.024880,((((148549557_Pseudomonas_putida_F1:0.000000,167035436_Pseudomonas_putida_GB-1:0.000000)0.565000:0.000000,26988105_Pseudomonas_putida_KT2440:0.011720)0.561000:0.011969,170720197_Pseudomonas_putida_W619:0.000000)0.737000:0.025340,104780365_Pseudomonas_entomophila_L48:0.000000)0.956000:0.049902)0.789000:0.023659,((77456582_Pseudomonas_fluorescens_PfO-1:0.024345,70733899_Pseudomonas_fluorescens_Pf-5:0.000000)0.894000:0.034740,((71737816_Pseudomonas_syringae_pv._phaseolico:0.000000,28869673_Pseudomonas_syringae_pv._tomato_str:0.000000)0.854000:0.011899,66045486_Pseudomonas_syringae_pv._syringae_B:0.000000)0.970000:0.068178)0.787000:0.023428)0.789000:0.025847,(170719611_Pseudomonas_putida_W619:0.019664,104784019_Pseudomonas_entomophila_L48:0.031356)0.967000:0.090178)0.831000:0.034312)0.407000:0.012875,146308329_Pseudomonas_mendocina_ymp:0.069909)0.725000:0.009992,146281260_Pseudomonas_stutzeri_A1501:0.074624)0.674000:0.033166,((((26988973_Pseudomonas_putida_KT2440:0.000000,(148548697_Pseudomonas_putida_F1:0.000000,167032888_Pseudomonas_putida_GB-1:0.000000)0.000000:0.000000)0.000000:0.000000,104780988_Pseudomonas_entomophila_L48:0.000000)0.554000:0.000000,170720908_Pseudomonas_putida_W619:0.012034)0.948000:0.076179,((77456352_Pseudomonas_fluorescens_PfO-1:0.037097,70733635_Pseudomonas_fluorescens_Pf-5:0.000000)0.681000:0.015406,(28868278_Pseudomonas_syringae_pv._tomato_str:0.012715,66044161_Pseudomonas_syringae_pv._syringae_B:0.000000)0.997000:0.151258)0.851000:0.047034)0.861000:0.053278)0.776000:0.039927,(71735345_Pseudomonas_syringae_pv._phaseolico:0.030035,66046763_Pseudomonas_syringae_pv._syringae_B:0.030714)0.989000:0.190322)0.935000:0.127220)0.869000:0.089945,((((157375120_Shewanella_sediminis_HAW-EB3:0.045761,114563383_Shewanella_frigidimarina_NCIMB_400:0.140899)0.730000:0.035465,170726963_Shewanella_woodyi_ATCC_51908:0.128621)0.783000:0.036960,127513047_Shewanella_loihica_PV-4:0.023204)0.824000:0.057846,119775462_Shewanella_amazonensis_SB2B:0.102568)0.997000:0.223914)0.872000:0.058124)0.859000:0.043593,(((90019730_Saccharophagus_degradans_2-40:0.282636,83648708_Hahella_chejuensis_KCTC_2396:0.231458)0.339000:0.086837,(24376324_Shewanella_oneidensis_MR-1:0.241921,71278287_Colwellia_psychrerythraea_34H:0.253988)0.879000:0.177327)0.582000:0.014121,(((167625163_Shewanella_halifaxensis_HAW-EB4:0.061732,(157962986_Shewanella_pealeana_ATCC_700345:0.000000,(((((146291901_Shewanella_putrefaciens_CN-32:0.000000,((((114046299_Shewanella_sp._MR-7:0.000000,113971508_Shewanella_sp._MR-4:0.000000)0.526000:0.000000,117919216_Shewanella_sp._ANA-3:0.012278)0.765000:0.012306,24375328_Shewanella_oneidensis_MR-1:0.000000)0.774000:0.024579,120600171_Shewanella_sp._W3-18-1:0.012111)0.001000:0.000000)0.322000:0.017874,(160876846_Shewanella_baltica_OS195:0.000000,(126172939_Shewanella_baltica_OS155:0.000000,153002126_Shewanella_baltica_OS185:0.000000)0.000000:0.000000)0.891000:0.048353)0.350000:0.028944,91792451_Shewanella_denitrificans_OS217:0.095235)0.933000:0.088580,119775741_Shewanella_amazonensis_SB2B:0.047796)0.255000:0.009066,((157376634_Shewanella_sediminis_HAW-EB3:0.000000,127513882_Shewanella_loihica_PV-4:0.041620)0.000000:0.000000,170728054_Shewanella_woodyi_ATCC_51908:0.066043)0.765000:0.012689)0.975000:0.082955)0.713000:0.018728)0.943000:0.100843,(117618167_Aeromonas_hydrophila_subsp._hydroph:0.106845,77361648_Pseudoalteromonas_haloplanktis_TAC1:0.228451)0.085000:0.015543)0.635000:0.086460,71282390_Colwellia_psychrerythraea_34H:0.183033)0.984000:0.160912)0.000000:0.000000)0.730000:0.012663,(77361553_Pseudoalteromonas_haloplanktis_TAC1:0.266096,(120556176_Marinobacter_aquaeolei_VT8:0.282597,(77361657_Pseudoalteromonas_haloplanktis_TAC1:0.214953,170724924_Shewanella_woodyi_ATCC_51908:0.454342)0.913000:0.117480)0.586000:0.079357)0.894000:0.091584)0.001000:0.000000)0.758000:0.015589)0.861000:0.045381,((((157376388_Shewanella_sediminis_HAW-EB3:0.562691,91793591_Shewanella_denitrificans_OS217:0.291849)0.500000:0.127171,(127511530_Shewanella_loihica_PV-4:0.091296,(157376988_Shewanella_sediminis_HAW-EB3:0.011885,71278766_Colwellia_psychrerythraea_34H:0.163867)0.805000:0.054934)0.992000:0.264922)0.567000:0.056230,(157376959_Shewanella_sediminis_HAW-EB3:0.381136,(((((((170729113_Shewanella_woodyi_ATCC_51908:0.047584,157377534_Shewanella_sediminis_HAW-EB3:0.038342)0.779000:0.014881,91791468_Shewanella_denitrificans_OS217:0.024056)0.700000:0.007183,(127511019_Shewanella_loihica_PV-4:0.113719,119776654_Shewanella_amazonensis_SB2B:0.033735)0.722000:0.034209)0.764000:0.013905,((((117918729_Shewanella_sp._ANA-3:0.000000,(114049237_Shewanella_sp._MR-7:0.000000,113968615_Shewanella_sp._MR-4:0.000000)0.000000:0.000000)0.537000:0.000000,24375932_Shewanella_oneidensis_MR-1:0.025556)0.813000:0.011313,((120597072_Shewanella_sp._W3-18-1:0.000000,146291494_Shewanella_putrefaciens_CN-32:0.000000)0.461000:0.000000,(152998828_Shewanella_baltica_OS185:0.000000,(160873409_Shewanella_baltica_OS195:0.000000,126172535_Shewanella_baltica_OS155:0.000000)0.000000:0.000000)0.941000:0.024245)0.596000:0.001016)0.973000:0.064842,114561268_Shewanella_frigidimarina_NCIMB_400:0.000000)0.846000:0.025923)0.963000:0.114319,54309188_Photobacterium_profundum_SS9:0.218648)0.612000:0.029451,((59713860_Vibrio_fischeri_ES114:0.211595,(((156976377_Vibrio_harveyi_ATCC_BAA-1116:0.024048,28901304_Vibrio_parahaemolyticus_RIMD_221063:0.028958)0.787000:0.024488,(27367913_Vibrio_vulnificus_CMCP6:0.000000,37676040_Vibrio_vulnificus_YJ016:0.000000)0.843000:0.028016)0.821000:0.048406,(147671891_Vibrio_cholerae_O395:0.000000,15600946_Vibrio_cholerae_O1_biovar_eltor_str:0.000000)0.889000:0.060449)0.892000:0.087264)0.801000:0.077155,54310281_Photobacterium_profundum_SS9:0.141296)0.826000:0.070295)0.716000:0.051535,117619359_Aeromonas_hydrophila_subsp._hydroph:0.256755)0.710000:0.032983)0.849000:0.065548)0.826000:0.041114,(((77361303_Pseudoalteromonas_haloplanktis_TAC1:0.307531,71281232_Colwellia_psychrerythraea_34H:0.043363)0.950000:0.256119,(((((((120598711_Shewanella_sp._W3-18-1:0.000000,146293212_Shewanella_putrefaciens_CN-32:0.000000)0.879000:0.033691,(153000867_Shewanella_baltica_OS185:0.000000,(160875575_Shewanella_baltica_OS195:0.000000,126174571_Shewanella_baltica_OS155:0.000000)0.000000:0.000000)0.906000:0.034718)0.814000:0.019342,(117920697_Shewanella_sp._ANA-3:0.000000,(113970105_Shewanella_sp._MR-4:0.000000,114047344_Shewanella_sp._MR-7:0.000000)0.000000:0.000000)0.529000:0.000000)0.723000:0.049864,(114562945_Shewanella_frigidimarina_NCIMB_400:0.287257,24373793_Shewanella_oneidensis_MR-1:0.010947)0.708000:0.020212)0.764000:0.031393,119774789_Shewanella_amazonensis_SB2B:0.164742)0.637000:0.070645,(127512796_Shewanella_loihica_PV-4:0.063673,(170726545_Shewanella_woodyi_ATCC_51908:0.063030,157375549_Shewanella_sediminis_HAW-EB3:0.125348)0.830000:0.062807)0.085000:0.040567)0.861000:0.105218,(157961818_Shewanella_pealeana_ATCC_700345:0.049767,167624228_Shewanella_halifaxensis_HAW-EB4:0.038131)0.764000:0.057717)0.962000:0.209365)0.273000:0.092690,(((27364632_Vibrio_vulnificus_CMCP6:0.011756,37681324_Vibrio_vulnificus_YJ016:0.000000)0.910000:0.119540,(147674450_Vibrio_cholerae_O395:0.000000,15640311_Vibrio_cholerae_O1_biovar_eltor_str:0.000000)0.973000:0.181201)0.939000:0.169232,(145298814_Aeromonas_salmonicida_subsp._salmon:0.222076,56460404_Idiomarina_loihiensis_L2TR:0.395862)0.921000:0.174785)0.827000:0.117274)0.815000:0.097229)0.758000:0.024643)0.000000:0.000000,(((((((145297678_Aeromonas_salmonicida_subsp._salmon:0.000000,117621026_Aeromonas_hydrophila_subsp._hydroph:0.011943)0.945000:0.064710,(117920964_Shewanella_sp._ANA-3:0.075969,(120598478_Shewanella_sp._W3-18-1:0.000000,146293443_Shewanella_putrefaciens_CN-32:0.000000)0.511000:0.000000)0.770000:0.049069)0.633000:0.008547,160874908_Shewanella_baltica_OS195:0.042040)0.977000:0.118059,(15641261_Vibrio_cholerae_O1_biovar_eltor_str:0.000000,147675614_Vibrio_cholerae_O395:0.000000)0.809000:0.034298)0.858000:0.073735,(37680819_Vibrio_vulnificus_YJ016:0.000000,27365130_Vibrio_vulnificus_CMCP6:0.000000)0.900000:0.094187)0.916000:0.130298,((27366798_Vibrio_vulnificus_CMCP6:0.000000,37676573_Vibrio_vulnificus_YJ016:0.000000)0.733000:0.030345,156976907_Vibrio_harveyi_ATCC_BAA-1116:0.048461)0.999000:0.432685)0.875000:0.106650,(((((114562530_Shewanella_frigidimarina_NCIMB_400:0.252867,((((170726632_Shewanella_woodyi_ATCC_51908:0.056566,157375462_Shewanella_sediminis_HAW-EB3:0.032984)0.824000:0.078288,127512857_Shewanella_loihica_PV-4:0.094733)0.899000:0.122057,(157962063_Shewanella_pealeana_ATCC_700345:0.121157,167624154_Shewanella_halifaxensis_HAW-EB4:0.033150)0.994000:0.285593)0.544000:0.003072,119774849_Shewanella_amazonensis_SB2B:0.130946)0.756000:0.033380)0.806000:0.039367,(117920237_Shewanella_sp._ANA-3:0.012269,((113970025_Shewanella_sp._MR-4:0.000000,114047260_Shewanella_sp._MR-7:0.000000)0.886000:0.000000,((160875072_Shewanella_baltica_OS195:0.000000,(153000475_Shewanella_baltica_OS185:0.000000,126174150_Shewanella_baltica_OS155:0.000000)0.000000:0.000000)0.909000:0.035933,(146292912_Shewanella_putrefaciens_CN-32:0.000000,120599017_Shewanella_sp._W3-18-1:0.000000)0.983000:0.064053)0.750000:0.012318)0.000000:0.000000)0.913000:0.096151)0.902000:0.110571,167623306_Shewanella_halifaxensis_HAW-EB4:0.510784)0.555000:0.072029,((((170724044_Pseudomonas_putida_W619:0.010734,(((148545597_Pseudomonas_putida_F1:0.000000,26987062_Pseudomonas_putida_KT2440:0.000000)0.923000:0.024635,167031361_Pseudomonas_putida_GB-1:0.000000)0.777000:0.013726,104784077_Pseudomonas_entomophila_L48:0.024674)0.756000:0.013559)0.968000:0.092800,(77456678_Pseudomonas_fluorescens_PfO-1:0.027068,70733997_Pseudomonas_fluorescens_Pf-5:0.038648)0.883000:0.043244)0.800000:0.030837,(146305769_Pseudomonas_mendocina_ymp:0.000000,146283427_Pseudomonas_stutzeri_A1501:0.037965)0.788000:0.030515)0.906000:0.232133,117619756_Aeromonas_hydrophila_subsp._hydroph:0.653278)0.720000:0.112679)0.590000:0.020051,(((119775767_Shewanella_amazonensis_SB2B:0.189801,(91792271_Shewanella_denitrificans_OS217:0.114672,127513229_Shewanella_loihica_PV-4:0.109593)0.398000:0.037902)0.082000:0.031324,157374205_Shewanella_sediminis_HAW-EB3:0.159327)0.854000:0.135262,(145297817_Aeromonas_salmonicida_subsp._salmon:0.000000,117621406_Aeromonas_hydrophila_subsp._hydroph:0.024179)0.970000:0.293146)0.947000:0.280534)0.636000:0.050856)0.894000:0.098871)0.914000:0.140318,54308182_Photobacterium_profundum_SS9:0.339829)0.576000:0.054605,(70733311_Pseudomonas_fluorescens_Pf-5:0.068865,77461736_Pseudomonas_fluorescens_PfO-1:0.053214)0.997000:0.409351)0.279000:0.097296,((92113548_Chromohalobacter_salexigens_DSM_304:0.587385,(((((115523564_Rhodopseudomonas_palustris_BisA53:0.038948,90422764_Rhodopseudomonas_palustris_BisB18:0.021872)0.719000:0.086659,146339566_Bradyrhizobium_sp._ORS278:0.070842)0.975000:0.211561,83310316_Magnetospirillum_magneticum_AMB-1:0.190447)0.730000:0.045357,83593701_Rhodospirillum_rubrum_ATCC_11170:0.280010)0.861000:0.238768,83591971_Rhodospirillum_rubrum_ATCC_11170:0.160329)0.999000:1.303380)0.829000:0.282922,121998493_Halorhodospira_halophila_SL1:0.370677)0.796000:0.157455)0.651000:0.107633,((118578490_Pelobacter_propionicus_DSM_2379:0.054922,((39996133_Geobacter_sulfurreducens_PCA:0.040897,(((78224024_Geobacter_metallireducens_GS-15:0.071661,(148265335_Geobacter_uraniireducens_Rf4:0.072109,148264885_Geobacter_uraniireducens_Rf4:0.098361)0.806000:0.028008)0.768000:0.032360,((148265101_Geobacter_uraniireducens_Rf4:0.219630,(39995508_Geobacter_sulfurreducens_PCA:0.029447,39996136_Geobacter_sulfurreducens_PCA:0.095497)0.774000:0.021777)0.732000:0.015716,39998033_Geobacter_sulfurreducens_PCA:0.080099)0.721000:0.020706)0.486000:0.025442,78224021_Geobacter_metallireducens_GS-15:0.073282)0.839000:0.038688)0.751000:0.018932,78222041_Geobacter_metallireducens_GS-15:0.102677)0.575000:0.011006)0.900000:0.147392,(((34496168_Chromobacterium_violaceum_ATCC_1247:0.600902,71908725_Dechloromonas_aromatica_RCB:0.128557)0.861000:0.223465,34495486_Chromobacterium_violaceum_ATCC_1247:0.196553)0.897000:0.241422,(46581438_Desulfovibrio_vulgaris_subsp._vulga:0.012664,120601389_Desulfovibrio_vulgaris_subsp._vulga:0.000000)0.997000:0.486967)0.847000:0.136915)0.048000:0.069102)0.895000:0.776836,89892886_Desulfitobacterium_hafniense_Y51:0.000000)0.996000:9.644683,(116254847_Rhizobium_leguminosarum_bv._viciae_:0.066693,(17544740_Ralstonia_solanacearum_GMI1000:2.413634,152992734_Sulfurovum_sp._NBC37-1:13.829450)0.854000:2.413394)0.873000:0.766549)0.238000:0.304434,86360201_Rhizobium_etli_CFN_42:0.204218)0.892000:0.202436,(((17987866_Brucella_melitensis_16M:0.000000,(82699261_Brucella_melitensis_biovar_Abortus_:0.000000,(189023585_Brucella_abortus_S19:0.000000,62289333_Brucella_abortus_biovar_1_str._9-94:0.000000)0.000000:0.000000)0.861000:0.013830)0.490000:0.013798,(163842629_Brucella_suis_ATCC_23445:0.000000,148559297_Brucella_ovis_ATCC_25840:0.000000)0.487000:0.000000)0.959000:0.136443,153007787_Ochrobactrum_anthropi_ATCC_49188:0.104436)0.912000:0.200495)0.930000:0.232190,((99080718_Silicibacter_sp._TM1040:0.117810,(159186560_Agrobacterium_tumefaciens_str._C58:1.200876,159044887_Dinoroseobacter_shibae_DFL_12:0.437906)0.705000:0.104024)0.924000:0.231384,(121606411_Polaromonas_naphthalenivorans_CJ2:0.594827,((((((((170736934_Burkholderia_cenocepacia_MC0-3:0.000000,(107027524_Burkholderia_cenocepacia_AU_1054:0.000000,116693764_Burkholderia_cenocepacia_HI2424:0.000000)0.000000:0.000000)0.932000:0.033461,78060880_Burkholderia_sp._383:0.000000)0.001000:0.000000,(172064506_Burkholderia_ambifaria_MC40-6:0.000000,115359690_Burkholderia_ambifaria_AMMD:0.000000)0.655000:0.014291)0.749000:0.033745,161519736_Burkholderia_multivorans_ATCC_17616:0.044407)0.629000:0.015700,134292527_Burkholderia_vietnamiensis_G4:0.030249)0.858000:0.112482,(((53723331_Burkholderia_pseudomallei_K96243:0.000000,(76819799_Burkholderia_pseudomallei_1710b:0.000000,(126444783_Burkholderia_pseudomallei_668:0.000000,126456170_Burkholderia_pseudomallei_1106a:0.000000)0.000000:0.000000)0.000000:0.000000)0.540000:0.000000,((121597257_Burkholderia_mallei_SAVP1:0.000000,(124381760_Burkholderia_mallei_NCTC_10229:0.000000,126446931_Burkholderia_mallei_NCTC_10247:0.000000)0.000000:0.000000)0.519000:0.000000,53715904_Burkholderia_mallei_ATCC_23344:0.014723)0.735000:0.014820)0.558000:0.030198,83717988_Burkholderia_thailandensis_E264:0.000000)0.983000:0.150308)0.767000:0.090688,91779307_Burkholderia_xenovorans_LB400:0.262561)0.973000:0.276902,(((83643318_Hahella_chejuensis_KCTC_2396:0.314415,146305125_Pseudomonas_mendocina_ymp:0.538614)0.606000:0.252892,(171058466_Leptothrix_cholodnii_SP-6:0.501383,(124266220_Methylibium_petroleiphilum_PM1:0.299020,120612866_Acidovorax_avenae_subsp._citrulli_A:0.595512)0.643000:0.168072)0.806000:0.273925)0.679000:0.090248,((113869644_Ralstonia_eutropha_H16:0.095856,73543100_Ralstonia_eutropha_JMP134:0.369091)0.725000:0.040211,94312506_Ralstonia_metallidurans_CH34:0.942109)0.932000:0.178647)0.612000:0.080000)0.911000:0.213993)0.926000:0.210283)0.835000:0.117010)0.942000:0.258336,(109898607_Pseudoalteromonas_atlantica_T6c:0.292997,71279296_Colwellia_psychrerythraea_34H:0.628797)0.887000:0.196584)0.861000:0.245780,71282408_Colwellia_psychrerythraea_34H:0.429884)0.675000:0.073690,157374045_Shewanella_sediminis_HAW-EB3:0.364302)0.561000:0.386127,152994708_Marinomonas_sp._MWYL1:2.763484)0.931000:1.994614,(156974981_Vibrio_harveyi_ATCC_BAA-1116:0.350745,28898682_Vibrio_parahaemolyticus_RIMD_221063:0.043973)0.698000:0.049078)0.839000:0.126423,(37680290_Vibrio_vulnificus_YJ016:0.100523,27365564_Vibrio_vulnificus_CMCP6:0.000000)0.569000:0.106103)0.998000:0.344445,147675218_Vibrio_cholerae_O395:0.000000,15641289_Vibrio_cholerae_O1_biovar_eltor_str:0.000000);
