# Supplementary material for: Genome-wide phylogenetic analysis of the pathogenic potential of Vibrio furnissii
Source: Front Microbiol. 2014 Aug 21;5:435. doi: 10.3389/fmicb.2014.00435 (PMC4139957; doi:10.3389/fmicb.2014.00435)
Supplement: Supplementary file 1 [file DataSheet1.ZIP › all_vfu_trees/VfuA00158.afa-gb-o.phylip_phyml_tree.txt]

((((((((((((((((46908057_Listeria_monocytogenes_str._4b_F236:0.000000,116873260_Listeria_welshimeri_serovar_6b_str.:0.018223)0.000000:0.000000,(16803865_Listeria_monocytogenes_EGD-e:0.000000,16801005_Listeria_innocua_Clip11262:0.017888)0.451000:0.035707)0.954000:0.270598,162455675_Sorangium_cellulosum_So_ce_56:0.317634)0.406000:0.091300,119025496_Bifidobacterium_adolescentis_ATCC_1:0.399867)0.836000:0.104794,(((32475528_Rhodopirellula_baltica_SH_1:0.700356,(182679821_Beijerinckia_indica_subsp._indica_A:0.043645,(((170747235_Methylobacterium_radiotolerans_JCM_:0.084594,170744294_Methylobacterium_sp._4-46:0.000000)0.466000:0.020327,163853326_Methylobacterium_extorquens_PA1:0.153981)0.826000:0.042980,(((((154254087_Parvibaculum_lavamentivorans_DS-1:0.161084,(154244036_Xanthobacter_autotrophicus_Py2:0.021598,158425537_Azorhizobium_caulinodans_ORS_571:0.041172)0.888000:0.085994)0.801000:0.049710,((162147551_Gluconacetobacter_diazotrophicus_PA:0.241140,114326821_Granulibacter_bethesdensis_CGDNIH1:0.152324)0.424000:0.040936,(83595125_Rhodospirillum_rubrum_ATCC_11170:0.102096,(148260721_Acidiphilium_cryptum_JF-5:0.065831,(89053398_Jannaschia_sp._CCS1:0.042789,(((77464170_Rhodobacter_sphaeroides_2.4.1:0.000000,126463013_Rhodobacter_sphaeroides_ATCC_17029:0.000000)0.483000:0.000000,146276536_Rhodobacter_sphaeroides_ATCC_17025:0.042592)0.887000:0.041835,(((56695323_Silicibacter_pomeroyi_DSS-3:0.033551,99080299_Silicibacter_sp._TM1040:0.037063)0.888000:0.063883,110678528_Roseobacter_denitrificans_OCh_114:0.041407)0.812000:0.045517,(159045516_Dinoroseobacter_shibae_DFL_12:0.019999,119386669_Paracoccus_denitrificans_PD1222:0.091522)0.000000:0.000000)0.737000:0.020199)0.001000:0.000000)0.971000:0.128764)0.764000:0.032600)0.704000:0.018475)0.856000:0.052937)0.861000:0.046121,83309301_Magnetospirillum_magneticum_AMB-1:0.182455)0.816000:0.051628,((((((150398749_Sinorhizobium_medicae_WSM419:0.039176,15964111_Sinorhizobium_meliloti_1021:0.018679)0.761000:0.027994,159184253_Agrobacterium_tumefaciens_str._C58:0.037571)0.766000:0.043882,(116250126_Rhizobium_leguminosarum_bv._viciae_:0.018588,86355999_Rhizobium_etli_CFN_42:0.000000)0.905000:0.064674)0.853000:0.065164,((62317890_Brucella_abortus_biovar_1_str._9-94:0.000000,(83269867_Brucella_melitensis_biovar_Abortus_:0.000000,(161621112_Brucella_canis_ATCC_23365:0.000000,(163845175_Brucella_suis_ATCC_23445:0.000000,(189023140_Brucella_abortus_S19:0.000000,(23500786_Brucella_suis_1330:0.000000,(17988579_Brucella_melitensis_16M:0.000000,148557879_Brucella_ovis_ATCC_25840:0.000000)0.000000:0.000000)0.000000:0.000000)0.000000:0.000000)0.000000:0.000000)0.000000:0.000000)0.000000:0.000000)0.791000:0.022052,153008650_Ochrobactrum_anthropi_ATCC_49188:0.035409)0.662000:0.023745)0.133000:0.042675,(110636379_Mesorhizobium_sp._BNC1:0.108957,13472764_Mesorhizobium_loti_MAFF303099:0.040573)0.746000:0.025062)0.740000:0.021601,(((49473718_Bartonella_quintana_str._Toulouse:0.038448,49474864_Bartonella_henselae_str._Houston-1:0.058780)0.773000:0.019300,163867342_Bartonella_tribocorum_CIP_105476:0.000000)0.002000:0.000000,121601794_Bartonella_bacilliformis_KC583:0.203121)0.999000:0.343229)0.892000:0.076263)0.902000:0.093413,((((91974691_Rhodopseudomonas_palustris_BisB5:0.019411,86747748_Rhodopseudomonas_palustris_HaA2:0.019287)0.617000:0.005118,39933161_Rhodopseudomonas_palustris_CGA009:0.037877)0.000000:0.036898,(115522495_Rhodopseudomonas_palustris_BisA53:0.039687,((27375870_Bradyrhizobium_japonicum_USDA_110:0.065256,((148251705_Bradyrhizobium_sp._BTAi1:0.019165,146337250_Bradyrhizobium_sp._ORS278:0.000000)0.864000:0.044423,(75674242_Nitrobacter_winogradskyi_Nb-255:0.046014,92115683_Nitrobacter_hamburgensis_X14:0.011167)0.929000:0.061981)0.756000:0.020184)0.791000:0.034451,(90421904_Rhodopseudomonas_palustris_BisB18:0.039855,(((87198615_Novosphingobium_aromaticivorans_DSM:0.034345,(148557773_Sphingomonas_wittichii_RW1:0.146839,85374933_Erythrobacter_litoralis_HTCC2594:0.056660)0.829000:0.045050)0.911000:0.073936,103488657_Sphingopyxis_alaskensis_RB2256:0.067701)0.837000:0.041414,((16127942_Caulobacter_crescentus_CB15:0.000000,167649025_Caulobacter_sp._K31:0.164519)0.913000:0.090497,(56552086_Zymomonas_mobilis_subsp._mobilis_ZM:0.051678,88657761_Ehrlichia_chaffeensis_str._Arkansas:0.597642)0.837000:0.191279)0.942000:0.111435)0.754000:0.020744)0.001000:0.000000)0.000000:0.000000)0.846000:0.000008)0.618000:0.053022,(114799868_Hyphomonas_neptunium_ATCC_15444:0.093891,58040920_Gluconobacter_oxydans_621H:0.406903)0.949000:0.227639)0.062000:0.036383)0.000000:0.000000)0.928000:0.160224)0.872000:0.204088)0.732000:0.105432,(29654211_Coxiella_burnetii_RSA_493:0.000000,(161830563_Coxiella_burnetii_RSA_331:0.000000,154706271_Coxiella_burnetii_Dugway_5J108-111:0.000000)0.000000:0.000000)0.997000:0.394986)0.790000:0.083956,((172057937_Exiguobacterium_sibiricum_255-15:0.130915,116495109_Lactobacillus_casei_ATCC_334:0.261568)0.610000:0.130188,90961589_Lactobacillus_salivarius_UCC118:0.395320)0.784000:0.135632)0.461000:0.034781)0.798000:0.056136,(((((((77919607_Pelobacter_carbinolicus_DSM_2380:0.211534,118578536_Pelobacter_propionicus_DSM_2379:0.036513)0.443000:0.072341,((78223869_Geobacter_metallireducens_GS-15:0.144635,39996226_Geobacter_sulfurreducens_PCA:0.096099)0.894000:0.099922,148264966_Geobacter_uraniireducens_Rf4:0.043326)0.734000:0.054070)0.312000:0.064360,(138894690_Geobacillus_thermodenitrificans_NG8:0.057141,56419704_Geobacillus_kaustophilus_HTA426:0.000000)0.962000:0.178868)0.386000:0.054635,(85859395_Syntrophus_aciditrophicus_SB:0.339421,56964085_Bacillus_clausii_KSM-K16:0.154342)0.457000:0.119673)0.647000:0.029204,((147678128_Pelotomaculum_thermopropionicum_SI:0.180157,134299558_Desulfotomaculum_reducens_MI-1:0.179235)0.837000:0.096088,116621469_Solibacter_usitatus_Ellin6076:0.231772)0.791000:0.039752)0.668000:0.031665,((((169831747_Candidatus_Desulforudis_audaxviator:0.159360,(167630198_Heliobacterium_modesticaldum_Ice1:0.189043,89895473_Desulfitobacterium_hafniense_Y51:0.357396)0.831000:0.076477)0.855000:0.116057,(51892479_Symbiobacterium_thermophilum_IAM_14:0.295668,((15805606_Deinococcus_radiodurans_R1:0.037542,94986412_Deinococcus_geothermalis_DSM_11300:0.000000)0.996000:0.324666,(46199497_Thermus_thermophilus_HB27:0.000000,55981529_Thermus_thermophilus_HB8:0.000000)0.808000:0.071400)0.924000:0.140514)0.684000:0.044432)0.843000:0.126402,((167040396_Thermoanaerobacter_sp._X514:0.000000,167037734_Thermoanaerobacter_pseudethanolicus:0.000000)0.949000:0.161252,20807952_Thermoanaerobacter_tengcongensis_MB:0.000000)0.971000:0.214584)0.691000:0.035506,125973828_Clostridium_thermocellum_ATCC_27405:0.315897)0.865000:0.146056)0.829000:0.067683,((((53803058_Methylococcus_capsulatus_str._Bath:0.195155,(((((78049583_Xanthomonas_campestris_pv._vesicato:0.020079,84622120_Xanthomonas_oryzae_pv._oryzae_MAFF_:0.000000)0.000000:0.000000,58580119_Xanthomonas_oryzae_pv._oryzae_KACC1:0.000000)0.000000:0.000000,21244633_Xanthomonas_axonopodis_pv._citri_st:0.000000)0.448000:0.000000,(21233282_Xanthomonas_campestris_pv._campestr:0.000000,66770240_Xanthomonas_campestris_pv._campestr:0.000000)0.863000:0.020076)0.000000:0.000000,((170729362_Xylella_fastidiosa_M12:0.000000,28198054_Xylella_fastidiosa_Temecula1:0.000000)0.000000:0.000000,(182680682_Xylella_fastidiosa_M23:0.000000,15836754_Xylella_fastidiosa_9a5c:0.000000)0.000000:0.000000)0.962000:0.203927)0.974000:0.367079)0.854000:0.132242,((73748271_Dehalococcoides_sp._CBDB1:0.000000,57234778_Dehalococcoides_ethenogenes_195:0.038608)0.837000:0.019038,147669051_Dehalococcoides_sp._BAV1:0.000011)0.990000:0.377587)0.771000:0.042969,((23098959_Oceanobacillus_iheyensis_HTE831:0.305536,51245525_Desulfotalea_psychrophila_LSv54:0.295664)0.744000:0.052543,94970802_Acidobacteria_bacterium_Ellin345:0.447408)0.798000:0.068198)0.794000:0.036109,((83814400_Salinibacter_ruber_DSM_13855:0.494087,(158521603_Desulfococcus_oleovorans_Hxd3:0.282730,114566761_Syntrophomonas_wolfei_subsp._wolfei:0.401786)0.939000:0.236005)0.010000:0.000000,((((116747915_Syntrophobacter_fumaroxidans_MPOB:0.279670,(153004361_Anaeromyxobacter_sp._Fw109-5:0.037163,86158794_Anaeromyxobacter_dehalogenans_2CP-C:0.111503)0.967000:0.181524)0.715000:0.050329,(108759385_Myxococcus_xanthus_DK_1622:0.261740,(((16330536_Synechocystis_sp._PCC_6803:0.211463,22300009_Thermosynechococcus_elongatus_BP-1:0.175412)0.857000:0.097920,((170078036_Synechococcus_sp._PCC_7002:0.232060,(((17230603_Nostoc_sp._PCC_7120:0.019170,75910015_Anabaena_variabilis_ATCC_29413:0.000000)0.880000:0.098656,113476250_Trichodesmium_erythraeum_IMS101:0.115041)0.777000:0.056243,172036974_Cyanothece_sp._ATCC_51142:0.225242)0.834000:0.072400)0.528000:0.027091,158333340_Acaryochloris_marina_MBIC11017:0.213676)0.895000:0.092822)0.000000:0.000000,(((56751229_Synechococcus_elongatus_PCC_6301:0.000000,81299103_Synechococcus_elongatus_PCC_7942:0.000000)0.939000:0.261295,37521117_Gloeobacter_violaceus_PCC_7421:0.465344)0.631000:0.033922,(86604890_Synechococcus_sp._JA-3-3Ab:0.039971,86608462_Synechococcus_sp._JA-2-3Ba:0.043771)0.981000:0.202863)0.914000:0.132645)0.937000:0.156570)0.934000:0.173914)0.868000:0.068795,(117926695_Magnetococcus_sp._MC-1:0.293855,(15644435_Thermotoga_maritima_MSB8:0.000000,148270117_Thermotoga_petrophila_RKU-1:0.000000)0.984000:0.356925)0.892000:0.201846)0.759000:0.039751,((((((((15926794_Staphylococcus_aureus_subsp._aureus:0.000000,15924201_Staphylococcus_aureus_subsp._aureus:0.000000)0.000000:0.000000,((49483374_Staphylococcus_aureus_subsp._aureus:0.000000,49486050_Staphylococcus_aureus_subsp._aureus:0.000000)0.000000:0.000000,((21282823_Staphylococcus_aureus_subsp._aureus:0.000000,87160791_Staphylococcus_aureus_subsp._aureus:0.000000)0.000000:0.000000,((88194917_Staphylococcus_aureus_subsp._aureus:0.000000,148267702_Staphylococcus_aureus_subsp._aureus:0.000000)0.000000:0.000000,((150393760_Staphylococcus_aureus_subsp._aureus:0.000000,151221333_Staphylococcus_aureus_subsp._aureus:0.000000)0.000000:0.000000,((156979532_Staphylococcus_aureus_subsp._aureus:0.000000,82750816_Staphylococcus_aureus_RF122:0.000000)0.000000:0.000000,(57651780_Staphylococcus_aureus_subsp._aureus:0.000000,161509384_Staphylococcus_aureus_subsp._aureus:0.000000)0.000000:0.000000)0.000000:0.000000)0.000000:0.000000)0.000000:0.000000)0.000000:0.000000)0.000000:0.000000)0.952000:0.097593,(57866743_Staphylococcus_epidermidis_RP62A:0.000000,27467805_Staphylococcus_epidermidis_ATCC_122:0.000000)0.938000:0.097024)0.842000:0.042463,70726704_Staphylococcus_haemolyticus_JCSC143:0.000000)0.772000:0.096550,73662869_Staphylococcus_saprophyticus_subsp.:0.306166)0.970000:0.273461,(((158320458_Alkaliphilus_oremlandii_OhILAs:0.155678,150390548_Alkaliphilus_metalliredigens_QYMF:0.235806)0.878000:0.095040,((((((((18310728_Clostridium_perfringens_str._13:0.010829,(110799232_Clostridium_perfringens_ATCC_13124:0.000000,110802008_Clostridium_perfringens_SM101:0.000000)0.758000:0.027200)0.965000:0.139030,15894997_Clostridium_acetobutylicum_ATCC_824:0.072440)0.348000:0.080051,150016027_Clostridium_beijerinckii_NCIMB_8052:0.064001)0.829000:0.054685,(118443292_Clostridium_novyi_NT:0.089559,(170756712_Clostridium_botulinum_B1_str._Okra:0.000000,(153940551_Clostridium_botulinum_F_str._Langel:0.000000,(148380466_Clostridium_botulinum_A_str._ATCC_3:0.000000,(153931189_Clostridium_botulinum_A_str._ATCC_1:0.000000,(153937001_Clostridium_botulinum_A_str._Hall:0.000000,170761231_Clostridium_botulinum_A3_str._Loch_:0.000000)0.000000:0.000000)0.000000:0.000000)0.000000:0.000000)0.000000:0.000000)0.969000:0.119033)0.737000:0.018882)0.662000:0.015043,187933651_Clostridium_botulinum_B_str._Eklund:0.111932)0.786000:0.058831,28210905_Clostridium_tetani_E88:0.153882)0.680000:0.049187,(126700206_Clostridium_difficile_630:0.170685,169824356_Finegoldia_magna_ATCC_29328:0.394940)0.820000:0.095999)0.762000:0.045732,153953992_Clostridium_kluyveri_DSM_555:0.156206)0.866000:0.078652)0.802000:0.061563,((78043104_Carboxydothermus_hydrogenoformans_Z:0.238431,(71083110_Candidatus_Pelagibacter_ubique_HTCC:0.392993,160902067_Petrotoga_mobilis_SJ95:0.451796)0.846000:0.138658)0.700000:0.051077,((((((((49478424_Bacillus_thuringiensis_serovar_konk:0.000000,(118479091_Bacillus_thuringiensis_str._Al_Haka:0.000000,52141619_Bacillus_cereus_E33L:0.000000)0.000000:0.000000)0.448000:0.000000,(30263872_Bacillus_anthracis_str._Ames:0.000000,(49186719_Bacillus_anthracis_str._Sterne:0.000000,47529300_Bacillus_anthracis_str._Ames_Ancest:0.000000)0.000000:0.000000)0.850000:0.017544)0.471000:0.017548,42782961_Bacillus_cereus_ATCC_10987:0.000000)0.001000:0.000000,163941607_Bacillus_weihenstephanensis_KBAB4:0.036091)0.796000:0.017845,30021957_Bacillus_cereus_ATCC_14579:0.017589)0.749000:0.019024,152976235_Bacillus_cereus_subsp._cytotoxis_NV:0.035166)0.972000:0.220617,15615073_Bacillus_halodurans_C-125:0.196216)0.745000:0.034924,(((16078633_Bacillus_subtilis_subsp._subtilis_s:0.109365,154685986_Bacillus_amyloliquefaciens_FZB42:0.060714)0.883000:0.161716,(52080173_Bacillus_licheniformis_ATCC_14580:0.000000,52785550_Bacillus_licheniformis_ATCC_14580:0.000000)0.946000:0.163436)0.490000:0.093264,157692250_Bacillus_pumilus_SAFR-032:0.169798)0.774000:0.078873)0.870000:0.086535)0.376000:0.015293)0.765000:0.045401)0.840000:0.087757,((((24216634_Leptospira_interrogans_serovar_Lai_:0.000000,45658963_Leptospira_interrogans_serovar_Cope:0.000000)0.892000:0.122548,(116329247_Leptospira_borgpetersenii_serovar_H:0.000000,116330147_Leptospira_borgpetersenii_serovar_H:0.000000)0.947000:0.203929)0.799000:0.137986,183220131_Leptospira_biflexa_serovar_Patoc_st:0.373262)0.999000:0.520332,((((19704046_Fusobacterium_nucleatum_subsp._nucl:0.200502,((51599064_Borrelia_garinii_PBi:0.104280,15595157_Borrelia_burgdorferi_B31:0.018299)0.457000:0.020742,111115647_Borrelia_afzelii_PKo:0.017164)0.992000:0.358903)0.953000:0.236764,((150021186_Thermosipho_melanesiensis_BI429:0.438765,154250142_Fervidobacterium_nodosum_Rt17-B1:0.193924)0.826000:0.137456,157364477_Thermotoga_lettingae_TMO:0.202545)0.779000:0.083599)0.515000:0.042618,(15606181_Aquifex_aeolicus_VF5:0.455952,((134302135_Francisella_tularensis_subsp._tular:0.000000,(187931589_Francisella_tularensis_subsp._media:0.000000,(89256178_Francisella_tularensis_subsp._holar:0.000000,(115314651_Francisella_tularensis_subsp._holar:0.000000,(156502221_Francisella_tularensis_subsp._holar:0.000000,(56708218_Francisella_tularensis_subsp._tular:0.000000,(110670689_Francisella_tularensis_subsp._tular:0.000000,118497718_Francisella_tularensis_subsp._novic:0.000000)0.000000:0.000000)0.000000:0.000000)0.000000:0.000000)0.000000:0.000000)0.000000:0.000000)0.000000:0.000000)0.822000:0.107845,167628129_Francisella_philomiragia_subsp._phi:0.000000)0.997000:0.695829)0.886000:0.266040)0.608000:0.021944,((((92115097_Chromohalobacter_salexigens_DSM_304:0.171819,(((71281673_Colwellia_psychrerythraea_34H:0.173418,119943850_Psychromonas_ingrahamii_37:0.227190)0.449000:0.051258,77361559_Pseudoalteromonas_haloplanktis_TAC1:0.186584)0.668000:0.037431,((152977700_Actinobacillus_succinogenes_130Z:0.106670,(((15603018_Pasteurella_multocida_subsp._multoc:0.061207,(((148828130_Haemophilus_influenzae_PittGG:0.000000,(68249541_Haemophilus_influenzae_86-028NP:0.000000,16272891_Haemophilus_influenzae_Rd_KW20:0.000000)0.000000:0.000000)0.527000:0.000000,148826396_Haemophilus_influenzae_PittEE:0.018149)0.754000:0.027009,((126209423_Actinobacillus_pleuropneumoniae_L20:0.000000,165977412_Actinobacillus_pleuropneumoniae_ser:0.000000)0.763000:0.025840,33151903_Haemophilus_ducreyi_35000HP:0.140493)0.855000:0.054109)0.777000:0.028977)0.209000:0.013628,(113460289_Haemophilus_somnus_129PT:0.000000,170718971_Haemophilus_somnus_2336:0.000000)0.784000:0.029162)0.672000:0.010784,52425993_Mannheimia_succiniciproducens_MBEL5:0.056955)0.000000:0.000000)0.916000:0.097630,((((((91791692_Shewanella_denitrificans_OS217:0.049253,114564979_Shewanella_frigidimarina_NCIMB_400:0.098126)0.718000:0.013773,(157963649_Shewanella_pealeana_ATCC_700345:0.040011,167622368_Shewanella_halifaxensis_HAW-EB4:0.000000)0.001000:0.000000)0.714000:0.020055,(127514410_Shewanella_loihica_PV-4:0.077663,(157373525_Shewanella_sediminis_HAW-EB3:0.043547,170728881_Shewanella_woodyi_ATCC_51908:0.093121)0.783000:0.042039)0.738000:0.022634)0.768000:0.018813,((145301065_Aeromonas_salmonicida_subsp._salmon:0.000000,117618333_Aeromonas_hydrophila_subsp._hydroph:0.000000)0.976000:0.176593,109896376_Pseudoalteromonas_atlantica_T6c:0.172876)0.843000:0.060348)0.792000:0.019611,((((126172628_Shewanella_baltica_OS155:0.000000,(152998926_Shewanella_baltica_OS185:0.000000,160873512_Shewanella_baltica_OS195:0.000000)0.000000:0.000000)0.785000:0.018936,((117922203_Shewanella_sp._ANA-3:0.000000,24375733_Shewanella_oneidensis_MR-1:0.000000)0.000000:0.000000,(113971926_Shewanella_sp._MR-4:0.000000,114045868_Shewanella_sp._MR-7:0.000000)0.000000:0.000000)0.795000:0.018714)0.628000:0.018956,120597168_Shewanella_sp._W3-18-1:0.000000)0.806000:0.032624,146291568_Shewanella_putrefaciens_CN-32:0.009429)0.775000:0.015094)0.841000:0.038534,119773467_Shewanella_amazonensis_SB2B:0.037993)0.831000:0.045319)0.693000:0.084445)0.727000:0.025214)0.745000:0.034550,(((((((15640245_Vibrio_cholerae_O1_biovar_eltor_str:0.000000,147675719_Vibrio_cholerae_O395:0.000000)0.968000:0.114960,(156972974_Vibrio_harveyi_ATCC_BAA-1116:0.020083,28896955_Vibrio_parahaemolyticus_RIMD_221063:0.076124)0.750000:0.026457)0.776000:0.030972,(37678467_Vibrio_vulnificus_YJ016:0.000000,27364276_Vibrio_vulnificus_CMCP6:0.000000)0.989000:0.144229)0.853000:0.051249,XX_VfuA00158_:0.077043)0.791000:0.042054,59710732_Vibrio_fischeri_ES114:0.080496)0.738000:0.032853,((((161579557_Photorhabdus_luminescens_subsp._lau:0.128114,((94677009_Baumannia_cicadellinicola_str._Hc:0.048988,(71892378_Candidatus_Blochmannia_pennsylvanic:0.254159,32491151_Wigglesworthia_glossinidia_endosymb:0.347138)0.528000:0.081560)0.748000:0.028260,85060187_Sodalis_glossinidius_str._morsitans:0.129889)0.904000:0.082521)0.001000:0.000000,(157373075_Serratia_proteamaculans_568:0.039086,((170026363_Yersinia_pseudotuberculosis_YPIII:0.000000,(108813962_Yersinia_pestis_Nepal516:0.000000,(108809485_Yersinia_pestis_Antiqua:0.000000,(145601097_Yersinia_pestis_Pestoides_F:0.000000,(162418631_Yersinia_pestis_Angola:0.000000,(161486896_Yersinia_pestis_CO92:0.000000,(161484919_Yersinia_pestis_KIM:0.000000,(161511480_Yersinia_pestis_biovar_Microtus_str:0.000000,(161760595_Yersinia_pseudotuberculosis_IP_3295:0.000000,153949204_Yersinia_pseudotuberculosis_IP_3175:0.000000)0.000000:0.000000)0.000000:0.000000)0.000000:0.000000)0.000000:0.000000)0.000000:0.000000)0.000000:0.000000)0.000000:0.000000)0.000000:0.000000)0.954000:0.074351,123440462_Yersinia_enterocolitica_subsp._ente:0.024466)0.771000:0.031156)0.147000:0.018819)0.827000:0.038029,50119105_Erwinia_carotovora_subsp._atrosepti:0.036659)0.851000:0.048901,((156936194_Enterobacter_sakazakii_ATCC_BAA-894:0.142156,152972485_Klebsiella_pneumoniae_subsp._pneumo:0.019403)0.749000:0.020008,(((162139528_Salmonella_enterica_subsp._enterica:0.018571,(((161353581_Salmonella_typhimurium_LT2:0.000000,161616809_Salmonella_enterica_subsp._enterica:0.000000)0.000000:0.000000,161505735_Salmonella_enterica_subsp._arizonae:0.000000)0.000000:0.000000,((89110372_Escherichia_coli_W3110:0.000000,(90111624_Escherichia_coli_str._K-12_substr._:0.000000,(161367497_Escherichia_coli_O157_H7_EDL933:0.000000,(162139747_Escherichia_coli_O157_H7_str._Sakai:0.000000,(161486070_Escherichia_coli_CFT073:0.000000,(161486391_Shigella_flexneri_2a_str._2457T:0.000000,(110643880_Escherichia_coli_536:0.000000,(157163120_Escherichia_coli_HS:0.000000,(170018131_Escherichia_coli_ATCC_8739:0.000000,(170083147_Escherichia_coli_str._K-12_substr._:0.000000,(161485864_Shigella_flexneri_2a_str._301:0.000000,(110807684_Shigella_flexneri_5_str._8401:0.000000,(161986418_Shigella_sonnei_Ss046:0.000000,(157156838_Escherichia_coli_E24377A:0.000000,(170682495_Escherichia_coli_SECEC_SMS-3-5:0.000000,(91213156_Escherichia_coli_UTI89:0.000000,(117625911_Escherichia_coli_APEC_O1:0.000000,(161984830_Shigella_boydii_Sb227:0.000000,(161950003_Shigella_dysenteriae_Sd197:0.000000,157149256_Citrobacter_koseri_ATCC_BAA-895:0.000000)0.000000:0.000000)0.000000:0.000000)0.000000:0.000000)0.000000:0.000000)0.000000:0.000000)0.000000:0.000000)0.000000:0.000000)0.000000:0.000000)0.000000:0.000000)0.000000:0.000000)0.000000:0.000000)0.000000:0.000000)0.000000:0.000000)0.000000:0.000000)0.000000:0.000000)0.000000:0.000000)0.000000:0.000000)0.000000:0.000000)0.457000:0.000000,187733246_Shigella_boydii_CDC_3083-94:0.019353)0.847000:0.018761)0.000000:0.000000)0.561000:0.018927,((161501907_Salmonella_enterica_subsp._enterica:0.000000,161486773_Salmonella_enterica_subsp._enterica:0.000000)0.929000:0.018623,56415620_Salmonella_enterica_subsp._enterica:0.000000)0.000000:0.000000)0.802000:0.032061,146309767_Enterobacter_sp._638:0.029203)0.785000:0.034638)0.885000:0.058904)0.920000:0.114272)0.906000:0.095502,(90023317_Saccharophagus_degradans_2-40:0.273294,56459350_Idiomarina_loihiensis_L2TR:0.155317)0.845000:0.087267)0.627000:0.049813)0.564000:0.027035,(83643896_Hahella_chejuensis_KCTC_2396:0.194544,((152994657_Marinomonas_sp._MWYL1:0.000000,(148244869_Candidatus_Vesicomyosocius_okutanii:0.140239,118602778_Candidatus_Ruthia_magnifica_str._Cm:0.066453)1.000000:0.681818)0.981000:0.262182,146329824_Dichelobacter_nodosus_VCS1703A:0.217561)0.729000:0.052554)0.782000:0.078982)0.749000:0.041945,(((((78189572_Chlorobium_chlorochromatii_CaD3:0.095809,(21673048_Chlorobium_tepidum_TLS:0.211815,(78187753_Pelodictyon_luteolum_DSM_273:0.116726,145220371_Prosthecochloris_vibrioformis_DSM_2:0.119284)0.611000:0.020492)0.003000:0.000000)0.817000:0.067606,119356183_Chlorobium_phaeobacteroides_DSM_266:0.212254)0.937000:0.211205,((120435009_Gramella_forsetii_KT0803:0.134950,((146301209_Flavobacterium_johnsoniae_UW101:0.029591,150025882_Flavobacterium_psychrophilum_JIP02_:0.055580)0.916000:0.150859,110639389_Cytophaga_hutchinsonii_ATCC_33406:0.328502)0.437000:0.063584)0.303000:0.036686,(((((60682325_Bacteroides_fragilis_NCTC_9343:0.000000,53714269_Bacteroides_fragilis_YCH46:0.000000)0.905000:0.067279,150005409_Bacteroides_vulgatus_ATCC_8482:0.102976)0.462000:0.022214,29346772_Bacteroides_thetaiotaomicron_VPI-54:0.000000)0.880000:0.134360,150007347_Parabacteroides_distasonis_ATCC_850:0.000000)0.572000:0.096399,34541462_Porphyromonas_gingivalis_W83:0.432537)0.655000:0.166545)0.778000:0.084862)0.765000:0.062773,(54307422_Photobacterium_profundum_SS9:0.199694,78486254_Thiomicrospira_crunogena_XCL-2:0.227977)0.847000:0.116175)0.717000:0.034101,(((110833074_Alcanivorax_borkumensis_SK2:0.042595,((126642940_Acinetobacter_baumannii_ATCC_17978:0.000000,(169632423_Acinetobacter_baumannii:0.000000,169794702_Acinetobacter_baumannii:0.000000)0.000000:0.000000)0.508000:0.000000,(((93006942_Psychrobacter_cryohalolentis_K5:0.000000,71066388_Psychrobacter_arcticus_273-4:0.000000)0.914000:0.118907,148652304_Psychrobacter_sp._PRwf-1:0.079231)0.977000:0.219115,50086128_Acinetobacter_sp._ADP1:0.038794)0.398000:0.018925)0.998000:0.272675)0.897000:0.113045,((120556468_Marinobacter_aquaeolei_VT8:0.150552,((((((119897429_Azoarcus_sp._BH72:0.038074,56475875_Azoarcus_sp._EbN1:0.125436)0.930000:0.127762,(((((((((121593419_Acidovorax_sp._JS42:0.041794,160900536_Delftia_acidovorans_SPH-1:0.042071)0.544000:0.029687,(120610015_Acidovorax_avenae_subsp._citrulli_A:0.031807,121609608_Verminephrobacter_eiseniae_EF01-2:0.057306)0.765000:0.043040)0.578000:0.016240,((124267755_Methylibium_petroleiphilum_PM1:0.134910,171059326_Leptothrix_cholodnii_SP-6:0.065898)0.923000:0.105186,((91789040_Polaromonas_sp._JS666:0.000000,121604094_Polaromonas_naphthalenivorans_CJ2:0.018862)0.775000:0.020783,89901423_Rhodoferax_ferrireducens_T118:0.059033)0.495000:0.023405)0.000000:0.000000)0.861000:0.057948,((113869002_Ralstonia_eutropha_H16:0.000000,94311819_Ralstonia_metallidurans_CH34:0.018955)0.700000:0.033123,73542432_Ralstonia_eutropha_JMP134:0.026002)0.930000:0.088435)0.829000:0.048116,(171464055_Polynucleobacter_necessarius_STIR1:0.000000,145589922_Polynucleobacter_sp._QLW-P1DMWA-1:0.018750)0.992000:0.305995)0.702000:0.021768,(((33596598_Bordetella_parapertussis_12822:0.000000,(33601153_Bordetella_bronchiseptica_RB50:0.000000,33592819_Bordetella_pertussis_Tohama_I:0.000000)0.000000:0.000000)0.787000:0.024423,163857128_Bordetella_petrii_DSM_12804:0.015331)0.867000:0.082541,187477907_Bordetella_avium_197N:0.024347)0.989000:0.220691)0.589000:0.040569,(134094083_Herminiimonas_arsenicoxydans:0.019261,(((161523961_Burkholderia_multivorans_ATCC_17616:0.019134,(((((((53726227_Burkholderia_mallei_ATCC_23344:0.000000,53718545_Burkholderia_pseudomallei_K96243:0.000000)0.000000:0.000000,((76809846_Burkholderia_pseudomallei_1710b:0.000000,121599296_Burkholderia_mallei_SAVP1:0.000000)0.000000:0.000000,((124385039_Burkholderia_mallei_NCTC_10229:0.000000,126452551_Burkholderia_pseudomallei_1106a:0.000000)0.000000:0.000000,(126450546_Burkholderia_mallei_NCTC_10247:0.000000,126439600_Burkholderia_pseudomallei_668:0.000000)0.000000:0.000000)0.000000:0.000000)0.000000:0.000000)0.878000:0.019149,83718888_Burkholderia_thailandensis_E264:0.000000)0.877000:0.040392,91784975_Burkholderia_xenovorans_LB400:0.058995)0.859000:0.040818,134296687_Burkholderia_vietnamiensis_G4:0.000000)0.702000:0.019201,78067315_Burkholderia_sp._383:0.019255)0.000000:0.000000,(((116690534_Burkholderia_cenocepacia_HI2424:0.000000,(107023452_Burkholderia_cenocepacia_AU_1054:0.000000,170733875_Burkholderia_cenocepacia_MC0-3:0.000000)0.000000:0.000000)0.000000:0.000000,172061474_Burkholderia_ambifaria_MC40-6:0.000000)0.000000:0.000000,115352612_Burkholderia_ambifaria_AMMD:0.000000)0.000000:0.000000)0.003000:0.000000)0.988000:0.198848,17547180_Ralstonia_solanacearum_GMI1000:0.071442)0.875000:0.082962,152981276_Janthinobacterium_sp._Marseille:0.000000)0.772000:0.018463)0.840000:0.054709)0.765000:0.038890,71908754_Dechloromonas_aromatica_RCB:0.145094)0.882000:0.075071,74318605_Thiobacillus_denitrificans_ATCC_252:0.140381)0.768000:0.037643)0.843000:0.049398,(34498535_Chromobacterium_violaceum_ATCC_1247:0.118953,82703256_Nitrosospira_multiformis_ATCC_25196:0.110980)0.632000:0.021307)0.817000:0.042270,((161870505_Neisseria_meningitidis_053442:0.000000,(121635299_Neisseria_meningitidis_FAM18:0.000000,(15794801_Neisseria_meningitidis_Z2491:0.000000,59801659_Neisseria_gonorrhoeae_FA_1090:0.017668)0.000000:0.000000)0.000000:0.000000)0.870000:0.070882,15677507_Neisseria_meningitidis_MC58:0.003556)0.993000:0.297283)0.625000:0.043213,(114330796_Nitrosomonas_eutropha_C91:0.040300,30249434_Nitrosomonas_europaea_ATCC_19718:0.101883)0.962000:0.163653)0.818000:0.070953,91774670_Methylobacillus_flagellatus_KT:0.132718)0.978000:0.274768)0.792000:0.106893,((54295323_Legionella_pneumophila_str._Lens:0.016936,(54298488_Legionella_pneumophila_str._Paris:0.000000,148360059_Legionella_pneumophila_str._Corby:0.000000)0.927000:0.017011)0.000000:0.000000,52842696_Legionella_pneumophila_subsp._pneum:0.000000)0.994000:0.246592)0.747000:0.035532)0.862000:0.078153,(((114321994_Alkalilimnicola_ehrlichei_MLHE-1:0.157987,121999077_Halorhodospira_halophila_SL1:0.220243)0.487000:0.072044,77166439_Nitrosococcus_oceani_ATCC_19707:0.267615)0.900000:0.121384,((((15600513_Pseudomonas_aeruginosa_PAO1:0.000000,(116053467_Pseudomonas_aeruginosa_UCBPP-PA14:0.000000,152987166_Pseudomonas_aeruginosa_PA7:0.000000)0.000000:0.000000)0.440000:0.000000,((70733335_Pseudomonas_fluorescens_Pf-5:0.000000,(77461761_Pseudomonas_fluorescens_PfO-1:0.000000,(28867325_Pseudomonas_syringae_pv._tomato_str:0.000000,66043491_Pseudomonas_syringae_pv._syringae_B:0.000000)0.000000:0.000000)0.000000:0.000000)0.473000:0.000000,71734373_Pseudomonas_syringae_pv._phaseolico:0.017917)0.623000:0.017918)0.794000:0.018365,((167036322_Pseudomonas_putida_GB-1:0.000000,(170719372_Pseudomonas_putida_W619:0.000000,104784329_Pseudomonas_entomophila_L48:0.000000)0.000000:0.000000)0.000000:0.000000,(26991961_Pseudomonas_putida_KT2440:0.000000,148550395_Pseudomonas_putida_F1:0.000000)0.000000:0.000000)0.770000:0.018164)0.778000:0.021246,(146309391_Pseudomonas_mendocina_ymp:0.018159,146280867_Pseudomonas_stutzeri_A1501:0.000000)0.061000:0.015663)0.984000:0.160454)0.000000:0.000000)0.879000:0.094356)0.775000:0.033924)0.483000:0.045088)0.000000:0.000000)0.850000:0.047036)0.677000:0.014523,((((83589744_Moorella_thermoacetica_ATCC_39073:0.212553,(116333605_Lactobacillus_brevis_ATCC_367:0.388036,81428302_Lactobacillus_sakei_subsp._sakei_23:0.170378)0.836000:0.134022)0.585000:0.098005,((50842672_Propionibacterium_acnes_KPA171202:0.439593,(78211849_Synechococcus_sp._CC9605:0.237853,148238687_Synechococcus_sp._WH_7803:0.257251)0.973000:0.451850)0.840000:0.171535,(((68536094_Corynebacterium_jeikeium_K411:0.081212,172040654_Corynebacterium_urealyticum_DSM_710:0.249401)0.900000:0.111753,((((19552816_Corynebacterium_glutamicum_ATCC_130:0.000000,62390486_Corynebacterium_glutamicum_ATCC_130:0.000000)0.824000:0.018444,145295726_Corynebacterium_glutamicum_R:0.000000)0.951000:0.196935,25028280_Corynebacterium_efficiens_YS-314:0.040641)0.768000:0.097321,38233912_Corynebacterium_diphtheriae_NCTC_13:0.224786)0.717000:0.046940)0.903000:0.121607,((((118617405_Mycobacterium_ulcerans_Agy99:0.000000,183982217_Mycobacterium_marinum_M:0.019170)0.703000:0.040596,((41407223_Mycobacterium_avium_subsp._paratube:0.021286,118463550_Mycobacterium_avium_104:0.019774)0.791000:0.019440,((((148822611_Mycobacterium_tuberculosis_F11:0.000000,15608530_Mycobacterium_tuberculosis_H37Rv:0.000000)0.000000:0.000000,((15840850_Mycobacterium_tuberculosis_CDC1551:0.000000,31792585_Mycobacterium_bovis_AF2122_97:0.000000)0.000000:0.000000,(121637321_Mycobacterium_bovis_BCG_str._Pasteu:0.000000,148661182_Mycobacterium_tuberculosis_H37Ra:0.000000)0.000000:0.000000)0.000000:0.000000)0.446000:0.000000,(((108799339_Mycobacterium_sp._MCS:0.000000,(119868455_Mycobacterium_sp._KMS:0.000000,126434997_Mycobacterium_sp._JLS:0.000000)0.000000:0.000000)0.971000:0.079476,120403653_Mycobacterium_vanbaalenii_PYR-1:0.000000)0.791000:0.019855,(118473275_Mycobacterium_smegmatis_str._MC2_15:0.062060,145224320_Mycobacterium_gilvum_PYR-GCK:0.001335)0.847000:0.019965)0.790000:0.019871)0.837000:0.019595,15827199_Mycobacterium_leprae_TN:0.059182)0.000000:0.000000)0.000000:0.000000)0.701000:0.057669,((111024107_Rhodococcus_sp._RHA1:0.082481,(54025584_Nocardia_farcinica_IFM_10152:0.019040,((((((152966934_Kineococcus_radiotolerans_SRS30216:0.000000,(170782383_Clavibacter_michiganensis_subsp._se:0.021338,148272960_Clavibacter_michiganensis_subsp._mi:0.000000)0.976000:0.185071)0.924000:0.067298,(((182439850_Streptomyces_griseus_subsp._griseus:0.065069,32141144_Streptomyces_coelicolor_A3:0.023601)0.771000:0.022918,29833415_Streptomyces_avermitilis_MA-4680:0.016048)0.592000:0.023047,72161468_Thermobifida_fusca_YX:0.148488)0.333000:0.025248)0.790000:0.021896,134098672_Saccharopolyspora_erythraea_NRRL_23:0.135603)0.766000:0.023663,((159037479_Salinispora_arenicola_CNS-205:0.019934,145594406_Salinispora_tropica_CNB-440:0.000000)0.978000:0.165865,(117928498_Acidothermus_cellulolyticus_11B:0.235879,50954782_Leifsonia_xyli_subsp._xyli_str._CTC:0.279385)0.547000:0.002517)0.793000:0.038951)0.784000:0.021246,(119716665_Nocardioides_sp._JS614:0.041565,86741879_Frankia_sp._CcI3:0.190813)0.770000:0.021253)0.925000:0.084324,((119962372_Arthrobacter_aurescens_TC1:0.235665,116670804_Arthrobacter_sp._FB24:0.013568)0.956000:0.205151,163840699_Renibacterium_salmoninarum_ATCC_332:0.025908)0.967000:0.183493)0.740000:0.025863)0.762000:0.020919)0.877000:0.041425,169629905_Mycobacterium_abscessus:0.000000)0.737000:0.021537)0.641000:0.033033,(28572561_Tropheryma_whipplei_TW08_27:0.000000,28493328_Tropheryma_whipplei_str._Twist:0.000000)1.000000:0.432893)0.553000:0.031575)0.469000:0.029954)0.872000:0.080337)0.769000:0.055670,(((148655698_Roseiflexus_sp._RS-1:0.037084,156743351_Roseiflexus_castenholzii_DSM_13941:0.001200)0.833000:0.108408,159901337_Herpetosiphon_aurantiacus_ATCC_2377:0.301063)0.260000:0.067159,163849180_Chloroflexus_aurantiacus_J-10-fl:0.202985)0.568000:0.124075)0.867000:0.078462,((((161507428_Lactobacillus_helveticus_DPC_4571:0.060642,58337238_Lactobacillus_acidophilus_NCFM:0.154346)0.918000:0.138151,184155729_Lactobacillus_fermentum_IFO_3956:0.278357)0.779000:0.071864,((42518827_Lactobacillus_johnsonii_NCC_533:0.086086,116629907_Lactobacillus_gasseri_ATCC_33323:0.140129)0.970000:0.228963,148544398_Lactobacillus_reuteri_F275:0.191959)0.608000:0.025087)0.867000:0.060503,((((28378314_Lactobacillus_plantarum_WCFS1:0.212453,(116618317_Leuconostoc_mesenteroides_subsp._me:0.148908,(170017361_Leuconostoc_citreum_KM20:0.258781,116490969_Oenococcus_oeni_PSU-1:0.133609)0.478000:0.099785)0.769000:0.048510)0.848000:0.117785,116492594_Pediococcus_pentosaceus_ATCC_25745:0.198246)0.809000:0.077995,108804308_Rubrobacter_xylanophilus_DSM_9941:0.499946)0.009000:0.028779,(104773881_Lactobacillus_delbrueckii_subsp._bu:0.000000,116513888_Lactobacillus_delbrueckii_subsp._bu:0.000000)0.995000:0.354620)0.778000:0.042019)0.835000:0.067010)0.877000:0.057608)0.748000:0.022021)0.733000:0.017554)0.000000:0.000000)0.001000:0.000000)0.152000:0.025241)0.842000:0.131396,((46581754_Desulfovibrio_vulgaris_subsp._vulga:0.000000,120601092_Desulfovibrio_vulgaris_subsp._vulga:0.000000)0.883000:0.157484,(78355086_Desulfovibrio_desulfuricans_G20:0.079067,94987024_Lawsonia_intracellularis_PHE_MN1-00:0.403880)0.726000:0.071856)0.999000:0.679462)0.044000:0.059788,146297089_Caldicellulosiruptor_saccharolyticu:0.211214)0.854000:0.097775,70606291_Sulfolobus_acidocaldarius_DSM_639:0.395153)0.832000:0.079340,(((14520924_Pyrococcus_abyssi_GE5:0.019121,(18977812_Pyrococcus_furiosus_DSM_3638:0.115065,14591235_Pyrococcus_horikoshii_OT3:0.018190)0.458000:0.019650)0.846000:0.079247,57640452_Thermococcus_kodakarensis_KOD1:0.097299)0.925000:0.201422,(15679227_Methanothermobacter_thermautotrophi:0.379818,84490206_Methanosphaera_stadtmanae_DSM_3091:0.562312)0.714000:0.294564)0.756000:0.093545)0.780000:0.144857,124028284_Hyperthermus_butylicus_DSM_5456:0.481850)0.557000:0.268968,161529229_Nitrosopumilus_maritimus_SCM1:0.344361)0.491000:0.226977,126466268_Staphylothermus_marinus_F1:0.071137)1.000000:1.116044,126459385_Pyrobaculum_calidifontis_JCM_11548:0.128036)0.630000:0.035720,145590468_Pyrobaculum_arsenaticum_DSM_13514:0.000000)0.782000:0.028195,171184718_Thermoproteus_neutrophilus_V24Sta:0.035902,119872812_Pyrobaculum_islandicum_DSM_4184:0.055055);
