# Supplementary material for: Genome-wide phylogenetic analysis of the pathogenic potential of Vibrio furnissii
Source: Front Microbiol. 2014 Aug 21;5:435. doi: 10.3389/fmicb.2014.00435 (PMC4139957; doi:10.3389/fmicb.2014.00435)
Supplement: Supplementary file 1 [file DataSheet1.ZIP › all_vfu_trees/VfuA00159.afa-gb-o.phylip_phyml_tree.txt]

((((((((((((((((((((((((((((((((170684116_Escherichia_coli_SECEC_SMS-3-5:0.000000,117625913_Escherichia_coli_APEC_O1:0.000000)0.000000:0.000000,162138340_Escherichia_coli_UTI89:0.000000)0.000000:0.000000,89110370_Escherichia_coli_W3110:0.000000)0.000000:0.000000,90111625_Escherichia_coli_str._K-12_substr._:0.000000)0.000000:0.000000,161367496_Escherichia_coli_O157_H7_EDL933:0.000000)0.000000:0.000000,38704186_Escherichia_coli_O157_H7_str._Sakai:0.000000)0.000000:0.000000,161485863_Shigella_flexneri_2a_str._301:0.000000)0.000000:0.000000,161486392_Shigella_flexneri_2a_str._2457T:0.000000)0.000000:0.000000,161986419_Shigella_sonnei_Ss046:0.000000)0.000000:0.000000,161950002_Shigella_dysenteriae_Sd197:0.000000)0.000000:0.000000,161984829_Shigella_boydii_Sb227:0.000000)0.000000:0.000000,110807682_Shigella_flexneri_5_str._8401:0.000000)0.000000:0.000000,157163122_Escherichia_coli_HS:0.000000)0.000000:0.000000,157157966_Escherichia_coli_E24377A:0.000000)0.000000:0.000000,170018129_Escherichia_coli_ATCC_8739:0.000000)0.000000:0.000000,170083149_Escherichia_coli_str._K-12_substr._:0.000000)0.000000:0.000000,187731015_Shigella_boydii_CDC_3083-94:0.000000)0.843000:0.008025,(161486069_Escherichia_coli_CFT073:0.000000,110643882_Escherichia_coli_536:0.000000)0.452000:0.000000)0.867000:0.008026,(16767017_Salmonella_typhimurium_LT2:0.000000,(62182225_Salmonella_enterica_subsp._enterica:0.000000,(161616812_Salmonella_enterica_subsp._enterica:0.000000,(56415622_Salmonella_enterica_subsp._enterica:0.000000,(16762577_Salmonella_enterica_subsp._enterica:0.000000,(29144066_Salmonella_enterica_subsp._enterica:0.000000,(161505733_Salmonella_enterica_subsp._arizonae:0.000000,(157149258_Citrobacter_koseri_ATCC_BAA-895:0.000000,152972487_Klebsiella_pneumoniae_subsp._pneumo:0.007954)0.000000:0.000000)0.000000:0.000000)0.000000:0.000000)0.000000:0.000000)0.000000:0.000000)0.000000:0.000000)0.000000:0.000000)0.426000:0.000000)0.001000:0.000000,146309765_Enterobacter_sp._638:0.024143)0.540000:0.016044,156936192_Enterobacter_sakazakii_ATCC_BAA-894:0.007989)0.983000:0.049066,157373077_Serratia_proteamaculans_568:0.023580)0.000000:0.000000,50119103_Erwinia_carotovora_subsp._atrosepti:0.023761)0.856000:0.015846,(123440460_Yersinia_enterocolitica_subsp._ente:0.000000,((16120399_Yersinia_pestis_CO92:0.000000,22124015_Yersinia_pestis_KIM:0.000000)0.000000:0.000000,((45439912_Yersinia_pestis_biovar_Microtus_str:0.000000,(145601099_Yersinia_pestis_Pestoides_F:0.000000,(153947788_Yersinia_pseudotuberculosis_IP_3175:0.000000,(162419507_Yersinia_pestis_Angola:0.000000,170026365_Yersinia_pseudotuberculosis_YPIII:0.000000)0.000000:0.000000)0.000000:0.000000)0.000000:0.000000)0.000000:0.000000,(51594401_Yersinia_pseudotuberculosis_IP_3295:0.000000,(108813964_Yersinia_pestis_Nepal516:0.000000,108809487_Yersinia_pestis_Antiqua:0.000000)0.000000:0.000000)0.000000:0.000000)0.000000:0.000000)0.912000:0.015991)0.913000:0.023659)0.001000:0.000000,37528677_Photorhabdus_luminescens_subsp._lau:0.081415)0.028000:0.000000,85060189_Sodalis_glossinidius_str._morsitans:0.031660)0.861000:0.076006,(((109896375_Pseudoalteromonas_atlantica_T6c:0.202322,((77361560_Pseudoalteromonas_haloplanktis_TAC1:0.088688,71281723_Colwellia_psychrerythraea_34H:0.297273)0.616000:0.075602,(((((((((113971928_Shewanella_sp._MR-4:0.000000,(114045866_Shewanella_sp._MR-7:0.000000,24375735_Shewanella_oneidensis_MR-1:0.000000)0.000000:0.000000)0.428000:0.000000,117922205_Shewanella_sp._ANA-3:0.007472)0.625000:0.002761,(120597166_Shewanella_sp._W3-18-1:0.000000,146291566_Shewanella_putrefaciens_CN-32:0.000000)0.820000:0.013146)0.856000:0.014299,(126172626_Shewanella_baltica_OS155:0.000000,(152998924_Shewanella_baltica_OS185:0.000000,160873510_Shewanella_baltica_OS195:0.000000)0.000000:0.000000)0.432000:0.000000)0.914000:0.033204,(((157963651_Shewanella_pealeana_ATCC_700345:0.000000,((127514412_Shewanella_loihica_PV-4:0.043165,170728883_Shewanella_woodyi_ATCC_51908:0.034376)0.728000:0.007511,157373523_Shewanella_sediminis_HAW-EB3:0.042509)0.926000:0.027114)0.730000:0.007546,167622366_Shewanella_halifaxensis_HAW-EB4:0.000000)0.945000:0.025407,((91791690_Shewanella_denitrificans_OS217:0.000000,114564981_Shewanella_frigidimarina_NCIMB_400:0.054737)0.963000:0.037134,119773465_Shewanella_amazonensis_SB2B:0.049862)0.862000:0.020184)0.601000:0.006991)0.954000:0.075003,(145301067_Aeromonas_salmonicida_subsp._salmon:0.001495,117618804_Aeromonas_hydrophila_subsp._hydroph:0.013995)0.983000:0.104496)0.907000:0.064233,56459348_Idiomarina_loihiensis_L2TR:0.226672)0.778000:0.031291,((90023314_Saccharophagus_degradans_2-40:0.217159,(110833070_Alcanivorax_borkumensis_SK2:0.248870,(152994654_Marinomonas_sp._MWYL1:0.199606,92115101_Chromohalobacter_salexigens_DSM_304:0.172090)0.871000:0.054653)0.715000:0.045322)0.211000:0.052097,(74318407_Thiobacillus_denitrificans_ATCC_252:0.236056,((71906267_Dechloromonas_aromatica_RCB:0.211108,(161611348_Methylobacillus_flagellatus_KT:0.167329,82702246_Nitrosospira_multiformis_ATCC_25196:0.186696)0.796000:0.031274)0.187000:0.002379,((((((((113866241_Ralstonia_eutropha_H16:0.000000,188590948_Cupriavidus_taiwanensis:0.000000)0.892000:0.022785,94309087_Ralstonia_metallidurans_CH34:0.085753)0.768000:0.014938,73539888_Ralstonia_eutropha_JMP134:0.025782)0.982000:0.103411,((161621319_Burkholderia_xenovorans_LB400:0.108725,(((170734447_Burkholderia_cenocepacia_MC0-3:0.000000,(162218049_Burkholderia_cenocepacia_AU_1054:0.000000,116691116_Burkholderia_cenocepacia_HI2424:0.000000)0.000000:0.000000)0.423000:0.000000,78067918_Burkholderia_sp._383:0.007681)0.775000:0.011312,115353196_Burkholderia_ambifaria_AMMD:0.036342)0.990000:0.111999)0.186000:0.016723,(((134297272_Burkholderia_vietnamiensis_G4:0.048639,172062047_Burkholderia_ambifaria_MC40-6:0.006779)0.972000:0.072640,161526263_Burkholderia_multivorans_ATCC_17616:0.133370)0.540000:0.019463,((76809396_Burkholderia_pseudomallei_1710b:0.000000,(126439952_Burkholderia_pseudomallei_668:0.000000,(126454066_Burkholderia_pseudomallei_1106a:0.000000,(53724380_Burkholderia_mallei_ATCC_23344:0.000000,(121599060_Burkholderia_mallei_SAVP1:0.000000,(124385443_Burkholderia_mallei_NCTC_10229:0.000000,(126449805_Burkholderia_mallei_NCTC_10247:0.000000,53717840_Burkholderia_pseudomallei_K96243:0.000000)0.000000:0.000000)0.000000:0.000000)0.000000:0.000000)0.000000:0.000000)0.000000:0.000000)0.000000:0.000000)0.701000:0.007660,83718693_Burkholderia_thailandensis_E264:0.014879)0.963000:0.074834)0.790000:0.032406)0.960000:0.095222)0.898000:0.056227,(17544750_Ralstonia_solanacearum_GMI1000:0.110478,(152980897_Janthinobacterium_sp._Marseille:0.006418,134096140_Herminiimonas_arsenicoxydans:0.081290)0.997000:0.220617)0.737000:0.058042)0.851000:0.048413,(171464289_Polynucleobacter_necessarius_STIR1:0.023066,145590190_Polynucleobacter_sp._QLW-P1DMWA-1:0.000000)1.000000:0.232303)0.544000:0.021119,(((161609258_Bordetella_bronchiseptica_RB50:0.000000,33591609_Bordetella_pertussis_Tohama_I:0.000000)0.992000:0.070762,163854737_Bordetella_petrii_DSM_12804:0.030787)0.911000:0.039598,187479639_Bordetella_avium_197N:0.018974)1.000000:0.250434)0.205000:0.028119,(((((121593016_Acidovorax_sp._JS42:0.127605,120612773_Acidovorax_avenae_subsp._citrulli_A:0.057521)0.926000:0.057500,160896771_Delftia_acidovorans_SPH-1:0.079441)0.948000:0.073798,124265694_Methylibium_petroleiphilum_PM1:0.109463)0.453000:0.039142,171057233_Leptothrix_cholodnii_SP-6:0.120493)0.833000:0.039335,(162289251_Rhodoferax_ferrireducens_T118:0.030892,91789819_Polaromonas_sp._JS666:0.089813)0.887000:0.038535)0.994000:0.178472)0.953000:0.126179)0.606000:0.052862)1.000000:0.333240)0.332000:0.040396)0.558000:0.008124,119943852_Psychromonas_ingrahamii_37:0.264750)0.296000:0.048848)0.657000:0.016003)0.721000:0.039439,(120556408_Marinobacter_aquaeolei_VT8:0.410157,83648736_Hahella_chejuensis_KCTC_2396:0.448743)0.883000:0.130063)0.972000:0.133566,((((((161582031_Vibrio_cholerae_O1_biovar_eltor_str:0.000000,147674218_Vibrio_cholerae_O395:0.000000)0.866000:0.018721,XX_VfuA00159_:0.011430)0.819000:0.020464,(156972973_Vibrio_harveyi_ATCC_BAA-1116:0.000000,28896954_Vibrio_parahaemolyticus_RIMD_221063:0.007381)0.951000:0.045090)0.664000:0.018507,(27364277_Vibrio_vulnificus_CMCP6:0.000000,37678466_Vibrio_vulnificus_YJ016:0.000000)0.856000:0.020766)0.880000:0.040233,172087641_Vibrio_fischeri_ES114:0.123932)0.943000:0.075019,54307421_Photobacterium_profundum_SS9:0.043779)0.687000:0.065066)0.830000:0.076993)1.000000:0.590594,152977698_Actinobacillus_succinogenes_130Z:0.256506)0.236000:0.016952,(52425991_Mannheimia_succiniciproducens_MBEL5:0.105199,(15603020_Pasteurella_multocida_subsp._multoc:0.159480,(113460287_Haemophilus_somnus_129PT:0.000000,170718753_Haemophilus_somnus_2336:0.000000)0.935000:0.070131)0.633000:0.029298)0.115000:0.021463)0.877000:0.046800,((148828132_Haemophilus_influenzae_PittGG:0.000000,(148826394_Haemophilus_influenzae_PittEE:0.000000,16272893_Haemophilus_influenzae_Rd_KW20:0.000000)0.000000:0.000000)0.000000:0.000000,68249543_Haemophilus_influenzae_86-028NP:0.000000)0.888000:0.045339)1.000000:0.339082,33151905_Haemophilus_ducreyi_35000HP:0.039351)0.937000:0.053374,126209421_Actinobacillus_pleuropneumoniae_L20:0.000000,165977410_Actinobacillus_pleuropneumoniae_ser:0.000000);
