# Supplementary material for: Genome-wide phylogenetic analysis of the pathogenic potential of Vibrio furnissii
Source: Front Microbiol. 2014 Aug 21;5:435. doi: 10.3389/fmicb.2014.00435 (PMC4139957; doi:10.3389/fmicb.2014.00435)
Supplement: Supplementary file 1 [file DataSheet1.ZIP › all_vfu_trees/VfuA00160.afa-gb-o.phylip_phyml_tree.txt]

(((((((((((((((((((((((((((((((((((170680549_Escherichia_coli_SECEC_SMS-3-5:0.000000,(90111426_Escherichia_coli_str._K-12_substr._:0.000000,(38704078_Escherichia_coli_O157_H7_str._Sakai:0.000000,(161486455_Shigella_flexneri_2a_str._2457T:0.000000,(157161850_Escherichia_coli_HS:0.000000,(170081993_Escherichia_coli_str._K-12_substr._:0.000000,(161986488_Shigella_sonnei_Ss046:0.000000,(157156269_Escherichia_coli_E24377A:0.000000,(161984894_Shigella_boydii_Sb227:0.000000,187730919_Shigella_boydii_CDC_3083-94:0.000000)0.906000:0.006780)0.000000:0.000000)0.000000:0.000000)0.000000:0.000000)0.000000:0.000000)0.000000:0.000000)0.000000:0.000000)0.000000:0.000000)0.000000:0.000000,89109198_Escherichia_coli_W3110:0.000000)0.000000:0.000000,161367559_Escherichia_coli_O157_H7_EDL933:0.000000)0.000000:0.000000,161485889_Shigella_flexneri_2a_str._301:0.000000)0.000000:0.000000,110806330_Shigella_flexneri_5_str._8401:0.000000)0.000000:0.000000,170019330_Escherichia_coli_ATCC_8739:0.000000)0.508000:0.000000,(161950076_Shigella_dysenteriae_Sd197:0.000000,(161486164_Escherichia_coli_CFT073:0.000000,(117624595_Escherichia_coli_APEC_O1:0.000000,(110642568_Escherichia_coli_536:0.000000,91211721_Escherichia_coli_UTI89:0.000000)0.000000:0.000000)0.000000:0.000000)0.856000:0.006758)0.501000:0.006759)0.956000:0.039912,157144696_Citrobacter_koseri_ATCC_BAA-895:0.029072)0.793000:0.014829,(((16765727_Salmonella_typhimurium_LT2:0.000000,(16761326_Salmonella_enterica_subsp._enterica:0.000000,(29140978_Salmonella_enterica_subsp._enterica:0.000000,(161612856_Salmonella_enterica_subsp._enterica:0.000000,56412701_Salmonella_enterica_subsp._enterica:0.006901)0.000000:0.000000)0.000000:0.000000)0.000000:0.000000)0.000000:0.000000,62180972_Salmonella_enterica_subsp._enterica:0.000000)0.498000:0.000000,161502448_Salmonella_enterica_subsp._arizonae:0.021038)0.940000:0.029635)0.964000:0.069049,146312558_Enterobacter_sp._638:0.087902)0.662000:0.030150,152969721_Klebsiella_pneumoniae_subsp._pneumo:0.148881)0.921000:0.066086,156935100_Enterobacter_sakazakii_ATCC_BAA-894:0.117158)0.931000:0.067125,((((108813698_Yersinia_pestis_Nepal516:0.000000,(108809636_Yersinia_pestis_Antiqua:0.000000,(145597555_Yersinia_pestis_Pestoides_F:0.000000,(16123774_Yersinia_pestis_CO92:0.000000,(161484912_Yersinia_pestis_KIM:0.000000,(161511287_Yersinia_pestis_biovar_Microtus_str:0.000000,(161760557_Yersinia_pseudotuberculosis_IP_3295:0.000000,(153949303_Yersinia_pseudotuberculosis_IP_3175:0.000000,(162420560_Yersinia_pestis_Angola:0.000000,170022681_Yersinia_pseudotuberculosis_YPIII:0.000000)0.000000:0.000000)0.000000:0.000000)0.000000:0.000000)0.000000:0.000000)0.000000:0.000000)0.000000:0.000000)0.000000:0.000000)0.000000:0.000000)0.908000:0.047895,123444007_Yersinia_enterocolitica_subsp._ente:0.012593)0.882000:0.040886,162382794_Sodalis_glossinidius_str._morsitans:0.195234)0.272000:0.028595,157372658_Serratia_proteamaculans_568:0.101317)0.896000:0.048514)0.289000:0.019975,161501881_Erwinia_carotovora_subsp._atrosepti:0.110605)1.000000:0.226368,(((37525748_Photorhabdus_luminescens_subsp._lau:0.157498,((157370126_Serratia_proteamaculans_568:0.060878,50120712_Erwinia_carotovora_subsp._atrosepti:0.119868)0.755000:0.013939,((153950763_Yersinia_pseudotuberculosis_IP_3175:0.000000,(170023906_Yersinia_pseudotuberculosis_YPIII:0.000000,51596812_Yersinia_pseudotuberculosis_IP_3295:0.000000)0.000000:0.000000)0.959000:0.060893,123441919_Yersinia_enterocolitica_subsp._ente:0.040073)0.991000:0.090898)0.838000:0.029747)0.881000:0.055315,((85059025_Sodalis_glossinidius_str._morsitans:0.094638,157146077_Citrobacter_koseri_ATCC_BAA-895:0.198011)0.301000:0.043495,(33519870_Candidatus_Blochmannia_floridanus:0.160709,71892190_Candidatus_Blochmannia_pennsylvanic:0.093185)1.000000:0.223539)0.711000:0.037061)0.689000:0.024871,(146311224_Enterobacter_sp._638:0.108316,((156934462_Enterobacter_sakazakii_ATCC_BAA-894:0.061603,(((89107900_Escherichia_coli_W3110:0.000000,(16129017_Escherichia_coli_str._K-12_substr._:0.000000,(15801171_Escherichia_coli_O157_H7_EDL933:0.000000,(15830686_Escherichia_coli_O157_H7_str._Sakai:0.000000,(82544480_Shigella_boydii_Sb227:0.000000,(157160581_Escherichia_coli_HS:0.000000,(157155736_Escherichia_coli_E24377A:0.000000,(170020550_Escherichia_coli_ATCC_8739:0.000000,(170080705_Escherichia_coli_str._K-12_substr._:0.000000,(187730479_Shigella_boydii_CDC_3083-94:0.000000,(74311616_Shigella_sonnei_Ss046:0.000000,(56479807_Shigella_flexneri_2a_str._301:0.000000,(30062592_Shigella_flexneri_2a_str._2457T:0.000000,(110805073_Shigella_flexneri_5_str._8401:0.000000,(161486253_Escherichia_coli_CFT073:0.000000,(117623241_Escherichia_coli_APEC_O1:0.000000,(110641231_Escherichia_coli_536:0.000000,(91210205_Escherichia_coli_UTI89:0.000000,(170681218_Escherichia_coli_SECEC_SMS-3-5:0.000000,82777512_Shigella_dysenteriae_Sd197:0.014180)0.000000:0.000000)0.000000:0.000000)0.000000:0.000000)0.000000:0.000000)0.000000:0.000000)0.000000:0.000000)0.000000:0.000000)0.000000:0.000000)0.000000:0.000000)0.000000:0.000000)0.000000:0.000000)0.000000:0.000000)0.000000:0.000000)0.000000:0.000000)0.000000:0.000000)0.000000:0.000000)0.000000:0.000000)0.000000:0.000000)0.943000:0.032312,(157146255_Citrobacter_koseri_ATCC_BAA-895:0.037769,((((16764511_Salmonella_typhimurium_LT2:0.000000,(16760032_Salmonella_enterica_subsp._enterica:0.000000,29142197_Salmonella_enterica_subsp._enterica:0.000000)0.000000:0.000000)0.000000:0.000000,(162139596_Salmonella_enterica_subsp._enterica:0.000000,161614626_Salmonella_enterica_subsp._enterica:0.000000)0.000000:0.000000)0.000000:0.000000,161503758_Salmonella_enterica_subsp._arizonae:0.000000)0.526000:0.000000,56413857_Salmonella_enterica_subsp._enterica:0.007196)0.998000:0.095364)0.821000:0.020164)0.637000:0.009094,152969622_Klebsiella_pneumoniae_subsp._pneumo:0.056545)0.961000:0.071757)0.861000:0.030814,152969067_Klebsiella_pneumoniae_subsp._pneumo:0.080060)0.737000:0.038069)0.940000:0.067197)0.816000:0.032541)0.896000:0.047094,(((((68249956_Haemophilus_influenzae_86-028NP:0.014098,30995456_Haemophilus_influenzae_Rd_KW20:0.035710)0.758000:0.006822,148826813_Haemophilus_influenzae_PittGG:0.000000)0.982000:0.099732,152979008_Actinobacillus_succinogenes_130Z:0.153439)0.805000:0.033187,((15602750_Pasteurella_multocida_subsp._multoc:0.107055,(170719106_Haemophilus_somnus_2336:0.006810,113460720_Haemophilus_somnus_129PT:0.000000)0.994000:0.118984)0.880000:0.041091,52425318_Mannheimia_succiniciproducens_MBEL5:0.127227)0.832000:0.039779)0.401000:0.084518,((165976321_Actinobacillus_pleuropneumoniae_ser:0.028427,126208376_Actinobacillus_pleuropneumoniae_L20:0.009012)0.902000:0.064326,33152230_Haemophilus_ducreyi_35000HP:0.112826)0.978000:0.136013)0.962000:0.116977)0.925000:0.063068,((((54303638_Photobacterium_profundum_SS9:0.114480,((156974764_Vibrio_harveyi_ATCC_BAA-1116:0.078942,28898519_Vibrio_parahaemolyticus_RIMD_221063:0.056399)0.985000:0.112743,(157960110_Shewanella_pealeana_ATCC_700345:0.061922,167625922_Shewanella_halifaxensis_HAW-EB4:0.055721)0.987000:0.120723)0.936000:0.059317)0.343000:0.025196,54309212_Photobacterium_profundum_SS9:0.107178)0.970000:0.157737,((((27364278_Vibrio_vulnificus_CMCP6:0.014636,37678465_Vibrio_vulnificus_YJ016:0.000000)0.990000:0.155639,59710729_Vibrio_fischeri_ES114:0.152336)0.843000:0.062666,(((156972972_Vibrio_harveyi_ATCC_BAA-1116:0.059570,28896953_Vibrio_parahaemolyticus_RIMD_221063:0.000000)0.889000:0.052364,XX_VfuA00160_:0.105033)0.923000:0.061405,(147673430_Vibrio_cholerae_O395:0.000000,15640243_Vibrio_cholerae_O1_biovar_eltor_str:0.006981)0.986000:0.107849)0.954000:0.113670)0.555000:0.076366,((28899283_Vibrio_parahaemolyticus_RIMD_221063:0.132009,156975717_Vibrio_harveyi_ATCC_BAA-1116:0.036821)0.977000:0.203874,59713870_Vibrio_fischeri_ES114:0.172142)0.977000:0.194884)0.955000:0.156902)0.399000:0.070781,(((71279912_Colwellia_psychrerythraea_34H:0.224625,77361508_Pseudoalteromonas_haloplanktis_TAC1:0.295452)0.134000:0.059426,109899904_Pseudoalteromonas_atlantica_T6c:0.450375)0.272000:0.059945,56461058_Idiomarina_loihiensis_L2TR:0.478917)0.894000:0.085221)0.745000:0.046612)0.838000:0.042837,((145297594_Aeromonas_salmonicida_subsp._salmon:0.013734,117619813_Aeromonas_hydrophila_subsp._hydroph:0.015166)0.966000:0.201209,119943975_Psychromonas_ingrahamii_37:0.611678)0.761000:0.063210)0.823000:0.036741,((((157376945_Shewanella_sediminis_HAW-EB3:0.046754,170725132_Shewanella_woodyi_ATCC_51908:0.056078)0.798000:0.030062,((((157960473_Shewanella_pealeana_ATCC_700345:0.028902,167625459_Shewanella_halifaxensis_HAW-EB4:0.021157)0.992000:0.092931,127511592_Shewanella_loihica_PV-4:0.066518)0.870000:0.044618,114564362_Shewanella_frigidimarina_NCIMB_400:0.116232)0.018000:0.015411,91792070_Shewanella_denitrificans_OS217:0.140696)0.868000:0.033207)0.872000:0.036762,((((126175621_Shewanella_baltica_OS155:0.000000,152999447_Shewanella_baltica_OS185:0.000000)0.825000:0.006878,160874065_Shewanella_baltica_OS195:0.000000)0.917000:0.021236,((113971422_Shewanella_sp._MR-4:0.000000,24375242_Shewanella_oneidensis_MR-1:0.028793)0.483000:0.007053,(114046391_Shewanella_sp._MR-7:0.000000,117919300_Shewanella_sp._ANA-3:0.000000)0.515000:0.000000)0.943000:0.028208)0.741000:0.006880,(120597705_Shewanella_sp._W3-18-1:0.006867,146294158_Shewanella_putrefaciens_CN-32:0.000000)0.929000:0.022320)0.770000:0.013398)0.694000:0.025808,119773868_Shewanella_amazonensis_SB2B:0.120152)1.000000:0.359571)0.953000:0.136421,(78485861_Thiomicrospira_crunogena_XCL-2:0.730816,((((((118496687_Francisella_tularensis_subsp._novic:0.000000,134302669_Francisella_tularensis_subsp._tular:0.000000)0.000000:0.000000,(56707389_Francisella_tularensis_subsp._tular:0.000000,(110669860_Francisella_tularensis_subsp._tular:0.000000,187932219_Francisella_tularensis_subsp._media:0.006665)0.000000:0.000000)0.000000:0.000000)0.924000:0.006675,156501561_Francisella_tularensis_subsp._holar:0.000000)0.000000:0.000000,115314118_Francisella_tularensis_subsp._holar:0.000000)0.000000:0.000000,89255613_Francisella_tularensis_subsp._holar:0.000000)0.939000:0.196875,167626983_Francisella_philomiragia_subsp._phi:0.168462)1.000000:0.555512)0.882000:0.186375)0.784000:0.040108,((((77457923_Pseudomonas_fluorescens_PfO-1:0.024829,((((148549190_Pseudomonas_putida_F1:0.007209,26988466_Pseudomonas_putida_KT2440:0.000000)0.486000:0.007220,167032339_Pseudomonas_putida_GB-1:0.000000)0.710000:0.007900,170720471_Pseudomonas_putida_W619:0.028983)0.247000:0.030325,104780630_Pseudomonas_entomophila_L48:0.039051)0.963000:0.054125)0.845000:0.023098,70731728_Pseudomonas_fluorescens_Pf-5:0.033554)0.772000:0.014128,((71734959_Pseudomonas_syringae_pv._phaseolico:0.006041,28871024_Pseudomonas_syringae_pv._tomato_str:0.010122)0.885000:0.020326,66044859_Pseudomonas_syringae_pv._syringae_B:0.000000)0.977000:0.057881)0.897000:0.040005,((146306268_Pseudomonas_mendocina_ymp:0.060486,146281806_Pseudomonas_stutzeri_A1501:0.055196)0.146000:0.024172,((15598438_Pseudomonas_aeruginosa_PAO1:0.000000,116051255_Pseudomonas_aeruginosa_UCBPP-PA14:0.007179)0.711000:0.014443,152989469_Pseudomonas_aeruginosa_PA7:0.000000)0.981000:0.083962)0.040000:0.010792)1.000000:0.202429)0.271000:0.032633,90022268_Saccharophagus_degradans_2-40:0.376032)0.946000:0.115551,(((148244439_Candidatus_Vesicomyosocius_okutanii:0.622038,121999121_Halorhodospira_halophila_SL1:0.355221)0.524000:0.049173,182414541_Opitutus_terrae_PB90-1:0.390008)0.727000:0.038209,((152995719_Marinomonas_sp._MWYL1:0.556195,((109899034_Pseudoalteromonas_atlantica_T6c:0.317127,((((126640504_Acinetobacter_baumannii_ATCC_17978:0.000000,(169797317_Acinetobacter_baumannii:0.000000,169634469_Acinetobacter_baumannii:0.000000)0.000000:0.000000)0.933000:0.051359,50083725_Acinetobacter_sp._ADP1:0.022720)0.909000:0.070531,(126641301_Acinetobacter_baumannii_ATCC_17978:0.013662,169796500_Acinetobacter_baumannii:0.000000)0.995000:0.175972)0.991000:0.229090,((93006573_Psychrobacter_cryohalolentis_K5:0.004762,71066122_Psychrobacter_arcticus_273-4:0.033111)0.957000:0.088593,148653748_Psychrobacter_sp._PRwf-1:0.094436)0.981000:0.196122)0.989000:0.213927)0.672000:0.077795,((110835153_Alcanivorax_borkumensis_SK2:0.566659,92114746_Chromohalobacter_salexigens_DSM_304:0.343562)0.129000:0.057071,(120553733_Marinobacter_aquaeolei_VT8:0.183299,83643929_Hahella_chejuensis_KCTC_2396:0.272938)0.860000:0.100487)0.835000:0.079010)0.733000:0.075324)0.269000:0.017948,(((((78049149_Xanthomonas_campestris_pv._vesicato:0.000000,21244190_Xanthomonas_axonopodis_pv._citri_st:0.000000)0.000000:0.000000,66767159_Xanthomonas_campestris_pv._campestr:0.000000)0.000000:0.000000,21232767_Xanthomonas_campestris_pv._campestr:0.000000)0.001000:0.000000,(58580548_Xanthomonas_oryzae_pv._oryzae_KACC1:0.000000,84622506_Xanthomonas_oryzae_pv._oryzae_MAFF_:0.000000)0.928000:0.022172)0.934000:0.106503,(15836709_Xylella_fastidiosa_9a5c:0.000000,(170729321_Xylella_fastidiosa_M12:0.007375,(28198015_Xylella_fastidiosa_Temecula1:0.000000,182680641_Xylella_fastidiosa_M23:0.000000)0.890000:0.014790)0.894000:0.015043)0.926000:0.092344)1.000000:0.449739)0.814000:0.061715)0.152000:0.039364)0.898000:0.078970,(146329875_Dichelobacter_nodosus_VCS1703A:0.876247,(114321785_Alkalilimnicola_ehrlichei_MLHE-1:0.256534,121999094_Halorhodospira_halophila_SL1:0.282723)0.990000:0.169765)0.180000:0.027988)0.818000:0.059407,114321952_Alkalilimnicola_ehrlichei_MLHE-1:0.436107)0.912000:0.108967,145590209_Polynucleobacter_sp._QLW-P1DMWA-1:0.730777)0.897000:0.100886,(((33594000_Bordetella_pertussis_Tohama_I:0.007526,(33599183_Bordetella_bronchiseptica_RB50:0.000000,33594908_Bordetella_parapertussis_12822:0.000000)0.532000:0.000000)0.886000:0.035363,163859104_Bordetella_petrii_DSM_12804:0.119354)0.809000:0.036418,187476671_Bordetella_avium_197N:0.076737)1.000000:0.345283)0.934000:0.124274,56477673_Azoarcus_sp._EbN1:0.195085)0.833000:0.106831,71905832_Dechloromonas_aromatica_RCB:0.298111)0.999000:0.533878,(145299165_Aeromonas_salmonicida_subsp._salmon:0.121113,117617531_Aeromonas_hydrophila_subsp._hydroph:0.038576)0.985000:0.383048)0.558000:0.140230,(((167623745_Shewanella_halifaxensis_HAW-EB4:0.010639,(157962288_Shewanella_pealeana_ATCC_700345:0.018918,(170726422_Shewanella_woodyi_ATCC_51908:0.017256,157375730_Shewanella_sediminis_HAW-EB3:0.081306)0.955000:0.046571)0.439000:0.007825)0.980000:0.093723,(((((113970149_Shewanella_sp._MR-4:0.000000,114047661_Shewanella_sp._MR-7:0.007072)0.500000:0.014248,117920311_Shewanella_sp._ANA-3:0.000000)0.719000:0.023991,24373648_Shewanella_oneidensis_MR-1:0.022817)0.985000:0.052676,(120598986_Shewanella_sp._W3-18-1:0.000000,146292929_Shewanella_putrefaciens_CN-32:0.000000)0.780000:0.011337)0.774000:0.020552,((126174102_Shewanella_baltica_OS155:0.007154,153000428_Shewanella_baltica_OS185:0.007107)0.010000:0.000000,160875025_Shewanella_baltica_OS195:0.014316)0.932000:0.050693)0.882000:0.061357)0.801000:0.071015,119775085_Shewanella_amazonensis_SB2B:0.089816)0.996000:0.538427)0.967000:0.313380,(28896987_Vibrio_parahaemolyticus_RIMD_221063:0.340077,((27364246_Vibrio_vulnificus_CMCP6:0.329907,37678510_Vibrio_vulnificus_YJ016:0.223216)0.970000:0.145762,54307440_Photobacterium_profundum_SS9:0.222327)0.384000:0.075022)0.253000:0.037268)0.870000:0.078480,(((((148827337_Haemophilus_influenzae_PittGG:0.006995,16272163_Haemophilus_influenzae_Rd_KW20:0.006963)0.000000:0.000000,68248804_Haemophilus_influenzae_86-028NP:0.035369)0.693000:0.036517,152978643_Actinobacillus_succinogenes_130Z:0.104940)0.814000:0.059162,15602227_Pasteurella_multocida_subsp._multoc:0.136952)0.563000:0.041456,52424924_Mannheimia_succiniciproducens_MBEL5:0.076189)1.000000:0.414786)0.522000:0.073903,59712406_Vibrio_fischeri_ES114:0.261848)0.994000:0.200434,15640242_Vibrio_cholerae_O1_biovar_eltor_str:0.000000,147673251_Vibrio_cholerae_O395:0.000000);
