# Supplementary material for: Genome-wide phylogenetic analysis of the pathogenic potential of Vibrio furnissii
Source: Front Microbiol. 2014 Aug 21;5:435. doi: 10.3389/fmicb.2014.00435 (PMC4139957; doi:10.3389/fmicb.2014.00435)
Supplement: Supplementary file 1 [file DataSheet1.ZIP › all_vfu_trees/VfuA00163.afa-gb-o.phylip_phyml_tree.txt]

((((((((((((((((((((15833772_Escherichia_coli_O157_H7_str._Sakai:0.000000,(74314123_Shigella_sonnei_Ss046:0.000000,(82546006_Shigella_boydii_Sb227:0.000000,(162138338_Escherichia_coli_UTI89:0.000000,(117625915_Escherichia_coli_APEC_O1:0.000000,(157158506_Escherichia_coli_E24377A:0.000000,(170680501_Escherichia_coli_SECEC_SMS-3-5:0.000000,(187733771_Shigella_boydii_CDC_3083-94:0.000000,(56480393_Shigella_flexneri_2a_str._301:0.000000,(30065081_Shigella_flexneri_2a_str._2457T:0.000000,(110807680_Shigella_flexneri_5_str._8401:0.000000,(157163124_Escherichia_coli_HS:0.000000,(170018127_Escherichia_coli_ATCC_8739:0.000000,((152972490_Klebsiella_pneumoniae_subsp._pneumo:0.000000,110643884_Escherichia_coli_536:0.000000)0.000000:0.000000,82779134_Shigella_dysenteriae_Sd197:0.016150)0.000000:0.000000)0.000000:0.000000)0.000000:0.000000)0.000000:0.000000)0.000000:0.000000)0.000000:0.000000)0.000000:0.000000)0.000000:0.000000)0.000000:0.000000)0.000000:0.000000)0.000000:0.000000)0.000000:0.000000)0.000000:0.000000)0.000000:0.000000,15804184_Escherichia_coli_O157_H7_EDL933:0.000000)0.000000:0.000000,161486067_Escherichia_coli_CFT073:0.000000)0.000000:0.000000,157783152_Escherichia_coli_str._K-12_substr._:0.016101)0.900000:0.032712,((62182227_Salmonella_enterica_subsp._enterica:0.015897,(((16767019_Salmonella_typhimurium_LT2:0.000000,16762575_Salmonella_enterica_subsp._enterica:0.000000)0.000000:0.000000,((29144064_Salmonella_enterica_subsp._enterica:0.000000,56415624_Salmonella_enterica_subsp._enterica:0.000000)0.000000:0.000000,(161505731_Salmonella_enterica_subsp._arizonae:0.000000,161616815_Salmonella_enterica_subsp._enterica:0.000000)0.000000:0.000000)0.000000:0.000000)0.416000:0.000000,157149261_Citrobacter_koseri_ATCC_BAA-895:0.015861)0.000000:0.000000)0.923000:0.012578,146309763_Enterobacter_sp._638:0.012794)0.773000:0.006530)0.777000:0.016210,((85060191_Sodalis_glossinidius_str._morsitans:0.050293,(50119101_Erwinia_carotovora_subsp._atrosepti:0.046748,(123440458_Yersinia_enterocolitica_subsp._ente:0.000000,((16120397_Yersinia_pestis_CO92:0.000000,(22124017_Yersinia_pestis_KIM:0.000000,45439910_Yersinia_pestis_biovar_Microtus_str:0.000000)0.000000:0.000000)0.000000:0.000000,(51594399_Yersinia_pseudotuberculosis_IP_3295:0.000000,((((108809489_Yersinia_pestis_Antiqua:0.000000,145601101_Yersinia_pestis_Pestoides_F:0.000000)0.000000:0.000000,(162421592_Yersinia_pestis_Angola:0.000000,(170026367_Yersinia_pseudotuberculosis_YPIII:0.000000,157373079_Serratia_proteamaculans_568:0.000000)0.000000:0.000000)0.000000:0.000000)0.000000:0.000000,153946899_Yersinia_pseudotuberculosis_IP_3175:0.000000)0.000000:0.000000,108813966_Yersinia_pestis_Nepal516:0.000000)0.000000:0.000000)0.000000:0.000000)0.000000:0.000000)0.879000:0.041404)0.455000:0.033321)0.755000:0.018971,156936190_Enterobacter_sakazakii_ATCC_BAA-894:0.000000)0.226000:0.016239)0.832000:0.030989,37528679_Photorhabdus_luminescens_subsp._lau:0.035723)0.862000:0.031989,77361698_Pseudoalteromonas_haloplanktis_TAC1:0.032445)0.679000:0.013446,(((((((28896951_Vibrio_parahaemolyticus_RIMD_221063:0.000000,156972970_Vibrio_harveyi_ATCC_BAA-1116:0.000000)0.865000:0.014468,(27364280_Vibrio_vulnificus_CMCP6:0.000000,37678463_Vibrio_vulnificus_YJ016:0.000000)0.464000:0.000000)0.500000:0.014465,XX_VfuA00163_:0.000000)0.878000:0.035415,(162329623_Vibrio_cholerae_O395:0.000000,161582033_Vibrio_cholerae_O1_biovar_eltor_str:0.000000)0.651000:0.009106)0.978000:0.078996,59710718_Vibrio_fischeri_ES114:0.000000)0.778000:0.019338,54307419_Photobacterium_profundum_SS9:0.014365)0.655000:0.057039,119947081_Psychromonas_ingrahamii_37:0.141415)0.729000:0.042127)0.745000:0.021188,(33151538_Haemophilus_ducreyi_35000HP:0.031533,((126207543_Actinobacillus_pleuropneumoniae_L20:0.000000,165975512_Actinobacillus_pleuropneumoniae_ser:0.000000)0.801000:0.048523,(52424307_Mannheimia_succiniciproducens_MBEL5:0.040280,((((148825447_Haemophilus_influenzae_PittEE:0.000000,148827427_Haemophilus_influenzae_PittGG:0.000000)0.000000:0.000000,(68248879_Haemophilus_influenzae_86-028NP:0.000000,16272231_Haemophilus_influenzae_Rd_KW20:0.000000)0.000000:0.000000)0.930000:0.047885,15603741_Pasteurella_multocida_subsp._multoc:0.016192)0.432000:0.015265,(152978104_Actinobacillus_succinogenes_130Z:0.015100,(170718459_Haemophilus_somnus_2336:0.000000,113461435_Haemophilus_somnus_129PT:0.000000)0.816000:0.015178)0.756000:0.011849)0.000000:0.000000)0.919000:0.084761)0.721000:0.047380)0.883000:0.070341)0.750000:0.015824,((110833067_Alcanivorax_borkumensis_SK2:0.081427,(((((((111220956_Frankia_alni_ACN14a:0.022683,86739583_Frankia_sp._CcI3:0.010224)0.911000:0.048111,158317399_Frankia_sp._EAN1pec:0.000000)0.703000:0.016790,((68535568_Corynebacterium_jeikeium_K411:0.084494,172041146_Corynebacterium_urealyticum_DSM_710:0.022169)0.893000:0.079876,(25028957_Corynebacterium_efficiens_YS-314:0.000000,(38234421_Corynebacterium_diphtheriae_NCTC_13:0.072961,(23308945_Corynebacterium_glutamicum_ATCC_130:0.000000,(62391341_Corynebacterium_glutamicum_ATCC_130:0.000000,145296503_Corynebacterium_glutamicum_R:0.000000)0.000000:0.000000)0.442000:0.000000)0.573000:0.015019)0.812000:0.056758)0.923000:0.100698)0.780000:0.023881,(117928891_Acidothermus_cellulolyticus_11B:0.240190,(((((118619118_Mycobacterium_ulcerans_Agy99:0.000000,183984013_Mycobacterium_marinum_M:0.000000)0.773000:0.015697,(118462847_Mycobacterium_avium_104:0.000000,41408520_Mycobacterium_avium_subsp._paratube:0.000000)0.780000:0.015695)0.000000:0.000000,15827593_Mycobacterium_leprae_TN:0.031415)0.813000:0.015528,((169628575_Mycobacterium_abscessus:0.031483,(((118467865_Mycobacterium_smegmatis_str._MC2_15:0.000000,145222946_Mycobacterium_gilvum_PYR-GCK:0.031300)0.801000:0.015631,(108800808_Mycobacterium_sp._MCS:0.000000,(119869948_Mycobacterium_sp._KMS:0.000000,126436406_Mycobacterium_sp._JLS:0.000000)0.000000:0.000000)0.776000:0.017545)0.814000:0.017533,(120405241_Mycobacterium_vanbaalenii_PYR-1:0.016809,(54023062_Nocardia_farcinica_IFM_10152:0.000000,111018437_Rhodococcus_sp._RHA1:0.032994)0.778000:0.015993)0.863000:0.032746)0.000000:0.000000)0.756000:0.015753,(((15608480_Mycobacterium_tuberculosis_H37Rv:0.000000,(148661129_Mycobacterium_tuberculosis_H37Ra:0.000000,148822561_Mycobacterium_tuberculosis_F11:0.000000)0.000000:0.000000)0.000000:0.000000,(15840795_Mycobacterium_tuberculosis_CDC1551:0.000000,121637271_Mycobacterium_bovis_BCG_str._Pasteu:0.000000)0.000000:0.000000)0.433000:0.000000,31792536_Mycobacterium_bovis_AF2122_97:0.015340)0.761000:0.015664)0.000000:0.000000)0.709000:0.017047,134097802_Saccharopolyspora_erythraea_NRRL_23:0.102548)0.160000:0.017624)0.849000:0.040500)0.614000:0.015682,((159036643_Salinispora_arenicola_CNS-205:0.031505,145593656_Salinispora_tropica_CNB-440:0.000000)0.899000:0.051271,((((29831713_Streptomyces_avermitilis_MA-4680:0.000000,21221351_Streptomyces_coelicolor_A3:0.015877)0.000000:0.000000,(152967706_Kineococcus_radiotolerans_SRS30216:0.068088,182438431_Streptomyces_griseus_subsp._griseus:0.030106)0.593000:0.002659)0.802000:0.016223,(119715559_Nocardioides_sp._JS614:0.053020,((119962182_Arthrobacter_aurescens_TC1:0.000000,163840218_Renibacterium_salmoninarum_ATCC_332:0.015210)0.000000:0.000000,116671127_Arthrobacter_sp._FB24:0.015798)0.923000:0.049677)0.231000:0.013850)0.768000:0.015284,(((50843137_Propionibacterium_acnes_KPA171202:0.091688,23464887_Bifidobacterium_longum_NCC2705:0.159787)0.790000:0.031729,(28572785_Tropheryma_whipplei_TW08_27:0.000000,28493589_Tropheryma_whipplei_str._Twist:0.000000)1.000000:0.300382)0.000000:0.000000,((170782454_Clavibacter_michiganensis_subsp._se:0.015108,148272475_Clavibacter_michiganensis_subsp._mi:0.000000)0.790000:0.015416,50955004_Leifsonia_xyli_subsp._xyli_str._CTC:0.031960)0.772000:0.024444)0.825000:0.037028)0.724000:0.019161)0.811000:0.031419)0.034000:0.051199,72162764_Thermobifida_fusca_YX:0.110973)0.886000:0.071388,(((77165901_Nitrosococcus_oceani_ATCC_19707:0.124918,(153006268_Anaeromyxobacter_sp._Fw109-5:0.074181,86159780_Anaeromyxobacter_dehalogenans_2CP-C:0.062981)0.817000:0.066168)0.864000:0.070610,(114321593_Alkalilimnicola_ehrlichei_MLHE-1:0.077614,121997764_Halorhodospira_halophila_SL1:0.103100)0.835000:0.054970)0.718000:0.015750,((78049070_Xanthomonas_campestris_pv._vesicato:0.000000,(21244122_Xanthomonas_axonopodis_pv._citri_st:0.000000,(21232680_Xanthomonas_campestris_pv._campestr:0.000000,(66767292_Xanthomonas_campestris_pv._campestr:0.000000,(161899009_Xanthomonas_oryzae_pv._oryzae_KACC1:0.000000,84622697_Xanthomonas_oryzae_pv._oryzae_MAFF_:0.000000)0.000000:0.000000)0.000000:0.000000)0.000000:0.000000)0.000000:0.000000)0.753000:0.021941,((28198628_Xylella_fastidiosa_Temecula1:0.000000,170730030_Xylella_fastidiosa_M12:0.000000)0.000000:0.000000,(182681311_Xylella_fastidiosa_M23:0.000000,15838106_Xylella_fastidiosa_9a5c:0.000000)0.000000:0.000000)0.890000:0.048784)0.886000:0.050135)0.757000:0.023055)0.796000:0.035774)0.865000:0.043897,((((71278026_Colwellia_psychrerythraea_34H:0.106476,(145297207_Aeromonas_salmonicida_subsp._salmon:0.000000,117617491_Aeromonas_hydrophila_subsp._hydroph:0.015342)0.593000:0.057897)0.875000:0.060347,(120553485_Marinobacter_aquaeolei_VT8:0.043981,90023323_Saccharophagus_degradans_2-40:0.070007)0.914000:0.066864)0.000000:0.000000,((((((89255778_Francisella_tularensis_subsp._holar:0.000000,(115314270_Francisella_tularensis_subsp._holar:0.000000,(156501746_Francisella_tularensis_subsp._holar:0.000000,(56707964_Francisella_tularensis_subsp._tular:0.000000,(110670435_Francisella_tularensis_subsp._tular:0.000000,(134302244_Francisella_tularensis_subsp._tular:0.000000,118496994_Francisella_tularensis_subsp._novic:0.000000)0.000000:0.000000)0.000000:0.000000)0.000000:0.000000)0.000000:0.000000)0.000000:0.000000)0.435000:0.000000,167626670_Francisella_philomiragia_subsp._phi:0.031809)0.664000:0.014235,187931269_Francisella_tularensis_subsp._media:0.015618)0.994000:0.164206,((119773461_Shewanella_amazonensis_SB2B:0.048558,(127514416_Shewanella_loihica_PV-4:0.000000,(114564986_Shewanella_frigidimarina_NCIMB_400:0.016004,((91791686_Shewanella_denitrificans_OS217:0.015089,((167622362_Shewanella_halifaxensis_HAW-EB4:0.000000,157963655_Shewanella_pealeana_ATCC_700345:0.000000)0.900000:0.034248,157373519_Shewanella_sediminis_HAW-EB3:0.027262)0.542000:0.003297)0.000000:0.000000,170728887_Shewanella_woodyi_ATCC_51908:0.000000)0.864000:0.015219)0.000000:0.000000)0.000000:0.000000)0.351000:0.015271,(24375740_Shewanella_oneidensis_MR-1:0.000000,(113971932_Shewanella_sp._MR-4:0.000000,(114045862_Shewanella_sp._MR-7:0.000000,(117922209_Shewanella_sp._ANA-3:0.000000,(120597163_Shewanella_sp._W3-18-1:0.000000,(146291563_Shewanella_putrefaciens_CN-32:0.000000,(126172622_Shewanella_baltica_OS155:0.000000,(152998920_Shewanella_baltica_OS185:0.000000,160873506_Shewanella_baltica_OS195:0.000000)0.000000:0.000000)0.000000:0.000000)0.000000:0.000000)0.000000:0.000000)0.000000:0.000000)0.000000:0.000000)0.465000:0.000000)0.762000:0.015490)0.831000:0.029697)0.755000:0.018604,(152998356_Marinomonas_sp._MWYL1:0.066188,((126640155_Acinetobacter_baumannii_ATCC_17978:0.000000,(169632071_Acinetobacter_baumannii:0.000000,169797749_Acinetobacter_baumannii:0.000000)0.000000:0.000000)0.469000:0.000000,50083344_Acinetobacter_sp._ADP1:0.061536)0.905000:0.046214)0.199000:0.019353)0.758000:0.017842,(((52842229_Legionella_pneumophila_subsp._pneum:0.000000,54297939_Legionella_pneumophila_str._Paris:0.000000)0.000000:0.000000,(54294910_Legionella_pneumophila_str._Lens:0.000000,148359584_Legionella_pneumophila_str._Corby:0.000000)0.000000:0.000000)0.935000:0.130670,(29653650_Coxiella_burnetii_RSA_493:0.000000,(154706763_Coxiella_burnetii_Dugway_5J108-111:0.000000,161829800_Coxiella_burnetii_RSA_331:0.000000)0.000000:0.000000)0.976000:0.155286)0.831000:0.078064)0.728000:0.012395)0.881000:0.049632,(109900580_Pseudoalteromonas_atlantica_T6c:0.108302,(56461525_Idiomarina_loihiensis_L2TR:0.080136,92115321_Chromohalobacter_salexigens_DSM_304:0.125699)0.765000:0.034851)0.001000:0.000000)0.339000:0.016678)0.932000:0.054028)0.771000:0.016947,((((89895968_Desulfitobacterium_hafniense_Y51:0.049797,((((150388786_Alkaliphilus_metalliredigens_QYMF:0.086558,158319608_Alkaliphilus_oremlandii_OhILAs:0.063326)0.876000:0.049181,(((110801547_Clostridium_perfringens_SM101:0.015001,18311236_Clostridium_perfringens_str._13:0.000000)0.362000:0.014998,110799614_Clostridium_perfringens_ATCC_13124:0.000000)0.831000:0.113191,(153956061_Clostridium_kluyveri_DSM_555:0.154638,187933801_Clostridium_botulinum_B_str._Eklund:0.085700)0.400000:0.043717)0.742000:0.025305)0.749000:0.022422,((78042648_Carboxydothermus_hydrogenoformans_Z:0.047570,(114566005_Syntrophomonas_wolfei_subsp._wolfei:0.158701,83589383_Moorella_thermoacetica_ATCC_39073:0.144612)0.725000:0.133016)0.511000:0.060476,(20807113_Thermoanaerobacter_tengcongensis_MB:0.035880,(167039210_Thermoanaerobacter_sp._X514:0.000000,167038078_Thermoanaerobacter_pseudethanolicus:0.000000)0.890000:0.047340)0.879000:0.080093)0.326000:0.044377)0.704000:0.037620,((29375698_Enterococcus_faecalis_V583:0.092180,((16800270_Listeria_innocua_Clip11262:0.000000,116872609_Listeria_welshimeri_serovar_6b_str.:0.000000)0.000000:0.000000,(46907457_Listeria_monocytogenes_str._4b_F236:0.000000,16803278_Listeria_monocytogenes_EGD-e:0.000000)0.000000:0.000000)0.939000:0.100999)0.792000:0.037610,((((((134300519_Desulfotomaculum_reducens_MI-1:0.121646,51891481_Symbiobacterium_thermophilum_IAM_14:0.089581)0.873000:0.065691,56964417_Bacillus_clausii_KSM-K16:0.049744)0.640000:0.031123,(((126700927_Clostridium_difficile_630:0.081347,15606253_Aquifex_aeolicus_VF5:0.130434)0.818000:0.068923,(116626750_Solibacter_usitatus_Ellin6076:0.137411,94968644_Acidobacteria_bacterium_Ellin345:0.163948)0.698000:0.098952)0.828000:0.053754,(((169829487_Lysinibacillus_sphaericus_C3-41:0.037284,((163942228_Bacillus_weihenstephanensis_KBAB4:0.000000,(42783632_Bacillus_cereus_ATCC_10987:0.000000,(30022573_Bacillus_cereus_ATCC_14579:0.000000,((49481507_Bacillus_thuringiensis_serovar_konk:0.000000,(52141017_Bacillus_cereus_E33L:0.000000,(47530015_Bacillus_anthracis_str._Ames_Ancest:0.000000,162382773_Bacillus_thuringiensis_str._Al_Haka:0.000000)0.000000:0.000000)0.000000:0.000000)0.000000:0.000000,(49187372_Bacillus_anthracis_str._Sterne:0.000000,30264550_Bacillus_anthracis_str._Ames:0.000000)0.000000:0.000000)0.000000:0.000000)0.000000:0.000000)0.000000:0.000000)0.503000:0.000000,152976902_Bacillus_cereus_subsp._cytotoxis_NV:0.015487)0.951000:0.067280)0.778000:0.031839,157693251_Bacillus_pumilus_SAFR-032:0.000000)0.763000:0.014521,((154686972_Bacillus_amyloliquefaciens_FZB42:0.000000,16079889_Bacillus_subtilis_subsp._subtilis_s:0.000000)0.855000:0.028981,(161760685_Bacillus_licheniformis_ATCC_14580:0.000000,52786716_Bacillus_licheniformis_ATCC_14580:0.000000)0.743000:0.011486)0.761000:0.026189)0.769000:0.016440)0.758000:0.015567)0.001000:0.000000,172058161_Exiguobacterium_sibiricum_255-15:0.175939)0.661000:0.018828,(15615630_Bacillus_halodurans_C-125:0.102453,23099561_Oceanobacillus_iheyensis_HTE831:0.012665)0.786000:0.076651)0.602000:0.027122,(138896231_Geobacillus_thermodenitrificans_NG8:0.046856,161551792_Geobacillus_kaustophilus_HTA426:0.000000)0.877000:0.053572)0.416000:0.025393)0.831000:0.046108)0.791000:0.022978)0.001000:0.000000,(167628594_Heliobacterium_modesticaldum_Ice1:0.048904,(((147677126_Pelotomaculum_thermopropionicum_SI:0.035080,169831661_Candidatus_Desulforudis_audaxviator:0.214374)0.805000:0.066969,117923369_Magnetococcus_sp._MC-1:0.189897)0.367000:0.093064,((82701201_Nitrosospira_multiformis_ATCC_25196:0.095188,30248295_Nitrosomonas_europaea_ATCC_19718:0.047914)0.737000:0.023786,114330335_Nitrosomonas_eutropha_C91:0.000000)0.891000:0.096102)0.681000:0.024408)0.856000:0.040694)0.900000:0.054444,((((146280858_Pseudomonas_stutzeri_A1501:0.015806,(146309400_Pseudomonas_mendocina_ymp:0.000000,((((66043483_Pseudomonas_syringae_pv._syringae_B:0.000000,(28867317_Pseudomonas_syringae_pv._tomato_str:0.000000,161611344_Pseudomonas_syringae_pv._phaseolico:0.000000)0.000000:0.000000)0.873000:0.015683,70733342_Pseudomonas_fluorescens_Pf-5:0.000000)0.702000:0.011314,77461768_Pseudomonas_fluorescens_PfO-1:0.014803)0.002000:0.000000,((167036328_Pseudomonas_putida_GB-1:0.000000,(26991970_Pseudomonas_putida_KT2440:0.000000,(148550402_Pseudomonas_putida_F1:0.000000,162139697_Pseudomonas_entomophila_L48:0.000000)0.000000:0.000000)0.000000:0.000000)0.868000:0.015856,170719366_Pseudomonas_putida_W619:0.000000)0.789000:0.020788)0.946000:0.047982)0.773000:0.014866)0.739000:0.019951,(15600527_Pseudomonas_aeruginosa_PAO1:0.000000,(116053481_Pseudomonas_aeruginosa_UCBPP-PA14:0.000000,152984751_Pseudomonas_aeruginosa_PA7:0.000000)0.000000:0.000000)0.787000:0.028870)0.913000:0.116630,((93006978_Psychrobacter_cryohalolentis_K5:0.000000,71066420_Psychrobacter_arcticus_273-4:0.000000)0.828000:0.039956,148653988_Psychrobacter_sp._PRwf-1:0.005177)0.924000:0.121331)0.105000:0.044053,85859450_Syntrophus_aciditrophicus_SB:0.184847)0.737000:0.050409)0.792000:0.034097,83648974_Hahella_chejuensis_KCTC_2396:0.186379)0.779000:0.021777)0.750000:0.012152,108758625_Myxococcus_xanthus_DK_1622:0.153767)0.936000:0.085940,((((120612226_Acidovorax_avenae_subsp._citrulli_A:0.033640,(124267890_Methylibium_petroleiphilum_PM1:0.033745,((134095311_Herminiimonas_arsenicoxydans:0.000000,152979839_Janthinobacterium_sp._Marseille:0.000000)0.989000:0.152068,121593343_Acidovorax_sp._JS42:0.049486)0.753000:0.017044)0.773000:0.016996)0.762000:0.017109,(74316495_Thiobacillus_denitrificans_ATCC_252:0.132675,((187478429_Bordetella_avium_197N:0.000000,(163856581_Bordetella_petrii_DSM_12804:0.016878,(33597539_Bordetella_parapertussis_12822:0.000000,(33601937_Bordetella_bronchiseptica_RB50:0.000000,33592677_Bordetella_pertussis_Tohama_I:0.000000)0.000000:0.000000)0.916000:0.036379)0.000000:0.000000)0.000000:0.000000,(((148260661_Acidiphilium_cryptum_JF-5:0.038615,114326689_Granulibacter_bethesdensis_CGDNIH1:0.136912)0.620000:0.022033,162147173_Gluconacetobacter_diazotrophicus_PA:0.081479)0.771000:0.028870,58039735_Gluconobacter_oxydans_621H:0.133031)0.979000:0.138486)0.063000:0.016712)0.898000:0.055543)0.000000:0.000000,(((((((161611257_Ralstonia_eutropha_JMP134:0.016570,113866973_Ralstonia_eutropha_H16:0.016439)0.002000:0.000000,94309797_Ralstonia_metallidurans_CH34:0.000000)0.768000:0.025242,89900419_Rhodoferax_ferrireducens_T118:0.121853)0.792000:0.027440,(145589263_Polynucleobacter_sp._QLW-P1DMWA-1:0.072850,17546878_Ralstonia_solanacearum_GMI1000:0.031446)0.233000:0.016239)0.713000:0.016278,91787235_Polaromonas_sp._JS666:0.091383)0.530000:0.033533,(((126438556_Burkholderia_pseudomallei_668:0.000000,(126449191_Burkholderia_mallei_NCTC_10247:0.000000,83719437_Burkholderia_thailandensis_E264:0.000000)0.000000:0.000000)0.000000:0.000000,((53726007_Burkholderia_mallei_ATCC_23344:0.000000,53720176_Burkholderia_pseudomallei_K96243:0.000000)0.000000:0.000000,((162210051_Burkholderia_pseudomallei_1710b:0.000000,162139483_Burkholderia_mallei_SAVP1:0.000000)0.000000:0.000000,(124386333_Burkholderia_mallei_NCTC_10229:0.000000,126454192_Burkholderia_pseudomallei_1106a:0.000000)0.000000:0.000000)0.000000:0.000000)0.000000:0.000000)0.842000:0.034383,(161525573_Burkholderia_multivorans_ATCC_17616:0.000000,((((107022076_Burkholderia_cenocepacia_AU_1054:0.000000,116689020_Burkholderia_cenocepacia_HI2424:0.000000)0.000000:0.000000,((170732309_Burkholderia_cenocepacia_MC0-3:0.000000,78065577_Burkholderia_sp._383:0.000000)0.000000:0.000000,(115350911_Burkholderia_ambifaria_AMMD:0.000000,172059924_Burkholderia_ambifaria_MC40-6:0.000000)0.000000:0.000000)0.000000:0.000000)0.471000:0.000000,134295025_Burkholderia_vietnamiensis_G4:0.015764)0.000000:0.000000,91784888_Burkholderia_xenovorans_LB400:0.067423)0.590000:0.016223)0.581000:0.002302)0.858000:0.063343)0.605000:0.003512,171057396_Leptothrix_cholodnii_SP-6:0.114963)0.569000:0.018000)0.955000:0.105844,(((((91774399_Methylobacillus_flagellatus_KT:0.123419,34499302_Chromobacterium_violaceum_ATCC_1247:0.037581)0.003000:0.000000,((((59801347_Neisseria_gonorrhoeae_FA_1090:0.015629,((15794595_Neisseria_meningitidis_Z2491:0.000000,(121635173_Neisseria_meningitidis_FAM18:0.000000,161870362_Neisseria_meningitidis_053442:0.000000)0.000000:0.000000)0.432000:0.000000,15677352_Neisseria_meningitidis_MC58:0.015191)0.000000:0.000000)0.761000:0.046060,((((124024144_Prochlorococcus_marinus_str._MIT_93:0.030888,33864097_Prochlorococcus_marinus_str._MIT_93:0.000000)0.953000:0.100735,33864812_Synechococcus_sp._WH_8102:0.035390)0.764000:0.034176,((113954193_Synechococcus_sp._CC9311:0.096229,148238656_Synechococcus_sp._WH_7803:0.094437)0.778000:0.043328,78185641_Synechococcus_sp._CC9902:0.099833)0.474000:0.023153)0.126000:0.024153,78211822_Synechococcus_sp._CC9605:0.034047)0.996000:0.270691)0.692000:0.068762,(((67458795_Rickettsia_felis_URRWXCal2:0.013603,((91205422_Rickettsia_bellii_RML369-C:0.000000,157827025_Rickettsia_bellii_OSU_85-389:0.000000)0.980000:0.095554,((157803502_Rickettsia_canadensis_str._McKiel:0.030116,(15604475_Rickettsia_prowazekii_str._Madrid_E:0.000000,51473808_Rickettsia_typhi_str._Wilmington:0.061115)0.981000:0.062633)0.000000:0.000000,((15892898_Rickettsia_conorii_str._Malish_7:0.000000,(157828824_Rickettsia_rickettsii_str._Sheila_S:0.000000,165933550_Rickettsia_rickettsii_str._Iowa:0.000000)0.000000:0.000000)0.844000:0.015000,157964776_Rickettsia_massiliae_MTU5:0.000000)0.802000:0.015078)0.742000:0.013451)0.000000:0.000000)0.790000:0.023000,157826032_Rickettsia_akari_str._Hartford:0.012192)0.749000:0.029620,148284140_Orientia_tsutsugamushi_Boryong:0.262429)0.941000:0.147090)0.683000:0.022321,((57233914_Dehalococcoides_ethenogenes_195:0.000000,(73748973_Dehalococcoides_sp._CBDB1:0.000000,147669740_Dehalococcoides_sp._BAV1:0.000000)0.945000:0.047154)0.968000:0.219382,(32473863_Rhodopirellula_baltica_SH_1:0.179489,182416017_Opitutus_terrae_PB90-1:0.362917)0.766000:0.085696)0.382000:0.093161)0.635000:0.049202)0.973000:0.119883,((77919626_Pelobacter_carbinolicus_DSM_2380:0.181992,56476728_Azoarcus_sp._EbN1:0.048595)0.737000:0.016711,((((78223083_Geobacter_metallireducens_GS-15:0.016780,148264306_Geobacter_uraniireducens_Rf4:0.094946)0.754000:0.017388,39996894_Geobacter_sulfurreducens_PCA:0.014919)0.870000:0.072120,118580726_Pelobacter_propionicus_DSM_2379:0.055390)0.926000:0.098786,119900252_Azoarcus_sp._BH72:0.000000)0.775000:0.016318)0.757000:0.017683)0.884000:0.051035,(((((170749350_Methylobacterium_radiotolerans_JCM_:0.022137,((158425913_Azorhizobium_caulinodans_ORS_571:0.035961,154246476_Xanthobacter_autotrophicus_Py2:0.067378)0.921000:0.055455,182677771_Beijerinckia_indica_subsp._indica_A:0.017614)0.845000:0.032546)0.162000:0.028189,163849851_Methylobacterium_extorquens_PA1:0.000000)0.846000:0.033484,170742381_Methylobacterium_sp._4-46:0.069598)0.848000:0.035470,(((90421849_Rhodopseudomonas_palustris_BisB18:0.000000,(92115783_Nitrobacter_hamburgensis_X14:0.000000,75674392_Nitrobacter_winogradskyi_Nb-255:0.015842)0.751000:0.032349)0.751000:0.031284,(91974875_Rhodopseudomonas_palustris_BisB5:0.000000,((((146337341_Bradyrhizobium_sp._ORS278:0.000000,148251804_Bradyrhizobium_sp._BTAi1:0.000000)0.772000:0.018634,27375785_Bradyrhizobium_japonicum_USDA_110:0.033598)0.788000:0.015297,39933406_Rhodopseudomonas_palustris_CGA009:0.000000)0.617000:0.016003,86747551_Rhodopseudomonas_palustris_HaA2:0.000000)0.867000:0.015975)0.540000:0.001231)0.714000:0.022371,115522381_Rhodopseudomonas_palustris_BisA53:0.066452)0.875000:0.054638)0.001000:0.000000,(((((116250149_Rhizobium_leguminosarum_bv._viciae_:0.000000,86356020_Rhizobium_etli_CFN_42:0.016437)0.771000:0.038506,((((62289149_Brucella_abortus_biovar_1_str._9-94:0.000000,(82699088_Brucella_melitensis_biovar_Abortus_:0.000000,((163842442_Brucella_suis_ATCC_23445:0.000000,(189023423_Brucella_abortus_S19:0.000000,(17988058_Brucella_melitensis_16M:0.000000,23501084_Brucella_suis_1330:0.015701)0.000000:0.000000)0.000000:0.000000)0.000000:0.000000,(161618161_Brucella_canis_ATCC_23365:0.000000,148559274_Brucella_ovis_ATCC_25840:0.000000)0.000000:0.000000)0.000000:0.000000)0.000000:0.000000)0.463000:0.000000,153007527_Ochrobactrum_anthropi_ATCC_49188:0.032383)0.832000:0.036585,110636340_Mesorhizobium_sp._BNC1:0.118966)0.316000:0.045430,13473880_Mesorhizobium_loti_MAFF303099:0.020444)0.725000:0.064166)0.766000:0.051757,(150395238_Sinorhizobium_medicae_WSM419:0.016236,15964129_Sinorhizobium_meliloti_1021:0.000002)0.763000:0.021602)0.749000:0.018458,159184261_Agrobacterium_tumefaciens_str._C58:0.026287)0.848000:0.067082,154254011_Parvibaculum_lavamentivorans_DS-1:0.078441)0.831000:0.039404)0.923000:0.079737)0.002000:0.000000,((71909462_Dechloromonas_aromatica_RCB:0.100088,(83313597_Magnetospirillum_magneticum_AMB-1:0.094664,83594970_Rhodospirillum_rubrum_ATCC_11170:0.158115)0.903000:0.104592)0.683000:0.038562,(((167644139_Caulobacter_sp._K31:0.038022,16124407_Caulobacter_crescentus_CB15:0.014714)0.486000:0.026148,(((((56694936_Silicibacter_pomeroyi_DSS-3:0.000000,(110677820_Roseobacter_denitrificans_OCh_114:0.016247,99082712_Silicibacter_sp._TM1040:0.000000)0.507000:0.016233)0.766000:0.019479,(((126463642_Rhodobacter_sphaeroides_ATCC_17029:0.000000,77464799_Rhodobacter_sphaeroides_2.4.1:0.000000)0.495000:0.000000,146278691_Rhodobacter_sphaeroides_ATCC_17025:0.015815)0.927000:0.083640,119382767_Paracoccus_denitrificans_PD1222:0.023697)0.874000:0.055191)0.628000:0.034615,89052697_Jannaschia_sp._CCS1:0.034738)0.910000:0.054698,159046003_Dinoroseobacter_shibae_DFL_12:0.000000)0.961000:0.075093,(((148553491_Sphingomonas_wittichii_RW1:0.049808,103485749_Sphingopyxis_alaskensis_RB2256:0.000000)0.869000:0.053365,(87200077_Novosphingobium_aromaticivorans_DSM:0.039420,85374029_Erythrobacter_litoralis_HTCC2594:0.047007)0.710000:0.014842)0.002000:0.000000,56550910_Zymomonas_mobilis_subsp._mobilis_ZM:0.140310)0.765000:0.053193)0.721000:0.021450)0.794000:0.048031,114571545_Maricaulis_maris_MCS10:0.015925)0.717000:0.024668)0.777000:0.016506)0.760000:0.016403)0.861000:0.034779)0.771000:0.018744,(51245125_Desulfotalea_psychrophila_LSv54:0.429918,146328830_Dichelobacter_nodosus_VCS1703A:0.157021)0.000000:0.000000)0.749000:0.018185,114798422_Hyphomonas_neptunium_ATCC_15444:0.079106)0.772000:0.039721,((((148656132_Roseiflexus_sp._RS-1:0.027232,156743859_Roseiflexus_castenholzii_DSM_13941:0.004535)0.991000:0.205706,53802880_Methylococcus_capsulatus_str._Bath:0.152510)0.240000:0.017528,163845843_Chloroflexus_aurantiacus_J-10-fl:0.080378)0.003000:0.000000,((((((17227565_Nostoc_sp._PCC_7120:0.015441,75908883_Anabaena_variabilis_ATCC_29413:0.000000)0.831000:0.104188,(86607255_Synechococcus_sp._JA-3-3Ab:0.051550,86609199_Synechococcus_sp._JA-2-3Ba:0.000000)0.950000:0.184148)0.279000:0.098547,(((113475741_Trichodesmium_erythraeum_IMS101:0.131970,22298135_Thermosynechococcus_elongatus_BP-1:0.277669)0.282000:0.106899,158335996_Acaryochloris_marina_MBIC11017:0.062130)0.691000:0.055459,(56750485_Synechococcus_elongatus_PCC_6301:0.000000,81299882_Synechococcus_elongatus_PCC_7942:0.000000)0.976000:0.181337)0.692000:0.027627)0.613000:0.058844,170078680_Synechococcus_sp._PCC_7002:0.050719)0.757000:0.072579,172039437_Cyanothece_sp._ATCC_51142:0.120297)0.735000:0.039252,((125972712_Clostridium_thermocellum_ATCC_27405:0.166873,146296019_Caldicellulosiruptor_saccharolyticu:0.195379)0.953000:0.228620,19705156_Fusobacterium_nucleatum_subsp._nucl:0.101837)0.440000:0.115539)0.746000:0.027629)0.841000:0.054408)0.477000:0.024004,42524118_Bdellovibrio_bacteriovorus_HD100:0.176234)0.833000:0.149137,162456258_Sorangium_cellulosum_So_ce_56:0.179544)1.000000:0.763596,15806593_Deinococcus_radiodurans_R1:0.149306,94986185_Deinococcus_geothermalis_DSM_11300:0.000000);
