# Supplementary material for: Genome-wide phylogenetic analysis of the pathogenic potential of Vibrio furnissii
Source: Front Microbiol. 2014 Aug 21;5:435. doi: 10.3389/fmicb.2014.00435 (PMC4139957; doi:10.3389/fmicb.2014.00435)
Supplement: Supplementary file 1 [file DataSheet1.ZIP › all_vfu_trees/VfuA00164.afa-gb-o.phylip_phyml_tree.txt]

(((((((((((((((((((((((((((((117625916_Escherichia_coli_APEC_O1:0.000000,(170680911_Escherichia_coli_SECEC_SMS-3-5:0.000000,(82779135_Shigella_dysenteriae_Sd197:0.000000,(15804185_Escherichia_coli_O157_H7_EDL933:0.000000,(15833773_Escherichia_coli_O157_H7_str._Sakai:0.000000,(74314122_Shigella_sonnei_Ss046:0.000000,(110643885_Escherichia_coli_536:0.000000,(157163125_Escherichia_coli_HS:0.000000,(157155093_Escherichia_coli_E24377A:0.000000,(170018126_Escherichia_coli_ATCC_8739:0.000000,((24114913_Shigella_flexneri_2a_str._301:0.000000,30065080_Shigella_flexneri_2a_str._2457T:0.000000)0.000000:0.000000,(187733271_Shigella_boydii_CDC_3083-94:0.000000,((110807679_Shigella_flexneri_5_str._8401:0.000000,82546007_Shigella_boydii_Sb227:0.000000)0.000000:0.000000,(89110368_Escherichia_coli_W3110:0.000000,16131515_Escherichia_coli_str._K-12_substr._:0.000000)0.000000:0.000000)0.000000:0.000000)0.000000:0.000000)0.000000:0.000000)0.000000:0.000000)0.000000:0.000000)0.000000:0.000000)0.000000:0.000000)0.000000:0.000000)0.000000:0.000000)0.000000:0.000000)0.000000:0.000000)0.000000:0.000000)0.000000:0.000000,91213161_Escherichia_coli_UTI89:0.000000)0.000000:0.000000,170083151_Escherichia_coli_str._K-12_substr._:0.000000)0.926000:0.000000,(((170026368_Yersinia_pseudotuberculosis_YPIII:0.000000,(16120396_Yersinia_pestis_CO92:0.000000,(22124018_Yersinia_pestis_KIM:0.000000,(45439909_Yersinia_pestis_biovar_Microtus_str:0.000000,(51594398_Yersinia_pseudotuberculosis_IP_3295:0.000000,(108813967_Yersinia_pestis_Nepal516:0.000000,(108809490_Yersinia_pestis_Antiqua:0.000000,(145601102_Yersinia_pestis_Pestoides_F:0.000000,(153947343_Yersinia_pseudotuberculosis_IP_3175:0.000000,(162421145_Yersinia_pestis_Angola:0.000000,(((16767020_Salmonella_typhimurium_LT2:0.000000,((16762574_Salmonella_enterica_subsp._enterica:0.000000,29144063_Salmonella_enterica_subsp._enterica:0.000000)0.000000:0.000000,((56415625_Salmonella_enterica_subsp._enterica:0.000000,62182228_Salmonella_enterica_subsp._enterica:0.000000)0.000000:0.000000,(161616816_Salmonella_enterica_subsp._enterica:0.000000,161505730_Salmonella_enterica_subsp._arizonae:0.000000)0.000000:0.000000)0.000000:0.000000)0.000000:0.000000)0.000000:0.000000,156936189_Enterobacter_sakazakii_ATCC_BAA-894:0.000000)0.909000:0.020857,152972496_Klebsiella_pneumoniae_subsp._pneumo:0.000000)0.000000:0.000000)0.000000:0.000000)0.000000:0.000000)0.000000:0.000000)0.000000:0.000000)0.000000:0.000000)0.000000:0.000000)0.000000:0.000000)0.000000:0.000000)0.000000:0.000000)0.471000:0.000000,(((123440457_Yersinia_enterocolitica_subsp._ente:0.000000,157373080_Serratia_proteamaculans_568:0.000000)0.932000:0.042997,(146309762_Enterobacter_sp._638:0.000000,50119091_Erwinia_carotovora_subsp._atrosepti:0.022140)0.000000:0.000000)0.164000:0.021527,157149262_Citrobacter_koseri_ATCC_BAA-895:0.000000)0.712000:0.021345)0.496000:0.021344,26250290_Escherichia_coli_CFT073:0.021521)0.000000:0.000000)0.000000:0.000000,(94676665_Baumannia_cicadellinicola_str._Hc:0.203360,((((161350015_Haemophilus_influenzae_Rd_KW20:0.020224,(68249069_Haemophilus_influenzae_86-028NP:0.000000,(148825253_Haemophilus_influenzae_PittEE:0.000000,148827664_Haemophilus_influenzae_PittGG:0.000000)0.000000:0.000000)0.482000:0.000000)0.419000:0.042588,152978103_Actinobacillus_succinogenes_130Z:0.000000)0.807000:0.041162,52424308_Mannheimia_succiniciproducens_MBEL5:0.000000)0.775000:0.034395,((((126207544_Actinobacillus_pleuropneumoniae_L20:0.000000,165975513_Actinobacillus_pleuropneumoniae_ser:0.000000)0.850000:0.064034,33151539_Haemophilus_ducreyi_35000HP:0.035224)0.806000:0.037045,15603740_Pasteurella_multocida_subsp._multoc:0.002100)0.903000:0.048744,(113461436_Haemophilus_somnus_129PT:0.000000,170718458_Haemophilus_somnus_2336:0.000000)0.758000:0.022423)0.136000:0.033974)0.846000:0.084823)0.823000:0.059203)0.724000:0.018686,85060192_Sodalis_glossinidius_str._morsitans:0.073993)0.814000:0.043166,37528680_Photorhabdus_luminescens_subsp._lau:0.034512)0.764000:0.029049,(((15640239_Vibrio_cholerae_O1_biovar_eltor_str:0.000000,147675681_Vibrio_cholerae_O395:0.000000)0.715000:0.037287,59710717_Vibrio_fischeri_ES114:0.124651)0.847000:0.061781,(XX_VfuA00164_:0.000000,(((28896950_Vibrio_parahaemolyticus_RIMD_221063:0.000000,156972969_Vibrio_harveyi_ATCC_BAA-1116:0.000000)0.468000:0.000000,(27364281_Vibrio_vulnificus_CMCP6:0.000000,161486670_Vibrio_vulnificus_YJ016:0.000000)0.843000:0.020911)0.439000:0.022753,54307418_Photobacterium_profundum_SS9:0.111311)0.021000:0.000000)0.000000:0.000000)0.927000:0.067144)0.903000:0.076836,(((126172621_Shewanella_baltica_OS155:0.000000,(152998919_Shewanella_baltica_OS185:0.000000,(160873505_Shewanella_baltica_OS195:0.000000,(120597162_Shewanella_sp._W3-18-1:0.000000,(146291562_Shewanella_putrefaciens_CN-32:0.000000,114564987_Shewanella_frigidimarina_NCIMB_400:0.000000)0.000000:0.000000)0.000000:0.000000)0.000000:0.000000)0.000000:0.000000)0.479000:0.000000,(((24375741_Shewanella_oneidensis_MR-1:0.021369,(114045861_Shewanella_sp._MR-7:0.000000,(117922210_Shewanella_sp._ANA-3:0.000000,113971933_Shewanella_sp._MR-4:0.000000)0.000000:0.000000)0.456000:0.000000)0.760000:0.020949,119773460_Shewanella_amazonensis_SB2B:0.043777)0.811000:0.017655,91791685_Shewanella_denitrificans_OS217:0.017313)0.886000:0.007969)0.921000:0.066101,((157963659_Shewanella_pealeana_ATCC_700345:0.000000,(127514417_Shewanella_loihica_PV-4:0.000000,(167622361_Shewanella_halifaxensis_HAW-EB4:0.000000,157963656_Shewanella_pealeana_ATCC_700345:0.000000)0.000000:0.000000)0.000000:0.000000)0.481000:0.000000,(157373518_Shewanella_sediminis_HAW-EB3:0.000000,(170728891_Shewanella_woodyi_ATCC_51908:0.000000,170728888_Shewanella_woodyi_ATCC_51908:0.000000)0.000000:0.000000)0.939000:0.043466)0.000000:0.000000)0.823000:0.059498)0.755000:0.037776,(117619264_Aeromonas_hydrophila_subsp._hydroph:0.000000,145297206_Aeromonas_salmonicida_subsp._salmon:0.021019)0.992000:0.189467)0.747000:0.024201,(56461521_Idiomarina_loihiensis_L2TR:0.078226,(109900581_Pseudoalteromonas_atlantica_T6c:0.137678,119947254_Psychromonas_ingrahamii_37:0.095891)0.604000:0.047122)0.549000:0.053959)0.752000:0.047063,(71278401_Colwellia_psychrerythraea_34H:0.000000,77361699_Pseudoalteromonas_haloplanktis_TAC1:0.153361)0.801000:0.058154)0.769000:0.052306,(((((89054932_Jannaschia_sp._CCS1:0.098277,110679864_Roseobacter_denitrificans_OCh_114:0.065303)0.880000:0.099686,(56696817_Silicibacter_pomeroyi_DSS-3:0.020963,99081108_Silicibacter_sp._TM1040:0.095615)0.758000:0.060472)0.793000:0.070426,((126462332_Rhodobacter_sphaeroides_ATCC_17029:0.000000,77463477_Rhodobacter_sphaeroides_2.4.1:0.000000)0.895000:0.073705,146277150_Rhodobacter_sphaeroides_ATCC_17025:0.000000)0.940000:0.130513)0.000000:0.000000,(148260449_Acidiphilium_cryptum_JF-5:0.152240,(154253792_Parvibaculum_lavamentivorans_DS-1:0.156107,((83591768_Rhodospirillum_rubrum_ATCC_11170:0.236889,114798477_Hyphomonas_neptunium_ATCC_15444:0.230834)0.763000:0.065552,((((((39936133_Rhodopseudomonas_palustris_CGA009:0.020925,((90423807_Rhodopseudomonas_palustris_BisB18:0.000000,115525304_Rhodopseudomonas_palustris_BisA53:0.020859)0.760000:0.019391,((75675876_Nitrobacter_winogradskyi_Nb-255:0.092063,92117872_Nitrobacter_hamburgensis_X14:0.000000)0.849000:0.061291,((146340293_Bradyrhizobium_sp._ORS278:0.023463,148255219_Bradyrhizobium_sp._BTAi1:0.021199)0.918000:0.092756,27379198_Bradyrhizobium_japonicum_USDA_110:0.069458)0.266000:0.023598)0.758000:0.029341)0.875000:0.044719)0.748000:0.020427,(86749591_Rhodopseudomonas_palustris_HaA2:0.000000,91977443_Rhodopseudomonas_palustris_BisB5:0.000000)0.770000:0.021322)0.941000:0.170286,182678275_Beijerinckia_indica_subsp._indica_A:0.298776)0.768000:0.049805,(167646484_Caulobacter_sp._K31:0.000000,16125926_Caulobacter_crescentus_CB15:0.099327)0.956000:0.168718)0.365000:0.057888,((158425941_Azorhizobium_caulinodans_ORS_571:0.000000,154247064_Xanthobacter_autotrophicus_Py2:0.098459)0.764000:0.034423,((170750117_Methylobacterium_radiotolerans_JCM_:0.098634,170741379_Methylobacterium_sp._4-46:0.116328)0.000000:0.000000,163851426_Methylobacterium_extorquens_PA1:0.176395)0.949000:0.108852)0.774000:0.040914)0.002000:0.000000,(((((23501364_Brucella_suis_1330:0.000000,(163842743_Brucella_suis_ATCC_23445:0.000000,(161618434_Brucella_canis_ATCC_23365:0.000000,(62289448_Brucella_abortus_biovar_1_str._9-94:0.000000,(82699374_Brucella_melitensis_biovar_Abortus_:0.000000,(189023696_Brucella_abortus_S19:0.000000,(148558980_Brucella_ovis_ATCC_25840:0.000000,(17987753_Brucella_melitensis_16M:0.000000,153007920_Ochrobactrum_anthropi_ATCC_49188:0.000000)0.000000:0.000000)0.000000:0.000000)0.000000:0.000000)0.000000:0.000000)0.000000:0.000000)0.000000:0.000000)0.000000:0.000000)0.987000:0.159160,13476518_Mesorhizobium_loti_MAFF303099:0.023325)0.755000:0.023862,110634115_Mesorhizobium_sp._BNC1:0.022654)0.892000:0.091629,((116251328_Rhizobium_leguminosarum_bv._viciae_:0.023104,86357085_Rhizobium_etli_CFN_42:0.000000)0.761000:0.024496,((150395982_Sinorhizobium_medicae_WSM419:0.000000,15964899_Sinorhizobium_meliloti_1021:0.024152)0.985000:0.128885,15888440_Agrobacterium_tumefaciens_str._C58:0.133785)0.000000:0.000000)0.826000:0.043656)0.906000:0.098537,(83309846_Magnetospirillum_magneticum_AMB-1:0.076071,114569770_Maricaulis_maris_MCS10:0.154215)0.002000:0.000000)0.836000:0.046860)0.765000:0.037775)0.000000:0.000000)0.712000:0.046522)0.881000:0.102620)0.695000:0.062887,159044077_Dinoroseobacter_shibae_DFL_12:0.194020)0.973000:0.251515)0.679000:0.037327,(114321592_Alkalilimnicola_ehrlichei_MLHE-1:0.412261,(((78049069_Xanthomonas_campestris_pv._vesicato:0.000000,(161485708_Xanthomonas_axonopodis_pv._citri_st:0.000000,(58580767_Xanthomonas_oryzae_pv._oryzae_KACC1:0.000000,84622698_Xanthomonas_oryzae_pv._oryzae_MAFF_:0.000000)0.000000:0.000000)0.000000:0.000000)0.481000:0.000000,(21232679_Xanthomonas_campestris_pv._campestr:0.000000,66767291_Xanthomonas_campestris_pv._campestr:0.000000)0.865000:0.024225)0.860000:0.094463,((182681310_Xylella_fastidiosa_M23:0.000000,(28198627_Xylella_fastidiosa_Temecula1:0.000000,161378166_Xylella_fastidiosa_9a5c:0.000000)0.000000:0.000000)0.442000:0.000000,170730029_Xylella_fastidiosa_M12:0.022799)0.066000:0.029534)0.887000:0.127239)0.827000:0.089608)0.756000:0.025267,53802878_Methylococcus_capsulatus_str._Bath:0.192934)0.280000:0.027563,(((((((77461769_Pseudomonas_fluorescens_PfO-1:0.021750,70733343_Pseudomonas_fluorescens_Pf-5:0.000000)0.793000:0.045512,((66043482_Pseudomonas_syringae_pv._syringae_B:0.000000,71733819_Pseudomonas_syringae_pv._phaseolico:0.000000)0.000000:0.000000,((28867316_Pseudomonas_syringae_pv._tomato_str:0.000000,161378114_Pseudomonas_putida_KT2440:0.000000)0.000000:0.000000,((148550403_Pseudomonas_putida_F1:0.000000,167036329_Pseudomonas_putida_GB-1:0.000000)0.000000:0.000000,(170719365_Pseudomonas_putida_W619:0.000000,104784336_Pseudomonas_entomophila_L48:0.000000)0.000000:0.000000)0.000000:0.000000)0.000000:0.000000)0.441000:0.000000)0.494000:0.022001,146280857_Pseudomonas_stutzeri_A1501:0.000000)0.414000:0.021843,146309401_Pseudomonas_mendocina_ymp:0.000000)0.001000:0.000000,(((((83648972_Hahella_chejuensis_KCTC_2396:0.145661,120553486_Marinobacter_aquaeolei_VT8:0.149073)0.001000:0.000000,77164472_Nitrosococcus_oceani_ATCC_19707:0.278545)0.710000:0.034483,(90023324_Saccharophagus_degradans_2-40:0.162817,(29653651_Coxiella_burnetii_RSA_493:0.000000,(161831552_Coxiella_burnetii_RSA_331:0.000000,154706039_Coxiella_burnetii_Dugway_5J108-111:0.000000)0.000000:0.000000)0.975000:0.254347)0.779000:0.076348)0.749000:0.038260,((92115322_Chromohalobacter_salexigens_DSM_304:0.000000,((52842228_Legionella_pneumophila_subsp._pneum:0.000000,(54294909_Legionella_pneumophila_str._Lens:0.000000,54297938_Legionella_pneumophila_str._Paris:0.000000)0.000000:0.000000)0.804000:0.021673,148359583_Legionella_pneumophila_str._Corby:0.000000)0.954000:0.194965)0.871000:0.072124,152998357_Marinomonas_sp._MWYL1:0.063474)0.890000:0.102980)0.838000:0.049651,((116053482_Pseudomonas_aeruginosa_UCBPP-PA14:0.000000,15600528_Pseudomonas_aeruginosa_PAO1:0.000000)0.792000:0.018098,152985414_Pseudomonas_aeruginosa_PA7:0.011229)0.810000:0.042428)0.000000:0.000000)0.861000:0.065086,(121997766_Halorhodospira_halophila_SL1:0.447260,(((71909459_Dechloromonas_aromatica_RCB:0.079579,((((91774402_Methylobacillus_flagellatus_KT:0.162950,(114332329_Nitrosomonas_eutropha_C91:0.048005,30250393_Nitrosomonas_europaea_ATCC_19718:0.017646)0.983000:0.195338)0.712000:0.021205,82701200_Nitrosospira_multiformis_ATCC_25196:0.150516)0.824000:0.057347,((145589262_Polynucleobacter_sp._QLW-P1DMWA-1:0.382942,(((((73542160_Ralstonia_eutropha_JMP134:0.000000,113866976_Ralstonia_eutropha_H16:0.000000)0.438000:0.000000,17546875_Ralstonia_solanacearum_GMI1000:0.023700)0.000000:0.000000,94309800_Ralstonia_metallidurans_CH34:0.042760)0.809000:0.050725,(115350912_Burkholderia_ambifaria_AMMD:0.000000,(172059925_Burkholderia_ambifaria_MC40-6:0.000000,(134295026_Burkholderia_vietnamiensis_G4:0.000000,(161702965_Burkholderia_sp._383:0.000000,(170732310_Burkholderia_cenocepacia_MC0-3:0.000000,(107022077_Burkholderia_cenocepacia_AU_1054:0.000000,(116689021_Burkholderia_cenocepacia_HI2424:0.000000,(161525572_Burkholderia_multivorans_ATCC_17616:0.000000,(83719925_Burkholderia_thailandensis_E264:0.000000,(53726006_Burkholderia_mallei_ATCC_23344:0.000000,(53720175_Burkholderia_pseudomallei_K96243:0.000000,(76811654_Burkholderia_pseudomallei_1710b:0.000000,(121600293_Burkholderia_mallei_SAVP1:0.000000,(124385143_Burkholderia_mallei_NCTC_10229:0.000000,((126450232_Burkholderia_mallei_NCTC_10247:0.000000,91784887_Burkholderia_xenovorans_LB400:0.000000)0.000000:0.000000,(126452706_Burkholderia_pseudomallei_1106a:0.000000,126440866_Burkholderia_pseudomallei_668:0.000000)0.000000:0.000000)0.000000:0.000000)0.000000:0.000000)0.000000:0.000000)0.000000:0.000000)0.000000:0.000000)0.000000:0.000000)0.000000:0.000000)0.000000:0.000000)0.000000:0.000000)0.000000:0.000000)0.000000:0.000000)0.000000:0.000000)0.000000:0.000000)0.000000:0.000000)0.888000:0.076713)0.702000:0.038397,(134095314_Herminiimonas_arsenicoxydans:0.051049,152981178_Janthinobacterium_sp._Marseille:0.025922)0.930000:0.171866)0.924000:0.189086)0.696000:0.049822,(((187478430_Bordetella_avium_197N:0.049098,163856580_Bordetella_petrii_DSM_12804:0.032772)0.272000:0.018418,(33601938_Bordetella_bronchiseptica_RB50:0.000000,33592676_Bordetella_pertussis_Tohama_I:0.000000)0.448000:0.000000)0.973000:0.240642,((124267893_Methylibium_petroleiphilum_PM1:0.099261,171057399_Leptothrix_cholodnii_SP-6:0.028583)0.770000:0.045228,((((121593346_Acidovorax_sp._JS42:0.022528,89900416_Rhodoferax_ferrireducens_T118:0.045412)0.762000:0.027909,160897472_Delftia_acidovorans_SPH-1:0.047350)0.778000:0.022957,(120612229_Acidovorax_avenae_subsp._citrulli_A:0.000000,(91787232_Polaromonas_sp._JS666:0.000000,121603723_Polaromonas_naphthalenivorans_CJ2:0.022785)0.502000:0.047911)0.002000:0.000000)0.923000:0.069857,121611075_Verminephrobacter_eiseniae_EF01-2:0.025720)0.748000:0.032080)0.869000:0.135030)0.582000:0.085045)0.744000:0.030629)0.835000:0.071178,(119900249_Azoarcus_sp._BH72:0.013287,56476725_Azoarcus_sp._EbN1:0.033925)0.786000:0.035244)0.001000:0.000000)0.770000:0.049150,((34499305_Chromobacterium_violaceum_ATCC_1247:0.000000,(((161869653_Neisseria_meningitidis_053442:0.000000,(15793881_Neisseria_meningitidis_Z2491:0.000000,59800735_Neisseria_gonorrhoeae_FA_1090:0.000000)0.000000:0.000000)0.000000:0.000000,121634508_Neisseria_meningitidis_FAM18:0.000000)0.000000:0.000000,15676609_Neisseria_meningitidis_MC58:0.000000)0.996000:0.232479)0.767000:0.031160,74316492_Thiobacillus_denitrificans_ATCC_252:0.206220)0.784000:0.062902)0.832000:0.127820,78486394_Thiomicrospira_crunogena_XCL-2:0.148232)0.720000:0.040278)0.850000:0.095823)0.000000:0.000000,110833066_Alcanivorax_borkumensis_SK2:0.060676)0.738000:0.032268)0.807000:0.113445,(146329389_Dichelobacter_nodosus_VCS1703A:0.539630,117923566_Magnetococcus_sp._MC-1:0.457917)0.704000:0.104150)0.837000:0.186335,(71892380_Candidatus_Blochmannia_pennsylvanic:0.177747,33520050_Candidatus_Blochmannia_floridanus:0.382570)0.801000:0.156731)0.958000:0.411036,(((32491356_Wigglesworthia_glossinidia_endosymb:0.542797,42526596_Treponema_denticola_ATCC_35405:0.668153)0.732000:0.182365,29377585_Enterococcus_faecalis_V583:0.235187)0.680000:0.072153,42523072_Bdellovibrio_bacteriovorus_HD100:0.506575)0.453000:0.106148)0.773000:0.135853,160901589_Petrotoga_mobilis_SJ95:0.473784)0.751000:0.185978,((((119356213_Chlorobium_phaeobacteroides_DSM_266:0.041569,(78187628_Pelodictyon_luteolum_DSM_273:0.048885,(145220359_Prosthecochloris_vibrioformis_DSM_2:0.000000,21673085_Chlorobium_tepidum_TLS:0.139171)0.815000:0.072125)0.872000:0.052367)0.000000:0.000000,78189418_Chlorobium_chlorochromatii_CaD3:0.076040)0.994000:0.708176,51246714_Desulfotalea_psychrophila_LSv54:0.315192)0.535000:0.111385,((((((182414505_Opitutus_terrae_PB90-1:0.225600,162287021_Pelobacter_carbinolicus_DSM_2380:0.376784)0.653000:0.041837,((((42782964_Bacillus_cereus_ATCC_10987:0.000000,(52141615_Bacillus_cereus_E33L:0.000000,118479095_Bacillus_thuringiensis_str._Al_Haka:0.000000)0.000000:0.000000)0.000000:0.000000,(30263876_Bacillus_anthracis_str._Ames:0.000000,(49186723_Bacillus_anthracis_str._Sterne:0.000000,(49479402_Bacillus_thuringiensis_serovar_konk:0.000000,(47529304_Bacillus_anthracis_str._Ames_Ancest:0.000000,30021961_Bacillus_cereus_ATCC_14579:0.000000)0.000000:0.000000)0.000000:0.000000)0.000000:0.000000)0.000000:0.000000)0.524000:0.000000,(163941611_Bacillus_weihenstephanensis_KBAB4:0.021958,152976239_Bacillus_cereus_subsp._cytotoxis_NV:0.021526)0.931000:0.068837)0.492000:0.107211,((83589741_Moorella_thermoacetica_ATCC_39073:0.187977,85858120_Syntrophus_aciditrophicus_SB:0.264172)0.612000:0.119285,108757110_Myxococcus_xanthus_DK_1622:0.198938)0.856000:0.144967)0.590000:0.087128)0.782000:0.070000,(158521923_Desulfococcus_oleovorans_Hxd3:0.506903,((148265191_Geobacter_uraniireducens_Rf4:0.122528,(39997337_Geobacter_sulfurreducens_PCA:0.072207,78223531_Geobacter_metallireducens_GS-15:0.081772)0.714000:0.033982)0.645000:0.052332,118580816_Pelobacter_propionicus_DSM_2379:0.166222)0.733000:0.157117)0.489000:0.001129)0.779000:0.041204,(134299554_Desulfotomaculum_reducens_MI-1:0.244528,((((158320454_Alkaliphilus_oremlandii_OhILAs:0.150944,((126700209_Clostridium_difficile_630:0.136460,114566765_Syntrophomonas_wolfei_subsp._wolfei:0.327156)0.872000:0.155079,(147678132_Pelotomaculum_thermopropionicum_SI:0.441357,125973832_Clostridium_thermocellum_ATCC_27405:0.080477)0.661000:0.034336)0.359000:0.073221)0.000000:0.026596,150390552_Alkaliphilus_metalliredigens_QYMF:0.101780)0.781000:0.058725,(89895477_Desulfitobacterium_hafniense_Y51:0.132723,51892475_Symbiobacterium_thermophilum_IAM_14:0.157036)0.367000:0.035072)0.272000:0.061858,167630193_Heliobacterium_modesticaldum_Ice1:0.042699)0.787000:0.067080)0.638000:0.031620)0.719000:0.030763,(((32474630_Rhodopirellula_baltica_SH_1:0.343057,((146297093_Caldicellulosiruptor_saccharolyticu:0.103473,(78043268_Carboxydothermus_hydrogenoformans_Z:0.214205,19705325_Fusobacterium_nucleatum_subsp._nucl:0.849730)0.867000:0.255102)0.830000:0.127537,(((153953988_Clostridium_kluyveri_DSM_555:0.089599,(((110803680_Clostridium_perfringens_SM101:0.000000,(18310732_Clostridium_perfringens_str._13:0.000000,110799599_Clostridium_perfringens_ATCC_13124:0.000000)0.000000:0.000000)0.767000:0.074473,(150016023_Clostridium_beijerinckii_NCIMB_8052:0.125310,187934860_Clostridium_botulinum_B_str._Eklund:0.043196)0.950000:0.181147)0.144000:0.071967,((148380470_Clostridium_botulinum_A_str._ATCC_3:0.000000,153931589_Clostridium_botulinum_A_str._ATCC_1:0.000000)0.000000:0.000000,((153935875_Clostridium_botulinum_A_str._Hall:0.000000,153940661_Clostridium_botulinum_F_str._Langel:0.000000)0.000000:0.000000,(170756230_Clostridium_botulinum_B1_str._Okra:0.000000,170759850_Clostridium_botulinum_A3_str._Loch_:0.000000)0.000000:0.000000)0.000000:0.000000)0.891000:0.093448)0.712000:0.061686)0.000000:0.000000,((((167037738_Thermoanaerobacter_pseudethanolicus:0.000000,167040400_Thermoanaerobacter_sp._X514:0.019998)0.622000:0.014110,20807955_Thermoanaerobacter_tengcongensis_MB:0.133710)0.963000:0.130728,(118443800_Clostridium_novyi_NT:0.160232,161486844_Clostridium_tetani_E88:0.112787)0.748000:0.035780)0.000000:0.000000,(15894993_Clostridium_acetobutylicum_ATCC_824:0.043807,160881010_Clostridium_phytofermentans_ISDg:0.285618)0.836000:0.090085)0.874000:0.092251)0.866000:0.144112,169824352_Finegoldia_magna_ATCC_29328:0.398225)0.630000:0.032592)0.826000:0.116362)0.232000:0.049567,((((138894686_Geobacillus_thermodenitrificans_NG8:0.003578,56419700_Geobacillus_kaustophilus_HTA426:0.042483)0.928000:0.225174,((16801008_Listeria_innocua_Clip11262:0.021867,(16803868_Listeria_monocytogenes_EGD-e:0.000000,46908060_Listeria_monocytogenes_str._4b_F236:0.000000)0.456000:0.000000)0.366000:0.022556,116873263_Listeria_welshimeri_serovar_6b_str.:0.000000)0.977000:0.337946)0.866000:0.174499,15615077_Bacillus_halodurans_C-125:0.011549)0.491000:0.054184,((((148270121_Thermotoga_petrophila_RKU-1:0.000000,15644439_Thermotoga_maritima_MSB8:0.000000)0.971000:0.426401,157364481_Thermotoga_lettingae_TMO:0.171210)0.972000:0.547085,(116621472_Solibacter_usitatus_Ellin6076:0.351720,94970806_Acidobacteria_bacterium_Ellin345:0.311272)0.722000:0.123167)0.757000:0.124547,162452034_Sorangium_cellulosum_So_ce_56:0.325775)0.620000:0.072634)0.814000:0.092203)0.746000:0.051263,((((16078630_Bacillus_subtilis_subsp._subtilis_s:0.000000,154685982_Bacillus_amyloliquefaciens_FZB42:0.022263)0.784000:0.048293,(163119426_Bacillus_licheniformis_ATCC_14580:0.000000,52785546_Bacillus_licheniformis_ATCC_14580:0.000000)0.881000:0.089589)0.804000:0.053451,157692246_Bacillus_pumilus_SAFR-032:0.117489)0.000000:0.000000,116751050_Syntrophobacter_fumaroxidans_MPOB:0.367628)0.901000:0.117189)0.000000:0.000000)0.702000:0.080902,((86159029_Anaeromyxobacter_dehalogenans_2CP-C:0.038762,153005434_Anaeromyxobacter_sp._Fw109-5:0.128726)0.845000:0.099775,(169831751_Candidatus_Desulforudis_audaxviator:0.215978,169827057_Lysinibacillus_sphaericus_C3-41:0.347193)0.810000:0.213577)0.704000:0.089446)0.859000:0.118147)0.746000:0.081476)0.630000:0.035350,(((46579311_Desulfovibrio_vulgaris_subsp._vulga:0.000000,120603129_Desulfovibrio_vulgaris_subsp._vulga:0.000000)0.687000:0.029857,78357763_Desulfovibrio_desulfuricans_G20:0.313242)0.839000:0.120160,94986753_Lawsonia_intracellularis_PHE_MN1-00:0.229888)0.996000:0.424804)0.748000:0.076906,83815150_Salinibacter_ruber_DSM_13855:0.347169)0.786000:0.144450,46446294_Candidatus_Protochlamydia_amoebophi:0.650486)0.975000:0.560779,120437754_Gramella_forsetii_KT0803:0.125460)0.789000:0.133752,146298504_Flavobacterium_johnsoniae_UW101:0.068018)0.757000:0.078758,110636564_Cytophaga_hutchinsonii_ATCC_33406:0.196506)0.925000:0.180343,(150006826_Parabacteroides_distasonis_ATCC_850:0.100634,161511191_Bacteroides_thetaiotaomicron_VPI-54:0.000000)0.754000:0.026687)0.714000:0.022915,60682957_Bacteroides_fragilis_NCTC_9343:0.000000,53714991_Bacteroides_fragilis_YCH46:0.000000);
