# Supplementary material for: Genome-wide phylogenetic analysis of the pathogenic potential of Vibrio furnissii
Source: Front Microbiol. 2014 Aug 21;5:435. doi: 10.3389/fmicb.2014.00435 (PMC4139957; doi:10.3389/fmicb.2014.00435)
Supplement: Supplementary file 1 [file DataSheet1.ZIP › all_vfu_trees/VfuA00165.afa-gb-o.phylip_phyml_tree.txt]

((((((((((((((((((((((((108808930_Yersinia_pestis_Antiqua:0.000000,145600502_Yersinia_pestis_Pestoides_F:0.000000)0.000000:0.000000,((22124662_Yersinia_pestis_KIM:0.000000,45440498_Yersinia_pestis_biovar_Microtus_str:0.000000)0.000000:0.000000,(162419408_Yersinia_pestis_Angola:0.000000,170025891_Yersinia_pseudotuberculosis_YPIII:0.000000)0.000000:0.000000)0.000000:0.000000)0.000000:0.000000,(16123586_Yersinia_pestis_CO92:0.000000,108810816_Yersinia_pestis_Nepal516:0.000000)0.000000:0.000000)0.000000:0.000000,(153950646_Yersinia_pseudotuberculosis_IP_3175:0.000000,(110807995_Shigella_flexneri_5_str._8401:0.000000,56480548_Shigella_flexneri_2a_str._301:0.000000)0.000000:0.000000)0.000000:0.000000)0.000000:0.000000,30065448_Shigella_flexneri_2a_str._2457T:0.000000)0.000000:0.000000,146310128_Enterobacter_sp._638:0.000000)0.470000:0.000000,(91213826_Escherichia_coli_UTI89:0.000000,(110644628_Escherichia_coli_536:0.000000,170682520_Escherichia_coli_SECEC_SMS-3-5:0.000000)0.000000:0.000000)0.906000:0.033184)0.851000:0.069109,(161504952_Salmonella_enterica_subsp._arizonae:0.032264,(187733993_Shigella_boydii_CDC_3083-94:0.000000,26251179_Escherichia_coli_CFT073:0.000000)0.466000:0.000000)0.787000:0.052149)0.698000:0.035354,37528298_Photorhabdus_luminescens_subsp._lau:0.133534)0.109000:0.056429,50121803_Erwinia_carotovora_subsp._atrosepti:0.000000)0.865000:0.064007,((157147729_Citrobacter_koseri_ATCC_BAA-895:0.102336,((117625194_Escherichia_coli_APEC_O1:0.000000,(26251024_Escherichia_coli_CFT073:0.000000,(170021855_Escherichia_coli_ATCC_8739:0.000000,(15803506_Escherichia_coli_O157_H7_EDL933:0.000000,(15833097_Escherichia_coli_O157_H7_str._Sakai:0.000000,(110643116_Escherichia_coli_536:0.000000,(157157483_Escherichia_coli_E24377A:0.000000,(24114228_Shigella_flexneri_2a_str._301:0.000000,(30064288_Shigella_flexneri_2a_str._2457T:0.000000,(117626484_Escherichia_coli_APEC_O1:0.000000,(26249391_Escherichia_coli_CFT073:0.000000,(170018792_Escherichia_coli_ATCC_8739:0.000000,(187733889_Shigella_boydii_CDC_3083-94:0.000000,82546619_Shigella_boydii_Sb227:0.000000)0.979000:0.122628)0.000000:0.000000)0.000000:0.000000)0.000000:0.000000)0.000000:0.000000)0.000000:0.000000)0.000000:0.000000)0.000000:0.000000)0.000000:0.000000)0.000000:0.000000)0.000000:0.000000)0.000000:0.000000)0.435000:0.000000,153950873_Yersinia_pseudotuberculosis_IP_3175:0.068452)0.935000:0.068310)0.000000:0.000000,((157145184_Citrobacter_koseri_ATCC_BAA-895:0.000000,157145220_Citrobacter_koseri_ATCC_BAA-895:0.032225)0.063000:0.032543,161613424_Salmonella_enterica_subsp._enterica:0.000000)0.950000:0.160825)0.055000:0.000000)0.977000:0.248426,145300733_Aeromonas_salmonicida_subsp._salmon:0.156732)0.258000:0.125849,34496106_Chromobacterium_violaceum_ATCC_1247:0.167575)0.617000:0.020392,(((51244277_Desulfotalea_psychrophila_LSv54:0.589002,56478586_Azoarcus_sp._EbN1:0.155658)0.768000:0.104754,(((152985689_Pseudomonas_aeruginosa_PA7:0.014478,(121595909_Acidovorax_sp._JS42:0.279753,50121109_Erwinia_carotovora_subsp._atrosepti:0.099635)0.846000:0.143455)0.725000:0.065681,28868315_Pseudomonas_syringae_pv._tomato_str:0.247512)0.967000:0.319196,((90022388_Saccharophagus_degradans_2-40:0.241169,((((((((22126957_Yersinia_pestis_KIM:0.000000,(145599863_Yersinia_pestis_Pestoides_F:0.000000,162418483_Yersinia_pestis_Angola:0.000000)0.000000:0.000000)0.000000:0.000000,((45440891_Yersinia_pestis_biovar_Microtus_str:0.000000,16121399_Yersinia_pestis_CO92:0.000000)0.000000:0.000000,(108813059_Yersinia_pestis_Nepal516:0.000000,108806574_Yersinia_pestis_Antiqua:0.000000)0.000000:0.000000)0.000000:0.000000)0.479000:0.000000,50119778_Erwinia_carotovora_subsp._atrosepti:0.061280)0.947000:0.239136,170019103_Escherichia_coli_ATCC_8739:0.055716)0.639000:0.070495,(161615645_Salmonella_enterica_subsp._enterica:0.042369,146312742_Enterobacter_sp._638:0.237230)0.000000:0.000000)0.839000:0.176942,(187731694_Shigella_boydii_CDC_3083-94:0.000000,82544593_Shigella_boydii_Sb227:0.063052)0.963000:0.262840)0.708000:0.057747,113461480_Haemophilus_somnus_129PT:0.411414)0.764000:0.041189,(89109421_Escherichia_coli_W3110:0.000000,16130540_Escherichia_coli_str._K-12_substr._:0.000000)0.882000:0.159157)0.732000:0.074166)0.765000:0.100309,((157961109_Shewanella_pealeana_ATCC_700345:0.000000,119944020_Psychromonas_ingrahamii_37:0.378351)0.949000:0.255248,(77456974_Pseudomonas_fluorescens_PfO-1:0.242779,(28897851_Vibrio_parahaemolyticus_RIMD_221063:0.333941,(119946141_Psychromonas_ingrahamii_37:0.156839,117921393_Shewanella_sp._ANA-3:0.116855)0.726000:0.046554)0.697000:0.058084)0.645000:0.069132)0.633000:0.026155)0.854000:0.139842)0.845000:0.150112)0.850000:0.155995,((((((51598171_Yersinia_pseudotuberculosis_IP_3295:0.000000,((37524151_Photorhabdus_luminescens_subsp._lau:0.000000,170022323_Yersinia_pseudotuberculosis_YPIII:0.030644)0.750000:0.112199,123444286_Yersinia_enterocolitica_subsp._ente:0.000000)0.542000:0.102775)0.002000:0.000000,(((110807665_Shigella_flexneri_5_str._8401:0.000000,(((74314106_Shigella_sonnei_Ss046:0.032579,30065067_Shigella_flexneri_2a_str._2457T:0.000000)0.000000:0.000000,24114927_Shigella_flexneri_2a_str._301:0.000000)0.000000:0.000000,26250313_Escherichia_coli_CFT073:0.000000)0.000000:0.000000)0.455000:0.000000,((15804200_Escherichia_coli_O157_H7_EDL933:0.000000,15833788_Escherichia_coli_O157_H7_str._Sakai:0.000000)0.451000:0.000000,110643907_Escherichia_coli_536:0.031018)0.424000:0.031190)0.759000:0.035589,((((170682095_Escherichia_coli_SECEC_SMS-3-5:0.000000,170018112_Escherichia_coli_ATCC_8739:0.095746)0.753000:0.021659,(162418700_Yersinia_pestis_Angola:0.000000,(16124153_Yersinia_pestis_CO92:0.000000,(22127922_Yersinia_pestis_KIM:0.000000,(45443140_Yersinia_pestis_biovar_Microtus_str:0.000000,(108813840_Yersinia_pestis_Nepal516:0.000000,(108810113_Yersinia_pestis_Antiqua:0.000000,145601017_Yersinia_pestis_Pestoides_F:0.000000)0.000000:0.000000)0.000000:0.000000)0.000000:0.000000)0.000000:0.000000)0.000000:0.000000)0.895000:0.082972)0.806000:0.032407,161505711_Salmonella_enterica_subsp._arizonae:0.000000)0.778000:0.033177,157368357_Serratia_proteamaculans_568:0.032260)0.927000:0.106675)0.766000:0.031517)0.845000:0.075512,((((16121192_Yersinia_pestis_CO92:0.000000,(22127147_Yersinia_pestis_KIM:0.000000,(45443318_Yersinia_pestis_biovar_Microtus_str:0.000000,(108813246_Yersinia_pestis_Nepal516:0.000000,(162418465_Yersinia_pestis_Angola:0.000000,(51597473_Yersinia_pseudotuberculosis_IP_3295:0.000000,(153947530_Yersinia_pseudotuberculosis_IP_3175:0.000000,(170023174_Yersinia_pseudotuberculosis_YPIII:0.000000,145597935_Yersinia_pestis_Pestoides_F:0.000000)0.000000:0.000000)0.000000:0.000000)0.000000:0.000000)0.000000:0.000000)0.000000:0.000000)0.000000:0.000000)0.000000:0.000000)0.885000:0.119158,157372122_Serratia_proteamaculans_568:0.043693)0.840000:0.065386,(((170681995_Escherichia_coli_SECEC_SMS-3-5:0.000000,157159783_Escherichia_coli_HS:0.034518)0.706000:0.046607,(146280655_Pseudomonas_stutzeri_A1501:0.102397,167031696_Pseudomonas_putida_GB-1:0.032194)0.953000:0.252920)0.932000:0.177058,(((170679820_Escherichia_coli_SECEC_SMS-3-5:0.000000,157158376_Escherichia_coli_E24377A:0.000000)0.612000:0.047573,((15802894_Escherichia_coli_O157_H7_EDL933:0.000000,15832485_Escherichia_coli_O157_H7_str._Sakai:0.000000)0.493000:0.000000,(89109168_Escherichia_coli_W3110:0.000000,(16130281_Escherichia_coli_str._K-12_substr._:0.000000,(117624536_Escherichia_coli_APEC_O1:0.000000,(170081964_Escherichia_coli_str._K-12_substr._:0.000000,(91211645_Escherichia_coli_UTI89:0.000000,74312864_Shigella_sonnei_Ss046:0.000000)0.000000:0.000000)0.000000:0.000000)0.000000:0.000000)0.000000:0.000000)0.829000:0.031669)1.000000:0.662864)0.683000:0.102322,170025368_Yersinia_pseudotuberculosis_YPIII:0.096190)0.715000:0.068356)0.609000:0.019940)0.000000:0.000000,156935174_Enterobacter_sakazakii_ATCC_BAA-894:0.031785)0.885000:0.070620)0.704000:0.037707,(((124266279_Methylibium_petroleiphilum_PM1:0.233211,148548561_Pseudomonas_putida_F1:0.322764)0.553000:0.151989,(170723508_Pseudomonas_putida_W619:0.108401,28872456_Pseudomonas_syringae_pv._tomato_str:0.282226)0.820000:0.173499)0.912000:0.217873,((15799964_Escherichia_coli_O157_H7_EDL933:0.000000,15829543_Escherichia_coli_O157_H7_str._Sakai:0.000000)0.733000:0.053146,50122383_Erwinia_carotovora_subsp._atrosepti:0.093336)0.887000:0.136307)0.484000:0.000000)0.791000:0.057256,170722537_Pseudomonas_putida_W619:0.389936)0.770000:0.033904,((((71734594_Pseudomonas_syringae_pv._phaseolico:0.179535,115351890_Burkholderia_ambifaria_AMMD:0.379398)0.775000:0.105642,146309010_Pseudomonas_mendocina_ymp:0.050310)0.782000:0.110654,((((((((((53717721_Burkholderia_pseudomallei_K96243:0.000000,126455326_Burkholderia_pseudomallei_1106a:0.000000)0.000000:0.000000,(76810002_Burkholderia_pseudomallei_1710b:0.000000,126441327_Burkholderia_pseudomallei_668:0.000000)0.000000:0.000000)0.000000:0.005909,91785807_Burkholderia_xenovorans_LB400:0.521495)0.909000:0.025674,83720961_Burkholderia_thailandensis_E264:0.000000)0.989000:0.428113,124267894_Methylibium_petroleiphilum_PM1:0.007284)0.846000:0.148052,(((134095042_Herminiimonas_arsenicoxydans:0.345344,(((((148260174_Acidiphilium_cryptum_JF-5:0.533112,((153009174_Ochrobactrum_anthropi_ATCC_49188:0.276038,83309753_Magnetospirillum_magneticum_AMB-1:0.662949)0.000000:0.000000,(120553335_Marinobacter_aquaeolei_VT8:0.808294,87200226_Novosphingobium_aromaticivorans_DSM:0.309247)0.727000:0.187170)0.576000:0.096150)0.747000:0.109794,((77463785_Rhodobacter_sphaeroides_2.4.1:0.160885,146276169_Rhodobacter_sphaeroides_ATCC_17025:0.247097)0.757000:0.049638,170744751_Methylobacterium_sp._4-46:0.222529)0.786000:0.105545)0.000000:0.000000,56708875_Silicibacter_pomeroyi_DSS-3:0.227378)0.872000:0.310774,83643515_Hahella_chejuensis_KCTC_2396:0.600468)0.681000:0.080614,((78223482_Geobacter_metallireducens_GS-15:0.498785,39995175_Geobacter_sulfurreducens_PCA:0.000000)0.924000:0.224097,(118580278_Pelobacter_propionicus_DSM_2379:0.260131,118581522_Pelobacter_propionicus_DSM_2379:0.565212)0.000000:0.000000)0.973000:0.442055)0.762000:0.141362)0.859000:0.161107,(((169632886_Acinetobacter_baumannii:0.524703,(120597907_Shewanella_sp._W3-18-1:0.000000,((53718793_Burkholderia_pseudomallei_K96243:0.174923,78067111_Burkholderia_sp._383:0.012492)0.953000:0.214474,134093808_Herminiimonas_arsenicoxydans:0.000000)1.000000:0.995165)0.763000:0.082264)0.914000:0.268201,(119773459_Shewanella_amazonensis_SB2B:0.347697,120599333_Shewanella_sp._W3-18-1:0.526992)0.372000:0.154349)0.194000:0.039962,(28897154_Vibrio_parahaemolyticus_RIMD_221063:1.075583,((120597161_Shewanella_sp._W3-18-1:0.000000,146293992_Shewanella_putrefaciens_CN-32:0.000000)0.955000:0.279596,((((37678461_Vibrio_vulnificus_YJ016:0.000000,(91791684_Shewanella_denitrificans_OS217:0.095897,28275283_Shewanella_oneidensis_MR-1:0.143176)0.939000:0.367408)0.631000:0.085352,146294624_Shewanella_putrefaciens_CN-32:1.156204)0.808000:0.252820,XX_VfuA00165_:0.000000)0.914000:0.233606,(24375742_Shewanella_oneidensis_MR-1:0.083690,117922211_Shewanella_sp._ANA-3:0.039683)0.962000:0.353440)0.733000:0.067737)0.675000:0.060352)0.748000:0.069280)0.829000:0.125423)0.772000:0.128009,82701199_Nitrosospira_multiformis_ATCC_25196:0.176426)0.545000:0.004359)0.619000:0.012898,((121611076_Verminephrobacter_eiseniae_EF01-2:0.369701,(((((170026369_Yersinia_pseudotuberculosis_YPIII:0.000000,34499306_Chromobacterium_violaceum_ATCC_1247:0.176180)0.795000:0.032348,153948267_Yersinia_pseudotuberculosis_IP_3175:0.065703)0.759000:0.031890,(187731467_Shigella_boydii_CDC_3083-94:0.000000,82546008_Shigella_boydii_Sb227:0.000000)0.477000:0.000000)0.722000:0.028628,156936188_Enterobacter_sakazakii_ATCC_BAA-894:0.192362)0.888000:0.113395,121593347_Acidovorax_sp._JS42:0.138220)0.813000:0.106255)0.000000:0.000000,(114045860_Shewanella_sp._MR-7:0.055066,120553487_Marinobacter_aquaeolei_VT8:0.011999)0.977000:0.239495)0.789000:0.066774)0.756000:0.085340,((((24374538_Shewanella_oneidensis_MR-1:0.039580,(71803679_Photobacterium_profundum_SS9:0.199855,54302949_Photobacterium_profundum_SS9:0.418616)0.908000:0.370850)0.817000:0.241290,16765956_Salmonella_typhimurium_LT2:0.447063)0.819000:0.179137,(153001782_Shewanella_baltica_OS185:0.033508,160876516_Shewanella_baltica_OS195:0.000000)0.863000:0.203152)0.770000:0.163242,126641223_Acinetobacter_baumannii_ATCC_17978:0.129628)0.978000:0.472099)0.870000:0.204049,((((28198888_Xylella_fastidiosa_Temecula1:0.000000,182681588_Xylella_fastidiosa_M23:0.000000)0.879000:0.067574,124269007_Methylibium_petroleiphilum_PM1:0.000000)0.980000:0.337728,(((((((((((78048040_Xanthomonas_campestris_pv._vesicato:0.000000,121594884_Acidovorax_sp._JS42:0.000000)0.000000:0.000000,(116051793_Pseudomonas_aeruginosa_UCBPP-PA14:0.000000,21243021_Xanthomonas_axonopodis_pv._citri_st:0.000000)0.000000:0.000000)0.000000:0.000000,120554646_Marinobacter_aquaeolei_VT8:0.000000)0.000000:0.000000,161620434_Brucella_canis_ATCC_23365:0.000000)0.000000:0.000000,23500115_Brucella_suis_1330:0.000000)0.000000:0.000000,163844538_Brucella_suis_ATCC_23445:0.000000)0.440000:0.000000,83591694_Rhodospirillum_rubrum_ATCC_11170:0.032384)0.000000:0.000000,((30063898_Shigella_flexneri_2a_str._2457T:0.000000,(114330695_Nitrosomonas_eutropha_C91:0.000000,(114332212_Nitrosomonas_eutropha_C91:0.000000,126640728_Acinetobacter_baumannii_ATCC_17978:0.000000)0.000000:0.000000)0.000000:0.000000)0.688000:0.026043,(((71907955_Dechloromonas_aromatica_RCB:0.200660,((115525264_Rhodopseudomonas_palustris_BisA53:0.000000,154244401_Xanthobacter_autotrophicus_Py2:0.033196)0.797000:0.075404,124266816_Methylibium_petroleiphilum_PM1:0.215292)0.843000:0.084417)0.642000:0.019744,91784092_Burkholderia_xenovorans_LB400:0.043945)0.895000:0.137496,((56479230_Azoarcus_sp._EbN1:0.228550,((((120612020_Acidovorax_avenae_subsp._citrulli_A:0.000000,115352072_Burkholderia_ambifaria_AMMD:0.000000)0.775000:0.033469,146308499_Pseudomonas_mendocina_ymp:0.032460)0.000000:0.000000,21242918_Xanthomonas_axonopodis_pv._citri_st:0.097973)0.939000:0.145001,94310407_Ralstonia_metallidurans_CH34:0.000000)0.676000:0.076670)0.000000:0.041094,(90424555_Rhodopseudomonas_palustris_BisB18:0.081565,(167646180_Caulobacter_sp._K31:0.129870,(((39935273_Rhodopseudomonas_palustris_CGA009:0.063916,(13475785_Mesorhizobium_loti_MAFF303099:0.072730,(154251626_Parvibaculum_lavamentivorans_DS-1:0.000000,154253994_Parvibaculum_lavamentivorans_DS-1:0.000000)0.885000:0.066051)0.634000:0.009519)0.786000:0.032099,75676327_Nitrobacter_winogradskyi_Nb-255:0.000000)0.000000:0.000000,(114327815_Granulibacter_bethesdensis_CGDNIH1:0.000000,110632856_Mesorhizobium_sp._BNC1:0.000000)0.829000:0.034608)0.941000:0.146259)0.606000:0.014792)0.899000:0.146918)0.755000:0.058647)0.895000:0.141859)0.788000:0.040504)0.493000:0.031222,77164139_Nitrosococcus_oceani_ATCC_19707:0.060033)0.000000:0.000000,117624733_Escherichia_coli_APEC_O1:0.235129)0.000000:0.000000,157161980_Escherichia_coli_HS:0.000000)0.891000:0.189927)0.710000:0.056642,74318841_Thiobacillus_denitrificans_ATCC_252:0.285421)0.835000:0.164317)0.734000:0.041879,((71279352_Colwellia_psychrerythraea_34H:0.740699,82776667_Shigella_dysenteriae_Sd197:0.000000)0.419000:0.068733,(((54296054_Legionella_pneumophila_str._Paris:0.182475,(148360267_Legionella_pneumophila_str._Corby:0.000000,52841304_Legionella_pneumophila_subsp._pneum:0.000000)0.860000:0.199791)0.348000:0.115703,((148358224_Legionella_pneumophila_str._Corby:0.282466,54295400_Legionella_pneumophila_str._Lens:0.168353)0.665000:0.072618,(54297046_Legionella_pneumophila_str._Paris:0.000000,54294005_Legionella_pneumophila_str._Lens:0.000000)0.564000:0.014999)0.873000:0.260524)0.600000:0.206499,(((110805141_Shigella_flexneri_5_str._8401:0.000000,15801304_Escherichia_coli_O157_H7_EDL933:0.000000)0.000000:0.000000,(15830828_Escherichia_coli_O157_H7_str._Sakai:0.000000,30062660_Shigella_flexneri_2a_str._2457T:0.000000)0.000000:0.000000)0.929000:0.430590,147675645_Vibrio_cholerae_O395:0.249176)0.856000:0.313961)0.826000:0.201438)0.959000:0.424570)0.825000:0.093704)0.880000:0.087800,(((114331732_Nitrosomonas_eutropha_C91:0.000000,114331123_Nitrosomonas_eutropha_C91:0.000000)0.945000:0.456290,89900148_Rhodoferax_ferrireducens_T118:0.178126)0.867000:0.343585,(152983208_Janthinobacterium_sp._Marseille:0.525320,(13470710_Mesorhizobium_loti_MAFF303099:1.080562,17546615_Ralstonia_solanacearum_GMI1000:0.181048)0.939000:0.955989)0.341000:0.223555)0.779000:0.190781)0.000000:0.000000)0.794000:0.037105)0.773000:0.041571)0.798000:0.044750,78047773_Xanthomonas_campestris_pv._vesicato:0.161607)0.611000:0.009130,(46579938_Desulfovibrio_vulgaris_subsp._vulga:0.077195,((146329800_Dichelobacter_nodosus_VCS1703A:0.000000,146329482_Dichelobacter_nodosus_VCS1703A:0.000000)0.986000:0.721619,(70732300_Pseudomonas_fluorescens_Pf-5:0.265026,169796908_Acinetobacter_baumannii:0.478827)0.868000:0.146459)0.792000:0.162342)0.840000:0.072302)0.824000:0.070325,((74318091_Thiobacillus_denitrificans_ATCC_252:0.333322,(((119357428_Chlorobium_phaeobacteroides_DSM_266:0.210845,((118580715_Pelobacter_propionicus_DSM_2379:0.000000,85859572_Syntrophus_aciditrophicus_SB:0.143790)0.158000:0.033412,76810764_Burkholderia_pseudomallei_1710b:0.078715)0.586000:0.008620)0.757000:0.064639,(((90422150_Rhodopseudomonas_palustris_BisB18:0.199320,13474795_Mesorhizobium_loti_MAFF303099:0.427667)0.801000:0.134882,(152993984_Sulfurovum_sp._NBC37-1:0.503102,(134294537_Burkholderia_vietnamiensis_G4:0.076987,93006456_Psychrobacter_cryohalolentis_K5:0.583619)0.662000:0.225703)0.000000:0.000000)0.746000:0.045177,74316961_Thiobacillus_denitrificans_ATCC_252:0.000000)0.895000:0.073454)0.709000:0.043774,(148653022_Psychrobacter_sp._PRwf-1:0.519052,169632573_Acinetobacter_baumannii:0.050394)0.803000:0.128009)0.620000:0.035175)0.752000:0.045072,((126453594_Burkholderia_pseudomallei_1106a:0.102740,170733819_Burkholderia_cenocepacia_MC0-3:0.067323)0.744000:0.038679,(118579743_Pelobacter_propionicus_DSM_2379:0.106487,121605537_Polaromonas_naphthalenivorans_CJ2:0.339825)0.765000:0.042313)0.000000:0.000000)0.521000:0.027321)0.693000:0.037142,134093947_Herminiimonas_arsenicoxydans:0.144762)0.846000:0.091819,(148358339_Legionella_pneumophila_str._Corby:0.068679,114332452_Nitrosomonas_eutropha_C91:0.148853)0.028000:0.000000)0.001000:0.000000,17546590_Ralstonia_solanacearum_GMI1000:0.215118)0.955000:0.298690,85375745_Erythrobacter_litoralis_HTCC2594:0.121433)0.862000:0.359476,78485754_Thiomicrospira_crunogena_XCL-2:0.663912)0.801000:0.206228,68249842_Haemophilus_influenzae_86-028NP:0.379470)0.977000:0.686317,113460664_Haemophilus_somnus_129PT:0.000000,170717947_Haemophilus_somnus_2336:0.000000);
