# Supplementary material for: Genome-wide phylogenetic analysis of the pathogenic potential of Vibrio furnissii
Source: Front Microbiol. 2014 Aug 21;5:435. doi: 10.3389/fmicb.2014.00435 (PMC4139957; doi:10.3389/fmicb.2014.00435)
Supplement: Supplementary file 1 [file DataSheet1.ZIP › all_vfu_trees/VfuA00166.afa-gb-o.phylip_phyml_tree.txt]

((53711828_Bacteroides_fragilis_YCH46:0.796830,123441996_Yersinia_enterocolitica_subsp._ente:0.511479)1.000000:0.506282,114563220_Shewanella_frigidimarina_NCIMB_400:0.034598,XX_VfuA00166_:0.007653);
