# Supplementary material for: Genome-wide phylogenetic analysis of the pathogenic potential of Vibrio furnissii
Source: Front Microbiol. 2014 Aug 21;5:435. doi: 10.3389/fmicb.2014.00435 (PMC4139957; doi:10.3389/fmicb.2014.00435)
Supplement: Supplementary file 1 [file DataSheet1.ZIP › all_vfu_trees/VfuA00167.afa-gb-o.phylip_phyml_tree.txt]

((XX_VfuA00167_:0.075862,(170290691_Candidatus_Korarchaeum_cryptofilum_:4.016376,108759510_Myxococcus_xanthus_DK_1622:3.467371)0.635000:2.186441)0.712000:2.989568,116334839_Lactobacillus_brevis_ATCC_367:1.008821,182683115_Streptococcus_pneumoniae_CGSP14:0.647036);
