# Supplementary material for: Genome-wide phylogenetic analysis of the pathogenic potential of Vibrio furnissii
Source: Front Microbiol. 2014 Aug 21;5:435. doi: 10.3389/fmicb.2014.00435 (PMC4139957; doi:10.3389/fmicb.2014.00435)
Supplement: Supplementary file 1 [file DataSheet1.ZIP › all_vfu_trees/VfuA00168.afa-gb-o.phylip_phyml_tree.txt]

((((((((((((((((((116053466_Pseudomonas_aeruginosa_UCBPP-PA14:0.000000,15600512_Pseudomonas_aeruginosa_PAO1:0.009739)0.453000:0.009744,152984586_Pseudomonas_aeruginosa_PA7:0.000000)0.994000:0.110997,146280868_Pseudomonas_stutzeri_A1501:0.036334)0.773000:0.026722,(((70733334_Pseudomonas_fluorescens_Pf-5:0.078266,77461760_Pseudomonas_fluorescens_PfO-1:0.148804)0.503000:0.014298,(((66043492_Pseudomonas_syringae_pv._syringae_B:0.019498,71734935_Pseudomonas_syringae_pv._phaseolico:0.009469)0.646000:0.009489,28867326_Pseudomonas_syringae_pv._tomato_str:0.000000)0.999000:0.189973,(((170719373_Pseudomonas_putida_W619:0.044991,104784328_Pseudomonas_entomophila_L48:0.034433)0.795000:0.024149,167036321_Pseudomonas_putida_GB-1:0.021671)0.795000:0.023502,(148550394_Pseudomonas_putida_F1:0.000000,26991960_Pseudomonas_putida_KT2440:0.000000)0.489000:0.000000)0.983000:0.131113)0.910000:0.084889)0.848000:0.048996,146309390_Pseudomonas_mendocina_ymp:0.021792)0.801000:0.023437)0.450000:0.048094,((148548137_Pseudomonas_putida_F1:0.010215,170722464_Pseudomonas_putida_W619:0.009586)0.997000:0.223875,77459227_Pseudomonas_fluorescens_PfO-1:0.081271)0.860000:0.068809)0.968000:0.135342,(((((((15641789_Vibrio_cholerae_O1_biovar_eltor_str:0.000000,147674352_Vibrio_cholerae_O395:0.000000)0.865000:0.030363,37680435_Vibrio_vulnificus_YJ016:0.029462)0.807000:0.030901,(114326624_Nitrosomonas_eutropha_C91:0.332398,(((21242914_Xanthomonas_axonopodis_pv._citri_st:0.051379,(((116050520_Pseudomonas_aeruginosa_UCBPP-PA14:0.000000,94310183_Ralstonia_metallidurans_CH34:0.092061)0.784000:0.008429,121594972_Acidovorax_sp._JS42:0.049733)0.933000:0.039147,161525489_Burkholderia_multivorans_ATCC_17616:0.000000)0.927000:0.051695)0.575000:0.031452,17547339_Ralstonia_solanacearum_GMI1000:0.055199)0.766000:0.041680,117919701_Shewanella_sp._ANA-3:0.051670)0.860000:0.074909)0.818000:0.096910)0.881000:0.062733,(((((((24373030_Shewanella_oneidensis_MR-1:0.023428,127512189_Shewanella_loihica_PV-4:0.035316)0.997000:0.163010,157961087_Shewanella_pealeana_ATCC_700345:0.048673)0.146000:0.023656,((113970038_Shewanella_sp._MR-4:0.009548,(146294605_Shewanella_putrefaciens_CN-32:0.000000,114047276_Shewanella_sp._MR-7:0.000000)0.576000:0.000000)0.000000:0.000000,117920251_Shewanella_sp._ANA-3:0.019220)0.981000:0.086230)0.811000:0.025524,(120599009_Shewanella_sp._W3-18-1:0.153393,59714363_Vibrio_fischeri_ES114:0.269283)0.893000:0.079975)0.756000:0.013208,((((37678709_Vibrio_vulnificus_YJ016:0.000000,XX_VfuA00168_:0.000000)0.913000:0.009281,15640534_Vibrio_cholerae_O1_biovar_eltor_str:0.000000)0.008000:0.000000,37678993_Vibrio_vulnificus_YJ016:0.100378)0.988000:0.080297,59713705_Vibrio_fischeri_ES114:0.009778)0.915000:0.044007)0.627000:0.012699,71277925_Colwellia_psychrerythraea_34H:0.309209)0.767000:0.028013,56459745_Idiomarina_loihiensis_L2TR:0.373177)0.005000:0.000000)0.955000:0.083962,(77164149_Nitrosococcus_oceani_ATCC_19707:0.296421,156936681_Vibrio_harveyi_ATCC_BAA-1116:0.167414)0.843000:0.059733)0.712000:0.048035,((119943849_Psychromonas_ingrahamii_37:0.421770,(((78046671_Xanthomonas_campestris_pv._vesicato:0.059029,(21231072_Xanthomonas_campestris_pv._campestr:0.000000,66768919_Xanthomonas_campestris_pv._campestr:0.000000)0.618000:0.011992)0.063000:0.011883,78048960_Xanthomonas_campestris_pv._vesicato:0.058796)0.846000:0.046746,21243995_Xanthomonas_axonopodis_pv._citri_st:0.033807)0.969000:0.198396)0.852000:0.092270,(83649174_Hahella_chejuensis_KCTC_2396:0.108756,83643512_Hahella_chejuensis_KCTC_2396:0.074251)0.987000:0.265575)0.851000:0.101954)0.715000:0.019291,(((((120597983_Shewanella_sp._W3-18-1:0.243401,(167035736_Pseudomonas_putida_GB-1:0.084341,26989216_Pseudomonas_putida_KT2440:0.436461)0.577000:0.024597)0.343000:0.017147,146306213_Pseudomonas_mendocina_ymp:0.135475)0.871000:0.085480,134095055_Herminiimonas_arsenicoxydans:0.171668)0.963000:0.113160,(((((167622369_Shewanella_halifaxensis_HAW-EB4:0.000000,157963648_Shewanella_pealeana_ATCC_700345:0.000000)0.941000:0.028199,(((((126172629_Shewanella_baltica_OS155:0.000000,160873513_Shewanella_baltica_OS195:0.000000)0.552000:0.000000,152998927_Shewanella_baltica_OS185:0.009048)0.469000:0.008955,(114564978_Shewanella_frigidimarina_NCIMB_400:0.009144,91791693_Shewanella_denitrificans_OS217:0.018309)0.775000:0.009113)0.011000:0.000000,((113971925_Shewanella_sp._MR-4:0.000000,24375732_Shewanella_oneidensis_MR-1:0.000000)0.000000:0.000000,(117922202_Shewanella_sp._ANA-3:0.000000,114045869_Shewanella_sp._MR-7:0.000000)0.000000:0.000000)0.000000:0.000000)0.001000:0.000000,(120597169_Shewanella_sp._W3-18-1:0.000000,146291569_Shewanella_putrefaciens_CN-32:0.000000)0.848000:0.009006)0.775000:0.009152)0.763000:0.008587,(127514409_Shewanella_loihica_PV-4:0.009473,(157373526_Shewanella_sediminis_HAW-EB3:0.018709,170728880_Shewanella_woodyi_ATCC_51908:0.009390)0.760000:0.009198)0.757000:0.009365)0.778000:0.022019,119773468_Shewanella_amazonensis_SB2B:0.039503)1.000000:0.171838,(((145301064_Aeromonas_salmonicida_subsp._salmon:0.000000,117619575_Aeromonas_hydrophila_subsp._hydroph:0.000000)0.978000:0.096228,(145301518_Aeromonas_salmonicida_subsp._salmon:0.004940,145299092_Aeromonas_salmonicida_subsp._salmon:0.094441)0.999000:0.216244)0.691000:0.015840,(90023318_Saccharophagus_degradans_2-40:0.194271,109896377_Pseudoalteromonas_atlantica_T6c:0.207764)0.824000:0.045420)0.845000:0.053681)0.756000:0.021117)0.884000:0.051662,((92115088_Chromohalobacter_salexigens_DSM_304:0.215678,((110833075_Alcanivorax_borkumensis_SK2:0.142815,83643895_Hahella_chejuensis_KCTC_2396:0.166447)0.477000:0.024433,(((120556469_Marinobacter_aquaeolei_VT8:0.213003,77163771_Nitrosococcus_oceani_ATCC_19707:0.144367)0.567000:0.003350,(121999079_Halorhodospira_halophila_SL1:0.161554,((58580118_Xanthomonas_oryzae_pv._oryzae_KACC1:0.009640,((21244634_Xanthomonas_axonopodis_pv._citri_st:0.000000,84622119_Xanthomonas_oryzae_pv._oryzae_MAFF_:0.000000)0.537000:0.000000,((21233283_Xanthomonas_campestris_pv._campestr:0.000000,66770241_Xanthomonas_campestris_pv._campestr:0.000000)0.987000:0.050450,78049584_Xanthomonas_campestris_pv._vesicato:0.000000)0.464000:0.009588)0.003000:0.000000)0.918000:0.087362,((28198053_Xylella_fastidiosa_Temecula1:0.000000,(170729361_Xylella_fastidiosa_M12:0.000000,182680681_Xylella_fastidiosa_M23:0.000000)0.000000:0.000000)0.822000:0.009368,15836753_Xylella_fastidiosa_9a5c:0.000000)0.933000:0.125566)0.986000:0.173267)0.789000:0.049196)0.800000:0.023855,114321811_Alkalilimnicola_ehrlichei_MLHE-1:0.125923)0.658000:0.042669)0.528000:0.034302)0.218000:0.023998,(((((54298489_Legionella_pneumophila_str._Paris:0.000000,(54295324_Legionella_pneumophila_str._Lens:0.000000,52842697_Legionella_pneumophila_subsp._pneum:0.000000)0.000000:0.000000)0.499000:0.000000,148360058_Legionella_pneumophila_str._Corby:0.018517)1.000000:0.342951,117620845_Aeromonas_hydrophila_subsp._hydroph:0.237840)0.765000:0.097204,((27364274_Vibrio_vulnificus_CMCP6:0.000000,37678469_Vibrio_vulnificus_YJ016:0.000000)0.890000:0.023727,(((156972975_Vibrio_harveyi_ATCC_BAA-1116:0.000000,28896958_Vibrio_parahaemolyticus_RIMD_221063:0.000000)0.889000:0.031979,(15640247_Vibrio_cholerae_O1_biovar_eltor_str:0.000000,147674401_Vibrio_cholerae_O395:0.000000)0.914000:0.035163)0.929000:0.041943,(59710733_Vibrio_fischeri_ES114:0.077974,54307423_Photobacterium_profundum_SS9:0.145584)0.902000:0.048517)0.000000:0.000000)0.938000:0.083528)0.811000:0.050612,(152994658_Marinomonas_sp._MWYL1:0.085796,56459351_Idiomarina_loihiensis_L2TR:0.162769)0.841000:0.056120)0.924000:0.062815)0.748000:0.010826)0.747000:0.014921)0.818000:0.055315)0.723000:0.020781,((120609194_Acidovorax_avenae_subsp._citrulli_A:0.187741,21243016_Xanthomonas_axonopodis_pv._citri_st:0.157140)0.866000:0.062485,((((160899615_Delftia_acidovorans_SPH-1:0.000000,163858581_Bordetella_petrii_DSM_12804:0.000000)0.998000:0.150607,(((134095214_Herminiimonas_arsenicoxydans:0.008182,91784617_Burkholderia_xenovorans_LB400:0.057429)0.737000:0.030466,((94311291_Ralstonia_metallidurans_CH34:0.037303,163855388_Bordetella_petrii_DSM_12804:0.000000)0.778000:0.009122,(121593658_Acidovorax_sp._JS42:0.000000,121593791_Acidovorax_sp._JS42:0.000000)0.766000:0.009184)0.890000:0.034465)0.872000:0.024044,((154253862_Parvibaculum_lavamentivorans_DS-1:0.000000,66768348_Xanthomonas_campestris_pv._campestr:0.069246)0.922000:0.047625,78047921_Xanthomonas_campestris_pv._vesicato:0.123338)0.963000:0.069091)0.653000:0.011779)0.883000:0.045990,((114330110_Nitrosomonas_eutropha_C91:0.197149,56476778_Azoarcus_sp._EbN1:0.023121)0.297000:0.011759,(121594529_Acidovorax_sp._JS42:0.000000,(124267582_Methylibium_petroleiphilum_PM1:0.000000,56476855_Azoarcus_sp._EbN1:0.000000)0.000000:0.000000)0.891000:0.036023)0.947000:0.068976)0.907000:0.085882,(152983064_Janthinobacterium_sp._Marseille:0.050289,134093935_Herminiimonas_arsenicoxydans:0.016063)0.995000:0.216293)0.493000:0.058453)0.955000:0.112224)0.650000:0.013784,(83649010_Hahella_chejuensis_KCTC_2396:0.194742,((154707167_Coxiella_burnetii_Dugway_5J108-111:0.223908,(78486256_Thiomicrospira_crunogena_XCL-2:0.416659,33152085_Haemophilus_ducreyi_35000HP:0.229831)0.691000:0.078266)0.024000:0.026152,((((153948236_Yersinia_pseudotuberculosis_IP_3175:0.293267,((((((119385035_Paracoccus_denitrificans_PD1222:0.082112,99079849_Silicibacter_sp._TM1040:0.019305)0.768000:0.016947,56694982_Silicibacter_pomeroyi_DSS-3:0.033648)0.177000:0.030646,159046109_Dinoroseobacter_shibae_DFL_12:0.104007)0.971000:0.161510,114328318_Granulibacter_bethesdensis_CGDNIH1:0.194842)0.878000:0.088996,167621616_Caulobacter_sp._K31:0.116727)0.938000:0.228849,(((148266148_Geobacter_uraniireducens_Rf4:0.068082,118581981_Pelobacter_propionicus_DSM_2379:0.080428)0.635000:0.090895,77917683_Pelobacter_carbinolicus_DSM_2380:0.207983)0.944000:0.290990,51891509_Symbiobacterium_thermophilum_IAM_14:0.343352)0.953000:0.278485)0.833000:0.108410)0.875000:0.079018,(((((51598155_Yersinia_pseudotuberculosis_IP_3295:0.082312,157370015_Serratia_proteamaculans_568:0.053201)0.947000:0.108485,((146310139_Enterobacter_sp._638:0.142629,170025352_Yersinia_pseudotuberculosis_YPIII:0.113282)0.768000:0.046572,37524159_Photorhabdus_luminescens_subsp._lau:0.149044)0.767000:0.040589)0.354000:0.023514,50121779_Erwinia_carotovora_subsp._atrosepti:0.185849)0.840000:0.051776,(((((((((((((91210173_Escherichia_coli_UTI89:0.000000,(110643167_Escherichia_coli_536:0.000000,(110643998_Escherichia_coli_536:0.000000,(170682543_Escherichia_coli_SECEC_SMS-3-5:0.000000,(15800738_Escherichia_coli_O157_H7_EDL933:0.000000,(15830657_Escherichia_coli_O157_H7_str._Sakai:0.000000,((((110644738_Escherichia_coli_536:0.000000,(117626422_Escherichia_coli_APEC_O1:0.000000,(15832057_Escherichia_coli_O157_H7_str._Sakai:0.000000,(89108821_Escherichia_coli_W3110:0.000000,(16129943_Escherichia_coli_str._K-12_substr._:0.000000,(170081631_Escherichia_coli_str._K-12_substr._:0.000000,(15801143_Escherichia_coli_O157_H7_EDL933:0.000000,((170680081_Escherichia_coli_SECEC_SMS-3-5:0.009629,82779592_Shigella_dysenteriae_Sd197:0.009500)0.000000:0.000000,(110642215_Escherichia_coli_536:0.009615,26248376_Escherichia_coli_CFT073:0.000000)0.840000:0.009629)0.000000:0.000000)0.000000:0.000000)0.000000:0.000000)0.000000:0.000000)0.000000:0.000000)0.000000:0.000000)0.000000:0.000000)0.000000:0.000000,(91213942_Escherichia_coli_UTI89:0.000000,91211289_Escherichia_coli_UTI89:0.000000)0.000000:0.000000)0.000000:0.000000,(26247156_Escherichia_coli_CFT073:0.000000,26249506_Escherichia_coli_CFT073:0.000000)0.000000:0.000000)0.000000:0.000000,187733812_Shigella_boydii_CDC_3083-94:0.000000)0.000000:0.000000)0.000000:0.000000)0.000000:0.000000)0.000000:0.000000)0.000000:0.000000)0.000000:0.000000)0.000000:0.000000,110640540_Escherichia_coli_536:0.000000)0.000000:0.000000,26250393_Escherichia_coli_CFT073:0.000000)0.000000:0.000000,157154969_Escherichia_coli_E24377A:0.000000)0.000000:0.000000,170683005_Escherichia_coli_SECEC_SMS-3-5:0.000000)0.000000:0.000000,170680679_Escherichia_coli_SECEC_SMS-3-5:0.000000)0.000000:0.000000,26246178_Escherichia_coli_CFT073:0.000000)0.000000:0.000000,157157651_Escherichia_coli_E24377A:0.000000)0.000000:0.000000,((157156526_Escherichia_coli_E24377A:0.009447,82776320_Shigella_dysenteriae_Sd197:0.009634)0.799000:0.009588,(24114260_Shigella_flexneri_2a_str._301:0.000000,30064313_Shigella_flexneri_2a_str._2457T:0.000000)0.915000:0.009583)0.008000:0.000000)0.007000:0.000000,(26250960_Escherichia_coli_CFT073:0.000000,117625240_Escherichia_coli_APEC_O1:0.000000)0.831000:0.009536)0.976000:0.106811,(170684134_Escherichia_coli_SECEC_SMS-3-5:0.018171,(89109442_Escherichia_coli_W3110:0.000000,(16130559_Escherichia_coli_str._K-12_substr._:0.000000,170082243_Escherichia_coli_str._K-12_substr._:0.000000)0.000000:0.000000)0.741000:0.010182)0.967000:0.090597)0.246000:0.035701,(89107120_Escherichia_coli_W3110:0.000000,(16128232_Escherichia_coli_str._K-12_substr._:0.000000,170079872_Escherichia_coli_str._K-12_substr._:0.000000)0.000000:0.000000)0.767000:0.018885)0.989000:0.161450,(170021431_Escherichia_coli_ATCC_8739:0.035661,161615563_Salmonella_enterica_subsp._enterica:0.094748)0.972000:0.099348)0.588000:0.026023)0.771000:0.022129,(((((157373074_Serratia_proteamaculans_568:0.074911,50119106_Erwinia_carotovora_subsp._atrosepti:0.054054)0.879000:0.046289,(123440463_Yersinia_enterocolitica_subsp._ente:0.024855,((16120402_Yersinia_pestis_CO92:0.000000,22124012_Yersinia_pestis_KIM:0.000000)0.000000:0.000000,((45439915_Yersinia_pestis_biovar_Microtus_str:0.000000,51594404_Yersinia_pseudotuberculosis_IP_3295:0.000000)0.000000:0.000000,((108813961_Yersinia_pestis_Nepal516:0.000000,108809484_Yersinia_pestis_Antiqua:0.000000)0.000000:0.000000,((145601096_Yersinia_pestis_Pestoides_F:0.000000,153948496_Yersinia_pseudotuberculosis_IP_3175:0.000000)0.000000:0.000000,(162421088_Yersinia_pestis_Angola:0.000000,170026362_Yersinia_pseudotuberculosis_YPIII:0.000000)0.000000:0.000000)0.000000:0.000000)0.000000:0.000000)0.000000:0.000000)0.632000:0.003392)0.862000:0.036199)0.662000:0.022226,37528674_Photorhabdus_luminescens_subsp._lau:0.237731)0.787000:0.067542,((((((((56415619_Salmonella_enterica_subsp._enterica:0.009292,161505736_Salmonella_enterica_subsp._arizonae:0.018770)0.000000:0.000000,((16767014_Salmonella_typhimurium_LT2:0.000000,16762580_Salmonella_enterica_subsp._enterica:0.000000)0.000000:0.000000,(29144069_Salmonella_enterica_subsp._enterica:0.000000,62182222_Salmonella_enterica_subsp._enterica:0.000000)0.000000:0.000000)0.000000:0.000000)0.000000:0.000000,161616810_Salmonella_enterica_subsp._enterica:0.009284)0.930000:0.036394,157149255_Citrobacter_koseri_ATCC_BAA-895:0.011359)0.600000:0.023915,((15804179_Escherichia_coli_O157_H7_EDL933:0.000000,(15833767_Escherichia_coli_O157_H7_str._Sakai:0.000000,(161485825_Shigella_flexneri_2a_str._301:0.000000,((91213155_Escherichia_coli_UTI89:0.000000,(117625910_Escherichia_coli_APEC_O1:0.000000,(82546001_Shigella_boydii_Sb227:0.000000,((187731500_Shigella_boydii_CDC_3083-94:0.000000,110643879_Escherichia_coli_536:0.000000)0.000000:0.000000,(((((82779128_Shigella_dysenteriae_Sd197:0.008950,157163119_Escherichia_coli_HS:0.000000)0.000000:0.000000,170682096_Escherichia_coli_SECEC_SMS-3-5:0.000000)0.000000:0.000000,157155076_Escherichia_coli_E24377A:0.000000)0.000000:0.000000,110807685_Shigella_flexneri_5_str._8401:0.000000)0.000000:0.000000,170018132_Escherichia_coli_ATCC_8739:0.000000)0.000000:0.000000)0.000000:0.000000)0.000000:0.000000)0.000000:0.000000)0.000000:0.000000,(161486390_Shigella_flexneri_2a_str._2457T:0.000000,26250284_Escherichia_coli_CFT073:0.000000)0.000000:0.000000)0.000000:0.000000)0.000000:0.000000)0.000000:0.000000)0.521000:0.000000,(89110373_Escherichia_coli_W3110:0.000000,(162135914_Escherichia_coli_str._K-12_substr._:0.000000,170083146_Escherichia_coli_str._K-12_substr._:0.000000)0.000000:0.000000)0.843000:0.009006)0.945000:0.046785)0.906000:0.049419,146309768_Enterobacter_sp._638:0.106016)0.784000:0.026888,152972484_Klebsiella_pneumoniae_subsp._pneumo:0.048899)0.437000:0.057602,156936195_Enterobacter_sakazakii_ATCC_BAA-894:0.181437)0.887000:0.067697)0.957000:0.132465,50119543_Erwinia_carotovora_subsp._atrosepti:0.289210)0.718000:0.035502)0.828000:0.039798)0.505000:0.049648,(77361558_Pseudoalteromonas_haloplanktis_TAC1:0.065868,((147669902_Dehalococcoides_sp._BAV1:0.000000,73749140_Dehalococcoides_sp._CBDB1:0.000000)0.794000:0.058324,57233728_Dehalococcoides_ethenogenes_195:0.010117)1.000000:0.543883)0.907000:0.173374)0.647000:0.022510,((((152977701_Actinobacillus_succinogenes_130Z:0.056037,15603017_Pasteurella_multocida_subsp._multoc:0.183328)0.405000:0.056394,(113460290_Haemophilus_somnus_129PT:0.000000,170719078_Haemophilus_somnus_2336:0.000000)0.941000:0.085765)0.572000:0.059119,((30995411_Haemophilus_influenzae_Rd_KW20:0.009396,68249540_Haemophilus_influenzae_86-028NP:0.000000)0.602000:0.001653,148826397_Haemophilus_influenzae_PittEE:0.017205)0.987000:0.147156)0.835000:0.048477,((126209424_Actinobacillus_pleuropneumoniae_L20:0.000000,165977413_Actinobacillus_pleuropneumoniae_ser:0.000000)0.965000:0.069475,33151902_Haemophilus_ducreyi_35000HP:0.035955)0.978000:0.121685)0.981000:0.132015)0.883000:0.053592)0.000000:0.000000)0.977000:0.098902)0.761000:0.031699,((83648347_Hahella_chejuensis_KCTC_2396:0.009895,83648279_Hahella_chejuensis_KCTC_2396:0.000000)1.000000:0.463162,116048641_Pseudomonas_aeruginosa_UCBPP-PA14:0.361165)0.747000:0.068846)0.937000:0.068784,((((((120612416_Acidovorax_avenae_subsp._citrulli_A:0.116116,(121608622_Verminephrobacter_eiseniae_EF01-2:0.044065,89902021_Rhodoferax_ferrireducens_T118:0.068773)0.837000:0.030380)0.143000:0.005676,121595744_Acidovorax_sp._JS42:0.020994)0.743000:0.016049,160897347_Delftia_acidovorans_SPH-1:0.158367)0.981000:0.114216,(91786850_Polaromonas_sp._JS666:0.017018,121606228_Polaromonas_naphthalenivorans_CJ2:0.022611)0.875000:0.037130)0.942000:0.061428,124267880_Methylibium_petroleiphilum_PM1:0.074351)0.723000:0.012646,(((121582744_Polaromonas_naphthalenivorans_CJ2:0.100295,121582506_Acidovorax_sp._JS42:0.145045)0.883000:0.049014,(((71908171_Dechloromonas_aromatica_RCB:0.053075,71907853_Dechloromonas_aromatica_RCB:0.061194)0.970000:0.114767,71908755_Dechloromonas_aromatica_RCB:0.160989)0.544000:0.016136,(56475876_Azoarcus_sp._EbN1:0.020524,119897428_Azoarcus_sp._BH72:0.133910)0.979000:0.119291)0.462000:0.042282)0.893000:0.053047,(124266851_Methylibium_petroleiphilum_PM1:0.164351,171057386_Leptothrix_cholodnii_SP-6:0.063437)0.247000:0.004193)0.896000:0.042655)0.896000:0.046192)0.589000:0.025482,(134095642_Herminiimonas_arsenicoxydans:0.145925,152979886_Janthinobacterium_sp._Marseille:0.040896)0.998000:0.203729)0.745000:0.029137,(74318606_Thiobacillus_denitrificans_ATCC_252:0.181729,(91774671_Methylobacillus_flagellatus_KT:0.136878,((30249435_Nitrosomonas_europaea_ATCC_19718:0.103008,114330795_Nitrosomonas_eutropha_C91:0.000000)0.939000:0.099602,82703257_Nitrosospira_multiformis_ATCC_25196:0.119476)0.903000:0.072758)0.764000:0.028094)0.878000:0.050114)0.767000:0.025225,(((119898338_Azoarcus_sp._BH72:0.056978,56475704_Azoarcus_sp._EbN1:0.125774)0.996000:0.286949,34498534_Chromobacterium_violaceum_ATCC_1247:0.224590)0.784000:0.063160,((17547163_Ralstonia_solanacearum_GMI1000:0.273195,(113868987_Ralstonia_eutropha_H16:0.143108,73542417_Ralstonia_eutropha_JMP134:0.101925)0.967000:0.151828)0.790000:0.060498,((145589913_Polynucleobacter_sp._QLW-P1DMWA-1:0.301058,68248652_Haemophilus_influenzae_86-028NP:0.529114)0.790000:0.103897,((((115352599_Burkholderia_ambifaria_AMMD:0.000000,172061461_Burkholderia_ambifaria_MC40-6:0.000000)0.477000:0.000000,134296674_Burkholderia_vietnamiensis_G4:0.050777)0.413000:0.029683,(161523974_Burkholderia_multivorans_ATCC_17616:0.024900,((107023439_Burkholderia_cenocepacia_AU_1054:0.000000,(116690521_Burkholderia_cenocepacia_HI2424:0.000000,170733862_Burkholderia_cenocepacia_MC0-3:0.000000)0.000000:0.000000)0.895000:0.044239,78067302_Burkholderia_sp._383:0.036526)0.851000:0.054182)0.783000:0.078838)0.935000:0.087659,((((53726241_Burkholderia_mallei_ATCC_23344:0.000000,76809094_Burkholderia_pseudomallei_1710b:0.000000)0.000000:0.000000,((121598892_Burkholderia_mallei_SAVP1:0.000000,124383479_Burkholderia_mallei_NCTC_10229:0.000000)0.000000:0.000000,((126455030_Burkholderia_pseudomallei_1106a:0.000000,126449373_Burkholderia_mallei_NCTC_10247:0.000000)0.000000:0.000000,(126441393_Burkholderia_pseudomallei_668:0.000000,53718558_Burkholderia_pseudomallei_K96243:0.000000)0.000000:0.000000)0.000000:0.000000)0.000000:0.000000)0.782000:0.014833,83719104_Burkholderia_thailandensis_E264:0.015517)0.932000:0.088194,91784962_Burkholderia_xenovorans_LB400:0.161410)0.613000:0.022515)0.940000:0.136805)0.834000:0.072173)0.882000:0.085195)0.229000:0.014098)0.601000:0.017862,((163858086_Bordetella_petrii_DSM_12804:0.338306,(((33602234_Bordetella_bronchiseptica_RB50:0.000000,33596472_Bordetella_parapertussis_12822:0.000000)0.492000:0.000000,33592363_Bordetella_pertussis_Tohama_I:0.009321)0.983000:0.228523,163857461_Bordetella_petrii_DSM_12804:0.202773)0.939000:0.184093)0.620000:0.079822,163858876_Bordetella_petrii_DSM_12804:0.241836)0.475000:0.099449)1.000000:0.680626,121634962_Neisseria_meningitidis_FAM18:0.000000)0.000000:0.000000,15676925_Neisseria_meningitidis_MC58:0.000000)0.000000:0.000000,15794353_Neisseria_meningitidis_Z2491:0.000000)0.000000:0.000000,161870118_Neisseria_meningitidis_053442:0.000000,59801108_Neisseria_gonorrhoeae_FA_1090:0.000000);
