# Supplementary material for: Genome-wide phylogenetic analysis of the pathogenic potential of Vibrio furnissii
Source: Front Microbiol. 2014 Aug 21;5:435. doi: 10.3389/fmicb.2014.00435 (PMC4139957; doi:10.3389/fmicb.2014.00435)
Supplement: Supplementary file 1 [file DataSheet1.ZIP › all_vfu_trees/VfuA00169.afa-gb-o.phylip_phyml_tree.txt]

((((((15640533_Vibrio_cholerae_O1_biovar_eltor_str:0.009995,XX_VfuA00169_:0.000000)0.786000:0.019942,37678708_Vibrio_vulnificus_YJ016:0.000045)0.780000:0.035372,37678992_Vibrio_vulnificus_YJ016:0.194248)0.898000:0.228887,59713704_Vibrio_fischeri_ES114:0.789466)0.957000:0.296681,37680436_Vibrio_vulnificus_YJ016:0.111261)0.872000:0.081715,15641807_Vibrio_cholerae_O1_biovar_eltor_str:0.000000,147674565_Vibrio_cholerae_O395:0.000000);
