# Supplementary material for: Genome-wide phylogenetic analysis of the pathogenic potential of Vibrio furnissii
Source: Front Microbiol. 2014 Aug 21;5:435. doi: 10.3389/fmicb.2014.00435 (PMC4139957; doi:10.3389/fmicb.2014.00435)
Supplement: Supplementary file 1 [file DataSheet1.ZIP › all_vfu_trees/VfuA00170.afa-gb-o.phylip_phyml_tree.txt]

((((((37678707_Vibrio_vulnificus_YJ016:0.023241,XX_VfuA00170_:0.032207)0.904000:0.015837,15640532_Vibrio_cholerae_O1_biovar_eltor_str:0.000001)0.898000:0.083591,37678991_Vibrio_vulnificus_YJ016:0.140335)0.869000:0.136462,(59713703_Vibrio_fischeri_ES114:0.620833,(37678995_Vibrio_vulnificus_YJ016:0.736965,120599008_Shewanella_sp._W3-18-1:1.168869)0.637000:0.163386)0.233000:0.040678)0.949000:0.166910,37680437_Vibrio_vulnificus_YJ016:0.236581)0.971000:0.196619,15641808_Vibrio_cholerae_O1_biovar_eltor_str:0.000000,147674562_Vibrio_cholerae_O395:0.000000);
