# Supplementary material for: Genome-wide phylogenetic analysis of the pathogenic potential of Vibrio furnissii
Source: Front Microbiol. 2014 Aug 21;5:435. doi: 10.3389/fmicb.2014.00435 (PMC4139957; doi:10.3389/fmicb.2014.00435)
Supplement: Supplementary file 1 [file DataSheet1.ZIP › all_vfu_trees/VfuA00172.afa-gb-o.phylip_phyml_tree.txt]

((((XX_VfuA00172_:0.006679,37678704_Vibrio_vulnificus_YJ016:0.000000)0.871000:0.006712,15640530_Vibrio_cholerae_O1_biovar_eltor_str:0.000000)0.809000:0.051268,37678705_Vibrio_vulnificus_YJ016:0.118700)0.000000:0.000009,27367054_Vibrio_vulnificus_CMCP6:1.628471,59713700_Vibrio_fischeri_ES114:0.610454);
