# Supplementary material for: Genome-wide phylogenetic analysis of the pathogenic potential of Vibrio furnissii
Source: Front Microbiol. 2014 Aug 21;5:435. doi: 10.3389/fmicb.2014.00435 (PMC4139957; doi:10.3389/fmicb.2014.00435)
Supplement: Supplementary file 1 [file DataSheet1.ZIP › all_vfu_trees/VfuA00175.afa-gb-o.phylip_phyml_tree.txt]

(54308177_Photobacterium_profundum_SS9:0.592711,XX_VfuA00175_:0.129058,28897134_Vibrio_parahaemolyticus_RIMD_221063:0.175992);
