# Supplementary material for: Genome-wide phylogenetic analysis of the pathogenic potential of Vibrio furnissii
Source: Front Microbiol. 2014 Aug 21;5:435. doi: 10.3389/fmicb.2014.00435 (PMC4139957; doi:10.3389/fmicb.2014.00435)
Supplement: Supplementary file 1 [file DataSheet1.ZIP › all_vfu_trees/VfuA00176.afa-gb-o.phylip_phyml_tree.txt]

((((((148360304_Legionella_pneumophila_str._Corby:0.498393,(160895924_Delftia_acidovorans_SPH-1:0.703690,146307237_Pseudomonas_mendocina_ymp:0.733251)0.988000:0.409701)0.860000:0.110496,(114320544_Alkalilimnicola_ehrlichei_MLHE-1:0.745705,((((((156977576_Vibrio_harveyi_ATCC_BAA-1116:0.041000,28900337_Vibrio_parahaemolyticus_RIMD_221063:0.036567)0.956000:0.055190,(27367256_Vibrio_vulnificus_CMCP6:0.000000,37676976_Vibrio_vulnificus_YJ016:0.000000)1.000000:0.122401)0.313000:0.033806,XX_VfuA00176_:0.238420)0.780000:0.082381,59713626_Vibrio_fischeri_ES114:0.178907)0.905000:0.129251,54308198_Photobacterium_profundum_SS9:0.289539)0.993000:0.256597,119945108_Psychromonas_ingrahamii_37:0.622047)0.995000:0.311746)0.689000:0.039114)0.945000:0.113963,((((71281540_Colwellia_psychrerythraea_34H:0.260084,90021574_Saccharophagus_degradans_2-40:0.315639)0.834000:0.048510,(56460332_Idiomarina_loihiensis_L2TR:0.302857,120553077_Marinobacter_aquaeolei_VT8:0.401754)0.972000:0.124362)0.901000:0.094963,77359270_Pseudoalteromonas_haloplanktis_TAC1:0.304903)0.717000:0.031215,109898709_Pseudoalteromonas_atlantica_T6c:0.753724)0.981000:0.194032)0.357000:0.026535,(83645775_Hahella_chejuensis_KCTC_2396:0.464978,114568730_Maricaulis_maris_MCS10:0.775522)0.023000:0.053466)1.000000:0.492344,116878538_Pelobacter_carbinolicus_DSM_2380:0.594618)0.980000:0.293950,53803684_Methylococcus_capsulatus_str._Bath:0.527941,77165018_Nitrosococcus_oceani_ATCC_19707:0.294645);
