# Supplementary material for: Genome-wide phylogenetic analysis of the pathogenic potential of Vibrio furnissii
Source: Front Microbiol. 2014 Aug 21;5:435. doi: 10.3389/fmicb.2014.00435 (PMC4139957; doi:10.3389/fmicb.2014.00435)
Supplement: Supplementary file 1 [file DataSheet1.ZIP › all_vfu_trees/VfuA00177.afa-gb-o.phylip_phyml_tree.txt]

((((((((((((154250810_Parvibaculum_lavamentivorans_DS-1:0.673684,(77165025_Nitrosococcus_oceani_ATCC_19707:0.388539,108763876_Myxococcus_xanthus_DK_1622:0.330645)0.952000:0.184600)0.588000:0.008187,(((((86358118_Rhizobium_etli_CFN_42:0.324338,92109534_Nitrobacter_hamburgensis_X14:0.172452)0.900000:0.104429,(((75677308_Nitrobacter_winogradskyi_Nb-255:0.014993,(154247896_Xanthobacter_autotrophicus_Py2:0.021858,110347182_Mesorhizobium_sp._BNC1:0.243351)0.849000:0.030429)0.905000:0.048205,(154243707_Xanthobacter_autotrophicus_Py2:0.040568,154248512_Xanthobacter_autotrophicus_Py2:0.050634)0.956000:0.083693)0.593000:0.080557,170750210_Methylobacterium_radiotolerans_JCM_:0.211857)0.508000:0.044257)0.930000:0.107363,((((((148255047_Bradyrhizobium_sp._BTAi1:0.045482,148240919_Bradyrhizobium_sp._BTAi1:0.068889)0.673000:0.035142,(148254842_Bradyrhizobium_sp._BTAi1:0.054327,27380043_Bradyrhizobium_japonicum_USDA_110:0.130047)0.851000:0.043194)0.725000:0.025077,91977211_Rhodopseudomonas_palustris_BisB5:0.183173)0.709000:0.008014,39934495_Rhodopseudomonas_palustris_CGA009:0.215590)0.676000:0.027995,((92109494_Nitrobacter_hamburgensis_X14:0.171934,92117398_Nitrobacter_hamburgensis_X14:0.106865)0.804000:0.027746,(115526648_Rhodopseudomonas_palustris_BisA53:0.180896,90426129_Rhodopseudomonas_palustris_BisB18:0.068794)0.975000:0.097042)0.818000:0.024633)0.863000:0.050597,86748227_Rhodopseudomonas_palustris_HaA2:0.194949)0.947000:0.133332)0.916000:0.158793,15606391_Aquifex_aeolicus_VF5:0.717716)0.874000:0.162914,((((((121593869_Acidovorax_sp._JS42:0.017434,121595029_Acidovorax_sp._JS42:0.000000)0.998000:0.158480,89899226_Rhodoferax_ferrireducens_T118:0.063478)0.551000:0.025983,71907884_Dechloromonas_aromatica_RCB:0.116602)0.923000:0.081558,71908097_Dechloromonas_aromatica_RCB:0.225009)0.930000:0.093587,(119899244_Azoarcus_sp._BH72:0.114574,56476637_Azoarcus_sp._EbN1:0.086337)0.996000:0.241633)0.846000:0.055547,(146283679_Pseudomonas_stutzeri_A1501:0.171289,(53803683_Methylococcus_capsulatus_str._Bath:0.306554,82702536_Nitrosospira_multiformis_ATCC_25196:0.230033)0.830000:0.048345)0.445000:0.016062)0.475000:0.090875)0.868000:0.114299)0.948000:0.105676,(((((116749864_Syntrophobacter_fumaroxidans_MPOB:0.368013,116626550_Solibacter_usitatus_Ellin6076:0.285615)0.346000:0.051763,51244224_Desulfotalea_psychrophila_LSv54:0.483573)0.619000:0.012279,((153007100_Anaeromyxobacter_sp._Fw109-5:0.201605,86160521_Anaeromyxobacter_dehalogenans_2CP-C:0.220513)0.977000:0.240580,162456379_Sorangium_cellulosum_So_ce_56:0.523000)0.684000:0.072793)0.956000:0.127576,(((52841253_Legionella_pneumophila_subsp._pneum:0.000000,(54298304_Legionella_pneumophila_str._Paris:0.008604,148360323_Legionella_pneumophila_str._Corby:0.000000)0.459000:0.008600)0.869000:0.059433,52841329_Legionella_pneumophila_subsp._pneum:0.012009)1.000000:0.479756,((120435685_Gramella_forsetii_KT0803:0.158290,120437277_Gramella_forsetii_KT0803:0.316364)0.621000:0.081648,((60682829_Bacteroides_fragilis_NCTC_9343:0.000000,53714846_Bacteroides_fragilis_YCH46:0.008911)0.940000:0.147455,150008410_Parabacteroides_distasonis_ATCC_850:0.104111)0.987000:0.335425)0.998000:0.416821)0.581000:0.052412)0.754000:0.023365,(((39996433_Geobacter_sulfurreducens_PCA:0.199911,(118577254_Pelobacter_propionicus_DSM_2379:0.074817,118581333_Pelobacter_propionicus_DSM_2379:0.209736)0.885000:0.068480)0.425000:0.035498,(148262171_Geobacter_uraniireducens_Rf4:0.066483,78222760_Geobacter_metallireducens_GS-15:0.082644)0.651000:0.012558)0.994000:0.369512,116749677_Syntrophobacter_fumaroxidans_MPOB:0.671322)0.836000:0.091162)0.735000:0.021804)0.882000:0.086964,((((53804922_Methylococcus_capsulatus_str._Bath:0.653328,91775658_Methylobacillus_flagellatus_KT:0.801333)0.847000:0.193443,((((((78224691_Geobacter_metallireducens_GS-15:0.041606,39995935_Geobacter_sulfurreducens_PCA:0.049892)0.804000:0.030965,148265385_Geobacter_uraniireducens_Rf4:0.062475)0.629000:0.099429,39997234_Geobacter_sulfurreducens_PCA:0.043565)0.996000:0.476117,((84623912_Xanthomonas_oryzae_pv._oryzae_MAFF_:0.000000,58581999_Xanthomonas_oryzae_pv._oryzae_KACC1:0.000000)0.698000:0.031469,78047664_Xanthomonas_campestris_pv._vesicato:0.029104)0.999000:0.575044)0.817000:0.149294,(((((30248391_Nitrosomonas_europaea_ATCC_19718:0.075279,114331743_Nitrosomonas_eutropha_C91:0.051526)0.917000:0.109396,82702241_Nitrosospira_multiformis_ATCC_25196:0.218955)0.993000:0.291809,(71905937_Dechloromonas_aromatica_RCB:0.173032,(152981912_Janthinobacterium_sp._Marseille:0.253663,((116695794_Ralstonia_eutropha_H16:0.046474,94313048_Ralstonia_metallidurans_CH34:0.085598)0.409000:0.012940,73537638_Ralstonia_eutropha_JMP134:0.013777)0.993000:0.147672)0.844000:0.046982)0.908000:0.076127)0.832000:0.075216,77163690_Nitrosococcus_oceani_ATCC_19707:0.443927)0.771000:0.068177,53804638_Methylococcus_capsulatus_str._Bath:0.257124)0.965000:0.315439)0.766000:0.080189,((39934876_Rhodopseudomonas_palustris_CGA009:0.180310,86750671_Rhodopseudomonas_palustris_HaA2:0.015941)1.000000:0.832827,37523740_Gloeobacter_violaceus_PCC_7421:0.911042)0.604000:0.057077)0.798000:0.051267)0.949000:0.176302,(((((((((115359926_Burkholderia_ambifaria_AMMD:0.011585,172062376_Burkholderia_ambifaria_MC40-6:0.024885)0.968000:0.066413,((107027107_Burkholderia_cenocepacia_AU_1054:0.000000,116691500_Burkholderia_cenocepacia_HI2424:0.000000)0.937000:0.027138,170736496_Burkholderia_cenocepacia_MC0-3:0.000000)0.977000:0.078497)0.352000:0.026143,((161522716_Burkholderia_multivorans_ATCC_17616:0.000000,134287671_Burkholderia_vietnamiensis_G4:0.017441)0.713000:0.034892,161506615_Burkholderia_multivorans_ATCC_17616:0.000000)0.706000:0.043719)0.532000:0.078937,(53724598_Burkholderia_mallei_ATCC_23344:0.000000,(121598747_Burkholderia_mallei_SAVP1:0.000000,(124385363_Burkholderia_mallei_NCTC_10229:0.000000,(126450116_Burkholderia_mallei_NCTC_10247:0.000000,(126452324_Burkholderia_pseudomallei_1106a:0.000000,(53717949_Burkholderia_pseudomallei_K96243:0.000000,(76809180_Burkholderia_pseudomallei_1710b:0.000000,126441202_Burkholderia_pseudomallei_668:0.000000)0.000000:0.000000)0.000000:0.000000)0.880000:0.000000)0.000000:0.000000)0.000000:0.000000)0.000000:0.000000)0.974000:0.141657)0.897000:0.126831,((152982112_Janthinobacterium_sp._Marseille:0.026057,(152982933_Janthinobacterium_sp._Marseille:0.034987,134093794_Herminiimonas_arsenicoxydans:0.034799)0.000000:0.000000)0.755000:0.008548,134094772_Herminiimonas_arsenicoxydans:0.000000)0.976000:0.162803)1.000000:0.423772,(((121583086_Polaromonas_naphthalenivorans_CJ2:0.051981,91789346_Polaromonas_sp._JS666:0.013274)0.150000:0.021332,160895923_Delftia_acidovorans_SPH-1:0.070260)0.791000:0.036573,124266819_Methylibium_petroleiphilum_PM1:0.175232)0.961000:0.155530)0.742000:0.038412,(((113868162_Ralstonia_eutropha_H16:0.112704,17549148_Ralstonia_solanacearum_GMI1000:0.115366)0.746000:0.026068,94313954_Ralstonia_metallidurans_CH34:0.108938)0.987000:0.190480,94152537_Ralstonia_metallidurans_CH34:0.240728)0.901000:0.112907)0.830000:0.096834,((((((77458622_Pseudomonas_fluorescens_PfO-1:0.199460,(146282439_Pseudomonas_stutzeri_A1501:0.176625,(((167646287_Caulobacter_sp._K31:0.250711,(103488027_Sphingopyxis_alaskensis_RB2256:0.148707,85373727_Erythrobacter_litoralis_HTCC2594:0.273002)0.945000:0.122138)0.755000:0.035918,(103487919_Sphingopyxis_alaskensis_RB2256:0.044157,103487875_Sphingopyxis_alaskensis_RB2256:0.107541)0.957000:0.122733)0.958000:0.132129,74317352_Thiobacillus_denitrificans_ATCC_252:0.264981)0.843000:0.050792)0.837000:0.068674)0.829000:0.055377,(146307238_Pseudomonas_mendocina_ymp:0.245695,((((26992062_Pseudomonas_putida_KT2440:0.040619,(148545280_Pseudomonas_putida_F1:0.000000,(167031044_Pseudomonas_putida_GB-1:0.000000,170719208_Pseudomonas_putida_W619:0.000000)0.000000:0.000000)0.973000:0.068916)0.606000:0.035223,167034039_Pseudomonas_putida_GB-1:0.064643)0.970000:0.117521,152988048_Pseudomonas_aeruginosa_PA7:0.096997)0.806000:0.092503,171058732_Leptothrix_cholodnii_SP-6:0.230695)0.491000:0.070614)0.720000:0.024731)0.933000:0.126453,163858892_Bordetella_petrii_DSM_12804:0.300520)0.313000:0.076393,110834218_Alcanivorax_borkumensis_SK2:0.622520)0.723000:0.080410,126642956_Acinetobacter_baumannii_ATCC_17978:0.366925)0.762000:0.065543,((157146838_Citrobacter_koseri_ATCC_BAA-895:0.063772,(152973208_Klebsiella_pneumoniae_subsp._pneumo:0.107534,(((89107439_Escherichia_coli_W3110:0.000000,(16128557_Escherichia_coli_str._K-12_substr._:0.000000,(157160066_Escherichia_coli_HS:0.000000,(170021069_Escherichia_coli_ATCC_8739:0.000000,(170080153_Escherichia_coli_str._K-12_substr._:0.000000,(170080254_Escherichia_coli_str._K-12_substr._:0.000000,(82543020_Shigella_boydii_Sb227:0.000000,187730717_Shigella_boydii_CDC_3083-94:0.008890)0.842000:0.008877)0.000000:0.000000)0.000000:0.000000)0.000000:0.000000)0.000000:0.000000)0.000000:0.000000)0.000000:0.000000,(((15829866_Escherichia_coli_O157_H7_str._Sakai:0.000000,15800287_Escherichia_coli_O157_H7_EDL933:0.000000)0.433000:0.000000,(26246552_Escherichia_coli_CFT073:0.000000,(110640804_Escherichia_coli_536:0.000000,(91209619_Escherichia_coli_UTI89:0.000000,117622797_Escherichia_coli_APEC_O1:0.000000)0.000000:0.000000)0.000000:0.000000)0.860000:0.008901)0.678000:0.008901,157156749_Escherichia_coli_E24377A:0.008925)0.008000:0.000000)0.006000:0.000000,(74311110_Shigella_sonnei_Ss046:0.008902,170684052_Escherichia_coli_SECEC_SMS-3-5:0.000000)0.480000:0.008898)0.975000:0.075593)0.733000:0.032533)0.858000:0.121997,((146291371_Shewanella_putrefaciens_CN-32:0.000000,117676238_Shewanella_sp._ANA-3:0.000000)0.819000:0.008461,((152973505_Klebsiella_pneumoniae_subsp._pneumo:0.000000,170021413_Escherichia_coli_ATCC_8739:0.000000)0.483000:0.000000,(156936341_Enterobacter_sakazakii_ATCC_BAA-894:0.000000,157412126_Escherichia_coli_APEC_O1:0.000000)0.912000:0.008412)0.003000:0.000000)0.933000:0.161710)1.000000:0.448642)0.966000:0.188207)0.871000:0.108189,((123443814_Yersinia_enterocolitica_subsp._ente:0.135127,(146310814_Enterobacter_sp._638:0.371081,50120323_Erwinia_carotovora_subsp._atrosepti:0.284073)0.918000:0.137808)0.658000:0.049498,157371600_Serratia_proteamaculans_568:0.128387)0.999000:0.406231)0.924000:0.131313)0.740000:0.039416,((((56460331_Idiomarina_loihiensis_L2TR:0.266875,120553078_Marinobacter_aquaeolei_VT8:0.346956)0.749000:0.061012,((((90023576_Saccharophagus_degradans_2-40:0.136126,90021575_Saccharophagus_degradans_2-40:0.215501)0.747000:0.033350,(77359271_Pseudoalteromonas_haloplanktis_TAC1:0.331558,(((145299886_Aeromonas_salmonicida_subsp._salmon:0.027293,117620061_Aeromonas_hydrophila_subsp._hydroph:0.053913)1.000000:0.436632,83645776_Hahella_chejuensis_KCTC_2396:0.223041)0.642000:0.028686,109898708_Pseudoalteromonas_atlantica_T6c:0.322588)0.273000:0.043756)0.688000:0.063182)0.771000:0.060293,(119945109_Psychromonas_ingrahamii_37:0.303014,(((((28900336_Vibrio_parahaemolyticus_RIMD_221063:0.016750,(27367257_Vibrio_vulnificus_CMCP6:0.009766,37676977_Vibrio_vulnificus_YJ016:0.017340)0.988000:0.089895)0.127000:0.024693,156977577_Vibrio_harveyi_ATCC_BAA-1116:0.035667)0.966000:0.101160,XX_VfuA00177_:0.159989)0.469000:0.042357,59713627_Vibrio_fischeri_ES114:0.164411)0.897000:0.081407,54308197_Photobacterium_profundum_SS9:0.175551)0.967000:0.236312)0.962000:0.207000)0.479000:0.031502,71281414_Colwellia_psychrerythraea_34H:0.334815)0.832000:0.095474)0.970000:0.159614,(((159043480_Dinoroseobacter_shibae_DFL_12:0.508339,114568731_Maricaulis_maris_MCS10:0.392023)0.113000:0.063227,114320545_Alkalilimnicola_ehrlichei_MLHE-1:0.372516)0.795000:0.064492,((148360305_Legionella_pneumophila_str._Corby:0.383563,(78486120_Thiomicrospira_crunogena_XCL-2:0.549741,56459574_Idiomarina_loihiensis_L2TR:0.817816)0.784000:0.104518)0.729000:0.050779,(((114561455_Shewanella_frigidimarina_NCIMB_400:0.143731,91794855_Shewanella_denitrificans_OS217:0.154372)0.477000:0.015774,(167622220_Shewanella_halifaxensis_HAW-EB4:0.008419,157963799_Shewanella_pealeana_ATCC_700345:0.009530)0.947000:0.072570)0.992000:0.210915,((((157373352_Shewanella_sediminis_HAW-EB3:0.071684,170724560_Shewanella_woodyi_ATCC_51908:0.026772)0.909000:0.048343,127514463_Shewanella_loihica_PV-4:0.075264)0.879000:0.051233,(((24376070_Shewanella_oneidensis_MR-1:0.020971,(146291261_Shewanella_putrefaciens_CN-32:0.031762,(120600703_Shewanella_sp._W3-18-1:0.000000,146291391_Shewanella_putrefaciens_CN-32:0.000000)0.666000:0.004027)0.875000:0.030252)0.849000:0.036247,(((160877405_Shewanella_baltica_OS195:0.000000,126172417_Shewanella_baltica_OS155:0.000000)0.460000:0.000000,118725042_Shewanella_oneidensis_MR-1:0.008463)0.541000:0.017096,153002670_Shewanella_baltica_OS185:0.000000)0.966000:0.058219)0.841000:0.020634,((113972109_Shewanella_sp._MR-4:0.000000,114049339_Shewanella_sp._MR-7:0.008419)0.796000:0.016912,117922414_Shewanella_sp._ANA-3:0.000000)0.000000:0.000000)0.862000:0.052687)0.903000:0.084703,119776606_Shewanella_amazonensis_SB2B:0.135942)0.883000:0.089907)0.901000:0.125120)0.889000:0.077381)0.811000:0.030211)0.853000:0.069328,((114797593_Hyphomonas_neptunium_ATCC_15444:0.503059,117926659_Magnetococcus_sp._MC-1:0.603302)0.847000:0.192226,(134096397_Herminiimonas_arsenicoxydans:0.811946,(146300817_Flavobacterium_johnsoniae_UW101:0.389929,110637905_Cytophaga_hutchinsonii_ATCC_33406:0.662249)0.967000:0.420624)0.160000:0.079452)0.816000:0.111539)0.886000:0.084167)0.813000:0.071182)0.804000:0.127803,(77919313_Pelobacter_carbinolicus_DSM_2380:0.258316,77165019_Nitrosococcus_oceani_ATCC_19707:0.460005)0.856000:0.165678)0.591000:0.118997,(182413371_Opitutus_terrae_PB90-1:0.138175,182416236_Opitutus_terrae_PB90-1:0.187980)0.963000:0.287503)0.994000:0.444182,152992283_Sulfurovum_sp._NBC37-1:0.764408)0.654000:0.133309,157736335_Arcobacter_butzleri_RM4018:0.514617)0.684000:0.091318,78777080_Sulfurimonas_denitrificans_DSM_1251:0.508778)1.000000:0.518296,109948129_Helicobacter_acinonychis_str._Sheeb:0.025730)0.823000:0.040452,15612313_Helicobacter_pylori_J99:0.027979)0.760000:0.009649,108563698_Helicobacter_pylori_HPAG1:0.000000,15645941_Helicobacter_pylori_26695:0.027260);
