# Supplementary material for: Genome-wide phylogenetic analysis of the pathogenic potential of Vibrio furnissii
Source: Front Microbiol. 2014 Aug 21;5:435. doi: 10.3389/fmicb.2014.00435 (PMC4139957; doi:10.3389/fmicb.2014.00435)
Supplement: Supplementary file 1 [file DataSheet1.ZIP › all_vfu_trees/VfuA00178.afa-gb-o.phylip_phyml_tree.txt]

((((((((((((((((((((((((((((((((((((((157159358_Escherichia_coli_E24377A:0.000000,74311111_Shigella_sonnei_Ss046:0.002227)0.000000:0.000000,(((((110804559_Shigella_flexneri_5_str._8401:0.000000,(82775837_Shigella_dysenteriae_Sd197:0.009931,(30062029_Shigella_flexneri_2a_str._2457T:0.000000,24111915_Shigella_flexneri_2a_str._301:0.000000)0.821000:0.000045)0.061000:0.002189)0.840000:0.002231,(117622798_Escherichia_coli_APEC_O1:0.000000,82543021_Shigella_boydii_Sb227:0.002232)0.459000:0.002231)0.000000:0.000000,15829867_Escherichia_coli_O157_H7_str._Sakai:0.000000)0.000000:0.000000,15800288_Escherichia_coli_O157_H7_EDL933:0.000000)0.000000:0.000000,(170682450_Escherichia_coli_SECEC_SMS-3-5:0.000000,91209620_Escherichia_coli_UTI89:0.002227)0.000000:0.000000)0.000000:0.000000)0.000000:0.000000,26246553_Escherichia_coli_CFT073:0.000000)0.000000:0.000000,110640805_Escherichia_coli_536:0.002226)0.000000:0.000000,(89107440_Escherichia_coli_W3110:0.000000,((16128558_Escherichia_coli_str._K-12_substr._:0.000000,157160067_Escherichia_coli_HS:0.000000)0.000000:0.000000,(170021068_Escherichia_coli_ATCC_8739:0.000000,(170080154_Escherichia_coli_str._K-12_substr._:0.000000,170080255_Escherichia_coli_str._K-12_substr._:0.000000)0.000000:0.000000)0.000000:0.000000)0.000000:0.000000)0.849000:0.002227)0.999000:0.032303,157146837_Citrobacter_koseri_ATCC_BAA-895:0.029459)0.380000:0.017715,152973207_Klebsiella_pneumoniae_subsp._pneumo:0.045737)0.954000:0.047250,(((157412127_Escherichia_coli_APEC_O1:0.000000,156936342_Enterobacter_sakazakii_ATCC_BAA-894:0.002221)0.896000:0.006937,170021412_Escherichia_coli_ATCC_8739:0.004166)0.911000:0.014586,(117676239_Shewanella_sp._ANA-3:0.002223,146291372_Shewanella_putrefaciens_CN-32:0.000000)0.824000:0.006946)0.923000:0.036528)1.000000:0.240761,((85373728_Erythrobacter_litoralis_HTCC2594:0.124263,103488028_Sphingopyxis_alaskensis_RB2256:0.093083)0.289000:0.025060,(167646286_Caulobacter_sp._K31:0.123901,(103487920_Sphingopyxis_alaskensis_RB2256:0.061840,103487874_Sphingopyxis_alaskensis_RB2256:0.104686)0.999000:0.109170)0.968000:0.053462)0.931000:0.055709)0.067000:0.023748,126642955_Acinetobacter_baumannii_ATCC_17978:0.160951)0.434000:0.017950,(((((77458623_Pseudomonas_fluorescens_PfO-1:0.065029,146282440_Pseudomonas_stutzeri_A1501:0.089227)0.646000:0.018862,(((148545281_Pseudomonas_putida_F1:0.000000,(167031045_Pseudomonas_putida_GB-1:0.000000,170719209_Pseudomonas_putida_W619:0.000000)0.000000:0.000000)0.982000:0.027493,(26992063_Pseudomonas_putida_KT2440:0.035047,167034040_Pseudomonas_putida_GB-1:0.038329)0.809000:0.018123)0.997000:0.051652,152983581_Pseudomonas_aeruginosa_PA7:0.052025)0.982000:0.036163)0.449000:0.028152,74317351_Thiobacillus_denitrificans_ATCC_252:0.089932)0.878000:0.018300,(110834217_Alcanivorax_borkumensis_SK2:0.146818,146307239_Pseudomonas_mendocina_ymp:0.124707)0.913000:0.026365)0.306000:0.010001,(163858893_Bordetella_petrii_DSM_12804:0.136629,(171058731_Leptothrix_cholodnii_SP-6:0.057891,121593639_Acidovorax_sp._JS42:0.068999)0.997000:0.053238)0.501000:0.012950)0.883000:0.017386)1.000000:0.061395,(((((115359927_Burkholderia_ambifaria_AMMD:0.002258,172062377_Burkholderia_ambifaria_MC40-6:0.004527)0.987000:0.021809,((107027106_Burkholderia_cenocepacia_AU_1054:0.000000,116691501_Burkholderia_cenocepacia_HI2424:0.000000)0.520000:0.000000,170736495_Burkholderia_cenocepacia_MC0-3:0.002250)0.828000:0.016950)0.873000:0.015601,(((53717950_Burkholderia_pseudomallei_K96243:0.000000,(126440767_Burkholderia_pseudomallei_668:0.000000,76812122_Burkholderia_pseudomallei_1710b:0.000000)0.000000:0.000000)0.000000:0.000000,126452286_Burkholderia_pseudomallei_1106a:0.000000)0.513000:0.000000,(53724599_Burkholderia_mallei_ATCC_23344:0.000000,(121600013_Burkholderia_mallei_SAVP1:0.000000,(124386316_Burkholderia_mallei_NCTC_10229:0.000000,126451375_Burkholderia_mallei_NCTC_10247:0.000000)0.000000:0.000000)0.000000:0.000000)0.838000:0.002272)1.000000:0.067508)0.328000:0.023161,(161506614_Burkholderia_multivorans_ATCC_17616:0.002771,(161522715_Burkholderia_multivorans_ATCC_17616:0.004498,134287672_Burkholderia_vietnamiensis_G4:0.004492)0.798000:0.003975)0.667000:0.008453)1.000000:0.109647,(((134094771_Herminiimonas_arsenicoxydans:0.002306,152981273_Janthinobacterium_sp._Marseille:0.000000)0.801000:0.004586,134093795_Herminiimonas_arsenicoxydans:0.014347)0.475000:0.003229,152981114_Janthinobacterium_sp._Marseille:0.019537)1.000000:0.117710)1.000000:0.109676)0.649000:0.011855,(17549149_Ralstonia_solanacearum_GMI1000:0.021652,((113868163_Ralstonia_eutropha_H16:0.043096,94313955_Ralstonia_metallidurans_CH34:0.056865)0.472000:0.014319,94152538_Ralstonia_metallidurans_CH34:0.048529)0.734000:0.020687)1.000000:0.098312)0.694000:0.011565,(((91789345_Polaromonas_sp._JS666:0.018879,121583087_Polaromonas_naphthalenivorans_CJ2:0.037234)0.942000:0.020485,160895922_Delftia_acidovorans_SPH-1:0.046390)0.958000:0.030994,124266820_Methylibium_petroleiphilum_PM1:0.110620)0.955000:0.031382)0.978000:0.057833,((157371599_Serratia_proteamaculans_568:0.074345,123443815_Yersinia_enterocolitica_subsp._ente:0.090497)0.795000:0.029690,(50120322_Erwinia_carotovora_subsp._atrosepti:0.083336,146310815_Enterobacter_sp._638:0.111113)0.804000:0.025311)1.000000:0.140968)1.000000:0.084507,(((((((167622219_Shewanella_halifaxensis_HAW-EB4:0.008710,157963800_Shewanella_pealeana_ATCC_700345:0.008818)0.963000:0.031162,114561454_Shewanella_frigidimarina_NCIMB_400:0.060750)0.857000:0.037866,91794856_Shewanella_denitrificans_OS217:0.062817)0.999000:0.093119,((((170724559_Shewanella_woodyi_ATCC_51908:0.016100,157373351_Shewanella_sediminis_HAW-EB3:0.015591)0.982000:0.025377,127514462_Shewanella_loihica_PV-4:0.016034)0.958000:0.024224,(((((160877406_Shewanella_baltica_OS195:0.004394,(153002671_Shewanella_baltica_OS185:0.000000,126172416_Shewanella_baltica_OS155:0.002193)0.000000:0.000000)0.002000:0.000000,24376361_Shewanella_oneidensis_MR-1:0.015603)0.980000:0.013270,117922415_Shewanella_sp._ANA-3:0.000000)0.746000:0.004388,(114049340_Shewanella_sp._MR-7:0.006580,113972110_Shewanella_sp._MR-4:0.000000)0.735000:0.002202)0.958000:0.016890,(((146291390_Shewanella_putrefaciens_CN-32:0.000000,120600704_Shewanella_sp._W3-18-1:0.002193)0.460000:0.002197,146291260_Shewanella_putrefaciens_CN-32:0.000000)0.839000:0.007353,24376071_Shewanella_oneidensis_MR-1:0.033549)0.971000:0.022906)0.302000:0.014288)0.513000:0.026081,119776607_Shewanella_amazonensis_SB2B:0.057969)0.985000:0.057246)1.000000:0.148390,56459575_Idiomarina_loihiensis_L2TR:0.327877)0.977000:0.074186,78486119_Thiomicrospira_crunogena_XCL-2:0.302572)0.943000:0.056407,114320546_Alkalilimnicola_ehrlichei_MLHE-1:0.359518)0.869000:0.045505)0.279000:0.028377,((114568732_Maricaulis_maris_MCS10:0.221893,148360306_Legionella_pneumophila_str._Corby:0.222073)0.442000:0.034611,(((((77359272_Pseudoalteromonas_haloplanktis_TAC1:0.102579,109898707_Pseudoalteromonas_atlantica_T6c:0.137307)0.819000:0.043692,(71280826_Colwellia_psychrerythraea_34H:0.129573,((120553079_Marinobacter_aquaeolei_VT8:0.093932,56460330_Idiomarina_loihiensis_L2TR:0.118751)0.036000:0.020245,(90021576_Saccharophagus_degradans_2-40:0.088185,90023575_Saccharophagus_degradans_2-40:0.152411)0.890000:0.034884)0.633000:0.025175)0.293000:0.023169)0.963000:0.045227,83645777_Hahella_chejuensis_KCTC_2396:0.186267)0.701000:0.025098,((((156977578_Vibrio_harveyi_ATCC_BAA-1116:0.011320,((XX_VfuA00178_:0.063278,(27367258_Vibrio_vulnificus_CMCP6:0.000000,37676978_Vibrio_vulnificus_YJ016:0.000000)0.958000:0.015940)0.903000:0.013836,28900335_Vibrio_parahaemolyticus_RIMD_221063:0.018575)0.082000:0.007209)0.990000:0.032474,59713628_Vibrio_fischeri_ES114:0.038217)0.883000:0.030700,54308196_Photobacterium_profundum_SS9:0.053270)0.999000:0.105418,119945110_Psychromonas_ingrahamii_37:0.152479)0.997000:0.071238)0.950000:0.039039,(145299887_Aeromonas_salmonicida_subsp._salmon:0.024635,117620294_Aeromonas_hydrophila_subsp._hydroph:0.010220)1.000000:0.165004)0.971000:0.061881)0.954000:0.053188)0.794000:0.063254,134096396_Herminiimonas_arsenicoxydans:0.401519)0.971000:0.080303,((((182413370_Opitutus_terrae_PB90-1:0.184583,182416237_Opitutus_terrae_PB90-1:0.091734)1.000000:0.201025,77919312_Pelobacter_carbinolicus_DSM_2380:0.123486)0.998000:0.103750,77165020_Nitrosococcus_oceani_ATCC_19707:0.232152)0.810000:0.028774,51244223_Desulfotalea_psychrophila_LSv54:0.221462)0.747000:0.032964)0.929000:0.046330,((((((86358119_Rhizobium_etli_CFN_42:0.142178,92109533_Nitrobacter_hamburgensis_X14:0.068421)0.130000:0.013215,(((75677309_Nitrobacter_winogradskyi_Nb-255:0.023776,154247895_Xanthobacter_autotrophicus_Py2:0.010930)0.882000:0.019824,(154248511_Xanthobacter_autotrophicus_Py2:0.033265,154243708_Xanthobacter_autotrophicus_Py2:0.005602)0.990000:0.044205)0.996000:0.044493,110347183_Mesorhizobium_sp._BNC1:0.041432)0.793000:0.015896)0.980000:0.039166,170750211_Methylobacterium_radiotolerans_JCM_:0.111026)0.942000:0.025392,(((115526647_Rhodopseudomonas_palustris_BisA53:0.063675,90426128_Rhodopseudomonas_palustris_BisB18:0.057601)0.922000:0.022575,86748228_Rhodopseudomonas_palustris_HaA2:0.027310)0.866000:0.017507,((92117399_Nitrobacter_hamburgensis_X14:0.053062,92109495_Nitrobacter_hamburgensis_X14:0.041469)0.851000:0.011839,(27380044_Bradyrhizobium_japonicum_USDA_110:0.031582,((39934494_Rhodopseudomonas_palustris_CGA009:0.049771,91977212_Rhodopseudomonas_palustris_BisB5:0.039364)0.957000:0.024029,((148255048_Bradyrhizobium_sp._BTAi1:0.019476,148240920_Bradyrhizobium_sp._BTAi1:0.017095)0.553000:0.004850,148254841_Bradyrhizobium_sp._BTAi1:0.016470)0.982000:0.029147)0.974000:0.031229)0.607000:0.012975)0.915000:0.021117)1.000000:0.078145)0.589000:0.029900,154250811_Parvibaculum_lavamentivorans_DS-1:0.263677)0.979000:0.081015,((53803682_Methylococcus_capsulatus_str._Bath:0.178116,(119899245_Azoarcus_sp._BH72:0.050657,56476638_Azoarcus_sp._EbN1:0.066605)1.000000:0.110759)0.872000:0.039810,(((((121595028_Acidovorax_sp._JS42:0.006270,121593870_Acidovorax_sp._JS42:0.016725)1.000000:0.057675,89899225_Rhodoferax_ferrireducens_T118:0.044037)0.491000:0.014124,71907885_Dechloromonas_aromatica_RCB:0.022797)0.999000:0.066356,71908098_Dechloromonas_aromatica_RCB:0.115854)0.955000:0.039314,(146283678_Pseudomonas_stutzeri_A1501:0.116174,82702535_Nitrosospira_multiformis_ATCC_25196:0.244682)0.464000:0.022501)0.782000:0.010576)0.968000:0.052029)0.998000:0.116855)0.525000:0.048737,(114800435_Hyphomonas_neptunium_ATCC_15444:0.176790,117926660_Magnetococcus_sp._MC-1:0.126920)1.000000:0.352561)0.947000:0.059802,((((((116749676_Syntrophobacter_fumaroxidans_MPOB:0.325656,116626551_Solibacter_usitatus_Ellin6076:0.130925)0.546000:0.031256,116749865_Syntrophobacter_fumaroxidans_MPOB:0.204336)0.956000:0.067405,(86160520_Anaeromyxobacter_dehalogenans_2CP-C:0.067146,153007101_Anaeromyxobacter_sp._Fw109-5:0.062654)1.000000:0.240154)0.989000:0.094817,(((52841254_Legionella_pneumophila_subsp._pneum:0.004486,54298303_Legionella_pneumophila_str._Paris:0.002226)0.784000:0.002253,148360322_Legionella_pneumophila_str._Corby:0.000000)0.958000:0.029371,52841330_Legionella_pneumophila_subsp._pneum:0.006971)1.000000:0.389604)0.910000:0.084670,(77165024_Nitrosococcus_oceani_ATCC_19707:0.301472,108762817_Myxococcus_xanthus_DK_1622:0.278986)0.999000:0.121573)0.425000:0.031586,162456378_Sorangium_cellulosum_So_ce_56:0.556226)0.644000:0.067482)0.814000:0.047417,(15606386_Aquifex_aeolicus_VF5:0.430174,(((78777081_Sulfurimonas_denitrificans_DSM_1251:0.212752,157736336_Arcobacter_butzleri_RM4018:0.227168)0.971000:0.091709,(152990648_Nitratiruptor_sp._SB155-2:0.198549,152992282_Sulfurovum_sp._NBC37-1:0.178214)1.000000:0.153591)0.692000:0.040231,(((108563699_Helicobacter_pylori_HPAG1:0.006334,15645942_Helicobacter_pylori_26695:0.010935)0.742000:0.002443,15612314_Helicobacter_pylori_J99:0.004492)0.350000:0.007006,109948128_Helicobacter_acinonychis_str._Sheeb:0.024234)1.000000:0.349270)1.000000:0.274256)1.000000:0.200641)0.943000:0.070378,((120437279_Gramella_forsetii_KT0803:0.084885,120435683_Gramella_forsetii_KT0803:0.055067)1.000000:0.192598,((60682831_Bacteroides_fragilis_NCTC_9343:0.000000,53714848_Bacteroides_fragilis_YCH46:0.000000)0.953000:0.043229,150008408_Parabacteroides_distasonis_ATCC_850:0.018111)1.000000:0.238033)1.000000:0.528105)0.270000:0.063079,(((78222759_Geobacter_metallireducens_GS-15:0.030889,(148262172_Geobacter_uraniireducens_Rf4:0.022188,(39996434_Geobacter_sulfurreducens_PCA:0.061137,118577255_Pelobacter_propionicus_DSM_2379:0.052616)0.210000:0.021190)0.702000:0.016175)0.997000:0.075481,118581331_Pelobacter_propionicus_DSM_2379:0.153525)1.000000:0.175422,110637908_Cytophaga_hutchinsonii_ATCC_33406:0.440161)0.059000:0.047790)1.000000:0.527582,(((((((((45657796_Leptospira_interrogans_serovar_Cope:0.000000,24214667_Leptospira_interrogans_serovar_Lai_:0.000000)0.928000:0.021209,116328429_Leptospira_borgpetersenii_serovar_H:0.027419)0.975000:0.041295,183219990_Leptospira_biflexa_serovar_Patoc_st:0.074620)0.636000:0.057333,(24214666_Leptospira_interrogans_serovar_Lai_:0.002176,45657797_Leptospira_interrogans_serovar_Cope:0.000000)1.000000:0.208776)1.000000:0.354434,146302210_Flavobacterium_johnsoniae_UW101:0.394334)0.963000:0.138739,116625508_Solibacter_usitatus_Ellin6076:0.351239)0.849000:0.085649,53803563_Methylococcus_capsulatus_str._Bath:0.638291)0.897000:0.066979,(((150006889_Parabacteroides_distasonis_ATCC_850:0.266390,29350102_Bacteroides_thetaiotaomicron_VPI-54:0.169543)0.917000:0.097069,((((84623913_Xanthomonas_oryzae_pv._oryzae_MAFF_:0.000000,58582000_Xanthomonas_oryzae_pv._oryzae_KACC1:0.000000)0.933000:0.012369,(78047663_Xanthomonas_campestris_pv._vesicato:0.002686,21242882_Xanthomonas_axonopodis_pv._citri_st:0.013101)0.768000:0.006197)0.998000:0.150983,160896997_Delftia_acidovorans_SPH-1:0.172000)1.000000:0.178933,(94314248_Ralstonia_metallidurans_CH34:0.049039,17549261_Ralstonia_solanacearum_GMI1000:0.053178)0.999000:0.125840)0.996000:0.135488)0.756000:0.085558,(58039435_Gluconobacter_oxydans_621H:0.197639,162148221_Gluconacetobacter_diazotrophicus_PA:0.201078)1.000000:0.459684)1.000000:0.224304)0.999000:0.152707,((((((114331550_Nitrosomonas_eutropha_C91:0.038999,30248362_Nitrosomonas_europaea_ATCC_19718:0.057288)1.000000:0.152472,71906817_Dechloromonas_aromatica_RCB:0.255469)0.125000:0.031455,152981240_Janthinobacterium_sp._Marseille:0.253897)1.000000:0.225504,(82702765_Nitrosospira_multiformis_ATCC_25196:0.188873,53804923_Methylococcus_capsulatus_str._Bath:0.111179)1.000000:0.187373)0.998000:0.160756,(((((188592214_Cupriavidus_taiwanensis:0.006505,116694534_Ralstonia_eutropha_H16:0.004356)0.688000:0.002649,73537338_Ralstonia_eutropha_JMP134:0.016960)1.000000:0.167367,71907504_Dechloromonas_aromatica_RCB:0.215754)0.986000:0.122195,120608751_Acidovorax_avenae_subsp._citrulli_A:0.202882)1.000000:0.276927,((160895468_Delftia_acidovorans_SPH-1:0.404879,53804189_Methylococcus_capsulatus_str._Bath:0.243056)0.187000:0.043938,108760970_Myxococcus_xanthus_DK_1622:0.217630)1.000000:0.358695)0.976000:0.129148)0.150000:0.048102,(((94967480_Acidobacteria_bacterium_Ellin345:0.569514,116623973_Solibacter_usitatus_Ellin6076:0.478951)0.993000:0.168261,((((((86750670_Rhodopseudomonas_palustris_HaA2:0.030330,(39934877_Rhodopseudomonas_palustris_CGA009:0.026651,((146339658_Bradyrhizobium_sp._ORS278:0.012839,148254434_Bradyrhizobium_sp._BTAi1:0.010839)0.956000:0.021029,27378143_Bradyrhizobium_japonicum_USDA_110:0.043020)0.979000:0.030448)0.898000:0.018200)0.998000:0.097762,163850672_Methylobacterium_extorquens_PA1:0.245615)0.916000:0.061391,(75677092_Nitrobacter_winogradskyi_Nb-255:0.038147,92118763_Nitrobacter_hamburgensis_X14:0.031035)0.998000:0.128500)0.997000:0.138999,170750086_Methylobacterium_radiotolerans_JCM_:0.216919)1.000000:0.190488,(((94314238_Ralstonia_metallidurans_CH34:0.106120,148253083_Bradyrhizobium_sp._BTAi1:0.141617)0.876000:0.061427,(148254883_Bradyrhizobium_sp._BTAi1:0.016208,146341628_Bradyrhizobium_sp._ORS278:0.006664)1.000000:0.148511)0.132000:0.032348,160898193_Delftia_acidovorans_SPH-1:0.230471)1.000000:0.267313)1.000000:0.300246,(145589481_Polynucleobacter_sp._QLW-P1DMWA-1:0.331881,91775659_Methylobacillus_flagellatus_KT:0.206467)1.000000:0.341481)0.982000:0.114010)0.362000:0.052451,((((((53713473_Bacteroides_fragilis_YCH46:0.004358,60681719_Bacteroides_fragilis_NCTC_9343:0.000000)1.000000:0.066695,29346090_Bacteroides_thetaiotaomicron_VPI-54:0.020647)0.514000:0.019132,150007698_Parabacteroides_distasonis_ATCC_850:0.062147)1.000000:0.187814,146300481_Flavobacterium_johnsoniae_UW101:0.315409)0.968000:0.071954,110637250_Cytophaga_hutchinsonii_ATCC_33406:0.190472)0.938000:0.067591,146302031_Flavobacterium_johnsoniae_UW101:0.458179)1.000000:0.292218)0.952000:0.083026)0.721000:0.077786)1.000000:0.186625)0.974000:0.106053,(((((32476870_Rhodopirellula_baltica_SH_1:0.529536,(37519951_Gloeobacter_violaceus_PCC_7421:0.024108,37523188_Gloeobacter_violaceus_PCC_7421:0.077681)1.000000:0.527253)0.870000:0.061448,(((((((60683107_Bacteroides_fragilis_NCTC_9343:0.000000,53715172_Bacteroides_fragilis_YCH46:0.000000)0.953000:0.021242,29349377_Bacteroides_thetaiotaomicron_VPI-54:0.026977)0.746000:0.031527,150007451_Parabacteroides_distasonis_ATCC_850:0.051292)1.000000:0.362518,((((110636586_Cytophaga_hutchinsonii_ATCC_33406:0.181687,110637916_Cytophaga_hutchinsonii_ATCC_33406:0.088570)0.954000:0.073044,120435649_Gramella_forsetii_KT0803:0.195041)0.904000:0.051996,((146302191_Flavobacterium_johnsoniae_UW101:0.164975,150024970_Flavobacterium_psychrophilum_JIP02_:0.112875)0.991000:0.075613,146301671_Flavobacterium_johnsoniae_UW101:0.204481)0.985000:0.073603)0.991000:0.104029,(120435541_Gramella_forsetii_KT0803:0.205147,120434401_Gramella_forsetii_KT0803:0.143271)1.000000:0.234145)0.614000:0.069746)1.000000:0.205442,(((45658816_Leptospira_interrogans_serovar_Cope:0.000000,24213283_Leptospira_interrogans_serovar_Lai_:0.000000)1.000000:0.508570,183222487_Leptospira_biflexa_serovar_Patoc_st:0.242937)1.000000:0.402660,183222447_Leptospira_biflexa_serovar_Patoc_st:0.566522)0.866000:0.061077)0.830000:0.078714,(((162147308_Gluconacetobacter_diazotrophicus_PA:0.071104,182679116_Beijerinckia_indica_subsp._indica_A:0.180322)0.941000:0.085014,58039024_Gluconobacter_oxydans_621H:0.187803)1.000000:0.397578,170747663_Methylobacterium_radiotolerans_JCM_:0.347673)1.000000:0.233590)0.116000:0.033867,((((153005243_Anaeromyxobacter_sp._Fw109-5:0.151578,108759274_Myxococcus_xanthus_DK_1622:0.073890)0.999000:0.150519,162451009_Sorangium_cellulosum_So_ce_56:0.155558)1.000000:0.280740,((182414784_Opitutus_terrae_PB90-1:0.104535,182416248_Opitutus_terrae_PB90-1:0.077807)1.000000:0.356551,(162456995_Sorangium_cellulosum_So_ce_56:0.283554,(((((((((126643226_Acinetobacter_baumannii_ATCC_17978:0.000000,169794463_Acinetobacter_baumannii:0.002120)0.001000:0.000000,169632229_Acinetobacter_baumannii:0.008498)0.991000:0.066707,50086352_Acinetobacter_sp._ADP1:0.119542)1.000000:0.287200,((91776916_Methylobacillus_flagellatus_KT:0.146916,(((((((((26989133_Pseudomonas_putida_KT2440:0.000000,148548493_Pseudomonas_putida_F1:0.000000)0.788000:0.002204,167033050_Pseudomonas_putida_GB-1:0.004455)0.872000:0.006984,104781163_Pseudomonas_entomophila_L48:0.006410)1.000000:0.051505,(167031078_Pseudomonas_putida_GB-1:0.000000,(26986788_Pseudomonas_putida_KT2440:0.000000,(148545314_Pseudomonas_putida_F1:0.000000,170719247_Pseudomonas_putida_W619:0.000000)0.000000:0.000000)0.000000:0.000000)1.000000:0.055462)0.818000:0.017669,((71737734_Pseudomonas_syringae_pv._phaseolico:0.002318,28867605_Pseudomonas_syringae_pv._tomato_str:0.004284)0.409000:0.003533,66048027_Pseudomonas_syringae_pv._syringae_B:0.005497)0.996000:0.037125)0.940000:0.017838,(77459843_Pseudomonas_fluorescens_PfO-1:0.035727,70732532_Pseudomonas_fluorescens_Pf-5:0.040826)0.344000:0.006292)0.977000:0.028960,146283742_Pseudomonas_stutzeri_A1501:0.126307)0.279000:0.008000,146306209_Pseudomonas_mendocina_ymp:0.047567)0.957000:0.032513,(15597716_Pseudomonas_aeruginosa_PAO1:0.004561,152989422_Pseudomonas_aeruginosa_PA7:0.002111)1.000000:0.122852)0.917000:0.023988)0.288000:0.023326,((120611175_Acidovorax_avenae_subsp._citrulli_A:0.114806,((((160896535_Delftia_acidovorans_SPH-1:0.025027,160897162_Delftia_acidovorans_SPH-1:0.027466)1.000000:0.098372,17548714_Ralstonia_solanacearum_GMI1000:0.147456)0.622000:0.028028,((116696343_Ralstonia_eutropha_H16:0.089609,94152382_Ralstonia_metallidurans_CH34:0.080401)0.753000:0.023951,(((((134094813_Herminiimonas_arsenicoxydans:0.011690,134093787_Herminiimonas_arsenicoxydans:0.008886)0.993000:0.052917,152982939_Janthinobacterium_sp._Marseille:0.064450)0.989000:0.060223,(91776901_Methylobacillus_flagellatus_KT:0.148756,74317345_Thiobacillus_denitrificans_ATCC_252:0.086610)0.825000:0.024024)0.997000:0.066573,188591817_Cupriavidus_taiwanensis:0.087822)0.997000:0.061788,(94313393_Ralstonia_metallidurans_CH34:0.059282,73537801_Ralstonia_eutropha_JMP134:0.086871)0.983000:0.044202)0.711000:0.012554)0.888000:0.024162)0.818000:0.011047,((134094822_Herminiimonas_arsenicoxydans:0.045418,152981249_Janthinobacterium_sp._Marseille:0.062127)0.970000:0.028326,121594215_Acidovorax_sp._JS42:0.063506)0.806000:0.015313)0.787000:0.013581)0.647000:0.023741,((((53722062_Burkholderia_pseudomallei_K96243:0.000000,(76819256_Burkholderia_pseudomallei_1710b:0.000000,(126442386_Burkholderia_pseudomallei_668:0.000000,(126458002_Burkholderia_pseudomallei_1106a:0.000000,(((53716916_Burkholderia_mallei_ATCC_23344:0.002213,126445970_Burkholderia_mallei_NCTC_10247:0.000000)0.000000:0.000000,124381653_Burkholderia_mallei_NCTC_10229:0.000000)0.000000:0.000000,121597208_Burkholderia_mallei_SAVP1:0.000000)0.000000:0.000000)0.000000:0.000000)0.000000:0.000000)0.000000:0.000000)0.901000:0.010159,83718363_Burkholderia_thailandensis_E264:0.032001)0.903000:0.015578,91779388_Burkholderia_xenovorans_LB400:0.046372)0.787000:0.014839,(((161506504_Burkholderia_multivorans_ATCC_17616:0.000000,107027026_Burkholderia_cenocepacia_AU_1054:0.000000)0.000000:0.000000,(116691777_Burkholderia_cenocepacia_HI2424:0.000000,170736224_Burkholderia_cenocepacia_MC0-3:0.000000)0.000000:0.000000)0.758000:0.002301,78063278_Burkholderia_sp._383:0.004374)0.846000:0.010070)1.000000:0.137095)0.759000:0.029372)0.958000:0.051918)0.931000:0.039045,(((30249602_Nitrosomonas_europaea_ATCC_19718:0.040603,114330498_Nitrosomonas_eutropha_C91:0.059661)1.000000:0.128272,82703227_Nitrosospira_multiformis_ATCC_25196:0.177716)0.970000:0.068926,(77164840_Nitrosococcus_oceani_ATCC_19707:0.205103,77164912_Nitrosococcus_oceani_ATCC_19707:0.113105)0.995000:0.095584)0.775000:0.035051)1.000000:0.078984,((((116050541_Pseudomonas_aeruginosa_UCBPP-PA14:0.162840,(((78049815_Xanthomonas_campestris_pv._vesicato:0.009282,21244877_Xanthomonas_axonopodis_pv._citri_st:0.004702)0.844000:0.009771,(21233458_Xanthomonas_campestris_pv._campestr:0.000000,66770422_Xanthomonas_campestris_pv._campestr:0.000000)0.978000:0.025782)1.000000:0.125030,124267544_Methylibium_petroleiphilum_PM1:0.106181)0.996000:0.080937)0.908000:0.045685,16126629_Caulobacter_crescentus_CB15:0.149758)0.960000:0.051610,(((170725032_Shewanella_woodyi_ATCC_51908:0.020417,157377000_Shewanella_sediminis_HAW-EB3:0.034355)1.000000:0.134057,(56459886_Idiomarina_loihiensis_L2TR:0.025518,56460733_Idiomarina_loihiensis_L2TR:0.084557)0.999000:0.087976)0.619000:0.033150,77359534_Pseudoalteromonas_haloplanktis_TAC1:0.149655)1.000000:0.183183)0.904000:0.029140,((((109898348_Pseudoalteromonas_atlantica_T6c:0.166925,((157960216_Shewanella_pealeana_ATCC_700345:0.018451,167625809_Shewanella_halifaxensis_HAW-EB4:0.008922)0.999000:0.090131,71280615_Colwellia_psychrerythraea_34H:0.077041)0.999000:0.081906)0.911000:0.033588,((90023408_Saccharophagus_degradans_2-40:0.196186,(((146291336_Shewanella_putrefaciens_CN-32:0.006643,146293065_Shewanella_putrefaciens_CN-32:0.002212)0.867000:0.005804,120597988_Shewanella_sp._W3-18-1:0.003192)0.983000:0.043484,90021600_Saccharophagus_degradans_2-40:0.058413)0.985000:0.062920)0.892000:0.034607,(110834238_Alcanivorax_borkumensis_SK2:0.060554,110834244_Alcanivorax_borkumensis_SK2:0.169158)0.954000:0.053491)0.745000:0.014804)0.999000:0.071200,(((120597183_Shewanella_sp._W3-18-1:0.000000,146295073_Shewanella_putrefaciens_CN-32:0.002177)0.943000:0.022902,117676321_Shewanella_sp._ANA-3:0.015591)1.000000:0.131277,78486433_Thiomicrospira_crunogena_XCL-2:0.166268)1.000000:0.171443)0.799000:0.026473,(117676094_Shewanella_sp._ANA-3:0.020619,114564613_Shewanella_frigidimarina_NCIMB_400:0.062308)1.000000:0.270093)0.601000:0.017504)0.983000:0.041631)0.247000:0.025096,((((52841242_Legionella_pneumophila_subsp._pneum:0.000000,148360331_Legionella_pneumophila_str._Corby:0.000000)0.542000:0.000000,148359918_Legionella_pneumophila_str._Corby:0.002192)0.467000:0.002193,54298312_Legionella_pneumophila_str._Paris:0.000000)0.906000:0.016230,54293987_Legionella_pneumophila_str._Lens:0.034888)1.000000:0.190576)0.102000:0.025555,((((154247907_Xanthobacter_autotrophicus_Py2:0.019401,154244567_Xanthobacter_autotrophicus_Py2:0.055374)1.000000:0.073126,((((91976621_Rhodopseudomonas_palustris_BisB5:0.024899,39935125_Rhodopseudomonas_palustris_CGA009:0.023614)0.968000:0.020550,91978111_Rhodopseudomonas_palustris_BisB5:0.024584)0.979000:0.034881,91977807_Rhodopseudomonas_palustris_BisB5:0.119962)0.742000:0.015523,(148258461_Bradyrhizobium_sp._BTAi1:0.024901,92109657_Nitrobacter_hamburgensis_X14:0.025470)0.995000:0.046989)0.978000:0.032852)0.811000:0.026901,((27380048_Bradyrhizobium_japonicum_USDA_110:0.101016,148258382_Bradyrhizobium_sp._BTAi1:0.091795)0.889000:0.026317,(75675649_Nitrobacter_winogradskyi_Nb-255:0.025759,92117395_Nitrobacter_hamburgensis_X14:0.025810)0.994000:0.052287)0.968000:0.036810)0.994000:0.070940,154253806_Parvibaculum_lavamentivorans_DS-1:0.240613)0.993000:0.087743)0.991000:0.079162,(((((148254829_Bradyrhizobium_sp._BTAi1:0.072083,92117430_Nitrobacter_hamburgensis_X14:0.062358)1.000000:0.215153,170747820_Methylobacterium_radiotolerans_JCM_:0.193486)0.966000:0.065571,((((167646259_Caulobacter_sp._K31:0.014048,16126957_Caulobacter_crescentus_CB15:0.019667)0.999000:0.102405,85373714_Erythrobacter_litoralis_HTCC2594:0.253560)0.896000:0.048049,((167646248_Caulobacter_sp._K31:0.118938,(103488057_Sphingopyxis_alaskensis_RB2256:0.047337,163858926_Bordetella_petrii_DSM_12804:0.060116)1.000000:0.179503)0.933000:0.075668,87200162_Novosphingobium_aromaticivorans_DSM:0.188995)0.985000:0.063978)0.446000:0.019386,((94152547_Ralstonia_metallidurans_CH34:0.029327,94152617_Ralstonia_metallidurans_CH34:0.056479)0.960000:0.051524,152982936_Janthinobacterium_sp._Marseille:0.074210)1.000000:0.244474)1.000000:0.128335)0.275000:0.027004,((148555521_Sphingomonas_wittichii_RW1:0.095427,103487928_Sphingopyxis_alaskensis_RB2256:0.065295)0.941000:0.060514,103488047_Sphingopyxis_alaskensis_RB2256:0.110879)1.000000:0.152245)0.974000:0.071022,46445922_Candidatus_Protochlamydia_amoebophi:0.342030)0.999000:0.135115)0.967000:0.063874)0.970000:0.063708)0.876000:0.065244)0.963000:0.072690,(86160275_Anaeromyxobacter_dehalogenans_2CP-C:0.173371,108758900_Myxococcus_xanthus_DK_1622:0.170891)1.000000:0.541038)0.765000:0.034800)0.466000:0.017853)0.876000:0.036256,((((116327811_Leptospira_borgpetersenii_serovar_H:0.000000,116331377_Leptospira_borgpetersenii_serovar_H:0.000000)0.954000:0.021322,(45658073_Leptospira_interrogans_serovar_Cope:0.002146,24214243_Leptospira_interrogans_serovar_Lai_:0.002201)0.970000:0.026097)0.999000:0.124743,183220702_Leptospira_biflexa_serovar_Patoc_st:0.202086)0.598000:0.060402,183222713_Leptospira_biflexa_serovar_Patoc_st:0.275029)1.000000:0.529971)1.000000:0.129096,((((77163691_Nitrosococcus_oceani_ATCC_19707:0.150050,((((30248392_Nitrosomonas_europaea_ATCC_19718:0.030179,114331742_Nitrosomonas_eutropha_C91:0.017616)0.995000:0.060905,82702242_Nitrosospira_multiformis_ATCC_25196:0.083405)0.973000:0.055929,160900195_Delftia_acidovorans_SPH-1:0.140063)0.996000:0.088481,((((71905938_Dechloromonas_aromatica_RCB:0.094828,(((73537639_Ralstonia_eutropha_JMP134:0.015081,116695793_Ralstonia_eutropha_H16:0.012074)0.769000:0.013880,94313050_Ralstonia_metallidurans_CH34:0.014820)0.999000:0.066741,152980988_Janthinobacterium_sp._Marseille:0.096512)0.926000:0.031839)0.670000:0.019906,17548751_Ralstonia_solanacearum_GMI1000:0.084497)0.987000:0.055629,91774859_Methylobacillus_flagellatus_KT:0.137734)0.965000:0.040506,53804432_Methylococcus_capsulatus_str._Bath:0.200455)0.936000:0.032375)0.793000:0.044342)0.702000:0.038020,53804637_Methylococcus_capsulatus_str._Bath:0.173020)1.000000:0.300947,(86157447_Anaeromyxobacter_dehalogenans_2CP-C:0.469151,(78224692_Geobacter_metallireducens_GS-15:0.024302,(39995936_Geobacter_sulfurreducens_PCA:0.020212,(39997233_Geobacter_sulfurreducens_PCA:0.061678,148265384_Geobacter_uraniireducens_Rf4:0.038636)0.618000:0.009588)0.668000:0.006968)1.000000:0.489408)0.778000:0.084447)0.629000:0.069333,(((78484354_Thiomicrospira_crunogena_XCL-2:0.282753,((((((113972185_Shewanella_sp._MR-4:0.004331,(114049435_Shewanella_sp._MR-7:0.000000,117922497_Shewanella_sp._ANA-3:0.004329)0.003000:0.000000)0.974000:0.022912,((160877542_Shewanella_baltica_OS195:0.000000,126172354_Shewanella_baltica_OS155:0.002160)0.000000:0.000000,153002797_Shewanella_baltica_OS185:0.002160)0.946000:0.015443)0.864000:0.023855,114565037_Shewanella_frigidimarina_NCIMB_400:0.034456)0.850000:0.021840,127514694_Shewanella_loihica_PV-4:0.031978)1.000000:0.176378,71279822_Colwellia_psychrerythraea_34H:0.204925)0.606000:0.052299,56459174_Idiomarina_loihiensis_L2TR:0.465750)1.000000:0.208561)0.548000:0.053854,((114327934_Granulibacter_bethesdensis_CGDNIH1:0.454172,(((71908414_Dechloromonas_aromatica_RCB:0.141886,119896559_Azoarcus_sp._BH72:0.126656)0.709000:0.059352,74316161_Thiobacillus_denitrificans_ATCC_252:0.270535)0.751000:0.044248,((((94311943_Ralstonia_metallidurans_CH34:0.121638,160898150_Delftia_acidovorans_SPH-1:0.000000)1.000000:0.264738,148556614_Sphingomonas_wittichii_RW1:0.211906)0.971000:0.094051,(((94314600_Ralstonia_metallidurans_CH34:0.064376,73539477_Ralstonia_eutropha_JMP134:0.037370)0.939000:0.043128,160899352_Delftia_acidovorans_SPH-1:0.087841)0.997000:0.133076,145589860_Polynucleobacter_sp._QLW-P1DMWA-1:0.246277)1.000000:0.160630)0.925000:0.045299,(((148257483_Bradyrhizobium_sp._BTAi1:0.028917,27379223_Bradyrhizobium_japonicum_USDA_110:0.052666)0.480000:0.006633,146342566_Bradyrhizobium_sp._ORS278:0.010813)1.000000:0.198914,((39937539_Rhodopseudomonas_palustris_CGA009:0.047284,91978647_Rhodopseudomonas_palustris_BisB5:0.025801)0.113000:0.016964,86751396_Rhodopseudomonas_palustris_HaA2:0.021606)1.000000:0.188522)0.997000:0.081358)0.314000:0.020258)0.518000:0.022221)0.841000:0.032012,53803161_Methylococcus_capsulatus_str._Bath:0.316974)0.742000:0.060806)0.947000:0.075533,((((15611970_Helicobacter_pylori_J99:0.005188,(108563375_Helicobacter_pylori_HPAG1:0.004565,15645584_Helicobacter_pylori_26695:0.009202)0.332000:0.003554)0.981000:0.030000,109947589_Helicobacter_acinonychis_str._Sheeb:0.011123)1.000000:0.205710,32266124_Helicobacter_hepaticus_ATCC_51449:0.159162)1.000000:0.273588,78778205_Sulfurimonas_denitrificans_DSM_1251:0.375640)0.865000:0.064664)1.000000:0.343239)0.866000:0.038025)0.728000:0.038040,83816012_Salinibacter_ruber_DSM_13855:0.678762)0.441000:0.027557)0.875000:0.051559,(((((((56460741_Idiomarina_loihiensis_L2TR:0.176240,71279090_Colwellia_psychrerythraea_34H:0.091321)0.554000:0.030143,78485770_Thiomicrospira_crunogena_XCL-2:0.106659)0.803000:0.017036,78486197_Thiomicrospira_crunogena_XCL-2:0.193295)0.943000:0.069627,110835332_Alcanivorax_borkumensis_SK2:0.106400)0.289000:0.063902,((((157960370_Shewanella_pealeana_ATCC_700345:0.000000,167622543_Shewanella_halifaxensis_HAW-EB4:0.004385)0.992000:0.029183,(157377213_Shewanella_sediminis_HAW-EB3:0.014970,170724921_Shewanella_woodyi_ATCC_51908:0.012620)0.989000:0.031729)0.466000:0.009786,((114564738_Shewanella_frigidimarina_NCIMB_400:0.063728,(((((113968862_Shewanella_sp._MR-4:0.000000,114049000_Shewanella_sp._MR-7:0.000000)0.533000:0.000000,24372114_Shewanella_oneidensis_MR-1:0.010977)0.459000:0.002184,117918972_Shewanella_sp._ANA-3:0.000000)0.986000:0.024065,(120597431_Shewanella_sp._W3-18-1:0.008896,(146294428_Shewanella_putrefaciens_CN-32:0.002204,(160877077_Shewanella_baltica_OS195:0.000000,(153002353_Shewanella_baltica_OS185:0.000000,126172728_Shewanella_baltica_OS155:0.000000)0.000000:0.000000)0.793000:0.002202)0.000000:0.000000)0.735000:0.004343)0.871000:0.021911,91791938_Shewanella_denitrificans_OS217:0.048484)0.805000:0.015343)0.937000:0.019211,127514284_Shewanella_loihica_PV-4:0.027843)0.878000:0.011718)0.975000:0.045991,119776320_Shewanella_amazonensis_SB2B:0.046474)1.000000:0.180466)1.000000:0.348544,(((152992365_Sulfurovum_sp._NBC37-1:0.141326,152990658_Nitratiruptor_sp._SB155-2:0.181743)1.000000:0.357883,(71907872_Dechloromonas_aromatica_RCB:0.021652,71908239_Dechloromonas_aromatica_RCB:0.025054)1.000000:0.398240)0.879000:0.094530,15605953_Aquifex_aeolicus_VF5:0.594395)0.959000:0.101223)0.761000:0.087262,(((114799378_Hyphomonas_neptunium_ATCC_15444:0.082336,114798897_Hyphomonas_neptunium_ATCC_15444:0.133229)0.885000:0.039161,114570869_Maricaulis_maris_MCS10:0.063966)1.000000:0.230642,114570887_Maricaulis_maris_MCS10:0.204730)1.000000:0.339045)0.929000:0.060499)0.999000:0.240588,108763556_Myxococcus_xanthus_DK_1622:0.803682)0.821000:0.113346,(((((((89896105_Desulfitobacterium_hafniense_Y51:0.458765,158321631_Alkaliphilus_oremlandii_OhILAs:0.269725)0.971000:0.114081,150391362_Alkaliphilus_metalliredigens_QYMF:0.478340)0.971000:0.134563,51894410_Symbiobacterium_thermophilum_IAM_14:0.592142)0.557000:0.064219,((83591185_Moorella_thermoacetica_ATCC_39073:0.423326,114565745_Syntrophomonas_wolfei_subsp._wolfei:0.504346)0.899000:0.100336,(169832238_Candidatus_Desulforudis_audaxviator:0.627029,((134300782_Desulfotomaculum_reducens_MI-1:0.153379,147679016_Pelotomaculum_thermopropionicum_SI:0.266994)1.000000:0.283366,23100395_Oceanobacillus_iheyensis_HTE831:0.564007)0.954000:0.095867)0.268000:0.050625)0.900000:0.060877)0.946000:0.124277,187934206_Clostridium_botulinum_B_str._Eklund:0.855890)0.728000:0.124002,(153953718_Clostridium_kluyveri_DSM_555:0.685320,78188939_Chlorobium_chlorochromatii_CaD3:0.886071)0.978000:0.289182)0.998000:0.352661,94967338_Acidobacteria_bacterium_Ellin345:1.041339)1.000000:0.437493)0.999000:0.208590,(((((((53713381_Bacteroides_fragilis_YCH46:0.002569,60681633_Bacteroides_fragilis_NCTC_9343:0.004036)1.000000:0.125342,(((29347449_Bacteroides_thetaiotaomicron_VPI-54:0.023090,(60682970_Bacteroides_fragilis_NCTC_9343:0.000000,53715007_Bacteroides_fragilis_YCH46:0.000000)0.995000:0.037010)0.760000:0.030408,150004579_Bacteroides_vulgatus_ATCC_8482:0.094863)0.969000:0.041227,150008239_Parabacteroides_distasonis_ATCC_850:0.093796)0.991000:0.059899)0.514000:0.037881,34539936_Porphyromonas_gingivalis_W83:0.093847)1.000000:0.237439,(120435481_Gramella_forsetii_KT0803:0.019793,120435661_Gramella_forsetii_KT0803:0.000000)1.000000:0.266008)0.993000:0.126364,39998489_Geobacter_sulfurreducens_PCA:0.411467)0.350000:0.046309,((153006931_Anaeromyxobacter_sp._Fw109-5:0.198962,77163828_Nitrosococcus_oceani_ATCC_19707:0.232491)0.817000:0.102736,103487267_Sphingopyxis_alaskensis_RB2256:0.525832)0.994000:0.144147)0.969000:0.075090,(42523684_Bdellovibrio_bacteriovorus_HD100:0.308374,((83310347_Magnetospirillum_magneticum_AMB-1:0.234121,((((((124266842_Methylibium_petroleiphilum_PM1:0.007008,121593728_Acidovorax_sp._JS42:0.006492)0.923000:0.016050,124267859_Methylibium_petroleiphilum_PM1:0.043864)0.983000:0.033273,71908230_Dechloromonas_aromatica_RCB:0.063130)0.920000:0.033442,121583140_Polaromonas_naphthalenivorans_CJ2:0.060675)1.000000:0.302831,((160897188_Delftia_acidovorans_SPH-1:0.078592,119896518_Azoarcus_sp._BH72:0.043523)1.000000:0.088433,152983001_Janthinobacterium_sp._Marseille:0.078018)0.999000:0.106895)0.086000:0.031989,(((((170738538_Methylobacterium_sp._4-46:0.049172,170748947_Methylobacterium_radiotolerans_JCM_:0.025835)0.992000:0.053189,163852249_Methylobacterium_extorquens_PA1:0.176899)0.952000:0.038184,170741635_Methylobacterium_sp._4-46:0.095113)0.300000:0.031102,154247334_Xanthobacter_autotrophicus_Py2:0.197754)1.000000:0.172358,74317764_Thiobacillus_denitrificans_ATCC_252:0.148495)0.809000:0.038767)1.000000:0.161238)0.989000:0.106034,162456396_Sorangium_cellulosum_So_ce_56:0.218854)0.716000:0.072398)1.000000:0.209809)0.964000:0.082702)0.908000:0.075493,(((17158754_Nostoc_sp._PCC_7120:0.111799,(17158767_Nostoc_sp._PCC_7120:0.061622,(((16331901_Synechocystis_sp._PCC_6803:0.089378,172034921_Cyanothece_sp._ATCC_51142:0.083002)0.974000:0.079564,(148242812_Synechococcus_sp._RCC307:0.063649,113952990_Synechococcus_sp._CC9311:0.072992)1.000000:0.385742)1.000000:0.187863,38505868_Synechocystis_sp._PCC_6803:0.109842)0.962000:0.044474)0.445000:0.021987)1.000000:0.232913,(37523739_Gloeobacter_violaceus_PCC_7421:0.166445,37521600_Gloeobacter_violaceus_PCC_7421:0.114579)1.000000:0.204724)1.000000:0.205463,((52842348_Legionella_pneumophila_subsp._pneum:0.041087,148360312_Legionella_pneumophila_str._Corby:0.021140)1.000000:0.350780,74316920_Thiobacillus_denitrificans_ATCC_252:0.580093)0.990000:0.138042)0.506000:0.045653)1.000000:0.251698,((148265491_Geobacter_uraniireducens_Rf4:0.340396,121605083_Polaromonas_naphthalenivorans_CJ2:0.285573)1.000000:0.243286,30248678_Nitrosomonas_europaea_ATCC_19718:0.321551)1.000000:0.346637)0.999000:0.256645,83716606_Burkholderia_thailandensis_E264:0.342735)0.479000:0.066924,(53802703_Methylococcus_capsulatus_str._Bath:0.474230,91775985_Methylobacillus_flagellatus_KT:0.329112)0.985000:0.126589)0.992000:0.118815,58038312_Gluconobacter_oxydans_621H:0.420127)0.984000:0.124443,(163853916_Methylobacterium_extorquens_PA1:0.240416,170741868_Methylobacterium_sp._4-46:0.142380)0.969000:0.071919)1.000000:0.175841,148252858_Bradyrhizobium_sp._BTAi1:0.042657,146343107_Bradyrhizobium_sp._ORS278:0.030839);
