# Supplementary material for: Genome-wide phylogenetic analysis of the pathogenic potential of Vibrio furnissii
Source: Front Microbiol. 2014 Aug 21;5:435. doi: 10.3389/fmicb.2014.00435 (PMC4139957; doi:10.3389/fmicb.2014.00435)
Supplement: Supplementary file 1 [file DataSheet1.ZIP › all_vfu_trees/VfuA00179.afa-gb-o.phylip_phyml_tree.txt]

((54308195_Photobacterium_profundum_SS9:0.927436,((XX_VfuA00179_:0.208784,59713629_Vibrio_fischeri_ES114:0.319675)0.859000:0.089973,((37676979_Vibrio_vulnificus_YJ016:0.024291,27367259_Vibrio_vulnificus_CMCP6:0.011479)0.928000:0.075921,(156977579_Vibrio_harveyi_ATCC_BAA-1116:0.109192,28900334_Vibrio_parahaemolyticus_RIMD_221063:0.090046)0.937000:0.099449)0.162000:0.035395)0.306000:0.028595)0.693000:0.031262,15601029_Vibrio_cholerae_O1_biovar_eltor_str:0.024004,147672121_Vibrio_cholerae_O395:0.000000);
