# Supplementary material for: Genome-wide phylogenetic analysis of the pathogenic potential of Vibrio furnissii
Source: Front Microbiol. 2014 Aug 21;5:435. doi: 10.3389/fmicb.2014.00435 (PMC4139957; doi:10.3389/fmicb.2014.00435)
Supplement: Supplementary file 1 [file DataSheet1.ZIP › all_vfu_trees/VfuA00181.afa-gb-o.phylip_phyml_tree.txt]

((((((((((((((((((((((((((((((((((169632119_Acinetobacter_baumannii:0.000000,((169633618_Acinetobacter_baumannii:0.000000,(169633815_Acinetobacter_baumannii:0.000000,(169634068_Acinetobacter_baumannii:0.000000,(169634817_Acinetobacter_baumannii:0.000000,169633576_Acinetobacter_baumannii:0.004678)0.000000:0.000000)0.000000:0.000000)0.000000:0.000000)0.000000:0.000000,(169633108_Acinetobacter_baumannii:0.000000,169632663_Acinetobacter_baumannii:0.000000)0.000000:0.000000)0.000000:0.000000)0.000000:0.000000,(((((((169633560_Acinetobacter_baumannii:0.000000,169633778_Acinetobacter_baumannii:0.000000)0.928000:0.004689,169633515_Acinetobacter_baumannii:0.000000)0.000000:0.000000,169634218_Acinetobacter_baumannii:0.000000)0.000000:0.000000,169633776_Acinetobacter_baumannii:0.000000)0.000000:0.000000,169633666_Acinetobacter_baumannii:0.000000)0.000000:0.000000,169632650_Acinetobacter_baumannii:0.000000)0.000000:0.000000,((169633945_Acinetobacter_baumannii:0.000000,169633267_Acinetobacter_baumannii:0.000000)0.000000:0.000000,169632428_Acinetobacter_baumannii:0.000000)0.000000:0.000000)0.000000:0.000000)0.000000:0.000000,(169632155_Acinetobacter_baumannii:0.000000,((169633680_Acinetobacter_baumannii:0.000000,(169633124_Acinetobacter_baumannii:0.000000,169633027_Acinetobacter_baumannii:0.000000)0.000000:0.000000)0.000000:0.000000,(169633905_Acinetobacter_baumannii:0.000000,(169634074_Acinetobacter_baumannii:0.000000,(169634873_Acinetobacter_baumannii:0.000000,169633138_Acinetobacter_baumannii:0.004682)0.000000:0.000000)0.000000:0.000000)0.000000:0.000000)0.000000:0.000000)0.000000:0.000000)0.000000:0.000000,(169632115_Acinetobacter_baumannii:0.000000,(169632442_Acinetobacter_baumannii:0.000000,(169633093_Acinetobacter_baumannii:0.000000,(169633234_Acinetobacter_baumannii:0.000000,(169633713_Acinetobacter_baumannii:0.000000,(169633949_Acinetobacter_baumannii:0.000000,(169634489_Acinetobacter_baumannii:0.000000,(169634917_Acinetobacter_baumannii:0.000000,169633178_Acinetobacter_baumannii:0.009367)0.000000:0.000000)0.000000:0.000000)0.000000:0.000000)0.000000:0.000000)0.000000:0.000000)0.000000:0.000000)0.000000:0.000000)0.000000:0.000000)0.000000:0.000000,169632075_Acinetobacter_baumannii:0.000000)0.000000:0.000000,(169632411_Acinetobacter_baumannii:0.000000,(169633035_Acinetobacter_baumannii:0.000000,(169633193_Acinetobacter_baumannii:0.000000,(169633701_Acinetobacter_baumannii:0.000000,(169633948_Acinetobacter_baumannii:0.000000,(169634421_Acinetobacter_baumannii:0.000000,(169632725_Acinetobacter_baumannii:0.000000,169633708_Acinetobacter_baumannii:0.000000)0.924000:0.004677)0.000000:0.000000)0.000000:0.000000)0.000000:0.000000)0.000000:0.000000)0.000000:0.000000)0.000000:0.000000)0.000000:0.000000,169632116_Acinetobacter_baumannii:0.000000)0.000000:0.000000,169632534_Acinetobacter_baumannii:0.000000)0.000000:0.000000,169633104_Acinetobacter_baumannii:0.000000)0.000000:0.000000,169633290_Acinetobacter_baumannii:0.000000)0.000000:0.000000,169633747_Acinetobacter_baumannii:0.000000)0.000000:0.000000,169634034_Acinetobacter_baumannii:0.000000)0.000000:0.000000,169634527_Acinetobacter_baumannii:0.000000)0.000000:0.000000,(((169633038_Acinetobacter_baumannii:0.000000,(169633351_Acinetobacter_baumannii:0.000000,(169633837_Acinetobacter_baumannii:0.000000,(169634084_Acinetobacter_baumannii:0.000000,169634273_Acinetobacter_baumannii:0.000000)0.000000:0.000000)0.000000:0.000000)0.000000:0.000000)0.545000:0.000000,(169633031_Acinetobacter_baumannii:0.000000,169633089_Acinetobacter_baumannii:0.000000)0.856000:0.004679)0.581000:0.004689,((169633184_Acinetobacter_baumannii:0.000000,169633209_Acinetobacter_baumannii:0.000000)0.526000:0.000000,169633316_Acinetobacter_baumannii:0.004683)0.870000:0.004674)0.540000:0.000000)0.000000:0.000000,((((169632873_Acinetobacter_baumannii:0.000000,(169632887_Acinetobacter_baumannii:0.000000,169634671_Acinetobacter_baumannii:0.000000)0.000000:0.000000)0.915000:0.009368,(169632850_Acinetobacter_baumannii:0.000000,(169632960_Acinetobacter_baumannii:0.000000,169634712_Acinetobacter_baumannii:0.000000)0.000000:0.000000)0.539000:0.000000)0.020000:0.000000,(169633599_Acinetobacter_baumannii:0.004669,((169634742_Acinetobacter_baumannii:0.000000,169634677_Acinetobacter_baumannii:0.004675)0.922000:0.004673,(169632630_Acinetobacter_baumannii:0.000000,169632667_Acinetobacter_baumannii:0.000000)0.000000:0.000000)0.000000:0.000000)0.518000:0.004671)0.908000:0.004679,((((((((((169632320_Acinetobacter_baumannii:0.000000,(169633585_Acinetobacter_baumannii:0.000000,(169633662_Acinetobacter_baumannii:0.000000,(169633739_Acinetobacter_baumannii:0.000000,(169632208_Acinetobacter_baumannii:0.000000,169632184_Acinetobacter_baumannii:0.025182)0.847000:0.004671)0.000000:0.000000)0.000000:0.000000)0.000000:0.000000)0.000000:0.000000,169634338_Acinetobacter_baumannii:0.000000)0.000000:0.000000,169632270_Acinetobacter_baumannii:0.000000)0.000000:0.000000,169632187_Acinetobacter_baumannii:0.000000)0.000000:0.000000,169632137_Acinetobacter_baumannii:0.000000)0.000000:0.000000,169634791_Acinetobacter_baumannii:0.000000)0.000000:0.000000,((169632182_Acinetobacter_baumannii:0.000000,169786846_Acinetobacter_baumannii:0.009363)0.708000:0.004665,(169633152_Acinetobacter_baumannii:0.000000,169633060_Acinetobacter_baumannii:0.004667)0.593000:0.009362)0.544000:0.000000)0.000000:0.000000,(169632386_Acinetobacter_baumannii:0.000000,169634690_Acinetobacter_baumannii:0.000000)0.921000:0.004670)0.000000:0.000000,169632906_Acinetobacter_baumannii:0.009345)0.836000:0.004674,((169632948_Acinetobacter_baumannii:0.000000,(169632969_Acinetobacter_baumannii:0.000000,169633100_Acinetobacter_baumannii:0.000000)0.000000:0.000000)0.560000:0.000000,(169634673_Acinetobacter_baumannii:0.004696,(169633853_Acinetobacter_baumannii:0.000000,(169633907_Acinetobacter_baumannii:0.000000,169633933_Acinetobacter_baumannii:0.000000)0.000000:0.000000)0.794000:0.004644)0.781000:0.004691)0.000000:0.000000)0.767000:0.004677)0.526000:0.000000)0.000000:0.000000,((169632912_Acinetobacter_baumannii:0.000000,(169633106_Acinetobacter_baumannii:0.000000,((169633220_Acinetobacter_baumannii:0.000000,((169633482_Acinetobacter_baumannii:0.004687,169634520_Acinetobacter_baumannii:0.009373)0.569000:0.000000,169633820_Acinetobacter_baumannii:0.000000)0.000000:0.000000)0.000000:0.000000,169632294_Acinetobacter_baumannii:0.004675)0.000000:0.000000)0.000000:0.000000)0.571000:0.000000,((((169632610_Acinetobacter_baumannii:0.000000,169634928_Acinetobacter_baumannii:0.000000)0.000000:0.000000,169633802_Acinetobacter_baumannii:0.000000)0.507000:0.000000,(169632316_Acinetobacter_baumannii:0.000000,169634144_Acinetobacter_baumannii:0.000000)0.849000:0.004671)0.729000:0.004670,169633387_Acinetobacter_baumannii:0.004669)0.000000:0.000000)0.920000:0.004682)0.000000:0.000000,(((169633566_Acinetobacter_baumannii:0.000000,(169633650_Acinetobacter_baumannii:0.000000,(169633547_Acinetobacter_baumannii:0.000000,(169633550_Acinetobacter_baumannii:0.000000,(169633145_Acinetobacter_baumannii:0.000000,(169633900_Acinetobacter_baumannii:0.000000,((((((((169633589_Acinetobacter_baumannii:0.000000,169633876_Acinetobacter_baumannii:0.000000)0.000000:0.000000,169633818_Acinetobacter_baumannii:0.000000)0.000000:0.000000,169633227_Acinetobacter_baumannii:0.004687)0.000000:0.000000,169634079_Acinetobacter_baumannii:0.000000)0.000000:0.000000,169633872_Acinetobacter_baumannii:0.000000)0.000000:0.000000,169633688_Acinetobacter_baumannii:0.000000)0.000000:0.000000,169633538_Acinetobacter_baumannii:0.000000)0.000000:0.000000,169633479_Acinetobacter_baumannii:0.000000)0.000000:0.000000)0.000000:0.000000)0.000000:0.000000)0.000000:0.000000)0.000000:0.000000)0.000000:0.000000)0.000000:0.000000,169633501_Acinetobacter_baumannii:0.000000)0.530000:0.000000,(169633477_Acinetobacter_baumannii:0.000000,169633526_Acinetobacter_baumannii:0.004674)0.848000:0.004665)0.645000:0.004670)0.184000:0.004674,((169632220_Acinetobacter_baumannii:0.000000,169634731_Acinetobacter_baumannii:0.004686)0.863000:0.004684,(169632492_Acinetobacter_baumannii:0.000000,(169633082_Acinetobacter_baumannii:0.000000,(169633835_Acinetobacter_baumannii:0.000000,169634196_Acinetobacter_baumannii:0.000000)0.000000:0.000000)0.000000:0.000000)0.000000:0.000000)0.001000:0.000000)0.664000:0.004675,(169632041_Acinetobacter_baumannii:0.000000,169634107_Acinetobacter_baumannii:0.000000)0.534000:0.000000)0.286000:0.004681,(169632856_Acinetobacter_baumannii:0.000000,169632930_Acinetobacter_baumannii:0.004679)0.000000:0.000000)0.487000:0.004674,169633323_Acinetobacter_baumannii:0.000000)0.890000:0.024225,(126641220_Acinetobacter_baumannii_ATCC_17978:0.072330,((169786947_Acinetobacter_baumannii:0.066066,126640695_Acinetobacter_baumannii_ATCC_17978:0.010723)0.978000:0.037769,169786893_Acinetobacter_baumannii:0.071600)0.825000:0.021953)0.720000:0.009774)1.000000:0.274922,(34498490_Chromobacterium_violaceum_ATCC_1247:0.213532,((56708909_Silicibacter_pomeroyi_DSS-3:0.307929,(146278643_Rhodobacter_sphaeroides_ATCC_17025:0.210639,159043444_Dinoroseobacter_shibae_DFL_12:0.069653)0.999000:0.209891)0.656000:0.073924,(161522770_Burkholderia_multivorans_ATCC_17616:0.000000,134291575_Burkholderia_vietnamiensis_G4:0.004778)1.000000:0.259129)0.816000:0.050310)0.858000:0.062500)1.000000:0.261729,117926071_Magnetococcus_sp._MC-1:0.488139)0.709000:0.034622,27366439_Vibrio_vulnificus_CMCP6:0.343648)0.000000:0.021873,(((188591397_Cupriavidus_taiwanensis:0.133821,83717871_Burkholderia_thailandensis_E264:0.266051)0.789000:0.048394,38637725_Ralstonia_eutropha_H16:0.155927)0.345000:0.048985,(38637716_Ralstonia_eutropha_H16:0.134838,(121582714_Polaromonas_naphthalenivorans_CJ2:0.104751,(121583011_Polaromonas_naphthalenivorans_CJ2:0.000000,121603192_Polaromonas_naphthalenivorans_CJ2:0.000000)0.951000:0.063307)0.999000:0.243523)0.718000:0.031124)1.000000:0.359854)0.882000:0.096140,((((((((27366858_Vibrio_vulnificus_CMCP6:0.175141,27366440_Vibrio_vulnificus_CMCP6:0.316206)0.824000:0.119507,(((37678345_Vibrio_vulnificus_YJ016:0.014660,28901171_Vibrio_parahaemolyticus_RIMD_221063:0.029923)0.715000:0.005042,37675836_Vibrio_vulnificus_YJ016:0.025151)0.897000:0.023476,((((((156977195_Vibrio_harveyi_ATCC_BAA-1116:0.014988,((156974729_Vibrio_harveyi_ATCC_BAA-1116:0.000000,(156976033_Vibrio_harveyi_ATCC_BAA-1116:0.000000,156978095_Vibrio_harveyi_ATCC_BAA-1116:0.000000)0.000000:0.000000)0.866000:0.004841,156973952_Vibrio_harveyi_ATCC_BAA-1116:0.000000)0.691000:0.009618)0.508000:0.000096,(((((((156974443_Vibrio_harveyi_ATCC_BAA-1116:0.000000,156977065_Vibrio_harveyi_ATCC_BAA-1116:0.000000)0.856000:0.004868,156975283_Vibrio_harveyi_ATCC_BAA-1116:0.004871)0.541000:0.000000,((((156977115_Vibrio_harveyi_ATCC_BAA-1116:0.000000,((156977211_Vibrio_harveyi_ATCC_BAA-1116:0.009616,156977199_Vibrio_harveyi_ATCC_BAA-1116:0.000000)1.000000:0.144196,(156978318_Vibrio_harveyi_ATCC_BAA-1116:0.000000,156975970_Vibrio_harveyi_ATCC_BAA-1116:0.000000)0.828000:0.034340)0.732000:0.013656)0.000000:0.000000,156972873_Vibrio_harveyi_ATCC_BAA-1116:0.000000)0.923000:0.016867,156975273_Vibrio_harveyi_ATCC_BAA-1116:0.004867)0.000000:0.000000,(156977592_Vibrio_harveyi_ATCC_BAA-1116:0.000000,156977886_Vibrio_harveyi_ATCC_BAA-1116:0.000000)0.943000:0.004872)0.000000:0.000000)0.883000:0.000000,156975150_Vibrio_harveyi_ATCC_BAA-1116:0.000000)0.000000:0.000000,156974437_Vibrio_harveyi_ATCC_BAA-1116:0.000000)0.000000:0.000000,156973961_Vibrio_harveyi_ATCC_BAA-1116:0.000000)0.000000:0.000000,156978021_Vibrio_harveyi_ATCC_BAA-1116:0.000000)0.564000:0.000000)0.001000:0.000000,156977197_Vibrio_harveyi_ATCC_BAA-1116:0.037170)0.571000:0.009876,XX_VfuA00181_:0.014789)0.740000:0.004774,((156977203_Vibrio_harveyi_ATCC_BAA-1116:0.000000,156977189_Vibrio_harveyi_ATCC_BAA-1116:0.009724)0.870000:0.009675,156977216_Vibrio_harveyi_ATCC_BAA-1116:0.014798)0.995000:0.034911)0.765000:0.004945,(160874838_Shewanella_baltica_OS195:0.000000,160876581_Shewanella_baltica_OS195:0.000000)0.874000:0.009952)0.950000:0.032014)0.664000:0.008761)0.871000:0.040350,(37680401_Vibrio_vulnificus_YJ016:0.000000,37680409_Vibrio_vulnificus_YJ016:0.000000)0.512000:0.065035)0.486000:0.033241,27366857_Vibrio_vulnificus_CMCP6:0.065054)0.862000:0.027817,((((((114046354_Shewanella_sp._MR-7:0.000000,((114047356_Shewanella_sp._MR-7:0.000000,114048589_Shewanella_sp._MR-7:0.000000)0.000000:0.000000,113970062_Shewanella_sp._MR-4:0.009627)0.000000:0.000000)0.000000:0.000000,114046312_Shewanella_sp._MR-7:0.000000)0.556000:0.000000,(113971984_Shewanella_sp._MR-4:0.000000,(113970451_Shewanella_sp._MR-4:0.000000,113970118_Shewanella_sp._MR-4:0.004790)0.002000:0.000000)0.917000:0.004774)0.000000:0.000000,24374807_Shewanella_oneidensis_MR-1:0.000000)0.000000:0.000000,24376335_Shewanella_oneidensis_MR-1:0.004780)0.006000:0.000000,(126090288_Shewanella_baltica_OS155:0.007615,((((126174232_Shewanella_baltica_OS155:0.080672,(120600768_Shewanella_sp._W3-18-1:0.032490,24375343_Shewanella_oneidensis_MR-1:0.054237)0.522000:0.012399)0.000000:0.000000,(126175346_Shewanella_baltica_OS155:0.035423,(126174063_Shewanella_baltica_OS155:0.000000,(126174824_Shewanella_baltica_OS155:0.000000,(126174925_Shewanella_baltica_OS155:0.000000,(126175235_Shewanella_baltica_OS155:0.000000,(((152999146_Shewanella_baltica_OS185:0.004784,160873753_Shewanella_baltica_OS195:0.004778)0.001000:0.000000,((126175340_Shewanella_baltica_OS155:0.013993,126090294_Shewanella_baltica_OS155:0.000000)0.513000:0.035985,(126173336_Shewanella_baltica_OS155:0.004802,126173145_Shewanella_baltica_OS155:0.000000)0.837000:0.004797)0.000000:0.000000)0.000000:0.000000,126175725_Shewanella_baltica_OS155:0.000000)0.000000:0.000000)0.000000:0.000000)0.000000:0.000000)0.000000:0.000000)0.514000:0.000000)0.779000:0.004792)0.807000:0.004780,(160873732_Shewanella_baltica_OS195:0.000000,156978114_Vibrio_harveyi_ATCC_BAA-1116:0.176482)0.313000:0.194730)0.001000:0.000000,(152998498_Shewanella_baltica_OS185:0.000000,160873058_Shewanella_baltica_OS195:0.000000)0.000000:0.000000)0.000000:0.000000)0.464000:0.004789)0.997000:0.120496)0.892000:0.051554,(147673753_Vibrio_cholerae_O395:0.000000,51247022_Desulfotalea_psychrophila_LSv54:0.633639)0.896000:0.082731)0.911000:0.086027,((((170681490_Escherichia_coli_SECEC_SMS-3-5:0.004859,((152973427_Klebsiella_pneumoniae_subsp._pneumo:0.000000,152973523_Klebsiella_pneumoniae_subsp._pneumo:0.004602)0.756000:0.004628,152969899_Klebsiella_pneumoniae_subsp._pneumo:0.023247)0.965000:0.023955)0.010000:0.008162,((157412116_Escherichia_coli_APEC_O1:0.000000,(157412204_Escherichia_coli_APEC_O1:0.000000,157412226_Escherichia_coli_APEC_O1:0.000000)0.000000:0.000000)0.984000:0.028484,(120597264_Shewanella_sp._W3-18-1:0.000000,146291325_Shewanella_putrefaciens_CN-32:0.000000)0.511000:0.000000)0.855000:0.010720)0.844000:0.055288,(((108813837_Yersinia_pestis_Nepal516:0.000000,108810110_Yersinia_pestis_Antiqua:0.000000)0.923000:0.000000,22127920_Yersinia_pestis_KIM:0.000000)0.507000:0.000000,145601014_Yersinia_pestis_Pestoides_F:0.000000)1.000000:0.250119)0.951000:0.119012,(((85059127_Sodalis_glossinidius_str._morsitans:0.000000,85058076_Sodalis_glossinidius_str._morsitans:0.000000)0.883000:0.009669,((85058746_Sodalis_glossinidius_str._morsitans:0.005676,85060118_Sodalis_glossinidius_str._morsitans:0.040913)0.768000:0.005350,((((85058582_Sodalis_glossinidius_str._morsitans:0.047875,85058750_Sodalis_glossinidius_str._morsitans:0.043330)0.902000:0.062190,85059881_Sodalis_glossinidius_str._morsitans:0.061932)0.742000:0.021069,(85060350_Sodalis_glossinidius_str._morsitans:0.015204,85059007_Sodalis_glossinidius_str._morsitans:0.117447)0.935000:0.047347)0.465000:0.020542,(85060081_Sodalis_glossinidius_str._morsitans:0.000000,(85059813_Sodalis_glossinidius_str._morsitans:0.016247,(85060461_Sodalis_glossinidius_str._morsitans:0.031062,(85058048_Sodalis_glossinidius_str._morsitans:0.014185,85057985_Sodalis_glossinidius_str._morsitans:0.040476)0.722000:0.007808)0.758000:0.013789)0.715000:0.056145)0.952000:0.085409)0.498000:0.000008)0.747000:0.003561)0.786000:0.004795,(85058751_Sodalis_glossinidius_str._morsitans:0.035170,(85059147_Sodalis_glossinidius_str._morsitans:0.009586,85059018_Sodalis_glossinidius_str._morsitans:0.014917)0.468000:0.009644)0.008000:0.000000)0.999000:0.228911)0.995000:0.180880)0.868000:0.084420,((117676245_Shewanella_sp._ANA-3:0.000000,117676221_Shewanella_sp._ANA-3:0.000000)0.970000:0.119853,((160873747_Shewanella_baltica_OS195:0.069218,((160874778_Shewanella_baltica_OS195:0.027577,160874777_Shewanella_baltica_OS195:0.000000)0.307000:0.043247,126174395_Shewanella_baltica_OS155:0.000000)0.674000:0.010417)0.955000:0.126826,146294010_Shewanella_putrefaciens_CN-32:0.122282)0.299000:0.065795)0.992000:0.227754)0.994000:0.247193)0.005000:0.083668,((((158333545_Acaryochloris_marina_MBIC11017:0.000000,(158339398_Acaryochloris_marina_MBIC11017:0.000000,158340925_Acaryochloris_marina_MBIC11017:0.000000)0.000000:0.000000)0.000000:0.000000,(158339200_Acaryochloris_marina_MBIC11017:0.000000,158339347_Acaryochloris_marina_MBIC11017:0.000000)0.000000:0.000000)0.000000:0.000000,(158336014_Acaryochloris_marina_MBIC11017:0.000000,158336987_Acaryochloris_marina_MBIC11017:0.000000)0.000000:0.000000)0.855000:0.004802,(158333290_Acaryochloris_marina_MBIC11017:0.000000,(158334152_Acaryochloris_marina_MBIC11017:0.000000,158336419_Acaryochloris_marina_MBIC11017:0.000000)0.000000:0.000000)0.486000:0.000000)1.000000:0.469366)0.852000:0.165525,153012044_Ochrobactrum_anthropi_ATCC_49188:0.787029)0.811000:0.232289,(47104075_Photobacterium_profundum_SS9:0.181321,54303331_Photobacterium_profundum_SS9:0.190186)0.997000:0.650263)1.000000:1.237895,116753517_Methanosaeta_thermophila_PT:0.000000)0.000000:0.000000,((116753659_Methanosaeta_thermophila_PT:0.000000,116753832_Methanosaeta_thermophila_PT:0.000000)0.000000:0.000000,(116753964_Methanosaeta_thermophila_PT:0.000000,(116754170_Methanosaeta_thermophila_PT:0.000000,116754279_Methanosaeta_thermophila_PT:0.000000)0.000000:0.000000)0.000000:0.000000)0.000000:0.000000)0.000000:0.000000,116754330_Methanosaeta_thermophila_PT:0.000000)0.000000:0.000000,116754488_Methanosaeta_thermophila_PT:0.000000,116754885_Methanosaeta_thermophila_PT:0.000000);
