# Supplementary material for: Genome-wide phylogenetic analysis of the pathogenic potential of Vibrio furnissii
Source: Front Microbiol. 2014 Aug 21;5:435. doi: 10.3389/fmicb.2014.00435 (PMC4139957; doi:10.3389/fmicb.2014.00435)
Supplement: Supplementary file 1 [file DataSheet1.ZIP › all_vfu_trees/VfuA00182.afa-gb-o.phylip_phyml_tree.txt]

((((((((((((((((((((((((((((((((((((((((((((((((((((((((((((((((((((((((((((((((((((((((((((((((((((((((((24113239_Shigella_flexneri_2a_str._301:0.000000,(82776040_Shigella_dysenteriae_Sd197:0.000000,(30062409_Shigella_flexneri_2a_str._2457T:0.000000,(82775644_Shigella_dysenteriae_Sd197:0.000000,(74310891_Shigella_sonnei_Ss046:0.000000,(74311432_Shigella_sonnei_Ss046:0.000000,(74311845_Shigella_sonnei_Ss046:0.000000,(((((74313677_Shigella_sonnei_Ss046:0.018586,82524521_Shigella_dysenteriae_Sd197:0.000000)0.000000:0.000000,82776484_Shigella_dysenteriae_Sd197:0.000000)0.000000:0.000000,82779589_Shigella_dysenteriae_Sd197:0.000000)0.000000:0.000000,82776492_Shigella_dysenteriae_Sd197:0.000000)0.000000:0.000000,24113901_Shigella_flexneri_2a_str._301:0.000000)0.000000:0.000000)0.000000:0.000000)0.000000:0.000000)0.000000:0.000000)0.000000:0.000000)0.000000:0.000000)0.000000:0.000000)0.000000:0.000000,((31983633_Shigella_flexneri_2a_str._301:0.000000,(31983689_Shigella_flexneri_2a_str._301:0.000000,((((((((((((((24112727_Shigella_flexneri_2a_str._301:0.000000,24112772_Shigella_flexneri_2a_str._301:0.000000)0.000000:0.000000,(24112821_Shigella_flexneri_2a_str._301:0.000000,24113264_Shigella_flexneri_2a_str._301:0.000000)0.000000:0.000000)0.000000:0.000000,110805860_Shigella_flexneri_5_str._8401:0.000000)0.000000:0.000000,110805368_Shigella_flexneri_5_str._8401:0.000000)0.000000:0.000000,30062908_Shigella_flexneri_2a_str._2457T:0.000000)0.727000:0.018564,74315026_Shigella_sonnei_Ss046:0.000000)0.000000:0.000000,74314184_Shigella_sonnei_Ss046:0.000000)0.000000:0.000000,74313347_Shigella_sonnei_Ss046:0.000000)0.000000:0.000000,74313110_Shigella_sonnei_Ss046:0.000000)0.000000:0.000000,74312390_Shigella_sonnei_Ss046:0.000000)0.000000:0.000000,74312232_Shigella_sonnei_Ss046:0.000000)0.000000:0.000000,74311727_Shigella_sonnei_Ss046:0.000000)0.000000:0.000000,74310920_Shigella_sonnei_Ss046:0.000000)0.000000:0.000000,82777529_Shigella_dysenteriae_Sd197:0.000000)0.000000:0.000000)0.000000:0.000000)0.000000:0.000000,(26249410_Escherichia_coli_CFT073:0.000000,(110806580_Shigella_flexneri_5_str._8401:0.000000,(82543018_Shigella_boydii_Sb227:0.000000,(24111923_Shigella_flexneri_2a_str._301:0.000000,(24112308_Shigella_flexneri_2a_str._301:0.000000,(24112464_Shigella_flexneri_2a_str._301:0.000000,(82777166_Shigella_dysenteriae_Sd197:0.000000,(110808052_Shigella_flexneri_5_str._8401:0.000000,(24115486_Shigella_flexneri_2a_str._301:0.000000,(74312213_Shigella_sonnei_Ss046:0.000000,(24113493_Shigella_flexneri_2a_str._301:0.000000,(24112297_Shigella_flexneri_2a_str._301:0.000000,170021399_Escherichia_coli_ATCC_8739:0.018612)0.000000:0.000000)0.000000:0.000000)0.000000:0.000000)0.000000:0.000000)0.000000:0.000000)0.000000:0.000000)0.000000:0.000000)0.000000:0.000000)0.000000:0.000000)0.000000:0.000000)0.000000:0.000000)0.000000:0.000000)0.000000:0.000000)0.000000:0.000000,(24111685_Shigella_flexneri_2a_str._301:0.000000,(30063421_Shigella_flexneri_2a_str._2457T:0.000000,(82777633_Shigella_dysenteriae_Sd197:0.000000,(74311285_Shigella_sonnei_Ss046:0.000000,(74311728_Shigella_sonnei_Ss046:0.000000,(74312242_Shigella_sonnei_Ss046:0.000000,(74312402_Shigella_sonnei_Ss046:0.000000,(74313137_Shigella_sonnei_Ss046:0.000000,(74313402_Shigella_sonnei_Ss046:0.000000,(74314617_Shigella_sonnei_Ss046:0.000000,(74315031_Shigella_sonnei_Ss046:0.000000,110805052_Shigella_flexneri_5_str._8401:0.018606)0.000000:0.000000)0.000000:0.000000)0.000000:0.000000)0.000000:0.000000)0.000000:0.000000)0.000000:0.000000)0.000000:0.000000)0.000000:0.000000)0.000000:0.000000)0.000000:0.000000)0.000000:0.000000)0.000000:0.000000,24111737_Shigella_flexneri_2a_str._301:0.000000)0.000000:0.000000,(24112931_Shigella_flexneri_2a_str._301:0.000000,(24113386_Shigella_flexneri_2a_str._301:0.000000,(24113156_Shigella_flexneri_2a_str._301:0.000000,(24113832_Shigella_flexneri_2a_str._301:0.000000,(24115025_Shigella_flexneri_2a_str._301:0.000000,(157156882_Escherichia_coli_E24377A:0.000000,(30063054_Shigella_flexneri_2a_str._2457T:0.000000,(24113152_Shigella_flexneri_2a_str._301:0.000000,(24112115_Shigella_flexneri_2a_str._301:0.000000,((((((((((((((((((((((((((((((((((((((((((((((((((((24113377_Shigella_flexneri_2a_str._301:0.000000,(30062217_Shigella_flexneri_2a_str._2457T:0.000000,(30062773_Shigella_flexneri_2a_str._2457T:0.000000,82777142_Shigella_dysenteriae_Sd197:0.265387)0.000000:0.000000)0.000000:0.000000)0.003000:0.000000,82779580_Shigella_dysenteriae_Sd197:0.018751)0.530000:0.000000,74312758_Shigella_sonnei_Ss046:0.000000)0.000000:0.000000,74313158_Shigella_sonnei_Ss046:0.000000)0.000000:0.000000,74314195_Shigella_sonnei_Ss046:0.000000)0.000000:0.000000,74314621_Shigella_sonnei_Ss046:0.000000)0.000000:0.000000,74313437_Shigella_sonnei_Ss046:0.000000)0.000000:0.000000,74313189_Shigella_sonnei_Ss046:0.000000)0.000000:0.000000,74312412_Shigella_sonnei_Ss046:0.000000)0.000000:0.000000,74312258_Shigella_sonnei_Ss046:0.000000)0.000000:0.000000,74311756_Shigella_sonnei_Ss046:0.000000)0.000000:0.000000,74311291_Shigella_sonnei_Ss046:0.000000)0.000000:0.000000,82778348_Shigella_dysenteriae_Sd197:0.000000)0.000000:0.000000,82524483_Shigella_dysenteriae_Sd197:0.000000)0.000000:0.000000,82779488_Shigella_dysenteriae_Sd197:0.000000)0.000000:0.000000,82776713_Shigella_dysenteriae_Sd197:0.000000)0.000000:0.000000,82775884_Shigella_dysenteriae_Sd197:0.000000)0.000000:0.000000,74312235_Shigella_sonnei_Ss046:0.000000)0.000000:0.000000,74312055_Shigella_sonnei_Ss046:0.000000)0.000000:0.000000,74310658_Shigella_sonnei_Ss046:0.000000)0.000000:0.000000,82777241_Shigella_dysenteriae_Sd197:0.000000)0.000000:0.000000,82776325_Shigella_dysenteriae_Sd197:0.000000)0.000000:0.000000,82776160_Shigella_dysenteriae_Sd197:0.000000)0.000000:0.000000,24114977_Shigella_flexneri_2a_str._301:0.000000)0.000000:0.000000,15830565_Escherichia_coli_O157_H7_str._Sakai:0.000000)0.000000:0.000000,15800655_Escherichia_coli_O157_H7_EDL933:0.000000)0.000000:0.000000,82779508_Shigella_dysenteriae_Sd197:0.000000)0.000000:0.000000,82776639_Shigella_dysenteriae_Sd197:0.000000)0.000000:0.000000,82777246_Shigella_dysenteriae_Sd197:0.000000)0.000000:0.000000,110805981_Shigella_flexneri_5_str._8401:0.000000)0.000000:0.000000,30063961_Shigella_flexneri_2a_str._2457T:0.000000)0.000000:0.000000,110805331_Shigella_flexneri_5_str._8401:0.000000)0.000000:0.000000,110805509_Shigella_flexneri_5_str._8401:0.000000)0.000000:0.000000,110806434_Shigella_flexneri_5_str._8401:0.000000)0.000000:0.000000,30062321_Shigella_flexneri_2a_str._2457T:0.000000)0.000000:0.000000,82776050_Shigella_dysenteriae_Sd197:0.000000)0.000000:0.000000,82776742_Shigella_dysenteriae_Sd197:0.000000)0.000000:0.000000,110807080_Shigella_flexneri_5_str._8401:0.000000)0.000000:0.000000,82777956_Shigella_dysenteriae_Sd197:0.000000)0.000000:0.000000,82776423_Shigella_dysenteriae_Sd197:0.000000)0.000000:0.000000,110806101_Shigella_flexneri_5_str._8401:0.000000)0.000000:0.000000,110805782_Shigella_flexneri_5_str._8401:0.000000)0.000000:0.000000,110805407_Shigella_flexneri_5_str._8401:0.000000)0.000000:0.000000,(82779655_Shigella_dysenteriae_Sd197:0.000000,(74311312_Shigella_sonnei_Ss046:0.000000,(74311787_Shigella_sonnei_Ss046:0.000000,(((((((82776934_Shigella_dysenteriae_Sd197:0.018737,24115559_Shigella_flexneri_2a_str._301:0.037579)0.548000:0.000000,82777231_Shigella_dysenteriae_Sd197:0.000000)0.000000:0.000000,74312649_Shigella_sonnei_Ss046:0.000000)0.000000:0.000000,82778943_Shigella_dysenteriae_Sd197:0.000000)0.000000:0.000000,30062567_Shigella_flexneri_2a_str._2457T:0.000000)0.000000:0.000000,24113351_Shigella_flexneri_2a_str._301:0.000000)0.000000:0.000000,110806504_Shigella_flexneri_5_str._8401:0.000000)0.000000:0.000000)0.000000:0.000000)0.000000:0.000000)0.000000:0.000000)0.000000:0.000000,110804733_Shigella_flexneri_5_str._8401:0.000000)0.000000:0.000000,82779148_Shigella_dysenteriae_Sd197:0.000000)0.000000:0.000000,82778154_Shigella_dysenteriae_Sd197:0.000000)0.000000:0.000000,82777024_Shigella_dysenteriae_Sd197:0.000000)0.000000:0.000000,82776734_Shigella_dysenteriae_Sd197:0.000000)0.000000:0.000000,82776728_Shigella_dysenteriae_Sd197:0.000000)0.000000:0.000000,24113359_Shigella_flexneri_2a_str._301:0.000000)0.000000:0.000000,24112082_Shigella_flexneri_2a_str._301:0.000000)0.000000:0.000000)0.000000:0.000000)0.000000:0.000000)0.000000:0.000000)0.000000:0.000000)0.000000:0.000000)0.000000:0.000000)0.000000:0.000000)0.000000:0.000000)0.000000:0.000000)0.000000:0.000000,(24112098_Shigella_flexneri_2a_str._301:0.000000,(24112207_Shigella_flexneri_2a_str._301:0.000000,(24111754_Shigella_flexneri_2a_str._301:0.000000,(24112744_Shigella_flexneri_2a_str._301:0.000000,(24111745_Shigella_flexneri_2a_str._301:0.000000,(170018782_Escherichia_coli_ATCC_8739:0.000000,(30062421_Shigella_flexneri_2a_str._2457T:0.000000,(110805745_Shigella_flexneri_5_str._8401:0.000000,((30062193_Shigella_flexneri_2a_str._2457T:0.000000,(110804555_Shigella_flexneri_5_str._8401:0.000000,(110804909_Shigella_flexneri_5_str._8401:0.000000,(110805556_Shigella_flexneri_5_str._8401:0.000000,((110807644_Shigella_flexneri_5_str._8401:0.000000,((82775716_Shigella_dysenteriae_Sd197:0.000000,(110806586_Shigella_flexneri_5_str._8401:0.000000,110805832_Shigella_flexneri_5_str._8401:0.000000)0.000000:0.000000)0.000000:0.000000,(82779241_Shigella_dysenteriae_Sd197:0.000000,82777043_Shigella_dysenteriae_Sd197:0.000000)0.000000:0.000000)0.000000:0.000000)0.000000:0.000000,(82777939_Shigella_dysenteriae_Sd197:0.000000,(82776053_Shigella_dysenteriae_Sd197:0.000000,(110804837_Shigella_flexneri_5_str._8401:0.000000,(110805947_Shigella_flexneri_5_str._8401:0.000000,(110805503_Shigella_flexneri_5_str._8401:0.000000,(110805071_Shigella_flexneri_5_str._8401:0.000000,(30065443_Shigella_flexneri_2a_str._2457T:0.000000,(30063064_Shigella_flexneri_2a_str._2457T:0.000000,(30062954_Shigella_flexneri_2a_str._2457T:0.000000,(30062886_Shigella_flexneri_2a_str._2457T:0.000000,(30062433_Shigella_flexneri_2a_str._2457T:0.000000,(30061813_Shigella_flexneri_2a_str._2457T:0.000000,(15801061_Escherichia_coli_O157_H7_EDL933:0.000000,(24112299_Shigella_flexneri_2a_str._301:0.000000,(30064551_Shigella_flexneri_2a_str._2457T:0.000000,(82777169_Shigella_dysenteriae_Sd197:0.000000,(82777237_Shigella_dysenteriae_Sd197:0.000000,(82777509_Shigella_dysenteriae_Sd197:0.000000,(74311779_Shigella_sonnei_Ss046:0.000000,(74312194_Shigella_sonnei_Ss046:0.000000,(74315015_Shigella_sonnei_Ss046:0.000000,(82776170_Shigella_dysenteriae_Sd197:0.000000,(82776761_Shigella_dysenteriae_Sd197:0.000000,(82779503_Shigella_dysenteriae_Sd197:0.000000,(82776095_Shigella_dysenteriae_Sd197:0.000000,(74310885_Shigella_sonnei_Ss046:0.000000,(74311384_Shigella_sonnei_Ss046:0.000000,(74311798_Shigella_sonnei_Ss046:0.000000,(74312283_Shigella_sonnei_Ss046:0.000000,(74312460_Shigella_sonnei_Ss046:0.000000,(74313327_Shigella_sonnei_Ss046:0.000000,(74313953_Shigella_sonnei_Ss046:0.000000,(74314782_Shigella_sonnei_Ss046:0.000000,(74313090_Shigella_sonnei_Ss046:0.000000,(((74311058_Shigella_sonnei_Ss046:0.000000,74311018_Shigella_sonnei_Ss046:0.018607)0.309000:0.018552,74314888_Shigella_sonnei_Ss046:0.056828)0.520000:0.000000,24112443_Shigella_flexneri_2a_str._301:0.000000)0.000000:0.000000)0.000000:0.000000)0.000000:0.000000)0.000000:0.000000)0.000000:0.000000)0.000000:0.000000)0.000000:0.000000)0.000000:0.000000)0.000000:0.000000)0.000000:0.000000)0.000000:0.000000)0.000000:0.000000)0.000000:0.000000)0.000000:0.000000)0.000000:0.000000)0.000000:0.000000)0.000000:0.000000)0.000000:0.000000)0.000000:0.000000)0.000000:0.000000)0.000000:0.000000)0.000000:0.000000)0.000000:0.000000)0.000000:0.000000)0.000000:0.000000)0.000000:0.000000)0.000000:0.000000)0.000000:0.000000)0.000000:0.000000)0.000000:0.000000)0.000000:0.000000)0.000000:0.000000)0.000000:0.000000)0.000000:0.000000)0.000000:0.000000)0.000000:0.000000)0.000000:0.000000)0.000000:0.000000)0.000000:0.000000)0.000000:0.000000,(31983690_Shigella_flexneri_2a_str._301:0.000000,30064092_Shigella_flexneri_2a_str._2457T:0.000000)0.000000:0.000000)0.000000:0.000000)0.000000:0.000000)0.000000:0.000000)0.000000:0.000000)0.000000:0.000000)0.000000:0.000000)0.000000:0.000000)0.000000:0.000000)0.000000:0.000000)0.000000:0.000000,24112812_Shigella_flexneri_2a_str._301:0.000000)0.000000:0.000000,24113143_Shigella_flexneri_2a_str._301:0.000000)0.000000:0.000000,110805741_Shigella_flexneri_5_str._8401:0.000000)0.000000:0.000000,24114029_Shigella_flexneri_2a_str._301:0.000000)0.000000:0.000000,24112914_Shigella_flexneri_2a_str._301:0.000000)0.000000:0.000000,24111759_Shigella_flexneri_2a_str._301:0.000000)0.000000:0.000000,157149384_Escherichia_coli_E24377A:0.000000)0.000000:0.000000,30062394_Shigella_flexneri_2a_str._2457T:0.000000)0.000000:0.000000,30063302_Shigella_flexneri_2a_str._2457T:0.000000)0.000000:0.000000,30062882_Shigella_flexneri_2a_str._2457T:0.000000)0.000000:0.000000,24113191_Shigella_flexneri_2a_str._301:0.000000)0.000000:0.000000,24114503_Shigella_flexneri_2a_str._301:0.000000)0.000000:0.000000,30063437_Shigella_flexneri_2a_str._2457T:0.000000)0.000000:0.000000,110804344_Shigella_flexneri_5_str._8401:0.000000)0.000000:0.000000,110804765_Shigella_flexneri_5_str._8401:0.000000)0.000000:0.000000,110805520_Shigella_flexneri_5_str._8401:0.000000)0.000000:0.000000,110805778_Shigella_flexneri_5_str._8401:0.000000)0.000000:0.000000,110805968_Shigella_flexneri_5_str._8401:0.000000)0.000000:0.000000,110808120_Shigella_flexneri_5_str._8401:0.000000)0.000000:0.000000,82776940_Shigella_dysenteriae_Sd197:0.000000)0.000000:0.000000,82776616_Shigella_dysenteriae_Sd197:0.000000)0.000000:0.000000,82778005_Shigella_dysenteriae_Sd197:0.000000)0.000000:0.000000,110804752_Shigella_flexneri_5_str._8401:0.000000)0.000000:0.000000,82776376_Shigella_dysenteriae_Sd197:0.000000)0.000000:0.000000,110806563_Shigella_flexneri_5_str._8401:0.000000)0.000000:0.000000,82779375_Shigella_dysenteriae_Sd197:0.000000)0.000000:0.000000,82778901_Shigella_dysenteriae_Sd197:0.000000)0.000000:0.000000,110806634_Shigella_flexneri_5_str._8401:0.000000)0.000000:0.000000,110805734_Shigella_flexneri_5_str._8401:0.000000)0.000000:0.000000,110805350_Shigella_flexneri_5_str._8401:0.000000)0.000000:0.000000,110805254_Shigella_flexneri_5_str._8401:0.000000)0.000000:0.000000,110804567_Shigella_flexneri_5_str._8401:0.000000)0.000000:0.000000,30063445_Shigella_flexneri_2a_str._2457T:0.000000)0.000000:0.000000,30063044_Shigella_flexneri_2a_str._2457T:0.000000)0.000000:0.000000,30062946_Shigella_flexneri_2a_str._2457T:0.000000)0.000000:0.000000,30062848_Shigella_flexneri_2a_str._2457T:0.000000)0.000000:0.000000,30062435_Shigella_flexneri_2a_str._2457T:0.000000)0.000000:0.000000,30062233_Shigella_flexneri_2a_str._2457T:0.000000)0.000000:0.000000,30065506_Shigella_flexneri_2a_str._2457T:0.000000)0.000000:0.000000,24112649_Shigella_flexneri_2a_str._301:0.000000)0.000000:0.000000,24112922_Shigella_flexneri_2a_str._301:0.000000)0.000000:0.000000,82544295_Shigella_boydii_Sb227:0.000000)0.000000:0.000000,110806078_Shigella_flexneri_5_str._8401:0.000000)0.000000:0.000000,82776708_Shigella_dysenteriae_Sd197:0.000000)0.000000:0.000000,82777413_Shigella_dysenteriae_Sd197:0.000000)0.000000:0.000000,82777625_Shigella_dysenteriae_Sd197:0.000000)0.000000:0.000000,82778023_Shigella_dysenteriae_Sd197:0.000000)0.000000:0.000000,82778129_Shigella_dysenteriae_Sd197:0.000000)0.000000:0.000000,82775932_Shigella_dysenteriae_Sd197:0.000000)0.000000:0.000000,82776187_Shigella_dysenteriae_Sd197:0.000000)0.000000:0.000000,82776249_Shigella_dysenteriae_Sd197:0.000000)0.000000:0.000000,82776370_Shigella_dysenteriae_Sd197:0.000000)0.000000:0.000000,82777040_Shigella_dysenteriae_Sd197:0.000000)0.000000:0.000000,30061865_Shigella_flexneri_2a_str._2457T:0.000000)0.000000:0.000000,30061874_Shigella_flexneri_2a_str._2457T:0.000000)0.000000:0.000000,30063310_Shigella_flexneri_2a_str._2457T:0.000000)0.000000:0.000000,30063332_Shigella_flexneri_2a_str._2457T:0.000000)0.000000:0.000000,30063878_Shigella_flexneri_2a_str._2457T:0.000000)0.000000:0.000000,30064972_Shigella_flexneri_2a_str._2457T:0.000000)0.000000:0.000000,30065021_Shigella_flexneri_2a_str._2457T:0.000000)0.000000:0.000000,30065577_Shigella_flexneri_2a_str._2457T:0.000000)0.000000:0.000000,82779609_Shigella_dysenteriae_Sd197:0.000000)0.000000:0.000000,(82775737_Shigella_dysenteriae_Sd197:0.018651,(24112760_Shigella_flexneri_2a_str._301:0.105438,75994460_Escherichia_coli_O157_H7_EDL933:0.009741)0.000000:0.009153)0.532000:0.000000)0.000000:0.000000,110807599_Shigella_flexneri_5_str._8401:0.000000)0.484000:0.000000,(((((((82543476_Shigella_boydii_Sb227:0.000000,(82544197_Shigella_boydii_Sb227:0.000000,(82543198_Shigella_boydii_Sb227:0.000000,(82543210_Shigella_boydii_Sb227:0.000000,(82543555_Shigella_boydii_Sb227:0.000000,(82543735_Shigella_boydii_Sb227:0.000000,(82544099_Shigella_boydii_Sb227:0.000000,(82544992_Shigella_boydii_Sb227:0.000000,(82545026_Shigella_boydii_Sb227:0.000000,(82545051_Shigella_boydii_Sb227:0.000000,(82546456_Shigella_boydii_Sb227:0.000000,(82543505_Shigella_boydii_Sb227:0.000000,(82542828_Shigella_boydii_Sb227:0.000000,(82544188_Shigella_boydii_Sb227:0.000000,(82544223_Shigella_boydii_Sb227:0.000000,(82546235_Shigella_boydii_Sb227:0.000000,((82543776_Shigella_boydii_Sb227:0.000000,(187730339_Shigella_boydii_CDC_3083-94:0.000000,187730756_Shigella_boydii_CDC_3083-94:0.000000)0.000000:0.000000)0.000000:0.000000,((187732919_Shigella_boydii_CDC_3083-94:0.000000,(187730903_Shigella_boydii_CDC_3083-94:0.000000,187731679_Shigella_boydii_CDC_3083-94:0.000000)0.000000:0.000000)0.000000:0.000000,((187731677_Shigella_boydii_CDC_3083-94:0.000000,(187730748_Shigella_boydii_CDC_3083-94:0.000000,187731333_Shigella_boydii_CDC_3083-94:0.000000)0.000000:0.000000)0.000000:0.000000,((((187733391_Shigella_boydii_CDC_3083-94:0.000000,(187732162_Shigella_boydii_CDC_3083-94:0.000000,(187732839_Shigella_boydii_CDC_3083-94:0.000000,(187732816_Shigella_boydii_CDC_3083-94:0.000000,187730601_Shigella_boydii_CDC_3083-94:0.000000)0.000000:0.000000)0.000000:0.000000)0.000000:0.000000)0.000000:0.000000,(187733632_Shigella_boydii_CDC_3083-94:0.000000,(187733343_Shigella_boydii_CDC_3083-94:0.000000,82543767_Shigella_boydii_Sb227:0.000000)0.000000:0.000000)0.000000:0.000000)0.000000:0.000000,(187730522_Shigella_boydii_CDC_3083-94:0.000000,(187734157_Shigella_boydii_CDC_3083-94:0.000000,187733489_Shigella_boydii_CDC_3083-94:0.000000)0.000000:0.000000)0.000000:0.000000)0.000000:0.000000,(187731155_Shigella_boydii_CDC_3083-94:0.000000,(187731470_Shigella_boydii_CDC_3083-94:0.000000,187731432_Shigella_boydii_CDC_3083-94:0.000000)0.000000:0.000000)0.000000:0.000000)0.000000:0.000000)0.000000:0.000000)0.000000:0.000000)0.000000:0.000000)0.000000:0.000000)0.000000:0.000000)0.000000:0.000000)0.000000:0.000000)0.000000:0.000000)0.000000:0.000000)0.000000:0.000000)0.000000:0.000000)0.000000:0.000000)0.000000:0.000000)0.000000:0.000000)0.000000:0.000000)0.000000:0.000000)0.000000:0.000000)0.000000:0.000000)0.000000:0.000000,82546464_Shigella_boydii_Sb227:0.000000)0.000000:0.000000,187730335_Shigella_boydii_CDC_3083-94:0.000000)0.000000:0.000000,187733365_Shigella_boydii_CDC_3083-94:0.000000)0.000000:0.000000,82544538_Shigella_boydii_Sb227:0.000000)0.000000:0.000000,82544931_Shigella_boydii_Sb227:0.000000)0.540000:0.000000,82542951_Shigella_boydii_Sb227:0.018621)0.520000:0.018619)0.922000:0.017113,82778097_Shigella_dysenteriae_Sd197:0.003473)0.929000:0.016553,82543763_Shigella_boydii_Sb227:0.018586)0.485000:0.000000,74311847_Shigella_sonnei_Ss046:0.000000)0.000000:0.000000,74312382_Shigella_sonnei_Ss046:0.000000)0.000000:0.000000,74310900_Shigella_sonnei_Ss046:0.000000)0.000000:0.000000,74311851_Shigella_sonnei_Ss046:0.000000)0.000000:0.000000,74312209_Shigella_sonnei_Ss046:0.000000)0.000000:0.000000,74312262_Shigella_sonnei_Ss046:0.000000)0.000000:0.000000,74312293_Shigella_sonnei_Ss046:0.000000)0.000000:0.000000,74312378_Shigella_sonnei_Ss046:0.000000)0.000000:0.000000,74313964_Shigella_sonnei_Ss046:0.000000)0.000000:0.000000,74314749_Shigella_sonnei_Ss046:0.000000)0.000000:0.000000,74315002_Shigella_sonnei_Ss046:0.000000)0.000000:0.000000,74315051_Shigella_sonnei_Ss046:0.000000)0.785000:0.018498,24112282_Shigella_flexneri_2a_str._301:0.018720)0.799000:0.018599,((((((82524769_Shigella_boydii_Sb227:0.000000,187734409_Shigella_boydii_CDC_3083-94:0.000000)0.927000:0.018672,82524559_Shigella_dysenteriae_Sd197:0.000000)0.000000:0.000000,74314911_Shigella_sonnei_Ss046:0.000000)0.000000:0.000000,31983703_Shigella_flexneri_2a_str._301:0.000000)0.838000:0.018479,31983704_Shigella_flexneri_2a_str._301:0.018500)0.000000:0.000000,74314956_Shigella_sonnei_Ss046:0.000000)0.000000:0.000000)0.570000:0.037571,82524601_Shigella_dysenteriae_Sd197:0.000000)0.999000:0.274528,(30248181_Nitrosomonas_europaea_ATCC_19718:0.186271,(91783274_Burkholderia_xenovorans_LB400:0.242672,(((93005461_Psychrobacter_cryohalolentis_K5:0.023035,(((148652971_Psychrobacter_sp._PRwf-1:0.000000,(148653035_Psychrobacter_sp._PRwf-1:0.000000,148653295_Psychrobacter_sp._PRwf-1:0.000000)0.000000:0.000000)0.819000:0.031329,(71064598_Psychrobacter_arcticus_273-4:0.000000,71066242_Psychrobacter_arcticus_273-4:0.000000)0.781000:0.023457)0.225000:0.032441,71065166_Psychrobacter_arcticus_273-4:0.088990)0.767000:0.024750)0.604000:0.031090,71065211_Psychrobacter_arcticus_273-4:0.098585)0.876000:0.135660,((148652541_Psychrobacter_sp._PRwf-1:0.000000,(148653277_Psychrobacter_sp._PRwf-1:0.000000,148653160_Psychrobacter_sp._PRwf-1:0.000000)0.000000:0.000000)0.000000:0.000000,((148652831_Psychrobacter_sp._PRwf-1:0.000000,148652835_Psychrobacter_sp._PRwf-1:0.000000)0.000000:0.000000,((148652860_Psychrobacter_sp._PRwf-1:0.000000,148652927_Psychrobacter_sp._PRwf-1:0.000000)0.000000:0.000000,(148653117_Psychrobacter_sp._PRwf-1:0.000000,148653158_Psychrobacter_sp._PRwf-1:0.000000)0.000000:0.000000)0.000000:0.000000)0.000000:0.000000)0.955000:0.172310)0.876000:0.145337)0.737000:0.090576)0.721000:0.034106)0.737000:0.020262,((134287688_Burkholderia_vietnamiensis_G4:0.000000,(134291534_Burkholderia_vietnamiensis_G4:0.000000,(134292833_Burkholderia_vietnamiensis_G4:0.000000,134293144_Burkholderia_vietnamiensis_G4:0.000000)0.000000:0.000000)0.000000:0.000000)0.000000:0.000000,134287722_Burkholderia_vietnamiensis_G4:0.000000)0.973000:0.177810)0.922000:0.202162,(89897326_Desulfitobacterium_hafniense_Y51:0.000000,89897332_Desulfitobacterium_hafniense_Y51:0.000000)0.993000:0.370311)0.906000:0.104788,((((156977460_Vibrio_harveyi_ATCC_BAA-1116:0.000000,28898561_Vibrio_parahaemolyticus_RIMD_221063:0.055729)0.979000:0.205676,(((120598848_Shewanella_sp._W3-18-1:0.000000,(146293061_Shewanella_putrefaciens_CN-32:0.000000,146295005_Shewanella_putrefaciens_CN-32:0.000000)0.000000:0.000000)0.000000:0.000000,(146291284_Shewanella_putrefaciens_CN-32:0.000000,146292565_Shewanella_putrefaciens_CN-32:0.000000)0.000000:0.000000)0.552000:0.000000,(120597947_Shewanella_sp._W3-18-1:0.000000,120597954_Shewanella_sp._W3-18-1:0.000000)0.984000:0.145772)0.771000:0.055726)0.779000:0.085560,((((((((161621120_Brucella_canis_ATCC_23365:0.000000,(161621157_Brucella_canis_ATCC_23365:0.000000,(148558490_Brucella_ovis_ATCC_25840:0.000000,(148558237_Brucella_ovis_ATCC_25840:0.000000,(23500794_Brucella_suis_1330:0.000000,(23500831_Brucella_suis_1330:0.000000,(163845183_Brucella_suis_ATCC_23445:0.000000,163845222_Brucella_suis_ATCC_23445:0.000000)0.000000:0.000000)0.000000:0.000000)0.000000:0.000000)0.000000:0.000000)0.000000:0.000000)0.000000:0.000000)0.507000:0.000000,((83269914_Brucella_melitensis_biovar_Abortus_:0.000000,189023187_Brucella_abortus_S19:0.000000)0.000000:0.000000,((83269875_Brucella_melitensis_biovar_Abortus_:0.000000,189023147_Brucella_abortus_S19:0.000000)0.000000:0.000000,((17988527_Brucella_melitensis_16M:0.000000,17988572_Brucella_melitensis_16M:0.000000)0.000000:0.000000,(62317937_Brucella_abortus_biovar_1_str._9-94:0.000000,62317897_Brucella_abortus_biovar_1_str._9-94:0.000000)0.000000:0.000000)0.000000:0.000000)0.000000:0.000000)0.827000:0.019594)0.990000:0.271207,170745529_Methylobacterium_radiotolerans_JCM_:0.209866)0.851000:0.110919,159046278_Dinoroseobacter_shibae_DFL_12:0.098755)0.901000:0.156970,83645364_Hahella_chejuensis_KCTC_2396:0.340441)0.685000:0.026091,(121998075_Halorhodospira_halophila_SL1:0.047067,121997558_Halorhodospira_halophila_SL1:0.032049)1.000000:0.482486)0.409000:0.066475,(((((110640489_Escherichia_coli_536:0.000000,26247100_Escherichia_coli_CFT073:0.110118)0.000000:0.000000,(110807662_Shigella_flexneri_5_str._8401:0.000000,24114930_Shigella_flexneri_2a_str._301:0.000000)0.832000:0.024046)0.936000:0.061807,((62178941_Salmonella_enterica_subsp._enterica:0.000000,(16763706_Salmonella_typhimurium_LT2:0.000000,(161615504_Salmonella_enterica_subsp._enterica:0.000000,16766081_Salmonella_typhimurium_LT2:0.018858)0.000000:0.000000)0.000000:0.000000)0.786000:0.018233,161502874_Salmonella_enterica_subsp._arizonae:0.019999)0.989000:0.102471)0.000000:0.000000,(((((30064320_Shigella_flexneri_2a_str._2457T:0.000000,30064188_Shigella_flexneri_2a_str._2457T:0.000000)0.000000:0.000000,(24114270_Shigella_flexneri_2a_str._301:0.000000,24113962_Shigella_flexneri_2a_str._301:0.000000)0.000000:0.000000)0.000000:0.000000,(110806709_Shigella_flexneri_5_str._8401:0.000000,110806782_Shigella_flexneri_5_str._8401:0.000000)0.000000:0.000000)0.846000:0.019347,157157216_Escherichia_coli_E24377A:0.019294)0.000000:0.000000,((24114126_Shigella_flexneri_2a_str._301:0.000000,89107174_Escherichia_coli_W3110:0.000000)0.000000:0.000000,((89107243_Escherichia_coli_W3110:0.000000,89107406_Escherichia_coli_W3110:0.000000)0.000000:0.000000,((89107875_Escherichia_coli_W3110:0.000000,89108906_Escherichia_coli_W3110:0.000000)0.000000:0.000000,((16128284_Escherichia_coli_str._K-12_substr._:0.000000,16128357_Escherichia_coli_str._K-12_substr._:0.000000)0.000000:0.000000,((16128524_Escherichia_coli_str._K-12_substr._:0.000000,16128990_Escherichia_coli_str._K-12_substr._:0.000000)0.000000:0.000000,((16130028_Escherichia_coli_str._K-12_substr._:0.000000,157159400_Escherichia_coli_E24377A:0.000000)0.000000:0.000000,((170020574_Escherichia_coli_ATCC_8739:0.000000,170079924_Escherichia_coli_str._K-12_substr._:0.000000)0.000000:0.000000,((170079960_Escherichia_coli_str._K-12_substr._:0.000000,170080122_Escherichia_coli_str._K-12_substr._:0.000000)0.000000:0.000000,((170080682_Escherichia_coli_str._K-12_substr._:0.000000,170081716_Escherichia_coli_str._K-12_substr._:0.000000)0.000000:0.000000,((24112566_Shigella_flexneri_2a_str._301:0.000000,30062696_Shigella_flexneri_2a_str._2457T:0.000000)0.000000:0.000000,((110805178_Shigella_flexneri_5_str._8401:0.000000,170021727_Escherichia_coli_ATCC_8739:0.000000)0.000000:0.000000,((170021700_Escherichia_coli_ATCC_8739:0.000000,170018777_Escherichia_coli_ATCC_8739:0.000000)0.000000:0.000000,((110805040_Shigella_flexneri_5_str._8401:0.000000,30062556_Shigella_flexneri_2a_str._2457T:0.000000)0.000000:0.000000,(24112432_Shigella_flexneri_2a_str._301:0.000000,157155856_Escherichia_coli_E24377A:0.000000)0.000000:0.000000)0.000000:0.000000)0.000000:0.000000)0.000000:0.000000)0.000000:0.000000)0.000000:0.000000)0.000000:0.000000)0.000000:0.000000)0.000000:0.000000)0.000000:0.000000)0.000000:0.000000)0.000000:0.000000)0.000000:0.000000)0.000000:0.000000)0.736000:0.019775)0.876000:0.040008,((82524697_Shigella_boydii_Sb227:0.000000,(74314863_Shigella_sonnei_Ss046:0.000000,82524433_Shigella_dysenteriae_Sd197:0.000000)0.000000:0.000000)0.000000:0.000000,(31983608_Shigella_flexneri_2a_str._301:0.000000,187734491_Shigella_boydii_CDC_3083-94:0.000000)0.000000:0.000000)0.755000:0.019615)0.941000:0.184686)0.833000:0.104362,146281093_Pseudomonas_stutzeri_A1501:0.197773)0.493000:0.054354)0.848000:0.091444,152983693_Pseudomonas_aeruginosa_PA7:0.515031)0.730000:0.045541)0.562000:0.053976,((((138894428_Geobacillus_thermodenitrificans_NG8:0.000000,138895250_Geobacillus_thermodenitrificans_NG8:0.017345)0.779000:0.024891,138894431_Geobacillus_thermodenitrificans_NG8:0.013865)0.994000:0.230524,((((((91792498_Shewanella_denitrificans_OS217:0.000000,(((91794838_Shewanella_denitrificans_OS217:0.018191,91791732_Shewanella_denitrificans_OS217:0.000000)0.000000:0.000000,91792928_Shewanella_denitrificans_OS217:0.000000)0.000000:0.000000,91791956_Shewanella_denitrificans_OS217:0.000000)0.000000:0.000000)1.000000:1.004374,((((94314374_Ralstonia_metallidurans_CH34:0.000000,94314416_Ralstonia_metallidurans_CH34:0.000000)0.991000:0.002737,172065073_Burkholderia_ambifaria_MC40-6:0.071648)0.597000:0.036239,(170736799_Burkholderia_cenocepacia_MC0-3:0.000000,(170733127_Burkholderia_cenocepacia_MC0-3:0.000000,170737069_Burkholderia_cenocepacia_MC0-3:0.000000)0.878000:0.000000)0.000000:0.000000)0.979000:0.164083,(((((((145299755_Aeromonas_salmonicida_subsp._salmon:0.061665,((145297178_Aeromonas_salmonicida_subsp._salmon:0.000000,(145301495_Aeromonas_salmonicida_subsp._salmon:0.000000,145301530_Aeromonas_salmonicida_subsp._salmon:0.000000)0.000000:0.000000)0.000000:0.000000,((145297464_Aeromonas_salmonicida_subsp._salmon:0.000000,145297532_Aeromonas_salmonicida_subsp._salmon:0.000000)0.000000:0.000000,((145298184_Aeromonas_salmonicida_subsp._salmon:0.000000,145298459_Aeromonas_salmonicida_subsp._salmon:0.000000)0.000000:0.000000,((145299088_Aeromonas_salmonicida_subsp._salmon:0.000000,145299096_Aeromonas_salmonicida_subsp._salmon:0.000000)0.000000:0.000000,((145299101_Aeromonas_salmonicida_subsp._salmon:0.000000,145299190_Aeromonas_salmonicida_subsp._salmon:0.000000)0.000000:0.000000,(145299838_Aeromonas_salmonicida_subsp._salmon:0.000000,145301159_Aeromonas_salmonicida_subsp._salmon:0.000000)0.000000:0.000000)0.000000:0.000000)0.000000:0.000000)0.000000:0.000000)0.000000:0.000000)0.810000:0.036555)0.972000:0.181161,121594210_Acidovorax_sp._JS42:0.116789)0.879000:0.095113,(((154244519_Xanthobacter_autotrophicus_Py2:0.000000,(154244634_Xanthobacter_autotrophicus_Py2:0.000000,154246605_Xanthobacter_autotrophicus_Py2:0.000000)0.000000:0.000000)0.835000:0.039218,(153009793_Ochrobactrum_anthropi_ATCC_49188:0.095265,114328454_Granulibacter_bethesdensis_CGDNIH1:0.103717)0.735000:0.023291)0.995000:0.168944,159046459_Dinoroseobacter_shibae_DFL_12:0.250810)0.000000:0.000000)0.441000:0.021282,((((110834942_Alcanivorax_borkumensis_SK2:0.101952,((((((110805929_Shigella_flexneri_5_str._8401:0.000000,(24112958_Shigella_flexneri_2a_str._301:0.000000,(24113335_Shigella_flexneri_2a_str._301:0.000000,(30063397_Shigella_flexneri_2a_str._2457T:0.000000,(110804598_Shigella_flexneri_5_str._8401:0.000000,(((((((((((((((((((((((24115558_Shigella_flexneri_2a_str._301:0.000000,(30065576_Shigella_flexneri_2a_str._2457T:0.000000,110808119_Shigella_flexneri_5_str._8401:0.000000)0.000000:0.000000)0.998000:0.000000,117626468_Escherichia_coli_APEC_O1:0.000000)0.000000:0.000000,26250329_Escherichia_coli_CFT073:0.000000)0.000000:0.000000,157163747_Escherichia_coli_HS:0.000000)0.000000:0.000000,157163235_Escherichia_coli_HS:0.000000)0.000000:0.000000,157162323_Escherichia_coli_HS:0.000000)0.000000:0.000000,157162104_Escherichia_coli_HS:0.000000)0.000000:0.000000,157161433_Escherichia_coli_HS:0.000000)0.000000:0.000000,157161367_Escherichia_coli_HS:0.000000)0.000000:0.000000,157160664_Escherichia_coli_HS:0.000000)0.000000:0.000000,157159887_Escherichia_coli_HS:0.000000)0.000000:0.000000,157159800_Escherichia_coli_HS:0.000000)0.000000:0.000000,157159780_Escherichia_coli_HS:0.000000)0.000000:0.000000,157159735_Escherichia_coli_HS:0.000000)0.000000:0.000000,157159605_Escherichia_coli_HS:0.000000)0.000000:0.000000,110804395_Shigella_flexneri_5_str._8401:0.000000)0.000000:0.000000,30063089_Shigella_flexneri_2a_str._2457T:0.000000)0.000000:0.000000,30062061_Shigella_flexneri_2a_str._2457T:0.000000)0.000000:0.000000,30061812_Shigella_flexneri_2a_str._2457T:0.000000)0.000000:0.000000,24115421_Shigella_flexneri_2a_str._301:0.000000)0.000000:0.000000,24114757_Shigella_flexneri_2a_str._301:0.000000)0.000000:0.000000,24111950_Shigella_flexneri_2a_str._301:0.000000)0.000000:0.000000,24111684_Shigella_flexneri_2a_str._301:0.000000)0.000000:0.000000)0.000000:0.000000)0.000000:0.000000)0.000000:0.000000)0.000000:0.000000)0.530000:0.000000,146309727_Enterobacter_sp._638:0.017635)0.000000:0.000000,161506199_Salmonella_enterica_subsp._arizonae:0.158914)0.890000:0.036953,156933952_Enterobacter_sakazakii_ATCC_BAA-894:0.057080)0.848000:0.036502,(62181075_Salmonella_enterica_subsp._enterica:0.038720,16765829_Salmonella_typhimurium_LT2:0.037236)0.965000:0.150254)0.000000:0.000001,146310404_Enterobacter_sp._638:0.000000)0.921000:0.081048)0.806000:0.040292,56460729_Idiomarina_loihiensis_L2TR:0.144454)0.592000:0.009463,((157368634_Serratia_proteamaculans_568:0.000000,157368855_Serratia_proteamaculans_568:0.000000)0.000000:0.000000,((157370272_Serratia_proteamaculans_568:0.000000,157370507_Serratia_proteamaculans_568:0.000000)0.000000:0.000000,(157371374_Serratia_proteamaculans_568:0.000000,157372392_Serratia_proteamaculans_568:0.000000)0.000000:0.000000)0.000000:0.000000)1.000000:0.403572)0.718000:0.026848,161504945_Salmonella_enterica_subsp._arizonae:0.000000)0.000000:0.000004)0.921000:0.089111,((((((134094784_Herminiimonas_arsenicoxydans:0.000000,(134095307_Herminiimonas_arsenicoxydans:0.000000,152983058_Janthinobacterium_sp._Marseille:0.000000)0.000000:0.000000)0.948000:0.146073,74316946_Thiobacillus_denitrificans_ATCC_252:0.212448)0.845000:0.099747,(170021396_Escherichia_coli_ATCC_8739:0.000000,(170018212_Escherichia_coli_ATCC_8739:0.000000,170018779_Escherichia_coli_ATCC_8739:0.000000)0.000000:0.000000)0.911000:0.111440)0.971000:0.202356,116878505_Pelobacter_carbinolicus_DSM_2380:0.208810)0.299000:0.038435,((((167033968_Pseudomonas_putida_GB-1:0.000000,((104782937_Pseudomonas_entomophila_L48:0.000000,26991131_Pseudomonas_putida_KT2440:0.229357)0.000000:0.000000,(167036411_Pseudomonas_putida_GB-1:0.000000,167034801_Pseudomonas_putida_GB-1:0.000000)0.000000:0.000000)0.000000:0.000000)0.000000:0.000000,(167032624_Pseudomonas_putida_GB-1:0.000000,148545670_Pseudomonas_putida_F1:0.000000)0.000000:0.000000)0.862000:0.017814,(146281865_Pseudomonas_stutzeri_A1501:0.000000,(146282222_Pseudomonas_stutzeri_A1501:0.000000,146282663_Pseudomonas_stutzeri_A1501:0.000000)0.000000:0.000000)0.496000:0.000000)0.872000:0.058314,(71725227_Pseudomonas_syringae_pv._phaseolico:0.000000,(170726026_Shewanella_woodyi_ATCC_51908:0.116759,(157373784_Shewanella_sediminis_HAW-EB3:0.000000,157375597_Shewanella_sediminis_HAW-EB3:0.000000)0.777000:0.037580)0.995000:0.202849)0.374000:0.086694)0.865000:0.097279)0.563000:0.011178,((((21243974_Xanthomonas_axonopodis_pv._citri_st:0.000000,21232139_Xanthomonas_campestris_pv._campestr:0.000000)0.000000:0.000000,(((21232909_Xanthomonas_campestris_pv._campestr:0.000000,66767018_Xanthomonas_campestris_pv._campestr:0.000000)0.000000:0.000000,66767539_Xanthomonas_campestris_pv._campestr:0.000000)0.000000:0.000000,((((21233563_Xanthomonas_campestris_pv._campestr:0.000000,66770102_Xanthomonas_campestris_pv._campestr:0.000000)0.000000:0.000000,(21232925_Xanthomonas_campestris_pv._campestr:0.000000,66767002_Xanthomonas_campestris_pv._campestr:0.000000)0.000000:0.000000)0.000000:0.000000,21232328_Xanthomonas_campestris_pv._campestr:0.000000)0.000000:0.000000,((((((((((((21233011_Xanthomonas_campestris_pv._campestr:0.000000,(21264290_Xanthomonas_axonopodis_pv._citri_st:0.034713,21242837_Xanthomonas_axonopodis_pv._citri_st:0.000000)0.000000:0.034716)0.000000:0.028243,21241814_Xanthomonas_axonopodis_pv._citri_st:0.000000)0.000000:0.000000,21243390_Xanthomonas_axonopodis_pv._citri_st:0.000000)0.000000:0.000000,21240865_Xanthomonas_axonopodis_pv._citri_st:0.000000)0.000000:0.000000,21241859_Xanthomonas_axonopodis_pv._citri_st:0.000000)0.000000:0.000000,21242664_Xanthomonas_axonopodis_pv._citri_st:0.000000)0.000000:0.000000,21242866_Xanthomonas_axonopodis_pv._citri_st:0.000000)0.000000:0.000000,21242909_Xanthomonas_axonopodis_pv._citri_st:0.000000)0.000000:0.000000,21242960_Xanthomonas_axonopodis_pv._citri_st:0.000000)0.000000:0.000000,21243363_Xanthomonas_axonopodis_pv._citri_st:0.000000)0.000000:0.000000,(((21244925_Xanthomonas_axonopodis_pv._citri_st:0.000000,21244045_Xanthomonas_axonopodis_pv._citri_st:0.000000)0.000000:0.000000,21245035_Xanthomonas_axonopodis_pv._citri_st:0.000000)0.000000:0.000000,21243949_Xanthomonas_axonopodis_pv._citri_st:0.000000)0.000000:0.000000)0.753000:0.018128,((((21232544_Xanthomonas_campestris_pv._campestr:0.000000,66770217_Xanthomonas_campestris_pv._campestr:0.000000)0.000000:0.000000,78045333_Xanthomonas_campestris_pv._vesicato:0.000000)0.000000:0.000000,21231086_Xanthomonas_campestris_pv._campestr:0.000000)0.000000:0.000000,((21233162_Xanthomonas_campestris_pv._campestr:0.000000,66770529_Xanthomonas_campestris_pv._campestr:0.000000)0.000000:0.000000,66768905_Xanthomonas_campestris_pv._campestr:0.000000)0.000000:0.000000)0.000000:0.000000)0.000000:0.000000)0.000000:0.000000)0.000000:0.000000)0.000000:0.000000,((((21240927_Xanthomonas_axonopodis_pv._citri_st:0.000000,21241116_Xanthomonas_axonopodis_pv._citri_st:0.000000)0.000000:0.000000,21241349_Xanthomonas_axonopodis_pv._citri_st:0.000000)0.000000:0.000000,21241833_Xanthomonas_axonopodis_pv._citri_st:0.000000)0.000000:0.000000,21242410_Xanthomonas_axonopodis_pv._citri_st:0.000000)0.000000:0.000000)0.493000:0.000000,84624323_Xanthomonas_oryzae_pv._oryzae_MAFF_:0.018074)0.997000:0.317994)0.713000:0.049836)0.918000:0.089986,(((24376340_Shewanella_oneidensis_MR-1:0.018535,113971538_Shewanella_sp._MR-4:0.098928)0.000000:0.000000,(117920804_Shewanella_sp._ANA-3:0.041542,XX_VfuA00182_:0.049774)0.608000:0.009966)0.549000:0.055770,119775013_Shewanella_amazonensis_SB2B:0.000000)0.989000:0.212835)0.000000:0.008189,161612737_Salmonella_enterica_subsp._enterica:0.336469)0.688000:0.006278)0.770000:0.096290)0.862000:0.149936,((157691681_Bacillus_pumilus_SAFR-032:0.266834,((49477991_Bacillus_thuringiensis_serovar_konk:0.000000,((49477230_Bacillus_thuringiensis_serovar_konk:0.000000,49477565_Bacillus_thuringiensis_serovar_konk:0.000000)0.000000:0.000000,((49478082_Bacillus_thuringiensis_serovar_konk:0.000000,49478614_Bacillus_thuringiensis_serovar_konk:0.000000)0.000000:0.000000,((118475933_Bacillus_thuringiensis_str._Al_Haka:0.000000,118476064_Bacillus_thuringiensis_str._Al_Haka:0.000000)0.000000:0.000000,(118479102_Bacillus_thuringiensis_str._Al_Haka:0.000000,118479508_Bacillus_thuringiensis_str._Al_Haka:0.000000)0.000000:0.000000)0.000000:0.000000)0.000000:0.000000)0.000000:0.000000)0.000000:0.000000,49476841_Bacillus_thuringiensis_serovar_konk:0.000000)0.996000:0.329028)0.931000:0.250816,((((((((((((68535542_Corynebacterium_jeikeium_K411:0.000000,(68536647_Corynebacterium_jeikeium_K411:0.000000,(68536211_Corynebacterium_jeikeium_K411:0.000000,68536804_Corynebacterium_jeikeium_K411:0.000000)0.000000:0.000000)0.000000:0.000000)0.762000:0.027033,(172040362_Corynebacterium_urealyticum_DSM_710:0.000000,172041074_Corynebacterium_urealyticum_DSM_710:0.000000)0.753000:0.026786)0.878000:0.103989,38233048_Corynebacterium_diphtheriae_NCTC_13:0.119510)0.954000:0.216910,((134096659_Saccharopolyspora_erythraea_NRRL_23:0.000000,(134100771_Saccharopolyspora_erythraea_NRRL_23:0.000000,134097293_Saccharopolyspora_erythraea_NRRL_23:0.000000)0.000000:0.000000)0.545000:0.000000,134098574_Saccharopolyspora_erythraea_NRRL_23:0.017942)0.942000:0.195041)0.988000:0.357858,((66045890_Pseudomonas_syringae_pv._syringae_B:0.000000,(66046546_Pseudomonas_syringae_pv._syringae_B:0.000000,(66045215_Pseudomonas_syringae_pv._syringae_B:0.000000,66048084_Pseudomonas_syringae_pv._syringae_B:0.000000)0.000000:0.000000)0.000000:0.000000)0.832000:0.017271,(28872179_Pseudomonas_syringae_pv._tomato_str:0.000000,(28867364_Pseudomonas_syringae_pv._tomato_str:0.000000,(28867680_Pseudomonas_syringae_pv._tomato_str:0.000000,(28867745_Pseudomonas_syringae_pv._tomato_str:0.000000,28872614_Pseudomonas_syringae_pv._tomato_str:0.000000)0.000000:0.000000)0.000000:0.000000)0.000000:0.000000)0.564000:0.000000)0.710000:0.038493)0.757000:0.121551,((((24111927_Shigella_flexneri_2a_str._301:0.000000,(170683565_Escherichia_coli_SECEC_SMS-3-5:0.000000,30062890_Shigella_flexneri_2a_str._2457T:0.000000)0.000000:0.000000)0.000000:0.000000,((24114824_Shigella_flexneri_2a_str._301:0.000000,30065164_Shigella_flexneri_2a_str._2457T:0.000000)0.000000:0.000000,((110804571_Shigella_flexneri_5_str._8401:0.000000,110807351_Shigella_flexneri_5_str._8401:0.000000)0.000000:0.000000,((89110455_Escherichia_coli_W3110:0.000000,16131429_Escherichia_coli_str._K-12_substr._:0.000000)0.000000:0.000000,(157163034_Escherichia_coli_HS:0.000000,170083067_Escherichia_coli_str._K-12_substr._:0.000000)0.000000:0.000000)0.000000:0.000000)0.000000:0.000000)0.000000:0.000000)0.851000:0.017339,(117624195_Escherichia_coli_APEC_O1:0.000000,170679947_Escherichia_coli_SECEC_SMS-3-5:0.000000)0.481000:0.000000)0.736000:0.053215,((152971110_Klebsiella_pneumoniae_subsp._pneumo:0.000000,152972408_Klebsiella_pneumoniae_subsp._pneumo:0.000000)0.000000:0.000000,(152971855_Klebsiella_pneumoniae_subsp._pneumo:0.000000,152972998_Klebsiella_pneumoniae_subsp._pneumo:0.000000)0.000000:0.000000)0.980000:0.282188)0.985000:0.335704)0.335000:0.102349,(((163854813_Bordetella_petrii_DSM_12804:0.000000,163854956_Bordetella_petrii_DSM_12804:0.000000)0.000000:0.000000,(163855091_Bordetella_petrii_DSM_12804:0.000000,163858799_Bordetella_petrii_DSM_12804:0.000000)0.000000:0.000000)0.994000:0.182585,((((161523468_Burkholderia_multivorans_ATCC_17616:0.000000,(161524512_Burkholderia_multivorans_ATCC_17616:0.000000,(161520487_Burkholderia_multivorans_ATCC_17616:0.000000,(161522594_Burkholderia_multivorans_ATCC_17616:0.000000,161524340_Burkholderia_multivorans_ATCC_17616:0.000000)0.000000:0.000000)0.000000:0.000000)0.000000:0.000000)0.809000:0.044871,(115350868_Burkholderia_ambifaria_AMMD:0.000000,(115351499_Burkholderia_ambifaria_AMMD:0.000000,(115352615_Burkholderia_ambifaria_AMMD:0.000000,(115352765_Burkholderia_ambifaria_AMMD:0.000000,115360946_Burkholderia_ambifaria_AMMD:0.000000)0.000000:0.000000)0.000000:0.000000)0.000000:0.000000)0.758000:0.027907)0.955000:0.117053,((161524631_Burkholderia_multivorans_ATCC_17616:0.000000,((161525567_Burkholderia_multivorans_ATCC_17616:0.000000,((161519895_Burkholderia_multivorans_ATCC_17616:0.000000,161520460_Burkholderia_multivorans_ATCC_17616:0.000000)0.000000:0.000000,(161521000_Burkholderia_multivorans_ATCC_17616:0.000000,161525896_Burkholderia_multivorans_ATCC_17616:0.000000)0.000000:0.000000)0.000000:0.000000)0.000000:0.000000,161526107_Burkholderia_multivorans_ATCC_17616:0.000000)0.000000:0.000000)0.000000:0.000000,161524913_Burkholderia_multivorans_ATCC_17616:0.000000)0.856000:0.054107)0.847000:0.055548,(126452763_Burkholderia_pseudomallei_1106a:0.122736,((94310506_Ralstonia_metallidurans_CH34:0.051268,(17546155_Ralstonia_solanacearum_GMI1000:0.000000,(17547808_Ralstonia_solanacearum_GMI1000:0.000000,(17547127_Ralstonia_solanacearum_GMI1000:0.000000,17546984_Ralstonia_solanacearum_GMI1000:0.000000)0.000000:0.000000)0.000000:0.000000)0.983000:0.213902)0.810000:0.070125,(134093594_Herminiimonas_arsenicoxydans:0.000000,134093770_Herminiimonas_arsenicoxydans:0.000000)0.978000:0.149859)0.832000:0.068772)0.692000:0.012955)0.760000:0.031893)0.723000:0.025703)0.806000:0.043360,((((28872132_Pseudomonas_syringae_pv._tomato_str:0.000000,66043543_Pseudomonas_syringae_pv._syringae_B:0.000000)0.000000:0.000000,((66043859_Pseudomonas_syringae_pv._syringae_B:0.000000,66044427_Pseudomonas_syringae_pv._syringae_B:0.000000)0.000000:0.000000,(66047843_Pseudomonas_syringae_pv._syringae_B:0.000000,66047904_Pseudomonas_syringae_pv._syringae_B:0.000000)0.000000:0.000000)0.000000:0.000000)0.991000:0.197161,((59801281_Neisseria_gonorrhoeae_FA_1090:0.000000,59801307_Neisseria_gonorrhoeae_FA_1090:0.000000)0.998000:0.379740,((((((30020940_Bacillus_cereus_ATCC_14579:0.000000,67078175_Bacillus_cereus_E33L:0.036282)0.783000:0.018202,67078352_Bacillus_cereus_E33L:0.018650)0.728000:0.014556,67078070_Bacillus_cereus_E33L:0.022488)0.859000:0.083812,((30019967_Bacillus_cereus_ATCC_14579:0.000000,(30020473_Bacillus_cereus_ATCC_14579:0.000000,(30020619_Bacillus_cereus_ATCC_14579:0.000000,30023213_Bacillus_cereus_ATCC_14579:0.000000)0.000000:0.000000)0.000000:0.000000)0.616000:0.007056,169826628_Lysinibacillus_sphaericus_C3-41:0.148761)0.788000:0.072243)0.949000:0.211954,(93005547_Psychrobacter_cryohalolentis_K5:0.000000,(93005676_Psychrobacter_cryohalolentis_K5:0.000000,(93006401_Psychrobacter_cryohalolentis_K5:0.000000,(93006901_Psychrobacter_cryohalolentis_K5:0.000000,(93007236_Psychrobacter_cryohalolentis_K5:0.000000,93007261_Psychrobacter_cryohalolentis_K5:0.000000)0.000000:0.000000)0.000000:0.000000)0.000000:0.000000)0.000000:0.000000)0.988000:0.319408)0.890000:0.152692,(145588486_Polynucleobacter_sp._QLW-P1DMWA-1:0.000000,145589613_Polynucleobacter_sp._QLW-P1DMWA-1:0.000000)0.959000:0.214839)0.386000:0.075005)0.719000:0.083390)0.580000:0.062075,(74313976_Shigella_sonnei_Ss046:0.212375,(148652862_Psychrobacter_sp._PRwf-1:0.000000,(148652898_Psychrobacter_sp._PRwf-1:0.000000,(148653164_Psychrobacter_sp._PRwf-1:0.000000,148653279_Psychrobacter_sp._PRwf-1:0.000000)0.000000:0.000000)0.000000:0.000000)0.983000:0.244180)0.134000:0.090563)0.000000:0.000000)0.868000:0.102583,((26246141_Escherichia_coli_CFT073:0.000000,(91211920_Escherichia_coli_UTI89:0.000000,(110643710_Escherichia_coli_536:0.000000,(110644431_Escherichia_coli_536:0.000000,(117624813_Escherichia_coli_APEC_O1:0.000000,(110640617_Escherichia_coli_536:0.000000,(110641182_Escherichia_coli_536:0.000000,(110642704_Escherichia_coli_536:0.000000,110642753_Escherichia_coli_536:0.000000)0.000000:0.000000)0.000000:0.000000)0.000000:0.000000)0.000000:0.000000)0.000000:0.000000)0.000000:0.000000)0.000000:0.000000)0.490000:0.000000,26246034_Escherichia_coli_CFT073:0.036017)0.995000:0.361416)0.420000:0.076674,(148825402_Haemophilus_influenzae_PittEE:0.233795,((126209127_Actinobacillus_pleuropneumoniae_L20:0.000000,(((((126208897_Actinobacillus_pleuropneumoniae_L20:0.018019,165976929_Actinobacillus_pleuropneumoniae_ser:0.000000)0.000000:0.000000,165975664_Actinobacillus_pleuropneumoniae_ser:0.000000)0.000000:0.000000,165977348_Actinobacillus_pleuropneumoniae_ser:0.000000)0.000000:0.000000,126208965_Actinobacillus_pleuropneumoniae_L20:0.000000)0.858000:0.017906,(165976482_Actinobacillus_pleuropneumoniae_ser:0.000000,165976338_Actinobacillus_pleuropneumoniae_ser:0.000000)0.538000:0.000000)0.326000:0.017983)0.444000:0.017845,(126208094_Actinobacillus_pleuropneumoniae_L20:0.000000,(165977297_Actinobacillus_pleuropneumoniae_ser:0.000000,165976868_Actinobacillus_pleuropneumoniae_ser:0.000000)0.000000:0.000000)0.511000:0.000000)0.983000:0.291068)0.739000:0.072492)0.994000:0.377941,(23099091_Oceanobacillus_iheyensis_HTE831:0.201162,(((52078969_Bacillus_licheniformis_ATCC_14580:0.000000,52080063_Bacillus_licheniformis_ATCC_14580:0.000000)0.000000:0.000000,((52080650_Bacillus_licheniformis_ATCC_14580:0.000000,52080851_Bacillus_licheniformis_ATCC_14580:0.000000)0.905000:0.000000,((52081455_Bacillus_licheniformis_ATCC_14580:0.000000,52081652_Bacillus_licheniformis_ATCC_14580:0.000000)0.000000:0.000000,(52081666_Bacillus_licheniformis_ATCC_14580:0.000000,52081886_Bacillus_licheniformis_ATCC_14580:0.000000)0.000000:0.000000)0.000000:0.000000)0.000000:0.000000)0.000000:0.000000,((52082196_Bacillus_licheniformis_ATCC_14580:0.000000,52784342_Bacillus_licheniformis_ATCC_14580:0.000000)0.904000:0.000000,((52785438_Bacillus_licheniformis_ATCC_14580:0.000000,52786024_Bacillus_licheniformis_ATCC_14580:0.000000)0.906000:0.000000,((52786223_Bacillus_licheniformis_ATCC_14580:0.000000,52786830_Bacillus_licheniformis_ATCC_14580:0.000000)0.000000:0.000000,((52787036_Bacillus_licheniformis_ATCC_14580:0.000000,52787050_Bacillus_licheniformis_ATCC_14580:0.000000)0.000000:0.000000,(52787277_Bacillus_licheniformis_ATCC_14580:0.000000,52787587_Bacillus_licheniformis_ATCC_14580:0.000000)0.000000:0.000000)0.000000:0.000000)0.000000:0.000000)0.000000:0.000000)0.000000:0.000000)0.972000:0.220751)0.842000:0.143274)0.583000:0.016951,((56420419_Geobacillus_kaustophilus_HTA426:0.000000,(56421976_Geobacillus_kaustophilus_HTA426:0.000000,56418694_Geobacillus_kaustophilus_HTA426:0.000000)0.000000:0.000000)0.944000:0.163175,163939185_Bacillus_weihenstephanensis_KBAB4:0.200159)0.858000:0.132586)0.418000:0.068805)0.994000:0.379379)0.000000:0.000000,(78046174_Xanthomonas_campestris_pv._vesicato:0.664605,(((116494143_Lactobacillus_casei_ATCC_334:0.000000,(116495797_Lactobacillus_casei_ATCC_334:0.000000,116495373_Lactobacillus_casei_ATCC_334:0.000000)0.000000:0.000000)0.902000:0.212962,((152975707_Bacillus_cereus_subsp._cytotoxis_NV:0.000000,152975895_Bacillus_cereus_subsp._cytotoxis_NV:0.000000)0.862000:0.017297,152976012_Bacillus_cereus_subsp._cytotoxis_NV:0.000000)0.958000:0.297224)0.966000:0.333827,(15672639_Lactococcus_lactis_subsp._lactis_Il:0.030905,(((((116511660_Lactococcus_lactis_subsp._cremoris_:0.018150,(116511951_Lactococcus_lactis_subsp._cremoris_:0.000000,(116512654_Lactococcus_lactis_subsp._cremoris_:0.000000,116512681_Lactococcus_lactis_subsp._cremoris_:0.000000)0.000000:0.000000)0.000000:0.000000)0.000000:0.000000,(116510945_Lactococcus_lactis_subsp._cremoris_:0.018200,(116511716_Lactococcus_lactis_subsp._cremoris_:0.000000,116511740_Lactococcus_lactis_subsp._cremoris_:0.000000)0.793000:0.018270)0.796000:0.018199)0.481000:0.018443,(((15672069_Lactococcus_lactis_subsp._lactis_Il:0.000000,(15673673_Lactococcus_lactis_subsp._lactis_Il:0.000000,(15673526_Lactococcus_lactis_subsp._lactis_Il:0.000000,(125623414_Lactococcus_lactis_subsp._cremoris_:0.000000,(15674008_Lactococcus_lactis_subsp._lactis_Il:0.000000,(125623744_Lactococcus_lactis_subsp._cremoris_:0.000000,(125623540_Lactococcus_lactis_subsp._cremoris_:0.000000,(125624185_Lactococcus_lactis_subsp._cremoris_:0.000000,(125624059_Lactococcus_lactis_subsp._cremoris_:0.000000,(125624453_Lactococcus_lactis_subsp._cremoris_:0.000000,(125624247_Lactococcus_lactis_subsp._cremoris_:0.000000,(125624629_Lactococcus_lactis_subsp._cremoris_:0.000000,(125624506_Lactococcus_lactis_subsp._cremoris_:0.000000,(116512084_Lactococcus_lactis_subsp._cremoris_:0.000000,(116511372_Lactococcus_lactis_subsp._cremoris_:0.000000,(116510873_Lactococcus_lactis_subsp._cremoris_:0.000000,(116510950_Lactococcus_lactis_subsp._cremoris_:0.000000,(15673177_Lactococcus_lactis_subsp._lactis_Il:0.000000,(116511455_Lactococcus_lactis_subsp._cremoris_:0.000000,(116512497_Lactococcus_lactis_subsp._cremoris_:0.000000,(116511907_Lactococcus_lactis_subsp._cremoris_:0.000000,(116512092_Lactococcus_lactis_subsp._cremoris_:0.000000,(116512026_Lactococcus_lactis_subsp._cremoris_:0.000000,((116512218_Lactococcus_lactis_subsp._cremoris_:0.000000,((116512618_Lactococcus_lactis_subsp._cremoris_:0.000000,((116512208_Lactococcus_lactis_subsp._cremoris_:0.000000,(((15673230_Lactococcus_lactis_subsp._lactis_Il:0.018519,((125623507_Lactococcus_lactis_subsp._cremoris_:0.000000,125623481_Lactococcus_lactis_subsp._cremoris_:0.000000)0.000000:0.000000,(125623975_Lactococcus_lactis_subsp._cremoris_:0.000000,125623577_Lactococcus_lactis_subsp._cremoris_:0.000000)0.000000:0.000000)0.928000:0.018701)0.526000:0.000000,(116512299_Lactococcus_lactis_subsp._cremoris_:0.018419,(116512990_Lactococcus_lactis_subsp._cremoris_:0.000000,116512961_Lactococcus_lactis_subsp._cremoris_:0.018364)0.001000:0.000000)0.000000:0.000000)0.000000:0.000000,116512338_Lactococcus_lactis_subsp._cremoris_:0.018564)0.000000:0.000000)0.000000:0.000000,116511452_Lactococcus_lactis_subsp._cremoris_:0.000000)0.000000:0.000000)0.000000:0.000000,116512563_Lactococcus_lactis_subsp._cremoris_:0.000000)0.000000:0.000000)0.000000:0.000000,116511476_Lactococcus_lactis_subsp._cremoris_:0.000000)0.000000:0.000000)0.000000:0.000000)0.000000:0.000000)0.000000:0.000000)0.000000:0.000000)0.000000:0.000000)0.000000:0.000000)0.000000:0.000000)0.000000:0.000000)0.000000:0.000000)0.000000:0.000000)0.000000:0.000000)0.000000:0.000000)0.000000:0.000000)0.000000:0.000000)0.000000:0.000000)0.000000:0.000000)0.000000:0.000000)0.000000:0.000000)0.000000:0.000000)0.581000:0.000000)0.000000:0.000000)0.000000:0.000000)0.000000:0.000000,15672704_Lactococcus_lactis_subsp._lactis_Il:0.000000)0.000000:0.000000,125623570_Lactococcus_lactis_subsp._cremoris_:0.037044)0.000000:0.000000)0.000000:0.000000,116512380_Lactococcus_lactis_subsp._cremoris_:0.037472)0.847000:0.052249,116326602_Lactococcus_lactis_subsp._cremoris_:0.115923)0.348000:0.046395)0.984000:0.553407)0.882000:0.162761)0.777000:0.075646)0.000000:0.000000,(((172041502_Corynebacterium_urealyticum_DSM_710:0.049993,(((152966356_Kineococcus_radiotolerans_SRS30216:0.000000,152966796_Kineococcus_radiotolerans_SRS30216:0.000000)1.000000:0.286998,((((118467385_Mycobacterium_smegmatis_str._MC2_15:0.000000,118468980_Mycobacterium_smegmatis_str._MC2_15:0.000000)0.761000:0.018138,(145223782_Mycobacterium_gilvum_PYR-GCK:0.016939,((108802549_Mycobacterium_sp._MCS:0.000000,119855374_Mycobacterium_sp._KMS:0.000000)0.900000:0.057196,((169629174_Mycobacterium_abscessus:0.000000,108800144_Mycobacterium_sp._MCS:0.000000)0.000000:0.000000,(119869272_Mycobacterium_sp._KMS:0.000000,126435769_Mycobacterium_sp._JLS:0.000000)0.000000:0.000000)0.981000:0.113131)0.000000:0.000000)0.749000:0.020582)0.001000:0.000000,((120402108_Mycobacterium_vanbaalenii_PYR-1:0.000000,120406894_Mycobacterium_vanbaalenii_PYR-1:0.000000)0.505000:0.000000,(145594475_Salinispora_tropica_CNB-440:0.000000,145595865_Salinispora_tropica_CNB-440:0.000000)0.992000:0.117381)0.895000:0.035792)0.748000:0.017500,118473875_Mycobacterium_smegmatis_str._MC2_15:0.080985)0.843000:0.039730)0.743000:0.019618,(118473912_Mycobacterium_smegmatis_str._MC2_15:0.093276,126435790_Mycobacterium_sp._JLS:0.041116)0.906000:0.070848)0.769000:0.044260)0.994000:0.602825,89893565_Desulfitobacterium_hafniense_Y51:0.481784)0.904000:0.259919,(((((((((((((((((((((((15672352_Lactococcus_lactis_subsp._lactis_Il:0.000000,15672809_Lactococcus_lactis_subsp._lactis_Il:0.000000)0.926000:0.017241,125623904_Lactococcus_lactis_subsp._cremoris_:0.000000)0.000000:0.000000,116628154_Streptococcus_thermophilus_LMD-9:0.000000)0.000000:0.000000,116512374_Lactococcus_lactis_subsp._cremoris_:0.000000)0.000000:0.000000,116511828_Lactococcus_lactis_subsp._cremoris_:0.000000)0.000000:0.000000,116511780_Lactococcus_lactis_subsp._cremoris_:0.000000)0.000000:0.000000,116511639_Lactococcus_lactis_subsp._cremoris_:0.000000)0.000000:0.000000,116511611_Lactococcus_lactis_subsp._cremoris_:0.000000)0.000000:0.000000,116511608_Lactococcus_lactis_subsp._cremoris_:0.000000)0.000000:0.000000,116511434_Lactococcus_lactis_subsp._cremoris_:0.000000)0.000000:0.000000,15674055_Lactococcus_lactis_subsp._lactis_Il:0.000000)0.000000:0.000000,15672035_Lactococcus_lactis_subsp._lactis_Il:0.000000)0.000000:0.000000,125624676_Lactococcus_lactis_subsp._cremoris_:0.000000)0.000000:0.000000,125624509_Lactococcus_lactis_subsp._cremoris_:0.000000)0.000000:0.000000,125624368_Lactococcus_lactis_subsp._cremoris_:0.000000)0.000000:0.000000,125623512_Lactococcus_lactis_subsp._cremoris_:0.000000)0.000000:0.000000,125623474_Lactococcus_lactis_subsp._cremoris_:0.000000)0.000000:0.000000,15674127_Lactococcus_lactis_subsp._lactis_Il:0.000000)0.000000:0.000000,15672804_Lactococcus_lactis_subsp._lactis_Il:0.000000)0.000000:0.000000,15672619_Lactococcus_lactis_subsp._lactis_Il:0.000000)0.000000:0.000000,15672122_Lactococcus_lactis_subsp._lactis_Il:0.000000)0.000000:0.000000,15672119_Lactococcus_lactis_subsp._lactis_Il:0.000000)0.836000:0.017701,(125623001_Lactococcus_lactis_subsp._cremoris_:0.000000,125624944_Lactococcus_lactis_subsp._cremoris_:0.000000)0.500000:0.000000)0.978000:0.266082)0.867000:0.131238)0.757000:0.024909,(134298877_Desulfotomaculum_reducens_MI-1:0.168364,((89893558_Desulfitobacterium_hafniense_Y51:0.000000,89894065_Desulfitobacterium_hafniense_Y51:0.000000)0.879000:0.204594,89893434_Desulfitobacterium_hafniense_Y51:0.335276)0.997000:0.547788)0.888000:0.174289)0.772000:0.033866)0.773000:0.049568,(134291647_Burkholderia_vietnamiensis_G4:0.471855,((((((167644997_Caulobacter_sp._K31:0.000000,167645070_Caulobacter_sp._K31:0.000000)0.000000:0.000000,((167644424_Caulobacter_sp._K31:0.000000,167644520_Caulobacter_sp._K31:0.000000)0.000000:0.000000,(167644312_Caulobacter_sp._K31:0.000000,(167645907_Caulobacter_sp._K31:0.000000,167645965_Caulobacter_sp._K31:0.000000)0.000000:0.000000)0.000000:0.000000)0.000000:0.000000)0.000000:0.000000,((167647236_Caulobacter_sp._K31:0.000000,167647561_Caulobacter_sp._K31:0.000000)0.000000:0.000000,((167648186_Caulobacter_sp._K31:0.000000,167648206_Caulobacter_sp._K31:0.000000)0.000000:0.000000,(167648927_Caulobacter_sp._K31:0.000000,167644806_Caulobacter_sp._K31:0.000000)0.000000:0.000000)0.000000:0.000000)0.000000:0.000000)0.511000:0.000000,167647692_Caulobacter_sp._K31:0.018272)0.995000:0.391999,(170745622_Methylobacterium_radiotolerans_JCM_:0.000000,(170746823_Methylobacterium_radiotolerans_JCM_:0.000000,(170748982_Methylobacterium_radiotolerans_JCM_:0.000000,(170745327_Methylobacterium_radiotolerans_JCM_:0.000000,170745384_Methylobacterium_radiotolerans_JCM_:0.000000)0.000000:0.000000)0.000000:0.000000)0.000000:0.000000)0.971000:0.275317)0.672000:0.043960,170738543_Methylobacterium_sp._4-46:0.340306)0.903000:0.174364)0.328000:0.122144)0.780000:0.045625)0.735000:0.021265,(((((56460322_Idiomarina_loihiensis_L2TR:0.018652,56460720_Idiomarina_loihiensis_L2TR:0.018175)0.861000:0.090243,(78045253_Xanthomonas_campestris_pv._vesicato:0.000000,(78045910_Xanthomonas_campestris_pv._vesicato:0.000000,(78046261_Xanthomonas_campestris_pv._vesicato:0.000000,(78046675_Xanthomonas_campestris_pv._vesicato:0.000000,(78047713_Xanthomonas_campestris_pv._vesicato:0.000000,(78047852_Xanthomonas_campestris_pv._vesicato:0.000000,(78048034_Xanthomonas_campestris_pv._vesicato:0.000000,(78048245_Xanthomonas_campestris_pv._vesicato:0.000000,(78047255_Xanthomonas_campestris_pv._vesicato:0.000000,(78047400_Xanthomonas_campestris_pv._vesicato:0.000000,(78047818_Xanthomonas_campestris_pv._vesicato:0.000000,(78048422_Xanthomonas_campestris_pv._vesicato:0.000000,(78048939_Xanthomonas_campestris_pv._vesicato:0.000000,(78048954_Xanthomonas_campestris_pv._vesicato:0.000000,78048965_Xanthomonas_campestris_pv._vesicato:0.000000)0.000000:0.000000)0.000000:0.000000)0.000000:0.000000)0.000000:0.000000)0.000000:0.000000)0.000000:0.000000)0.000000:0.000000)0.000000:0.000000)0.000000:0.000000)0.000000:0.000000)0.000000:0.000000)0.000000:0.000000)0.000000:0.000000)0.952000:0.236418)0.923000:0.222523,(82702424_Nitrosospira_multiformis_ATCC_25196:0.000000,(82701679_Nitrosospira_multiformis_ATCC_25196:0.000000,82702561_Nitrosospira_multiformis_ATCC_25196:0.000000)0.000000:0.000000)0.970000:0.262131)0.994000:0.412321,((37523428_Gloeobacter_violaceus_PCC_7421:0.340440,((((((((((15608509_Mycobacterium_tuberculosis_H37Rv:0.000000,(15608894_Mycobacterium_tuberculosis_H37Rv:0.000000,(15608902_Mycobacterium_tuberculosis_H37Rv:0.000000,(15610516_Mycobacterium_tuberculosis_H37Rv:0.000000,(15842353_Mycobacterium_tuberculosis_CDC1551:0.000000,(148659768_Mycobacterium_tuberculosis_H37Ra:0.000000,(148660574_Mycobacterium_tuberculosis_H37Ra:0.000000,(148661160_Mycobacterium_tuberculosis_H37Ra:0.000000,(148661555_Mycobacterium_tuberculosis_H37Ra:0.000000,(148661561_Mycobacterium_tuberculosis_H37Ra:0.000000,(148661570_Mycobacterium_tuberculosis_H37Ra:0.000000,(148661921_Mycobacterium_tuberculosis_H37Ra:0.000000,(148661983_Mycobacterium_tuberculosis_H37Ra:0.000000,(148662101_Mycobacterium_tuberculosis_H37Ra:0.000000,(148662187_Mycobacterium_tuberculosis_H37Ra:0.000000,(148662314_Mycobacterium_tuberculosis_H37Ra:0.000000,(148662656_Mycobacterium_tuberculosis_H37Ra:0.000000,(148663041_Mycobacterium_tuberculosis_H37Ra:0.000000,(148663190_Mycobacterium_tuberculosis_H37Ra:0.000000,(148663243_Mycobacterium_tuberculosis_H37Ra:0.000000,(148663339_Mycobacterium_tuberculosis_H37Ra:0.000000,(148822043_Mycobacterium_tuberculosis_F11:0.000000,(148822929_Mycobacterium_tuberculosis_F11:0.000000,((((((((((((((((((148822962_Mycobacterium_tuberculosis_F11:0.000000,((148822968_Mycobacterium_tuberculosis_F11:0.000000,(148822972_Mycobacterium_tuberculosis_F11:0.000000,(148822979_Mycobacterium_tuberculosis_F11:0.000000,(148822992_Mycobacterium_tuberculosis_F11:0.000000,(148823230_Mycobacterium_tuberculosis_F11:0.000000,(148823293_Mycobacterium_tuberculosis_F11:0.000000,(148823555_Mycobacterium_tuberculosis_F11:0.000000,(148823558_Mycobacterium_tuberculosis_F11:0.000000,(148823592_Mycobacterium_tuberculosis_F11:0.000000,(148824003_Mycobacterium_tuberculosis_F11:0.000000,(148824306_Mycobacterium_tuberculosis_F11:0.000000,(148824379_Mycobacterium_tuberculosis_F11:0.000000,(148824530_Mycobacterium_tuberculosis_F11:0.000000,148662490_Mycobacterium_tuberculosis_H37Ra:0.018814)0.000000:0.000000)0.000000:0.000000)0.000000:0.000000)0.000000:0.000000)0.000000:0.000000)0.000000:0.000000)0.000000:0.000000)0.000000:0.000000)0.000000:0.000000)0.000000:0.000000)0.000000:0.000000)0.000000:0.000000)0.000000:0.000000,148822539_Mycobacterium_tuberculosis_F11:0.000000)0.000000:0.000000)0.000000:0.000000,121638693_Mycobacterium_bovis_BCG_str._Pasteu:0.000000)0.000000:0.000000,31793990_Mycobacterium_bovis_AF2122_97:0.000000)0.000000:0.000000,15607936_Mycobacterium_tuberculosis_H37Rv:0.000000)0.000000:0.000000,15609243_Mycobacterium_tuberculosis_H37Rv:0.000000)0.000000:0.000000,15609416_Mycobacterium_tuberculosis_H37Rv:0.000000)0.000000:0.000000,15609492_Mycobacterium_tuberculosis_H37Rv:0.000000)0.000000:0.000000,15609951_Mycobacterium_tuberculosis_H37Rv:0.000000)0.000000:0.000000,15610321_Mycobacterium_tuberculosis_H37Rv:0.000000)0.000000:0.000000,15610323_Mycobacterium_tuberculosis_H37Rv:0.000000)0.000000:0.000000,15610462_Mycobacterium_tuberculosis_H37Rv:0.000000)0.000000:0.000000,15609786_Mycobacterium_tuberculosis_H37Rv:0.000000)0.000000:0.000000,15610611_Mycobacterium_tuberculosis_H37Rv:0.000000)0.000000:0.000000,15609616_Mycobacterium_tuberculosis_H37Rv:0.000000)0.000000:0.000000,15609304_Mycobacterium_tuberculosis_H37Rv:0.000000)0.000000:0.000000,15842578_Mycobacterium_tuberculosis_CDC1551:0.000000)0.000000:0.000000,15841225_Mycobacterium_tuberculosis_CDC1551:0.000000)0.000000:0.000000,15839786_Mycobacterium_tuberculosis_CDC1551:0.000000)0.000000:0.000000)0.000000:0.000000)0.000000:0.000000)0.000000:0.000000)0.000000:0.000000)0.000000:0.000000)0.000000:0.000000)0.000000:0.000000)0.000000:0.000000)0.000000:0.000000)0.000000:0.000000)0.000000:0.000000)0.000000:0.000000)0.000000:0.000000)0.000000:0.000000)0.000000:0.000000)0.000000:0.000000)0.000000:0.000000)0.000000:0.000000)0.000000:0.000000)0.000000:0.000000)0.000000:0.000000)0.000000:0.000000)0.780000:0.038914,126434808_Mycobacterium_sp._JLS:0.000000)0.990000:0.259934,(((((((((((((((163839700_Renibacterium_salmoninarum_ATCC_332:0.000000,(163839323_Renibacterium_salmoninarum_ATCC_332:0.000000,163841548_Renibacterium_salmoninarum_ATCC_332:0.000000)0.000000:0.000000)0.000000:0.000000,((163840515_Renibacterium_salmoninarum_ATCC_332:0.000000,163841496_Renibacterium_salmoninarum_ATCC_332:0.000000)0.000000:0.000000,((((163842211_Renibacterium_salmoninarum_ATCC_332:0.000000,((163839430_Renibacterium_salmoninarum_ATCC_332:0.000000,163839815_Renibacterium_salmoninarum_ATCC_332:0.000000)0.000000:0.000000,163841333_Renibacterium_salmoninarum_ATCC_332:0.000000)0.000000:0.000000)0.000000:0.000000,163840378_Renibacterium_salmoninarum_ATCC_332:0.000000)0.000000:0.000000,((163841563_Renibacterium_salmoninarum_ATCC_332:0.000000,163841675_Renibacterium_salmoninarum_ATCC_332:0.000000)0.000000:0.000000,(163842193_Renibacterium_salmoninarum_ATCC_332:0.000000,163840116_Renibacterium_salmoninarum_ATCC_332:0.000000)0.000000:0.000000)0.000000:0.000000)0.000000:0.000000,163840017_Renibacterium_salmoninarum_ATCC_332:0.000000)0.000000:0.000000)0.000000:0.000000)0.000000:0.000000,(163841052_Renibacterium_salmoninarum_ATCC_332:0.000000,163841612_Renibacterium_salmoninarum_ATCC_332:0.000000)0.000000:0.000000)0.000000:0.000000,(163839195_Renibacterium_salmoninarum_ATCC_332:0.000000,163839748_Renibacterium_salmoninarum_ATCC_332:0.000000)0.000000:0.000000)0.000000:0.000000,(163842253_Renibacterium_salmoninarum_ATCC_332:0.000000,163838953_Renibacterium_salmoninarum_ATCC_332:0.000000)0.000000:0.000000)0.000000:0.000000,(163842053_Renibacterium_salmoninarum_ATCC_332:0.000000,163842152_Renibacterium_salmoninarum_ATCC_332:0.000000)0.000000:0.000000)0.000000:0.000000,(163841297_Renibacterium_salmoninarum_ATCC_332:0.000000,163841957_Renibacterium_salmoninarum_ATCC_332:0.000000)0.000000:0.000000)0.000000:0.000000,(163840041_Renibacterium_salmoninarum_ATCC_332:0.000000,163840855_Renibacterium_salmoninarum_ATCC_332:0.000000)0.000000:0.000000)0.929000:0.018443,163840974_Renibacterium_salmoninarum_ATCC_332:0.000000)0.000000:0.000000,163840656_Renibacterium_salmoninarum_ATCC_332:0.000000)0.000000:0.000000,163840375_Renibacterium_salmoninarum_ATCC_332:0.000000)0.000000:0.000000,163839733_Renibacterium_salmoninarum_ATCC_332:0.000000)0.000000:0.000000,163839373_Renibacterium_salmoninarum_ATCC_332:0.000000)0.000000:0.000000,163839133_Renibacterium_salmoninarum_ATCC_332:0.000000)0.000000:0.000000,163839336_Renibacterium_salmoninarum_ATCC_332:0.000000)0.986000:0.275571)0.802000:0.101451,((((((58039133_Gluconobacter_oxydans_621H:0.000000,58040055_Gluconobacter_oxydans_621H:0.000000)0.981000:0.201945,(71735862_Pseudomonas_syringae_pv._phaseolico:0.000000,(71725246_Pseudomonas_syringae_pv._phaseolico:0.000000,71734951_Pseudomonas_syringae_pv._phaseolico:0.000000)0.000000:0.000000)0.823000:0.063469)0.861000:0.068342,(120611375_Acidovorax_avenae_subsp._citrulli_A:0.000000,120611600_Acidovorax_avenae_subsp._citrulli_A:0.000000)0.860000:0.047098)0.866000:0.047411,(84622865_Xanthomonas_oryzae_pv._oryzae_MAFF_:0.000000,84622675_Xanthomonas_oryzae_pv._oryzae_MAFF_:0.000000)0.982000:0.145404)0.892000:0.059705,((((91790936_Polaromonas_sp._JS666:0.000000,91791013_Polaromonas_sp._JS666:0.000000)0.882000:0.035343,(((53805065_Methylococcus_capsulatus_str._Bath:0.000000,53803777_Methylococcus_capsulatus_str._Bath:0.000000)0.919000:0.056793,(((21243165_Xanthomonas_axonopodis_pv._citri_st:0.144369,121593329_Acidovorax_sp._JS42:0.082722)0.705000:0.014021,(94152469_Ralstonia_metallidurans_CH34:0.000000,94314460_Ralstonia_metallidurans_CH34:0.000000)0.571000:0.000000)0.460000:0.017998,(163855323_Bordetella_petrii_DSM_12804:0.000000,163855412_Bordetella_petrii_DSM_12804:0.000000)0.512000:0.000000)0.738000:0.056356)0.002000:0.000000,(170736814_Burkholderia_cenocepacia_MC0-3:0.000000,(170737424_Burkholderia_cenocepacia_MC0-3:0.000000,(170737701_Burkholderia_cenocepacia_MC0-3:0.000000,170737912_Burkholderia_cenocepacia_MC0-3:0.000000)0.000000:0.000000)0.000000:0.000000)0.710000:0.000000)0.003000:0.000000)0.567000:0.017786,(161522752_Burkholderia_multivorans_ATCC_17616:0.054370,(((30248273_Nitrosomonas_europaea_ATCC_19718:0.000000,30248468_Nitrosomonas_europaea_ATCC_19718:0.000000)0.000000:0.000000,((30248717_Nitrosomonas_europaea_ATCC_19718:0.000000,30249772_Nitrosomonas_europaea_ATCC_19718:0.000000)0.000000:0.000000,((30250048_Nitrosomonas_europaea_ATCC_19718:0.000000,30250434_Nitrosomonas_europaea_ATCC_19718:0.000000)0.000000:0.000000,((30250451_Nitrosomonas_europaea_ATCC_19718:0.000000,30249940_Nitrosomonas_europaea_ATCC_19718:0.000000)0.000000:0.000000,((30250089_Nitrosomonas_europaea_ATCC_19718:0.000000,30249243_Nitrosomonas_europaea_ATCC_19718:0.000000)0.000000:0.000000,(30249251_Nitrosomonas_europaea_ATCC_19718:0.000000,30250037_Nitrosomonas_europaea_ATCC_19718:0.000000)0.000000:0.000000)0.000000:0.000000)0.000000:0.000000)0.000000:0.000000)0.000000:0.000000)0.784000:0.017763,114330049_Nitrosomonas_eutropha_C91:0.018198)0.780000:0.019553)0.769000:0.017991)0.001000:0.000000,((114331863_Nitrosomonas_eutropha_C91:0.000000,(114331795_Nitrosomonas_eutropha_C91:0.000000,114331610_Nitrosomonas_eutropha_C91:0.000000)0.000000:0.000000)0.000000:0.000000,((114331801_Nitrosomonas_eutropha_C91:0.000000,114332403_Nitrosomonas_eutropha_C91:0.000000)0.000000:0.000000,((114332449_Nitrosomonas_eutropha_C91:0.000000,114331366_Nitrosomonas_eutropha_C91:0.000000)0.000000:0.000000,(114331967_Nitrosomonas_eutropha_C91:0.000000,114331362_Nitrosomonas_eutropha_C91:0.000000)0.000000:0.000000)0.000000:0.000000)0.000000:0.000000)0.868000:0.035653)0.891000:0.048379)0.698000:0.017038,((((((((15801514_Escherichia_coli_O157_H7_EDL933:0.000000,(15802430_Escherichia_coli_O157_H7_EDL933:0.000000,117625229_Escherichia_coli_APEC_O1:0.000000)0.000000:0.000000)0.000000:0.000000,(170680174_Escherichia_coli_SECEC_SMS-3-5:0.000000,15801552_Escherichia_coli_O157_H7_EDL933:0.000000)0.000000:0.000000)0.000000:0.000000,(15834498_Escherichia_coli_O157_H7_str._Sakai:0.000000,75994511_Escherichia_coli_O157_H7_EDL933:0.000000)0.000000:0.000000)0.000000:0.000000,(15833116_Escherichia_coli_O157_H7_str._Sakai:0.000000,15833279_Escherichia_coli_O157_H7_str._Sakai:0.000000)0.000000:0.000000)0.000000:0.000000,((15801831_Escherichia_coli_O157_H7_EDL933:0.000000,15803526_Escherichia_coli_O157_H7_EDL933:0.000000)0.000000:0.000000,((15803686_Escherichia_coli_O157_H7_EDL933:0.000000,15804859_Escherichia_coli_O157_H7_EDL933:0.000000)0.000000:0.000000,((15801789_Escherichia_coli_O157_H7_EDL933:0.000000,15802607_Escherichia_coli_O157_H7_EDL933:0.000000)0.000000:0.000000,((10955296_Escherichia_coli_O157_H7_str._Sakai:0.000000,15830462_Escherichia_coli_O157_H7_str._Sakai:0.000000)0.000000:0.000000,((15830920_Escherichia_coli_O157_H7_str._Sakai:0.000000,15831172_Escherichia_coli_O157_H7_str._Sakai:0.000000)0.000000:0.000000,((15831473_Escherichia_coli_O157_H7_str._Sakai:0.000000,15831999_Escherichia_coli_O157_H7_str._Sakai:0.000000)0.000000:0.000000,((15832186_Escherichia_coli_O157_H7_str._Sakai:0.000000,15832213_Escherichia_coli_O157_H7_str._Sakai:0.000000)0.000000:0.000000,(15832387_Escherichia_coli_O157_H7_str._Sakai:0.000000,15832745_Escherichia_coli_O157_H7_str._Sakai:0.000000)0.000000:0.000000)0.000000:0.000000)0.000000:0.000000)0.000000:0.000000)0.000000:0.000000)0.000000:0.000000)0.000000:0.000000)0.000000:0.000000)0.000000:0.000000,15801394_Escherichia_coli_O157_H7_EDL933:0.000000)0.000000:0.000000,((170650767_Escherichia_coli_SECEC_SMS-3-5:0.000000,(157418154_Escherichia_coli_APEC_O1:0.000000,157418278_Escherichia_coli_APEC_O1:0.000000)0.000000:0.000000)0.912000:0.035970,((((((((((((((((((((187734395_Shigella_boydii_CDC_3083-94:0.000000,187733190_Shigella_boydii_CDC_3083-94:0.000000)0.000000:0.000000,((((((((((((((((((((((((((((((((((30062428_Shigella_flexneri_2a_str._2457T:0.000000,(82524441_Shigella_dysenteriae_Sd197:0.000000,(82524727_Shigella_boydii_Sb227:0.000000,(82524766_Shigella_boydii_Sb227:0.000000,(82524702_Shigella_boydii_Sb227:0.000000,(82524717_Shigella_boydii_Sb227:0.000000,(82524770_Shigella_boydii_Sb227:0.000000,(82542820_Shigella_boydii_Sb227:0.000000,(82542833_Shigella_boydii_Sb227:0.000000,(82542848_Shigella_boydii_Sb227:0.000000,(82543189_Shigella_boydii_Sb227:0.000000,(82543193_Shigella_boydii_Sb227:0.000000,(82543200_Shigella_boydii_Sb227:0.000000,(82543298_Shigella_boydii_Sb227:0.000000,(82543405_Shigella_boydii_Sb227:0.000000,(82543524_Shigella_boydii_Sb227:0.000000,(82543660_Shigella_boydii_Sb227:0.000000,(82543666_Shigella_boydii_Sb227:0.000000,(82543733_Shigella_boydii_Sb227:0.000000,(82543863_Shigella_boydii_Sb227:0.000000,(82543919_Shigella_boydii_Sb227:0.000000,(82544046_Shigella_boydii_Sb227:0.000000,(82544141_Shigella_boydii_Sb227:0.000000,(82544182_Shigella_boydii_Sb227:0.000000,(82544191_Shigella_boydii_Sb227:0.000000,(82544194_Shigella_boydii_Sb227:0.000000,(82544392_Shigella_boydii_Sb227:0.000000,(82544403_Shigella_boydii_Sb227:0.000000,(82544770_Shigella_boydii_Sb227:0.000000,(82544951_Shigella_boydii_Sb227:0.000000,(82545500_Shigella_boydii_Sb227:0.000000,(82545616_Shigella_boydii_Sb227:0.000000,(82545790_Shigella_boydii_Sb227:0.000000,(82546049_Shigella_boydii_Sb227:0.000000,(82546085_Shigella_boydii_Sb227:0.000000,(82546182_Shigella_boydii_Sb227:0.000000,(82546462_Shigella_boydii_Sb227:0.000000,(82546643_Shigella_boydii_Sb227:0.000000,(82546667_Shigella_boydii_Sb227:0.000000,(82546687_Shigella_boydii_Sb227:0.000000,(82546690_Shigella_boydii_Sb227:0.000000,(((((((((((30062587_Shigella_flexneri_2a_str._2457T:0.000000,(30062579_Shigella_flexneri_2a_str._2457T:0.000000,24112756_Shigella_flexneri_2a_str._301:0.000000)0.000000:0.000000)0.829000:0.017763,(15801416_Escherichia_coli_O157_H7_EDL933:0.000000,15830943_Escherichia_coli_O157_H7_str._Sakai:0.000000)0.918000:0.035869)0.558000:0.000000,31983602_Shigella_flexneri_2a_str._301:0.000000)0.000000:0.000000,31983601_Shigella_flexneri_2a_str._301:0.000000)0.000000:0.000000,26251021_Escherichia_coli_CFT073:0.000000)0.000000:0.000000,157418181_Escherichia_coli_APEC_O1:0.000000)0.000000:0.000000,82524623_Shigella_dysenteriae_Sd197:0.000000)0.000000:0.000000,170684064_Escherichia_coli_SECEC_SMS-3-5:0.000000)0.000000:0.000000,74313117_Shigella_sonnei_Ss046:0.000000)0.000000:0.000000,170679822_Escherichia_coli_SECEC_SMS-3-5:0.000000)0.000000:0.000000,24111742_Shigella_flexneri_2a_str._301:0.000000)0.000000:0.000000)0.000000:0.000000)0.000000:0.000000)0.000000:0.000000)0.000000:0.000000)0.000000:0.000000)0.000000:0.000000)0.000000:0.000000)0.000000:0.000000)0.000000:0.000000)0.000000:0.000000)0.000000:0.000000)0.000000:0.000000)0.000000:0.000000)0.000000:0.000000)0.000000:0.000000)0.000000:0.000000)0.000000:0.000000)0.000000:0.000000)0.000000:0.000000)0.000000:0.000000)0.000000:0.000000)0.000000:0.000000)0.000000:0.000000)0.000000:0.000000)0.000000:0.000000)0.000000:0.000000)0.000000:0.000000)0.000000:0.000000)0.000000:0.000000)0.000000:0.000000)0.000000:0.000000)0.000000:0.000000)0.000000:0.000000)0.000000:0.000000)0.000000:0.000000)0.000000:0.000000)0.000000:0.000000)0.000000:0.000000)0.000000:0.000000)0.000000:0.000000)0.000000:0.000000,187734404_Shigella_boydii_CDC_3083-94:0.000000)0.000000:0.000000,187732945_Shigella_boydii_CDC_3083-94:0.000000)0.000000:0.000000,187734460_Shigella_boydii_CDC_3083-94:0.000000)0.000000:0.000000,187734426_Shigella_boydii_CDC_3083-94:0.000000)0.000000:0.000000,187732988_Shigella_boydii_CDC_3083-94:0.000000)0.000000:0.000000,187733796_Shigella_boydii_CDC_3083-94:0.000000)0.000000:0.000000,82543769_Shigella_boydii_Sb227:0.000000)0.000000:0.000000,187733528_Shigella_boydii_CDC_3083-94:0.000000)0.000000:0.000000,187730662_Shigella_boydii_CDC_3083-94:0.000000)0.000000:0.000000,82543472_Shigella_boydii_Sb227:0.000000)0.000000:0.000000,82544490_Shigella_boydii_Sb227:0.000000)0.000000:0.000000,82544529_Shigella_boydii_Sb227:0.000000)0.000000:0.000000,24113392_Shigella_flexneri_2a_str._301:0.000000)0.000000:0.000000,74313093_Shigella_sonnei_Ss046:0.000000)0.000000:0.000000,26250986_Escherichia_coli_CFT073:0.000000)0.000000:0.000000,110806105_Shigella_flexneri_5_str._8401:0.000000)0.000000:0.000000,24111673_Shigella_flexneri_2a_str._301:0.000000)0.000000:0.000000,31983603_Shigella_flexneri_2a_str._301:0.000000)0.000000:0.000000,24111924_Shigella_flexneri_2a_str._301:0.000000)0.000000:0.000000,24112454_Shigella_flexneri_2a_str._301:0.000000)0.000000:0.000000,24111911_Shigella_flexneri_2a_str._301:0.000000)0.000000:0.000000,24111761_Shigella_flexneri_2a_str._301:0.000000)0.000000:0.000000,110807658_Shigella_flexneri_5_str._8401:0.000000)0.000000:0.000000,110804568_Shigella_flexneri_5_str._8401:0.000000)0.000000:0.000000,30063448_Shigella_flexneri_2a_str._2457T:0.000000)0.000000:0.000000,30063290_Shigella_flexneri_2a_str._2457T:0.000000)0.000000:0.000000,110804903_Shigella_flexneri_5_str._8401:0.000000)0.000000:0.000000,110805561_Shigella_flexneri_5_str._8401:0.000000)0.000000:0.000000,110805061_Shigella_flexneri_5_str._8401:0.000000)0.000000:0.000000,30061802_Shigella_flexneri_2a_str._2457T:0.000000)0.000000:0.000000,30062025_Shigella_flexneri_2a_str._2457T:0.000000)0.000000:0.000000,30061879_Shigella_flexneri_2a_str._2457T:0.000000)0.000000:0.000000,82524468_Shigella_dysenteriae_Sd197:0.000000)0.000000:0.000000)0.000000:0.000000,26247422_Escherichia_coli_CFT073:0.000000)0.000000:0.000000,26247390_Escherichia_coli_CFT073:0.000000)0.000000:0.000000,26247136_Escherichia_coli_CFT073:0.000000)0.000000:0.000000,26246052_Escherichia_coli_CFT073:0.000000)0.000000:0.000000,187734474_Shigella_boydii_CDC_3083-94:0.000000)0.000000:0.000000,187734387_Shigella_boydii_CDC_3083-94:0.000000)0.000000:0.000000,187733370_Shigella_boydii_CDC_3083-94:0.000000)0.000000:0.000000,110804552_Shigella_flexneri_5_str._8401:0.000000)0.000000:0.000000,110806583_Shigella_flexneri_5_str._8401:0.000000)0.000000:0.000000,110804406_Shigella_flexneri_5_str._8401:0.000000)0.000000:0.000000,110804293_Shigella_flexneri_5_str._8401:0.000000)0.000000:0.000000,74314898_Shigella_sonnei_Ss046:0.000000)0.000000:0.000000,74314875_Shigella_sonnei_Ss046:0.000000)0.000000:0.000000,30063572_Shigella_flexneri_2a_str._2457T:0.000000)0.000000:0.000000,24112462_Shigella_flexneri_2a_str._301:0.000000)0.000000:0.000000,((74314983_Shigella_sonnei_Ss046:0.000000,(24114934_Shigella_flexneri_2a_str._301:0.000000,(31983597_Shigella_flexneri_2a_str._301:0.000000,30065061_Shigella_flexneri_2a_str._2457T:0.000000)0.000000:0.000000)0.526000:0.017903)0.007000:0.000000,(((((24113389_Shigella_flexneri_2a_str._301:0.000000,31983600_Shigella_flexneri_2a_str._301:0.000000)0.000000:0.000000,31983599_Shigella_flexneri_2a_str._301:0.000000)0.000000:0.000000,31983598_Shigella_flexneri_2a_str._301:0.000000)0.000000:0.000000,15832049_Escherichia_coli_O157_H7_str._Sakai:0.000000)0.000000:0.000000,15802480_Escherichia_coli_O157_H7_EDL933:0.000000)0.848000:0.017911)0.543000:0.000000)0.000000:0.000000,24113518_Shigella_flexneri_2a_str._301:0.000000)0.000000:0.000000,(82543980_Shigella_boydii_Sb227:0.000000,82543382_Shigella_boydii_Sb227:0.000000)0.920000:0.017755)0.000000:0.000000)0.746000:0.017927)0.384000:0.018026,(((15831732_Escherichia_coli_O157_H7_str._Sakai:0.000000,15802183_Escherichia_coli_O157_H7_EDL933:0.000000)0.854000:0.017972,(15800742_Escherichia_coli_O157_H7_EDL933:0.000000,(15830634_Escherichia_coli_O157_H7_str._Sakai:0.000000,(15801145_Escherichia_coli_O157_H7_EDL933:0.000000,(15800719_Escherichia_coli_O157_H7_EDL933:0.000000,15801124_Escherichia_coli_O157_H7_EDL933:0.000000)0.000000:0.000000)0.000000:0.000000)0.000000:0.000000)0.853000:0.017961)0.000000:0.000000,(10955343_Escherichia_coli_O157_H7_str._Sakai:0.000000,75994465_Escherichia_coli_O157_H7_EDL933:0.000000)0.000000:0.000000)0.005000:0.000000)0.996000:0.257152)0.849000:0.113314)0.877000:0.170536,(25026817_Corynebacterium_efficiens_YS-314:0.161966,25028023_Corynebacterium_efficiens_YS-314:0.013270)0.971000:0.364066)0.774000:0.163208,29826855_Streptomyces_avermitilis_MA-4680:0.682119)0.774000:0.175919,((108798480_Mycobacterium_sp._MCS:0.000000,(119867581_Mycobacterium_sp._KMS:0.000000,126434739_Mycobacterium_sp._JLS:0.000000)0.000000:0.000000)0.984000:0.361993,86740432_Frankia_sp._CcI3:0.299964)0.937000:0.271901)0.663000:0.039048,(((((((120609216_Acidovorax_avenae_subsp._citrulli_A:0.000000,(120612007_Acidovorax_avenae_subsp._citrulli_A:0.000000,120612755_Acidovorax_avenae_subsp._citrulli_A:0.000000)0.000000:0.000000)0.000000:0.000000,(120611071_Acidovorax_avenae_subsp._citrulli_A:0.000000,120611848_Acidovorax_avenae_subsp._citrulli_A:0.000000)0.000000:0.000000)0.000000:0.000000,(120609404_Acidovorax_avenae_subsp._citrulli_A:0.000000,120611069_Acidovorax_avenae_subsp._citrulli_A:0.000000)0.000000:0.000000)0.000000:0.000000,(120609399_Acidovorax_avenae_subsp._citrulli_A:0.000000,120609403_Acidovorax_avenae_subsp._citrulli_A:0.000000)0.000000:0.000000)0.000000:0.000000,(120609221_Acidovorax_avenae_subsp._citrulli_A:0.000000,120609390_Acidovorax_avenae_subsp._citrulli_A:0.000000)0.000000:0.000000)0.993000:0.287041,(108762996_Myxococcus_xanthus_DK_1622:0.021459,108759410_Myxococcus_xanthus_DK_1622:0.000000)0.997000:0.308324)0.840000:0.059150,121997416_Halorhodospira_halophila_SL1:0.105199)0.852000:0.085313)0.955000:0.269491,((((111023860_Rhodococcus_sp._RHA1:0.000000,111025618_Rhodococcus_sp._RHA1:0.000000)0.000000:0.000000,(111026322_Rhodococcus_sp._RHA1:0.000000,111026339_Rhodococcus_sp._RHA1:0.000000)0.000000:0.000000)0.996000:0.530493,(145296409_Corynebacterium_glutamicum_R:0.550428,(120402105_Mycobacterium_vanbaalenii_PYR-1:0.000000,(120402697_Mycobacterium_vanbaalenii_PYR-1:0.000000,((120404681_Mycobacterium_vanbaalenii_PYR-1:0.000000,(120404624_Mycobacterium_vanbaalenii_PYR-1:0.000000,120402951_Mycobacterium_vanbaalenii_PYR-1:0.000000)0.000000:0.000000)0.000000:0.000000,(120404699_Mycobacterium_vanbaalenii_PYR-1:0.000000,120406008_Mycobacterium_vanbaalenii_PYR-1:0.000000)0.000000:0.000000)0.000000:0.000000)0.000000:0.000000)0.964000:0.391282)0.956000:0.450847)0.465000:0.085238,(((158314878_Frankia_sp._EAN1pec:0.000000,158313229_Frankia_sp._EAN1pec:0.000000)0.975000:0.330204,(126433675_Mycobacterium_sp._JLS:0.000000,(126434207_Mycobacterium_sp._JLS:0.000000,(126434829_Mycobacterium_sp._JLS:0.000000,(126434955_Mycobacterium_sp._JLS:0.000000,(126435442_Mycobacterium_sp._JLS:0.000000,(145221175_Mycobacterium_gilvum_PYR-GCK:0.000000,(145221219_Mycobacterium_gilvum_PYR-GCK:0.000000,(145224272_Mycobacterium_gilvum_PYR-GCK:0.000000,(145224282_Mycobacterium_gilvum_PYR-GCK:0.000000,(145225198_Mycobacterium_gilvum_PYR-GCK:0.000000,(145225211_Mycobacterium_gilvum_PYR-GCK:0.000000,(145225220_Mycobacterium_gilvum_PYR-GCK:0.000000,145226092_Mycobacterium_gilvum_PYR-GCK:0.000000)0.000000:0.000000)0.000000:0.000000)0.898000:0.000000)0.000000:0.000000)0.000000:0.000000)0.000000:0.000000)0.000000:0.000000)0.000000:0.000000)0.000000:0.000000)0.000000:0.000000)0.000000:0.000000)0.969000:0.264199)0.312000:0.122770,(158314899_Frankia_sp._EAN1pec:0.238367,68536489_Corynebacterium_jeikeium_K411:0.786490)0.522000:0.159049)0.923000:0.205389)0.754000:0.128034)0.907000:0.164366,((((((((117924431_Magnetococcus_sp._MC-1:0.000000,117925282_Magnetococcus_sp._MC-1:0.000000)0.000000:0.000000,117923962_Magnetococcus_sp._MC-1:0.000000)0.493000:0.000000,117925520_Magnetococcus_sp._MC-1:0.257725)0.213000:0.019230,(117925280_Magnetococcus_sp._MC-1:0.000000,117925271_Magnetococcus_sp._MC-1:0.000000)0.530000:0.000000)0.481000:0.019062,117925929_Magnetococcus_sp._MC-1:0.000000)0.985000:0.256948,(114332157_Nitrosomonas_eutropha_C91:0.207905,(((114331791_Nitrosomonas_eutropha_C91:0.000000,(114330384_Nitrosomonas_eutropha_C91:0.000000,114330891_Nitrosomonas_eutropha_C91:0.000000)0.000000:0.000000)0.764000:0.035839,((114331314_Nitrosomonas_eutropha_C91:0.000000,(114331065_Nitrosomonas_eutropha_C91:0.000000,114330330_Nitrosomonas_eutropha_C91:0.000000)0.000000:0.000000)0.000000:0.000000,(114332160_Nitrosomonas_eutropha_C91:0.000000,114330986_Nitrosomonas_eutropha_C91:0.000000)0.000000:0.000000)0.970000:0.153356)0.843000:0.082501,((148360223_Legionella_pneumophila_str._Corby:0.185333,((54293156_Legionella_pneumophila_str._Lens:0.000000,(54294048_Legionella_pneumophila_str._Lens:0.000000,54294506_Legionella_pneumophila_str._Lens:0.000000)0.000000:0.000000)0.000000:0.000000,(54293147_Legionella_pneumophila_str._Lens:0.000000,54293519_Legionella_pneumophila_str._Lens:0.000000)0.000000:0.000000)0.954000:0.177340)0.649000:0.059032,119944937_Psychromonas_ingrahamii_37:0.214187)0.746000:0.066257)0.882000:0.131645)0.827000:0.107964)0.691000:0.060857,((121611434_Verminephrobacter_eiseniae_EF01-2:0.000000,((121609716_Verminephrobacter_eiseniae_EF01-2:0.000000,(121611591_Verminephrobacter_eiseniae_EF01-2:0.000000,121611617_Verminephrobacter_eiseniae_EF01-2:0.000000)0.000000:0.000000)0.535000:0.000000,121609482_Verminephrobacter_eiseniae_EF01-2:0.018205)0.444000:0.018360)0.966000:0.186529,(66043376_Pseudomonas_syringae_pv._syringae_B:0.000000,66047038_Pseudomonas_syringae_pv._syringae_B:0.000000)0.957000:0.190972)0.823000:0.100883)0.906000:0.133922,158339841_Acaryochloris_marina_MBIC11017:0.105648)0.608000:0.084872)0.534000:0.000004)0.914000:0.185160,((27365850_Vibrio_vulnificus_CMCP6:0.038191,(37679931_Vibrio_vulnificus_YJ016:0.000000,(37679972_Vibrio_vulnificus_YJ016:0.000000,(37680016_Vibrio_vulnificus_YJ016:0.000000,(37680024_Vibrio_vulnificus_YJ016:0.000000,37680052_Vibrio_vulnificus_YJ016:0.000000)0.000000:0.000000)0.000000:0.000000)0.000000:0.000000)0.503000:0.000000)0.994000:0.374412,(158521225_Desulfococcus_oleovorans_Hxd3:0.234325,(((71278275_Colwellia_psychrerythraea_34H:0.000000,(71280233_Colwellia_psychrerythraea_34H:0.000000,71277948_Colwellia_psychrerythraea_34H:0.000000)0.000000:0.000000)0.000000:0.000000,(71282344_Colwellia_psychrerythraea_34H:0.000000,71280120_Colwellia_psychrerythraea_34H:0.000000)0.000000:0.000000)0.962000:0.479453,(71278532_Colwellia_psychrerythraea_34H:0.018089,71281247_Colwellia_psychrerythraea_34H:0.000000)0.985000:0.601620)0.945000:0.440494)0.657000:0.080118)0.937000:0.270102)0.000000:0.000000)0.552000:0.044126,(((157964612_Rickettsia_massiliae_MTU5:0.503099,119945352_Psychromonas_ingrahamii_37:0.226287)0.282000:0.107896,71280240_Colwellia_psychrerythraea_34H:0.373397)0.806000:0.087135,((114331066_Nitrosomonas_eutropha_C91:0.024251,114331072_Nitrosomonas_eutropha_C91:0.000000)0.765000:0.022252,114332228_Nitrosomonas_eutropha_C91:0.053845)0.987000:0.252731)0.740000:0.045922)0.867000:0.089637)0.859000:0.072260,((((171057468_Leptothrix_cholodnii_SP-6:0.000000,171058963_Leptothrix_cholodnii_SP-6:0.000000)0.000000:0.000000,((171059063_Leptothrix_cholodnii_SP-6:0.000000,171059842_Leptothrix_cholodnii_SP-6:0.000000)0.000000:0.000000,(171060811_Leptothrix_cholodnii_SP-6:0.000000,171058644_Leptothrix_cholodnii_SP-6:0.000000)0.000000:0.000000)0.000000:0.000000)0.899000:0.067485,((91789434_Polaromonas_sp._JS666:0.000000,(91789477_Polaromonas_sp._JS666:0.000000,91790534_Polaromonas_sp._JS666:0.000000)0.000000:0.000000)0.990000:0.262508,((58581752_Xanthomonas_oryzae_pv._oryzae_KACC1:0.000000,84623656_Xanthomonas_oryzae_pv._oryzae_MAFF_:0.000000)0.501000:0.000000,(58580858_Xanthomonas_oryzae_pv._oryzae_KACC1:0.000000,84622788_Xanthomonas_oryzae_pv._oryzae_MAFF_:0.000000)0.992000:0.134738)0.938000:0.136796)0.906000:0.124037)0.726000:0.028842,188591615_Cupriavidus_taiwanensis:0.142038)0.986000:0.226429)0.316000:0.018200,(15795178_Deinococcus_radiodurans_R1:0.344630,((91782074_Burkholderia_xenovorans_LB400:0.037346,((91780714_Burkholderia_xenovorans_LB400:0.142483,134292834_Burkholderia_vietnamiensis_G4:0.018804)0.773000:0.018409,((17545297_Ralstonia_solanacearum_GMI1000:0.000000,17546268_Ralstonia_solanacearum_GMI1000:0.000000)0.000000:0.000000,(17546986_Ralstonia_solanacearum_GMI1000:0.000000,17548769_Ralstonia_solanacearum_GMI1000:0.000000)0.000000:0.000000)0.906000:0.037670)0.000000:0.000000)0.957000:0.171067,(((((((((((((((((((163857327_Bordetella_petrii_DSM_12804:0.000000,163857480_Bordetella_petrii_DSM_12804:0.000000)0.000000:0.000000,((163857600_Bordetella_petrii_DSM_12804:0.000000,163858034_Bordetella_petrii_DSM_12804:0.000000)0.000000:0.000000,(((163858093_Bordetella_petrii_DSM_12804:0.000000,163858254_Bordetella_petrii_DSM_12804:0.000000)0.000000:0.000000,((163858310_Bordetella_petrii_DSM_12804:0.000000,163858610_Bordetella_petrii_DSM_12804:0.000000)0.000000:0.000000,(163856750_Bordetella_petrii_DSM_12804:0.000000,163859136_Bordetella_petrii_DSM_12804:0.000000)0.000000:0.000000)0.000000:0.000000)0.000000:0.000000,163858081_Bordetella_petrii_DSM_12804:0.000000)0.000000:0.000000)0.000000:0.000000)0.000000:0.000000,163856430_Bordetella_petrii_DSM_12804:0.000000)0.000000:0.000000,163856423_Bordetella_petrii_DSM_12804:0.000000)0.000000:0.000000,163856404_Bordetella_petrii_DSM_12804:0.000000)0.000000:0.000000,163856240_Bordetella_petrii_DSM_12804:0.000000)0.000000:0.000000,163856227_Bordetella_petrii_DSM_12804:0.000000)0.000000:0.000000,163855803_Bordetella_petrii_DSM_12804:0.000000)0.000000:0.000000,163855770_Bordetella_petrii_DSM_12804:0.000000)0.000000:0.000000,163855759_Bordetella_petrii_DSM_12804:0.000000)0.000000:0.000000,163855645_Bordetella_petrii_DSM_12804:0.000000)0.000000:0.000000,163855607_Bordetella_petrii_DSM_12804:0.000000)0.000000:0.000000,163855430_Bordetella_petrii_DSM_12804:0.000000)0.000000:0.000000,163855168_Bordetella_petrii_DSM_12804:0.000000)0.000000:0.000000,163854515_Bordetella_petrii_DSM_12804:0.000000)0.000000:0.000000,163854499_Bordetella_petrii_DSM_12804:0.000000)0.524000:0.000000,((91782269_Burkholderia_xenovorans_LB400:0.000000,(91779460_Burkholderia_xenovorans_LB400:0.000000,91779949_Burkholderia_xenovorans_LB400:0.000000)0.000000:0.000000)0.000000:0.000000,((91783075_Burkholderia_xenovorans_LB400:0.000000,91783275_Burkholderia_xenovorans_LB400:0.000000)0.000000:0.000000,(91783727_Burkholderia_xenovorans_LB400:0.000000,91783964_Burkholderia_xenovorans_LB400:0.000000)0.000000:0.000000)0.000000:0.000000)0.831000:0.019330)0.990000:0.212610,(((94152375_Ralstonia_metallidurans_CH34:0.000000,94152476_Ralstonia_metallidurans_CH34:0.000000)0.000000:0.000000,((94308976_Ralstonia_metallidurans_CH34:0.000000,94310554_Ralstonia_metallidurans_CH34:0.000000)0.000000:0.000000,((94312279_Ralstonia_metallidurans_CH34:0.000000,94312701_Ralstonia_metallidurans_CH34:0.000000)0.000000:0.000000,((94312870_Ralstonia_metallidurans_CH34:0.000000,94313581_Ralstonia_metallidurans_CH34:0.000000)0.000000:0.000000,(94314371_Ralstonia_metallidurans_CH34:0.000000,94314598_Ralstonia_metallidurans_CH34:0.000000)0.000000:0.000000)0.000000:0.000000)0.000000:0.000000)0.000000:0.000000)0.866000:0.050759,((91783373_Burkholderia_xenovorans_LB400:0.000000,91782072_Burkholderia_xenovorans_LB400:0.000000)0.925000:0.071559,172064608_Burkholderia_ambifaria_MC40-6:0.029064)0.902000:0.091245)0.850000:0.062461)0.379000:0.097990,((91788339_Polaromonas_sp._JS666:0.061030,(53802445_Methylococcus_capsulatus_str._Bath:0.000000,53804783_Methylococcus_capsulatus_str._Bath:0.000000)0.983000:0.147193)0.893000:0.059549,(91788709_Polaromonas_sp._JS666:0.086189,((124266251_Methylibium_petroleiphilum_PM1:0.000000,(124263103_Methylibium_petroleiphilum_PM1:0.000000,124263118_Methylibium_petroleiphilum_PM1:0.000000)0.000000:0.000000)0.000000:0.000000,((124262550_Methylibium_petroleiphilum_PM1:0.000000,124262614_Methylibium_petroleiphilum_PM1:0.000000)0.000000:0.000000,(124262726_Methylibium_petroleiphilum_PM1:0.000000,124263084_Methylibium_petroleiphilum_PM1:0.000000)0.000000:0.000000)0.000000:0.000000)1.000000:0.297520)0.742000:0.028992)0.783000:0.036237)0.882000:0.097446)0.600000:0.055096)0.898000:0.115549)0.000000:0.000000,((((((110680552_Roseobacter_denitrificans_OCh_114:0.025318,159044005_Dinoroseobacter_shibae_DFL_12:0.056861)0.000000:0.000000,110680621_Roseobacter_denitrificans_OCh_114:0.000000)0.941000:0.114658,16119596_Agrobacterium_tumefaciens_str._C58:0.058032)0.813000:0.070579,(13475138_Mesorhizobium_loti_MAFF303099:0.017488,154246841_Xanthobacter_autotrophicus_Py2:0.056919)0.758000:0.033549)0.943000:0.152681,((134093805_Herminiimonas_arsenicoxydans:0.000000,(134095379_Herminiimonas_arsenicoxydans:0.000000,134095428_Herminiimonas_arsenicoxydans:0.000000)0.000000:0.000000)0.000000:0.000000,(134094371_Herminiimonas_arsenicoxydans:0.000000,134095299_Herminiimonas_arsenicoxydans:0.000000)0.000000:0.000000)0.848000:0.083551)0.990000:0.308822,(((((78356280_Desulfovibrio_desulfuricans_G20:0.000000,(78356345_Desulfovibrio_desulfuricans_G20:0.000000,78355671_Desulfovibrio_desulfuricans_G20:0.000000)0.000000:0.000000)0.502000:0.000000,78358789_Desulfovibrio_desulfuricans_G20:0.018836)0.974000:0.332609,53723163_Burkholderia_pseudomallei_K96243:0.362703)0.860000:0.167541,(((123441183_Yersinia_enterocolitica_subsp._ente:0.000000,123442111_Yersinia_enterocolitica_subsp._ente:0.000000)0.835000:0.018120,(123442094_Yersinia_enterocolitica_subsp._ente:0.000000,(123442845_Yersinia_enterocolitica_subsp._ente:0.000000,123443254_Yersinia_enterocolitica_subsp._ente:0.000000)0.000000:0.000000)0.511000:0.000000)0.997000:0.530213,(((((((123444052_Yersinia_enterocolitica_subsp._ente:0.072780,((((((((((((((126172973_Shewanella_baltica_OS155:0.000000,(126173585_Shewanella_baltica_OS155:0.000000,(126174160_Shewanella_baltica_OS155:0.000000,(126176225_Shewanella_baltica_OS155:0.000000,(126176476_Shewanella_baltica_OS155:0.000000,(160875394_Shewanella_baltica_OS195:0.000000,(160877353_Shewanella_baltica_OS195:0.000000,(126175513_Shewanella_baltica_OS155:0.000000,(153001214_Shewanella_baltica_OS185:0.000000,(160873060_Shewanella_baltica_OS195:0.000000,(152998500_Shewanella_baltica_OS185:0.000000,(126172711_Shewanella_baltica_OS155:0.000000,(160875447_Shewanella_baltica_OS195:0.000000,160877515_Shewanella_baltica_OS195:0.000000)0.000000:0.000000)0.000000:0.000000)0.000000:0.000000)0.000000:0.000000)0.000000:0.000000)0.000000:0.000000)0.000000:0.000000)0.000000:0.000000)0.000000:0.000000)0.000000:0.000000)0.000000:0.000000)0.000000:0.000000)0.907000:0.019204,114565163_Shewanella_frigidimarina_NCIMB_400:0.000000)0.000000:0.000000,114564767_Shewanella_frigidimarina_NCIMB_400:0.000000)0.000000:0.000000,114564307_Shewanella_frigidimarina_NCIMB_400:0.000000)0.000000:0.000000,114564180_Shewanella_frigidimarina_NCIMB_400:0.000000)0.000000:0.000000,114563222_Shewanella_frigidimarina_NCIMB_400:0.000000)0.000000:0.000000,114562785_Shewanella_frigidimarina_NCIMB_400:0.000000)0.000000:0.000000,114562044_Shewanella_frigidimarina_NCIMB_400:0.000000)0.000000:0.000000,114561937_Shewanella_frigidimarina_NCIMB_400:0.000000)0.000000:0.000000,114561869_Shewanella_frigidimarina_NCIMB_400:0.000000)0.988000:0.150111,127514758_Shewanella_loihica_PV-4:0.057681)0.743000:0.019983,(((82776490_Shigella_dysenteriae_Sd197:0.000000,82775912_Shigella_dysenteriae_Sd197:0.000000)0.529000:0.000000,(161503167_Salmonella_enterica_subsp._arizonae:0.037874,161504465_Salmonella_enterica_subsp._arizonae:0.018493)0.965000:0.075150)0.449000:0.018555,(((((((((((((((((((((((((((((((((((((((24111657_Shigella_flexneri_2a_str._301:0.000000,(82775819_Shigella_dysenteriae_Sd197:0.000000,(82776335_Shigella_dysenteriae_Sd197:0.000000,(82776459_Shigella_dysenteriae_Sd197:0.000000,(82776604_Shigella_dysenteriae_Sd197:0.000000,(82778126_Shigella_dysenteriae_Sd197:0.000000,(82778944_Shigella_dysenteriae_Sd197:0.000000,(82779511_Shigella_dysenteriae_Sd197:0.000000,(82777178_Shigella_dysenteriae_Sd197:0.000000,82777513_Shigella_dysenteriae_Sd197:0.000000)0.000000:0.000000)0.000000:0.000000)0.000000:0.000000)0.000000:0.000000)0.000000:0.000000)0.000000:0.000000)0.000000:0.000000)0.000000:0.000000)0.557000:0.000000,82776044_Shigella_dysenteriae_Sd197:0.019470)0.851000:0.019839,((((74312514_Shigella_sonnei_Ss046:0.000000,(74312909_Shigella_sonnei_Ss046:0.000000,(74313974_Shigella_sonnei_Ss046:0.000000,(74314256_Shigella_sonnei_Ss046:0.000000,74314751_Shigella_sonnei_Ss046:0.000000)0.000000:0.000000)0.000000:0.000000)0.000000:0.000000)0.860000:0.018627,24112457_Shigella_flexneri_2a_str._301:0.018599)0.527000:0.000000,((((110805064_Shigella_flexneri_5_str._8401:0.019593,((110804279_Shigella_flexneri_5_str._8401:0.000000,110804744_Shigella_flexneri_5_str._8401:0.000000)0.000000:0.000000,((110805334_Shigella_flexneri_5_str._8401:0.000000,110805773_Shigella_flexneri_5_str._8401:0.000000)0.000000:0.000000,(110805856_Shigella_flexneri_5_str._8401:0.000000,110806312_Shigella_flexneri_5_str._8401:0.000000)0.000000:0.000000)0.000000:0.000000)0.000000:0.018466)0.000000:0.019687,110805965_Shigella_flexneri_5_str._8401:0.000000)0.013000:0.000000,(75994492_Escherichia_coli_O157_H7_EDL933:0.000000,(10955281_Escherichia_coli_O157_H7_str._Sakai:0.000000,(110642866_Escherichia_coli_536:0.000000,(110643143_Escherichia_coli_536:0.000000,(110643948_Escherichia_coli_536:0.000000,82779489_Shigella_dysenteriae_Sd197:0.000000)0.000000:0.000000)0.000000:0.000000)0.000000:0.000000)0.000000:0.000000)0.931000:0.018671)0.000000:0.000000,(82524772_Shigella_boydii_Sb227:0.000000,(((((((82542827_Shigella_boydii_Sb227:0.000000,(82542864_Shigella_boydii_Sb227:0.000000,(82543304_Shigella_boydii_Sb227:0.000000,(82543386_Shigella_boydii_Sb227:0.000000,(82544156_Shigella_boydii_Sb227:0.000000,(82544186_Shigella_boydii_Sb227:0.000000,(82544346_Shigella_boydii_Sb227:0.000000,(82546455_Shigella_boydii_Sb227:0.000000,(82546651_Shigella_boydii_Sb227:0.000000,(82542737_Shigella_boydii_Sb227:0.000000,(82543092_Shigella_boydii_Sb227:0.000000,(82544479_Shigella_boydii_Sb227:0.000000,(82544950_Shigella_boydii_Sb227:0.000000,(82545066_Shigella_boydii_Sb227:0.000000,(82546012_Shigella_boydii_Sb227:0.000000,(82546206_Shigella_boydii_Sb227:0.000000,(((82546621_Shigella_boydii_Sb227:0.000000,(82543527_Shigella_boydii_Sb227:0.000000,(82543297_Shigella_boydii_Sb227:0.000000,(82544547_Shigella_boydii_Sb227:0.000000,(82543596_Shigella_boydii_Sb227:0.000000,(82543725_Shigella_boydii_Sb227:0.000000,(82543187_Shigella_boydii_Sb227:0.000000,((82543916_Shigella_boydii_Sb227:0.000000,82546730_Shigella_boydii_Sb227:0.000000)0.840000:0.018660,82543577_Shigella_boydii_Sb227:0.018595)0.540000:0.000000)0.000000:0.000000)0.000000:0.000000)0.000000:0.000000)0.000000:0.000000)0.000000:0.000000)0.000000:0.000000)0.000000:0.000000,82524713_Shigella_boydii_Sb227:0.000000)0.000000:0.000000,82545869_Shigella_boydii_Sb227:0.000000)0.000000:0.000000)0.000000:0.000000)0.000000:0.000000)0.000000:0.000000)0.000000:0.000000)0.000000:0.000000)0.000000:0.000000)0.000000:0.000000)0.000000:0.000000)0.000000:0.000000)0.000000:0.000000)0.000000:0.000000)0.000000:0.000000)0.000000:0.000000)0.000000:0.000000)0.000000:0.000000)0.846000:0.018887,82543480_Shigella_boydii_Sb227:0.018702)0.544000:0.000000,82544528_Shigella_boydii_Sb227:0.000000)0.000000:0.000000,82543567_Shigella_boydii_Sb227:0.000000)0.000000:0.000000,187732506_Shigella_boydii_CDC_3083-94:0.000000)0.000000:0.000000,82524809_Shigella_boydii_Sb227:0.000000)0.000000:0.000000,82524720_Shigella_boydii_Sb227:0.000000)0.000000:0.000000)0.903000:0.018672)0.000000:0.000000)0.000000:0.000000,30065447_Shigella_flexneri_2a_str._2457T:0.000000)0.000000:0.000000)0.000000:0.000000,30063661_Shigella_flexneri_2a_str._2457T:0.000000)0.000000:0.000000,30063305_Shigella_flexneri_2a_str._2457T:0.000000)0.000000:0.000000,30063101_Shigella_flexneri_2a_str._2457T:0.000000)0.000000:0.000000,30063052_Shigella_flexneri_2a_str._2457T:0.000000)0.000000:0.000000,30062220_Shigella_flexneri_2a_str._2457T:0.000000)0.000000:0.000000,30062207_Shigella_flexneri_2a_str._2457T:0.000000)0.000000:0.000000,30062058_Shigella_flexneri_2a_str._2457T:0.000000)0.000000:0.000000,30062582_Shigella_flexneri_2a_str._2457T:0.000000)0.000000:0.000000,62181268_Salmonella_enterica_subsp._enterica:0.000000)0.000000:0.000000,74315074_Shigella_sonnei_Ss046:0.000000)0.000000:0.000000,82776169_Shigella_dysenteriae_Sd197:0.000000)0.000000:0.000000,82779331_Shigella_dysenteriae_Sd197:0.000000)0.000000:0.000000,82775929_Shigella_dysenteriae_Sd197:0.000000)0.000000:0.000000,30061786_Shigella_flexneri_2a_str._2457T:0.000000)0.000000:0.000000,30061779_Shigella_flexneri_2a_str._2457T:0.000000)0.000000:0.000000,110806195_Shigella_flexneri_5_str._8401:0.000000)0.000000:0.000000,110804593_Shigella_flexneri_5_str._8401:0.000000)0.000000:0.000000,82777233_Shigella_dysenteriae_Sd197:0.000000)0.000000:0.000000,82776682_Shigella_dysenteriae_Sd197:0.000000)0.000000:0.000000,74312759_Shigella_sonnei_Ss046:0.000000)0.000000:0.000000,74311295_Shigella_sonnei_Ss046:0.000000)0.000000:0.000000,31983685_Shigella_flexneri_2a_str._301:0.000000)0.000000:0.000000,30061787_Shigella_flexneri_2a_str._2457T:0.000000)0.000000:0.000000,24115425_Shigella_flexneri_2a_str._301:0.000000)0.000000:0.000000,24113721_Shigella_flexneri_2a_str._301:0.000000)0.000000:0.000000,24113607_Shigella_flexneri_2a_str._301:0.000000)0.000000:0.000000,24113374_Shigella_flexneri_2a_str._301:0.000000)0.000000:0.000000,24113261_Shigella_flexneri_2a_str._301:0.000000)0.000000:0.000000,24113245_Shigella_flexneri_2a_str._301:0.000000)0.000000:0.000000,24113183_Shigella_flexneri_2a_str._301:0.000000)0.000000:0.000000,24113151_Shigella_flexneri_2a_str._301:0.000000)0.000000:0.000000,24112973_Shigella_flexneri_2a_str._301:0.000000)0.000000:0.000000,24112278_Shigella_flexneri_2a_str._301:0.000000)0.000000:0.000000,24112101_Shigella_flexneri_2a_str._301:0.000000)0.000000:0.000000,24112096_Shigella_flexneri_2a_str._301:0.000000)0.000000:0.000000,24111947_Shigella_flexneri_2a_str._301:0.000000)0.526000:0.000000)0.778000:0.017665)0.655000:0.009437,(((120553930_Marinobacter_aquaeolei_VT8:0.000000,120537095_Marinobacter_aquaeolei_VT8:0.020138)0.371000:0.019457,(120537114_Marinobacter_aquaeolei_VT8:0.000000,(120537217_Marinobacter_aquaeolei_VT8:0.000000,(120553346_Marinobacter_aquaeolei_VT8:0.000000,120553580_Marinobacter_aquaeolei_VT8:0.000000)0.000000:0.000000)0.000000:0.000000)0.536000:0.000000)0.992000:0.257857,((146291384_Shewanella_putrefaciens_CN-32:0.000000,(146291843_Shewanella_putrefaciens_CN-32:0.000000,146294922_Shewanella_putrefaciens_CN-32:0.000000)0.000000:0.000000)0.489000:0.000000,160876190_Shewanella_baltica_OS195:0.100310)0.966000:0.170168)0.630000:0.065103)0.769000:0.033228,37525009_Photorhabdus_luminescens_subsp._lau:0.174787)0.609000:0.026965)0.592000:0.005892,(156973966_Vibrio_harveyi_ATCC_BAA-1116:0.097709,78486193_Thiomicrospira_crunogena_XCL-2:0.244431)0.461000:0.040452)0.752000:0.026438,((15640286_Vibrio_cholerae_O1_biovar_eltor_str:0.000000,(147675565_Vibrio_cholerae_O395:0.000000,147674397_Vibrio_cholerae_O395:0.000000)0.000000:0.000000)0.000000:0.000000,((15641487_Vibrio_cholerae_O1_biovar_eltor_str:0.000000,15641792_Vibrio_cholerae_O1_biovar_eltor_str:0.000000)0.000000:0.000000,((15601135_Vibrio_cholerae_O1_biovar_eltor_str:0.000000,15601268_Vibrio_cholerae_O1_biovar_eltor_str:0.000000)0.000000:0.000000,((15601546_Vibrio_cholerae_O1_biovar_eltor_str:0.000000,147672044_Vibrio_cholerae_O395:0.000000)0.000000:0.000000,(147671894_Vibrio_cholerae_O395:0.000000,147671607_Vibrio_cholerae_O395:0.000000)0.000000:0.000000)0.000000:0.000000)0.000000:0.000000)0.000000:0.000000)0.970000:0.127633)0.777000:0.071237,(78485983_Thiomicrospira_crunogena_XCL-2:0.000000,(78486199_Thiomicrospira_crunogena_XCL-2:0.000000,78486415_Thiomicrospira_crunogena_XCL-2:0.000000)0.000000:0.000000)0.901000:0.158928)0.892000:0.162872,((15833791_Escherichia_coli_O157_H7_str._Sakai:0.000000,(15804202_Escherichia_coli_O157_H7_EDL933:0.000000,(170680489_Escherichia_coli_SECEC_SMS-3-5:0.000000,(170683982_Escherichia_coli_SECEC_SMS-3-5:0.000000,170682021_Escherichia_coli_SECEC_SMS-3-5:0.000000)0.000000:0.000000)0.000000:0.000000)0.000000:0.000000)0.521000:0.000000,170650815_Escherichia_coli_SECEC_SMS-3-5:0.039511)0.981000:0.330184)0.547000:0.116011,(((((28871825_Pseudomonas_syringae_pv._tomato_str:0.186952,26991108_Pseudomonas_putida_KT2440:0.000000)0.740000:0.037301,(((((71733282_Pseudomonas_syringae_pv._phaseolico:0.018690,71735907_Pseudomonas_syringae_pv._phaseolico:0.000000)0.000000:0.000000,71725221_Pseudomonas_syringae_pv._phaseolico:0.000000)0.000000:0.000000,71735302_Pseudomonas_syringae_pv._phaseolico:0.000000)0.000000:0.000000,71733984_Pseudomonas_syringae_pv._phaseolico:0.000000)0.849000:0.042701,28870219_Pseudomonas_syringae_pv._tomato_str:0.128170)0.740000:0.022527)0.726000:0.035123,(145299421_Aeromonas_salmonicida_subsp._salmon:0.000000,(145299484_Aeromonas_salmonicida_subsp._salmon:0.000000,(145297607_Aeromonas_salmonicida_subsp._salmon:0.000000,(145299846_Aeromonas_salmonicida_subsp._salmon:0.000000,145298666_Aeromonas_salmonicida_subsp._salmon:0.019019)0.000000:0.000000)0.000000:0.000000)0.000000:0.000000)0.975000:0.161928)0.419000:0.051253,((((146282227_Pseudomonas_stutzeri_A1501:0.000000,152987112_Pseudomonas_aeruginosa_PA7:0.000000)0.753000:0.043053,((152989179_Pseudomonas_aeruginosa_PA7:0.000000,(152983942_Pseudomonas_aeruginosa_PA7:0.000000,(152985727_Pseudomonas_aeruginosa_PA7:0.000000,(152987009_Pseudomonas_aeruginosa_PA7:0.000000,(152985998_Pseudomonas_aeruginosa_PA7:0.000000,(((152985758_Pseudomonas_aeruginosa_PA7:0.018956,15597134_Pseudomonas_aeruginosa_PAO1:0.000000)0.000000:0.000000,15596175_Pseudomonas_aeruginosa_PAO1:0.000000)0.000000:0.000000,152987717_Pseudomonas_aeruginosa_PA7:0.000000)0.000000:0.000000)0.000000:0.000000)0.000000:0.000000)0.000000:0.000000)0.000000:0.000000)0.549000:0.000000,116048904_Pseudomonas_aeruginosa_UCBPP-PA14:0.020161)0.788000:0.059141)0.940000:0.144089,17547032_Ralstonia_solanacearum_GMI1000:0.153023)0.834000:0.071922,(((152994660_Marinomonas_sp._MWYL1:0.000000,(152996984_Marinomonas_sp._MWYL1:0.000000,152997367_Marinomonas_sp._MWYL1:0.000000)0.000000:0.000000)0.000000:0.000000,(152995789_Marinomonas_sp._MWYL1:0.000000,152996964_Marinomonas_sp._MWYL1:0.000000)0.000000:0.000000)0.000000:0.000000,(152994791_Marinomonas_sp._MWYL1:0.000000,152995577_Marinomonas_sp._MWYL1:0.000000)0.000000:0.000000)0.960000:0.126686)0.750000:0.040109)0.756000:0.029997,(77920423_Pelobacter_carbinolicus_DSM_2380:0.174335,(66043919_Pseudomonas_syringae_pv._syringae_B:0.000000,(66044241_Pseudomonas_syringae_pv._syringae_B:0.000000,66047835_Pseudomonas_syringae_pv._syringae_B:0.000000)0.000000:0.000000)0.973000:0.195103)0.841000:0.084246)0.732000:0.065839)0.908000:0.270120,((71065106_Psychrobacter_arcticus_273-4:0.000000,(71065423_Psychrobacter_arcticus_273-4:0.000000,71066008_Psychrobacter_arcticus_273-4:0.000000)0.000000:0.000000)0.920000:0.171036,148652049_Psychrobacter_sp._PRwf-1:0.095044)0.972000:0.318841)0.150000:0.068622)0.682000:0.042619)0.896000:0.115419,((((((((((((24376282_Shewanella_oneidensis_MR-1:0.000000,24376293_Shewanella_oneidensis_MR-1:0.000000)0.000000:0.000000,(24376313_Shewanella_oneidensis_MR-1:0.000000,118725023_Shewanella_oneidensis_MR-1:0.000000)0.000000:0.000000)0.000000:0.000000,(((24376353_Shewanella_oneidensis_MR-1:0.000000,118725035_Shewanella_oneidensis_MR-1:0.000000)0.000000:0.000000,(118725030_Shewanella_oneidensis_MR-1:0.000000,118725032_Shewanella_oneidensis_MR-1:0.000000)0.000000:0.000000)0.000000:0.000000,(118725024_Shewanella_oneidensis_MR-1:0.000000,118725026_Shewanella_oneidensis_MR-1:0.000000)0.000000:0.000000)0.000000:0.000000)0.000000:0.000000,(24376257_Shewanella_oneidensis_MR-1:0.000000,24376265_Shewanella_oneidensis_MR-1:0.000000)0.000000:0.000000)0.000000:0.000000,(24376053_Shewanella_oneidensis_MR-1:0.000000,24376253_Shewanella_oneidensis_MR-1:0.000000)0.000000:0.000000)0.000000:0.000000,(24375782_Shewanella_oneidensis_MR-1:0.000000,24375920_Shewanella_oneidensis_MR-1:0.000000)0.000000:0.000000)0.000000:0.000000,((24372610_Shewanella_oneidensis_MR-1:0.000000,24372664_Shewanella_oneidensis_MR-1:0.000000)0.000000:0.000000,((24372668_Shewanella_oneidensis_MR-1:0.000000,24372712_Shewanella_oneidensis_MR-1:0.000000)0.000000:0.000000,((24372717_Shewanella_oneidensis_MR-1:0.000000,24373040_Shewanella_oneidensis_MR-1:0.000000)0.000000:0.000000,(((24373616_Shewanella_oneidensis_MR-1:0.000000,24373690_Shewanella_oneidensis_MR-1:0.000000)0.000000:0.000000,((24373695_Shewanella_oneidensis_MR-1:0.000000,24373726_Shewanella_oneidensis_MR-1:0.000000)0.000000:0.000000,((24373728_Shewanella_oneidensis_MR-1:0.000000,24373866_Shewanella_oneidensis_MR-1:0.000000)0.000000:0.000000,((24373916_Shewanella_oneidensis_MR-1:0.000000,24374008_Shewanella_oneidensis_MR-1:0.000000)0.000000:0.000000,((24374275_Shewanella_oneidensis_MR-1:0.000000,24374908_Shewanella_oneidensis_MR-1:0.000000)0.000000:0.000000,((24375072_Shewanella_oneidensis_MR-1:0.000000,24375106_Shewanella_oneidensis_MR-1:0.000000)0.000000:0.000000,((24375110_Shewanella_oneidensis_MR-1:0.000000,24375668_Shewanella_oneidensis_MR-1:0.000000)0.000000:0.000000,(24375759_Shewanella_oneidensis_MR-1:0.000000,24375776_Shewanella_oneidensis_MR-1:0.000000)0.000000:0.000000)0.000000:0.000000)0.000000:0.000000)0.000000:0.000000)0.000000:0.000000)0.000000:0.000000)0.000000:0.000000)0.000000:0.000000,((24373589_Shewanella_oneidensis_MR-1:0.000000,24373592_Shewanella_oneidensis_MR-1:0.000000)0.000000:0.000000,(24373089_Shewanella_oneidensis_MR-1:0.000000,24373468_Shewanella_oneidensis_MR-1:0.000000)0.000000:0.000000)0.000000:0.000000)0.000000:0.000000)0.000000:0.000000)0.000000:0.000000)0.000000:0.000000)0.000000:0.000000,(24372481_Shewanella_oneidensis_MR-1:0.000000,24372570_Shewanella_oneidensis_MR-1:0.000000)0.000000:0.000000)0.000000:0.000000,(24372248_Shewanella_oneidensis_MR-1:0.000000,24372275_Shewanella_oneidensis_MR-1:0.000000)0.000000:0.000000)0.000000:0.000000,(24371971_Shewanella_oneidensis_MR-1:0.000000,24372089_Shewanella_oneidensis_MR-1:0.000000)0.000000:0.000000)0.513000:0.000000,(((91791790_Shewanella_denitrificans_OS217:0.000000,(91792409_Shewanella_denitrificans_OS217:0.000000,91794371_Shewanella_denitrificans_OS217:0.000000)0.000000:0.000000)0.775000:0.018084,(152998501_Shewanella_baltica_OS185:0.000000,(160873062_Shewanella_baltica_OS195:0.000000,(152998492_Shewanella_baltica_OS185:0.000000,(152998510_Shewanella_baltica_OS185:0.000000,(153000365_Shewanella_baltica_OS185:0.000000,(153000621_Shewanella_baltica_OS185:0.000000,((153002774_Shewanella_baltica_OS185:0.000000,(160873006_Shewanella_baltica_OS195:0.000000,(160873069_Shewanella_baltica_OS195:0.000000,(126090297_Shewanella_baltica_OS155:0.000000,(126090305_Shewanella_baltica_OS155:0.000000,(126172387_Shewanella_baltica_OS155:0.000000,(126172905_Shewanella_baltica_OS155:0.000000,(126173316_Shewanella_baltica_OS155:0.000000,(126173956_Shewanella_baltica_OS155:0.000000,(126174154_Shewanella_baltica_OS155:0.000000,(126174229_Shewanella_baltica_OS155:0.000000,(126174230_Shewanella_baltica_OS155:0.000000,(126174863_Shewanella_baltica_OS155:0.000000,(126175266_Shewanella_baltica_OS155:0.000000,(126175390_Shewanella_baltica_OS155:0.000000,(126175746_Shewanella_baltica_OS155:0.000000,(126173359_Shewanella_baltica_OS155:0.000000,(126174871_Shewanella_baltica_OS155:0.000000,126176496_Shewanella_baltica_OS155:0.000000)0.000000:0.000000)0.000000:0.000000)0.000000:0.000000)0.000000:0.000000)0.000000:0.000000)0.000000:0.000000)0.000000:0.000000)0.000000:0.000000)0.000000:0.000000)0.000000:0.000000)0.000000:0.000000)0.000000:0.000000)0.000000:0.000000)0.000000:0.000000)0.000000:0.000000)0.000000:0.000000)0.000000:0.000000)0.000000:0.000000,(153002771_Shewanella_baltica_OS185:0.000000,153001059_Shewanella_baltica_OS185:0.000000)0.000000:0.000000)0.000000:0.000000)0.000000:0.000000)0.000000:0.000000)0.000000:0.000000)0.000000:0.000000)0.000000:0.000000)0.778000:0.018145)0.000000:0.000000,(160875660_Shewanella_baltica_OS195:0.017914,(160874451_Shewanella_baltica_OS195:0.000000,(160874673_Shewanella_baltica_OS195:0.000000,(160874856_Shewanella_baltica_OS195:0.000000,(160875417_Shewanella_baltica_OS195:0.000000,(160875929_Shewanella_baltica_OS195:0.000000,(160876097_Shewanella_baltica_OS195:0.000000,(160876219_Shewanella_baltica_OS195:0.000000,(160876690_Shewanella_baltica_OS195:0.000000,160877333_Shewanella_baltica_OS195:0.000000)0.000000:0.000000)0.000000:0.000000)0.000000:0.000000)0.000000:0.000000)0.000000:0.000000)0.000000:0.000000)0.000000:0.000000)0.551000:0.000000)0.749000:0.018042)0.393000:0.018174)0.930000:0.178516,119947269_Psychromonas_ingrahamii_37:0.271837)0.988000:0.319027)0.000000:0.000000)0.915000:0.132840)0.762000:0.059146,((((((24216028_Leptospira_interrogans_serovar_Lai_:0.000000,(24214511_Leptospira_interrogans_serovar_Lai_:0.000000,(24215352_Leptospira_interrogans_serovar_Lai_:0.000000,(24217284_Leptospira_interrogans_serovar_Lai_:0.000000,(24216474_Leptospira_interrogans_serovar_Lai_:0.000000,45657905_Leptospira_interrogans_serovar_Cope:0.000000)0.000000:0.000000)0.000000:0.000000)0.000000:0.000000)0.000000:0.000000)0.560000:0.000000,24215380_Leptospira_interrogans_serovar_Lai_:0.018071)0.001000:0.000000,24214449_Leptospira_interrogans_serovar_Lai_:0.017818)0.934000:0.167790,(((45656868_Leptospira_interrogans_serovar_Cope:0.000000,45659195_Leptospira_interrogans_serovar_Cope:0.000000)0.000000:0.000000,45657224_Leptospira_interrogans_serovar_Cope:0.000000)0.544000:0.000000,(24217292_Leptospira_interrogans_serovar_Lai_:0.000000,24217364_Leptospira_interrogans_serovar_Lai_:0.000000)0.829000:0.017798)0.935000:0.133324)0.948000:0.207758,(((50083592_Acinetobacter_sp._ADP1:0.000000,(50084940_Acinetobacter_sp._ADP1:0.000000,50084435_Acinetobacter_sp._ADP1:0.000000)0.000000:0.000000)0.000000:0.000000,(50084158_Acinetobacter_sp._ADP1:0.000000,50084162_Acinetobacter_sp._ADP1:0.000000)0.000000:0.000000)0.965000:0.266734,157373611_Shewanella_sediminis_HAW-EB3:0.596620)0.707000:0.101067)0.814000:0.094014,(((32473957_Rhodopirellula_baltica_SH_1:0.000000,(32477791_Rhodopirellula_baltica_SH_1:0.000000,32474420_Rhodopirellula_baltica_SH_1:0.000000)0.000000:0.000000)0.000000:0.000000,((32470762_Rhodopirellula_baltica_SH_1:0.000000,32471044_Rhodopirellula_baltica_SH_1:0.000000)0.000000:0.000000,((32471279_Rhodopirellula_baltica_SH_1:0.000000,32473023_Rhodopirellula_baltica_SH_1:0.000000)0.000000:0.000000,(32477147_Rhodopirellula_baltica_SH_1:0.000000,32477166_Rhodopirellula_baltica_SH_1:0.000000)0.000000:0.000000)0.000000:0.000000)0.000000:0.000000)0.983000:0.485311,(148378802_Clostridium_botulinum_A_str._ATCC_3:0.000000,153936356_Clostridium_botulinum_A_str._Hall:0.000000)0.990000:0.564733)0.912000:0.278358)0.754000:0.089479)0.849000:0.123651,((78357913_Desulfovibrio_desulfuricans_G20:0.000000,(78356442_Desulfovibrio_desulfuricans_G20:0.000000,78356787_Desulfovibrio_desulfuricans_G20:0.000000)0.000000:0.000000)0.941000:0.276670,51245566_Desulfotalea_psychrophila_LSv54:0.146871)0.973000:0.264043)0.900000:0.144542,(146301517_Flavobacterium_johnsoniae_UW101:0.264257,146300391_Flavobacterium_johnsoniae_UW101:0.379040)0.909000:0.250555)0.128000:0.042191,(((89897358_Desulfitobacterium_hafniense_Y51:0.035733,89896041_Desulfitobacterium_hafniense_Y51:0.000000)0.941000:0.190770,((158320922_Alkaliphilus_oremlandii_OhILAs:0.000000,(158321014_Alkaliphilus_oremlandii_OhILAs:0.000000,158321256_Alkaliphilus_oremlandii_OhILAs:0.000000)0.000000:0.000000)0.870000:0.018125,158321027_Alkaliphilus_oremlandii_OhILAs:0.000000)0.916000:0.192473)0.872000:0.202423,(((((116326549_Lactococcus_lactis_subsp._cremoris_:0.016100,125623514_Lactococcus_lactis_subsp._cremoris_:0.020038)0.375000:0.037192,116326603_Lactococcus_lactis_subsp._cremoris_:0.036059)0.625000:0.070177,((76787372_Streptococcus_agalactiae_A909:0.054163,(((94989970_Streptococcus_pyogenes_MGAS10270:0.017949,(71903114_Streptococcus_pyogenes_MGAS6180:0.000000,(94988090_Streptococcus_pyogenes_MGAS9429:0.000000,94991976_Streptococcus_pyogenes_MGAS2096:0.000000)0.000000:0.000000)0.845000:0.018103)0.001000:0.000000,(94993885_Streptococcus_pyogenes_MGAS10750:0.000000,21909933_Streptococcus_pyogenes_MGAS315:0.000000)0.000000:0.000000)0.844000:0.017918,(71910280_Streptococcus_pyogenes_MGAS5005:0.000000,15674656_Streptococcus_pyogenes_M1_GAS:0.000000)0.510000:0.000000)0.742000:0.017885)0.000000:0.000000,(139474216_Streptococcus_pyogenes_str._Manfred:0.018451,((22536810_Streptococcus_agalactiae_2603V_R:0.000000,76787447_Streptococcus_agalactiae_A909:0.000000)0.000000:0.000000,19745683_Streptococcus_pyogenes_MGAS8232:0.018500)0.001000:0.000000)0.719000:0.018459)0.914000:0.224246)0.995000:0.513867,18450354_Listeria_innocua_Clip11262:0.194540)0.588000:0.171722,18450358_Listeria_innocua_Clip11262:0.531967)0.963000:0.304300)0.865000:0.172982)0.993000:0.456691,37522244_Gloeobacter_violaceus_PCC_7421:0.124301)0.870000:0.236213,((116620070_Solibacter_usitatus_Ellin6076:0.000000,(116621392_Solibacter_usitatus_Ellin6076:0.000000,(116621577_Solibacter_usitatus_Ellin6076:0.000000,(116622262_Solibacter_usitatus_Ellin6076:0.000000,(116622675_Solibacter_usitatus_Ellin6076:0.000000,(116624244_Solibacter_usitatus_Ellin6076:0.000000,116625132_Solibacter_usitatus_Ellin6076:0.018768)0.000000:0.000000)0.000000:0.000000)0.000000:0.000000)0.000000:0.000000)0.000000:0.000000)0.982000:0.254040,(((116620744_Solibacter_usitatus_Ellin6076:0.000000,116624241_Solibacter_usitatus_Ellin6076:0.000000)0.000000:0.000000,(116625868_Solibacter_usitatus_Ellin6076:0.000000,116625906_Solibacter_usitatus_Ellin6076:0.000000)0.000000:0.000000)0.000000:0.000000,116619768_Solibacter_usitatus_Ellin6076:0.000000)0.652000:0.022221)0.775000:0.098467)0.072000:0.089199,150378097_Sinorhizobium_medicae_WSM419:0.323569)0.999000:0.514335,(116621711_Solibacter_usitatus_Ellin6076:0.000000,(116623821_Solibacter_usitatus_Ellin6076:0.000000,116620625_Solibacter_usitatus_Ellin6076:0.000000)0.000000:0.000000)0.490000:0.000012)0.668000:0.019317,116626296_Solibacter_usitatus_Ellin6076:0.000000,116626965_Solibacter_usitatus_Ellin6076:0.000000);
