# Supplementary material for: Genome-wide phylogenetic analysis of the pathogenic potential of Vibrio furnissii
Source: Front Microbiol. 2014 Aug 21;5:435. doi: 10.3389/fmicb.2014.00435 (PMC4139957; doi:10.3389/fmicb.2014.00435)
Supplement: Supplementary file 1 [file DataSheet1.ZIP › all_vfu_trees/VfuA00184.afa-gb-o.phylip_phyml_tree.txt]

(((((((((21240926_Xanthomonas_axonopodis_pv._citri_st:0.000000,(21241117_Xanthomonas_axonopodis_pv._citri_st:0.000000,((21241350_Xanthomonas_axonopodis_pv._citri_st:0.000000,21241815_Xanthomonas_axonopodis_pv._citri_st:0.000000)0.000000:0.000000,((21241832_Xanthomonas_axonopodis_pv._citri_st:0.000000,21241858_Xanthomonas_axonopodis_pv._citri_st:0.000000)0.000000:0.000000,((21242409_Xanthomonas_axonopodis_pv._citri_st:0.000000,21242665_Xanthomonas_axonopodis_pv._citri_st:0.000000)0.000000:0.000000,((21242838_Xanthomonas_axonopodis_pv._citri_st:0.000000,21242867_Xanthomonas_axonopodis_pv._citri_st:0.000000)0.000000:0.000000,((21242910_Xanthomonas_axonopodis_pv._citri_st:0.000000,21242959_Xanthomonas_axonopodis_pv._citri_st:0.000000)0.000000:0.000000,((21243362_Xanthomonas_axonopodis_pv._citri_st:0.000000,21243391_Xanthomonas_axonopodis_pv._citri_st:0.000000)0.000000:0.000000,((21243948_Xanthomonas_axonopodis_pv._citri_st:0.000000,21243973_Xanthomonas_axonopodis_pv._citri_st:0.000000)0.000000:0.000000,(21244924_Xanthomonas_axonopodis_pv._citri_st:0.000000,21245034_Xanthomonas_axonopodis_pv._citri_st:0.000000)0.000000:0.000000)0.000000:0.000000)0.000000:0.000000)0.000000:0.000000)0.000000:0.000000)0.000000:0.000000)0.000000:0.000000)0.000000:0.000000)0.000000:0.000000)0.000000:0.000000,21240864_Xanthomonas_axonopodis_pv._citri_st:0.000000)0.000000:0.000000,21244046_Xanthomonas_axonopodis_pv._citri_st:0.000000)0.854000:0.016031,((21233562_Xanthomonas_campestris_pv._campestr:0.000000,(66767017_Xanthomonas_campestris_pv._campestr:0.000000,66770218_Xanthomonas_campestris_pv._campestr:0.000000)0.000000:0.000000)0.000000:0.000000,((66770528_Xanthomonas_campestris_pv._campestr:0.000000,21233161_Xanthomonas_campestris_pv._campestr:0.000000)0.000000:0.000000,((66770101_Xanthomonas_campestris_pv._campestr:0.000000,21232138_Xanthomonas_campestris_pv._campestr:0.000000)0.000000:0.000000,((21232329_Xanthomonas_campestris_pv._campestr:0.000000,21232924_Xanthomonas_campestris_pv._campestr:0.000000)0.000000:0.000000,((66767003_Xanthomonas_campestris_pv._campestr:0.000000,66767538_Xanthomonas_campestris_pv._campestr:0.000000)0.000000:0.000000,((66768904_Xanthomonas_campestris_pv._campestr:0.000000,78045334_Xanthomonas_campestris_pv._vesicato:0.000000)0.000000:0.000000,((21231087_Xanthomonas_campestris_pv._campestr:0.000000,21232543_Xanthomonas_campestris_pv._campestr:0.000000)0.000000:0.000000,(21232910_Xanthomonas_campestris_pv._campestr:0.000000,21233012_Xanthomonas_campestris_pv._campestr:0.000000)0.000000:0.000000)0.000000:0.000000)0.000000:0.000000)0.000000:0.000000)0.000000:0.000000)0.000000:0.000000)0.000000:0.000000)0.000000:0.000000)1.000000:0.148601,((170737068_Burkholderia_cenocepacia_MC0-3:0.000000,(170732244_Burkholderia_cenocepacia_MC0-3:0.000000,170736798_Burkholderia_cenocepacia_MC0-3:0.000000)0.000000:0.000000)0.914000:0.014844,170733126_Burkholderia_cenocepacia_MC0-3:0.000000)0.000000:0.000000)0.619000:0.014741,(94314375_Ralstonia_metallidurans_CH34:0.000000,94314415_Ralstonia_metallidurans_CH34:0.000000)0.000000:0.000000)0.754000:0.023411,((((((157368635_Serratia_proteamaculans_568:0.000000,(157368854_Serratia_proteamaculans_568:0.000000,(157370271_Serratia_proteamaculans_568:0.000000,(157370506_Serratia_proteamaculans_568:0.000000,(157371373_Serratia_proteamaculans_568:0.000000,157372393_Serratia_proteamaculans_568:0.000000)0.000000:0.000000)0.000000:0.000000)0.000000:0.000000)0.000000:0.000000)0.993000:0.175517,77918952_Pelobacter_carbinolicus_DSM_2380:0.102834)0.824000:0.053831,56460727_Idiomarina_loihiensis_L2TR:0.178313)0.690000:0.045217,(((121594211_Acidovorax_sp._JS42:0.164048,(145299754_Aeromonas_salmonicida_subsp._salmon:0.029699,(145297177_Aeromonas_salmonicida_subsp._salmon:0.000000,(145297465_Aeromonas_salmonicida_subsp._salmon:0.000000,(145297531_Aeromonas_salmonicida_subsp._salmon:0.000000,(145298183_Aeromonas_salmonicida_subsp._salmon:0.000000,(145298458_Aeromonas_salmonicida_subsp._salmon:0.000000,(145299089_Aeromonas_salmonicida_subsp._salmon:0.000000,(145299097_Aeromonas_salmonicida_subsp._salmon:0.000000,(145299102_Aeromonas_salmonicida_subsp._salmon:0.000000,(145299189_Aeromonas_salmonicida_subsp._salmon:0.000000,(145299837_Aeromonas_salmonicida_subsp._salmon:0.000000,(145301160_Aeromonas_salmonicida_subsp._salmon:0.000000,(145301494_Aeromonas_salmonicida_subsp._salmon:0.000000,145301531_Aeromonas_salmonicida_subsp._salmon:0.000000)0.000000:0.000000)0.000000:0.000000)0.000000:0.000000)0.000000:0.000000)0.000000:0.000000)0.000000:0.000000)0.000000:0.000000)0.000000:0.000000)0.000000:0.000000)0.000000:0.000000)0.000000:0.000000)0.000000:0.000101)0.977000:0.172817)0.833000:0.051884,(((167032623_Pseudomonas_putida_GB-1:0.000000,167033969_Pseudomonas_putida_GB-1:0.000000)0.000000:0.000000,(167034800_Pseudomonas_putida_GB-1:0.000000,167036410_Pseudomonas_putida_GB-1:0.000000)0.000000:0.000000)0.760000:0.015831,104782936_Pseudomonas_entomophila_L48:0.014394)0.959000:0.089278)0.732000:0.011709,((((146281067_Pseudomonas_stutzeri_A1501:0.000000,146281866_Pseudomonas_stutzeri_A1501:0.000000)0.000000:0.000000,(146282223_Pseudomonas_stutzeri_A1501:0.000000,146282662_Pseudomonas_stutzeri_A1501:0.000000)0.000000:0.000000)0.895000:0.030209,146283720_Pseudomonas_stutzeri_A1501:0.000000)0.815000:0.035749,(71725182_Pseudomonas_syringae_pv._phaseolico:0.000000,71725219_Pseudomonas_syringae_pv._phaseolico:0.000000)0.974000:0.099909)0.789000:0.033010)0.914000:0.072004)0.846000:0.038753,(((110834943_Alcanivorax_borkumensis_SK2:0.014259,110834669_Alcanivorax_borkumensis_SK2:0.060901)0.822000:0.047702,((56480592_Shigella_flexneri_2a_str._301:0.000000,(30062060_Shigella_flexneri_2a_str._2457T:0.000000,(30063090_Shigella_flexneri_2a_str._2457T:0.000000,(30063398_Shigella_flexneri_2a_str._2457T:0.000000,(30065441_Shigella_flexneri_2a_str._2457T:0.000000,(30065575_Shigella_flexneri_2a_str._2457T:0.000000,(110805930_Shigella_flexneri_5_str._8401:0.000000,(110807991_Shigella_flexneri_5_str._8401:0.000000,(110808118_Shigella_flexneri_5_str._8401:0.000000,((157159779_Escherichia_coli_HS:0.000000,(157159799_Escherichia_coli_HS:0.000000,(157159888_Escherichia_coli_HS:0.000000,(157160665_Escherichia_coli_HS:0.000000,(157161366_Escherichia_coli_HS:0.000000,(157162105_Escherichia_coli_HS:0.000000,(157162324_Escherichia_coli_HS:0.000000,(157163236_Escherichia_coli_HS:0.000000,(157163748_Escherichia_coli_HS:0.000000,(157161432_Escherichia_coli_HS:0.000000,(24111949_Shigella_flexneri_2a_str._301:0.000000,(24112959_Shigella_flexneri_2a_str._301:0.000000,(24113336_Shigella_flexneri_2a_str._301:0.000000,(24114756_Shigella_flexneri_2a_str._301:0.000000,(24115420_Shigella_flexneri_2a_str._301:0.000000,((110804597_Shigella_flexneri_5_str._8401:0.000000,110805527_Shigella_flexneri_5_str._8401:0.014930)0.717000:0.015009,(170021397_Escherichia_coli_ATCC_8739:0.000000,(89107139_Escherichia_coli_W3110:0.000000,170079890_Escherichia_coli_str._K-12_substr._:0.000000)0.831000:0.015147)0.751000:0.014894)0.000000:0.000000)0.000000:0.000000)0.000000:0.000000)0.000000:0.000000)0.000000:0.000000)0.000000:0.000000)0.000000:0.000000)0.000000:0.000000)0.000000:0.000000)0.000000:0.000000)0.000000:0.000000)0.000000:0.000000)0.000000:0.000000)0.000000:0.000000)0.000000:0.000000)0.000000:0.000000,(157159734_Escherichia_coli_HS:0.000000,157159606_Escherichia_coli_HS:0.000000)0.000000:0.000000)0.000000:0.000000)0.000000:0.000000)0.000000:0.000000)0.000000:0.000000)0.000000:0.000000)0.000000:0.000000)0.000000:0.000000)0.000000:0.000000)0.000000:0.000000)0.861000:0.030052,(161506201_Salmonella_enterica_subsp._arizonae:0.016028,161505188_Salmonella_enterica_subsp._arizonae:0.052146)0.901000:0.079609)0.967000:0.107865)0.751000:0.027753,((117920802_Shewanella_sp._ANA-3:0.062510,113970569_Shewanella_sp._MR-4:0.142034)0.821000:0.038419,(119775012_Shewanella_amazonensis_SB2B:0.000000,XX_VfuA00184_:0.000000)0.768000:0.015566)0.980000:0.082742)0.721000:0.016042)0.005000:0.000000,169786936_Acinetobacter_baumannii:0.186338)0.864000:0.052267)1.000000:0.246566,170726026_Shewanella_woodyi_ATCC_51908:0.065632)0.745000:0.013930,157373785_Shewanella_sediminis_HAW-EB3:0.000000,157375596_Shewanella_sediminis_HAW-EB3:0.000000);
