# Supplementary material for: Genome-wide phylogenetic analysis of the pathogenic potential of Vibrio furnissii
Source: Front Microbiol. 2014 Aug 21;5:435. doi: 10.3389/fmicb.2014.00435 (PMC4139957; doi:10.3389/fmicb.2014.00435)
Supplement: Supplementary file 1 [file DataSheet1.ZIP › all_vfu_trees/VfuA00185.afa-gb-o.phylip_phyml_tree.txt]

((((((((((((((((((((((((52079559_Bacillus_licheniformis_ATCC_14580:0.000000,52784923_Bacillus_licheniformis_ATCC_14580:0.000000)0.982000:0.221059,((108803625_Rubrobacter_xylanophilus_DSM_9941:0.201004,44004552_Bacillus_cereus_ATCC_10987:0.074783)0.712000:0.031654,(((((52144661_Bacillus_cereus_E33L:0.031680,(42779796_Bacillus_cereus_ATCC_10987:0.000000,30018834_Bacillus_cereus_ATCC_14579:0.000000)0.914000:0.035464)0.983000:0.004396,163938573_Bacillus_weihenstephanensis_KBAB4:0.000000)0.858000:0.035441,(30260804_Bacillus_anthracis_str._Ames:0.000000,(49183642_Bacillus_anthracis_str._Sterne:0.000000,(47525929_Bacillus_anthracis_str._Ames_Ancest:0.000000,49480228_Bacillus_thuringiensis_serovar_konk:0.000000)0.000000:0.000000)0.000000:0.000000)0.475000:0.000000)0.000000:0.000000,118476336_Bacillus_thuringiensis_str._Al_Haka:0.035410)0.795000:0.035575,(152974373_Bacillus_cereus_subsp._cytotoxis_NV:0.000000,(((((52144719_Bacillus_cereus_E33L:0.000000,(30018771_Bacillus_cereus_ATCC_14579:0.000000,(30260741_Bacillus_anthracis_str._Ames:0.000000,(49183579_Bacillus_anthracis_str._Sterne:0.000000,(47525859_Bacillus_anthracis_str._Ames_Ancest:0.000000,118476272_Bacillus_thuringiensis_str._Al_Haka:0.000000)0.000000:0.000000)0.000000:0.000000)0.927000:0.033626)0.000000:0.000000)0.000000:0.000000,42779727_Bacillus_cereus_ATCC_10987:0.000000)0.000000:0.000000,49476837_Bacillus_thuringiensis_serovar_konk:0.000000)0.461000:0.000000,163938508_Bacillus_weihenstephanensis_KBAB4:0.064647)0.000000:0.000000,152974333_Bacillus_cereus_subsp._cytotoxis_NV:0.105651)0.958000:0.216743)0.736000:0.072996)0.756000:0.038153)0.777000:0.036807)0.000000:0.000000,(147676371_Pelotomaculum_thermopropionicum_SI:0.183372,42526008_Treponema_denticola_ATCC_35405:0.314752)0.825000:0.140458)0.774000:0.036116,83814196_Salinibacter_ruber_DSM_13855:0.158050)0.723000:0.037276,(138895266_Geobacillus_thermodenitrificans_NG8:0.035758,((((108803039_Rubrobacter_xylanophilus_DSM_9941:0.082962,(108805803_Rubrobacter_xylanophilus_DSM_9941:0.146102,(42523999_Bdellovibrio_bacteriovorus_HD100:0.178338,71906070_Dechloromonas_aromatica_RCB:0.441333)0.851000:0.217104)0.784000:0.096860)0.688000:0.026119,(((170736460_Burkholderia_cenocepacia_MC0-3:0.042133,(116691539_Burkholderia_cenocepacia_HI2424:0.034894,78063578_Burkholderia_sp._383:0.074087)0.652000:0.028304)0.219000:0.118450,91784076_Burkholderia_xenovorans_LB400:0.282429)0.896000:0.248155,160896196_Delftia_acidovorans_SPH-1:0.300729)0.926000:0.156587)0.788000:0.041186,((((56965767_Bacillus_clausii_KSM-K16:0.247737,((33865482_Synechococcus_sp._WH_8102:0.102498,148239882_Synechococcus_sp._WH_7803:0.000000)0.756000:0.089465,78213142_Synechococcus_sp._CC9605:0.017843)0.969000:0.363281)0.700000:0.102373,116326605_Lactococcus_lactis_subsp._cremoris_:0.204872)0.780000:0.080295,((((((((((182435927_Streptomyces_griseus_subsp._griseus:0.301619,182413227_Opitutus_terrae_PB90-1:0.288441)0.737000:0.070648,147672219_Vibrio_cholerae_O395:0.692096)0.666000:0.095356,(((54297209_Legionella_pneumophila_str._Paris:0.000000,54294189_Legionella_pneumophila_str._Lens:0.000000)0.000000:0.000000,(148358832_Legionella_pneumophila_str._Corby:0.000000,52841522_Legionella_pneumophila_subsp._pneum:0.000000)0.000000:0.000000)0.895000:0.216409,(29654531_Coxiella_burnetii_RSA_493:0.000000,(161831277_Coxiella_burnetii_RSA_331:0.000000,154706360_Coxiella_burnetii_Dugway_5J108-111:0.000000)0.000000:0.000000)0.931000:0.179718)0.876000:0.179460)0.677000:0.032997,(91785111_Burkholderia_xenovorans_LB400:0.270382,((152982852_Janthinobacterium_sp._Marseille:0.204439,((((170737719_Burkholderia_cenocepacia_MC0-3:0.000000,(107025798_Burkholderia_cenocepacia_AU_1054:0.000000,116693019_Burkholderia_cenocepacia_HI2424:0.000000)0.000000:0.000000)0.964000:0.301695,(53718446_Burkholderia_pseudomallei_K96243:0.000000,(76810553_Burkholderia_pseudomallei_1710b:0.000000,(126451567_Burkholderia_pseudomallei_1106a:0.000000,(53725065_Burkholderia_mallei_ATCC_23344:0.000000,(121601166_Burkholderia_mallei_SAVP1:0.000000,(124384204_Burkholderia_mallei_NCTC_10229:0.000000,(126439103_Burkholderia_pseudomallei_668:0.000000,126449613_Burkholderia_mallei_NCTC_10247:0.000000)0.000000:0.000000)0.000000:0.000000)0.000000:0.000000)0.000000:0.000000)0.000000:0.000000)0.000000:0.000000)0.888000:0.120797)0.736000:0.062165,91785080_Burkholderia_xenovorans_LB400:0.145827)0.820000:0.118618,73539147_Ralstonia_eutropha_JMP134:0.168887)0.716000:0.033351)0.773000:0.039777,((((((145222478_Mycobacterium_gilvum_PYR-GCK:0.037840,((126437245_Mycobacterium_sp._JLS:0.000000,(108801264_Mycobacterium_sp._MCS:0.000000,119870415_Mycobacterium_sp._KMS:0.000000)0.000000:0.000000)0.881000:0.089050,169628172_Mycobacterium_abscessus:0.036204)0.000000:0.000000)0.924000:0.083922,54026937_Nocardia_farcinica_IFM_10152:0.000000)0.684000:0.042384,111022589_Rhodococcus_sp._RHA1:0.158407)0.874000:0.162915,((154245479_Xanthobacter_autotrophicus_Py2:0.274834,86361040_Rhizobium_etli_CFN_42:0.098836)0.441000:0.043423,13476585_Mesorhizobium_loti_MAFF303099:0.127940)0.803000:0.132030)0.777000:0.109761,(126438441_Burkholderia_pseudomallei_668:0.000000,(126454999_Burkholderia_pseudomallei_1106a:0.000000,(53718413_Burkholderia_pseudomallei_K96243:0.000000,(76809544_Burkholderia_pseudomallei_1710b:0.000000,(124385718_Burkholderia_mallei_NCTC_10229:0.000000,126450458_Burkholderia_mallei_NCTC_10247:0.000000)0.000000:0.000000)0.000000:0.000000)0.000000:0.000000)0.000000:0.000000)0.800000:0.089323)0.820000:0.093436,((111024796_Rhodococcus_sp._RHA1:0.259533,((148549506_Pseudomonas_putida_F1:0.000000,167035383_Pseudomonas_putida_GB-1:0.000000)0.490000:0.000000,170720247_Pseudomonas_putida_W619:0.073906)0.880000:0.136683)0.815000:0.102219,(119715850_Nocardioides_sp._JS614:0.509057,(53803481_Methylococcus_capsulatus_str._Bath:0.538613,75909658_Anabaena_variabilis_ATCC_29413:0.221714)0.835000:0.163254)0.665000:0.060274)0.304000:0.068893)0.000000:0.000000)0.862000:0.075376)0.000000:0.000000)0.731000:0.038976,(((74318810_Thiobacillus_denitrificans_ATCC_252:0.466398,(163855905_Bordetella_petrii_DSM_12804:0.112153,152982293_Janthinobacterium_sp._Marseille:0.268618)0.903000:0.232530)0.608000:0.027602,((148259468_Acidiphilium_cryptum_JF-5:0.000000,(58039295_Gluconobacter_oxydans_621H:0.162502,162147250_Gluconacetobacter_diazotrophicus_PA:0.161231)0.982000:0.284031)0.702000:0.038883,(56696507_Silicibacter_pomeroyi_DSS-3:0.333462,(((((115523956_Rhodopseudomonas_palustris_BisA53:0.000000,(90423353_Rhodopseudomonas_palustris_BisB18:0.087980,154251401_Parvibaculum_lavamentivorans_DS-1:0.264243)0.639000:0.021017)0.610000:0.034174,(27378243_Bradyrhizobium_japonicum_USDA_110:0.000000,(((91976490_Rhodopseudomonas_palustris_BisB5:0.033786,86750552_Rhodopseudomonas_palustris_HaA2:0.000000)0.924000:0.016152,92117000_Nitrobacter_hamburgensis_X14:0.028072)0.986000:0.023944,(148254524_Bradyrhizobium_sp._BTAi1:0.000000,146339744_Bradyrhizobium_sp._ORS278:0.000000)0.910000:0.069296)0.531000:0.000679)0.000000:0.000000)0.763000:0.037285,(153009991_Ochrobactrum_anthropi_ATCC_49188:0.143738,110633257_Mesorhizobium_sp._BNC1:0.052931)0.955000:0.210062)0.621000:0.038046,75675391_Nitrobacter_winogradskyi_Nb-255:0.035103)0.889000:0.132122,154247446_Xanthobacter_autotrophicus_Py2:0.056020)0.874000:0.142968)0.836000:0.092194)0.845000:0.133223)0.845000:0.131672,((((182680346_Beijerinckia_indica_subsp._indica_A:0.407143,(170747667_Methylobacterium_radiotolerans_JCM_:0.187418,(((167033876_Pseudomonas_putida_GB-1:0.000000,170721589_Pseudomonas_putida_W619:0.000000)0.461000:0.000000,26989625_Pseudomonas_putida_KT2440:0.034882)0.914000:0.169290,(58038869_Gluconobacter_oxydans_621H:0.203445,162149189_Gluconacetobacter_diazotrophicus_PA:0.103287)0.947000:0.320308)0.803000:0.116524)0.643000:0.040718)0.001000:0.000000,27382388_Bradyrhizobium_japonicum_USDA_110:0.186374)0.777000:0.063591,86356686_Rhizobium_etli_CFN_42:0.154963)0.703000:0.062041,15887969_Agrobacterium_tumefaciens_str._C58:0.172552)0.969000:0.347311)0.000000:0.000000)0.000000:0.000000,((27367387_Vibrio_vulnificus_CMCP6:0.000000,37677145_Vibrio_vulnificus_YJ016:0.000000)0.982000:0.503194,92112238_Chromohalobacter_salexigens_DSM_304:0.058373)0.918000:0.232909)0.949000:0.178184,((((((75908655_Anabaena_variabilis_ATCC_29413:0.000000,17232681_Nostoc_sp._PCC_7120:0.030249)0.954000:0.218353,(37519592_Gloeobacter_violaceus_PCC_7421:0.176710,((158340378_Acaryochloris_marina_MBIC11017:0.000000,158339446_Acaryochloris_marina_MBIC11017:0.264903)0.889000:0.155531,158339280_Acaryochloris_marina_MBIC11017:0.300953)0.772000:0.091938)0.774000:0.086089)0.688000:0.048804,(152966751_Kineococcus_radiotolerans_SRS30216:0.145227,(((134098397_Saccharopolyspora_erythraea_NRRL_23:0.253402,((145594044_Salinispora_tropica_CNB-440:0.000000,159037096_Salinispora_arenicola_CNS-205:0.000000)0.937000:0.413856,((158318679_Frankia_sp._EAN1pec:0.594784,72162339_Thermobifida_fusca_YX:0.059453)0.583000:0.033881,(182435462_Streptomyces_griseus_subsp._griseus:0.000000,29828946_Streptomyces_avermitilis_MA-4680:0.000000)0.824000:0.096457)0.900000:0.314696)0.737000:0.080931)0.935000:0.284581,116749437_Syntrophobacter_fumaroxidans_MPOB:0.229102)0.753000:0.061929,21220619_Streptomyces_coelicolor_A3:0.308350)0.381000:0.045283)0.754000:0.070499)0.645000:0.117628,119962003_Arthrobacter_aurescens_TC1:0.358933)0.776000:0.073413,(167630855_Heliobacterium_modesticaldum_Ice1:0.217206,(182413546_Opitutus_terrae_PB90-1:0.115805,42524752_Bdellovibrio_bacteriovorus_HD100:0.596391)0.817000:0.146987)0.771000:0.043518)0.720000:0.032014,((75677095_Nitrobacter_winogradskyi_Nb-255:0.172996,92118760_Nitrobacter_hamburgensis_X14:0.095173)0.941000:0.305006,((146341625_Bradyrhizobium_sp._ORS278:0.000000,148254886_Bradyrhizobium_sp._BTAi1:0.000000)0.908000:0.251156,27378859_Bradyrhizobium_japonicum_USDA_110:0.167097)0.906000:0.238109)0.841000:0.133406)0.818000:0.066523)0.001000:0.000000,((46578430_Desulfovibrio_vulgaris_subsp._vulga:0.000000,120603988_Desulfovibrio_vulgaris_subsp._vulga:0.000000)0.894000:0.077138,78358820_Desulfovibrio_desulfuricans_G20:0.000000)0.950000:0.208882)0.661000:0.131546,(163839244_Renibacterium_salmoninarum_ATCC_332:0.226417,116669348_Arthrobacter_sp._FB24:0.148839)0.892000:0.230357)0.098000:0.031047,((159038627_Salinispora_arenicola_CNS-205:0.000000,145593183_Salinispora_tropica_CNB-440:0.034780)0.931000:0.243286,(((118470188_Mycobacterium_smegmatis_str._MC2_15:0.071576,((94970127_Acidobacteria_bacterium_Ellin345:0.451859,((15843384_Mycobacterium_tuberculosis_CDC1551:0.000000,(148824969_Mycobacterium_tuberculosis_F11:0.000000,(31794934_Mycobacterium_bovis_AF2122_97:0.000000,(121639678_Mycobacterium_bovis_BCG_str._Pasteu:0.000000,(15610900_Mycobacterium_tuberculosis_H37Rv:0.000000,148663630_Mycobacterium_tuberculosis_H37Ra:0.000000)0.000000:0.000000)0.000000:0.000000)0.000000:0.000000)0.000000:0.000000)0.842000:0.031094,118466581_Mycobacterium_avium_104:0.000000)0.754000:0.076044)0.620000:0.052480,120405381_Mycobacterium_vanbaalenii_PYR-1:0.121058)0.791000:0.078143)0.250000:0.084326,(158315648_Frankia_sp._EAN1pec:0.267714,86741096_Frankia_sp._CcI3:0.216357)0.775000:0.109002)0.888000:0.130918,(((((183984909_Mycobacterium_marinum_M:0.000000,118616307_Mycobacterium_ulcerans_Agy99:0.000000)0.662000:0.026947,((118464141_Mycobacterium_avium_104:0.000000,41406690_Mycobacterium_avium_subsp._paratube:0.000000)0.876000:0.148605,(145222174_Mycobacterium_gilvum_PYR-GCK:0.069333,169627777_Mycobacterium_abscessus:0.230273)0.806000:0.096567)0.856000:0.124286)0.266000:0.070554,111021713_Rhodococcus_sp._RHA1:0.190281)0.584000:0.011768,(111220158_Frankia_alni_ACN14a:0.000000,(86739025_Frankia_sp._CcI3:0.000000,158318243_Frankia_sp._EAN1pec:0.041137)0.372000:0.075141)0.973000:0.356794)0.932000:0.195204,117928655_Acidothermus_cellulolyticus_11B:0.249876)0.000000:0.000000)0.160000:0.029302)0.894000:0.123579)0.778000:0.061388)0.787000:0.053502,146297551_Caldicellulosiruptor_saccharolyticu:0.083773)0.741000:0.039652)0.000000:0.000000,(125974817_Clostridium_thermocellum_ATCC_27405:0.173095,56420224_Geobacillus_kaustophilus_HTA426:0.067497)0.747000:0.057984)0.758000:0.035760)0.000000:0.000000)0.791000:0.036784,(78043472_Carboxydothermus_hydrogenoformans_Z:0.159700,((((157692812_Bacillus_pumilus_SAFR-032:0.033016,((((((((49477249_Bacillus_thuringiensis_serovar_konk:0.000000,(42780676_Bacillus_cereus_ATCC_10987:0.000000,30019626_Bacillus_cereus_ATCC_14579:0.000000)0.000000:0.000000)0.000000:0.000000,(118477033_Bacillus_thuringiensis_str._Al_Haka:0.000000,52143870_Bacillus_cereus_E33L:0.000000)0.000000:0.000000)0.000000:0.000000,163939391_Bacillus_weihenstephanensis_KBAB4:0.000000)0.456000:0.000000,(30261573_Bacillus_anthracis_str._Ames:0.000000,(49184404_Bacillus_anthracis_str._Sterne:0.000000,47777938_Bacillus_anthracis_str._Ames_Ancest:0.000000)0.000000:0.000000)0.845000:0.034802)0.789000:0.110840,172057054_Exiguobacterium_sibiricum_255-15:0.307453)0.140000:0.127974,(16803986_Listeria_monocytogenes_EGD-e:0.000000,(116873389_Listeria_welshimeri_serovar_6b_str.:0.000000,(16801127_Listeria_innocua_Clip11262:0.000000,46908181_Listeria_monocytogenes_str._4b_F236:0.000000)0.000000:0.000000)0.000000:0.000000)0.855000:0.090312)0.805000:0.075256,(52080825_Bacillus_licheniformis_ATCC_14580:0.000000,52786196_Bacillus_licheniformis_ATCC_14580:0.000000)0.827000:0.031595)0.000000:0.000000,16079368_Bacillus_subtilis_subsp._subtilis_s:0.000000)0.000000:0.000000)0.579000:0.033264,(134300812_Desulfotomaculum_reducens_MI-1:0.272450,154686556_Bacillus_amyloliquefaciens_FZB42:0.000000)0.000000:0.000000)0.317000:0.033975,(((56963601_Bacillus_clausii_KSM-K16:0.113315,23099273_Oceanobacillus_iheyensis_HTE831:0.071281)0.134000:0.054517,(15614144_Bacillus_halodurans_C-125:0.059583,169827295_Lysinibacillus_sphaericus_C3-41:0.204647)0.751000:0.072858)0.526000:0.060750,(56420813_Geobacillus_kaustophilus_HTA426:0.000000,138895847_Geobacillus_thermodenitrificans_NG8:0.032448)0.000000:0.000000)0.882000:0.072010)0.803000:0.070365,150388384_Alkaliphilus_metalliredigens_QYMF:0.223204)0.785000:0.056961)0.774000:0.040926)0.000000:0.000000,((((((150018482_Clostridium_beijerinckii_NCIMB_8052:0.047579,((170754932_Clostridium_botulinum_B1_str._Okra:0.000000,153938988_Clostridium_botulinum_F_str._Langel:0.000000)0.000000:0.000000,((148378612_Clostridium_botulinum_A_str._ATCC_3:0.000000,153934812_Clostridium_botulinum_A_str._Hall:0.000000)0.000000:0.000000,(153933755_Clostridium_botulinum_A_str._ATCC_1:0.000000,170758791_Clostridium_botulinum_A3_str._Loch_:0.000000)0.000000:0.000000)0.000000:0.000000)0.945000:0.104090)0.724000:0.044834,126701226_Clostridium_difficile_630:0.292851)0.717000:0.044028,187935295_Clostridium_botulinum_B_str._Eklund:0.000000)0.882000:0.230652,(((52143544_Bacillus_cereus_E33L:0.000000,49477415_Bacillus_thuringiensis_serovar_konk:0.000000)0.432000:0.000000,(42781026_Bacillus_cereus_ATCC_10987:0.000000,(49184753_Bacillus_anthracis_str._Sterne:0.000000,118477337_Bacillus_thuringiensis_str._Al_Haka:0.000000)0.849000:0.032223)0.388000:0.032543)0.795000:0.092674,30019943_Bacillus_cereus_ATCC_14579:0.098059)0.975000:0.320472)0.491000:0.115840,(((46908592_Listeria_monocytogenes_str._4b_F236:0.000000,16804459_Listeria_monocytogenes_EGD-e:0.000000)0.921000:0.033682,16801577_Listeria_innocua_Clip11262:0.033908)0.000000:0.000000,116873784_Listeria_welshimeri_serovar_6b_str.:0.000000)0.915000:0.190647)0.802000:0.125678,(((((23097813_Oceanobacillus_iheyensis_HTE831:0.264117,153941226_Clostridium_botulinum_F_str._Langel:0.000000)0.775000:0.108895,(76786746_Streptococcus_agalactiae_A909:0.000000,(22538190_Streptococcus_agalactiae_2603V_R:0.000000,25012048_Streptococcus_agalactiae_NEM316:0.000000)0.000000:0.000000)0.979000:0.398962)0.886000:0.266217,138894004_Geobacillus_thermodenitrificans_NG8:0.060891)0.889000:0.181840,159899317_Herpetosiphon_aurantiacus_ATCC_2377:0.384887)0.719000:0.079111,((78042954_Carboxydothermus_hydrogenoformans_Z:0.077276,((((((((113954785_Synechococcus_sp._CC9311:0.544112,113953374_Synechococcus_sp._CC9311:0.363866)0.671000:0.057325,(((17228687_Nostoc_sp._PCC_7120:0.000000,75906836_Anabaena_variabilis_ATCC_29413:0.000000)0.691000:0.053355,158334651_Acaryochloris_marina_MBIC11017:0.249280)0.772000:0.083154,172036652_Cyanothece_sp._ATCC_51142:0.073529)0.972000:0.300618)0.000000:0.000000,(148654780_Roseiflexus_sp._RS-1:0.192793,(15614826_Bacillus_halodurans_C-125:0.302783,(((148380235_Clostridium_botulinum_A_str._ATCC_3:0.000000,153932222_Clostridium_botulinum_A_str._ATCC_1:0.000000)0.000000:0.000000,(153934849_Clostridium_botulinum_A_str._Hall:0.000000,170754637_Clostridium_botulinum_B1_str._Okra:0.000000)0.000000:0.000000)0.484000:0.000000,170759965_Clostridium_botulinum_A3_str._Loch_:0.030331)0.962000:0.513634)0.857000:0.229512)0.761000:0.082912)0.799000:0.044014,(39995560_Geobacter_sulfurreducens_PCA:0.041510,(78224572_Geobacter_metallireducens_GS-15:0.149315,148266304_Geobacter_uraniireducens_Rf4:0.292235)0.800000:0.108058)0.844000:0.093517)0.640000:0.019577,(89895321_Desulfitobacterium_hafniense_Y51:0.234502,(148656185_Roseiflexus_sp._RS-1:0.069060,156742976_Roseiflexus_castenholzii_DSM_13941:0.000000)0.520000:0.144125)0.754000:0.065232)0.000000:0.000000,(172041314_Corynebacterium_urealyticum_DSM_710:0.156635,68535407_Corynebacterium_jeikeium_K411:0.133023)0.826000:0.072635)0.760000:0.035604,(((182434881_Streptomyces_griseus_subsp._griseus:0.000000,((159037021_Salinispora_arenicola_CNS-205:0.050285,145593965_Salinispora_tropica_CNB-440:0.024701)0.995000:0.348214,(156741486_Roseiflexus_castenholzii_DSM_13941:0.084234,148657835_Roseiflexus_sp._RS-1:0.000000)0.880000:0.165716)0.742000:0.049521)0.739000:0.047597,((158339405_Acaryochloris_marina_MBIC11017:0.148113,(16332022_Synechocystis_sp._PCC_6803:0.174686,(166366966_Microcystis_aeruginosa_NIES-843:0.202252,172037459_Cyanothece_sp._ATCC_51142:0.035185)0.824000:0.082819)0.806000:0.075907)0.845000:0.128390,153007202_Anaeromyxobacter_sp._Fw109-5:0.223694)0.881000:0.162204)0.753000:0.071301,167646386_Caulobacter_sp._K31:0.226206)0.903000:0.170592)0.000000:0.000000,((((153954119_Clostridium_kluyveri_DSM_555:0.096629,125974350_Clostridium_thermocellum_ATCC_27405:0.206506)0.649000:0.027258,(((150391006_Alkaliphilus_metalliredigens_QYMF:0.000000,150388921_Alkaliphilus_metalliredigens_QYMF:0.061031)0.871000:0.141410,158321190_Alkaliphilus_oremlandii_OhILAs:0.142503)0.850000:0.095965,150017793_Clostridium_beijerinckii_NCIMB_8052:0.075027)0.863000:0.096007)0.869000:0.101714,((148379032_Clostridium_botulinum_A_str._ATCC_3:0.000000,(153933091_Clostridium_botulinum_A_str._ATCC_1:0.000000,(153934883_Clostridium_botulinum_A_str._Hall:0.000000,153938246_Clostridium_botulinum_F_str._Langel:0.000000)0.000000:0.000000)0.000000:0.000000)0.464000:0.000000,(170754704_Clostridium_botulinum_B1_str._Okra:0.000000,170759413_Clostridium_botulinum_A3_str._Loch_:0.000000)0.859000:0.034436)0.001000:0.000000)0.878000:0.101322,(((((119714579_Nocardioides_sp._JS614:0.142924,(((((148654963_Roseiflexus_sp._RS-1:0.000000,156741161_Roseiflexus_castenholzii_DSM_13941:0.000000)0.882000:0.223443,(156740373_Roseiflexus_castenholzii_DSM_13941:0.000000,148654298_Roseiflexus_sp._RS-1:0.000000)0.835000:0.149476)0.882000:0.246376,(((((38232698_Corynebacterium_diphtheriae_NCTC_13:0.000000,19554153_Corynebacterium_glutamicum_ATCC_130:0.000000)0.000000:0.000000,(62391808_Corynebacterium_glutamicum_ATCC_130:0.000000,145294165_Corynebacterium_glutamicum_R:0.000000)0.000000:0.000000)0.000000:0.000000,68536517_Corynebacterium_jeikeium_K411:0.000000)0.868000:0.120700,25026835_Corynebacterium_efficiens_YS-314:0.119659)0.832000:0.101934,(19553860_Corynebacterium_glutamicum_ATCC_130:0.000000,(62391501_Corynebacterium_glutamicum_ATCC_130:0.000000,145296660_Corynebacterium_glutamicum_R:0.000000)0.000000:0.000000)0.962000:0.253504)0.886000:0.177816)0.742000:0.051063,120402832_Mycobacterium_vanbaalenii_PYR-1:0.108366)0.760000:0.034959,(108799872_Mycobacterium_sp._MCS:0.000000,119868982_Mycobacterium_sp._KMS:0.000000)0.875000:0.067003)0.000000:0.000000)0.720000:0.033193,((((145223424_Mycobacterium_gilvum_PYR-GCK:0.015554,126437134_Mycobacterium_sp._JLS:0.085108)0.840000:0.075525,(108798409_Mycobacterium_sp._MCS:0.000000,119867506_Mycobacterium_sp._KMS:0.000000)0.923000:0.167845)0.770000:0.034437,126437093_Mycobacterium_sp._JLS:0.033161)0.340000:0.033354,145221486_Mycobacterium_gilvum_PYR-GCK:0.070874)0.000000:0.000000)0.772000:0.034520,77361936_Pseudoalteromonas_haloplanktis_TAC1:0.197168)0.820000:0.072234,(46199441_Thermus_thermophilus_HB27:0.000000,55981472_Thermus_thermophilus_HB8:0.000000)0.900000:0.073183)0.732000:0.032383,89897062_Desulfitobacterium_hafniense_Y51:0.167851)0.737000:0.076000)0.761000:0.041664)0.777000:0.035301)0.781000:0.035331,(((182413657_Opitutus_terrae_PB90-1:0.057795,((159898878_Herpetosiphon_aurantiacus_ATCC_2377:0.162060,159898014_Herpetosiphon_aurantiacus_ATCC_2377:0.141967)0.589000:0.009081,163846453_Chloroflexus_aurantiacus_J-10-fl:0.195062)0.897000:0.123984)0.603000:0.010799,(57234164_Dehalococcoides_ethenogenes_195:0.000000,(73748817_Dehalococcoides_sp._CBDB1:0.000000,147669578_Dehalococcoides_sp._BAV1:0.000000)0.867000:0.035947)0.980000:0.156758)0.839000:0.078074,(156740961_Roseiflexus_castenholzii_DSM_13941:0.000000,148657589_Roseiflexus_sp._RS-1:0.140765)0.691000:0.077325)0.769000:0.038441)0.000000:0.000000)0.000000:0.000000)0.932000:0.077127)0.750000:0.040678,(((((15614508_Bacillus_halodurans_C-125:0.324365,((((30264742_Bacillus_anthracis_str._Ames:0.000000,49187560_Bacillus_anthracis_str._Sterne:0.000000)0.000000:0.000000,((47530215_Bacillus_anthracis_str._Ames_Ancest:0.000000,118479812_Bacillus_thuringiensis_str._Al_Haka:0.000000)0.000000:0.000000,(52140833_Bacillus_cereus_E33L:0.000000,49478723_Bacillus_thuringiensis_serovar_konk:0.000000)0.000000:0.000000)0.000000:0.000000)0.490000:0.000000,30022741_Bacillus_cereus_ATCC_14579:0.031873)0.750000:0.097518,78043258_Carboxydothermus_hydrogenoformans_Z:0.392051)0.818000:0.104909)0.000000:0.000000,(75910069_Anabaena_variabilis_ATCC_29413:0.032154,17230659_Nostoc_sp._PCC_7120:0.000000)0.984000:0.239057)0.000000:0.000000,(15893609_Clostridium_acetobutylicum_ATCC_824:0.201117,(((148544451_Lactobacillus_reuteri_F275:0.189030,81428993_Lactobacillus_sakei_subsp._sakei_23:0.230016)0.742000:0.219376,(163940440_Bacillus_weihenstephanensis_KBAB4:0.033456,42781735_Bacillus_cereus_ATCC_10987:0.000000)0.897000:0.287106)0.896000:0.269747,125975547_Clostridium_thermocellum_ATCC_27405:0.000000)0.835000:0.121790)0.798000:0.103033)0.890000:0.100791,(20807497_Thermoanaerobacter_tengcongensis_MB:0.034887,(147676786_Pelotomaculum_thermopropionicum_SI:0.036600,83589978_Moorella_thermoacetica_ATCC_39073:0.308700)0.889000:0.112619)0.758000:0.028091)0.791000:0.049706,(172036609_Cyanothece_sp._ATCC_51142:0.390174,((((((148378267_Clostridium_botulinum_A_str._ATCC_3:0.000000,(153940624_Clostridium_botulinum_F_str._Langel:0.000000,170756447_Clostridium_botulinum_B1_str._Okra:0.000000)0.000000:0.000000)0.000000:0.000000,(153932658_Clostridium_botulinum_A_str._ATCC_1:0.000000,153935782_Clostridium_botulinum_A_str._Hall:0.000000)0.000000:0.000000)0.484000:0.000000,170760225_Clostridium_botulinum_A3_str._Loch_:0.031823)0.971000:0.263926,((110798722_Clostridium_perfringens_ATCC_13124:0.000000,(18311313_Clostridium_perfringens_str._13:0.000000,110803031_Clostridium_perfringens_SM101:0.000000)0.000000:0.000000)0.953000:0.170779,150017892_Clostridium_beijerinckii_NCIMB_8052:0.072585)0.034000:0.032941)0.667000:0.042755,(167039422_Thermoanaerobacter_sp._X514:0.000000,(167039803_Thermoanaerobacter_sp._X514:0.000000,(20808828_Thermoanaerobacter_tengcongensis_MB:0.000000,167036702_Thermoanaerobacter_pseudethanolicus:0.000000)0.000000:0.000000)0.000000:0.000000)0.978000:0.326157)0.769000:0.065678,160880259_Clostridium_phytofermentans_ISDg:0.236457)0.744000:0.039377)0.000000:0.000000)0.745000:0.033977)0.000000:0.000000,((((((170017834_Leuconostoc_citreum_KM20:0.000000,116618898_Leuconostoc_mesenteroides_subsp._me:0.066672)0.993000:0.400593,167629620_Heliobacterium_modesticaldum_Ice1:0.064240)0.050000:0.048255,163849409_Chloroflexus_aurantiacus_J-10-fl:0.211481)0.755000:0.037969,((167629750_Heliobacterium_modesticaldum_Ice1:0.158158,108763263_Myxococcus_xanthus_DK_1622:0.358045)0.729000:0.059047,148656747_Roseiflexus_sp._RS-1:0.289107)0.759000:0.098317)0.762000:0.054065,(((145296602_Corynebacterium_glutamicum_R:0.000000,(19553805_Corynebacterium_glutamicum_ATCC_130:0.000000,62391445_Corynebacterium_glutamicum_ATCC_130:0.000000)0.000000:0.000000)0.464000:0.000000,25029049_Corynebacterium_efficiens_YS-314:0.098921)0.876000:0.125463,38234502_Corynebacterium_diphtheriae_NCTC_13:0.052341)0.873000:0.116747)0.769000:0.096470,((((((((((118476874_Bacillus_thuringiensis_str._Al_Haka:0.000000,42780488_Bacillus_cereus_ATCC_10987:0.000000)0.000000:0.000000,((30261402_Bacillus_anthracis_str._Ames:0.000000,49184232_Bacillus_anthracis_str._Sterne:0.000000)0.000000:0.000000,(49480021_Bacillus_thuringiensis_serovar_konk:0.000000,47526578_Bacillus_anthracis_str._Ames_Ancest:0.000000)0.000000:0.000000)0.000000:0.000000)0.835000:0.031066,52144035_Bacillus_cereus_E33L:0.000000)0.763000:0.031213,152974826_Bacillus_cereus_subsp._cytotoxis_NV:0.133352)0.747000:0.032687,30019452_Bacillus_cereus_ATCC_14579:0.035213)0.910000:0.257846,(138895943_Geobacillus_thermodenitrificans_NG8:0.000000,56420908_Geobacillus_kaustophilus_HTA426:0.073361)0.920000:0.298097)0.870000:0.167623,(20809032_Thermoanaerobacter_tengcongensis_MB:0.034594,((78187075_Pelodictyon_luteolum_DSM_273:0.291190,78188417_Chlorobium_chlorochromatii_CaD3:0.117716)0.903000:0.347973,((16273594_Haemophilus_influenzae_Rd_KW20:0.000000,68250310_Haemophilus_influenzae_86-028NP:0.000000)0.000000:0.000000,(148825750_Haemophilus_influenzae_PittEE:0.000000,148827130_Haemophilus_influenzae_PittGG:0.000000)0.000000:0.000000)0.960000:0.574311)0.833000:0.250061)0.742000:0.036485)0.853000:0.074315,((((34557056_Wolinella_succinogenes_DSM_1740:0.375639,109896971_Pseudoalteromonas_atlantica_T6c:0.369958)0.000000:0.000000,71278433_Colwellia_psychrerythraea_34H:0.293154)0.907000:0.218479,(172058212_Exiguobacterium_sibiricum_255-15:0.232216,(146297038_Caldicellulosiruptor_saccharolyticu:0.000000,46908672_Listeria_monocytogenes_str._4b_F236:0.367900)0.932000:0.197868)0.143000:0.028180)0.762000:0.082756,((((30022663_Bacillus_cereus_ATCC_14579:0.029860,163942321_Bacillus_weihenstephanensis_KBAB4:0.000000)0.261000:0.030685,((30264658_Bacillus_anthracis_str._Ames:0.000000,(42783765_Bacillus_cereus_ATCC_10987:0.000000,52140921_Bacillus_cereus_E33L:0.000000)0.000000:0.000000)0.000000:0.000000,((47530128_Bacillus_anthracis_str._Ames_Ancest:0.000000,49478694_Bacillus_thuringiensis_serovar_konk:0.000000)0.000000:0.000000,(49187478_Bacillus_anthracis_str._Sterne:0.000000,118479735_Bacillus_thuringiensis_str._Al_Haka:0.000000)0.000000:0.000000)0.000000:0.000000)0.489000:0.000000)0.598000:0.030624,152976970_Bacillus_cereus_subsp._cytotoxis_NV:0.000000)0.816000:0.055645,(((56964475_Bacillus_clausii_KSM-K16:0.221303,(56421266_Geobacillus_kaustophilus_HTA426:0.035125,((52081411_Bacillus_licheniformis_ATCC_14580:0.000000,52786787_Bacillus_licheniformis_ATCC_14580:0.000000)0.708000:0.035417,15615718_Bacillus_halodurans_C-125:0.025974)0.934000:0.106466)0.000000:0.000000)0.771000:0.049434,169829555_Lysinibacillus_sphaericus_C3-41:0.103588)0.697000:0.030611,(154687042_Bacillus_amyloliquefaciens_FZB42:0.000000,16079962_Bacillus_subtilis_subsp._subtilis_s:0.000000)0.907000:0.092041)0.629000:0.013643)0.798000:0.062819)0.560000:0.110903)0.000000:0.000000,((((78223890_Geobacter_metallireducens_GS-15:0.077770,148263634_Geobacter_uraniireducens_Rf4:0.000000)0.753000:0.065794,77918268_Pelobacter_carbinolicus_DSM_2380:0.208598)0.443000:0.040004,169825762_Lysinibacillus_sphaericus_C3-41:0.224662)0.697000:0.083690,(187933989_Clostridium_botulinum_B_str._Eklund:0.135782,160902316_Petrotoga_mobilis_SJ95:0.241629)0.667000:0.048047)0.667000:0.035911)0.726000:0.030808,(((147678165_Pelotomaculum_thermopropionicum_SI:0.127650,134298576_Desulfotomaculum_reducens_MI-1:0.167473)0.758000:0.054288,83591310_Moorella_thermoacetica_ATCC_39073:0.039002)0.845000:0.073915,167630148_Heliobacterium_modesticaldum_Ice1:0.106068)0.775000:0.044648)0.849000:0.077017)0.769000:0.034947)0.907000:0.103350,((((83590321_Moorella_thermoacetica_ATCC_39073:0.221312,116621284_Solibacter_usitatus_Ellin6076:0.257371)0.806000:0.100430,77920672_Pelobacter_carbinolicus_DSM_2380:0.047339)0.922000:0.152679,((((182434039_Streptomyces_griseus_subsp._griseus:0.093374,21225799_Streptomyces_coelicolor_A3:0.236836)0.965000:0.324219,(22299894_Thermosynechococcus_elongatus_BP-1:0.198911,(94314251_Ralstonia_metallidurans_CH34:0.252116,17549264_Ralstonia_solanacearum_GMI1000:0.273760)0.749000:0.097599)0.000000:0.000000)0.821000:0.087366,(((((86606824_Synechococcus_sp._JA-3-3Ab:0.107921,86608879_Synechococcus_sp._JA-2-3Ba:0.000000)0.841000:0.124048,134095288_Herminiimonas_arsenicoxydans:0.419219)0.582000:0.103049,94967341_Acidobacteria_bacterium_Ellin345:0.481224)0.736000:0.071232,(150389765_Alkaliphilus_metalliredigens_QYMF:0.179828,125973318_Clostridium_thermocellum_ATCC_27405:0.244676)0.872000:0.238885)0.734000:0.044411,(((((90021594_Saccharophagus_degradans_2-40:0.216796,((((127514187_Shewanella_loihica_PV-4:0.154943,148543357_Lactobacillus_reuteri_F275:0.217886)0.926000:0.211357,74317768_Thiobacillus_denitrificans_ATCC_252:0.000000)0.891000:0.071912,((((157160062_Escherichia_coli_HS:0.000000,(170021073_Escherichia_coli_ATCC_8739:0.000000,(157154804_Escherichia_coli_E24377A:0.000000,(74311106_Shigella_sonnei_Ss046:0.000000,(56479678_Shigella_flexneri_2a_str._301:0.000000,(30062020_Shigella_flexneri_2a_str._2457T:0.000000,(110804549_Shigella_flexneri_5_str._8401:0.000000,(26246548_Escherichia_coli_CFT073:0.000000,(91209615_Escherichia_coli_UTI89:0.000000,(117622793_Escherichia_coli_APEC_O1:0.000000,(110640800_Escherichia_coli_536:0.000000,(89107435_Escherichia_coli_W3110:0.000000,(16128553_Escherichia_coli_str._K-12_substr._:0.000000,(170080149_Escherichia_coli_str._K-12_substr._:0.000000,(170080250_Escherichia_coli_str._K-12_substr._:0.000000,(170681031_Escherichia_coli_SECEC_SMS-3-5:0.000000,(15800283_Escherichia_coli_O157_H7_EDL933:0.000000,15829862_Escherichia_coli_O157_H7_str._Sakai:0.000000)0.000000:0.000000)0.000000:0.000000)0.000000:0.000000)0.000000:0.000000)0.000000:0.000000)0.000000:0.000000)0.000000:0.000000)0.000000:0.000000)0.000000:0.000000)0.000000:0.000000)0.000000:0.000000)0.000000:0.000000)0.000000:0.000000)0.000000:0.000000)0.000000:0.000000)0.000000:0.000000)0.709000:0.042645,157146842_Citrobacter_koseri_ATCC_BAA-895:0.065329)0.941000:0.148376,152973212_Klebsiella_pneumoniae_subsp._pneumo:0.017718)0.760000:0.057220,(((((152973509_Klebsiella_pneumoniae_subsp._pneumo:0.000000,117676234_Shewanella_sp._ANA-3:0.000000)0.000000:0.000000,146291367_Shewanella_putrefaciens_CN-32:0.000000)0.000000:0.000000,170021417_Escherichia_coli_ATCC_8739:0.000000)0.000000:0.000000,157412122_Escherichia_coli_APEC_O1:0.000000)0.000000:0.000000,156936337_Enterobacter_sakazakii_ATCC_BAA-894:0.000000)0.898000:0.106305)0.871000:0.077183)0.742000:0.036862,((114330052_Nitrosomonas_eutropha_C91:0.111642,(126642961_Acinetobacter_baumannii_ATCC_17978:0.000000,169797191_Acinetobacter_baumannii:0.000000)0.990000:0.376701)0.743000:0.114851,(161525506_Burkholderia_multivorans_ATCC_17616:0.031460,((134093798_Herminiimonas_arsenicoxydans:0.086191,(152982254_Janthinobacterium_sp._Marseille:0.134313,160895901_Delftia_acidovorans_SPH-1:0.102670)0.746000:0.037196)0.386000:0.050795,(153940548_Clostridium_botulinum_F_str._Langel:0.000000,170761194_Clostridium_botulinum_A3_str._Loch_:0.000000)0.997000:0.413653)0.751000:0.125411)0.906000:0.166108)0.601000:0.028447)0.759000:0.048483)0.396000:0.067839,(134298201_Desulfotomaculum_reducens_MI-1:0.322923,(172056681_Exiguobacterium_sibiricum_255-15:0.332984,154688131_Bacillus_amyloliquefaciens_FZB42:0.243788)0.657000:0.062564)0.846000:0.127945)0.000000:0.000000,((83646342_Hahella_chejuensis_KCTC_2396:0.000000,89899237_Rhodoferax_ferrireducens_T118:0.326779)0.784000:0.039236,(15805770_Deinococcus_radiodurans_R1:0.057293,94986414_Deinococcus_geothermalis_DSM_11300:0.096802)0.942000:0.148084)0.741000:0.034950)0.002000:0.000000,((((((((((73542176_Ralstonia_eutropha_JMP134:0.174905,94152512_Ralstonia_metallidurans_CH34:0.132666)0.410000:0.099516,(94314592_Ralstonia_metallidurans_CH34:0.104926,(134094769_Herminiimonas_arsenicoxydans:0.000000,152983085_Janthinobacterium_sp._Marseille:0.118086)0.919000:0.147908)0.776000:0.110015)0.610000:0.120161,116696123_Ralstonia_eutropha_H16:0.044348)0.933000:0.252411,((70725697_Staphylococcus_haemolyticus_JCSC143:0.395460,(54308180_Photobacterium_profundum_SS9:0.369923,28897136_Vibrio_parahaemolyticus_RIMD_221063:0.099598)0.792000:0.162213)0.403000:0.067563,XX_VfuA00185_:0.000000)0.843000:0.175175)0.000000:0.000000,((56476559_Azoarcus_sp._EbN1:0.223365,119899235_Azoarcus_sp._BH72:0.109077)0.462000:0.051012,17548875_Ralstonia_solanacearum_GMI1000:0.339525)0.881000:0.143289)0.008000:0.000000,(((((152973492_Klebsiella_pneumoniae_subsp._pneumo:0.000000,(156936354_Enterobacter_sakazakii_ATCC_BAA-894:0.000000,(157412137_Escherichia_coli_APEC_O1:0.000000,170021401_Escherichia_coli_ATCC_8739:0.000000)0.000000:0.000000)0.000000:0.000000)0.719000:0.143685,150015085_Clostridium_beijerinckii_NCIMB_8052:1.210231)0.832000:0.314662,(77460077_Pseudomonas_fluorescens_PfO-1:0.091379,70729346_Pseudomonas_fluorescens_Pf-5:0.071009)0.839000:0.156687)0.285000:0.072545,(((170720860_Pseudomonas_putida_W619:0.188161,167032706_Pseudomonas_putida_GB-1:0.038063)0.547000:0.008834,(148548791_Pseudomonas_putida_F1:0.000000,26988881_Pseudomonas_putida_KT2440:0.000000)0.766000:0.061541)0.569000:0.096649,(121595049_Acidovorax_sp._JS42:0.115377,121593849_Acidovorax_sp._JS42:0.123576)0.910000:0.203585)0.746000:0.081991)0.723000:0.043125,(71907878_Dechloromonas_aromatica_RCB:0.071587,((146283050_Pseudomonas_stutzeri_A1501:0.036563,(((170724334_Pseudomonas_putida_W619:0.175759,26992060_Pseudomonas_putida_KT2440:0.093417)0.718000:0.040275,(148545277_Pseudomonas_putida_F1:0.000000,(167031041_Pseudomonas_putida_GB-1:0.000000,170719205_Pseudomonas_putida_W619:0.000000)0.000000:0.000000)0.475000:0.000000)0.930000:0.161924,(146307261_Pseudomonas_mendocina_ymp:0.117769,146283708_Pseudomonas_stutzeri_A1501:0.123690)0.697000:0.065996)0.245000:0.123517)0.000000:0.000000,104782715_Pseudomonas_entomophila_L48:0.197383)0.866000:0.068677)0.000000:0.000000)0.155000:0.034052)0.709000:0.111749,(66044745_Pseudomonas_syringae_pv._syringae_B:0.225279,(((157369742_Serratia_proteamaculans_568:0.159837,77456431_Pseudomonas_fluorescens_PfO-1:0.207348)0.707000:0.063806,(91781371_Burkholderia_xenovorans_LB400:0.232032,70733707_Pseudomonas_fluorescens_Pf-5:0.038210)0.683000:0.036571)0.000000:0.000000,146283436_Pseudomonas_stutzeri_A1501:0.074137)0.770000:0.050736)0.848000:0.100033)0.605000:0.013739,((116050810_Pseudomonas_aeruginosa_UCBPP-PA14:0.000000,15598006_Pseudomonas_aeruginosa_PAO1:0.000000)0.456000:0.000000,152988362_Pseudomonas_aeruginosa_PA7:0.036637)0.799000:0.037153)0.761000:0.064043,66046100_Pseudomonas_syringae_pv._syringae_B:0.377352)0.047000:0.012615,((((17549383_Ralstonia_solanacearum_GMI1000:0.345829,119944746_Psychromonas_ingrahamii_37:0.223394)0.811000:0.159994,90022368_Saccharophagus_degradans_2-40:0.306538)0.124000:0.072926,(118580642_Pelobacter_propionicus_DSM_2379:0.292060,39998209_Geobacter_sulfurreducens_PCA:0.230612)0.731000:0.089204)0.830000:0.104474,170728289_Shewanella_woodyi_ATCC_51908:0.284820)0.886000:0.156185)0.780000:0.078412)0.279000:0.041322,(((((91779386_Burkholderia_xenovorans_LB400:0.213588,(((107027024_Burkholderia_cenocepacia_AU_1054:0.000000,116691779_Burkholderia_cenocepacia_HI2424:0.000000)0.000000:0.000000,(161506506_Burkholderia_multivorans_ATCC_17616:0.000000,170736222_Burkholderia_cenocepacia_MC0-3:0.000000)0.000000:0.000000)0.900000:0.069852,78063276_Burkholderia_sp._383:0.000000)0.801000:0.071437)0.744000:0.066662,((((124382741_Burkholderia_mallei_NCTC_10229:0.000000,126457015_Burkholderia_pseudomallei_1106a:0.000000)0.000000:0.000000,(121597374_Burkholderia_mallei_SAVP1:0.000000,76817303_Burkholderia_pseudomallei_1710b:0.000000)0.000000:0.000000)0.000000:0.000000,((53722060_Burkholderia_pseudomallei_K96243:0.000000,126442546_Burkholderia_pseudomallei_668:0.000000)0.000000:0.000000,(126445789_Burkholderia_mallei_NCTC_10247:0.000000,53716915_Burkholderia_mallei_ATCC_23344:0.000000)0.000000:0.000000)0.000000:0.000000)0.777000:0.031787,83717082_Burkholderia_thailandensis_E264:0.032471)0.412000:0.045071)0.785000:0.095433,91782862_Burkholderia_xenovorans_LB400:0.286735)0.216000:0.048029,(((76819668_Burkholderia_pseudomallei_1710b:0.000000,53723016_Burkholderia_pseudomallei_K96243:0.000000)0.000000:0.000000,(126457450_Burkholderia_pseudomallei_1106a:0.000000,126442374_Burkholderia_pseudomallei_668:0.000000)0.000000:0.000000)0.758000:0.034192,83717886_Burkholderia_thailandensis_E264:0.070565)0.854000:0.086612)0.873000:0.154628,((((((((((33603446_Bordetella_bronchiseptica_RB50:0.000000,(33598502_Bordetella_parapertussis_12822:0.000000,33591406_Bordetella_pertussis_Tohama_I:0.000000)0.000000:0.000000)0.904000:0.204241,163858913_Bordetella_petrii_DSM_12804:0.205743)0.872000:0.182334,((114798801_Hyphomonas_neptunium_ATCC_15444:0.144250,(113868144_Ralstonia_eutropha_H16:0.347570,((116053035_Pseudomonas_aeruginosa_UCBPP-PA14:0.000000,15600079_Pseudomonas_aeruginosa_PAO1:0.000000)0.485000:0.000000,152984110_Pseudomonas_aeruginosa_PA7:0.034367)0.916000:0.274153)0.821000:0.157727)0.841000:0.109465,(((((((((62179615_Salmonella_enterica_subsp._enterica:0.000000,(56413911_Salmonella_enterica_subsp._enterica:0.000000,(161614709_Salmonella_enterica_subsp._enterica:0.000000,16764453_Salmonella_typhimurium_LT2:0.000000)0.000000:0.000000)0.000000:0.000000)0.913000:0.078596,(29142254_Salmonella_enterica_subsp._enterica:0.000000,16759975_Salmonella_enterica_subsp._enterica:0.000000)0.470000:0.000000)0.760000:0.096124,161503821_Salmonella_enterica_subsp._arizonae:0.110866)0.928000:0.445663,(((((110805938_Shigella_flexneri_5_str._8401:0.000000,89108796_Escherichia_coli_W3110:0.000000)0.000000:0.000000,(16129914_Escherichia_coli_str._K-12_substr._:0.000000,170081608_Escherichia_coli_str._K-12_substr._:0.000000)0.000000:0.000000)0.000000:0.000000,((30063406_Shigella_flexneri_2a_str._2457T:0.000000,24113343_Shigella_flexneri_2a_str._301:0.000000)0.000000:0.000000,26248238_Escherichia_coli_CFT073:0.000000)0.000000:0.000000)0.000000:0.000000,110642073_Escherichia_coli_536:0.000000)0.540000:0.000000,(15831960_Escherichia_coli_O157_H7_str._Sakai:0.000000,15802401_Escherichia_coli_O157_H7_EDL933:0.000000)0.835000:0.032363)0.540000:0.008998)0.966000:0.363031,(170019702_Escherichia_coli_ATCC_8739:0.000000,((157161436_Escherichia_coli_HS:0.000000,74312506_Shigella_sonnei_Ss046:0.000000)0.000000:0.000000,((157155012_Escherichia_coli_E24377A:0.000000,187733083_Shigella_boydii_CDC_3083-94:0.000000)0.000000:0.000000,((170681228_Escherichia_coli_SECEC_SMS-3-5:0.000000,82543572_Shigella_boydii_Sb227:0.000000)0.000000:0.000000,(91211185_Escherichia_coli_UTI89:0.000000,117624104_Escherichia_coli_APEC_O1:0.000000)0.000000:0.000000)0.000000:0.000000)0.000000:0.000000)0.869000:0.034856)0.002000:0.000000)0.952000:0.352243,156936236_Enterobacter_sakazakii_ATCC_BAA-894:0.116774)0.954000:0.347752,((93005533_Psychrobacter_cryohalolentis_K5:0.000000,71066152_Psychrobacter_arcticus_273-4:0.028138)0.016000:0.000000,148652515_Psychrobacter_sp._PRwf-1:0.088746)1.000000:0.524147)0.000000:0.000000,33603517_Bordetella_bronchiseptica_RB50:0.205892)0.340000:0.118811,(((71734336_Pseudomonas_syringae_pv._phaseolico:0.000000,28870764_Pseudomonas_syringae_pv._tomato_str:0.035176)0.672000:0.026991,66046604_Pseudomonas_syringae_pv._syringae_B:0.042772)0.998000:0.321135,91778360_Burkholderia_xenovorans_LB400:0.000000)0.958000:0.210193)0.000000:0.000000)0.725000:0.049968)0.777000:0.066947,((121607344_Verminephrobacter_eiseniae_EF01-2:0.109606,(152982803_Janthinobacterium_sp._Marseille:0.184639,114330072_Nitrosomonas_eutropha_C91:0.270071)0.670000:0.040063)0.371000:0.083718,(((28868516_Pseudomonas_syringae_pv._tomato_str:0.000000,(71734575_Pseudomonas_syringae_pv._phaseolico:0.068069,66044377_Pseudomonas_syringae_pv._syringae_B:0.055442)0.662000:0.015699)0.861000:0.034136,((167031850_Pseudomonas_putida_GB-1:0.000000,170723553_Pseudomonas_putida_W619:0.036614)0.854000:0.109178,104780164_Pseudomonas_entomophila_L48:0.044618)0.953000:0.157542)0.000000:0.000000,(77460885_Pseudomonas_fluorescens_PfO-1:0.015099,70732374_Pseudomonas_fluorescens_Pf-5:0.059769)0.835000:0.071758)0.001000:0.000000)0.865000:0.077695)0.736000:0.031516,(((((15596635_Pseudomonas_aeruginosa_PAO1:0.000000,116049383_Pseudomonas_aeruginosa_UCBPP-PA14:0.000000)0.892000:0.099316,152987606_Pseudomonas_aeruginosa_PA7:0.059081)0.581000:0.017922,(((172063214_Burkholderia_ambifaria_MC40-6:0.000000,(107026428_Burkholderia_cenocepacia_AU_1054:0.000000,(116692384_Burkholderia_cenocepacia_HI2424:0.000000,170735614_Burkholderia_cenocepacia_MC0-3:0.000000)0.000000:0.000000)0.851000:0.031762)0.612000:0.032112,(115358457_Burkholderia_ambifaria_AMMD:0.000000,(78062580_Burkholderia_sp._383:0.032575,161520861_Burkholderia_multivorans_ATCC_17616:0.000000)0.484000:0.032605)0.000000:0.000000)0.759000:0.032808,134293531_Burkholderia_vietnamiensis_G4:0.033303)0.949000:0.230124)0.773000:0.096110,((22126193_Yersinia_pestis_KIM:0.000000,((16122242_Yersinia_pestis_CO92:0.000000,(108811643_Yersinia_pestis_Nepal516:0.000000,(108807378_Yersinia_pestis_Antiqua:0.000000,(145598418_Yersinia_pestis_Pestoides_F:0.000000,(162420214_Yersinia_pestis_Angola:0.000000,(170024424_Yersinia_pseudotuberculosis_YPIII:0.000000,153948780_Yersinia_pseudotuberculosis_IP_3175:0.000000)0.000000:0.000000)0.000000:0.000000)0.000000:0.000000)0.000000:0.000000)0.000000:0.000000)0.000000:0.000000,(51596318_Yersinia_pseudotuberculosis_IP_3295:0.000000,45441651_Yersinia_pestis_biovar_Microtus_str:0.000000)0.000000:0.000000)0.000000:0.000000)0.774000:0.041152,123443240_Yersinia_enterocolitica_subsp._ente:0.104290)0.875000:0.171464)0.786000:0.156039,91778061_Burkholderia_xenovorans_LB400:0.219161)0.559000:0.058575)0.474000:0.046209,(((160896540_Delftia_acidovorans_SPH-1:0.095053,160897158_Delftia_acidovorans_SPH-1:0.158629)0.774000:0.053673,124266823_Methylibium_petroleiphilum_PM1:0.133213)0.251000:0.019394,163858930_Bordetella_petrii_DSM_12804:0.167503)0.779000:0.036226)0.853000:0.140100,187478539_Bordetella_avium_197N:0.279740)0.740000:0.096080,(((((172062380_Burkholderia_ambifaria_MC40-6:0.056207,115359930_Burkholderia_ambifaria_AMMD:0.063078)0.608000:0.008842,170736488_Burkholderia_cenocepacia_MC0-3:0.000000)0.741000:0.031565,(107027099_Burkholderia_cenocepacia_AU_1054:0.000000,116691508_Burkholderia_cenocepacia_HI2424:0.000000)0.488000:0.000000)0.771000:0.057729,78063616_Burkholderia_sp._383:0.040102)0.984000:0.194833,161506628_Burkholderia_multivorans_ATCC_17616:0.000000)0.966000:0.191821)0.000000:0.000000,(91778716_Burkholderia_xenovorans_LB400:0.108744,((((170735470_Burkholderia_cenocepacia_MC0-3:0.000000,(107023056_Burkholderia_cenocepacia_AU_1054:0.000000,(116686703_Burkholderia_cenocepacia_HI2424:0.000000,(172065026_Burkholderia_ambifaria_MC40-6:0.000000,115360728_Burkholderia_ambifaria_AMMD:0.000000)0.000000:0.000000)0.000000:0.000000)0.000000:0.000000)0.811000:0.034776,134291788_Burkholderia_vietnamiensis_G4:0.000000)0.905000:0.186533,71908091_Dechloromonas_aromatica_RCB:0.344468)0.739000:0.052088,94152379_Ralstonia_metallidurans_CH34:0.418686)0.000000:0.000000)0.867000:0.072116)0.772000:0.040145,(((152980826_Janthinobacterium_sp._Marseille:0.292697,148243638_Acidiphilium_cryptum_JF-5:0.104784)0.621000:0.030674,(((((73537795_Ralstonia_eutropha_JMP134:0.117182,116695585_Ralstonia_eutropha_H16:0.000000)0.820000:0.154676,94313391_Ralstonia_metallidurans_CH34:0.058538)0.962000:0.237955,(116050467_Pseudomonas_aeruginosa_UCBPP-PA14:0.000000,(15597720_Pseudomonas_aeruginosa_PAO1:0.000000,152987016_Pseudomonas_aeruginosa_PA7:0.000000)0.000000:0.000000)0.823000:0.122054)0.755000:0.095927,((70730513_Pseudomonas_fluorescens_Pf-5:0.054817,((((((28867609_Pseudomonas_syringae_pv._tomato_str:0.000000,66048023_Pseudomonas_syringae_pv._syringae_B:0.000000)0.866000:0.031873,71733663_Pseudomonas_syringae_pv._phaseolico:0.000000)0.907000:0.128949,77459847_Pseudomonas_fluorescens_PfO-1:0.153598)0.797000:0.069954,(134093857_Herminiimonas_arsenicoxydans:0.278288,146306205_Pseudomonas_mendocina_ymp:0.069907)0.396000:0.082112)0.000000:0.000000,((26986775_Pseudomonas_putida_KT2440:0.000000,148545301_Pseudomonas_putida_F1:0.000000)0.000000:0.000000,(167031065_Pseudomonas_putida_GB-1:0.000000,170719234_Pseudomonas_putida_W619:0.000000)0.000000:0.000000)0.985000:0.187363)0.100000:0.020839,(77459602_Pseudomonas_fluorescens_PfO-1:0.195776,169795464_Acinetobacter_baumannii:0.370208)0.904000:0.196260)0.618000:0.032032)0.780000:0.054161,((17548709_Ralstonia_solanacearum_GMI1000:0.201880,(73541503_Ralstonia_eutropha_JMP134:0.053827,94310690_Ralstonia_metallidurans_CH34:0.098056)0.878000:0.145396)0.876000:0.146239,(((26988170_Pseudomonas_putida_KT2440:0.000000,148549490_Pseudomonas_putida_F1:0.000000)0.923000:0.065744,167035363_Pseudomonas_putida_GB-1:0.000000)0.878000:0.069567,104783259_Pseudomonas_entomophila_L48:0.070768)0.783000:0.067619)0.689000:0.038443)0.755000:0.041970)0.786000:0.072657,121583130_Polaromonas_naphthalenivorans_CJ2:0.164666)0.757000:0.076720)0.542000:0.049596,((39998038_Geobacter_sulfurreducens_PCA:0.067217,116624554_Solibacter_usitatus_Ellin6076:0.366479)0.731000:0.045252,78221748_Geobacter_metallireducens_GS-15:0.070348)0.956000:0.181632)0.001000:0.000000)0.745000:0.045964)0.922000:0.182472)0.721000:0.075143)0.818000:0.076656)0.770000:0.045799,(73749212_Dehalococcoides_sp._CBDB1:0.394664,(75910289_Anabaena_variabilis_ATCC_29413:0.250915,(138893858_Geobacillus_thermodenitrificans_NG8:0.204821,(37521255_Gloeobacter_violaceus_PCC_7421:0.324820,156742563_Roseiflexus_castenholzii_DSM_13941:0.063351)0.724000:0.134568)0.686000:0.034853)0.757000:0.096374)0.627000:0.035453)0.000000:0.000000)0.774000:0.041283,(((172038292_Cyanothece_sp._ATCC_51142:0.264565,172035885_Cyanothece_sp._ATCC_51142:0.227892)0.802000:0.117425,(158335942_Acaryochloris_marina_MBIC11017:0.230029,(((17231079_Nostoc_sp._PCC_7120:0.033804,75909366_Anabaena_variabilis_ATCC_29413:0.000000)0.860000:0.113123,(56750052_Synechococcus_elongatus_PCC_6301:0.000000,81300395_Synechococcus_elongatus_PCC_7942:0.000000)0.950000:0.196906)0.588000:0.015963,(172039339_Cyanothece_sp._ATCC_51142:0.395675,166367730_Microcystis_aeruginosa_NIES-843:0.198510)0.060000:0.099872)0.204000:0.043533)0.761000:0.067791)0.744000:0.039144,((17158741_Nostoc_sp._PCC_7120:0.000000,(16331909_Synechocystis_sp._PCC_6803:0.028917,38505866_Synechocystis_sp._PCC_6803:0.000000)0.896000:0.296451)0.839000:0.153306,17228666_Nostoc_sp._PCC_7120:0.160200)0.882000:0.184514)0.827000:0.082719)0.835000:0.072631)0.000000:0.000000,(((172056770_Exiguobacterium_sibiricum_255-15:0.150710,172057086_Exiguobacterium_sibiricum_255-15:0.259581)0.893000:0.237317,169827424_Lysinibacillus_sphaericus_C3-41:0.463842)0.747000:0.065931,((((116493524_Pediococcus_pentosaceus_ATCC_25745:0.086473,(160880094_Clostridium_phytofermentans_ISDg:0.247755,((94971587_Acidobacteria_bacterium_Ellin345:0.605362,162453103_Sorangium_cellulosum_So_ce_56:0.434101)0.739000:0.128744,((170023667_Yersinia_pseudotuberculosis_YPIII:0.032242,(51597037_Yersinia_pseudotuberculosis_IP_3295:0.000000,(153947057_Yersinia_pseudotuberculosis_IP_3175:0.000000,(16123178_Yersinia_pestis_CO92:0.000000,(22125380_Yersinia_pestis_KIM:0.000000,(45442399_Yersinia_pestis_biovar_Microtus_str:0.000000,(108811548_Yersinia_pestis_Nepal516:0.000000,(108808181_Yersinia_pestis_Antiqua:0.000000,(145599381_Yersinia_pestis_Pestoides_F:0.000000,162421484_Yersinia_pestis_Angola:0.000000)0.000000:0.000000)0.000000:0.000000)0.000000:0.000000)0.000000:0.000000)0.000000:0.000000)0.000000:0.000000)0.000000:0.000000)0.423000:0.000000)0.355000:0.099993,123441541_Yersinia_enterocolitica_subsp._ente:0.000000)0.939000:0.433705)0.900000:0.258786)0.869000:0.397299)0.720000:0.092359,116332710_Lactobacillus_brevis_ATCC_367:0.209628)0.813000:0.125881,(((89257031_Francisella_tularensis_subsp._holar:0.000000,156503235_Francisella_tularensis_subsp._holar:0.000000)0.000000:0.000000,(115315386_Francisella_tularensis_subsp._holar:0.000000,118498180_Francisella_tularensis_subsp._novic:0.000000)0.000000:0.000000)0.475000:0.000000,167627227_Francisella_philomiragia_subsp._phi:0.099474)0.990000:0.414520)0.130000:0.085278,(((134045335_Methanococcus_maripaludis_C5:0.000000,159905754_Methanococcus_maripaludis_C6:0.067464)0.984000:0.296363,16081092_Bacillus_subtilis_subsp._subtilis_s:0.065868)0.574000:0.009253,(113867802_Ralstonia_eutropha_H16:0.596297,154686245_Bacillus_amyloliquefaciens_FZB42:0.179250)0.849000:0.261998)0.873000:0.152285)0.000000:0.000000)0.744000:0.047065)0.849000:0.075189,((150392433_Alkaliphilus_metalliredigens_QYMF:0.040538,(20806987_Thermoanaerobacter_tengcongensis_MB:0.130153,(167039101_Thermoanaerobacter_sp._X514:0.000000,167038190_Thermoanaerobacter_pseudethanolicus:0.000000)0.497000:0.000000)0.932000:0.302126)0.891000:0.155355,((148264044_Geobacter_uraniireducens_Rf4:0.386374,78222246_Geobacter_metallireducens_GS-15:0.144022)0.723000:0.064033,(153955618_Clostridium_kluyveri_DSM_555:0.166158,(160879764_Clostridium_phytofermentans_ISDg:0.174570,150019306_Clostridium_beijerinckii_NCIMB_8052:0.309763)0.268000:0.072839)0.841000:0.129214)0.000000:0.000000)0.887000:0.138397)0.752000:0.029110,(15896016_Clostridium_acetobutylicum_ATCC_824:0.078799,116625938_Solibacter_usitatus_Ellin6076:0.271596)0.274000:0.113606)0.748000:0.033996,(((146301141_Flavobacterium_johnsoniae_UW101:0.431357,(((53713475_Bacteroides_fragilis_YCH46:0.000000,60681721_Bacteroides_fragilis_NCTC_9343:0.000000)0.878000:0.306032,29346091_Bacteroides_thetaiotaomicron_VPI-54:0.118461)0.975000:0.457250,((89893593_Desulfitobacterium_hafniense_Y51:0.000000,89896745_Desulfitobacterium_hafniense_Y51:0.188849)0.486000:0.164781,150017825_Clostridium_beijerinckii_NCIMB_8052:0.341941)0.761000:0.116190)0.428000:0.061978)0.659000:0.051283,(((27468017_Staphylococcus_epidermidis_ATCC_122:0.063255,70726492_Staphylococcus_haemolyticus_JCSC143:0.166611)0.130000:0.095708,((49483604_Staphylococcus_aureus_subsp._aureus:0.000000,15926994_Staphylococcus_aureus_subsp._aureus:0.000000)0.000000:0.000000,((15924404_Staphylococcus_aureus_subsp._aureus:0.000000,57651915_Staphylococcus_aureus_subsp._aureus:0.000000)0.000000:0.000000,((49486255_Staphylococcus_aureus_subsp._aureus:0.000000,21283033_Staphylococcus_aureus_subsp._aureus:0.000000)0.000000:0.000000,((87160613_Staphylococcus_aureus_subsp._aureus:0.000000,88195144_Staphylococcus_aureus_subsp._aureus:0.000000)0.000000:0.000000,((148267902_Staphylococcus_aureus_subsp._aureus:0.000000,150393965_Staphylococcus_aureus_subsp._aureus:0.000000)0.000000:0.000000,((151221539_Staphylococcus_aureus_subsp._aureus:0.000000,156979733_Staphylococcus_aureus_subsp._aureus:0.000000)0.000000:0.000000,(161509579_Staphylococcus_aureus_subsp._aureus:0.000000,82751006_Staphylococcus_aureus_RF122:0.000000)0.000000:0.000000)0.000000:0.000000)0.000000:0.000000)0.000000:0.000000)0.000000:0.000000)0.000000:0.000000)0.829000:0.093570)0.742000:0.046849,73662633_Staphylococcus_saprophyticus_subsp.:0.132331)0.918000:0.172459)0.285000:0.039888,(56962169_Bacillus_clausii_KSM-K16:0.180951,(((158319980_Alkaliphilus_oremlandii_OhILAs:0.000000,(((30018759_Bacillus_cereus_ATCC_14579:0.000000,(42779714_Bacillus_cereus_ATCC_10987:0.064380,(((30260729_Bacillus_anthracis_str._Ames:0.000000,49183567_Bacillus_anthracis_str._Sterne:0.000000)0.000000:0.000000,(47777831_Bacillus_anthracis_str._Ames_Ancest:0.000000,49480165_Bacillus_thuringiensis_serovar_konk:0.000000)0.000000:0.000000)0.717000:0.018715,118476260_Bacillus_thuringiensis_str._Al_Haka:0.024891)0.914000:0.025515)0.002000:0.000000)0.000000:0.000000,52144736_Bacillus_cereus_E33L:0.032728)0.482000:0.031741,163938496_Bacillus_weihenstephanensis_KBAB4:0.000000)0.995000:0.445583)0.693000:0.106053,160878178_Clostridium_phytofermentans_ISDg:0.423349)0.784000:0.111804,187935541_Clostridium_botulinum_B_str._Eklund:0.263904)0.575000:0.040805)0.744000:0.034187)0.755000:0.049480)0.844000:0.065886,(57234027_Dehalococcoides_ethenogenes_195:0.205689,((((((170760992_Clostridium_botulinum_A3_str._Loch_:0.029365,170756525_Clostridium_botulinum_B1_str._Okra:0.000000)0.371000:0.029326,153939203_Clostridium_botulinum_F_str._Langel:0.000000)0.950000:0.517149,28211157_Clostridium_tetani_E88:0.308442)0.891000:0.362626,((118478502_Bacillus_thuringiensis_str._Al_Haka:0.000000,(30263159_Bacillus_anthracis_str._Ames:0.000000,(49186005_Bacillus_anthracis_str._Sterne:0.000000,(47528520_Bacillus_anthracis_str._Ames_Ancest:0.000000,30021311_Bacillus_cereus_ATCC_14579:0.000000)0.000000:0.000000)0.000000:0.000000)0.000000:0.000000)0.770000:0.057788,163940875_Bacillus_weihenstephanensis_KBAB4:0.039215)0.873000:0.204153)0.703000:0.116030,150392422_Alkaliphilus_metalliredigens_QYMF:0.186496)0.751000:0.054791,(((52840951_Legionella_pneumophila_subsp._pneum:0.000000,(54293698_Legionella_pneumophila_str._Lens:0.000000,(148360633_Legionella_pneumophila_str._Corby:0.000000,54296741_Legionella_pneumophila_str._Paris:0.000000)0.000000:0.000000)0.000000:0.000000)0.982000:0.295787,158338635_Acaryochloris_marina_MBIC11017:0.186514)0.761000:0.101012,((153954763_Clostridium_kluyveri_DSM_555:0.000000,((90023344_Saccharophagus_degradans_2-40:0.650827,42781110_Bacillus_cereus_ATCC_10987:0.133768)0.813000:0.137930,(158320762_Alkaliphilus_oremlandii_OhILAs:0.204470,150390093_Alkaliphilus_metalliredigens_QYMF:0.143382)0.879000:0.203341)0.298000:0.090442)0.532000:0.066808,170759301_Clostridium_botulinum_A3_str._Loch_:0.245894)0.834000:0.093583)0.771000:0.067380)0.500000:0.028393)0.837000:0.088416)0.000000:0.000000,(59713361_Vibrio_fischeri_ES114:0.377293,78776517_Sulfurimonas_denitrificans_DSM_1251:0.252661)0.791000:0.184778)0.849000:0.080155,(((146300628_Flavobacterium_johnsoniae_UW101:0.532191,((169829941_Lysinibacillus_sphaericus_C3-41:0.179362,160878353_Clostridium_phytofermentans_ISDg:0.237147)0.330000:0.064240,158319828_Alkaliphilus_oremlandii_OhILAs:0.501905)0.586000:0.041412)0.651000:0.035245,(((170757074_Clostridium_botulinum_B1_str._Okra:0.000000,(153941039_Clostridium_botulinum_F_str._Langel:0.000000,170759308_Clostridium_botulinum_A3_str._Loch_:0.000000)0.000000:0.000000)0.506000:0.000000,(148379929_Clostridium_botulinum_A_str._ATCC_3:0.000000,(153933592_Clostridium_botulinum_A_str._ATCC_1:0.000000,153936594_Clostridium_botulinum_A_str._Hall:0.000000)0.000000:0.000000)0.815000:0.029663)0.886000:0.457524,146300484_Flavobacterium_johnsoniae_UW101:1.074563)0.608000:0.123533)0.782000:0.059281,((146297007_Caldicellulosiruptor_saccharolyticu:0.194627,125973802_Clostridium_thermocellum_ATCC_27405:0.413696)0.912000:0.252359,((146283737_Pseudomonas_stutzeri_A1501:22.834142,54308193_Photobacterium_profundum_SS9:0.924373)0.513000:0.412884,157736694_Arcobacter_butzleri_RM4018:0.304414)0.000000:0.000000)0.876000:0.197781)0.774000:0.078881)0.756000:0.082108,(((167037941_Thermoanaerobacter_pseudethanolicus:0.000000,167040840_Thermoanaerobacter_sp._X514:0.000000)0.898000:0.111541,20807255_Thermoanaerobacter_tengcongensis_MB:0.000000)0.989000:0.339646,(((49477244_Bacillus_thuringiensis_serovar_konk:0.000000,(52143887_Bacillus_cereus_E33L:0.000000,(30261558_Bacillus_anthracis_str._Ames:0.000000,(49184388_Bacillus_anthracis_str._Sterne:0.000000,(47526755_Bacillus_anthracis_str._Ames_Ancest:0.000000,(42780661_Bacillus_cereus_ATCC_10987:0.000000,163939376_Bacillus_weihenstephanensis_KBAB4:0.000000)0.000000:0.000000)0.000000:0.000000)0.000000:0.000000)0.000000:0.000000)0.000000:0.000000)0.922000:0.271153,158319283_Alkaliphilus_oremlandii_OhILAs:0.401911)0.825000:0.194203,(((16804620_Listeria_monocytogenes_EGD-e:0.056989,116873948_Listeria_welshimeri_serovar_6b_str.:0.091952)0.643000:0.013305,46908753_Listeria_monocytogenes_str._4b_F236:0.031568)0.877000:0.061956,16801788_Listeria_innocua_Clip11262:0.000000)0.912000:0.219668)0.634000:0.030979)0.781000:0.121765)0.673000:0.070872,(89893568_Desulfitobacterium_hafniense_Y51:0.166665,89897368_Desulfitobacterium_hafniense_Y51:0.073196)0.765000:0.093045)0.949000:0.374809,118443619_Clostridium_novyi_NT:0.209956)0.835000:0.135550,((148381482_Clostridium_botulinum_A_str._ATCC_3:0.000000,(153933607_Clostridium_botulinum_A_str._ATCC_1:0.000000,(153934677_Clostridium_botulinum_A_str._Hall:0.000000,(170756067_Clostridium_botulinum_B1_str._Okra:0.000000,(153939075_Clostridium_botulinum_F_str._Langel:0.000000,170761017_Clostridium_botulinum_A3_str._Loch_:0.000000)0.000000:0.000000)0.000000:0.000000)0.000000:0.000000)0.000000:0.000000)0.904000:0.116588,15896466_Clostridium_acetobutylicum_ATCC_824:0.212873)0.000000:0.000000)0.807000:0.072536,28209959_Clostridium_tetani_E88:0.160071)0.756000:0.093257,153952802_Clostridium_kluyveri_DSM_555:0.054843)0.997000:0.413929,18311469_Clostridium_perfringens_str._13:0.031466,110801504_Clostridium_perfringens_SM101:0.000000);
