# Supplementary material for: Genome-wide phylogenetic analysis of the pathogenic potential of Vibrio furnissii
Source: Front Microbiol. 2014 Aug 21;5:435. doi: 10.3389/fmicb.2014.00435 (PMC4139957; doi:10.3389/fmicb.2014.00435)
Supplement: Supplementary file 1 [file DataSheet1.ZIP › all_vfu_trees/VfuA00186.afa-gb-o.phylip_phyml_tree.txt]

(((((((((((((((((152981318_Janthinobacterium_sp._Marseille:0.113855,90021593_Saccharophagus_degradans_2-40:0.119521)0.599000:0.003289,(((116696122_Ralstonia_eutropha_H16:0.000000,((17548876_Ralstonia_solanacearum_GMI1000:0.039267,(94314591_Ralstonia_metallidurans_CH34:0.036971,73542175_Ralstonia_eutropha_JMP134:0.054665)0.698000:0.023298)0.085000:0.012599,94152513_Ralstonia_metallidurans_CH34:0.059614)0.580000:0.009318)0.906000:0.056162,((121593642_Acidovorax_sp._JS42:0.017892,160895900_Delftia_acidovorans_SPH-1:0.000000)0.560000:0.017887,161525507_Burkholderia_multivorans_ATCC_17616:0.000000)0.759000:0.023029)0.802000:0.034921,134093799_Herminiimonas_arsenicoxydans:0.037057)0.786000:0.019039)0.784000:0.018718,((((((((110804550_Shigella_flexneri_5_str._8401:0.000000,157156750_Escherichia_coli_E24377A:0.000000)0.000000:0.000000,(89107436_Escherichia_coli_W3110:0.000000,(16128554_Escherichia_coli_str._K-12_substr._:0.000000,(15800284_Escherichia_coli_O157_H7_EDL933:0.000000,(15829863_Escherichia_coli_O157_H7_str._Sakai:0.000000,(26246549_Escherichia_coli_CFT073:0.000000,(74311107_Shigella_sonnei_Ss046:0.000000,(91209616_Escherichia_coli_UTI89:0.000000,(110640801_Escherichia_coli_536:0.000000,(117622794_Escherichia_coli_APEC_O1:0.000000,((170080150_Escherichia_coli_str._K-12_substr._:0.000000,(170080251_Escherichia_coli_str._K-12_substr._:0.000000,(170681461_Escherichia_coli_SECEC_SMS-3-5:0.000000,(24111908_Shigella_flexneri_2a_str._301:0.000000,30062021_Shigella_flexneri_2a_str._2457T:0.000000)0.919000:0.018402)0.000000:0.000000)0.000000:0.000000)0.000000:0.000000,(170021072_Escherichia_coli_ATCC_8739:0.000000,157160063_Escherichia_coli_HS:0.000000)0.000000:0.000000)0.000000:0.000000)0.000000:0.000000)0.000000:0.000000)0.000000:0.000000)0.000000:0.000000)0.000000:0.000000)0.000000:0.000000)0.000000:0.000000)0.000000:0.000000)0.000000:0.000000)0.865000:0.018287,152973211_Klebsiella_pneumoniae_subsp._pneumo:0.000000)0.744000:0.014886,((156936338_Enterobacter_sakazakii_ATCC_BAA-894:0.000000,(157412123_Escherichia_coli_APEC_O1:0.000000,(170021416_Escherichia_coli_ATCC_8739:0.000000,(146291368_Shewanella_putrefaciens_CN-32:0.000000,117676235_Shewanella_sp._ANA-3:0.000000)0.000000:0.000000)0.000000:0.000000)0.000000:0.000000)0.511000:0.000000,152973508_Klebsiella_pneumoniae_subsp._pneumo:0.017614)0.941000:0.069220)0.685000:0.011040,157146841_Citrobacter_koseri_ATCC_BAA-895:0.013617)0.952000:0.147966,152983086_Janthinobacterium_sp._Marseille:0.221977)0.865000:0.089137,(127514186_Shewanella_loihica_PV-4:0.023753,77361935_Pseudoalteromonas_haloplanktis_TAC1:0.205069)0.673000:0.105247)0.088000:0.020962,114330053_Nitrosomonas_eutropha_C91:0.018234)0.002000:0.000000)0.861000:0.039874,((((59713362_Vibrio_fischeri_ES114:0.027183,(28897135_Vibrio_parahaemolyticus_RIMD_221063:0.080403,54308179_Photobacterium_profundum_SS9:0.104454)0.894000:0.081835)0.841000:0.105446,XX_VfuA00186_:0.122369)0.811000:0.103895,(27367386_Vibrio_vulnificus_CMCP6:0.000000,37677144_Vibrio_vulnificus_YJ016:0.000000)0.957000:0.172916)0.847000:0.086189,(((152980825_Janthinobacterium_sp._Marseille:0.173595,((116695586_Ralstonia_eutropha_H16:0.019686,73537794_Ralstonia_eutropha_JMP134:0.000000)0.941000:0.103853,17548710_Ralstonia_solanacearum_GMI1000:0.068360)0.894000:0.093795)0.740000:0.035916,(((((77456430_Pseudomonas_fluorescens_PfO-1:0.018316,70733706_Pseudomonas_fluorescens_Pf-5:0.000000)0.999000:0.201509,146283437_Pseudomonas_stutzeri_A1501:0.079274)0.690000:0.054692,((77459601_Pseudomonas_fluorescens_PfO-1:0.086268,91781372_Burkholderia_xenovorans_LB400:0.340515)0.966000:0.210143,((116053034_Pseudomonas_aeruginosa_UCBPP-PA14:0.000000,(15600078_Pseudomonas_aeruginosa_PAO1:0.000000,152985885_Pseudomonas_aeruginosa_PA7:0.000000)0.000000:0.000000)0.762000:0.023451,((157369741_Serratia_proteamaculans_568:0.129973,(91778359_Burkholderia_xenovorans_LB400:0.100870,33603516_Bordetella_bronchiseptica_RB50:0.081706)0.652000:0.046912)0.818000:0.056714,(66046603_Pseudomonas_syringae_pv._syringae_B:0.000000,(28870763_Pseudomonas_syringae_pv._tomato_str:0.000000,71737671_Pseudomonas_syringae_pv._phaseolico:0.000000)0.000000:0.000000)0.977000:0.163556)0.588000:0.015843)0.877000:0.082222)0.704000:0.025499)0.832000:0.037840,((94152380_Ralstonia_metallidurans_CH34:0.184275,39998037_Geobacter_sulfurreducens_PCA:0.255351)0.002000:0.000002,92112237_Chromohalobacter_salexigens_DSM_304:0.226550)0.804000:0.026840)0.835000:0.039768,(((121583131_Polaromonas_naphthalenivorans_CJ2:0.160938,((134291789_Burkholderia_vietnamiensis_G4:0.000000,(107023057_Burkholderia_cenocepacia_AU_1054:0.000000,(116686702_Burkholderia_cenocepacia_HI2424:0.000000,(170735469_Burkholderia_cenocepacia_MC0-3:0.000000,172065027_Burkholderia_ambifaria_MC40-6:0.000000)0.000000:0.000000)0.000000:0.000000)0.000000:0.000000)0.766000:0.017361,(115360729_Burkholderia_ambifaria_AMMD:0.000000,91778717_Burkholderia_xenovorans_LB400:0.037384)0.000000:0.000000)0.985000:0.179391)0.673000:0.026548,((146283738_Pseudomonas_stutzeri_A1501:0.267518,(26986774_Pseudomonas_putida_KT2440:0.000000,(148545300_Pseudomonas_putida_F1:0.000000,(167031064_Pseudomonas_putida_GB-1:0.000000,170719233_Pseudomonas_putida_W619:0.000000)0.000000:0.000000)0.000000:0.000000)0.956000:0.118556)0.608000:0.048969,(((104783258_Pseudomonas_entomophila_L48:0.017476,(167035362_Pseudomonas_putida_GB-1:0.000000,(26988171_Pseudomonas_putida_KT2440:0.000000,148549489_Pseudomonas_putida_F1:0.000000)0.000000:0.000000)0.875000:0.035322)0.790000:0.018110,((66048024_Pseudomonas_syringae_pv._syringae_B:0.000000,(28867608_Pseudomonas_syringae_pv._tomato_str:0.000000,71737192_Pseudomonas_syringae_pv._phaseolico:0.000000)0.000000:0.000000)0.906000:0.053831,77459846_Pseudomonas_fluorescens_PfO-1:0.052699)0.551000:0.000138)0.803000:0.017621,146306206_Pseudomonas_mendocina_ymp:0.000000)0.784000:0.027731)0.932000:0.107421)0.925000:0.097619,(187478540_Bordetella_avium_197N:0.288677,(((170736487_Burkholderia_cenocepacia_MC0-3:0.000000,((172062381_Burkholderia_ambifaria_MC40-6:0.000000,115359931_Burkholderia_ambifaria_AMMD:0.000000)0.000000:0.000000,(116691509_Burkholderia_cenocepacia_HI2424:0.000000,107027098_Burkholderia_cenocepacia_AU_1054:0.000000)0.000000:0.000000)0.000000:0.000000)0.520000:0.000000,161506627_Burkholderia_multivorans_ATCC_17616:0.034500)0.003000:0.000000,78063615_Burkholderia_sp._383:0.017232)0.990000:0.273681)0.822000:0.079169)0.000000:0.000000)0.781000:0.019850)0.308000:0.030186,134093856_Herminiimonas_arsenicoxydans:0.242586)0.766000:0.030847)0.769000:0.020006)0.736000:0.018866,((152973495_Klebsiella_pneumoniae_subsp._pneumo:0.000000,(156936353_Enterobacter_sakazakii_ATCC_BAA-894:0.000000,(157412136_Escherichia_coli_APEC_O1:0.000000,170021402_Escherichia_coli_ATCC_8739:0.000000)0.000000:0.000000)0.000000:0.000000)0.998000:0.266456,(74317767_Thiobacillus_denitrificans_ATCC_252:0.064630,(((121593850_Acidovorax_sp._JS42:0.042430,121595048_Acidovorax_sp._JS42:0.039717)0.941000:0.134044,83646343_Hahella_chejuensis_KCTC_2396:0.123663)0.833000:0.059446,((148652516_Psychrobacter_sp._PRwf-1:0.000000,71066151_Psychrobacter_arcticus_273-4:0.037042)0.001000:0.000000,93005532_Psychrobacter_cryohalolentis_K5:0.037329)0.965000:0.152875)0.143000:0.010883)0.957000:0.130548)0.001000:0.000000)0.782000:0.018880,((((71907879_Dechloromonas_aromatica_RCB:0.052171,89899236_Rhodoferax_ferrireducens_T118:0.052506)0.615000:0.007176,56476560_Azoarcus_sp._EbN1:0.038034)0.307000:0.019752,119899236_Azoarcus_sp._BH72:0.000000)0.940000:0.091808,((71908092_Dechloromonas_aromatica_RCB:0.122690,(126642960_Acinetobacter_baumannii_ATCC_17978:0.000000,169797190_Acinetobacter_baumannii:0.017067)0.995000:0.270948)0.705000:0.055965,(((((91779387_Burkholderia_xenovorans_LB400:0.054209,78063277_Burkholderia_sp._383:0.017579)0.007000:0.000000,(107027025_Burkholderia_cenocepacia_AU_1054:0.000000,(116691778_Burkholderia_cenocepacia_HI2424:0.000000,(161506505_Burkholderia_multivorans_ATCC_17616:0.000000,170736223_Burkholderia_cenocepacia_MC0-3:0.000000)0.000000:0.000000)0.000000:0.000000)0.562000:0.000000)0.861000:0.017461,(((83717734_Burkholderia_thailandensis_E264:0.000000,(126456086_Burkholderia_pseudomallei_1106a:0.000000,126445741_Burkholderia_mallei_NCTC_10247:0.000000)0.000000:0.000000)0.000000:0.000000,(124381657_Burkholderia_mallei_NCTC_10229:0.000000,126444012_Burkholderia_pseudomallei_668:0.000000)0.000000:0.000000)0.000000:0.000000,((53716914_Burkholderia_mallei_ATCC_23344:0.000000,53722061_Burkholderia_pseudomallei_K96243:0.000000)0.000000:0.000000,(76818559_Burkholderia_pseudomallei_1710b:0.000000,121596825_Burkholderia_mallei_SAVP1:0.000000)0.000000:0.000000)0.000000:0.000000)0.533000:0.000000)0.971000:0.114002,91782863_Burkholderia_xenovorans_LB400:0.029596)0.732000:0.026567,(83716332_Burkholderia_thailandensis_E264:0.018122,(53723015_Burkholderia_pseudomallei_K96243:0.000000,(76819077_Burkholderia_pseudomallei_1710b:0.000000,(126444564_Burkholderia_pseudomallei_668:0.000000,126458151_Burkholderia_pseudomallei_1106a:0.000000)0.000000:0.000000)0.000000:0.000000)0.550000:0.000000)0.982000:0.165079)0.930000:0.108553)0.745000:0.023834)0.560000:0.003857)0.824000:0.018828,(((146307260_Pseudomonas_mendocina_ymp:0.076812,146283707_Pseudomonas_stutzeri_A1501:0.036936)0.003000:0.000000,((148545276_Pseudomonas_putida_F1:0.000000,(167031040_Pseudomonas_putida_GB-1:0.000000,170719204_Pseudomonas_putida_W619:0.000000)0.000000:0.000000)0.540000:0.000000,(170724335_Pseudomonas_putida_W619:0.018299,26992059_Pseudomonas_putida_KT2440:0.000000)0.726000:0.036393)0.400000:0.018426)0.879000:0.037786,146283051_Pseudomonas_stutzeri_A1501:0.059794)0.749000:0.018303)0.003000:0.000000,(((77460076_Pseudomonas_fluorescens_PfO-1:0.000000,70729347_Pseudomonas_fluorescens_Pf-5:0.000000)0.762000:0.018191,((((26988882_Pseudomonas_putida_KT2440:0.000000,148548790_Pseudomonas_putida_F1:0.000000)1.000000:0.001319,167032707_Pseudomonas_putida_GB-1:0.018604)0.892000:0.017559,170720861_Pseudomonas_putida_W619:0.019106)0.639000:0.008200,104782714_Pseudomonas_entomophila_L48:0.031456)0.840000:0.039547)0.798000:0.036925,((116050809_Pseudomonas_aeruginosa_UCBPP-PA14:0.000000,15598005_Pseudomonas_aeruginosa_PAO1:0.000000)0.827000:0.018370,152986242_Pseudomonas_aeruginosa_PA7:0.000000)0.899000:0.070992)0.876000:0.057668)0.766000:0.027879,54308194_Photobacterium_profundum_SS9:0.335849)0.724000:0.026255,66044744_Pseudomonas_syringae_pv._syringae_B:0.019007)0.958000:0.139949,(((33603445_Bordetella_bronchiseptica_RB50:0.000000,(33598501_Bordetella_parapertussis_12822:0.000000,33591407_Bordetella_pertussis_Tohama_I:0.000000)0.000000:0.000000)0.959000:0.132992,163858914_Bordetella_petrii_DSM_12804:0.101332)0.858000:0.069092,((124266822_Methylibium_petroleiphilum_PM1:0.087759,160896539_Delftia_acidovorans_SPH-1:0.149690)0.937000:0.161788,163858931_Bordetella_petrii_DSM_12804:0.261500)0.000000:0.000000)0.807000:0.050059)0.919000:0.096196,(((16122243_Yersinia_pestis_CO92:0.000000,22126192_Yersinia_pestis_KIM:0.000000)0.000000:0.000000,((45441652_Yersinia_pestis_biovar_Microtus_str:0.000000,108811644_Yersinia_pestis_Nepal516:0.000000)0.000000:0.000000,((108807379_Yersinia_pestis_Antiqua:0.000000,170024423_Yersinia_pseudotuberculosis_YPIII:0.000000)0.000000:0.000000,((51596319_Yersinia_pseudotuberculosis_IP_3295:0.000000,153947115_Yersinia_pseudotuberculosis_IP_3175:0.000000)0.000000:0.000000,(162421230_Yersinia_pestis_Angola:0.000000,145598417_Yersinia_pestis_Pestoides_F:0.000000)0.000000:0.000000)0.000000:0.000000)0.000000:0.000000)0.000000:0.000000)0.947000:0.074362,123443239_Yersinia_enterocolitica_subsp._ente:0.000000)0.926000:0.082072)0.923000:0.100227,(121607345_Verminephrobacter_eiseniae_EF01-2:0.088166,152981360_Janthinobacterium_sp._Marseille:0.305758)0.122000:0.045565)0.808000:0.059984,(70732373_Pseudomonas_fluorescens_Pf-5:0.000000,(77460884_Pseudomonas_fluorescens_PfO-1:0.000000,(170723552_Pseudomonas_putida_W619:0.000000,(167031851_Pseudomonas_putida_GB-1:0.000000,104780165_Pseudomonas_entomophila_L48:0.000000)0.000000:0.000000)0.911000:0.039392)0.549000:0.036072)0.743000:0.018736)0.000000:0.000000,(28868517_Pseudomonas_syringae_pv._tomato_str:0.000000,(66044378_Pseudomonas_syringae_pv._syringae_B:0.000000,71733992_Pseudomonas_syringae_pv._phaseolico:0.000000)0.000000:0.000000)0.933000:0.075218)0.987000:0.168003,15596634_Pseudomonas_aeruginosa_PAO1:0.000000)0.000000:0.000000,116049382_Pseudomonas_aeruginosa_UCBPP-PA14:0.000000,152986792_Pseudomonas_aeruginosa_PA7:0.000000);
