# Supplementary material for: Genome-wide phylogenetic analysis of the pathogenic potential of Vibrio furnissii
Source: Front Microbiol. 2014 Aug 21;5:435. doi: 10.3389/fmicb.2014.00435 (PMC4139957; doi:10.3389/fmicb.2014.00435)
Supplement: Supplementary file 1 [file DataSheet1.ZIP › all_vfu_trees/VfuA00187.afa-gb-o.phylip_phyml_tree.txt]

(((((((28897134_Vibrio_parahaemolyticus_RIMD_221063:0.359055,54308177_Photobacterium_profundum_SS9:0.214777)0.923000:0.242100,59713363_Vibrio_fischeri_ES114:0.359994)0.833000:0.139709,XX_VfuA00187_:0.350846)0.915000:0.295542,54308192_Photobacterium_profundum_SS9:0.567105)0.552000:0.088972,156976116_Vibrio_harveyi_ATCC_BAA-1116:0.460634)0.842000:0.220553,(((27367377_Vibrio_vulnificus_CMCP6:0.000000,37677134_Vibrio_vulnificus_YJ016:0.000000)0.965000:0.394912,(15600909_Vibrio_cholerae_O1_biovar_eltor_str:0.000000,147672095_Vibrio_cholerae_O395:0.000000)0.999000:0.645396)0.630000:0.070360,54303327_Photobacterium_profundum_SS9:0.682542)0.203000:0.118988)0.999000:0.901334,37677143_Vibrio_vulnificus_YJ016:0.013766,27367385_Vibrio_vulnificus_CMCP6:0.000000);
