# Supplementary material for: Genome-wide phylogenetic analysis of the pathogenic potential of Vibrio furnissii
Source: Front Microbiol. 2014 Aug 21;5:435. doi: 10.3389/fmicb.2014.00435 (PMC4139957; doi:10.3389/fmicb.2014.00435)
Supplement: Supplementary file 1 [file DataSheet1.ZIP › all_vfu_trees/VfuA00188.afa-gb-o.phylip_phyml_tree.txt]

((((((((((((156974977_Vibrio_harveyi_ATCC_BAA-1116:0.000000,((((((((((((156973934_Vibrio_harveyi_ATCC_BAA-1116:0.006589,(156977563_Vibrio_harveyi_ATCC_BAA-1116:0.000000,156977525_Vibrio_harveyi_ATCC_BAA-1116:0.000000)0.456000:0.000000)0.993000:0.000179,156977800_Vibrio_harveyi_ATCC_BAA-1116:0.006667)0.496000:0.002892,(54303465_Photobacterium_profundum_SS9:0.008829,(54308901_Photobacterium_profundum_SS9:0.000000,(54308731_Photobacterium_profundum_SS9:0.000000,(54302902_Photobacterium_profundum_SS9:0.000000,(54303464_Photobacterium_profundum_SS9:0.007516,54302339_Photobacterium_profundum_SS9:0.157735)0.892000:0.036860)0.524000:0.000000)0.000000:0.000000)0.777000:0.037581)0.963000:0.147693)0.142000:0.000000,156978256_Vibrio_harveyi_ATCC_BAA-1116:0.000000)0.000000:0.000000,156978143_Vibrio_harveyi_ATCC_BAA-1116:0.000000)0.000000:0.000000,156977736_Vibrio_harveyi_ATCC_BAA-1116:0.000000)0.000000:0.000000,156977304_Vibrio_harveyi_ATCC_BAA-1116:0.000000)0.000000:0.000000,156977214_Vibrio_harveyi_ATCC_BAA-1116:0.000000)0.000000:0.000000,156976911_Vibrio_harveyi_ATCC_BAA-1116:0.000000)0.000000:0.000000,156976828_Vibrio_harveyi_ATCC_BAA-1116:0.000000)0.000000:0.000000,156976311_Vibrio_harveyi_ATCC_BAA-1116:0.000000)0.000000:0.000000,156976097_Vibrio_harveyi_ATCC_BAA-1116:0.000000)0.000000:0.000000)0.000000:0.000000,156977885_Vibrio_harveyi_ATCC_BAA-1116:0.000000)0.000000:0.000000,(156976307_Vibrio_harveyi_ATCC_BAA-1116:0.001661,156977801_Vibrio_harveyi_ATCC_BAA-1116:0.000000)0.000000:0.001415)0.000000:0.000000,156973601_Vibrio_harveyi_ATCC_BAA-1116:0.003070)0.988000:0.023478,156973951_Vibrio_harveyi_ATCC_BAA-1116:0.010172)0.980000:0.023394,((((156974967_Vibrio_harveyi_ATCC_BAA-1116:0.003015,156978166_Vibrio_harveyi_ATCC_BAA-1116:0.000000)0.645000:0.000046,156974980_Vibrio_harveyi_ATCC_BAA-1116:0.000000)0.852000:0.003077,((156974167_Vibrio_harveyi_ATCC_BAA-1116:0.000000,156974419_Vibrio_harveyi_ATCC_BAA-1116:0.000000)0.000000:0.000000,((156976527_Vibrio_harveyi_ATCC_BAA-1116:0.003068,156976884_Vibrio_harveyi_ATCC_BAA-1116:0.000000)0.000000:0.000000,((((156974008_Vibrio_harveyi_ATCC_BAA-1116:0.000000,156973971_Vibrio_harveyi_ATCC_BAA-1116:0.123790)0.443000:0.006138,((156974004_Vibrio_harveyi_ATCC_BAA-1116:0.000000,((156976435_Vibrio_harveyi_ATCC_BAA-1116:0.012434,156977064_Vibrio_harveyi_ATCC_BAA-1116:0.073594)0.000000:0.031944,156978165_Vibrio_harveyi_ATCC_BAA-1116:0.000000)0.000000:0.012970)0.000000:0.000507,156976293_Vibrio_harveyi_ATCC_BAA-1116:0.013200)0.000000:0.005519)0.009000:0.000000,156976830_Vibrio_harveyi_ATCC_BAA-1116:0.006148)0.449000:0.000000,(156977588_Vibrio_harveyi_ATCC_BAA-1116:0.000000,156978315_Vibrio_harveyi_ATCC_BAA-1116:0.000000)0.000000:0.000000)0.000000:0.000000)0.000000:0.000000)0.463000:0.000000)0.112000:0.000000,(156974003_Vibrio_harveyi_ATCC_BAA-1116:0.000000,(156974440_Vibrio_harveyi_ATCC_BAA-1116:0.000000,156976439_Vibrio_harveyi_ATCC_BAA-1116:0.000000)0.000000:0.000000)0.245000:0.060100)0.976000:0.018854)0.839000:0.007330,(((156974311_Vibrio_harveyi_ATCC_BAA-1116:0.000000,156976869_Vibrio_harveyi_ATCC_BAA-1116:0.000000)0.000000:0.000000,(156976159_Vibrio_harveyi_ATCC_BAA-1116:0.000000,(156976769_Vibrio_harveyi_ATCC_BAA-1116:0.000000,(156974460_Vibrio_harveyi_ATCC_BAA-1116:0.000000,156974005_Vibrio_harveyi_ATCC_BAA-1116:0.000000)0.917000:0.003055)0.000000:0.000000)0.000000:0.000000)0.834000:0.003052,(156936793_Vibrio_harveyi_ATCC_BAA-1116:0.000000,156976304_Vibrio_harveyi_ATCC_BAA-1116:0.000000)0.470000:0.000000)0.876000:0.011702)0.998000:0.111167,((37678336_Vibrio_vulnificus_YJ016:0.000241,XX_VfuA00188_:0.021342)0.975000:0.074703,((((156974307_Vibrio_harveyi_ATCC_BAA-1116:0.006156,156977111_Vibrio_harveyi_ATCC_BAA-1116:0.003995)0.000000:0.000000,((((156977296_Vibrio_harveyi_ATCC_BAA-1116:0.000000,156974745_Vibrio_harveyi_ATCC_BAA-1116:0.003070)0.000000:0.000000,156974431_Vibrio_harveyi_ATCC_BAA-1116:0.000000)0.024000:0.000000,(156977117_Vibrio_harveyi_ATCC_BAA-1116:0.058162,((156976308_Vibrio_harveyi_ATCC_BAA-1116:0.000000,156977258_Vibrio_harveyi_ATCC_BAA-1116:0.000000)0.860000:0.003071,(156977107_Vibrio_harveyi_ATCC_BAA-1116:0.000000,156974829_Vibrio_harveyi_ATCC_BAA-1116:0.000000)0.369000:0.000000)0.124000:0.003071)0.172000:0.000001)0.431000:0.000000,156977600_Vibrio_harveyi_ATCC_BAA-1116:0.000000)0.000000:0.000000)0.000000:0.000000,(156973401_Vibrio_harveyi_ATCC_BAA-1116:0.000000,156974886_Vibrio_harveyi_ATCC_BAA-1116:0.000000)0.844000:0.003071)0.988000:0.038182,147673499_Vibrio_cholerae_O395:0.031781)0.991000:0.067434)0.997000:0.110040)0.975000:0.126233,(((26246265_Escherichia_coli_CFT073:0.144278,((62180579_Salmonella_enterica_subsp._enterica:0.025532,((110642861_Escherichia_coli_536:0.006152,26251191_Escherichia_coli_CFT073:0.000000)0.014000:0.000000,26247122_Escherichia_coli_CFT073:0.003078)0.746000:0.003658)0.738000:0.004083,(((26251192_Escherichia_coli_CFT073:0.139268,161502335_Salmonella_enterica_subsp._arizonae:0.436388)0.841000:0.170327,110643179_Escherichia_coli_536:0.044535)0.544000:0.002693,110643180_Escherichia_coli_536:0.023307)0.000000:0.000000)0.981000:0.103083)0.954000:0.090350,(((37528190_Photorhabdus_luminescens_subsp._lau:0.006376,37528628_Photorhabdus_luminescens_subsp._lau:0.025751)0.726000:0.003132,((37525723_Photorhabdus_luminescens_subsp._lau:0.000000,37525964_Photorhabdus_luminescens_subsp._lau:0.000000)0.000000:0.000000,((37526222_Photorhabdus_luminescens_subsp._lau:0.000000,37526844_Photorhabdus_luminescens_subsp._lau:0.000000)0.000000:0.000000,(37527813_Photorhabdus_luminescens_subsp._lau:0.000000,37528262_Photorhabdus_luminescens_subsp._lau:0.000000)0.000000:0.000000)0.000000:0.000000)0.531000:0.000000)0.936000:0.022105,(((37524340_Photorhabdus_luminescens_subsp._lau:0.000000,(37528379_Photorhabdus_luminescens_subsp._lau:0.000000,37528568_Photorhabdus_luminescens_subsp._lau:0.000000)0.000000:0.000000)0.000000:0.000000,((37524358_Photorhabdus_luminescens_subsp._lau:0.000000,37524487_Photorhabdus_luminescens_subsp._lau:0.000000)0.000000:0.000000,((37524721_Photorhabdus_luminescens_subsp._lau:0.000000,37525375_Photorhabdus_luminescens_subsp._lau:0.000000)0.000000:0.000000,((37525633_Photorhabdus_luminescens_subsp._lau:0.000000,37526315_Photorhabdus_luminescens_subsp._lau:0.000000)0.000000:0.000000,((37526633_Photorhabdus_luminescens_subsp._lau:0.000000,37527027_Photorhabdus_luminescens_subsp._lau:0.000000)0.000000:0.000000,((37527147_Photorhabdus_luminescens_subsp._lau:0.000000,((37527353_Photorhabdus_luminescens_subsp._lau:0.000000,((37527585_Photorhabdus_luminescens_subsp._lau:0.000000,37527590_Photorhabdus_luminescens_subsp._lau:0.000000)0.000000:0.000000,(37527968_Photorhabdus_luminescens_subsp._lau:0.000000,37527994_Photorhabdus_luminescens_subsp._lau:0.000000)0.000000:0.000000)0.000000:0.000000)0.000000:0.000000,37527440_Photorhabdus_luminescens_subsp._lau:0.000000)0.000000:0.000000)0.000000:0.000000,37527228_Photorhabdus_luminescens_subsp._lau:0.000000)0.000000:0.000000)0.000000:0.000000)0.000000:0.000000)0.000000:0.000000)0.000000:0.000000)0.904000:0.006317,37527179_Photorhabdus_luminescens_subsp._lau:0.000000)0.899000:0.020284)0.998000:0.165197)0.980000:0.112918,((37527923_Photorhabdus_luminescens_subsp._lau:0.010590,37524327_Photorhabdus_luminescens_subsp._lau:0.002054)0.896000:0.165329,166368584_Microcystis_aeruginosa_NIES-843:2.207406)0.714000:0.089973)0.979000:0.134345)0.958000:0.130757,(54302275_Photobacterium_profundum_SS9:0.003278,(((((54302520_Photobacterium_profundum_SS9:0.000000,54303084_Photobacterium_profundum_SS9:0.000000)0.000000:0.000000,((54302510_Photobacterium_profundum_SS9:0.000000,54303161_Photobacterium_profundum_SS9:0.000000)0.906000:0.003081,54303192_Photobacterium_profundum_SS9:0.000000)0.000000:0.000000)0.000000:0.000000,54308891_Photobacterium_profundum_SS9:0.000000)0.000000:0.000000,54308567_Photobacterium_profundum_SS9:0.000000)0.540000:0.000000,54303127_Photobacterium_profundum_SS9:0.003083)0.002000:0.000000)1.000000:0.269503)0.542000:0.088370,((54295779_Legionella_pneumophila_str._Lens:0.000000,54293748_Legionella_pneumophila_str._Lens:0.000000)0.000000:0.000000,((54294886_Legionella_pneumophila_str._Lens:0.000000,(54294854_Legionella_pneumophila_str._Lens:0.000000,54294074_Legionella_pneumophila_str._Lens:0.000000)0.000000:0.000000)0.000000:0.000000,54294344_Legionella_pneumophila_str._Lens:0.000000)0.000000:0.000000)1.000000:0.363597)1.000000:0.477968,52841922_Legionella_pneumophila_subsp._pneum:0.000000,148359230_Legionella_pneumophila_str._Corby:0.000000);
