# Supplementary material for: Genome-wide phylogenetic analysis of the pathogenic potential of Vibrio furnissii
Source: Front Microbiol. 2014 Aug 21;5:435. doi: 10.3389/fmicb.2014.00435 (PMC4139957; doi:10.3389/fmicb.2014.00435)
Supplement: Supplementary file 1 [file DataSheet1.ZIP › all_vfu_trees/VfuA00189.afa-gb-o.phylip_phyml_tree.txt]

(((((((((((39998393_Geobacter_sulfurreducens_PCA:0.135660,78224445_Geobacter_metallireducens_GS-15:0.091693)0.868000:0.063705,(39998492_Geobacter_sulfurreducens_PCA:0.153983,77919781_Pelobacter_carbinolicus_DSM_2380:0.569447)0.576000:0.042766)0.666000:0.012542,(148262193_Geobacter_uraniireducens_Rf4:0.174453,148262735_Geobacter_uraniireducens_Rf4:0.351887)0.536000:0.078469)0.856000:0.186719,118578960_Pelobacter_propionicus_DSM_2379:0.555360)0.585000:0.205620,148263377_Geobacter_uraniireducens_Rf4:0.376794)0.880000:0.261720,116749180_Syntrophobacter_fumaroxidans_MPOB:0.897522)0.843000:0.304697,XX_VfuA00189_:0.813959)0.956000:0.483135,(78356057_Desulfovibrio_desulfuricans_G20:0.112084,78356058_Desulfovibrio_desulfuricans_G20:0.000006)0.849000:0.132956)0.956000:0.253662,(46578787_Desulfovibrio_vulgaris_subsp._vulga:0.000000,120603605_Desulfovibrio_vulgaris_subsp._vulga:0.000000)0.957000:0.153076)0.448000:0.097632,(94986616_Lawsonia_intracellularis_PHE_MN1-00:0.811905,(46579210_Desulfovibrio_vulgaris_subsp._vulga:0.000000,120603220_Desulfovibrio_vulgaris_subsp._vulga:0.000000)0.794000:0.042884)0.866000:0.086394)0.967000:0.120533,46579212_Desulfovibrio_vulgaris_subsp._vulga:0.000000,120603219_Desulfovibrio_vulgaris_subsp._vulga:0.000000);
