# Supplementary material for: Genome-wide phylogenetic analysis of the pathogenic potential of Vibrio furnissii
Source: Front Microbiol. 2014 Aug 21;5:435. doi: 10.3389/fmicb.2014.00435 (PMC4139957; doi:10.3389/fmicb.2014.00435)
Supplement: Supplementary file 1 [file DataSheet1.ZIP › all_vfu_trees/VfuA00190.afa-gb-o.phylip_phyml_tree.txt]

(((((((((((((71281232_Colwellia_psychrerythraea_34H:0.113368,77361303_Pseudoalteromonas_haloplanktis_TAC1:0.218224)1.000000:0.496093,(170724924_Shewanella_woodyi_ATCC_51908:0.831866,(77361657_Pseudoalteromonas_haloplanktis_TAC1:0.514852,((153001964_Shewanella_baltica_OS185:0.000000,(160876685_Shewanella_baltica_OS195:0.000000,126173153_Shewanella_baltica_OS155:0.000000)0.000000:0.000000)0.532000:0.000000,((114046465_Shewanella_sp._MR-7:0.000000,(113969268_Shewanella_sp._MR-4:0.000000,117919372_Shewanella_sp._ANA-3:0.000000)0.000000:0.000000)0.965000:0.019265,(120600046_Shewanella_sp._W3-18-1:0.000000,146292029_Shewanella_putrefaciens_CN-32:0.000000)0.501000:0.000000)0.337000:0.006351)1.000000:0.511916)0.392000:0.147927)0.251000:0.044318)0.813000:0.055670,((83644586_Hahella_chejuensis_KCTC_2396:0.421038,((((157376634_Shewanella_sediminis_HAW-EB3:0.040800,127513882_Shewanella_loihica_PV-4:0.043853)0.738000:0.026636,(119775741_Shewanella_amazonensis_SB2B:0.073098,((157962986_Shewanella_pealeana_ATCC_700345:0.006267,167625163_Shewanella_halifaxensis_HAW-EB4:0.029631)0.899000:0.037360,((91792451_Shewanella_denitrificans_OS217:0.101259,114562025_Shewanella_frigidimarina_NCIMB_400:0.108719)0.814000:0.031416,((160876846_Shewanella_baltica_OS195:0.000000,126172939_Shewanella_baltica_OS155:0.000000)0.512000:0.000000,153002126_Shewanella_baltica_OS185:0.013572)0.991000:0.092310)0.872000:0.042860)0.201000:0.032152)0.757000:0.040562)0.983000:0.145075,77361648_Pseudoalteromonas_haloplanktis_TAC1:0.278782)0.825000:0.072624,117618167_Aeromonas_hydrophila_subsp._hydroph:0.137717)0.990000:0.221494)0.946000:0.113715,(((71280713_Colwellia_psychrerythraea_34H:0.754778,((114049342_Shewanella_sp._MR-7:0.079750,126172414_Shewanella_baltica_OS155:0.028268)0.994000:0.382697,(27363668_Vibrio_vulnificus_CMCP6:0.000000,37679188_Vibrio_vulnificus_YJ016:0.000000)0.999000:0.316263)0.904000:0.165805)0.873000:0.107507,((((59713631_Vibrio_fischeri_ES114:0.048397,59713630_Vibrio_fischeri_ES114:0.094387)0.763000:0.070934,(15601727_Vibrio_cholerae_O1_biovar_eltor_str:0.000000,147671688_Vibrio_cholerae_O395:0.000000)0.865000:0.106120)0.999000:0.442870,117619147_Aeromonas_hydrophila_subsp._hydroph:0.692032)0.755000:0.051993,(((66045021_Pseudomonas_syringae_pv._syringae_B:0.011072,71737388_Pseudomonas_syringae_pv._phaseolico:0.036756)0.972000:0.068517,77458826_Pseudomonas_fluorescens_PfO-1:0.026536)0.893000:0.071734,146307201_Pseudomonas_mendocina_ymp:0.068156)1.000000:0.416432)0.816000:0.059960)0.732000:0.026389,(XX_VfuA00190_:0.620024,(157962219_Shewanella_pealeana_ATCC_700345:0.397072,54308182_Photobacterium_profundum_SS9:0.224475)0.923000:0.202882)0.876000:0.118045)0.000000:0.000000)0.823000:0.023250)0.344000:0.015214,((56459719_Idiomarina_loihiensis_L2TR:0.270094,((((70730719_Pseudomonas_fluorescens_Pf-5:0.096189,(((((15596805_Pseudomonas_aeruginosa_PAO1:0.000000,(116049553_Pseudomonas_aeruginosa_UCBPP-PA14:0.000000,152988227_Pseudomonas_aeruginosa_PA7:0.000000)0.000000:0.000000)0.981000:0.095240,152988740_Pseudomonas_aeruginosa_PA7:0.144768)0.874000:0.064399,(71734687_Pseudomonas_syringae_pv._phaseolico:0.222997,66045870_Pseudomonas_syringae_pv._syringae_B:0.127184)0.972000:0.145375)0.806000:0.027235,((((((70733994_Pseudomonas_fluorescens_Pf-5:0.024101,77456675_Pseudomonas_fluorescens_PfO-1:0.024527)0.450000:0.007685,70733993_Pseudomonas_fluorescens_Pf-5:0.012423)0.840000:0.019843,((28867696_Pseudomonas_syringae_pv._tomato_str:0.006568,71733951_Pseudomonas_syringae_pv._phaseolico:0.000000)0.918000:0.028715,66047930_Pseudomonas_syringae_pv._syringae_B:0.034276)0.894000:0.025621)0.893000:0.038205,(148545594_Pseudomonas_putida_F1:0.006842,26987059_Pseudomonas_putida_KT2440:0.000000)0.962000:0.066325)0.976000:0.090899,(((71734280_Pseudomonas_syringae_pv._phaseolico:0.012596,66046343_Pseudomonas_syringae_pv._syringae_B:0.000431)0.791000:0.018202,28870443_Pseudomonas_syringae_pv._tomato_str:0.008131)0.995000:0.133023,77461054_Pseudomonas_fluorescens_PfO-1:0.091570)0.885000:0.044534)0.776000:0.024675,170721768_Pseudomonas_putida_W619:0.372684)0.241000:0.012947)0.852000:0.019040,(28871675_Pseudomonas_syringae_pv._tomato_str:0.188343,((71735537_Pseudomonas_syringae_pv._phaseolico:0.006315,28870737_Pseudomonas_syringae_pv._tomato_str:0.006432)0.934000:0.019297,66046577_Pseudomonas_syringae_pv._syringae_B:0.000000)1.000000:0.216734)0.490000:0.051930)0.001000:0.000000)0.537000:0.034001,((((70729125_Pseudomonas_fluorescens_Pf-5:0.014378,77457857_Pseudomonas_fluorescens_PfO-1:0.033265)0.956000:0.077741,104782647_Pseudomonas_entomophila_L48:0.087580)0.943000:0.063046,146282252_Pseudomonas_stutzeri_A1501:0.114046)0.676000:0.035607,70729775_Pseudomonas_fluorescens_Pf-5:0.121805)0.928000:0.065227)0.257000:0.041799,(77457645_Pseudomonas_fluorescens_PfO-1:0.179225,(126175638_Shewanella_baltica_OS155:0.006597,(152999433_Shewanella_baltica_OS185:0.000000,160874051_Shewanella_baltica_OS195:0.000000)0.508000:0.000000)0.999000:0.317838)0.285000:0.042375)0.812000:0.090519,152996786_Marinomonas_sp._MWYL1:0.385517)0.518000:0.043476)0.999000:0.296742,((((117619744_Aeromonas_hydrophila_subsp._hydroph:0.156876,59713290_Vibrio_fischeri_ES114:0.187571)0.930000:0.152515,(37676622_Vibrio_vulnificus_YJ016:0.000000,27366840_Vibrio_vulnificus_CMCP6:0.000000)1.000000:0.424810)0.951000:0.231042,157376959_Shewanella_sediminis_HAW-EB3:0.453106)0.901000:0.140518,((27367966_Vibrio_vulnificus_CMCP6:0.000000,37676097_Vibrio_vulnificus_YJ016:0.000000)0.491000:0.000000,((156977526_Vibrio_harveyi_ATCC_BAA-1116:0.007360,28900366_Vibrio_parahaemolyticus_RIMD_221063:0.025357)0.750000:0.009478,(37676094_Vibrio_vulnificus_YJ016:0.046400,126174577_Shewanella_baltica_OS155:0.174080)0.976000:0.084701)0.972000:0.052333)1.000000:0.424582)0.693000:0.074236)0.781000:0.032682)0.841000:0.027522,(56461443_Idiomarina_loihiensis_L2TR:0.454431,(((83646110_Hahella_chejuensis_KCTC_2396:0.503674,((146305769_Pseudomonas_mendocina_ymp:0.042644,146283427_Pseudomonas_stutzeri_A1501:0.105119)0.551000:0.009062,((77456678_Pseudomonas_fluorescens_PfO-1:0.025610,70733997_Pseudomonas_fluorescens_Pf-5:0.096195)0.697000:0.029028,(((148545597_Pseudomonas_putida_F1:0.000000,26987062_Pseudomonas_putida_KT2440:0.000000)0.778000:0.006913,167031361_Pseudomonas_putida_GB-1:0.000000)0.455000:0.006952,170724044_Pseudomonas_putida_W619:0.000000)0.992000:0.099818)0.893000:0.047261)1.000000:0.351309)0.811000:0.046757,((146280693_Pseudomonas_stutzeri_A1501:0.194926,((116050922_Pseudomonas_aeruginosa_UCBPP-PA14:0.006110,15598116_Pseudomonas_aeruginosa_PAO1:0.007788)0.876000:0.041943,152984300_Pseudomonas_aeruginosa_PA7:0.032910)0.998000:0.170121)0.803000:0.038812,146307672_Pseudomonas_mendocina_ymp:0.057010)1.000000:0.321989)0.810000:0.051173,(((157375120_Shewanella_sediminis_HAW-EB3:0.154834,119775462_Shewanella_amazonensis_SB2B:0.186629)0.910000:0.148810,56460404_Idiomarina_loihiensis_L2TR:0.437919)0.965000:0.200752,((((24373793_Shewanella_oneidensis_MR-1:0.025271,((126174571_Shewanella_baltica_OS155:0.000000,(153000867_Shewanella_baltica_OS185:0.000000,160875575_Shewanella_baltica_OS195:0.000000)0.000000:0.000000)0.962000:0.027957,(120598711_Shewanella_sp._W3-18-1:0.000000,146293212_Shewanella_putrefaciens_CN-32:0.000000)0.834000:0.012833)0.830000:0.013691)0.444000:0.011363,((114047344_Shewanella_sp._MR-7:0.000000,113970105_Shewanella_sp._MR-4:0.000000)0.847000:0.006524,117920697_Shewanella_sp._ANA-3:0.000000)0.647000:0.004655)0.817000:0.047390,(((157375549_Shewanella_sediminis_HAW-EB3:0.026103,(157961818_Shewanella_pealeana_ATCC_700345:0.053283,167624228_Shewanella_halifaxensis_HAW-EB4:0.074410)0.962000:0.058055)0.788000:0.019540,170726545_Shewanella_woodyi_ATCC_51908:0.075588)0.735000:0.009686,127512796_Shewanella_loihica_PV-4:0.085708)0.898000:0.039290)0.689000:0.083611,119774789_Shewanella_amazonensis_SB2B:0.151076)0.997000:0.284718)0.955000:0.143103)0.132000:0.021062)0.823000:0.050172)0.000000:0.000000,((((((((((71733972_Pseudomonas_syringae_pv._phaseolico:0.000000,66046635_Pseudomonas_syringae_pv._syringae_B:0.000000)0.841000:0.006733,28869218_Pseudomonas_syringae_pv._tomato_str:0.000000)0.995000:0.070210,(((148548834_Pseudomonas_putida_F1:0.000000,(26988835_Pseudomonas_putida_KT2440:0.000000,167032661_Pseudomonas_putida_GB-1:0.000000)0.000000:0.000000)0.552000:0.000000,170720816_Pseudomonas_putida_W619:0.020824)0.771000:0.011231,104782763_Pseudomonas_entomophila_L48:0.002330)0.959000:0.039366)0.313000:0.013651,(77458060_Pseudomonas_fluorescens_PfO-1:0.010642,70729309_Pseudomonas_fluorescens_Pf-5:0.024446)0.847000:0.025739)0.980000:0.086255,146306931_Pseudomonas_mendocina_ymp:0.123849)0.870000:0.033988,((116049504_Pseudomonas_aeruginosa_UCBPP-PA14:0.000000,15596758_Pseudomonas_aeruginosa_PAO1:0.000000)0.891000:0.019511,152986892_Pseudomonas_aeruginosa_PA7:0.000000)0.843000:0.031146)0.839000:0.073359,146282208_Pseudomonas_stutzeri_A1501:0.234747)0.991000:0.270969,(((66048317_Pseudomonas_syringae_pv._syringae_B:0.006719,71736337_Pseudomonas_syringae_pv._phaseolico:0.019854)0.001000:0.000000,28872659_Pseudomonas_syringae_pv._tomato_str:0.033940)0.810000:0.020331,71725176_Pseudomonas_syringae_pv._phaseolico:0.000000)1.000000:0.519668)0.820000:0.101894,(114320257_Alkalilimnicola_ehrlichei_MLHE-1:0.290100,121996976_Halorhodospira_halophila_SL1:0.458544)0.879000:0.079842)0.797000:0.020755,(((114321086_Alkalilimnicola_ehrlichei_MLHE-1:0.197468,121997246_Halorhodospira_halophila_SL1:0.163057)0.991000:0.208321,(((146307026_Pseudomonas_mendocina_ymp:0.069726,(((77460603_Pseudomonas_fluorescens_PfO-1:0.033403,70731972_Pseudomonas_fluorescens_Pf-5:0.000000)0.999000:0.141480,77459195_Pseudomonas_fluorescens_PfO-1:0.154854)0.759000:0.043078,((15597850_Pseudomonas_aeruginosa_PAO1:0.000000,(116050641_Pseudomonas_aeruginosa_UCBPP-PA14:0.000000,152987948_Pseudomonas_aeruginosa_PA7:0.000000)0.000000:0.000000)0.985000:0.094003,(70731369_Pseudomonas_fluorescens_Pf-5:0.014194,((26988667_Pseudomonas_putida_KT2440:0.174598,(((26990269_Pseudomonas_putida_KT2440:0.000000,148547438_Pseudomonas_putida_F1:0.000000)0.924000:0.006398,167033370_Pseudomonas_putida_GB-1:0.000000)0.002000:0.000000,(170721255_Pseudomonas_putida_W619:0.019542,104782061_Pseudomonas_entomophila_L48:0.000000)0.751000:0.012917)0.787000:0.011806)0.842000:0.021602,77459992_Pseudomonas_fluorescens_PfO-1:0.048104)0.433000:0.006554)0.989000:0.093655)0.645000:0.027866)0.767000:0.016868)0.797000:0.042677,(170723145_Pseudomonas_putida_W619:0.017999,(104783055_Pseudomonas_entomophila_L48:0.013582,((26987963_Pseudomonas_putida_KT2440:0.000000,148546500_Pseudomonas_putida_F1:0.000000)0.777000:0.006035,167035183_Pseudomonas_putida_GB-1:0.000750)0.989000:0.048972)0.774000:0.008444)0.618000:0.062402)0.999000:0.249880,((((116052776_Pseudomonas_aeruginosa_UCBPP-PA14:0.000000,15599829_Pseudomonas_aeruginosa_PAO1:0.000000)0.857000:0.006440,152985612_Pseudomonas_aeruginosa_PA7:0.000000)0.956000:0.036538,146308684_Pseudomonas_mendocina_ymp:0.009513)0.761000:0.015116,((70732442_Pseudomonas_fluorescens_Pf-5:0.006263,77460936_Pseudomonas_fluorescens_PfO-1:0.012692)0.852000:0.012231,104780126_Pseudomonas_entomophila_L48:0.040884)0.817000:0.024801)0.990000:0.169818)0.887000:0.082527)0.802000:0.037683,((((((152996323_Marinomonas_sp._MWYL1:0.299430,71281197_Colwellia_psychrerythraea_34H:0.877839)0.630000:0.148473,(120599476_Shewanella_sp._W3-18-1:0.006256,146292526_Shewanella_putrefaciens_CN-32:0.006921)1.000000:0.331811)0.779000:0.062778,((120556191_Marinobacter_aquaeolei_VT8:0.544686,((((26988549_Pseudomonas_putida_KT2440:0.000000,148549098_Pseudomonas_putida_F1:0.000000)0.522000:0.000000,167032409_Pseudomonas_putida_GB-1:0.006718)0.995000:0.103520,77460413_Pseudomonas_fluorescens_PfO-1:0.049624)0.922000:0.047792,(116049591_Pseudomonas_aeruginosa_UCBPP-PA14:0.006780,15596843_Pseudomonas_aeruginosa_PAO1:0.000000)0.998000:0.154634)0.889000:0.106477)0.820000:0.066304,((((146280737_Pseudomonas_stutzeri_A1501:0.195463,((((((146283932_Pseudomonas_stutzeri_A1501:0.088168,((70734275_Pseudomonas_fluorescens_Pf-5:0.025355,77456956_Pseudomonas_fluorescens_PfO-1:0.002182)0.890000:0.035139,(((28868276_Pseudomonas_syringae_pv._tomato_str:0.000000,71737108_Pseudomonas_syringae_pv._phaseolico:0.000000)0.506000:0.000000,66044160_Pseudomonas_syringae_pv._syringae_B:0.013096)0.976000:0.052467,(71736873_Pseudomonas_syringae_pv._phaseolico:0.000000,(66048316_Pseudomonas_syringae_pv._syringae_B:0.020206,28872658_Pseudomonas_syringae_pv._tomato_str:0.000000)0.554000:0.013416)0.907000:0.038511)0.918000:0.042741)0.095000:0.009146)0.899000:0.024803,(((26991342_Pseudomonas_putida_KT2440:0.000000,(148549722_Pseudomonas_putida_F1:0.000000,167035644_Pseudomonas_putida_GB-1:0.000000)0.000000:0.000000)0.753000:0.005851,170719964_Pseudomonas_putida_W619:0.007436)0.845000:0.034307,104779960_Pseudomonas_entomophila_L48:0.009453)0.968000:0.058049)0.769000:0.012772,146308159_Pseudomonas_mendocina_ymp:0.068829)0.470000:0.031274,170720440_Pseudomonas_putida_W619:0.215581)0.905000:0.048042,(((77456606_Pseudomonas_fluorescens_PfO-1:0.022790,((((71734678_Pseudomonas_syringae_pv._phaseolico:0.006629,66043646_Pseudomonas_syringae_pv._syringae_B:0.000000)0.861000:0.020203,28872272_Pseudomonas_syringae_pv._tomato_str:0.022171)1.000000:0.171403,((((148550096_Pseudomonas_putida_F1:0.000000,26991696_Pseudomonas_putida_KT2440:0.000000)0.854000:0.006726,167036059_Pseudomonas_putida_GB-1:0.000000)0.922000:0.020380,170719631_Pseudomonas_putida_W619:0.027345)0.772000:0.010695,104784000_Pseudomonas_entomophila_L48:0.009561)0.833000:0.035788)0.363000:0.023559,70733922_Pseudomonas_fluorescens_Pf-5:0.016007)0.592000:0.001852)0.849000:0.028516,((66043647_Pseudomonas_syringae_pv._syringae_B:0.020099,71734220_Pseudomonas_syringae_pv._phaseolico:0.000000)0.803000:0.015185,28872271_Pseudomonas_syringae_pv._tomato_str:0.011238)0.933000:0.050807)0.908000:0.043471,(28869806_Pseudomonas_syringae_pv._tomato_str:0.000000,(71736374_Pseudomonas_syringae_pv._phaseolico:0.006355,66045592_Pseudomonas_syringae_pv._syringae_B:0.019765)0.754000:0.006627)1.000000:0.161345)0.512000:0.015968)0.809000:0.030149,(((116053219_Pseudomonas_aeruginosa_UCBPP-PA14:0.000000,152983757_Pseudomonas_aeruginosa_PA7:0.034685)0.479000:0.006739,15600265_Pseudomonas_aeruginosa_PAO1:0.000000)0.965000:0.095806,146284422_Pseudomonas_stutzeri_A1501:0.281576)0.903000:0.059876)0.791000:0.027728)0.642000:0.007973,((((26991697_Pseudomonas_putida_KT2440:0.000000,167036060_Pseudomonas_putida_GB-1:0.013297)0.759000:0.006154,148550097_Pseudomonas_putida_F1:0.007078)0.955000:0.037610,170719630_Pseudomonas_putida_W619:0.011894)0.895000:0.049599,104784001_Pseudomonas_entomophila_L48:0.048476)0.999000:0.199157)0.824000:0.028250,(66045042_Pseudomonas_syringae_pv._syringae_B:0.000000,((((66046197_Pseudomonas_syringae_pv._syringae_B:0.000000,28870271_Pseudomonas_syringae_pv._tomato_str:0.034144)0.441000:0.006604,71738069_Pseudomonas_syringae_pv._phaseolico:0.000000)1.000000:0.118069,28870835_Pseudomonas_syringae_pv._tomato_str:0.012990)0.000000:0.000000,71738161_Pseudomonas_syringae_pv._phaseolico:0.006557)0.804000:0.006598)1.000000:0.256487)0.670000:0.020830,(146282057_Pseudomonas_stutzeri_A1501:0.092855,146306732_Pseudomonas_mendocina_ymp:0.109855)0.999000:0.181256)0.866000:0.040779)0.911000:0.053727)0.902000:0.074860,119775634_Shewanella_amazonensis_SB2B:0.528130)0.139000:0.057923,((78486338_Thiomicrospira_crunogena_XCL-2:0.380810,170727158_Shewanella_woodyi_ATCC_51908:0.722744)0.927000:0.195351,90021961_Saccharophagus_degradans_2-40:0.410721)0.963000:0.225111)0.738000:0.015787,((120537113_Marinobacter_aquaeolei_VT8:0.000000,120553567_Marinobacter_aquaeolei_VT8:0.000000)1.000000:0.315843,(((((28897862_Vibrio_parahaemolyticus_RIMD_221063:0.085377,156974042_Vibrio_harveyi_ATCC_BAA-1116:0.027190)0.991000:0.193681,(27366013_Vibrio_vulnificus_CMCP6:0.005803,37679722_Vibrio_vulnificus_YJ016:0.007291)0.795000:0.054910)0.995000:0.368632,(119774849_Shewanella_amazonensis_SB2B:0.193011,127512857_Shewanella_loihica_PV-4:0.089673)1.000000:0.525531)0.001000:0.086711,((145299272_Aeromonas_salmonicida_subsp._salmon:0.013275,117620060_Aeromonas_hydrophila_subsp._hydroph:0.000000)0.944000:0.209388,28896957_Vibrio_parahaemolyticus_RIMD_221063:0.546666)0.983000:0.291651)0.554000:0.050188,(((((167622000_Shewanella_halifaxensis_HAW-EB4:0.047156,157964007_Shewanella_pealeana_ATCC_700345:0.038653)0.941000:0.099099,157377593_Shewanella_sediminis_HAW-EB3:0.054008)0.989000:0.196063,146282464_Pseudomonas_stutzeri_A1501:0.284370)0.602000:0.054575,((((((160873685_Shewanella_baltica_OS195:0.000000,152999089_Shewanella_baltica_OS185:0.000000)0.521000:0.000000,126175966_Shewanella_baltica_OS155:0.006481)0.894000:0.034928,((120600343_Shewanella_sp._W3-18-1:0.000000,146291725_Shewanella_putrefaciens_CN-32:0.000000)0.737000:0.005470,(117922047_Shewanella_sp._ANA-3:0.012927,24375540_Shewanella_oneidensis_MR-1:0.012999)0.971000:0.034774)0.509000:0.019642)0.964000:0.168680,114563110_Shewanella_frigidimarina_NCIMB_400:0.151814)0.890000:0.102624,170725096_Shewanella_woodyi_ATCC_51908:0.438236)0.516000:0.047033,120555258_Marinobacter_aquaeolei_VT8:0.440168)0.726000:0.042620)0.240000:0.028362,((((153001933_Shewanella_baltica_OS185:0.000000,126173182_Shewanella_baltica_OS155:0.000000)0.828000:0.006447,160876655_Shewanella_baltica_OS195:0.000000)1.000000:0.614972,(120553888_Marinobacter_aquaeolei_VT8:0.612496,(145298698_Aeromonas_salmonicida_subsp._salmon:0.000000,117618746_Aeromonas_hydrophila_subsp._hydroph:0.020177)1.000000:0.632639)0.278000:0.086942)0.190000:0.049962,((146284357_Pseudomonas_stutzeri_A1501:0.275314,146284359_Pseudomonas_stutzeri_A1501:0.084923)0.957000:0.142691,(70732369_Pseudomonas_fluorescens_Pf-5:0.250928,15640536_Vibrio_cholerae_O1_biovar_eltor_str:0.346402)0.717000:0.052356)0.984000:0.234934)0.885000:0.091727)0.108000:0.022049)0.743000:0.018528)0.616000:0.005915)0.877000:0.037375)0.860000:0.039978)0.796000:0.025597)0.840000:0.034163,(((117621362_Aeromonas_hydrophila_subsp._hydroph:0.076884,24376324_Shewanella_oneidensis_MR-1:0.103980)0.966000:0.175465,((59712649_Vibrio_fischeri_ES114:0.393617,28900346_Vibrio_parahaemolyticus_RIMD_221063:0.283321)0.631000:0.063778,(((((27366911_Vibrio_vulnificus_CMCP6:0.000000,37676688_Vibrio_vulnificus_YJ016:0.000000)0.957000:0.061942,(15641325_Vibrio_cholerae_O1_biovar_eltor_str:0.000000,147674508_Vibrio_cholerae_O395:0.000000)1.000000:0.160234)0.564000:0.028413,28900855_Vibrio_parahaemolyticus_RIMD_221063:0.084108)0.855000:0.061960,54303603_Photobacterium_profundum_SS9:0.174592)0.993000:0.204389,147671512_Vibrio_cholerae_O395:0.344897)0.911000:0.115580)0.977000:0.198399)0.972000:0.172354,((((170725172_Shewanella_woodyi_ATCC_51908:0.101523,(((114562039_Shewanella_frigidimarina_NCIMB_400:0.229894,91792074_Shewanella_denitrificans_OS217:0.033626)0.771000:0.046013,119775739_Shewanella_amazonensis_SB2B:0.190939)0.848000:0.038075,127513880_Shewanella_loihica_PV-4:0.074459)0.928000:0.071964)0.748000:0.039534,157376837_Shewanella_sediminis_HAW-EB3:0.060504)0.961000:0.182514,117619093_Aeromonas_hydrophila_subsp._hydroph:0.298124)0.917000:0.127106,((120600446_Shewanella_sp._W3-18-1:0.000000,146291620_Shewanella_putrefaciens_CN-32:0.000000)0.934000:0.064677,120598850_Shewanella_sp._W3-18-1:0.000000)1.000000:0.471288)0.747000:0.063419)0.762000:0.036440)0.846000:0.032366,(71278287_Colwellia_psychrerythraea_34H:0.455682,(((127511810_Shewanella_loihica_PV-4:0.309271,109899729_Pseudoalteromonas_atlantica_T6c:0.131267)0.902000:0.089617,71277838_Colwellia_psychrerythraea_34H:0.149466)0.436000:0.103466,56461335_Idiomarina_loihiensis_L2TR:0.222040)0.999000:0.377103)0.844000:0.076803)0.660000:0.007076,((((((((71735673_Pseudomonas_syringae_pv._phaseolico:0.003583,28869719_Pseudomonas_syringae_pv._tomato_str:0.010443)0.998000:0.130780,((77460538_Pseudomonas_fluorescens_PfO-1:0.039716,70731886_Pseudomonas_fluorescens_Pf-5:0.012819)0.905000:0.049392,(((26988844_Pseudomonas_putida_KT2440:0.000000,148548827_Pseudomonas_putida_F1:0.000000)0.546000:0.000000,(170720823_Pseudomonas_putida_W619:0.013754,104782755_Pseudomonas_entomophila_L48:0.013997)0.872000:0.014361)0.765000:0.006924,167032668_Pseudomonas_putida_GB-1:0.006885)0.947000:0.051044)0.711000:0.023676)0.186000:0.016128,146306242_Pseudomonas_mendocina_ymp:0.063966)0.865000:0.030769,146283468_Pseudomonas_stutzeri_A1501:0.075806)0.832000:0.043988,((15597757_Pseudomonas_aeruginosa_PAO1:0.007014,116050507_Pseudomonas_aeruginosa_UCBPP-PA14:0.013966)0.879000:0.014111,152984385_Pseudomonas_aeruginosa_PA7:0.000000)0.940000:0.077200)0.967000:0.201790,90020755_Saccharophagus_degradans_2-40:0.533775)0.668000:0.101970,83648937_Hahella_chejuensis_KCTC_2396:0.573455)0.472000:0.023688,((((15599506_Pseudomonas_aeruginosa_PAO1:0.000000,(116052344_Pseudomonas_aeruginosa_UCBPP-PA14:0.000000,152989516_Pseudomonas_aeruginosa_PA7:0.000000)0.000000:0.000000)0.816000:0.017129,(116052341_Pseudomonas_aeruginosa_UCBPP-PA14:0.006691,15599503_Pseudomonas_aeruginosa_PAO1:0.000000)0.729000:0.010221)0.983000:0.116881,(104784019_Pseudomonas_entomophila_L48:0.042865,170719611_Pseudomonas_putida_W619:0.000000)0.997000:0.137493)0.800000:0.048165,104780988_Pseudomonas_entomophila_L48:0.091953)1.000000:0.606291)0.873000:0.080426)0.738000:0.034299,((((118579650_Pelobacter_propionicus_DSM_2379:0.283243,118579815_Pelobacter_propionicus_DSM_2379:0.155420)0.920000:0.326368,152994203_Marinomonas_sp._MWYL1:1.559137)0.241000:0.033025,51244320_Desulfotalea_psychrophila_LSv54:1.810130)0.806000:0.172816,148262558_Geobacter_uraniireducens_Rf4:0.631016)0.807000:0.292237)0.908000:0.186341,(152996454_Marinomonas_sp._MWYL1:0.403412,71280779_Colwellia_psychrerythraea_34H:0.682215)0.430000:0.177727)0.165000:0.033012,51244830_Desulfotalea_psychrophila_LSv54:0.575022)1.000000:0.742706,27367630_Vibrio_vulnificus_CMCP6:0.006400,37675740_Vibrio_vulnificus_YJ016:0.000000);
