# Supplementary material for: Genome-wide phylogenetic analysis of the pathogenic potential of Vibrio furnissii
Source: Front Microbiol. 2014 Aug 21;5:435. doi: 10.3389/fmicb.2014.00435 (PMC4139957; doi:10.3389/fmicb.2014.00435)
Supplement: Supplementary file 1 [file DataSheet1.ZIP › all_vfu_trees/VfuA00193.afa-gb-o.phylip_phyml_tree.txt]

((((((((((((((((((((((((((((((((((((((((157693773_Bacillus_pumilus_SAFR-032:0.051096,56962006_Bacillus_clausii_KSM-K16:0.237529)0.937000:0.106338,(163119646_Bacillus_licheniformis_ATCC_14580:0.000000,52787243_Bacillus_licheniformis_ATCC_14580:0.000000)0.911000:0.046684)0.714000:0.010095,(((((52141760_Bacillus_cereus_E33L:0.000000,49478347_Bacillus_thuringiensis_serovar_konk:0.000000)0.000000:0.000000,((118478950_Bacillus_thuringiensis_str._Al_Haka:0.000000,30263732_Bacillus_anthracis_str._Ames:0.000000)0.000000:0.000000,(49186576_Bacillus_anthracis_str._Sterne:0.000000,47529148_Bacillus_anthracis_str._Ames_Ancest:0.000000)0.000000:0.000000)0.000000:0.000000)0.000000:0.000000,30021824_Bacillus_cereus_ATCC_14579:0.000000)0.000000:0.000000,42782808_Bacillus_cereus_ATCC_10987:0.000000)0.499000:0.000000,163941413_Bacillus_weihenstephanensis_KBAB4:0.014033)0.933000:0.045069)0.124000:0.014404,(16080403_Bacillus_subtilis_subsp._subtilis_s:0.056929,154687469_Bacillus_amyloliquefaciens_FZB42:0.017327)0.929000:0.058348)0.883000:0.052011,(169825643_Lysinibacillus_sphaericus_C3-41:0.066418,15613120_Bacillus_halodurans_C-125:0.079982)0.382000:0.022567)0.775000:0.046871,56964995_Bacillus_clausii_KSM-K16:0.184719)0.934000:0.090761,(((((57865577_Staphylococcus_epidermidis_RP62A:0.000000,27469037_Staphylococcus_epidermidis_ATCC_122:0.000000)0.944000:0.073190,70725497_Staphylococcus_haemolyticus_JCSC143:0.076234)0.860000:0.042901,((87160837_Staphylococcus_aureus_subsp._aureus:0.000000,161510758_Staphylococcus_aureus_subsp._aureus:0.000000)0.000000:0.000000,((57652294_Staphylococcus_aureus_subsp._aureus:0.000000,88196503_Staphylococcus_aureus_subsp._aureus:0.000000)0.000000:0.000000,((151222669_Staphylococcus_aureus_subsp._aureus:0.000000,49487336_Staphylococcus_aureus_subsp._aureus:0.000000)0.000000:0.000000,((21284207_Staphylococcus_aureus_subsp._aureus:0.000000,15928136_Staphylococcus_aureus_subsp._aureus:0.000000)0.000000:0.000000,((15925547_Staphylococcus_aureus_subsp._aureus:0.000000,148268989_Staphylococcus_aureus_subsp._aureus:0.000000)0.000000:0.000000,((150395068_Staphylococcus_aureus_subsp._aureus:0.000000,156980872_Staphylococcus_aureus_subsp._aureus:0.000000)0.000000:0.000000,(49484758_Staphylococcus_aureus_subsp._aureus:0.000000,82752139_Staphylococcus_aureus_RF122:0.000000)0.000000:0.000000)0.000000:0.000000)0.000000:0.000000)0.000000:0.000000)0.000000:0.000000)0.000000:0.000000)0.493000:0.000000)0.893000:0.058778,73661606_Staphylococcus_saprophyticus_subsp.:0.059093)0.889000:0.060484,23098597_Oceanobacillus_iheyensis_HTE831:0.090942)0.823000:0.033423)0.843000:0.054857,(152974349_Bacillus_cereus_subsp._cytotoxis_NV:0.042743,(44004521_Bacillus_cereus_ATCC_10987:0.036031,(138895196_Geobacillus_thermodenitrificans_NG8:0.073895,56419437_Geobacillus_kaustophilus_HTA426:0.021583)0.853000:0.033672)0.000000:0.000000)0.792000:0.029391)0.833000:0.048090,(16803893_Listeria_monocytogenes_EGD-e:0.013936,(46908085_Listeria_monocytogenes_str._4b_F236:0.000000,(16801033_Listeria_innocua_Clip11262:0.000000,116873288_Listeria_welshimeri_serovar_6b_str.:0.000000)0.000000:0.000000)0.491000:0.000000)1.000000:0.263010)0.507000:0.041471,(((169824096_Finegoldia_magna_ATCC_29328:0.089045,19703590_Fusobacterium_nucleatum_subsp._nucl:0.173123)0.857000:0.061253,((((78223968_Geobacter_metallireducens_GS-15:0.089776,39997547_Geobacter_sulfurreducens_PCA:0.000000)0.769000:0.024137,118581305_Pelobacter_propionicus_DSM_2379:0.145906)0.565000:0.051931,148263597_Geobacter_uraniireducens_Rf4:0.057406)0.995000:0.253819,89895310_Desulfitobacterium_hafniense_Y51:0.064026)0.934000:0.126422)0.835000:0.059247,(((116628275_Streptococcus_thermophilus_LMD-9:0.000000,(55821561_Streptococcus_thermophilus_LMG_1831:0.000000,55823489_Streptococcus_thermophilus_CNRZ1066:0.000000)0.000000:0.000000)0.965000:0.127710,24378918_Streptococcus_mutans_UA159:0.019827)0.904000:0.106407,(22536568_Streptococcus_agalactiae_2603V_R:0.000000,(25010494_Streptococcus_agalactiae_NEM316:0.000000,76786753_Streptococcus_agalactiae_A909:0.000000)0.000000:0.000000)0.952000:0.105142)0.758000:0.045899)0.443000:0.060042)0.860000:0.081862,(((81429037_Lactobacillus_sakei_subsp._sakei_23:0.160108,29374937_Enterococcus_faecalis_V583:0.078165)0.813000:0.039639,((150388916_Alkaliphilus_metalliredigens_QYMF:0.043134,150391019_Alkaliphilus_metalliredigens_QYMF:0.013878)0.992000:0.230027,114320539_Alkalilimnicola_ehrlichei_MLHE-1:0.067741)0.994000:0.236390)0.001000:0.000000,(((((((126699732_Clostridium_difficile_630:0.058664,(158319113_Alkaliphilus_oremlandii_OhILAs:0.045446,162447985_Acholeplasma_laidlawii_PG-8A:0.090627)0.758000:0.015710)0.751000:0.014985,((89897256_Desulfitobacterium_hafniense_Y51:0.058340,158320102_Alkaliphilus_oremlandii_OhILAs:0.000000)0.553000:0.015077,(15896888_Clostridium_acetobutylicum_ATCC_824:0.105339,153953432_Clostridium_kluyveri_DSM_555:0.044950)0.889000:0.047179)0.848000:0.029111)0.817000:0.025528,(157150209_Streptococcus_gordonii_str._Challis:0.000000,125717019_Streptococcus_sanguinis_SK36:0.000000)0.999000:0.192193)0.000000:0.000000,(118444416_Clostridium_novyi_NT:0.113991,146295293_Caldicellulosiruptor_saccharolyticu:0.161981)0.714000:0.017117)0.708000:0.013934,(28210589_Clostridium_tetani_E88:0.102340,((((18309537_Clostridium_perfringens_str._13:0.000000,110803421_Clostridium_perfringens_SM101:0.000000)0.833000:0.013948,110799828_Clostridium_perfringens_ATCC_13124:0.000000)0.991000:0.105376,(150019611_Clostridium_beijerinckii_NCIMB_8052:0.042330,187935431_Clostridium_botulinum_B_str._Eklund:0.000000)0.724000:0.014790)0.752000:0.013939,((153939065_Clostridium_botulinum_F_str._Langel:0.000000,170759766_Clostridium_botulinum_A3_str._Loch_:0.000000)0.000000:0.000000,((170757840_Clostridium_botulinum_B1_str._Okra:0.000000,148379284_Clostridium_botulinum_A_str._ATCC_3:0.000000)0.000000:0.000000,(153932465_Clostridium_botulinum_A_str._ATCC_1:0.000000,153935481_Clostridium_botulinum_A_str._Hall:0.000000)0.000000:0.000000)0.000000:0.000000)0.966000:0.074551)0.712000:0.029847)0.818000:0.028739)0.000000:0.000000,(172056301_Exiguobacterium_sibiricum_255-15:0.300793,(146319039_Streptococcus_suis_05ZYH33:0.000000,146321247_Streptococcus_suis_98HAH33:0.000000)0.928000:0.103287)0.903000:0.098624)0.619000:0.014955,160881995_Clostridium_phytofermentans_ISDg:0.221370)0.241000:0.014186)0.323000:0.033651)0.590000:0.005627,(((153954858_Clostridium_kluyveri_DSM_555:0.172119,((72384011_Ralstonia_eutropha_JMP134:0.015284,113867956_Ralstonia_eutropha_H16:0.027218)0.878000:0.083858,17158728_Nostoc_sp._PCC_7120:0.093271)0.979000:0.153470)0.701000:0.016598,(((20090203_Methanosarcina_acetivorans_C2A:0.026979,73669394_Methanosarcina_barkeri_str._Fusaro:0.059268)0.751000:0.015879,21228430_Methanosarcina_mazei_Go1:0.012918)0.902000:0.041867,91772641_Methanococcoides_burtonii_DSM_6242:0.068586)0.882000:0.034224)0.130000:0.016804,(83590824_Moorella_thermoacetica_ATCC_39073:0.098014,78044857_Carboxydothermus_hydrogenoformans_Z:0.226415)0.941000:0.090534)0.793000:0.027246)0.765000:0.015926,(((((54022124_Nocardia_farcinica_IFM_10152:0.028511,(((50842178_Propionibacterium_acnes_KPA171202:0.234589,163840806_Renibacterium_salmoninarum_ATCC_332:0.257222)0.880000:0.145731,(((134103054_Saccharopolyspora_erythraea_NRRL_23:0.113122,(((183980301_Mycobacterium_marinum_M:0.000000,118619885_Mycobacterium_ulcerans_Agy99:0.000000)0.852000:0.033983,((15839483_Mycobacterium_tuberculosis_CDC1551:0.000000,31791281_Mycobacterium_bovis_AF2122_97:0.000000)0.000000:0.000000,((121636016_Mycobacterium_bovis_BCG_str._Pasteu:0.000000,148821295_Mycobacterium_tuberculosis_F11:0.000000)0.000000:0.000000,(15607245_Mycobacterium_tuberculosis_H37Rv:0.000000,148659866_Mycobacterium_tuberculosis_H37Ra:0.000000)0.000000:0.000000)0.000000:0.000000)0.751000:0.022606)0.387000:0.028761,((((183980296_Mycobacterium_marinum_M:0.000000,118619890_Mycobacterium_ulcerans_Agy99:0.000000)0.880000:0.030089,15828075_Mycobacterium_leprae_TN:0.136773)0.000000:0.000000,((15607234_Mycobacterium_tuberculosis_H37Rv:0.000000,15839473_Mycobacterium_tuberculosis_CDC1551:0.000000)0.000000:0.000000,((148659854_Mycobacterium_tuberculosis_H37Ra:0.000000,148821284_Mycobacterium_tuberculosis_F11:0.000000)0.000000:0.000000,(31791270_Mycobacterium_bovis_AF2122_97:0.000000,121636005_Mycobacterium_bovis_BCG_str._Pasteu:0.000000)0.000000:0.000000)0.000000:0.000000)0.941000:0.058539)0.962000:0.099607,15828087_Mycobacterium_leprae_TN:0.145438)0.000000:0.000000)0.965000:0.144463)0.924000:0.112201,(29827158_Streptomyces_avermitilis_MA-4680:0.037226,21219381_Streptomyces_coelicolor_A3:0.023500)0.994000:0.289738)0.140000:0.078398,50954482_Leifsonia_xyli_subsp._xyli_str._CTC:0.409217)0.743000:0.047925)0.790000:0.049978,((((117928859_Acidothermus_cellulolyticus_11B:0.045643,(119962709_Arthrobacter_aurescens_TC1:0.053307,116672641_Arthrobacter_sp._FB24:0.036861)0.989000:0.134264)0.075000:0.029021,38234821_Corynebacterium_diphtheriae_NCTC_13:0.130933)0.739000:0.015985,(((((((145222832_Mycobacterium_gilvum_PYR-GCK:0.076534,120405401_Mycobacterium_vanbaalenii_PYR-1:0.013728)0.397000:0.032709,158318273_Frankia_sp._EAN1pec:0.091639)0.000000:0.000000,((((182436983_Streptomyces_griseus_subsp._griseus:0.000000,182438620_Streptomyces_griseus_subsp._griseus:0.000000)0.548000:0.000000,21221184_Streptomyces_coelicolor_A3:0.029600)0.647000:0.001341,29831874_Streptomyces_avermitilis_MA-4680:0.030038)0.777000:0.013634,21219562_Streptomyces_coelicolor_A3:0.015146)0.784000:0.015116)0.438000:0.014771,111020526_Rhodococcus_sp._RHA1:0.045942)0.793000:0.015088,(((158313515_Frankia_sp._EAN1pec:0.065993,(111220456_Frankia_alni_ACN14a:0.029017,86739205_Frankia_sp._CcI3:0.030147)0.741000:0.014708)0.963000:0.060048,((111027040_Rhodococcus_sp._RHA1:0.081546,(108800912_Mycobacterium_sp._MCS:0.000000,(119870052_Mycobacterium_sp._KMS:0.000000,126436537_Mycobacterium_sp._JLS:0.000000)0.000000:0.000000)0.839000:0.034094)0.820000:0.034564,((145225902_Mycobacterium_gilvum_PYR-GCK:0.000000,(119855092_Mycobacterium_sp._KMS:0.000000,120404634_Mycobacterium_vanbaalenii_PYR-1:0.000000)0.000000:0.000000)0.771000:0.014663,157283904_Kineococcus_radiotolerans_SRS30216:0.059413)0.766000:0.015397)0.564000:0.014531)0.000000:0.000000,((((((((145221506_Mycobacterium_gilvum_PYR-GCK:0.000000,(108798423_Mycobacterium_sp._MCS:0.000000,119867520_Mycobacterium_sp._KMS:0.000000)0.922000:0.029417)0.781000:0.014019,126437117_Mycobacterium_sp._JLS:0.043591)0.770000:0.015244,145223436_Mycobacterium_gilvum_PYR-GCK:0.000000)0.911000:0.040093,119718010_Nocardioides_sp._JS614:0.095399)0.000000:0.000000,152964749_Kineococcus_radiotolerans_SRS30216:0.025824)0.803000:0.025708,(183980264_Mycobacterium_marinum_M:0.112652,(169631063_Mycobacterium_abscessus:0.134227,(41410382_Mycobacterium_avium_subsp._paratube:0.000000,118463890_Mycobacterium_avium_104:0.000000)0.959000:0.082157)0.150000:0.031103)0.000000:0.000000)0.725000:0.014691,(119952667_Arthrobacter_aurescens_TC1:0.054349,119952409_Arthrobacter_aurescens_TC1:0.021759)0.860000:0.027685)0.522000:0.000000,118468885_Mycobacterium_smegmatis_str._MC2_15:0.000000)0.000000:0.000000)0.471000:0.015824)0.000000:0.000000,(159036203_Salinispora_arenicola_CNS-205:0.000000,145593014_Salinispora_tropica_CNB-440:0.046999)0.839000:0.014724)0.000000:0.000000,((134103041_Saccharopolyspora_erythraea_NRRL_23:0.030082,72163247_Thermobifida_fusca_YX:0.014577)0.000000:0.000000,(158317495_Frankia_sp._EAN1pec:0.000000,(170781091_Clavibacter_michiganensis_subsp._se:0.014827,148272217_Clavibacter_michiganensis_subsp._mi:0.000000)0.998000:0.136871)0.917000:0.029425)0.751000:0.014704)0.744000:0.014619)0.000000:0.000000,(50843675_Propionibacterium_acnes_KPA171202:0.322769,(((62389285_Corynebacterium_glutamicum_ATCC_130:0.000000,(19551632_Corynebacterium_glutamicum_ATCC_130:0.000000,145294504_Corynebacterium_glutamicum_R:0.000000)0.000000:0.000000)0.963000:0.062980,25026963_Corynebacterium_efficiens_YS-314:0.000000)0.968000:0.094578,(172040993_Corynebacterium_urealyticum_DSM_710:0.107709,68535710_Corynebacterium_jeikeium_K411:0.141393)0.735000:0.022992)0.743000:0.020689)0.833000:0.044478)0.760000:0.018164)0.335000:0.015778)0.997000:0.165776,((162452286_Sorangium_cellulosum_So_ce_56:0.250940,(((15608109_Mycobacterium_tuberculosis_H37Rv:0.000000,148660749_Mycobacterium_tuberculosis_H37Ra:0.000000)0.000000:0.000000,((15840395_Mycobacterium_tuberculosis_CDC1551:0.000000,148822178_Mycobacterium_tuberculosis_F11:0.000000)0.000000:0.000000,(31792158_Mycobacterium_bovis_AF2122_97:0.000000,121636895_Mycobacterium_bovis_BCG_str._Pasteu:0.000000)0.000000:0.000000)0.000000:0.000000)0.549000:0.000000,((183982549_Mycobacterium_marinum_M:0.044729,(118616274_Mycobacterium_ulcerans_Agy99:0.014439,183984844_Mycobacterium_marinum_M:0.000000)0.906000:0.029091)0.001000:0.000000,183981453_Mycobacterium_marinum_M:0.014341)0.473000:0.029189)0.762000:0.031700)0.791000:0.031719,119717968_Nocardioides_sp._JS614:0.146515)0.853000:0.037807)0.765000:0.021883,108802987_Rubrobacter_xylanophilus_DSM_9941:0.112810)0.000000:0.000000,(118577244_Pelobacter_propionicus_DSM_2379:0.122652,116624685_Solibacter_usitatus_Ellin6076:0.178132)0.799000:0.072330)0.915000:0.076281,((169832022_Candidatus_Desulforudis_audaxviator:0.074262,((15675567_Streptococcus_pyogenes_M1_GAS:0.000000,(71911218_Streptococcus_pyogenes_MGAS5005:0.000000,(71904110_Streptococcus_pyogenes_MGAS6180:0.000000,(139473261_Streptococcus_pyogenes_str._Manfred:0.000000,(50914800_Streptococcus_pyogenes_MGAS10394:0.000000,(94989037_Streptococcus_pyogenes_MGAS9429:0.000000,(94992928_Streptococcus_pyogenes_MGAS2096:0.000000,(19746619_Streptococcus_pyogenes_MGAS8232:0.000000,94991035_Streptococcus_pyogenes_MGAS10270:0.000000)0.000000:0.000000)0.000000:0.000000)0.000000:0.000000)0.000000:0.000000)0.000000:0.000000)0.000000:0.000000)0.000000:0.000000)0.509000:0.000000,(94994914_Streptococcus_pyogenes_MGAS10750:0.000000,(21911027_Streptococcus_pyogenes_MGAS315:0.000000,28895288_Streptococcus_pyogenes_SSI-1:0.000000)0.000000:0.000000)0.844000:0.014150)0.999000:0.268060)0.554000:0.059772,(((((((((56750036_Synechococcus_elongatus_PCC_6301:0.000000,81300379_Synechococcus_elongatus_PCC_7942:0.000000)0.900000:0.066764,16329860_Synechocystis_sp._PCC_6803:0.118579)0.944000:0.077347,17229119_Nostoc_sp._PCC_7120:0.000000)0.001000:0.000000,(75910433_Anabaena_variabilis_ATCC_29413:0.013272,17158771_Nostoc_sp._PCC_7120:0.042339)0.568000:0.013922)0.829000:0.043437,158334138_Acaryochloris_marina_MBIC11017:0.052588)0.838000:0.041565,113475045_Trichodesmium_erythraeum_IMS101:0.097445)0.204000:0.025612,172036615_Cyanothece_sp._ATCC_51142:0.142117)0.829000:0.050403,(166365869_Microcystis_aeruginosa_NIES-843:0.100462,((86606998_Synechococcus_sp._JA-3-3Ab:0.022699,86609786_Synechococcus_sp._JA-2-3Ba:0.053090)0.967000:0.109347,170078913_Synechococcus_sp._PCC_7002:0.167801)0.759000:0.024045)0.815000:0.050365)0.783000:0.037900,172036832_Cyanothece_sp._ATCC_51142:0.066400)0.851000:0.044800)0.944000:0.094853)0.723000:0.018311)0.743000:0.014287,((147920132_uncultured_methanogenic_archaeon_RC:0.091223,((20808818_Thermoanaerobacter_tengcongensis_MB:0.000000,(167039429_Thermoanaerobacter_sp._X514:0.000000,167036709_Thermoanaerobacter_pseudethanolicus:0.000000)0.000000:0.000000)0.975000:0.112132,125974352_Clostridium_thermocellum_ATCC_27405:0.055592)0.929000:0.070148)0.217000:0.014139,((((116750644_Syntrophobacter_fumaroxidans_MPOB:0.201780,85860597_Syntrophus_aciditrophicus_SB:0.004500)0.942000:0.121836,(51893754_Symbiobacterium_thermophilum_IAM_14:0.000000,86159914_Anaeromyxobacter_dehalogenans_2CP-C:0.352937)0.945000:0.078006)0.358000:0.015855,134299986_Desulfotomaculum_reducens_MI-1:0.132982)0.398000:0.017173,(((147676566_Pelotomaculum_thermopropionicum_SI:0.042693,134300814_Desulfotomaculum_reducens_MI-1:0.045987)0.765000:0.021996,167629781_Heliobacterium_modesticaldum_Ice1:0.076214)0.770000:0.022686,114567213_Syntrophomonas_wolfei_subsp._wolfei:0.111531)0.854000:0.031576)0.001000:0.000000)0.827000:0.025207)0.869000:0.030527,((((119358300_Chlorobium_phaeobacteroides_DSM_266:0.042023,21673644_Chlorobium_tepidum_TLS:0.096905)0.810000:0.057478,78187092_Pelodictyon_luteolum_DSM_273:0.247101)0.000000:0.000000,(((73748721_Dehalococcoides_sp._CBDB1:0.000000,147669480_Dehalococcoides_sp._BAV1:0.000000)0.908000:0.028235,57234243_Dehalococcoides_ethenogenes_195:0.000000)0.998000:0.186459,(78188927_Chlorobium_chlorochromatii_CaD3:0.012070,150015496_Clostridium_beijerinckii_NCIMB_8052:0.480446)0.876000:0.153054)0.782000:0.028352)0.944000:0.121689,(((110637903_Cytophaga_hutchinsonii_ATCC_33406:0.119945,60683305_Bacteroides_fragilis_NCTC_9343:0.139946)0.949000:0.118639,((150007562_Parabacteroides_distasonis_ATCC_850:0.188152,150005539_Bacteroides_vulgatus_ATCC_8482:0.090246)0.006000:0.017522,((60681570_Bacteroides_fragilis_NCTC_9343:0.000000,53713321_Bacteroides_fragilis_YCH46:0.000000)0.490000:0.000000,29346501_Bacteroides_thetaiotaomicron_VPI-54:0.075277)0.955000:0.088664)0.913000:0.075491)0.884000:0.045975,(((154150332_Candidatus_Methanoregula_boonei_6A8:0.114081,((126179816_Methanoculleus_marisnigri_JR1:0.175222,88602273_Methanospirillum_hungatei_JF-1:0.185768)0.575000:0.023979,((116754215_Methanosaeta_thermophila_PT:0.142141,15679531_Methanothermobacter_thermautotrophi:0.203657)0.641000:0.056740,148643213_Methanobrevibacter_smithii_ATCC_350:0.192385)0.000000:0.000000)0.197000:0.043106)0.217000:0.030033,(((((134045466_Methanococcus_maripaludis_C5:0.013914,150402339_Methanococcus_maripaludis_C7:0.028646)0.000000:0.000000,45358728_Methanococcus_maripaludis_S2:0.013951)0.931000:0.028310,159905889_Methanococcus_maripaludis_C6:0.000000)0.811000:0.053072,150399237_Methanococcus_vannielii_SB:0.025102)0.862000:0.062906,150400731_Methanococcus_aeolicus_Nankai-3:0.061646)0.996000:0.216014)0.101000:0.018701,((11498084_Archaeoglobus_fulgidus_DSM_4304:0.158256,18977112_Pyrococcus_furiosus_DSM_3638:0.034604)0.602000:0.006252,57640772_Thermococcus_kodakarensis_KOD1:0.032326)0.895000:0.047027)0.953000:0.079726)0.735000:0.018572)0.891000:0.042919)0.807000:0.038883,((((156741098_Roseiflexus_castenholzii_DSM_13941:0.017962,148657873_Roseiflexus_sp._RS-1:0.036473)0.893000:0.092434,159900839_Herpetosiphon_aurantiacus_ATCC_2377:0.101780)0.683000:0.034720,163846168_Chloroflexus_aurantiacus_J-10-fl:0.099489)0.805000:0.043150,((94987567_Lawsonia_intracellularis_PHE_MN1-00:0.230469,(124486053_Methanocorpusculum_labreanum_Z:0.273208,((((15611421_Helicobacter_pylori_J99:0.000000,15645686_Helicobacter_pylori_26695:0.013797)0.000000:0.000000,108562800_Helicobacter_pylori_HPAG1:0.013810)0.760000:0.017451,109947712_Helicobacter_acinonychis_str._Sheeb:0.010379)0.919000:0.288684,32266181_Helicobacter_hepaticus_ATCC_51449:0.396341)0.964000:0.304559)0.756000:0.078674)0.849000:0.060397,((157736741_Arcobacter_butzleri_RM4018:0.137498,42525527_Treponema_denticola_ATCC_35405:0.259063)0.188000:0.015577,15640020_Treponema_pallidum_subsp._pallidum_:0.450331)0.766000:0.081563)0.820000:0.054839)0.845000:0.056853)0.526000:0.040219,(((((((((((110835214_Alcanivorax_borkumensis_SK2:0.067633,92115121_Chromohalobacter_salexigens_DSM_304:0.300572)0.699000:0.078420,120556694_Marinobacter_aquaeolei_VT8:0.079424)0.883000:0.077741,(XX_VfuA00193_:0.027519,152996277_Marinomonas_sp._MWYL1:0.230931)0.957000:0.127060)0.000000:0.000000,(127514746_Shewanella_loihica_PV-4:0.043581,((146291379_Shewanella_putrefaciens_CN-32:0.033844,114561400_Shewanella_frigidimarina_NCIMB_400:0.072598)0.777000:0.023852,(119945120_Psychromonas_ingrahamii_37:0.061542,((117676085_Shewanella_sp._ANA-3:0.054717,56460326_Idiomarina_loihiensis_L2TR:0.033429)0.293000:0.020338,((77359957_Pseudoalteromonas_haloplanktis_TAC1:0.107065,109898408_Pseudoalteromonas_atlantica_T6c:0.049541)0.206000:0.010776,83649351_Hahella_chejuensis_KCTC_2396:0.143670)0.867000:0.045306)0.767000:0.025768)0.860000:0.049452)0.422000:0.022583)0.838000:0.045551)0.923000:0.106508,(((29654798_Coxiella_burnetii_RSA_493:0.000000,154707080_Coxiella_burnetii_Dugway_5J108-111:0.000000)0.521000:0.000000,161830041_Coxiella_burnetii_RSA_331:0.029331)0.984000:0.196672,53803908_Methylococcus_capsulatus_str._Bath:0.165324)0.406000:0.063419)0.575000:0.001399,(((157374624_Shewanella_sediminis_HAW-EB3:0.027793,170727531_Shewanella_woodyi_ATCC_51908:0.067340)0.370000:0.046229,(167624781_Shewanella_halifaxensis_HAW-EB4:0.023136,157962593_Shewanella_pealeana_ATCC_700345:0.018762)0.791000:0.039673)0.479000:0.061241,((((114048146_Shewanella_sp._MR-7:0.000000,(117921202_Shewanella_sp._ANA-3:0.000000,24373257_Shewanella_oneidensis_MR-1:0.000000)0.000000:0.000000)0.541000:0.000000,113970922_Shewanella_sp._MR-4:0.014210)0.797000:0.019052,(120599493_Shewanella_sp._W3-18-1:0.000000,146292509_Shewanella_putrefaciens_CN-32:0.000000)0.667000:0.009788)0.826000:0.029726,(153000031_Shewanella_baltica_OS185:0.000000,(126173743_Shewanella_baltica_OS155:0.000000,160874652_Shewanella_baltica_OS195:0.000000)0.000000:0.000000)0.548000:0.000000)0.226000:0.043211)0.997000:0.264844)0.737000:0.044253,((54309978_Photobacterium_profundum_SS9:0.142861,(((((((((((((((((((((29142752_Salmonella_enterica_subsp._enterica:0.000000,(16759476_Salmonella_enterica_subsp._enterica:0.000000,(((((((((((62179109_Salmonella_enterica_subsp._enterica:0.014889,82775786_Shigella_dysenteriae_Sd197:0.014866)0.574000:0.000000,26246499_Escherichia_coli_CFT073:0.000000)0.000000:0.000000,15829791_Escherichia_coli_O157_H7_str._Sakai:0.000000)0.000000:0.000000,15800213_Escherichia_coli_O157_H7_EDL933:0.000000)0.000000:0.000000,30061984_Shigella_flexneri_2a_str._2457T:0.000000)0.000000:0.000000,24111867_Shigella_flexneri_2a_str._301:0.000000)0.000000:0.000000,110804509_Shigella_flexneri_5_str._8401:0.000000)0.000000:0.000000,157146890_Citrobacter_koseri_ATCC_BAA-895:0.000000)0.000000:0.000000,161504327_Salmonella_enterica_subsp._arizonae:0.000000)0.000000:0.000000,16763878_Salmonella_typhimurium_LT2:0.000000)0.000000:0.000000,161615299_Salmonella_enterica_subsp._enterica:0.000000)0.000000:0.000000)0.000000:0.000000)0.000000:0.000000,74311065_Shigella_sonnei_Ss046:0.000000)0.000000:0.000000,110640749_Escherichia_coli_536:0.000000)0.000000:0.000000,170680233_Escherichia_coli_SECEC_SMS-3-5:0.000000)0.000000:0.000000,117622744_Escherichia_coli_APEC_O1:0.000000)0.000000:0.000000,91209561_Escherichia_coli_UTI89:0.000000)0.000000:0.000000,157155513_Escherichia_coli_E24377A:0.000000)0.000000:0.000000,170080069_Escherichia_coli_str._K-12_substr._:0.000000)0.000000:0.000000,16128468_Escherichia_coli_str._K-12_substr._:0.000000)0.000000:0.000000,89107353_Escherichia_coli_W3110:0.000000)0.000000:0.000000,170021128_Escherichia_coli_ATCC_8739:0.000000)0.000000:0.000000,157160013_Escherichia_coli_HS:0.000000)0.000000:0.000000,187731411_Shigella_boydii_CDC_3083-94:0.000000)0.000000:0.000000,82542978_Shigella_boydii_Sb227:0.000000)0.555000:0.000000,56414347_Salmonella_enterica_subsp._enterica:0.014922)0.864000:0.015545,146310623_Enterobacter_sp._638:0.000000)0.000000:0.000000,(152969036_Klebsiella_pneumoniae_subsp._pneumo:0.048397,156934931_Enterobacter_sakazakii_ATCC_BAA-894:0.026305)0.854000:0.034399)0.901000:0.043996,50120132_Erwinia_carotovora_subsp._atrosepti:0.024223)0.698000:0.022313,((((22124996_Yersinia_pestis_KIM:0.000000,(45440681_Yersinia_pestis_biovar_Microtus_str:0.000000,(108811168_Yersinia_pestis_Nepal516:0.000000,(108808573_Yersinia_pestis_Antiqua:0.000000,(145599985_Yersinia_pestis_Pestoides_F:0.000000,(16123263_Yersinia_pestis_CO92:0.000000,(51595371_Yersinia_pseudotuberculosis_IP_3295:0.000000,(170025384_Yersinia_pseudotuberculosis_YPIII:0.000000,162421501_Yersinia_pestis_Angola:0.014398)0.000000:0.000000)0.000000:0.000000)0.000000:0.000000)0.000000:0.000000)0.000000:0.000000)0.000000:0.000000)0.000000:0.000000)0.535000:0.000000,153949717_Yersinia_pseudotuberculosis_IP_3175:0.014750)0.778000:0.014654,123443270_Yersinia_enterocolitica_subsp._ente:0.000000)0.489000:0.014644,37527684_Photorhabdus_luminescens_subsp._lau:0.000000)0.751000:0.013863)0.789000:0.052149,(165976683_Actinobacillus_pleuropneumoniae_ser:0.000000,126208731_Actinobacillus_pleuropneumoniae_L20:0.000000)1.000000:0.523375)0.773000:0.042703,(152978706_Actinobacillus_succinogenes_130Z:0.050163,52424943_Mannheimia_succiniciproducens_MBEL5:0.124398)0.810000:0.050984)0.983000:0.214319)0.617000:0.047394,(59711388_Vibrio_fischeri_ES114:0.211722,(((28897532_Vibrio_parahaemolyticus_RIMD_221063:0.000000,156973566_Vibrio_harveyi_ATCC_BAA-1116:0.000000)0.967000:0.094658,(27363721_Vibrio_vulnificus_CMCP6:0.000000,37679128_Vibrio_vulnificus_YJ016:0.000000)0.755000:0.016882)0.000000:0.018950,(15642213_Vibrio_cholerae_O1_biovar_eltor_str:0.000000,147674687_Vibrio_cholerae_O395:0.000000)0.938000:0.103841)0.713000:0.034394)0.804000:0.060724)0.976000:0.194224)0.925000:0.117910,(182413547_Opitutus_terrae_PB90-1:0.245070,(((((((((((((((((27375811_Bradyrhizobium_japonicum_USDA_110:0.042189,(167646269_Caulobacter_sp._K31:0.027338,167646595_Caulobacter_sp._K31:0.086652)0.810000:0.061306)0.000000:0.000000,(148251824_Bradyrhizobium_sp._BTAi1:0.014151,146337316_Bradyrhizobium_sp._ORS278:0.027830)0.751000:0.014036)0.782000:0.015144,(92109516_Nitrobacter_hamburgensis_X14:0.000000,92109735_Nitrobacter_hamburgensis_X14:0.013482)0.899000:0.027941)0.783000:0.013618,((92118895_Nitrobacter_hamburgensis_X14:0.000000,75675104_Nitrobacter_winogradskyi_Nb-255:0.027934)0.001000:0.000000,((((115525936_Rhodopseudomonas_palustris_BisA53:0.000000,90425301_Rhodopseudomonas_palustris_BisB18:0.014123)0.923000:0.043291,39934730_Rhodopseudomonas_palustris_CGA009:0.043126)0.000000:0.000000,86750979_Rhodopseudomonas_palustris_HaA2:0.041479)0.245000:0.014116,91975959_Rhodopseudomonas_palustris_BisB5:0.028082)0.778000:0.014066)0.743000:0.027436)0.784000:0.013785,148240915_Bradyrhizobium_sp._BTAi1:0.000000)0.918000:0.041174,(((154248509_Xanthobacter_autotrophicus_Py2:0.013720,(154243781_Xanthobacter_autotrophicus_Py2:0.000000,154243709_Xanthobacter_autotrophicus_Py2:0.000000)0.522000:0.000000)0.913000:0.038923,116251657_Rhizobium_leguminosarum_bv._viciae_:0.023750)0.754000:0.020736,16263042_Sinorhizobium_meliloti_1021:0.043119)0.930000:0.041548)0.001000:0.000000,153010556_Ochrobactrum_anthropi_ATCC_49188:0.027628)0.881000:0.027619,182416199_Opitutus_terrae_PB90-1:0.071769)0.000000:0.000000,170738534_Methylobacterium_sp._4-46:0.072509)0.483000:0.013769,146275730_Novosphingobium_aromaticivorans_DSM:0.108069)0.003000:0.000000,(((114797834_Hyphomonas_neptunium_ATCC_15444:0.000000,114798511_Hyphomonas_neptunium_ATCC_15444:0.000000)0.994000:0.148010,(158425918_Azorhizobium_caulinodans_ORS_571:0.084826,154247020_Xanthobacter_autotrophicus_Py2:0.100500)0.927000:0.072180)0.771000:0.014010,((87200158_Novosphingobium_aromaticivorans_DSM:0.039422,((103487932_Sphingopyxis_alaskensis_RB2256:0.000000,103487909_Sphingopyxis_alaskensis_RB2256:0.057561)0.478000:0.029089,((((117676241_Shewanella_sp._ANA-3:0.000000,(146291374_Shewanella_putrefaciens_CN-32:0.000000,170021410_Escherichia_coli_ATCC_8739:0.000000)0.000000:0.000000)0.000000:0.000000,156936345_Enterobacter_sakazakii_ATCC_BAA-894:0.000000)0.000000:0.000000,157412129_Escherichia_coli_APEC_O1:0.000000)0.824000:0.013543,152973503_Klebsiella_pneumoniae_subsp._pneumo:0.000000)0.978000:0.098792)0.794000:0.028479)0.549000:0.022374,(103488022_Sphingopyxis_alaskensis_RB2256:0.074149,182678805_Beijerinckia_indica_subsp._indica_A:0.076666)0.796000:0.030283)0.000000:0.000000)0.001000:0.000000)0.563000:0.014731,((((54298298_Legionella_pneumophila_str._Paris:0.000000,52841258_Legionella_pneumophila_subsp._pneum:0.000000)0.562000:0.000000,148360317_Legionella_pneumophila_str._Corby:0.058121)0.329000:0.015080,((54297546_Legionella_pneumophila_str._Paris:0.000000,148359161_Legionella_pneumophila_str._Corby:0.000000)0.546000:0.000000,(52841854_Legionella_pneumophila_subsp._pneum:0.014230,54294329_Legionella_pneumophila_str._Lens:0.014117)0.803000:0.013657)0.851000:0.027683)0.951000:0.090786,(77165022_Nitrosococcus_oceani_ATCC_19707:0.069156,32470852_Rhodopirellula_baltica_SH_1:0.169875)0.497000:0.045890)0.826000:0.043557)0.676000:0.009456,((134287763_Burkholderia_vietnamiensis_G4:0.030925,91782859_Burkholderia_xenovorans_LB400:0.022924)0.806000:0.047395,((126455144_Burkholderia_pseudomallei_1106a:0.000000,(76812024_Burkholderia_pseudomallei_1710b:0.000000,(124384389_Burkholderia_mallei_NCTC_10229:0.000000,(126449759_Burkholderia_mallei_NCTC_10247:0.000000,(((121600583_Burkholderia_mallei_SAVP1:0.000000,53724592_Burkholderia_mallei_ATCC_23344:0.000000)0.922000:0.013719,53717943_Burkholderia_pseudomallei_K96243:0.000000)0.000000:0.000000,126438638_Burkholderia_pseudomallei_668:0.000000)0.000000:0.000000)0.000000:0.000000)0.000000:0.000000)0.000000:0.000000)0.862000:0.013777,83718643_Burkholderia_thailandensis_E264:0.000000)0.656000:0.015161)0.994000:0.165325)0.762000:0.017276,(162456389_Sorangium_cellulosum_So_ce_56:0.022068,82703126_Nitrosospira_multiformis_ATCC_25196:0.281559)0.867000:0.069411)0.765000:0.015208,(((108759546_Myxococcus_xanthus_DK_1622:0.043256,(108763657_Myxococcus_xanthus_DK_1622:0.075992,153006937_Anaeromyxobacter_sp._Fw109-5:0.073753)0.749000:0.013848)0.889000:0.041769,(((((13474443_Mesorhizobium_loti_MAFF303099:0.117612,(((((159046145_Dinoroseobacter_shibae_DFL_12:0.000000,159046480_Dinoroseobacter_shibae_DFL_12:0.000000)0.485000:0.000000,90021580_Saccharophagus_degradans_2-40:0.073908)0.437000:0.013623,56709147_Silicibacter_pomeroyi_DSS-3:0.013404)0.188000:0.041022,114568734_Maricaulis_maris_MCS10:0.001120)0.885000:0.087742,110635001_Mesorhizobium_sp._BNC1:0.000000)0.215000:0.030708)0.864000:0.050625,(116255210_Rhizobium_leguminosarum_bv._viciae_:0.014683,86360285_Rhizobium_etli_CFN_42:0.044084)0.876000:0.064004)0.781000:0.044513,(162148557_Gluconacetobacter_diazotrophicus_PA:0.174463,154250841_Parvibaculum_lavamentivorans_DS-1:0.200040)0.263000:0.013033)0.897000:0.065419,(77919310_Pelobacter_carbinolicus_DSM_2380:0.087401,((161525515_Burkholderia_multivorans_ATCC_17616:0.013924,(((121594942_Acidovorax_sp._JS42:0.014282,(((124266838_Methylibium_petroleiphilum_PM1:0.000000,71907887_Dechloromonas_aromatica_RCB:0.074807)0.777000:0.025591,(134094777_Herminiimonas_arsenicoxydans:0.000000,152982931_Janthinobacterium_sp._Marseille:0.054549)0.957000:0.057336)0.616000:0.002686,((34498672_Chromobacterium_violaceum_ATCC_1247:0.070774,(((((148545288_Pseudomonas_putida_F1:0.000000,(170719216_Pseudomonas_putida_W619:0.000000,167031052_Pseudomonas_putida_GB-1:0.000000)0.000000:0.000000)0.898000:0.039728,146307255_Pseudomonas_mendocina_ymp:0.016930)0.256000:0.024849,146283704_Pseudomonas_stutzeri_A1501:0.084567)0.125000:0.039952,119899246_Azoarcus_sp._BH72:0.059996)0.001000:0.000000,56476640_Azoarcus_sp._EbN1:0.027783)0.420000:0.028256)0.180000:0.018327,(121593857_Acidovorax_sp._JS42:0.000000,121595035_Acidovorax_sp._JS42:0.000000)0.979000:0.074808)0.002000:0.000000)0.795000:0.014193)0.790000:0.013947,((89899232_Rhodoferax_ferrireducens_T118:0.043174,160895895_Delftia_acidovorans_SPH-1:0.027794)0.001000:0.000000,30249201_Nitrosomonas_europaea_ATCC_19718:0.000000)0.475000:0.013895)0.000000:0.000000,((((91787075_Polaromonas_sp._JS666:0.016177,(171056839_Leptothrix_cholodnii_SP-6:0.073446,89899942_Rhodoferax_ferrireducens_T118:0.038672)0.752000:0.025416)0.926000:0.055192,(121604165_Polaromonas_naphthalenivorans_CJ2:0.041157,((169797192_Acinetobacter_baumannii:0.000000,126642962_Acinetobacter_baumannii_ATCC_17978:0.000000)0.883000:0.042376,((134287686_Burkholderia_vietnamiensis_G4:0.028138,(113868149_Ralstonia_eutropha_H16:0.027920,(172062422_Burkholderia_ambifaria_MC40-6:0.055506,134292682_Burkholderia_vietnamiensis_G4:0.000000)0.001000:0.000000)0.026000:0.013786)0.845000:0.027972,94152521_Ralstonia_metallidurans_CH34:0.013684)0.915000:0.043224)0.867000:0.042458)0.281000:0.001817)0.000000:0.000000,121583120_Polaromonas_naphthalenivorans_CJ2:0.000000)0.744000:0.013815,170718009_Haemophilus_somnus_2336:0.059318)0.000000:0.000000)0.000000:0.000000)0.788000:0.018272,((114331705_Nitrosomonas_eutropha_C91:0.028602,114330081_Nitrosomonas_eutropha_C91:0.014204)0.843000:0.027914,114330060_Nitrosomonas_eutropha_C91:0.034382)0.782000:0.019802)0.850000:0.039360)0.907000:0.053803)0.734000:0.019841,(85373731_Erythrobacter_litoralis_HTCC2594:0.161495,((110834221_Alcanivorax_borkumensis_SK2:0.013778,120553074_Marinobacter_aquaeolei_VT8:0.000000)0.957000:0.098545,163858890_Bordetella_petrii_DSM_12804:0.116217)0.729000:0.025209)0.791000:0.036606)0.759000:0.039791)0.862000:0.033058,((78777421_Sulfurimonas_denitrificans_DSM_1251:0.215793,((152992383_Sulfurovum_sp._NBC37-1:0.173357,(119945703_Psychromonas_ingrahamii_37:0.039030,78486448_Thiomicrospira_crunogena_XCL-2:0.112812)0.778000:0.043637)0.462000:0.052630,85858341_Syntrophus_aciditrophicus_SB:0.000000)0.826000:0.045041)0.822000:0.038368,((71066142_Psychrobacter_arcticus_273-4:0.013652,93006601_Psychrobacter_cryohalolentis_K5:0.000000)0.876000:0.051203,148652524_Psychrobacter_sp._PRwf-1:0.004047)0.907000:0.078380)0.702000:0.045492)0.685000:0.010504)0.591000:0.014916,(153005459_Anaeromyxobacter_sp._Fw109-5:0.087723,94969241_Acidobacteria_bacterium_Ellin345:0.087082)0.807000:0.032368)0.918000:0.082769,(((120435539_Gramella_forsetii_KT0803:0.000000,120437263_Gramella_forsetii_KT0803:0.040914)0.895000:0.058695,(146297956_Flavobacterium_johnsoniae_UW101:0.045694,146300819_Flavobacterium_johnsoniae_UW101:0.062010)0.911000:0.064980)0.466000:0.031591,120435697_Gramella_forsetii_KT0803:0.046643)0.993000:0.186214)0.581000:0.001129)0.774000:0.032572)0.830000:0.072338,((119717146_Nocardioides_sp._JS614:0.127243,119026319_Bifidobacterium_adolescentis_ATCC_1:0.317911)0.646000:0.039768,183981465_Mycobacterium_marinum_M:0.134150)0.540000:0.085664)0.854000:0.069459,((15807440_Deinococcus_radiodurans_R1:0.145347,((((((83814598_Salinibacter_ruber_DSM_13855:0.266932,((16264766_Sinorhizobium_meliloti_1021:0.044335,16263001_Sinorhizobium_meliloti_1021:0.000000)0.914000:0.029080,(150377018_Sinorhizobium_medicae_WSM419:0.014574,116255531_Rhizobium_leguminosarum_bv._viciae_:0.043614)0.001000:0.000000)0.894000:0.072050)0.686000:0.012781,(((55981689_Thermus_thermophilus_HB8:0.000000,46199660_Thermus_thermophilus_HB27:0.000000)0.990000:0.213394,170749985_Methylobacterium_radiotolerans_JCM_:0.172396)0.669000:0.053308,(163852109_Methylobacterium_extorquens_PA1:0.096291,170739933_Methylobacterium_sp._4-46:0.123730)0.747000:0.033519)0.888000:0.066991)0.665000:0.022311,((99081920_Silicibacter_sp._TM1040:0.117832,159043808_Dinoroseobacter_shibae_DFL_12:0.067625)0.598000:0.019973,56695696_Silicibacter_pomeroyi_DSS-3:0.113376)0.846000:0.058686)0.677000:0.015333,(((((((23501127_Brucella_suis_1330:0.000000,161618201_Brucella_canis_ATCC_23365:0.000000)0.000000:0.000000,((163842485_Brucella_suis_ATCC_23445:0.000000,62289192_Brucella_abortus_biovar_1_str._9-94:0.000000)0.000000:0.000000,(189023463_Brucella_abortus_S19:0.000000,(17988013_Brucella_melitensis_16M:0.000000,148559523_Brucella_ovis_ATCC_25840:0.000000)0.000000:0.000000)0.000000:0.000000)0.000000:0.000000)0.944000:0.043337,153007632_Ochrobactrum_anthropi_ATCC_49188:0.000000)0.724000:0.014132,91976782_Rhodopseudomonas_palustris_BisB5:0.150025)0.129000:0.044838,15888531_Agrobacterium_tumefaciens_str._C58:0.059755)0.892000:0.066511,157370653_Serratia_proteamaculans_568:0.018340)0.628000:0.029543,((((159046328_Dinoroseobacter_shibae_DFL_12:0.000000,159046603_Dinoroseobacter_shibae_DFL_12:0.000000)0.936000:0.064114,((((77463448_Rhodobacter_sphaeroides_2.4.1:0.000000,126462304_Rhodobacter_sphaeroides_ATCC_17029:0.000000)0.864000:0.041551,146277176_Rhodobacter_sphaeroides_ATCC_17025:0.018513)0.969000:0.134531,119383273_Paracoccus_denitrificans_PD1222:0.192581)0.883000:0.089411,163856853_Bordetella_petrii_DSM_12804:0.214122)0.751000:0.017154)0.728000:0.026300,((56459705_Idiomarina_loihiensis_L2TR:0.101661,182679594_Beijerinckia_indica_subsp._indica_A:0.186987)0.692000:0.092276,(((114331284_Nitrosomonas_eutropha_C91:0.072874,(161615474_Salmonella_enterica_subsp._enterica:0.014394,16763733_Salmonella_typhimurium_LT2:0.000000)0.000000:0.000000)0.803000:0.015693,((78047892_Xanthomonas_campestris_pv._vesicato:0.000000,121593769_Acidovorax_sp._JS42:0.000000)0.841000:0.014076,187477137_Bordetella_avium_197N:0.000000)0.764000:0.013941)0.898000:0.028010,((120597940_Shewanella_sp._W3-18-1:0.041958,(110636217_Mesorhizobium_sp._BNC1:0.013377,(169796576_Acinetobacter_baumannii:0.000000,(126641265_Acinetobacter_baumannii_ATCC_17978:0.000000,169633188_Acinetobacter_baumannii:0.000000)0.000000:0.000000)0.957000:0.059189)0.777000:0.015023)0.739000:0.013235,(114330098_Nitrosomonas_eutropha_C91:0.014184,153010563_Ochrobactrum_anthropi_ATCC_49188:0.029199)0.788000:0.014109)0.776000:0.014452)0.000000:0.000000)0.919000:0.047720)0.756000:0.025714,((89054577_Jannaschia_sp._CCS1:0.110262,((((33600166_Bordetella_bronchiseptica_RB50:0.000000,33593804_Bordetella_pertussis_Tohama_I:0.000000)0.549000:0.000000,33595646_Bordetella_parapertussis_12822:0.014022)0.873000:0.045709,160901155_Delftia_acidovorans_SPH-1:0.043286)0.885000:0.047143,110679562_Roseobacter_denitrificans_OCh_114:0.111071)0.790000:0.027772)0.722000:0.013544,159184538_Agrobacterium_tumefaciens_str._C58:0.090783)0.760000:0.017898)0.624000:0.016558)0.004000:0.000000)0.782000:0.015168,((77919195_Pelobacter_carbinolicus_DSM_2380:0.123555,(121998964_Halorhodospira_halophila_SL1:0.078367,114319487_Alkalilimnicola_ehrlichei_MLHE-1:0.089233)0.973000:0.127813)0.853000:0.068533,167646279_Caulobacter_sp._K31:0.136898)0.692000:0.012547)0.732000:0.018993,(37523616_Gloeobacter_violaceus_PCC_7421:0.070211,((94984197_Deinococcus_geothermalis_DSM_11300:0.029990,94972021_Deinococcus_geothermalis_DSM_11300:0.000000)0.522000:0.045020,94972060_Deinococcus_geothermalis_DSM_11300:0.000000)0.933000:0.107827)0.961000:0.119859)0.872000:0.067435)0.943000:0.126800,(51245323_Desulfotalea_psychrophila_LSv54:0.159448,(78356360_Desulfovibrio_desulfuricans_G20:0.076611,(46580729_Desulfovibrio_vulgaris_subsp._vulga:0.014632,120601982_Desulfovibrio_vulgaris_subsp._vulga:0.000000)0.974000:0.134571)0.868000:0.073671)0.605000:0.032855)0.856000:0.075780)0.759000:0.029371,(((((24213294_Leptospira_interrogans_serovar_Lai_:0.000000,45658809_Leptospira_interrogans_serovar_Cope:0.000000)0.917000:0.116610,(116329076_Leptospira_borgpetersenii_serovar_H:0.000000,116330313_Leptospira_borgpetersenii_serovar_H:0.000000)0.927000:0.125086)0.952000:0.156671,183222096_Leptospira_biflexa_serovar_Patoc_st:0.253053)0.925000:0.136710,158521887_Desulfococcus_oleovorans_Hxd3:0.150999)0.778000:0.045095,42523682_Bdellovibrio_bacteriovorus_HD100:0.278070)0.709000:0.025941)0.788000:0.040768)0.767000:0.019984,((((((((148240971_Bradyrhizobium_sp._BTAi1:0.025942,121583065_Polaromonas_naphthalenivorans_CJ2:0.027642)0.763000:0.015870,92109500_Nitrobacter_hamburgensis_X14:0.000000)0.745000:0.014272,154243722_Xanthobacter_autotrophicus_Py2:0.058541)0.760000:0.021624,((121593892_Acidovorax_sp._JS42:0.069685,121595021_Acidovorax_sp._JS42:0.014516)0.000000:0.000000,121583098_Polaromonas_naphthalenivorans_CJ2:0.013065)0.899000:0.047565)0.946000:0.128939,(((111027037_Rhodococcus_sp._RHA1:0.044892,(145225910_Mycobacterium_gilvum_PYR-GCK:0.000000,(119855084_Mycobacterium_sp._KMS:0.000000,120404642_Mycobacterium_vanbaalenii_PYR-1:0.000000)0.000000:0.000000)0.761000:0.014095)0.758000:0.015462,(120406795_Mycobacterium_vanbaalenii_PYR-1:0.000000,(108798432_Mycobacterium_sp._MCS:0.000000,119867531_Mycobacterium_sp._KMS:0.000000)0.000000:0.000000)0.573000:0.000000)0.000000:0.000000,((54027733_Nocardia_farcinica_IFM_10152:0.000000,54027676_Nocardia_farcinica_IFM_10152:0.000000)0.739000:0.014372,119714580_Nocardioides_sp._JS614:0.163470)0.929000:0.061125)0.972000:0.204086)0.592000:0.070572,94972043_Deinococcus_geothermalis_DSM_11300:0.269838)0.869000:0.061442,((108757988_Myxococcus_xanthus_DK_1622:0.199498,46445712_Candidatus_Protochlamydia_amoebophi:0.415396)0.887000:0.144053,34496720_Chromobacterium_violaceum_ATCC_1247:0.274952)0.000000:0.000000)0.915000:0.072328,(((83312010_Magnetospirillum_magneticum_AMB-1:0.135263,(71907465_Dechloromonas_aromatica_RCB:0.214745,(53804835_Methylococcus_capsulatus_str._Bath:0.124624,53805105_Methylococcus_capsulatus_str._Bath:0.232629)0.574000:0.060339)0.778000:0.061886)0.972000:0.133099,(((50085487_Acinetobacter_sp._ADP1:0.077285,(58039131_Gluconobacter_oxydans_621H:0.076402,162148902_Gluconacetobacter_diazotrophicus_PA:0.157705)0.498000:0.048440)0.935000:0.100588,(((119897646_Azoarcus_sp._BH72:0.099363,56478367_Azoarcus_sp._EbN1:0.070420)0.949000:0.094980,71906690_Dechloromonas_aromatica_RCB:0.019287)0.280000:0.037364,(82703394_Nitrosospira_multiformis_ATCC_25196:0.042082,30249022_Nitrosomonas_europaea_ATCC_19718:0.130702)0.943000:0.113964)0.341000:0.067597)0.872000:0.055282,56551811_Zymomonas_mobilis_subsp._mobilis_ZM:0.236045)0.741000:0.016035)0.908000:0.049973,((((114328753_Granulibacter_bethesdensis_CGDNIH1:0.324867,(28572954_Tropheryma_whipplei_TW08_27:0.000000,28493770_Tropheryma_whipplei_str._Twist:0.000000)1.000000:0.645225)0.803000:0.158162,(((((((70734212_Pseudomonas_fluorescens_Pf-5:0.000000,77456889_Pseudomonas_fluorescens_PfO-1:0.000000)0.514000:0.000000,((104779922_Pseudomonas_entomophila_L48:0.000000,170723739_Pseudomonas_putida_W619:0.000000)0.000000:0.000000,((26987324_Pseudomonas_putida_KT2440:0.000000,(148545875_Pseudomonas_putida_F1:0.000000,167031647_Pseudomonas_putida_GB-1:0.000000)0.000000:0.000000)0.817000:0.015235,146283930_Pseudomonas_stutzeri_A1501:0.029855)0.000000:0.000000)0.854000:0.014894)0.770000:0.014437,146305856_Pseudomonas_mendocina_ymp:0.017933)0.848000:0.027072,((66043921_Pseudomonas_syringae_pv._syringae_B:0.030818,28867978_Pseudomonas_syringae_pv._tomato_str:0.001974)0.862000:0.013297,71736278_Pseudomonas_syringae_pv._phaseolico:0.000000)0.895000:0.031165)0.834000:0.029931,(15599115_Pseudomonas_aeruginosa_PAO1:0.000000,(116051960_Pseudomonas_aeruginosa_UCBPP-PA14:0.000000,152987780_Pseudomonas_aeruginosa_PA7:0.000000)0.000000:0.000000)0.859000:0.030509)0.947000:0.073952,(74318284_Thiobacillus_denitrificans_ATCC_252:0.033862,((((91790694_Polaromonas_sp._JS666:0.029808,121606973_Polaromonas_naphthalenivorans_CJ2:0.029324)0.872000:0.035746,(134096449_Herminiimonas_arsenicoxydans:0.000000,152980975_Janthinobacterium_sp._Marseille:0.042988)0.961000:0.069027)0.241000:0.013167,124266833_Methylibium_petroleiphilum_PM1:0.078825)0.857000:0.033582,171058518_Leptothrix_cholodnii_SP-6:0.122890)0.572000:0.002046)0.751000:0.027367)0.684000:0.022513,((((77163740_Nitrosococcus_oceani_ATCC_19707:0.085837,90021597_Saccharophagus_degradans_2-40:0.341675)0.847000:0.073887,83310906_Magnetospirillum_magneticum_AMB-1:0.183819)0.703000:0.016803,83593229_Rhodospirillum_rubrum_ATCC_11170:0.198058)0.774000:0.031151,(124268719_Methylibium_petroleiphilum_PM1:0.189294,(((((134292379_Burkholderia_vietnamiensis_G4:0.028763,(172064382_Burkholderia_ambifaria_MC40-6:0.000000,115359572_Burkholderia_ambifaria_AMMD:0.000000)0.559000:0.000000)0.000000:0.000000,((170737137_Burkholderia_cenocepacia_MC0-3:0.000000,(107027701_Burkholderia_cenocepacia_AU_1054:0.000000,116693587_Burkholderia_cenocepacia_HI2424:0.000000)0.000000:0.000000)0.836000:0.014429,78061014_Burkholderia_sp._383:0.000000)0.689000:0.029384)0.868000:0.028971,((((121597100_Burkholderia_mallei_SAVP1:0.000000,(126444465_Burkholderia_pseudomallei_668:0.000000,76818179_Burkholderia_pseudomallei_1710b:0.000000)0.000000:0.000000)0.000000:0.000000,(53721259_Burkholderia_pseudomallei_K96243:0.000000,126458583_Burkholderia_pseudomallei_1106a:0.000000)0.000000:0.000000)0.000000:0.000000,(53716212_Burkholderia_mallei_ATCC_23344:0.000000,124381662_Burkholderia_mallei_NCTC_10229:0.000000)0.000000:0.000000)0.763000:0.013487,83716339_Burkholderia_thailandensis_E264:0.015443)0.922000:0.045475)0.754000:0.013919,161519848_Burkholderia_multivorans_ATCC_17616:0.014653)0.905000:0.050395,91777199_Burkholderia_xenovorans_LB400:0.049644)0.859000:0.046094)0.779000:0.027146)0.000000:0.000000)0.777000:0.024685)0.555000:0.025667,(148261450_Acidiphilium_cryptum_JF-5:0.149818,((((89898846_Rhodoferax_ferrireducens_T118:0.113164,121608045_Verminephrobacter_eiseniae_EF01-2:0.112344)0.684000:0.017715,121592455_Acidovorax_sp._JS42:0.014298)0.684000:0.008254,120608747_Acidovorax_avenae_subsp._citrulli_A:0.037888)0.937000:0.072497,(((145589588_Polynucleobacter_sp._QLW-P1DMWA-1:0.165649,(((91795036_Shewanella_denitrificans_OS217:0.117276,71280081_Colwellia_psychrerythraea_34H:0.109177)0.792000:0.051450,119774921_Shewanella_amazonensis_SB2B:0.098619)0.984000:0.168853,((145297209_Aeromonas_salmonicida_subsp._salmon:0.059886,117620940_Aeromonas_hydrophila_subsp._hydroph:0.000000)0.802000:0.075893,119945084_Psychromonas_ingrahamii_37:0.305331)0.975000:0.209395)0.378000:0.010286)0.893000:0.075153,(91775291_Methylobacillus_flagellatus_KT:0.000000,91775435_Methylobacillus_flagellatus_KT:0.000000)0.897000:0.090543)0.847000:0.076134,17548065_Ralstonia_solanacearum_GMI1000:0.207506)0.726000:0.017033)0.765000:0.021277)0.000000:0.000000)0.893000:0.083800,((113869604_Ralstonia_eutropha_H16:0.000000,94312455_Ralstonia_metallidurans_CH34:0.042500)0.000000:0.000000,73543058_Ralstonia_eutropha_JMP134:0.014304)0.930000:0.104188)0.962000:0.111642)0.001000:0.000000)0.727000:0.016645)0.818000:0.032319,((((55377382_Haloarcula_marismortui_ATCC_43049:0.059358,(15789882_Halobacterium_sp._NRC-1:0.000000,169235603_Halobacterium_salinarum_R1:0.000000)0.989000:0.132329)0.826000:0.040955,(55376454_Haloarcula_marismortui_ATCC_43049:0.074086,76801976_Natronomonas_pharaonis_DSM_2160:0.077593)0.681000:0.024182)1.000000:0.380723,(((((116517177_Streptococcus_pneumoniae_D39:0.000000,((15902685_Streptococcus_pneumoniae_R6:0.000000,169833161_Streptococcus_pneumoniae_Hungary19A:0.000000)0.000000:0.000000,(182683648_Streptococcus_pneumoniae_CGSP14:0.000000,15900626_Streptococcus_pneumoniae_TIGR4:0.000000)0.000000:0.000000)0.000000:0.000000)0.853000:0.042536,157149893_Streptococcus_gordonii_str._Challis:0.078886)0.976000:0.128817,90962673_Lactobacillus_salivarius_UCC118:0.106866)0.414000:0.034229,((((42519887_Lactobacillus_johnsonii_NCC_533:0.000000,116630416_Lactobacillus_gasseri_ATCC_33323:0.000000)0.500000:0.000000,148543667_Lactobacillus_reuteri_F275:0.058212)0.834000:0.056770,(161508212_Lactobacillus_helveticus_DPC_4571:0.013546,58338205_Lactobacillus_acidophilus_NCFM:0.013617)0.000000:0.000000)0.869000:0.065499,((104773752_Lactobacillus_delbrueckii_subsp._bu:0.013401,116513752_Lactobacillus_delbrueckii_subsp._bu:0.000000)0.998000:0.271841,184154616_Lactobacillus_fermentum_IFO_3956:0.119687)0.006000:0.026525)0.594000:0.008406)0.798000:0.022215,(28379476_Lactobacillus_plantarum_WCFS1:0.000000,116332943_Lactobacillus_brevis_ATCC_367:0.087230)0.758000:0.015404)0.589000:0.051453)0.861000:0.151835,(((56751794_Synechococcus_elongatus_PCC_6301:0.015606,81301126_Synechococcus_elongatus_PCC_7942:0.000000)0.982000:0.256146,(117924310_Magnetococcus_sp._MC-1:0.465628,((113954784_Synechococcus_sp._CC9311:0.100902,((33864256_Prochlorococcus_marinus_str._MIT_93:0.014236,124024338_Prochlorococcus_marinus_str._MIT_93:0.000000)0.868000:0.042703,((72383333_Prochlorococcus_marinus_str._NATL2A:0.000000,124024916_Prochlorococcus_marinus_str._NATL1A:0.000000)0.960000:0.113214,(159902686_Prochlorococcus_marinus_str._MIT_92:0.010055,157412487_Prochlorococcus_marinus_str._MIT_92:0.447808)0.835000:0.087021)0.881000:0.065613)0.743000:0.020164)0.997000:0.260485,148241352_Synechococcus_sp._RCC307:0.097222)0.711000:0.072331)0.099000:0.087345)0.662000:0.130434,((((((17231274_Nostoc_sp._PCC_7120:0.000000,75907770_Anabaena_variabilis_ATCC_29413:0.000000)0.987000:0.165622,172039298_Cyanothece_sp._ATCC_51142:0.164256)0.755000:0.035945,(113475254_Trichodesmium_erythraeum_IMS101:0.078925,158334993_Acaryochloris_marina_MBIC11017:0.173213)0.843000:0.059509)0.615000:0.005244,((166367885_Microcystis_aeruginosa_NIES-843:0.111731,170079204_Synechococcus_sp._PCC_7002:0.099043)0.564000:0.055646,16331210_Synechocystis_sp._PCC_6803:0.148161)0.814000:0.046039)0.920000:0.113350,(86608948_Synechococcus_sp._JA-2-3Ba:0.045578,86607471_Synechococcus_sp._JA-3-3Ab:0.000000)0.900000:0.065559)0.153000:0.037431,22299463_Thermosynechococcus_elongatus_BP-1:0.548675)0.508000:0.062900)0.929000:0.153995)0.839000:0.064712)0.818000:0.047668,(((86157603_Anaeromyxobacter_dehalogenans_2CP-C:0.304298,78189332_Chlorobium_chlorochromatii_CaD3:0.353819)0.891000:0.168258,117925649_Magnetococcus_sp._MC-1:0.254366)0.478000:0.094966,((118602989_Candidatus_Ruthia_magnifica_str._Cm:0.112451,148245059_Candidatus_Vesicomyosocius_okutanii:0.051172)0.990000:0.330459,78486299_Thiomicrospira_crunogena_XCL-2:0.335978)0.920000:0.191547)0.866000:0.080307)0.566000:0.002751,((((150391689_Alkaliphilus_metalliredigens_QYMF:0.270614,(73667892_Methanosarcina_barkeri_str._Fusaro:0.029837,20092432_Methanosarcina_acetivorans_C2A:0.012413)0.999000:0.465514)0.844000:0.093367,((((160879512_Clostridium_phytofermentans_ISDg:0.148138,84489487_Methanosphaera_stadtmanae_DSM_3091:0.104467)0.261000:0.063840,((170761200_Clostridium_botulinum_A3_str._Loch_:0.000000,153938538_Clostridium_botulinum_F_str._Langel:0.013653)0.815000:0.040962,(((150388960_Alkaliphilus_metalliredigens_QYMF:0.017704,150017904_Clostridium_beijerinckii_NCIMB_8052:0.079129)0.691000:0.078100,89892900_Desulfitobacterium_hafniense_Y51:0.013101)0.775000:0.050803,153955337_Clostridium_kluyveri_DSM_555:0.056384)0.466000:0.019863)0.957000:0.173009)0.971000:0.269041,88602629_Methanospirillum_hungatei_JF-1:0.480167)0.872000:0.167559,((((((183982160_Mycobacterium_marinum_M:0.047751,(118466589_Mycobacterium_avium_104:0.000000,41409482_Mycobacterium_avium_subsp._paratube:0.000000)0.541000:0.000000)0.735000:0.013647,(((118618086_Mycobacterium_ulcerans_Agy99:0.000000,183981293_Mycobacterium_marinum_M:0.000000)0.766000:0.013694,((15610406_Mycobacterium_tuberculosis_H37Rv:0.000000,15842860_Mycobacterium_tuberculosis_CDC1551:0.000000)0.000000:0.000000,((31794450_Mycobacterium_bovis_AF2122_97:0.000000,121639159_Mycobacterium_bovis_BCG_str._Pasteu:0.000000)0.000000:0.000000,(148663133_Mycobacterium_tuberculosis_H37Ra:0.000000,148824472_Mycobacterium_tuberculosis_F11:0.000000)0.000000:0.000000)0.000000:0.000000)0.786000:0.014150)0.755000:0.014302,15827315_Mycobacterium_leprae_TN:0.028270)0.786000:0.014198)0.759000:0.022513,152964260_Kineococcus_radiotolerans_SRS30216:0.201151)0.644000:0.026068,118467908_Mycobacterium_smegmatis_str._MC2_15:0.054902)0.977000:0.308241,78355536_Desulfovibrio_desulfuricans_G20:0.601577)0.747000:0.096788,((154243817_Xanthobacter_autotrophicus_Py2:0.655948,159899799_Herpetosiphon_aurantiacus_ATCC_2377:0.272297)0.650000:0.027389,(((120601111_Desulfovibrio_vulgaris_subsp._vulga:0.000000,46581732_Desulfovibrio_vulgaris_subsp._vulga:0.015008)0.000000:0.080365,148642353_Methanobrevibacter_smithii_ATCC_350:0.708173)0.987000:0.487970,19704525_Fusobacterium_nucleatum_subsp._nucl:0.504819)0.916000:0.163821)0.898000:0.145534)0.332000:0.064245)0.777000:0.039039)0.841000:0.054356,(((((((((((77462336_Rhodobacter_sphaeroides_2.4.1:0.000000,126461212_Rhodobacter_sphaeroides_ATCC_17029:0.014855)0.974000:0.148497,146279435_Rhodobacter_sphaeroides_ATCC_17025:0.116247)0.483000:0.073719,119382966_Paracoccus_denitrificans_PD1222:0.000000)0.880000:0.081305,159184493_Agrobacterium_tumefaciens_str._C58:0.176554)0.958000:0.102355,((((((150398525_Sinorhizobium_medicae_WSM419:0.000000,15963877_Sinorhizobium_meliloti_1021:0.029074)0.911000:0.063765,(((148258602_Bradyrhizobium_sp._BTAi1:0.075366,92109658_Nitrobacter_hamburgensis_X14:0.019846)0.806000:0.026712,148258457_Bradyrhizobium_sp._BTAi1:0.014721)0.790000:0.019751,91978108_Rhodopseudomonas_palustris_BisB5:0.037258)0.856000:0.044085)0.715000:0.028687,((((((((161619934_Brucella_canis_ATCC_23365:0.014347,17986337_Brucella_melitensis_16M:0.014350)0.536000:0.000000,189025080_Brucella_abortus_S19:0.000000)0.000000:0.000000,82700775_Brucella_melitensis_biovar_Abortus_:0.000000)0.000000:0.000000,62290863_Brucella_abortus_biovar_1_str._9-94:0.000000)0.000000:0.000000,163844038_Brucella_suis_ATCC_23445:0.000000)0.000000:0.000000,23502866_Brucella_suis_1330:0.000000)0.000000:0.000000,148560460_Brucella_ovis_ATCC_25840:0.000000)0.958000:0.097956,13472245_Mesorhizobium_loti_MAFF303099:0.074257)0.178000:0.043894)0.397000:0.023806,(154247266_Xanthobacter_autotrophicus_Py2:0.000000,154247901_Xanthobacter_autotrophicus_Py2:0.000000)0.984000:0.119774)0.711000:0.021172,110635182_Mesorhizobium_sp._BNC1:0.081535)0.845000:0.054195,110346943_Mesorhizobium_sp._BNC1:0.125676)0.764000:0.018260)0.899000:0.086385,((((39936323_Rhodopseudomonas_palustris_CGA009:0.123902,114330115_Nitrosomonas_eutropha_C91:0.074633)0.737000:0.015022,(75677312_Nitrobacter_winogradskyi_Nb-255:0.021173,92119182_Nitrobacter_hamburgensis_X14:0.040789)0.805000:0.026952)0.761000:0.017741,153010531_Ochrobactrum_anthropi_ATCC_49188:0.040538)0.919000:0.071262,((((15807741_Deinococcus_radiodurans_R1:0.021350,94972219_Deinococcus_geothermalis_DSM_11300:0.106600)0.718000:0.054083,94972049_Deinococcus_geothermalis_DSM_11300:0.078066)0.923000:0.114208,((((((15641046_Vibrio_cholerae_O1_biovar_eltor_str:0.000000,147675004_Vibrio_cholerae_O395:0.000000)0.979000:0.078235,((((((157158079_Escherichia_coli_E24377A:0.000000,(15803981_Escherichia_coli_O157_H7_EDL933:0.000000,(15833572_Escherichia_coli_O157_H7_str._Sakai:0.000000,(((((((((((((((157162946_Escherichia_coli_HS:0.014453,82778732_Shigella_dysenteriae_Sd197:0.000000)0.000000:0.000000,170683459_Escherichia_coli_SECEC_SMS-3-5:0.000000)0.000000:0.000000,117625746_Escherichia_coli_APEC_O1:0.000000)0.000000:0.000000,91212958_Escherichia_coli_UTI89:0.000000)0.000000:0.000000,110643709_Escherichia_coli_536:0.000000)0.000000:0.000000,26250084_Escherichia_coli_CFT073:0.000000)0.000000:0.000000,170082983_Escherichia_coli_str._K-12_substr._:0.000000)0.000000:0.000000,16131341_Escherichia_coli_str._K-12_substr._:0.000000)0.000000:0.000000,89110543_Escherichia_coli_W3110:0.000000)0.000000:0.000000,170018299_Escherichia_coli_ATCC_8739:0.000000)0.000000:0.000000,74314069_Shigella_sonnei_Ss046:0.000000)0.000000:0.000000,110807296_Shigella_flexneri_5_str._8401:0.000000)0.000000:0.000000,30065254_Shigella_flexneri_2a_str._2457T:0.000000)0.000000:0.000000,24114729_Shigella_flexneri_2a_str._301:0.000000)0.000000:0.000000,187731811_Shigella_boydii_CDC_3083-94:0.000000)0.000000:0.000000)0.000000:0.000000)0.000000:0.000000)0.921000:0.000000,((((161616624_Salmonella_enterica_subsp._enterica:0.000000,(16766862_Salmonella_typhimurium_LT2:0.000000,161505881_Salmonella_enterica_subsp._arizonae:0.000000)0.000000:0.000000)0.000000:0.000000,((62182075_Salmonella_enterica_subsp._enterica:0.000000,16762728_Salmonella_enterica_subsp._enterica:0.000000)0.000000:0.000000,(29144215_Salmonella_enterica_subsp._enterica:0.000000,56415475_Salmonella_enterica_subsp._enterica:0.000000)0.000000:0.000000)0.000000:0.000000)0.789000:0.014997,157149059_Citrobacter_koseri_ATCC_BAA-895:0.014550)0.784000:0.014477,156936368_Enterobacter_sakazakii_ATCC_BAA-894:0.067180)0.000000:0.000000)0.032000:0.000000,146313505_Enterobacter_sp._638:0.030481)0.864000:0.028945,152972343_Klebsiella_pneumoniae_subsp._pneumo:0.015090)0.877000:0.030726,((50123272_Erwinia_carotovora_subsp._atrosepti:0.014473,(157368458_Serratia_proteamaculans_568:0.000000,((((153947173_Yersinia_pseudotuberculosis_IP_3175:0.000000,170026196_Yersinia_pseudotuberculosis_YPIII:0.000000)0.000000:0.000000,((51594570_Yersinia_pseudotuberculosis_IP_3295:0.000000,16123955_Yersinia_pestis_CO92:0.000000)0.000000:0.000000,((45442980_Yersinia_pestis_biovar_Microtus_str:0.000000,108810310_Yersinia_pestis_Nepal516:0.000000)0.000000:0.000000,((145600687_Yersinia_pestis_Pestoides_F:0.000000,108806200_Yersinia_pestis_Antiqua:0.000000)0.000000:0.000000,(162420309_Yersinia_pestis_Angola:0.000000,22124325_Yersinia_pestis_KIM:0.000000)0.000000:0.000000)0.000000:0.000000)0.000000:0.000000)0.000000:0.000000)0.706000:0.010448,123440611_Yersinia_enterocolitica_subsp._ente:0.038053)0.764000:0.026227,37527955_Photorhabdus_luminescens_subsp._lau:0.030982)0.868000:0.041317)0.813000:0.014589)0.736000:0.012830,152995639_Marinomonas_sp._MWYL1:0.065941)0.925000:0.045376)0.209000:0.016412,54308413_Photobacterium_profundum_SS9:0.044519)0.001000:0.000000)0.726000:0.015458,28897733_Vibrio_parahaemolyticus_RIMD_221063:0.000000)0.774000:0.014755,156973805_Vibrio_harveyi_ATCC_BAA-1116:0.014785)0.780000:0.028755,(161486616_Vibrio_vulnificus_YJ016:0.000000,161501813_Vibrio_vulnificus_CMCP6:0.000000)0.852000:0.039733)0.703000:0.027433,59712129_Vibrio_fischeri_ES114:0.091654)0.999000:0.270808)0.194000:0.050507,(93006175_Psychrobacter_cryohalolentis_K5:0.056365,120597953_Shewanella_sp._W3-18-1:0.101768)0.942000:0.128026)0.807000:0.049724)0.092000:0.024793)0.991000:0.223488,108803439_Rubrobacter_xylanophilus_DSM_9941:0.340325)0.815000:0.045357,(((((156742214_Roseiflexus_castenholzii_DSM_13941:0.018892,148656572_Roseiflexus_sp._RS-1:0.023416)0.953000:0.147978,163846446_Chloroflexus_aurantiacus_J-10-fl:0.227652)0.854000:0.089406,(182416256_Opitutus_terrae_PB90-1:0.214487,((159046151_Dinoroseobacter_shibae_DFL_12:0.000000,159046486_Dinoroseobacter_shibae_DFL_12:0.000000)0.990000:0.250818,110347018_Mesorhizobium_sp._BNC1:0.233278)0.732000:0.104419)0.829000:0.064861)0.838000:0.052314,((55376427_Haloarcula_marismortui_ATCC_43049:0.335203,167630833_Heliobacterium_modesticaldum_Ice1:0.211601)0.000000:0.000000,((134299385_Desulfotomaculum_reducens_MI-1:0.198575,(147919504_uncultured_methanogenic_archaeon_RC:0.062793,((((147676568_Pelotomaculum_thermopropionicum_SI:0.038931,39997245_Geobacter_sulfurreducens_PCA:0.154443)0.802000:0.025814,(169829762_Lysinibacillus_sphaericus_C3-41:0.070389,((23097731_Oceanobacillus_iheyensis_HTE831:0.032146,(((18450343_Listeria_innocua_Clip11262:0.042981,16803140_Listeria_monocytogenes_EGD-e:0.091023)0.848000:0.031608,(56962051_Bacillus_clausii_KSM-K16:0.000000,(27466993_Staphylococcus_epidermidis_ATCC_122:0.013498,(49482927_Staphylococcus_aureus_subsp._aureus:0.000000,73663819_Staphylococcus_saprophyticus_subsp.:0.027145)0.769000:0.027562)0.896000:0.027449)0.621000:0.030010)0.931000:0.047294,((22537407_Streptococcus_agalactiae_2603V_R:0.041019,56418887_Geobacillus_kaustophilus_HTA426:0.013531)0.000000:0.000000,56419120_Geobacillus_kaustophilus_HTA426:0.013553)0.891000:0.075333)0.600000:0.002597)0.885000:0.034842,((138894309_Geobacillus_thermodenitrificans_NG8:0.053042,56419285_Geobacillus_kaustophilus_HTA426:0.019973)0.986000:0.146680,15616598_Bacillus_halodurans_C-125:0.133222)0.822000:0.036612)0.756000:0.025650)0.910000:0.077539)0.000000:0.000000,114567595_Syntrophomonas_wolfei_subsp._wolfei:0.293289)0.966000:0.094993,((75907348_Anabaena_variabilis_ATCC_29413:0.024302,17158758_Nostoc_sp._PCC_7120:0.048052)0.990000:0.287829,(167626663_Francisella_philomiragia_subsp._phi:0.242474,148643187_Methanobrevibacter_smithii_ATCC_350:0.427369)0.872000:0.140126)0.603000:0.024107)0.790000:0.036460)0.801000:0.058653)0.739000:0.042155,(163940168_Bacillus_weihenstephanensis_KBAB4:0.153028,73662912_Staphylococcus_saprophyticus_subsp.:0.218269)0.638000:0.055535)0.803000:0.046613)0.774000:0.025104)0.491000:0.048757,(((((((55376485_Haloarcula_marismortui_ATCC_43049:0.000000,110668188_Haloquadratum_walsbyi_DSM_16790:0.069557)0.770000:0.013650,55377209_Haloarcula_marismortui_ATCC_43049:0.042270)0.856000:0.042869,(169235179_Halobacterium_salinarum_R1:0.000000,15789464_Halobacterium_sp._NRC-1:0.000000)0.999000:0.178816)0.855000:0.061575,55376530_Haloarcula_marismortui_ATCC_43049:0.062985)0.816000:0.043556,76800784_Natronomonas_pharaonis_DSM_2160:0.179152)0.840000:0.102142,(126179296_Methanoculleus_marisnigri_JR1:0.266308,15678439_Methanothermobacter_thermautotrophi:0.531465)0.674000:0.104175)0.539000:0.055124,(((((33601483_Bordetella_bronchiseptica_RB50:0.000000,(33596087_Bordetella_parapertussis_12822:0.000000,33593686_Bordetella_pertussis_Tohama_I:0.000000)0.000000:0.000000)0.512000:0.000000,187478128_Bordetella_avium_197N:0.077363)0.690000:0.051011,163857185_Bordetella_petrii_DSM_12804:0.025381)0.968000:0.092512,(((34496609_Chromobacterium_violaceum_ATCC_1247:0.380429,120610495_Acidovorax_avenae_subsp._citrulli_A:0.244916)0.852000:0.074685,121606885_Polaromonas_naphthalenivorans_CJ2:0.090729)0.143000:0.027364,(((((85059831_Sodalis_glossinidius_str._morsitans:0.143571,((91781408_Burkholderia_xenovorans_LB400:0.057002,((116051687_Pseudomonas_aeruginosa_UCBPP-PA14:0.000000,(15598886_Pseudomonas_aeruginosa_PAO1:0.000000,152987558_Pseudomonas_aeruginosa_PA7:0.000000)0.000000:0.000000)0.988000:0.091175,(((94152349_Ralstonia_metallidurans_CH34:0.016130,121593647_Acidovorax_sp._JS42:0.044475)0.833000:0.028154,114564618_Shewanella_frigidimarina_NCIMB_400:0.029790)0.924000:0.050289,((91776900_Methylobacillus_flagellatus_KT:0.147260,71907877_Dechloromonas_aromatica_RCB:0.031973)0.000000:0.000000,134094759_Herminiimonas_arsenicoxydans:0.107280)0.818000:0.040688)0.000000:0.000012)0.804000:0.016498)0.000000:0.000000,((((107024473_Burkholderia_cenocepacia_AU_1054:0.000000,(116688148_Burkholderia_cenocepacia_HI2424:0.000000,(170731493_Burkholderia_cenocepacia_MC0-3:0.000000,(78064781_Burkholderia_sp._383:0.000000,161523303_Burkholderia_multivorans_ATCC_17616:0.000000)0.000000:0.000000)0.000000:0.000000)0.000000:0.000000)0.553000:0.000000,((53724032_Burkholderia_mallei_ATCC_23344:0.000000,(53720986_Burkholderia_pseudomallei_K96243:0.000000,(121601036_Burkholderia_mallei_SAVP1:0.000000,(124383971_Burkholderia_mallei_NCTC_10229:0.000000,(126450789_Burkholderia_mallei_NCTC_10247:0.000000,(126454461_Burkholderia_pseudomallei_1106a:0.000000,(76809636_Burkholderia_pseudomallei_1710b:0.000000,126440741_Burkholderia_pseudomallei_668:0.000000)0.000000:0.000000)0.000000:0.000000)0.000000:0.000000)0.000000:0.000000)0.000000:0.000000)0.000000:0.000000)0.849000:0.014443,83720433_Burkholderia_thailandensis_E264:0.000000)0.487000:0.014481)0.000000:0.000000,((172059190_Burkholderia_ambifaria_MC40-6:0.000000,115350170_Burkholderia_ambifaria_AMMD:0.000000)0.523000:0.000000,134294254_Burkholderia_vietnamiensis_G4:0.014395)0.592000:0.014513)0.775000:0.015864,((146281059_Pseudomonas_stutzeri_A1501:0.000000,(((77461592_Pseudomonas_fluorescens_PfO-1:0.044902,70733177_Pseudomonas_fluorescens_Pf-5:0.014826)0.760000:0.029066,((71736779_Pseudomonas_syringae_pv._phaseolico:0.000000,28872391_Pseudomonas_syringae_pv._tomato_str:0.000000)0.534000:0.000000,66048061_Pseudomonas_syringae_pv._syringae_B:0.014248)0.992000:0.090866)0.002000:0.000000,((((104784142_Pseudomonas_entomophila_L48:0.000000,167036179_Pseudomonas_putida_GB-1:0.000000)0.000000:0.000000,148550214_Pseudomonas_putida_F1:0.000000)0.000000:0.000000,26991815_Pseudomonas_putida_KT2440:0.000000)0.512000:0.000000,170719513_Pseudomonas_putida_W619:0.029252)0.923000:0.046200)0.742000:0.014776)0.839000:0.028913,146309239_Pseudomonas_mendocina_ymp:0.031206)0.918000:0.043707)0.764000:0.014852)0.615000:0.004120)0.830000:0.035314,((118577287_Pelobacter_propionicus_DSM_2379:0.084017,((73537805_Ralstonia_eutropha_JMP134:0.000000,94313516_Ralstonia_metallidurans_CH34:0.014967)0.000000:0.000000,116695583_Ralstonia_eutropha_H16:0.045711)0.973000:0.083106)0.757000:0.017432,((94311241_Ralstonia_metallidurans_CH34:0.000000,154253826_Parvibaculum_lavamentivorans_DS-1:0.000000)0.925000:0.059140,145589857_Polynucleobacter_sp._QLW-P1DMWA-1:0.083081)0.000000:0.000000)0.831000:0.030749)0.856000:0.043239,(((((89899662_Rhodoferax_ferrireducens_T118:0.143878,160895928_Delftia_acidovorans_SPH-1:0.099598)0.861000:0.072160,(134094805_Herminiimonas_arsenicoxydans:0.000000,134093781_Herminiimonas_arsenicoxydans:0.027964)0.983000:0.154598)0.783000:0.040208,(121594932_Acidovorax_sp._JS42:0.051652,160898356_Delftia_acidovorans_SPH-1:0.107665)0.986000:0.172812)0.747000:0.034814,((52841243_Legionella_pneumophila_subsp._pneum:0.000000,54293990_Legionella_pneumophila_str._Lens:0.043584)0.002000:0.000000,(54298311_Legionella_pneumophila_str._Paris:0.000000,(148359917_Legionella_pneumophila_str._Corby:0.000000,148360330_Legionella_pneumophila_str._Corby:0.000000)0.000000:0.000000)0.812000:0.013957)0.996000:0.151005)0.697000:0.021420,(134094826_Herminiimonas_arsenicoxydans:0.032757,152981047_Janthinobacterium_sp._Marseille:0.012604)0.990000:0.153330)0.804000:0.043739)0.561000:0.003771,71908244_Dechloromonas_aromatica_RCB:0.148299)0.779000:0.031014,121593734_Acidovorax_sp._JS42:0.124209)0.708000:0.022089)0.860000:0.050156)0.925000:0.113361,116751190_Syntrophobacter_fumaroxidans_MPOB:0.135532)0.854000:0.064853)0.856000:0.071708)0.861000:0.052988)0.638000:0.014359,((((163849270_Chloroflexus_aurantiacus_J-10-fl:0.382443,((((((52144836_Bacillus_cereus_E33L:0.000000,(42779604_Bacillus_cereus_ATCC_10987:0.000000,(49480100_Bacillus_thuringiensis_serovar_konk:0.000000,(30260577_Bacillus_anthracis_str._Ames:0.000000,(49183425_Bacillus_anthracis_str._Sterne:0.000000,(47525683_Bacillus_anthracis_str._Ames_Ancest:0.000000,(118476163_Bacillus_thuringiensis_str._Al_Haka:0.000000,(30018661_Bacillus_cereus_ATCC_14579:0.000000,163938400_Bacillus_weihenstephanensis_KBAB4:0.000000)0.000000:0.000000)0.000000:0.000000)0.000000:0.000000)0.000000:0.000000)0.000000:0.000000)0.000000:0.000000)0.000000:0.000000)0.744000:0.017302,152974231_Bacillus_cereus_subsp._cytotoxis_NV:0.024613)0.881000:0.061034,(27466980_Staphylococcus_epidermidis_ATCC_122:0.753578,169825900_Lysinibacillus_sphaericus_C3-41:0.064391)0.596000:0.119416)0.829000:0.054575,((16078449_Bacillus_subtilis_subsp._subtilis_s:0.000000,157692056_Bacillus_pumilus_SAFR-032:0.120822)1.000000:0.251395,15613307_Bacillus_halodurans_C-125:0.091955)0.643000:0.024577)0.844000:0.114318,172056671_Exiguobacterium_sibiricum_255-15:0.355187)0.611000:0.160953,16331905_Synechocystis_sp._PCC_6803:0.287984)0.932000:0.200916)0.736000:0.056508,51894011_Symbiobacterium_thermophilum_IAM_14:0.140782)0.816000:0.117512,((((((16126959_Caulobacter_crescentus_CB15:0.165313,((120435555_Gramella_forsetii_KT0803:0.027811,120434636_Gramella_forsetii_KT0803:0.321322)0.989000:0.189880,116662145_Arthrobacter_sp._FB24:0.151910)0.019000:0.015255)0.796000:0.031859,163840923_Renibacterium_salmoninarum_ATCC_332:0.332910)0.656000:0.032182,(83815585_Salinibacter_ruber_DSM_13855:0.164792,(87200161_Novosphingobium_aromaticivorans_DSM:0.071558,160897167_Delftia_acidovorans_SPH-1:0.073141)0.809000:0.044754)0.676000:0.019573)0.764000:0.019495,(103488060_Sphingopyxis_alaskensis_RB2256:0.032960,((((94152372_Ralstonia_metallidurans_CH34:0.045621,((154244562_Xanthobacter_autotrophicus_Py2:0.023801,85373712_Erythrobacter_litoralis_HTCC2594:0.071002)0.715000:0.010842,154247909_Xanthobacter_autotrophicus_Py2:0.029387)0.759000:0.014489)0.753000:0.016398,148258486_Bradyrhizobium_sp._BTAi1:0.045542)0.747000:0.014210,(110347229_Mesorhizobium_sp._BNC1:0.023939,91976614_Rhodopseudomonas_palustris_BisB5:0.078231)0.859000:0.037774)0.579000:0.016480,154253804_Parvibaculum_lavamentivorans_DS-1:0.031385)0.878000:0.041618)0.665000:0.015281)0.912000:0.058041,((26986786_Pseudomonas_putida_KT2440:0.000000,148545312_Pseudomonas_putida_F1:0.000000)0.000000:0.000000,(167031076_Pseudomonas_putida_GB-1:0.000000,170719245_Pseudomonas_putida_W619:0.000000)0.000000:0.000000)0.865000:0.052856)0.889000:0.069464,114799122_Hyphomonas_neptunium_ATCC_15444:0.063586)0.998000:0.265988)0.824000:0.057629,((52841244_Legionella_pneumophila_subsp._pneum:0.392524,152992371_Sulfurovum_sp._NBC37-1:0.274683)0.771000:0.173682,(((68536524_Corynebacterium_jeikeium_K411:0.000000,172040315_Corynebacterium_urealyticum_DSM_710:0.000000)0.999000:0.284098,(134101065_Saccharopolyspora_erythraea_NRRL_23:0.000000,(145223418_Mycobacterium_gilvum_PYR-GCK:0.049329,((120404645_Mycobacterium_vanbaalenii_PYR-1:0.000000,(119855081_Mycobacterium_sp._KMS:0.000000,145225915_Mycobacterium_gilvum_PYR-GCK:0.000000)0.000000:0.000000)0.890000:0.028689,145221500_Mycobacterium_gilvum_PYR-GCK:0.000000)0.920000:0.068848)0.901000:0.076888)0.954000:0.117902)0.353000:0.020840,((((((145221205_Mycobacterium_gilvum_PYR-GCK:0.000000,145223766_Mycobacterium_gilvum_PYR-GCK:0.000000)0.961000:0.045426,(126437857_Mycobacterium_sp._JLS:0.000000,145225966_Mycobacterium_gilvum_PYR-GCK:0.000000)0.900000:0.029067)0.000000:0.000000,(119855130_Mycobacterium_sp._KMS:0.000000,145223453_Mycobacterium_gilvum_PYR-GCK:0.000000)0.570000:0.000000)0.840000:0.014508,120404609_Mycobacterium_vanbaalenii_PYR-1:0.000000)0.871000:0.045932,54027681_Nocardia_farcinica_IFM_10152:0.013205)0.882000:0.086310,((119952630_Arthrobacter_aurescens_TC1:0.014833,(116662126_Arthrobacter_sp._FB24:0.000000,119952482_Arthrobacter_aurescens_TC1:0.000000)0.541000:0.000000)0.739000:0.021405,(116662172_Arthrobacter_sp._FB24:0.000000,(116662271_Arthrobacter_sp._FB24:0.000000,116662376_Arthrobacter_sp._FB24:0.000000)0.000000:0.000000)0.905000:0.056389)0.913000:0.096271)0.830000:0.046577)0.977000:0.336100)0.870000:0.142395)0.591000:0.037875)0.866000:0.062481,((108804635_Rubrobacter_xylanophilus_DSM_9941:0.193220,(119386014_Paracoccus_denitrificans_PD1222:0.143761,(((((19554164_Corynebacterium_glutamicum_ATCC_130:0.000000,62391819_Corynebacterium_glutamicum_ATCC_130:0.000000)0.561000:0.000000,145294171_Corynebacterium_glutamicum_R:0.014697)0.769000:0.019463,(145295316_Corynebacterium_glutamicum_R:0.017156,(19552400_Corynebacterium_glutamicum_ATCC_130:0.000000,62390064_Corynebacterium_glutamicum_ATCC_130:0.000000)0.777000:0.012396)0.993000:0.142587)0.713000:0.011928,25026633_Corynebacterium_efficiens_YS-314:0.000000)0.953000:0.139850,119715897_Nocardioides_sp._JS614:0.074689)0.973000:0.173435)0.875000:0.096833)0.839000:0.049135,(147919933_uncultured_methanogenic_archaeon_RC:0.185925,(158321073_Alkaliphilus_oremlandii_OhILAs:0.129866,(((116333338_Lactobacillus_brevis_ATCC_367:0.063287,(((116490441_Oenococcus_oeni_PSU-1:0.000000,28379763_Lactobacillus_plantarum_WCFS1:0.000000)0.909000:0.085262,(((((170016270_Leuconostoc_citreum_KM20:0.014469,116326496_Leuconostoc_mesenteroides_subsp._me:0.000000)0.123000:0.021544,116513605_Lactobacillus_delbrueckii_subsp._bu:0.105392)0.714000:0.020812,(90962758_Lactobacillus_salivarius_UCC118:0.021016,162447293_Acholeplasma_laidlawii_PG-8A:0.091463)0.940000:0.117944)0.924000:0.097321,((58336868_Lactobacillus_acidophilus_NCFM:0.000000,42519573_Lactobacillus_johnsonii_NCC_533:0.000000)0.821000:0.029128,116629626_Lactobacillus_gasseri_ATCC_33323:0.057337)0.998000:0.215811)0.849000:0.065205,((15673984_Lactococcus_lactis_subsp._lactis_Il:0.225539,125623546_Lactococcus_lactis_subsp._cremoris_:0.038746)0.876000:0.069415,(125624364_Lactococcus_lactis_subsp._cremoris_:0.036042,116511785_Lactococcus_lactis_subsp._cremoris_:0.007188)0.968000:0.109937)0.737000:0.024761)0.891000:0.085514)0.468000:0.048873,(184156178_Lactobacillus_fermentum_IFO_3956:0.339238,81429396_Lactobacillus_sakei_subsp._sakei_23:0.117221)0.844000:0.074775)0.696000:0.040402)0.794000:0.055794,116493642_Lactobacillus_casei_ATCC_334:0.496819)0.724000:0.026010,116492214_Pediococcus_pentosaceus_ATCC_25745:0.342688)0.984000:0.266305)0.969000:0.267473)0.822000:0.061098)0.866000:0.044787)0.882000:0.078993,(45357779_Methanococcus_maripaludis_S2:0.226522,((((29375967_Enterococcus_faecalis_V583:0.120313,((167039808_Thermoanaerobacter_sp._X514:0.084864,167039425_Thermoanaerobacter_sp._X514:0.017914)0.962000:0.097450,125972766_Clostridium_thermocellum_ATCC_27405:0.068511)0.862000:0.061584)0.000000:0.000000,(15895509_Clostridium_acetobutylicum_ATCC_824:0.166487,169823752_Finegoldia_magna_ATCC_29328:0.159845)0.804000:0.040806)0.860000:0.079300,(16331908_Synechocystis_sp._PCC_6803:0.157113,83591026_Moorella_thermoacetica_ATCC_39073:0.314218)0.203000:0.047628)0.959000:0.152834,14521140_Pyrococcus_abyssi_GE5:0.000000)0.506000:0.022938)1.000000:0.472155)0.740000:0.021617)0.967000:0.143283,(((145590808_Pyrobaculum_arsenaticum_DSM_13514:0.053311,(18313568_Pyrobaculum_aerophilum_str._IM2:0.037415,126459341_Pyrobaculum_calidifontis_JCM_11548:0.080446)0.623000:0.032151)0.700000:0.083388,119872935_Pyrobaculum_islandicum_DSM_4184:0.185584)0.971000:0.241409,159041816_Caldivirga_maquilingensis_IC-167:0.343060)0.869000:0.126563)0.786000:0.033617)0.740000:0.018620,(((((((((121612387_Campylobacter_jejuni_subsp._jejuni_:0.000000,15792485_Campylobacter_jejuni_subsp._jejuni_:0.000000)0.548000:0.000000,153951001_Campylobacter_jejuni_subsp._doylei_:0.013951)0.000000:0.000000,57238033_Campylobacter_jejuni_RM1221:0.013930)0.414000:0.013951,157415425_Campylobacter_jejuni_subsp._jejuni_:0.000000)0.995000:0.457746,(154175530_Campylobacter_curvus_525.92:0.214451,34556850_Wolinella_succinogenes_DSM_1740:0.428779)0.887000:0.169713)0.823000:0.115243,((13542071_Thermoplasma_volcanium_GSS1:0.316355,16082160_Thermoplasma_acidophilum_DSM_1728:0.324960)0.869000:0.132035,48477236_Picrophilus_torridus_DSM_9790:0.237621)0.999000:0.549939)0.283000:0.052299,160902182_Petrotoga_mobilis_SJ95:0.329441)0.891000:0.110330,(84489052_Methanosphaera_stadtmanae_DSM_3091:0.436642,((((148269737_Thermotoga_petrophila_RKU-1:0.000000,15643086_Thermotoga_maritima_MSB8:0.000000)0.907000:0.051507,157364303_Thermotoga_lettingae_TMO:0.127454)0.762000:0.022643,150020577_Thermosipho_melanesiensis_BI429:0.156586)0.898000:0.058939,154250026_Fervidobacterium_nodosum_Rt17-B1:0.078564)0.921000:0.103961)0.371000:0.051742)0.130000:0.056180,((((152993513_Sulfurovum_sp._NBC37-1:0.114295,(152991194_Nitratiruptor_sp._SB155-2:0.111377,((34558447_Wolinella_succinogenes_DSM_1740:0.264032,32266521_Helicobacter_hepaticus_ATCC_51449:0.454437)0.970000:0.282789,157736799_Arcobacter_butzleri_RM4018:0.167479)0.911000:0.178956)0.857000:0.077514)0.882000:0.126938,(78776775_Sulfurimonas_denitrificans_DSM_1251:0.185798,(((154148126_Campylobacter_hominis_ATCC_BAA-381:0.232797,(((157415421_Campylobacter_jejuni_subsp._jejuni_:0.000000,(15792479_Campylobacter_jejuni_subsp._jejuni_:0.013878,121613249_Campylobacter_jejuni_subsp._jejuni_:0.000000)0.839000:0.013666)0.000000:0.000000,153951967_Campylobacter_jejuni_subsp._doylei_:0.029119)0.192000:0.013931,57238030_Campylobacter_jejuni_RM1221:0.000000)0.999000:0.493902)0.244000:0.080832,(154175225_Campylobacter_curvus_525.92:0.192432,157164265_Campylobacter_concisus_13826:0.367643)0.875000:0.124040)0.938000:0.191394,118475762_Campylobacter_fetus_subsp._fetus_82:0.124171)0.955000:0.212676)0.918000:0.169982)0.896000:0.193414,(((71066192_Psychrobacter_arcticus_273-4:0.000000,93006695_Psychrobacter_cryohalolentis_K5:0.000000)0.858000:0.085665,148653462_Psychrobacter_sp._PRwf-1:0.040818)0.783000:0.161301,(((((15677191_Neisseria_meningitidis_MC58:0.000000,(161870200_Neisseria_meningitidis_053442:0.000000,15794432_Neisseria_meningitidis_Z2491:0.000000)0.000000:0.000000)0.544000:0.000000,59801010_Neisseria_gonorrhoeae_FA_1090:0.014153)0.000000:0.000000,121635036_Neisseria_meningitidis_FAM18:0.014144)0.846000:0.041313,((148827442_Haemophilus_influenzae_PittGG:0.000000,(68248894_Haemophilus_influenzae_86-028NP:0.000000,148825432_Haemophilus_influenzae_PittEE:0.000000)0.000000:0.000000)0.528000:0.000000,16272245_Haemophilus_influenzae_Rd_KW20:0.014480)0.986000:0.128616)0.502000:0.045944,15603757_Pasteurella_multocida_subsp._multoc:0.066429)0.810000:0.142391)0.992000:0.473989)0.940000:0.207046,(((116511646_Lactococcus_lactis_subsp._cremoris_:0.000000,15672816_Lactococcus_lactis_subsp._lactis_Il:0.027585)0.442000:0.013732,125624520_Lactococcus_lactis_subsp._cremoris_:0.000000)0.989000:0.406454,(116328367_Leptospira_borgpetersenii_serovar_H:0.000000,116331093_Leptospira_borgpetersenii_serovar_H:0.000000)1.000000:0.742610)0.749000:0.078001)0.765000:0.084577)0.888000:0.102995)0.875000:0.053748,(((((15606387_Aquifex_aeolicus_VF5:0.198711,15678780_Methanothermobacter_thermautotrophi:0.290784)0.814000:0.061674,((((147918783_uncultured_methanogenic_archaeon_RC:0.055865,158522811_Desulfococcus_oleovorans_Hxd3:0.187750)0.872000:0.058666,((21227565_Methanosarcina_mazei_Go1:0.054998,20089064_Methanosarcina_acetivorans_C2A:0.000000)0.393000:0.019042,(11497769_Archaeoglobus_fulgidus_DSM_4304:0.042290,(160903304_Petrotoga_mobilis_SJ95:0.263218,73668360_Methanosarcina_barkeri_str._Fusaro:0.029923)0.888000:0.059471)0.296000:0.022668)0.379000:0.023655)0.811000:0.033700,(42523748_Bdellovibrio_bacteriovorus_HD100:0.073840,74318758_Thiobacillus_denitrificans_ATCC_252:0.222101)0.867000:0.084441)0.784000:0.061742,(126179299_Methanoculleus_marisnigri_JR1:0.065397,(154250806_Parvibaculum_lavamentivorans_DS-1:0.032938,110636200_Mesorhizobium_sp._BNC1:0.047039)0.985000:0.161782)0.844000:0.067533)0.951000:0.164321)0.859000:0.064753,((((29375460_Enterococcus_faecalis_V583:0.250525,(((55820888_Streptococcus_thermophilus_LMG_1831:0.000000,(116627695_Streptococcus_thermophilus_LMD-9:0.000000,(55822805_Streptococcus_thermophilus_CNRZ1066:0.000000,15672833_Lactococcus_lactis_subsp._lactis_Il:0.000000)0.000000:0.000000)0.000000:0.000000)0.538000:0.000000,170016304_Leuconostoc_citreum_KM20:0.028230)0.613000:0.018559,(116511674_Lactococcus_lactis_subsp._cremoris_:0.013660,125624491_Lactococcus_lactis_subsp._cremoris_:0.000000)0.588000:0.009441)0.997000:0.311978)0.773000:0.085256,((((((161508113_Lactobacillus_helveticus_DPC_4571:0.000000,116326659_Lactobacillus_casei_ATCC_334:0.000000)0.000000:0.000000,116514223_Lactobacillus_delbrueckii_subsp._bu:0.000000)0.513000:0.000000,104774136_Lactobacillus_delbrueckii_subsp._bu:0.012807)0.998000:0.231404,(81429069_Lactobacillus_sakei_subsp._sakei_23:0.144592,(116493373_Pediococcus_pentosaceus_ATCC_25745:0.165954,116495223_Lactobacillus_casei_ATCC_334:0.134661)0.549000:0.037804)0.846000:0.059964)0.384000:0.024530,116332939_Lactobacillus_brevis_ATCC_367:0.187029)0.719000:0.059184,28379707_Lactobacillus_plantarum_WCFS1:0.175192)0.757000:0.156513)0.763000:0.039065,(((((87161242_Staphylococcus_aureus_subsp._aureus:0.000000,(161508345_Staphylococcus_aureus_subsp._aureus:0.000000,(27467044_Staphylococcus_epidermidis_ATCC_122:0.000000,57865849_Staphylococcus_epidermidis_RP62A:0.000000)0.000000:0.000000)0.000000:0.000000)0.550000:0.000000,70725106_Staphylococcus_haemolyticus_JCSC143:0.012944)0.231000:0.012915,49482924_Staphylococcus_aureus_subsp._aureus:0.000000)0.993000:0.258474,(116617203_Leuconostoc_mesenteroides_subsp._me:0.658317,22537412_Streptococcus_agalactiae_2603V_R:0.192707)0.765000:0.102864)0.532000:0.079348,116491618_Oenococcus_oeni_PSU-1:0.197334)0.791000:0.043421)0.957000:0.134387,(((126465496_Staphylothermus_marinus_F1:0.225003,170290133_Candidatus_Korarchaeum_cryptofilum_:0.467123)0.824000:0.068398,23099176_Oceanobacillus_iheyensis_HTE831:0.316199)0.836000:0.079491,(55981702_Thermus_thermophilus_HB8:0.000000,46199673_Thermus_thermophilus_HB27:0.087514)0.997000:0.183883)0.679000:0.013023)0.429000:0.021075)0.717000:0.066253,(((153003883_Anaeromyxobacter_sp._Fw109-5:0.132009,78485287_Thiomicrospira_crunogena_XCL-2:0.213646)0.666000:0.052871,(55376462_Haloarcula_marismortui_ATCC_43049:0.124779,163846555_Chloroflexus_aurantiacus_J-10-fl:0.153162)0.111000:0.022885)0.604000:0.008257,((((((169627553_Mycobacterium_abscessus:0.115681,(108802279_Mycobacterium_sp._MCS:0.000000,(119871432_Mycobacterium_sp._KMS:0.000000,126438261_Mycobacterium_sp._JLS:0.000000)0.000000:0.000000)0.767000:0.015417)0.755000:0.014412,(145223439_Mycobacterium_gilvum_PYR-GCK:0.000000,145221509_Mycobacterium_gilvum_PYR-GCK:0.014906)0.784000:0.015062)0.759000:0.015392,(126437035_Mycobacterium_sp._JLS:0.000000,126437114_Mycobacterium_sp._JLS:0.000000)0.780000:0.014250)0.916000:0.061444,145224467_Mycobacterium_gilvum_PYR-GCK:0.015976)0.972000:0.137073,111020528_Rhodococcus_sp._RHA1:0.104069)0.381000:0.022205,((116668765_Arthrobacter_sp._FB24:0.071875,(119952691_Arthrobacter_aurescens_TC1:0.024105,119952342_Arthrobacter_aurescens_TC1:0.062786)0.898000:0.064203)0.922000:0.080464,(((38232696_Corynebacterium_diphtheriae_NCTC_13:0.000000,68536515_Corynebacterium_jeikeium_K411:0.014172)0.455000:0.013772,(19554150_Corynebacterium_glutamicum_ATCC_130:0.000000,(62391805_Corynebacterium_glutamicum_ATCC_130:0.000000,145294167_Corynebacterium_glutamicum_R:0.000000)0.000000:0.000000)0.520000:0.000000)0.896000:0.069858,25026837_Corynebacterium_efficiens_YS-314:0.017944)0.941000:0.087164)0.679000:0.019312)0.996000:0.240263)0.894000:0.176961)0.997000:0.258539,((116622615_Solibacter_usitatus_Ellin6076:0.421977,(83814406_Salinibacter_ruber_DSM_13855:0.886716,32474211_Rhodopirellula_baltica_SH_1:0.439581)0.724000:0.113936)0.025000:0.024849,(((146303275_Metallosphaera_sedula_DSM_5348:0.164968,15922019_Sulfolobus_tokodaii_str._7:0.112292)0.531000:0.006550,70606661_Sulfolobus_acidocaldarius_DSM_639:0.337872)0.908000:0.332625,15899375_Sulfolobus_solfataricus_P2:0.383036)0.982000:0.419870)0.748000:0.105047)0.000000:0.000000)0.861000:0.063588,((((((76802784_Natronomonas_pharaonis_DSM_2160:0.434629,83816696_Salinibacter_ruber_DSM_13855:0.182810)0.448000:0.087003,76802127_Natronomonas_pharaonis_DSM_2160:0.157091)0.933000:0.191576,76802210_Natronomonas_pharaonis_DSM_2160:0.160286)0.979000:0.381043,(118431463_Aeropyrum_pernix_K1:0.437836,(15606617_Aquifex_aeolicus_VF5:0.590522,(13357761_Ureaplasma_parvum_serovar_3_str._AT:0.000000,170761926_Ureaplasma_parvum_serovar_3_str._AT:0.000000)0.996000:0.929478)0.886000:0.314131)0.827000:0.132996)0.700000:0.062036,(92109552_Nitrobacter_hamburgensis_X14:0.350226,55376552_Haloarcula_marismortui_ATCC_43049:0.219568)0.997000:0.373356)0.810000:0.100060,(172063645_Burkholderia_ambifaria_MC40-6:0.256124,83718002_Burkholderia_thailandensis_E264:0.361473)0.996000:0.564968)0.639000:0.028441)0.816000:0.061664,((((114321026_Alkalilimnicola_ehrlichei_MLHE-1:0.587823,(((71279318_Colwellia_psychrerythraea_34H:0.332355,((((170726767_Shewanella_woodyi_ATCC_51908:0.057688,157375353_Shewanella_sediminis_HAW-EB3:0.081200)0.105000:0.022710,127512918_Shewanella_loihica_PV-4:0.120167)0.497000:0.040998,119774931_Shewanella_amazonensis_SB2B:0.214615)0.202000:0.024643,((114563186_Shewanella_frigidimarina_NCIMB_400:0.091526,((157962040_Shewanella_pealeana_ATCC_700345:0.028783,167624126_Shewanella_halifaxensis_HAW-EB4:0.013978)0.962000:0.078155,91793202_Shewanella_denitrificans_OS217:0.075973)0.816000:0.027864)0.000000:0.000000,(((114047460_Shewanella_sp._MR-7:0.000000,(113970348_Shewanella_sp._MR-4:0.000000,117920556_Shewanella_sp._ANA-3:0.000000)0.000000:0.000000)0.892000:0.028205,((153000689_Shewanella_baltica_OS185:0.000000,(160875328_Shewanella_baltica_OS195:0.000000,(126090129_Shewanella_baltica_OS155:0.000000,126174422_Shewanella_baltica_OS155:0.000000)0.000000:0.000000)0.000000:0.000000)0.829000:0.014045,(120598860_Shewanella_sp._W3-18-1:0.000000,146293052_Shewanella_putrefaciens_CN-32:0.000000)0.510000:0.000000)0.883000:0.029171)0.774000:0.014692,24373906_Shewanella_oneidensis_MR-1:0.014563)0.919000:0.043079)0.711000:0.019237)0.999000:0.369022)0.678000:0.095276,(((117619681_Aeromonas_hydrophila_subsp._hydroph:0.000000,145298958_Aeromonas_salmonicida_subsp._salmon:0.029465)0.993000:0.289904,(56460410_Idiomarina_loihiensis_L2TR:0.412768,(109898385_Pseudoalteromonas_atlantica_T6c:0.511808,77360787_Pseudoalteromonas_haloplanktis_TAC1:0.194113)0.495000:0.066972)0.242000:0.056947)0.159000:0.067087,119944695_Psychromonas_ingrahamii_37:0.330305)0.000000:0.000000)0.896000:0.119937,((54309022_Photobacterium_profundum_SS9:0.088331,(((28898313_Vibrio_parahaemolyticus_RIMD_221063:0.014232,156974580_Vibrio_harveyi_ATCC_BAA-1116:0.000000)0.615000:0.020657,(27365909_Vibrio_vulnificus_CMCP6:0.000000,37679860_Vibrio_vulnificus_YJ016:0.000000)0.811000:0.027094)0.850000:0.091438,(15641448_Vibrio_cholerae_O1_biovar_eltor_str:0.000000,147674112_Vibrio_cholerae_O395:0.000000)0.920000:0.131979)0.959000:0.192203)0.681000:0.081494,172087697_Vibrio_fischeri_ES114:0.169782)0.964000:0.202094)0.886000:0.103552)0.305000:0.027120,((((134094855_Herminiimonas_arsenicoxydans:0.054367,152981057_Janthinobacterium_sp._Marseille:0.081740)0.999000:0.376769,(((((94310984_Ralstonia_metallidurans_CH34:0.072701,73541731_Ralstonia_eutropha_JMP134:0.073541)0.446000:0.023850,113868296_Ralstonia_eutropha_H16:0.029818)0.966000:0.171115,17545993_Ralstonia_solanacearum_GMI1000:0.243462)0.911000:0.122340,34497497_Chromobacterium_violaceum_ATCC_1247:0.165877)0.657000:0.021593,91774990_Methylobacillus_flagellatus_KT:0.324514)0.379000:0.066887)0.821000:0.074030,((((((15596746_Pseudomonas_aeruginosa_PAO1:0.000000,116049493_Pseudomonas_aeruginosa_UCBPP-PA14:0.000000)0.557000:0.000000,152989584_Pseudomonas_aeruginosa_PA7:0.031332)0.817000:0.036647,(((146307633_Pseudomonas_mendocina_ymp:0.119327,146282197_Pseudomonas_stutzeri_A1501:0.044200)0.812000:0.041906,((70729297_Pseudomonas_fluorescens_Pf-5:0.015466,77458043_Pseudomonas_fluorescens_PfO-1:0.031035)0.925000:0.048551,(66046650_Pseudomonas_syringae_pv._syringae_B:0.030598,(71735201_Pseudomonas_syringae_pv._phaseolico:0.075189,28869200_Pseudomonas_syringae_pv._tomato_str:0.030719)0.763000:0.018402)0.788000:0.015446)0.001000:0.000000)0.436000:0.021115,((148546845_Pseudomonas_putida_F1:0.000000,(26990952_Pseudomonas_putida_KT2440:0.000000,(167034821_Pseudomonas_putida_GB-1:0.000000,170722742_Pseudomonas_putida_W619:0.000000)0.000000:0.000000)0.000000:0.000000)0.846000:0.028907,104780947_Pseudomonas_entomophila_L48:0.022030)0.891000:0.053409)0.771000:0.029059)0.950000:0.156021,(120554708_Marinobacter_aquaeolei_VT8:0.314998,83645085_Hahella_chejuensis_KCTC_2396:0.317968)0.895000:0.141987)0.807000:0.091257,((56478348_Azoarcus_sp._EbN1:0.078705,119897630_Azoarcus_sp._BH72:0.082779)0.944000:0.149801,71906350_Dechloromonas_aromatica_RCB:0.275921)0.955000:0.182700)0.697000:0.043287,74318062_Thiobacillus_denitrificans_ATCC_252:0.214383)0.823000:0.078006)0.239000:0.035309,((((120610206_Acidovorax_avenae_subsp._citrulli_A:0.053761,160898214_Delftia_acidovorans_SPH-1:0.128618)0.910000:0.069479,91790145_Polaromonas_sp._JS666:0.183792)0.820000:0.046057,121606672_Polaromonas_naphthalenivorans_CJ2:0.075994)0.837000:0.114218,124267665_Methylibium_petroleiphilum_PM1:0.276836)0.997000:0.467451)0.667000:0.033785)0.703000:0.046679,((((15794349_Neisseria_meningitidis_Z2491:0.000000,15676928_Neisseria_meningitidis_MC58:0.000000)0.539000:0.000000,59801112_Neisseria_gonorrhoeae_FA_1090:0.014189)0.000000:0.000000,121634958_Neisseria_meningitidis_FAM18:0.014344)0.770000:0.023128,161870114_Neisseria_meningitidis_053442:0.020929)0.991000:0.258504)0.335000:0.060544,90022061_Saccharophagus_degradans_2-40:0.707342)0.819000:0.100253)0.980000:0.308755,((((99082378_Silicibacter_sp._TM1040:0.028679,56698342_Silicibacter_pomeroyi_DSS-3:0.056964)0.871000:0.080769,89056342_Jannaschia_sp._CCS1:0.197753)0.468000:0.035433,((119384579_Paracoccus_denitrificans_PD1222:0.207605,159043220_Dinoroseobacter_shibae_DFL_12:0.055395)0.930000:0.098123,(126463105_Rhodobacter_sphaeroides_ATCC_17029:0.000000,(77464263_Rhodobacter_sphaeroides_2.4.1:0.000000,146276592_Rhodobacter_sphaeroides_ATCC_17025:0.000000)0.000000:0.000000)0.479000:0.000000)0.245000:0.037728)0.858000:0.101653,110678601_Roseobacter_denitrificans_OCh_114:0.126355)0.952000:0.215330)0.890000:0.163323,((154244422_Xanthobacter_autotrophicus_Py2:0.081677,158426153_Azorhizobium_caulinodans_ORS_571:0.104907)0.989000:0.341744,((90421537_Rhodopseudomonas_palustris_BisB18:0.129521,((86747138_Rhodopseudomonas_palustris_HaA2:0.014564,(91975216_Rhodopseudomonas_palustris_BisB5:0.000000,39933093_Rhodopseudomonas_palustris_CGA009:0.014509)0.190000:0.014706)0.847000:0.051448,((146339458_Bradyrhizobium_sp._ORS278:0.014782,148254251_Bradyrhizobium_sp._BTAi1:0.000000)0.790000:0.037460,27377880_Bradyrhizobium_japonicum_USDA_110:0.021506)0.247000:0.044695)0.882000:0.042681)0.001000:0.000000,115522042_Rhodopseudomonas_palustris_BisA53:0.044565)0.974000:0.202621)0.767000:0.121109)0.816000:0.128398,(114569706_Maricaulis_maris_MCS10:0.273339,16125656_Caulobacter_crescentus_CB15:0.261106)0.287000:0.056965)0.889000:0.129966,(154251978_Parvibaculum_lavamentivorans_DS-1:0.240932,83313467_Magnetospirillum_magneticum_AMB-1:0.191075)0.839000:0.101327)0.895000:0.138940,(103487155_Sphingopyxis_alaskensis_RB2256:0.401887,(116249471_Rhizobium_leguminosarum_bv._viciae_:0.000000,((21492678_Rhizobium_etli_CFN_42:0.055688,86361230_Rhizobium_etli_CFN_42:0.000000)0.978000:0.076086,116254652_Rhizobium_leguminosarum_bv._viciae_:0.014182)0.767000:0.013695)0.950000:0.165711)0.176000:0.035611)0.962000:0.138713,(150377950_Sinorhizobium_medicae_WSM419:0.000000,(16262778_Sinorhizobium_meliloti_1021:0.072107,116250303_Rhizobium_leguminosarum_bv._viciae_:0.386343)0.212000:0.017246)0.976000:0.165364)0.761000:0.037735,13475370_Mesorhizobium_loti_MAFF303099:0.087817)0.665000:0.019663,13475529_Mesorhizobium_loti_MAFF303099:0.034485)0.998000:0.228977,153007808_Ochrobactrum_anthropi_ATCC_49188:0.014349)0.765000:0.012980,17987852_Brucella_melitensis_16M:0.000000)0.829000:0.013526,23501262_Brucella_suis_1330:0.000000)0.000000:0.000000,62289349_Brucella_abortus_biovar_1_str._9-94:0.000000)0.000000:0.000000,82699274_Brucella_melitensis_biovar_Abortus_:0.000000)0.000000:0.000000,189023602_Brucella_abortus_S19:0.000000)0.000000:0.000000,163842644_Brucella_suis_ATCC_23445:0.000000,161618337_Brucella_canis_ATCC_23365:0.000000);
