# Supplementary material for: Genome-wide phylogenetic analysis of the pathogenic potential of Vibrio furnissii
Source: Front Microbiol. 2014 Aug 21;5:435. doi: 10.3389/fmicb.2014.00435 (PMC4139957; doi:10.3389/fmicb.2014.00435)
Supplement: Supplementary file 1 [file DataSheet1.ZIP › all_vfu_trees/VfuA00194.afa-gb-o.phylip_phyml_tree.txt]

((152996278_Marinomonas_sp._MWYL1:0.254069,XX_VfuA00194_:0.685085)0.874000:0.248684,((83649350_Hahella_chejuensis_KCTC_2396:0.285449,120556693_Marinobacter_aquaeolei_VT8:0.170004)0.972000:0.203954,92115120_Chromohalobacter_salexigens_DSM_304:0.261105)0.524000:0.016575,121595001_Acidovorax_sp._JS42:0.984707);
