# Supplementary material for: Genome-wide phylogenetic analysis of the pathogenic potential of Vibrio furnissii
Source: Front Microbiol. 2014 Aug 21;5:435. doi: 10.3389/fmicb.2014.00435 (PMC4139957; doi:10.3389/fmicb.2014.00435)
Supplement: Supplementary file 1 [file DataSheet1.ZIP › all_vfu_trees/VfuA00195.afa-gb-o.phylip_phyml_tree.txt]

(152981510_Janthinobacterium_sp._Marseille:0.475343,XX_VfuA00195_:0.563175,103487899_Sphingopyxis_alaskensis_RB2256:0.314829);
