# Supplementary material for: Genome-wide phylogenetic analysis of the pathogenic potential of Vibrio furnissii
Source: Front Microbiol. 2014 Aug 21;5:435. doi: 10.3389/fmicb.2014.00435 (PMC4139957; doi:10.3389/fmicb.2014.00435)
Supplement: Supplementary file 1 [file DataSheet1.ZIP › all_vfu_trees/VfuA00196.afa-gb-o.phylip_phyml_tree.txt]

((((((125717346_Streptococcus_sanguinis_SK36:0.000000,13475148_Mesorhizobium_loti_MAFF303099:0.000000)0.000000:0.000000,113869045_Ralstonia_eutropha_H16:0.000000)0.000000:0.000000,XX_VfuA00196_:0.000000)0.000000:0.000000,108760266_Myxococcus_xanthus_DK_1622:0.000000)0.000000:0.000000,117926227_Magnetococcus_sp._MC-1:0.000000)0.000000:0.000000,74313582_Shigella_sonnei_Ss046:0.000000,157156800_Escherichia_coli_E24377A:0.000000);
