# Supplementary material for: Genome-wide phylogenetic analysis of the pathogenic potential of Vibrio furnissii
Source: Front Microbiol. 2014 Aug 21;5:435. doi: 10.3389/fmicb.2014.00435 (PMC4139957; doi:10.3389/fmicb.2014.00435)
Supplement: Supplementary file 1 [file DataSheet1.ZIP › all_vfu_trees/VfuA00197.afa-gb-o.phylip_phyml_tree.txt]

((((((56460324_Idiomarina_loihiensis_L2TR:0.315178,(90021583_Saccharophagus_degradans_2-40:0.225753,XX_VfuA00197_:0.128236)0.769000:0.075089)0.784000:0.061426,((89899235_Rhodoferax_ferrireducens_T118:0.150454,((114330085_Nitrosomonas_eutropha_C91:0.288861,(26992067_Pseudomonas_putida_KT2440:0.000000,(148545285_Pseudomonas_putida_F1:0.000000,(167031049_Pseudomonas_putida_GB-1:0.000000,170719213_Pseudomonas_putida_W619:0.000000)0.000000:0.000000)0.000000:0.000000)0.955000:0.137347)0.835000:0.090703,91785956_Polaromonas_sp._JS666:0.194051)0.629000:0.050809)0.422000:0.033398,((52841289_Legionella_pneumophila_subsp._pneum:0.015350,54298269_Legionella_pneumophila_str._Paris:0.000000)0.806000:0.035142,148360281_Legionella_pneumophila_str._Corby:0.027318)0.994000:0.331406)0.951000:0.224524)0.503000:0.061392,56476639_Azoarcus_sp._EbN1:0.558308)0.608000:0.027790,134287758_Burkholderia_vietnamiensis_G4:0.269301)0.968000:0.270769,170722271_Pseudomonas_putida_W619:0.291549)0.906000:0.160011,161522711_Burkholderia_multivorans_ATCC_17616:0.240336,145589856_Polynucleobacter_sp._QLW-P1DMWA-1:0.065024);
