# Supplementary material for: Genome-wide phylogenetic analysis of the pathogenic potential of Vibrio furnissii
Source: Front Microbiol. 2014 Aug 21;5:435. doi: 10.3389/fmicb.2014.00435 (PMC4139957; doi:10.3389/fmicb.2014.00435)
Supplement: Supplementary file 1 [file DataSheet1.ZIP › all_vfu_trees/VfuA00198.afa-gb-o.phylip_phyml_tree.txt]

((((((((188591574_Cupriavidus_taiwanensis:0.136961,113867958_Ralstonia_eutropha_H16:0.072760)0.991000:0.135231,17158726_Nostoc_sp._PCC_7120:0.243970)0.634000:0.035093,(90021582_Saccharophagus_degradans_2-40:0.083639,XX_VfuA00198_:0.258283)0.900000:0.227588)0.875000:0.045140,(56476642_Azoarcus_sp._EbN1:0.212481,71907897_Dechloromonas_aromatica_RCB:0.251969)0.869000:0.061090)0.885000:0.034550,(((134287771_Burkholderia_vietnamiensis_G4:0.132289,154243758_Xanthobacter_autotrophicus_Py2:0.068344)0.734000:0.041413,110636194_Mesorhizobium_sp._BNC1:0.216518)0.419000:0.051107,27383102_Bradyrhizobium_japonicum_USDA_110:0.194228)0.963000:0.093438)0.238000:0.063414,((54298283_Legionella_pneumophila_str._Paris:0.005080,52841274_Legionella_pneumophila_subsp._pneum:0.010214)0.648000:0.003548,148360294_Legionella_pneumophila_str._Corby:0.006707)0.998000:0.260796)0.910000:0.192477,(((120404627_Mycobacterium_vanbaalenii_PYR-1:0.010829,(119855099_Mycobacterium_sp._KMS:0.000000,145225895_Mycobacterium_gilvum_PYR-GCK:0.000000)0.000000:0.000000)0.995000:0.114167,(108798428_Mycobacterium_sp._MCS:0.000000,119867527_Mycobacterium_sp._KMS:0.000000)0.988000:0.098199)0.815000:0.075652,54027731_Nocardia_farcinica_IFM_10152:0.034161)0.987000:0.339912)1.000000:0.848151,158320106_Alkaliphilus_oremlandii_OhILAs:0.053455,150391009_Alkaliphilus_metalliredigens_QYMF:0.122020);
