# Supplementary material for: Genome-wide phylogenetic analysis of the pathogenic potential of Vibrio furnissii
Source: Front Microbiol. 2014 Aug 21;5:435. doi: 10.3389/fmicb.2014.00435 (PMC4139957; doi:10.3389/fmicb.2014.00435)
Supplement: Supplementary file 1 [file DataSheet1.ZIP › all_vfu_trees/VfuA00199.afa-gb-o.phylip_phyml_tree.txt]

((((((((((114568748_Maricaulis_maris_MCS10:0.155597,71907897_Dechloromonas_aromatica_RCB:0.173105)0.696000:0.081017,(((154243710_Xanthobacter_autotrophicus_Py2:0.020072,154248509_Xanthobacter_autotrophicus_Py2:0.000000)0.826000:0.052971,154243780_Xanthobacter_autotrophicus_Py2:0.050696)0.781000:0.066289,116251656_Rhizobium_leguminosarum_bv._viciae_:0.024503)0.810000:0.064828)0.790000:0.047151,(56476642_Azoarcus_sp._EbN1:0.122218,89897271_Desulfitobacterium_hafniense_Y51:0.279140)0.747000:0.058897)0.468000:0.020503,(113867958_Ralstonia_eutropha_H16:0.024404,(188591574_Cupriavidus_taiwanensis:0.052915,(34498671_Chromobacterium_violaceum_ATCC_1247:0.124724,17158726_Nostoc_sp._PCC_7120:0.043531)0.862000:0.056616)0.000000:0.000012)0.877000:0.066560)0.018000:0.000000,((54298283_Legionella_pneumophila_str._Paris:0.000000,52841274_Legionella_pneumophila_subsp._pneum:0.000000)0.000000:0.000000,148360294_Legionella_pneumophila_str._Corby:0.019040)0.999000:0.229645)0.749000:0.026300,((((121593854_Acidovorax_sp._JS42:0.000000,(121595037_Acidovorax_sp._JS42:0.018145,((121604162_Polaromonas_naphthalenivorans_CJ2:0.088817,121583093_Polaromonas_naphthalenivorans_CJ2:0.038946)0.883000:0.057719,(161525513_Burkholderia_multivorans_ATCC_17616:0.041499,121583114_Polaromonas_naphthalenivorans_CJ2:0.039587)0.761000:0.021147)0.118000:0.019935)0.001000:0.000000)0.782000:0.019026,89899233_Rhodoferax_ferrireducens_T118:0.077674)0.777000:0.017397,((26992065_Pseudomonas_putida_KT2440:0.000000,148545283_Pseudomonas_putida_F1:0.000000)0.000000:0.000000,(167031047_Pseudomonas_putida_GB-1:0.000000,170719211_Pseudomonas_putida_W619:0.000000)0.000000:0.000000)0.819000:0.018874)0.679000:0.016331,(91787073_Polaromonas_sp._JS666:0.069336,(148240932_Bradyrhizobium_sp._BTAi1:0.060458,27383102_Bradyrhizobium_japonicum_USDA_110:0.000000)0.967000:0.105978)0.655000:0.016725)0.885000:0.041825)0.005000:0.000000,((134287771_Burkholderia_vietnamiensis_G4:0.148909,154243758_Xanthobacter_autotrophicus_Py2:0.000001)0.890000:0.039286,((XX_VfuA00199_:0.051855,90021582_Saccharophagus_degradans_2-40:0.094931)0.893000:0.067033,110636194_Mesorhizobium_sp._BNC1:0.086668)0.732000:0.014915)0.414000:0.018782)0.827000:0.167914,(((119855099_Mycobacterium_sp._KMS:0.000000,(145225895_Mycobacterium_gilvum_PYR-GCK:0.000000,120404627_Mycobacterium_vanbaalenii_PYR-1:0.000000)0.000000:0.000000)0.916000:0.147106,(108798428_Mycobacterium_sp._MCS:0.000000,119867527_Mycobacterium_sp._KMS:0.000000)0.893000:0.111338)0.636000:0.085043,54027731_Nocardia_farcinica_IFM_10152:0.056528)0.937000:0.282111)0.817000:0.241337,92109542_Nitrobacter_hamburgensis_X14:2.049164)0.394000:0.213097,150391009_Alkaliphilus_metalliredigens_QYMF:0.107468,158320106_Alkaliphilus_oremlandii_OhILAs:0.023285);
