# Supplementary material for: Genome-wide phylogenetic analysis of the pathogenic potential of Vibrio furnissii
Source: Front Microbiol. 2014 Aug 21;5:435. doi: 10.3389/fmicb.2014.00435 (PMC4139957; doi:10.3389/fmicb.2014.00435)
Supplement: Supplementary file 1 [file DataSheet1.ZIP › all_vfu_trees/VfuA00200.afa-gb-o.phylip_phyml_tree.txt]

(((((((((((((((((((((((153954858_Clostridium_kluyveri_DSM_555:0.319245,150015496_Clostridium_beijerinckii_NCIMB_8052:0.497124)0.963000:0.116489,((113867956_Ralstonia_eutropha_H16:0.013661,72384011_Ralstonia_eutropha_JMP134:0.048077)0.990000:0.142753,17158728_Nostoc_sp._PCC_7120:0.116588)1.000000:0.305204)0.334000:0.044675,((((((116630416_Lactobacillus_gasseri_ATCC_33323:0.042075,42519887_Lactobacillus_johnsonii_NCC_533:0.023464)0.082000:0.021587,148543667_Lactobacillus_reuteri_F275:0.071996)0.977000:0.069625,(161508212_Lactobacillus_helveticus_DPC_4571:0.014298,58338205_Lactobacillus_acidophilus_NCFM:0.027691)0.942000:0.056476)0.946000:0.068291,((104773752_Lactobacillus_delbrueckii_subsp._bu:0.004939,116513752_Lactobacillus_delbrueckii_subsp._bu:0.000000)1.000000:0.466329,184154616_Lactobacillus_fermentum_IFO_3956:0.198957)0.570000:0.029789)0.958000:0.062436,((116332943_Lactobacillus_brevis_ATCC_367:0.109812,28379476_Lactobacillus_plantarum_WCFS1:0.117675)0.976000:0.082319,90962673_Lactobacillus_salivarius_UCC118:0.207681)0.849000:0.040627)0.421000:0.040954,(((116517177_Streptococcus_pneumoniae_D39:0.000000,(182683648_Streptococcus_pneumoniae_CGSP14:0.000000,15900626_Streptococcus_pneumoniae_TIGR4:0.000000)0.000000:0.000000)0.000000:0.000000,(15902685_Streptococcus_pneumoniae_R6:0.000000,169833161_Streptococcus_pneumoniae_Hungary19A:0.000000)0.000000:0.000000)0.998000:0.196850,157149893_Streptococcus_gordonii_str._Challis:0.121440)0.939000:0.102593)1.000000:0.340599)0.888000:0.079505,(((60683305_Bacteroides_fragilis_NCTC_9343:0.231766,110637903_Cytophaga_hutchinsonii_ATCC_33406:0.169337)0.942000:0.122906,((((53713321_Bacteroides_fragilis_YCH46:0.000000,60681570_Bacteroides_fragilis_NCTC_9343:0.000000)0.725000:0.016112,29346501_Bacteroides_thetaiotaomicron_VPI-54:0.102171)0.988000:0.128045,150005539_Bacteroides_vulgatus_ATCC_8482:0.215418)0.708000:0.068428,150007562_Parabacteroides_distasonis_ATCC_850:0.221370)0.992000:0.179611)1.000000:0.213259,((((119358300_Chlorobium_phaeobacteroides_DSM_266:0.130338,21673644_Chlorobium_tepidum_TLS:0.118748)0.072000:0.034747,78187092_Pelodictyon_luteolum_DSM_273:0.324570)0.869000:0.062335,78188927_Chlorobium_chlorochromatii_CaD3:0.222790)0.993000:0.154833,((73748721_Dehalococcoides_sp._CBDB1:0.000000,147669480_Dehalococcoides_sp._BAV1:0.000000)0.925000:0.059295,57234243_Dehalococcoides_ethenogenes_195:0.027585)1.000000:0.387732)0.919000:0.069632)0.889000:0.057359)0.192000:0.024258,((((24213294_Leptospira_interrogans_serovar_Lai_:0.004972,45658809_Leptospira_interrogans_serovar_Cope:0.000000)0.998000:0.142759,(116330313_Leptospira_borgpetersenii_serovar_H:0.000000,116329076_Leptospira_borgpetersenii_serovar_H:0.000000)0.996000:0.143717)0.998000:0.229099,183222096_Leptospira_biflexa_serovar_Patoc_st:0.571433)0.992000:0.202874,((146295293_Caldicellulosiruptor_saccharolyticu:0.252011,(((((((18309537_Clostridium_perfringens_str._13:0.000000,(110803421_Clostridium_perfringens_SM101:0.005051,110799828_Clostridium_perfringens_ATCC_13124:0.005031)0.795000:0.005048)1.000000:0.204403,(15896888_Clostridium_acetobutylicum_ATCC_824:0.111999,153953432_Clostridium_kluyveri_DSM_555:0.116196)0.284000:0.027596)0.607000:0.015075,((((150019611_Clostridium_beijerinckii_NCIMB_8052:0.076232,187935431_Clostridium_botulinum_B_str._Eklund:0.034198)0.955000:0.042267,(28210589_Clostridium_tetani_E88:0.109417,(153939065_Clostridium_botulinum_F_str._Langel:0.000000,(170759766_Clostridium_botulinum_A3_str._Loch_:0.000000,(170757840_Clostridium_botulinum_B1_str._Okra:0.000000,(148379284_Clostridium_botulinum_A_str._ATCC_3:0.000000,(153932465_Clostridium_botulinum_A_str._ATCC_1:0.000000,153935481_Clostridium_botulinum_A_str._Hall:0.000000)0.000000:0.000000)0.000000:0.000000)0.000000:0.000000)0.000000:0.000000)0.992000:0.088535)0.935000:0.047220)0.699000:0.026716,162447985_Acholeplasma_laidlawii_PG-8A:0.209926)0.828000:0.013936,(158320102_Alkaliphilus_oremlandii_OhILAs:0.040938,89897256_Desulfitobacterium_hafniense_Y51:0.035694)0.947000:0.032258)0.636000:0.011112)0.748000:0.007020,(158319113_Alkaliphilus_oremlandii_OhILAs:0.106321,126699732_Clostridium_difficile_630:0.118385)0.977000:0.053537)0.513000:0.021953,(29374937_Enterococcus_faecalis_V583:0.058944,81429037_Lactobacillus_sakei_subsp._sakei_23:0.279655)0.922000:0.083084)0.900000:0.038936,118444416_Clostridium_novyi_NT:0.176321)0.938000:0.052278,(((19703590_Fusobacterium_nucleatum_subsp._nucl:0.395174,((((116628275_Streptococcus_thermophilus_LMD-9:0.000000,(55821561_Streptococcus_thermophilus_LMG_1831:0.000000,55823489_Streptococcus_thermophilus_CNRZ1066:0.000000)0.000000:0.000000)1.000000:0.168543,24378918_Streptococcus_mutans_UA159:0.046262)0.950000:0.096399,(94991035_Streptococcus_pyogenes_MGAS10270:0.000000,(((94994914_Streptococcus_pyogenes_MGAS10750:0.000000,(21911027_Streptococcus_pyogenes_MGAS315:0.000000,28895288_Streptococcus_pyogenes_SSI-1:0.000000)0.000000:0.000000)0.910000:0.010054,(15675567_Streptococcus_pyogenes_M1_GAS:0.000000,(71911218_Streptococcus_pyogenes_MGAS5005:0.000000,71904110_Streptococcus_pyogenes_MGAS6180:0.000000)0.000000:0.000000)0.561000:0.000000)0.802000:0.005052,(139473261_Streptococcus_pyogenes_str._Manfred:0.000000,(50914800_Streptococcus_pyogenes_MGAS10394:0.000000,(94989037_Streptococcus_pyogenes_MGAS9429:0.000000,(94992928_Streptococcus_pyogenes_MGAS2096:0.000000,19746619_Streptococcus_pyogenes_MGAS8232:0.005008)0.000000:0.000000)0.000000:0.000000)0.000000:0.000000)0.450000:0.000000)0.489000:0.005010)1.000000:0.346708)0.283000:0.056973,(22536568_Streptococcus_agalactiae_2603V_R:0.000000,(25010494_Streptococcus_agalactiae_NEM316:0.000000,76786753_Streptococcus_agalactiae_A909:0.000000)0.000000:0.000000)1.000000:0.325237)0.989000:0.196090)0.970000:0.140402,(((124486053_Methanocorpusculum_labreanum_Z:0.450543,(42525527_Treponema_denticola_ATCC_35405:0.216453,15640020_Treponema_pallidum_subsp._pallidum_:0.550182)0.936000:0.124623)0.313000:0.048170,157736741_Arcobacter_butzleri_RM4018:0.275549)0.953000:0.086177,160881995_Clostridium_phytofermentans_ISDg:0.408449)0.358000:0.014246)0.401000:0.019020,((146319039_Streptococcus_suis_05ZYH33:0.000000,146321247_Streptococcus_suis_98HAH33:0.000000)0.999000:0.201735,(157150209_Streptococcus_gordonii_str._Challis:0.020923,125717019_Streptococcus_sanguinis_SK36:0.003687)1.000000:0.324557)0.939000:0.101987)0.771000:0.035355)0.676000:0.024698)0.836000:0.022642,(((((44004521_Bacillus_cereus_ATCC_10987:0.078683,(56419437_Geobacillus_kaustophilus_HTA426:0.037949,138895196_Geobacillus_thermodenitrificans_NG8:0.068081)0.880000:0.029279)0.899000:0.040975,152974349_Bacillus_cereus_subsp._cytotoxis_NV:0.078042)0.995000:0.125996,((172056301_Exiguobacterium_sibiricum_255-15:0.504057,((16803893_Listeria_monocytogenes_EGD-e:0.004938,(46908085_Listeria_monocytogenes_str._4b_F236:0.000000,(16801033_Listeria_innocua_Clip11262:0.000000,116873288_Listeria_welshimeri_serovar_6b_str.:0.000000)0.000000:0.000000)0.536000:0.000000)1.000000:0.488251,56962006_Bacillus_clausii_KSM-K16:0.486509)0.792000:0.113321)0.837000:0.092112,((((70725497_Staphylococcus_haemolyticus_JCSC143:0.113183,(57865577_Staphylococcus_epidermidis_RP62A:0.000000,27469037_Staphylococcus_epidermidis_ATCC_122:0.000000)0.996000:0.100772)0.626000:0.028615,((87160837_Staphylococcus_aureus_subsp._aureus:0.000000,(161510758_Staphylococcus_aureus_subsp._aureus:0.000000,(57652294_Staphylococcus_aureus_subsp._aureus:0.000000,(88196503_Staphylococcus_aureus_subsp._aureus:0.000000,(151222669_Staphylococcus_aureus_subsp._aureus:0.000000,(49487336_Staphylococcus_aureus_subsp._aureus:0.000000,((15925547_Staphylococcus_aureus_subsp._aureus:0.000000,(148268989_Staphylococcus_aureus_subsp._aureus:0.000000,(150395068_Staphylococcus_aureus_subsp._aureus:0.000000,(156980872_Staphylococcus_aureus_subsp._aureus:0.000000,49484758_Staphylococcus_aureus_subsp._aureus:0.000000)0.000000:0.000000)0.000000:0.000000)0.000000:0.000000)0.000000:0.000000,(15928136_Staphylococcus_aureus_subsp._aureus:0.000000,21284207_Staphylococcus_aureus_subsp._aureus:0.000000)0.000000:0.000000)0.000000:0.000000)0.000000:0.000000)0.000000:0.000000)0.000000:0.000000)0.000000:0.000000)0.000000:0.000000)0.475000:0.000000,82752139_Staphylococcus_aureus_RF122:0.014462)0.996000:0.088492)0.904000:0.034740,73661606_Staphylococcus_saprophyticus_subsp.:0.092773)0.956000:0.076989,23098597_Oceanobacillus_iheyensis_HTE831:0.168228)0.941000:0.082376)0.878000:0.054260)0.802000:0.049821,(((((154687469_Bacillus_amyloliquefaciens_FZB42:0.048898,16080403_Bacillus_subtilis_subsp._subtilis_s:0.070808)0.997000:0.123036,(163119646_Bacillus_licheniformis_ATCC_14580:0.000000,52787243_Bacillus_licheniformis_ATCC_14580:0.000000)0.985000:0.069870)0.385000:0.023946,(((((((118478950_Bacillus_thuringiensis_str._Al_Haka:0.000000,52141760_Bacillus_cereus_E33L:0.000000)0.000000:0.000000,49478347_Bacillus_thuringiensis_serovar_konk:0.000000)0.478000:0.000000,(30263732_Bacillus_anthracis_str._Ames:0.000000,(49186576_Bacillus_anthracis_str._Sterne:0.000000,47529148_Bacillus_anthracis_str._Ames_Ancest:0.000000)0.000000:0.000000)0.915000:0.009999)0.895000:0.010078,163941413_Bacillus_weihenstephanensis_KBAB4:0.009903)0.000000:0.000000,42782808_Bacillus_cereus_ATCC_10987:0.000000)0.775000:0.006838,30021824_Bacillus_cereus_ATCC_14579:0.008035)0.929000:0.053014,169825643_Lysinibacillus_sphaericus_C3-41:0.122531)0.722000:0.036159)0.349000:0.031639,157693773_Bacillus_pumilus_SAFR-032:0.184252)0.981000:0.095787,(56964995_Bacillus_clausii_KSM-K16:0.240416,15613120_Bacillus_halodurans_C-125:0.207243)0.848000:0.053037)0.918000:0.062662)0.948000:0.065547,169824096_Finegoldia_magna_ATCC_29328:0.425818)0.944000:0.054696)0.169000:0.006463)0.821000:0.038586)0.561000:0.027164,(((((55981689_Thermus_thermophilus_HB8:0.005329,46199660_Thermus_thermophilus_HB27:0.000000)1.000000:0.588188,(121998964_Halorhodospira_halophila_SL1:0.214779,114319487_Alkalilimnicola_ehrlichei_MLHE-1:0.221855)0.974000:0.126806)0.860000:0.079172,((83814598_Salinibacter_ruber_DSM_13855:0.333691,((((((16264766_Sinorhizobium_meliloti_1021:0.026696,150377018_Sinorhizobium_medicae_WSM419:0.036652)0.968000:0.059164,16263001_Sinorhizobium_meliloti_1021:0.044529)0.867000:0.034478,116255531_Rhizobium_leguminosarum_bv._viciae_:0.106024)0.965000:0.070418,(77919195_Pelobacter_carbinolicus_DSM_2380:0.215482,91976782_Rhodopseudomonas_palustris_BisB5:0.172024)0.549000:0.019167)0.881000:0.035887,(((((23501127_Brucella_suis_1330:0.000000,(161618201_Brucella_canis_ATCC_23365:0.000000,(163842485_Brucella_suis_ATCC_23445:0.000000,(17988013_Brucella_melitensis_16M:0.000000,(62289192_Brucella_abortus_biovar_1_str._9-94:0.000000,(189023463_Brucella_abortus_S19:0.000000,148559523_Brucella_ovis_ATCC_25840:0.005123)0.000000:0.000000)0.000000:0.000000)0.000000:0.000000)0.000000:0.000000)0.000000:0.000000)0.953000:0.040416,153007632_Ochrobactrum_anthropi_ATCC_49188:0.023527)0.997000:0.079100,15888531_Agrobacterium_tumefaciens_str._C58:0.101385)0.941000:0.052292,(((((33595646_Bordetella_parapertussis_12822:0.010147,33600166_Bordetella_bronchiseptica_RB50:0.000000)0.862000:0.010030,33593804_Bordetella_pertussis_Tohama_I:0.005345)0.975000:0.060229,160901155_Delftia_acidovorans_SPH-1:0.077774)0.974000:0.051426,(110679562_Roseobacter_denitrificans_OCh_114:0.165466,((((169796576_Acinetobacter_baumannii:0.000000,(126641265_Acinetobacter_baumannii_ATCC_17978:0.000000,169633188_Acinetobacter_baumannii:0.000000)0.000000:0.000000)1.000000:0.204626,((((114331284_Nitrosomonas_eutropha_C91:0.086912,(161615474_Salmonella_enterica_subsp._enterica:0.005181,16763733_Salmonella_typhimurium_LT2:0.000000)0.939000:0.029397)0.562000:0.012812,((78047892_Xanthomonas_campestris_pv._vesicato:0.000000,121593769_Acidovorax_sp._JS42:0.000000)0.963000:0.026539,187477137_Bordetella_avium_197N:0.031109)0.761000:0.011413)0.884000:0.023006,120597940_Shewanella_sp._W3-18-1:0.082184)0.999000:0.088263,114330098_Nitrosomonas_eutropha_C91:0.038958)0.631000:0.004413)0.836000:0.021896,110636217_Mesorhizobium_sp._BNC1:0.045247)0.640000:0.011225,153010563_Ochrobactrum_anthropi_ATCC_49188:0.069226)0.932000:0.038182)0.867000:0.020817)0.716000:0.026752,167646279_Caulobacter_sp._K31:0.232175)0.756000:0.035342)0.859000:0.027205,157370653_Serratia_proteamaculans_568:0.116387)0.745000:0.012485)0.577000:0.002152,((((((89054577_Jannaschia_sp._CCS1:0.184862,((99081920_Silicibacter_sp._TM1040:0.168724,159043808_Dinoroseobacter_shibae_DFL_12:0.201001)0.889000:0.068004,(159046328_Dinoroseobacter_shibae_DFL_12:0.000000,159046603_Dinoroseobacter_shibae_DFL_12:0.000000)0.997000:0.125311)0.645000:0.043089)0.815000:0.018116,56695696_Silicibacter_pomeroyi_DSS-3:0.300547)0.890000:0.044753,((((77463448_Rhodobacter_sphaeroides_2.4.1:0.000000,126462304_Rhodobacter_sphaeroides_ATCC_17029:0.000000)0.911000:0.043598,146277176_Rhodobacter_sphaeroides_ATCC_17025:0.064168)1.000000:0.249769,119383273_Paracoccus_denitrificans_PD1222:0.318182)0.961000:0.096349,((163852109_Methylobacterium_extorquens_PA1:0.165001,170749985_Methylobacterium_radiotolerans_JCM_:0.237808)0.924000:0.095171,170739933_Methylobacterium_sp._4-46:0.135649)0.965000:0.131399)0.802000:0.029108)0.830000:0.037531,163856853_Bordetella_petrii_DSM_12804:0.275904)0.871000:0.055705,(56459705_Idiomarina_loihiensis_L2TR:0.388469,182679594_Beijerinckia_indica_subsp._indica_A:0.321379)0.762000:0.086137)0.854000:0.046210,159184538_Agrobacterium_tumefaciens_str._C58:0.194555)0.644000:0.034340)0.913000:0.056658)0.585000:0.044241,((((94984197_Deinococcus_geothermalis_DSM_11300:0.035611,94972021_Deinococcus_geothermalis_DSM_11300:0.010862)0.847000:0.025814,94972060_Deinococcus_geothermalis_DSM_11300:0.034073)0.984000:0.120048,15807440_Deinococcus_radiodurans_R1:0.320533)0.874000:0.057039,37523616_Gloeobacter_violaceus_PCC_7421:0.181804)0.990000:0.132134)0.871000:0.048950)0.991000:0.131585,(((((88602273_Methanospirillum_hungatei_JF-1:0.474965,154150332_Candidatus_Methanoregula_boonei_6A8:0.177354)0.834000:0.053056,126179816_Methanoculleus_marisnigri_JR1:0.235228)0.424000:0.045624,(((((150402339_Methanococcus_maripaludis_C7:0.036166,(45358728_Methanococcus_maripaludis_S2:0.010188,159905889_Methanococcus_maripaludis_C6:0.040641)0.741000:0.005030)0.717000:0.005040,134045466_Methanococcus_maripaludis_C5:0.035326)0.983000:0.082913,150399237_Methanococcus_vannielii_SB:0.132705)0.980000:0.102211,150400731_Methanococcus_aeolicus_Nankai-3:0.142854)0.997000:0.193790,(148643213_Methanobrevibacter_smithii_ATCC_350:0.282604,84489052_Methanosphaera_stadtmanae_DSM_3091:0.455486)0.957000:0.121014)0.965000:0.106625)0.787000:0.025224,(116754215_Methanosaeta_thermophila_PT:0.259569,15679531_Methanothermobacter_thermautotrophi:0.389391)0.940000:0.088443)0.870000:0.028972,((57640772_Thermococcus_kodakarensis_KOD1:0.071195,18977112_Pyrococcus_furiosus_DSM_3638:0.065338)0.999000:0.137490,11498084_Archaeoglobus_fulgidus_DSM_4304:0.226450)0.946000:0.064444)0.956000:0.058069)0.687000:0.059122,158521887_Desulfococcus_oleovorans_Hxd3:0.472526)0.762000:0.022283)0.921000:0.032593,((((((108802987_Rubrobacter_xylanophilus_DSM_9941:0.259101,118577244_Pelobacter_propionicus_DSM_2379:0.221621)0.739000:0.026938,(169832022_Candidatus_Desulforudis_audaxviator:0.238540,147920132_uncultured_methanogenic_archaeon_RC:0.134717)0.849000:0.025479)0.906000:0.035021,((((20090203_Methanosarcina_acetivorans_C2A:0.022415,73669394_Methanosarcina_barkeri_str._Fusaro:0.088465)0.845000:0.017997,21228430_Methanosarcina_mazei_Go1:0.026154)0.984000:0.085319,91772641_Methanococcoides_burtonii_DSM_6242:0.141851)0.976000:0.098554,(83590824_Moorella_thermoacetica_ATCC_39073:0.098739,78044857_Carboxydothermus_hydrogenoformans_Z:0.464321)0.936000:0.107942)0.932000:0.058279)0.744000:0.009283,((((51893754_Symbiobacterium_thermophilum_IAM_14:0.194372,134299986_Desulfotomaculum_reducens_MI-1:0.168132)0.931000:0.063435,((134300814_Desulfotomaculum_reducens_MI-1:0.085853,147676566_Pelotomaculum_thermopropionicum_SI:0.139401)0.829000:0.039328,167629781_Heliobacterium_modesticaldum_Ice1:0.160622)0.914000:0.028939)0.800000:0.024329,(((167039812_Thermoanaerobacter_sp._X514:0.074143,20808818_Thermoanaerobacter_tengcongensis_MB:0.019964)0.736000:0.004820,(167039429_Thermoanaerobacter_sp._X514:0.000000,167036709_Thermoanaerobacter_pseudethanolicus:0.000000)0.843000:0.010270)0.999000:0.118855,125974352_Clostridium_thermocellum_ATCC_27405:0.123054)0.976000:0.075502)0.493000:0.030520,114567213_Syntrophomonas_wolfei_subsp._wolfei:0.312786)0.808000:0.015308)0.903000:0.026287,(((119717968_Nocardioides_sp._JS614:0.346138,(((15608109_Mycobacterium_tuberculosis_H37Rv:0.000000,148660749_Mycobacterium_tuberculosis_H37Ra:0.000000)0.000000:0.000000,((15840395_Mycobacterium_tuberculosis_CDC1551:0.000000,148822178_Mycobacterium_tuberculosis_F11:0.000000)0.000000:0.000000,(31792158_Mycobacterium_bovis_AF2122_97:0.000000,121636895_Mycobacterium_bovis_BCG_str._Pasteu:0.000000)0.000000:0.000000)0.000000:0.000000)0.912000:0.039613,((183982549_Mycobacterium_marinum_M:0.044880,(118616274_Mycobacterium_ulcerans_Agy99:0.021182,183984844_Mycobacterium_marinum_M:0.004646)0.980000:0.041885)0.845000:0.020276,183981453_Mycobacterium_marinum_M:0.019131)0.914000:0.037444)0.997000:0.158228)0.736000:0.047386,((117928859_Acidothermus_cellulolyticus_11B:0.106760,((((((((157283904_Kineococcus_radiotolerans_SRS30216:0.169500,((119855092_Mycobacterium_sp._KMS:0.005233,145225902_Mycobacterium_gilvum_PYR-GCK:0.000000)0.539000:0.010476,120404634_Mycobacterium_vanbaalenii_PYR-1:0.000000)0.969000:0.086116)0.295000:0.037907,(111027040_Rhodococcus_sp._RHA1:0.112543,(108800912_Mycobacterium_sp._MCS:0.000000,(119870052_Mycobacterium_sp._KMS:0.000000,126436537_Mycobacterium_sp._JLS:0.000000)0.000000:0.000000)0.994000:0.107290)0.827000:0.042325)0.425000:0.032592,119718010_Nocardioides_sp._JS614:0.129463)0.892000:0.024281,(111020526_Rhodococcus_sp._RHA1:0.093891,(54022124_Nocardia_farcinica_IFM_10152:0.103952,(118468885_Mycobacterium_smegmatis_str._MC2_15:0.102083,(145222832_Mycobacterium_gilvum_PYR-GCK:0.075882,120405401_Mycobacterium_vanbaalenii_PYR-1:0.017062)0.997000:0.084606)0.015000:0.015504)0.551000:0.024735)0.940000:0.035560)0.833000:0.016446,((134103041_Saccharopolyspora_erythraea_NRRL_23:0.078718,((((183980264_Mycobacterium_marinum_M:0.103281,(41410382_Mycobacterium_avium_subsp._paratube:0.004609,118463890_Mycobacterium_avium_104:0.006315)1.000000:0.157668)0.973000:0.086845,(((((108798423_Mycobacterium_sp._MCS:0.000000,119867520_Mycobacterium_sp._KMS:0.000000)0.988000:0.037227,145223436_Mycobacterium_gilvum_PYR-GCK:0.036531)0.704000:0.003684,145221506_Mycobacterium_gilvum_PYR-GCK:0.020777)0.751000:0.008769,126437117_Mycobacterium_sp._JLS:0.038328)0.904000:0.045195,152964749_Kineococcus_radiotolerans_SRS30216:0.101923)0.919000:0.044285)0.055000:0.012840,(119952667_Arthrobacter_aurescens_TC1:0.086968,119952409_Arthrobacter_aurescens_TC1:0.048757)0.967000:0.053087)0.738000:0.048474,(((21221184_Streptomyces_coelicolor_A3:0.073845,29831874_Streptomyces_avermitilis_MA-4680:0.034442)0.870000:0.043536,182438620_Streptomyces_griseus_subsp._griseus:0.060988)0.445000:0.024528,(182436983_Streptomyces_griseus_subsp._griseus:0.041985,21219562_Streptomyces_coelicolor_A3:0.043520)0.456000:0.023877)0.994000:0.086152)0.332000:0.012587)0.304000:0.008146,(158317495_Frankia_sp._EAN1pec:0.098026,(159036203_Salinispora_arenicola_CNS-205:0.044002,145593014_Salinispora_tropica_CNB-440:0.064550)0.951000:0.044722)0.776000:0.019465)0.827000:0.016713)0.857000:0.016883,(72163247_Thermobifida_fusca_YX:0.056267,(158313515_Frankia_sp._EAN1pec:0.201145,158318273_Frankia_sp._EAN1pec:0.107479)0.925000:0.047472)0.554000:0.008415)0.894000:0.019859,((172040993_Corynebacterium_urealyticum_DSM_710:0.136968,68535710_Corynebacterium_jeikeium_K411:0.257370)0.968000:0.103854,(((((62389285_Corynebacterium_glutamicum_ATCC_130:0.000000,19551632_Corynebacterium_glutamicum_ATCC_130:0.000000)0.519000:0.000000,145294504_Corynebacterium_glutamicum_R:0.004979)0.993000:0.086880,25026963_Corynebacterium_efficiens_YS-314:0.045608)0.987000:0.120431,38234821_Corynebacterium_diphtheriae_NCTC_13:0.171079)0.955000:0.087850,((119962709_Arthrobacter_aurescens_TC1:0.054123,116672641_Arthrobacter_sp._FB24:0.062176)0.684000:0.055231,163839338_Renibacterium_salmoninarum_ATCC_332:0.252163)0.998000:0.216016)0.913000:0.045724)0.952000:0.050931)0.316000:0.010554,((169631063_Mycobacterium_abscessus:0.330643,(148272217_Clavibacter_michiganensis_subsp._mi:0.010178,170781091_Clavibacter_michiganensis_subsp._se:0.027932)1.000000:0.209689)0.910000:0.054026,((111220456_Frankia_alni_ACN14a:0.069489,86739205_Frankia_sp._CcI3:0.041760)0.994000:0.095957,((((134103054_Saccharopolyspora_erythraea_NRRL_23:0.247258,(((118619885_Mycobacterium_ulcerans_Agy99:0.005009,183980301_Mycobacterium_marinum_M:0.000000)0.984000:0.071139,(15607245_Mycobacterium_tuberculosis_H37Rv:0.000000,(148659866_Mycobacterium_tuberculosis_H37Ra:0.000000,(15839483_Mycobacterium_tuberculosis_CDC1551:0.000000,(31791281_Mycobacterium_bovis_AF2122_97:0.000000,(121636016_Mycobacterium_bovis_BCG_str._Pasteu:0.000000,148821295_Mycobacterium_tuberculosis_F11:0.000000)0.000000:0.000000)0.000000:0.000000)0.000000:0.000000)0.000000:0.000000)0.998000:0.089295)0.666000:0.023214,(15828087_Mycobacterium_leprae_TN:0.144531,((15828075_Mycobacterium_leprae_TN:0.168276,(15607234_Mycobacterium_tuberculosis_H37Rv:0.000000,(15839473_Mycobacterium_tuberculosis_CDC1551:0.000000,(148659854_Mycobacterium_tuberculosis_H37Ra:0.000000,(148821284_Mycobacterium_tuberculosis_F11:0.000000,(31791270_Mycobacterium_bovis_AF2122_97:0.000000,121636005_Mycobacterium_bovis_BCG_str._Pasteu:0.000000)0.000000:0.000000)0.000000:0.000000)0.000000:0.000000)0.000000:0.000000)0.972000:0.045299)0.770000:0.011197,(183980296_Mycobacterium_marinum_M:0.000000,118619890_Mycobacterium_ulcerans_Agy99:0.005120)0.975000:0.040505)0.999000:0.135096)0.361000:0.009133)0.998000:0.176384)0.977000:0.127182,(50842178_Propionibacterium_acnes_KPA171202:0.313860,163840806_Renibacterium_salmoninarum_ATCC_332:0.529845)0.961000:0.205186)0.952000:0.107651,((21219381_Streptomyces_coelicolor_A3:0.106452,29827158_Streptomyces_avermitilis_MA-4680:0.049699)1.000000:0.343724,50954482_Leifsonia_xyli_subsp._xyli_str._CTC:0.518223)0.811000:0.111145)0.613000:0.048508,50843675_Propionibacterium_acnes_KPA171202:0.551936)0.753000:0.035289)0.290000:0.022040)0.737000:0.023138)0.905000:0.065828)0.802000:0.096691,(28493770_Tropheryma_whipplei_str._Twist:0.010887,28572954_Tropheryma_whipplei_TW08_27:0.000000)1.000000:1.048885)0.955000:0.158813)0.987000:0.131314,(((55376454_Haloarcula_marismortui_ATCC_43049:0.048331,(55377382_Haloarcula_marismortui_ATCC_43049:0.212183,((15789882_Halobacterium_sp._NRC-1:0.000000,169235603_Halobacterium_salinarum_R1:0.000000)0.999000:0.152466,76801976_Natronomonas_pharaonis_DSM_2160:0.167499)0.332000:0.048797)0.846000:0.064720)1.000000:0.429524,((((78223968_Geobacter_metallireducens_GS-15:0.052567,39997547_Geobacter_sulfurreducens_PCA:0.046284)0.935000:0.052773,148263597_Geobacter_uraniireducens_Rf4:0.107177)0.000000:0.044536,118581305_Pelobacter_propionicus_DSM_2379:0.221808)1.000000:0.224106,89895310_Desulfitobacterium_hafniense_Y51:0.279283)0.973000:0.151448)0.790000:0.069676,(((150388916_Alkaliphilus_metalliredigens_QYMF:0.048805,150391019_Alkaliphilus_metalliredigens_QYMF:0.037041)1.000000:0.191837,114320539_Alkalilimnicola_ehrlichei_MLHE-1:0.247858)0.958000:0.112673,(92109552_Nitrobacter_hamburgensis_X14:0.468892,55376552_Haloarcula_marismortui_ATCC_43049:0.283892)1.000000:0.556418)0.935000:0.093665)0.336000:0.031598)0.941000:0.059541)0.774000:0.007660,(85860597_Syntrophus_aciditrophicus_SB:0.180282,116750644_Syntrophobacter_fumaroxidans_MPOB:0.278097)0.998000:0.212388)0.897000:0.032803)0.327000:0.031598,((((156741098_Roseiflexus_castenholzii_DSM_13941:0.068974,148657873_Roseiflexus_sp._RS-1:0.043032)0.974000:0.093623,163846168_Chloroflexus_aurantiacus_J-10-fl:0.164403)0.951000:0.093177,159900839_Herpetosiphon_aurantiacus_ATCC_2377:0.228971)0.909000:0.073827,((((166365869_Microcystis_aeruginosa_NIES-843:0.269237,170078913_Synechococcus_sp._PCC_7002:0.215055)0.901000:0.052545,(16329860_Synechocystis_sp._PCC_6803:0.248153,(56750036_Synechococcus_elongatus_PCC_6301:0.005033,81300379_Synechococcus_elongatus_PCC_7942:0.000000)0.985000:0.114144)0.955000:0.092619)0.688000:0.031244,(158334138_Acaryochloris_marina_MBIC11017:0.151904,(((75910433_Anabaena_variabilis_ATCC_29413:0.019168,17229119_Nostoc_sp._PCC_7120:0.011026)0.585000:0.017351,17158771_Nostoc_sp._PCC_7120:0.033252)0.959000:0.061223,((172036615_Cyanothece_sp._ATCC_51142:0.104650,172036832_Cyanothece_sp._ATCC_51142:0.175780)0.656000:0.040850,113475045_Trichodesmium_erythraeum_IMS101:0.197695)0.572000:0.048735)0.704000:0.057590)0.417000:0.043714)0.827000:0.025728,(86606998_Synechococcus_sp._JA-3-3Ab:0.044240,86609786_Synechococcus_sp._JA-2-3Ba:0.035632)1.000000:0.206643)0.978000:0.096140)0.952000:0.084163)0.605000:0.053746,((((183981465_Mycobacterium_marinum_M:0.161429,119717146_Nocardioides_sp._JS614:0.206974)0.896000:0.071638,119026319_Bifidobacterium_adolescentis_ATCC_1:0.377451)0.980000:0.148511,(((162148557_Gluconacetobacter_diazotrophicus_PA:0.402857,(((153005459_Anaeromyxobacter_sp._Fw109-5:0.202550,94969241_Acidobacteria_bacterium_Ellin345:0.152378)0.957000:0.068023,(((182416199_Opitutus_terrae_PB90-1:0.145781,32470852_Rhodopirellula_baltica_SH_1:0.376796)0.914000:0.056663,(((((((154243781_Xanthobacter_autotrophicus_Py2:0.006486,(154248509_Xanthobacter_autotrophicus_Py2:0.010326,154243709_Xanthobacter_autotrophicus_Py2:0.015409)0.871000:0.014149)0.360000:0.022160,(116251657_Rhizobium_leguminosarum_bv._viciae_:0.054280,16263042_Sinorhizobium_meliloti_1021:0.075509)0.845000:0.043508)0.966000:0.058803,182678805_Beijerinckia_indica_subsp._indica_A:0.238934)0.594000:0.012859,((((146275730_Novosphingobium_aromaticivorans_DSM:0.123374,103488022_Sphingopyxis_alaskensis_RB2256:0.072957)0.856000:0.022566,(170738534_Methylobacterium_sp._4-46:0.072561,153010556_Ochrobactrum_anthropi_ATCC_49188:0.067161)0.910000:0.025186)0.691000:0.012745,((103487932_Sphingopyxis_alaskensis_RB2256:0.034265,103487909_Sphingopyxis_alaskensis_RB2256:0.064940)0.271000:0.033492,87200158_Novosphingobium_aromaticivorans_DSM:0.041767)0.995000:0.109501)0.922000:0.030916,((167646269_Caulobacter_sp._K31:0.041526,167646595_Caulobacter_sp._K31:0.049875)1.000000:0.115728,(((((115525936_Rhodopseudomonas_palustris_BisA53:0.019470,90425301_Rhodopseudomonas_palustris_BisB18:0.041065)0.971000:0.045674,((91975959_Rhodopseudomonas_palustris_BisB5:0.047218,86750979_Rhodopseudomonas_palustris_HaA2:0.057074)0.734000:0.016252,39934730_Rhodopseudomonas_palustris_CGA009:0.044190)0.301000:0.009983)0.964000:0.039470,(92118895_Nitrobacter_hamburgensis_X14:0.031822,75675104_Nitrobacter_winogradskyi_Nb-255:0.039787)0.994000:0.063523)0.442000:0.011390,((27375811_Bradyrhizobium_japonicum_USDA_110:0.028511,(148251824_Bradyrhizobium_sp._BTAi1:0.015932,146337316_Bradyrhizobium_sp._ORS278:0.009751)0.988000:0.051227)0.882000:0.025311,((92109516_Nitrobacter_hamburgensis_X14:0.000000,92109735_Nitrobacter_hamburgensis_X14:0.025707)0.979000:0.046946,148240915_Bradyrhizobium_sp._BTAi1:0.045325)0.713000:0.008530)0.664000:0.006554)0.942000:0.057035,(158425918_Azorhizobium_caulinodans_ORS_571:0.125055,154247020_Xanthobacter_autotrophicus_Py2:0.122285)0.918000:0.056578)0.800000:0.032450)0.348000:0.027803)0.002000:0.000000)0.460000:0.027464,((((152973503_Klebsiella_pneumoniae_subsp._pneumo:0.010076,(156936345_Enterobacter_sakazakii_ATCC_BAA-894:0.000000,157412129_Escherichia_coli_APEC_O1:0.000000)0.766000:0.005021)0.781000:0.005045,117676241_Shewanella_sp._ANA-3:0.000000)0.470000:0.005014,(146291374_Shewanella_putrefaciens_CN-32:0.000000,170021410_Escherichia_coli_ATCC_8739:0.000000)0.487000:0.000000)0.999000:0.177577,(114797834_Hyphomonas_neptunium_ATCC_15444:0.035277,114798511_Hyphomonas_neptunium_ATCC_15444:0.037964)0.998000:0.147433)0.938000:0.064056)0.864000:0.021406,(154250841_Parvibaculum_lavamentivorans_DS-1:0.252997,(((108763657_Myxococcus_xanthus_DK_1622:0.137604,108759546_Myxococcus_xanthus_DK_1622:0.124922)0.892000:0.045109,153006937_Anaeromyxobacter_sp._Fw109-5:0.116886)0.672000:0.040989,162456389_Sorangium_cellulosum_So_ce_56:0.178913)0.811000:0.036920)0.894000:0.031905)0.481000:0.019988,((85373731_Erythrobacter_litoralis_HTCC2594:0.269348,(((54298298_Legionella_pneumophila_str._Paris:0.000000,52841258_Legionella_pneumophila_subsp._pneum:0.004934)0.947000:0.034077,148360317_Legionella_pneumophila_str._Corby:0.044470)0.707000:0.031180,(((148359161_Legionella_pneumophila_str._Corby:0.000000,54297546_Legionella_pneumophila_str._Paris:0.000000)0.839000:0.009565,52841854_Legionella_pneumophila_subsp._pneum:0.005276)0.876000:0.014828,54294329_Legionella_pneumophila_str._Lens:0.020405)0.865000:0.036933)0.999000:0.192647)0.519000:0.067215,(110834221_Alcanivorax_borkumensis_SK2:0.032869,120553074_Marinobacter_aquaeolei_VT8:0.005421)1.000000:0.196117)0.844000:0.044507)0.870000:0.026334)0.366000:0.009366,163858890_Bordetella_petrii_DSM_12804:0.237105)0.914000:0.035303)0.285000:0.036631,(((77919310_Pelobacter_carbinolicus_DSM_2380:0.199846,(((((159046145_Dinoroseobacter_shibae_DFL_12:0.000000,159046480_Dinoroseobacter_shibae_DFL_12:0.000000)0.988000:0.064446,56709147_Silicibacter_pomeroyi_DSS-3:0.031858)0.751000:0.024580,90021580_Saccharophagus_degradans_2-40:0.054640)0.976000:0.062460,114568734_Maricaulis_maris_MCS10:0.057767)0.986000:0.089020,((13474443_Mesorhizobium_loti_MAFF303099:0.136894,110635001_Mesorhizobium_sp._BNC1:0.062885)0.523000:0.033992,(116255210_Rhizobium_leguminosarum_bv._viciae_:0.034988,86360285_Rhizobium_etli_CFN_42:0.034374)0.998000:0.127621)0.981000:0.083472)0.815000:0.060680)0.826000:0.025608,(78777421_Sulfurimonas_denitrificans_DSM_1251:0.304005,((((93006601_Psychrobacter_cryohalolentis_K5:0.027775,71066142_Psychrobacter_arcticus_273-4:0.023710)0.708000:0.063625,148652524_Psychrobacter_sp._PRwf-1:0.037167)1.000000:0.216328,((152992383_Sulfurovum_sp._NBC37-1:0.157078,78486448_Thiomicrospira_crunogena_XCL-2:0.221132)0.043000:0.064801,(119945703_Psychromonas_ingrahamii_37:0.091974,85858341_Syntrophus_aciditrophicus_SB:0.066064)0.253000:0.038631)0.979000:0.113642)0.285000:0.038306,((182413547_Opitutus_terrae_PB90-1:0.495410,((134287763_Burkholderia_vietnamiensis_G4:0.079076,91782859_Burkholderia_xenovorans_LB400:0.043898)0.807000:0.037660,((((126455144_Burkholderia_pseudomallei_1106a:0.000000,(76812024_Burkholderia_pseudomallei_1710b:0.000000,(124384389_Burkholderia_mallei_NCTC_10229:0.000000,(126449759_Burkholderia_mallei_NCTC_10247:0.000000,(121600583_Burkholderia_mallei_SAVP1:0.000000,53724592_Burkholderia_mallei_ATCC_23344:0.000000)0.739000:0.005079)0.000000:0.000000)0.000000:0.000000)0.000000:0.000000)0.000000:0.000000,53717943_Burkholderia_pseudomallei_K96243:0.000000)0.000000:0.000000,126438638_Burkholderia_pseudomallei_668:0.000000)0.974000:0.033571,83718643_Burkholderia_thailandensis_E264:0.008383)0.857000:0.041506)0.985000:0.162870)0.175000:0.061695,(((146300819_Flavobacterium_johnsoniae_UW101:0.075628,146297956_Flavobacterium_johnsoniae_UW101:0.103652)0.980000:0.111293,(120435539_Gramella_forsetii_KT0803:0.025340,120437263_Gramella_forsetii_KT0803:0.063252)0.999000:0.148639)0.733000:0.028019,120435697_Gramella_forsetii_KT0803:0.113226)1.000000:0.302682)0.297000:0.040478)0.786000:0.024818)0.776000:0.025346)0.787000:0.025111,((((((126642962_Acinetobacter_baumannii_ATCC_17978:0.020302,169797192_Acinetobacter_baumannii:0.000000)1.000000:0.096922,(121593857_Acidovorax_sp._JS42:0.018991,121595035_Acidovorax_sp._JS42:0.012508)0.999000:0.102234)0.478000:0.006354,((((161525515_Burkholderia_multivorans_ATCC_17616:0.021328,170718009_Haemophilus_somnus_2336:0.067046)0.888000:0.020294,(160895895_Delftia_acidovorans_SPH-1:0.025155,30249201_Nitrosomonas_europaea_ATCC_19718:0.048645)0.862000:0.019735)0.985000:0.040645,((171056839_Leptothrix_cholodnii_SP-6:0.099370,121594942_Acidovorax_sp._JS42:0.032613)0.924000:0.035483,124266838_Methylibium_petroleiphilum_PM1:0.066497)0.927000:0.033738)0.000000:0.000000,((((89899232_Rhodoferax_ferrireducens_T118:0.075084,121604165_Polaromonas_naphthalenivorans_CJ2:0.042212)0.193000:0.010553,121583120_Polaromonas_naphthalenivorans_CJ2:0.025270)0.755000:0.007245,89899942_Rhodoferax_ferrireducens_T118:0.077483)0.275000:0.019721,91787075_Polaromonas_sp._JS666:0.076672)0.919000:0.028480)0.910000:0.016632)0.781000:0.008974,((71907887_Dechloromonas_aromatica_RCB:0.071734,((134094777_Herminiimonas_arsenicoxydans:0.032646,152982931_Janthinobacterium_sp._Marseille:0.059661)0.997000:0.102440,(((56476640_Azoarcus_sp._EbN1:0.095425,119899246_Azoarcus_sp._BH72:0.097827)0.963000:0.068339,(((148545288_Pseudomonas_putida_F1:0.000000,(170719216_Pseudomonas_putida_W619:0.000000,167031052_Pseudomonas_putida_GB-1:0.000000)0.000000:0.000000)0.968000:0.050419,146307255_Pseudomonas_mendocina_ymp:0.041580)0.485000:0.034803,146283704_Pseudomonas_stutzeri_A1501:0.083868)0.987000:0.094328)0.762000:0.040046,34498672_Chromobacterium_violaceum_ATCC_1247:0.134714)0.882000:0.037656)0.637000:0.030640)0.944000:0.044779,(((134287686_Burkholderia_vietnamiensis_G4:0.027961,(172062422_Burkholderia_ambifaria_MC40-6:0.057943,134292682_Burkholderia_vietnamiensis_G4:0.016519)0.490000:0.045163)0.882000:0.048574,113868149_Ralstonia_eutropha_H16:0.042096)0.865000:0.033745,94152521_Ralstonia_metallidurans_CH34:0.055335)0.966000:0.058436)0.914000:0.029213)0.898000:0.040057,((114331705_Nitrosomonas_eutropha_C91:0.059529,114330081_Nitrosomonas_eutropha_C91:0.043238)0.821000:0.021903,114330060_Nitrosomonas_eutropha_C91:0.070434)0.889000:0.036873)1.000000:0.253359,77165022_Nitrosococcus_oceani_ATCC_19707:0.206144)0.258000:0.072252)0.484000:0.048518)0.297000:0.033029)0.698000:0.053281,82703126_Nitrosospira_multiformis_ATCC_25196:0.387777)0.980000:0.132773,((((54309978_Photobacterium_profundum_SS9:0.187809,(59711388_Vibrio_fischeri_ES114:0.318149,(((28897532_Vibrio_parahaemolyticus_RIMD_221063:0.012736,156973566_Vibrio_harveyi_ATCC_BAA-1116:0.011796)0.995000:0.094235,(15642213_Vibrio_cholerae_O1_biovar_eltor_str:0.000000,147674687_Vibrio_cholerae_O395:0.000000)1.000000:0.176415)0.452000:0.039127,(37679128_Vibrio_vulnificus_YJ016:0.000000,27363721_Vibrio_vulnificus_CMCP6:0.000000)0.870000:0.032702)1.000000:0.212709)0.914000:0.091151)0.300000:0.048343,(((152978706_Actinobacillus_succinogenes_130Z:0.070012,52424943_Mannheimia_succiniciproducens_MBEL5:0.151056)0.719000:0.083875,(165976683_Actinobacillus_pleuropneumoniae_ser:0.004915,126208731_Actinobacillus_pleuropneumoniae_L20:0.000000)1.000000:0.695809)0.848000:0.053075,((((((22124996_Yersinia_pestis_KIM:0.000000,(45440681_Yersinia_pestis_biovar_Microtus_str:0.000000,(108811168_Yersinia_pestis_Nepal516:0.000000,(108808573_Yersinia_pestis_Antiqua:0.000000,(145599985_Yersinia_pestis_Pestoides_F:0.000000,(16123263_Yersinia_pestis_CO92:0.000000,(51595371_Yersinia_pseudotuberculosis_IP_3295:0.000000,(170025384_Yersinia_pseudotuberculosis_YPIII:0.000000,162421501_Yersinia_pestis_Angola:0.004998)0.000000:0.000000)0.000000:0.000000)0.000000:0.000000)0.000000:0.000000)0.000000:0.000000)0.000000:0.000000)0.000000:0.000000)0.758000:0.005002,153949717_Yersinia_pseudotuberculosis_IP_3175:0.015073)0.910000:0.015105,123443270_Yersinia_enterocolitica_subsp._ente:0.015447)0.966000:0.049214,37527684_Photorhabdus_luminescens_subsp._lau:0.062247)0.627000:0.019180,50120132_Erwinia_carotovora_subsp._atrosepti:0.078551)0.884000:0.044436,(((152969036_Klebsiella_pneumoniae_subsp._pneumo:0.054575,156934931_Enterobacter_sakazakii_ATCC_BAA-894:0.074184)0.919000:0.025800,146310623_Enterobacter_sp._638:0.013727)0.801000:0.011514,(((56414347_Salmonella_enterica_subsp._enterica:0.005050,((29142752_Salmonella_enterica_subsp._enterica:0.000000,16759476_Salmonella_enterica_subsp._enterica:0.000000)0.924000:0.005046,(((62179109_Salmonella_enterica_subsp._enterica:0.005046,(161504327_Salmonella_enterica_subsp._arizonae:0.000515,110640749_Escherichia_coli_536:0.170566)0.000000:0.004543)0.442000:0.000000,161615299_Salmonella_enterica_subsp._enterica:0.000000)0.000000:0.000000,16763878_Salmonella_typhimurium_LT2:0.000000)0.000000:0.000000)0.000000:0.000000)0.877000:0.010129,157146890_Citrobacter_koseri_ATCC_BAA-895:0.000000)0.768000:0.007458,((110804509_Shigella_flexneri_5_str._8401:0.000000,(24111867_Shigella_flexneri_2a_str._301:0.000000,(30061984_Shigella_flexneri_2a_str._2457T:0.000000,(15800213_Escherichia_coli_O157_H7_EDL933:0.000000,(15829791_Escherichia_coli_O157_H7_str._Sakai:0.000000,(26246499_Escherichia_coli_CFT073:0.000000,(82542978_Shigella_boydii_Sb227:0.000000,(187731411_Shigella_boydii_CDC_3083-94:0.000000,(157160013_Escherichia_coli_HS:0.000000,(170021128_Escherichia_coli_ATCC_8739:0.000000,(89107353_Escherichia_coli_W3110:0.000000,(16128468_Escherichia_coli_str._K-12_substr._:0.000000,(170080069_Escherichia_coli_str._K-12_substr._:0.000000,(157155513_Escherichia_coli_E24377A:0.000000,(91209561_Escherichia_coli_UTI89:0.000000,(117622744_Escherichia_coli_APEC_O1:0.000000,(170680233_Escherichia_coli_SECEC_SMS-3-5:0.000000,74311065_Shigella_sonnei_Ss046:0.000000)0.000000:0.000000)0.000000:0.000000)0.000000:0.000000)0.000000:0.000000)0.000000:0.000000)0.000000:0.000000)0.000000:0.000000)0.000000:0.000000)0.000000:0.000000)0.000000:0.000000)0.000000:0.000000)0.000000:0.000000)0.000000:0.000000)0.000000:0.000000)0.000000:0.000000)0.000000:0.000000)0.553000:0.000000,82775786_Shigella_dysenteriae_Sd197:0.010071)0.643000:0.002667)0.856000:0.019127)0.767000:0.031995)0.944000:0.082981)0.997000:0.202091)0.988000:0.224778,((157962593_Shewanella_pealeana_ATCC_700345:0.038714,167624781_Shewanella_halifaxensis_HAW-EB4:0.029960)0.895000:0.071852,(((((113970922_Shewanella_sp._MR-4:0.009905,114048146_Shewanella_sp._MR-7:0.000000)0.776000:0.004541,117921202_Shewanella_sp._ANA-3:0.005329)0.150000:0.004679,24373257_Shewanella_oneidensis_MR-1:0.021114)0.866000:0.013958,((120599493_Shewanella_sp._W3-18-1:0.005273,146292509_Shewanella_putrefaciens_CN-32:0.000000)0.884000:0.019459,((126173743_Shewanella_baltica_OS155:0.000000,153000031_Shewanella_baltica_OS185:0.010191)0.329000:0.005073,160874652_Shewanella_baltica_OS195:0.000000)0.993000:0.057227)0.334000:0.023207)0.968000:0.069555,(157374624_Shewanella_sediminis_HAW-EB3:0.064006,170727531_Shewanella_woodyi_ATCC_51908:0.136083)0.992000:0.099727)0.020000:0.039766)1.000000:0.382952)0.797000:0.080528,((83649351_Hahella_chejuensis_KCTC_2396:0.236499,(110835214_Alcanivorax_borkumensis_SK2:0.145576,120556694_Marinobacter_aquaeolei_VT8:0.245905)0.878000:0.099165)0.867000:0.055278,((((((117676085_Shewanella_sp._ANA-3:0.084655,56460326_Idiomarina_loihiensis_L2TR:0.052503)0.908000:0.032444,119945120_Psychromonas_ingrahamii_37:0.104478)0.464000:0.027320,(((127514746_Shewanella_loihica_PV-4:0.047580,114561400_Shewanella_frigidimarina_NCIMB_400:0.118865)0.354000:0.045287,146291379_Shewanella_putrefaciens_CN-32:0.042091)0.970000:0.070667,XX_VfuA00200_:0.066867)0.467000:0.021173)0.902000:0.042189,(77359957_Pseudoalteromonas_haloplanktis_TAC1:0.112409,109898408_Pseudoalteromonas_atlantica_T6c:0.108359)0.982000:0.084219)0.989000:0.105308,(53803908_Methylococcus_capsulatus_str._Bath:0.322109,((161830041_Coxiella_burnetii_RSA_331:0.010120,29654798_Coxiella_burnetii_RSA_493:0.000000)0.455000:0.005070,154707080_Coxiella_burnetii_Dugway_5J108-111:0.000000)1.000000:0.193965)0.918000:0.059822)0.337000:0.031859,(92115121_Chromohalobacter_salexigens_DSM_304:0.378692,152996277_Marinomonas_sp._MWYL1:0.360002)0.975000:0.155348)0.348000:0.019078)0.917000:0.069078)0.988000:0.158372)0.403000:0.053491)0.729000:0.061735,(((((92109500_Nitrobacter_hamburgensis_X14:0.034412,148240971_Bradyrhizobium_sp._BTAi1:0.026406)0.989000:0.089152,(154243722_Xanthobacter_autotrophicus_Py2:0.081224,121583065_Polaromonas_naphthalenivorans_CJ2:0.128381)0.837000:0.028174)0.751000:0.050933,((121593892_Acidovorax_sp._JS42:0.072000,121583098_Polaromonas_naphthalenivorans_CJ2:0.040152)0.696000:0.008131,121595021_Acidovorax_sp._JS42:0.029580)0.978000:0.087233)0.996000:0.160511,(((((120406795_Mycobacterium_vanbaalenii_PYR-1:0.039172,((119855084_Mycobacterium_sp._KMS:0.000000,120404642_Mycobacterium_vanbaalenii_PYR-1:0.000000)0.503000:0.000000,145225910_Mycobacterium_gilvum_PYR-GCK:0.005090)0.993000:0.062494)0.036000:0.020252,111027037_Rhodococcus_sp._RHA1:0.062997)0.138000:0.013464,(108798432_Mycobacterium_sp._MCS:0.000000,119867531_Mycobacterium_sp._KMS:0.000000)0.966000:0.033097)0.975000:0.060811,(54027733_Nocardia_farcinica_IFM_10152:0.000000,54027676_Nocardia_farcinica_IFM_10152:0.000000)0.990000:0.069570)0.637000:0.030697,119714580_Nocardioides_sp._JS614:0.136240)0.998000:0.174218)0.923000:0.102839,94972043_Deinococcus_geothermalis_DSM_11300:0.394570)0.994000:0.231090)0.757000:0.060593)0.889000:0.047579,(((((46580729_Desulfovibrio_vulgaris_subsp._vulga:0.005142,120601982_Desulfovibrio_vulgaris_subsp._vulga:0.000000)0.926000:0.087743,94987567_Lawsonia_intracellularis_PHE_MN1-00:0.528757)0.669000:0.074520,78356360_Desulfovibrio_desulfuricans_G20:0.175105)0.978000:0.125458,(51245323_Desulfotalea_psychrophila_LSv54:0.342390,117924310_Magnetococcus_sp._MC-1:0.631535)0.829000:0.067456)0.992000:0.143486,86159914_Anaeromyxobacter_dehalogenans_2CP-C:0.388935)0.519000:0.042634)0.921000:0.063429,((116624685_Solibacter_usitatus_Ellin6076:0.393920,(108757988_Myxococcus_xanthus_DK_1622:0.352407,162452286_Sorangium_cellulosum_So_ce_56:0.343106)0.978000:0.213864)0.952000:0.101420,(((((162148902_Gluconacetobacter_diazotrophicus_PA:0.296017,58039131_Gluconobacter_oxydans_621H:0.163476)0.965000:0.099792,50085487_Acinetobacter_sp._ADP1:0.276047)0.982000:0.141148,((((119897646_Azoarcus_sp._BH72:0.151208,56478367_Azoarcus_sp._EbN1:0.065131)1.000000:0.193027,71906690_Dechloromonas_aromatica_RCB:0.115213)0.872000:0.071019,(82703394_Nitrosospira_multiformis_ATCC_25196:0.077336,30249022_Nitrosomonas_europaea_ATCC_19718:0.228974)0.960000:0.101120)0.924000:0.074496,56551811_Zymomonas_mobilis_subsp._mobilis_ZM:0.469040)0.451000:0.042838)0.400000:0.051929,(34496720_Chromobacterium_violaceum_ATCC_1247:0.301175,42523682_Bdellovibrio_bacteriovorus_HD100:0.298126)0.939000:0.128601)0.445000:0.068087,46445712_Candidatus_Protochlamydia_amoebophi:0.661127)0.990000:0.134391)0.027000:0.020947)0.487000:0.045724,((71907465_Dechloromonas_aromatica_RCB:0.349005,(53804835_Methylococcus_capsulatus_str._Bath:0.218496,53805105_Methylococcus_capsulatus_str._Bath:0.400465)0.969000:0.132810)0.695000:0.061357,83312010_Magnetospirillum_magneticum_AMB-1:0.208750)1.000000:0.315697)0.834000:0.043578,((((83310906_Magnetospirillum_magneticum_AMB-1:0.227591,77163740_Nitrosococcus_oceani_ATCC_19707:0.195634)0.914000:0.097044,83593229_Rhodospirillum_rubrum_ATCC_11170:0.336544)0.930000:0.083503,((((((91795036_Shewanella_denitrificans_OS217:0.163608,71280081_Colwellia_psychrerythraea_34H:0.234213)0.889000:0.072099,119774921_Shewanella_amazonensis_SB2B:0.184026)0.999000:0.337299,(145589588_Polynucleobacter_sp._QLW-P1DMWA-1:0.417494,90021597_Saccharophagus_degradans_2-40:0.448856)0.066000:0.045772)0.828000:0.069787,(91775291_Methylobacillus_flagellatus_KT:0.000000,91775435_Methylobacillus_flagellatus_KT:0.000000)1.000000:0.297635)0.313000:0.053479,(((((((((172064382_Burkholderia_ambifaria_MC40-6:0.000000,(((170737137_Burkholderia_cenocepacia_MC0-3:0.000000,(107027701_Burkholderia_cenocepacia_AU_1054:0.000000,116693587_Burkholderia_cenocepacia_HI2424:0.000000)0.860000:0.005190)0.896000:0.010391,78061014_Burkholderia_sp._383:0.005105)0.924000:0.015734,115359572_Burkholderia_ambifaria_AMMD:0.000000)0.753000:0.010355)0.878000:0.010384,134292379_Burkholderia_vietnamiensis_G4:0.010461)0.861000:0.012382,161519848_Burkholderia_multivorans_ATCC_17616:0.013940)0.815000:0.030520,((53716212_Burkholderia_mallei_ATCC_23344:0.005143,((121597100_Burkholderia_mallei_SAVP1:0.000000,124381662_Burkholderia_mallei_NCTC_10229:0.000000)0.000000:0.000000,((53721259_Burkholderia_pseudomallei_K96243:0.000000,126458583_Burkholderia_pseudomallei_1106a:0.000000)0.000000:0.000000,(126444465_Burkholderia_pseudomallei_668:0.000000,76818179_Burkholderia_pseudomallei_1710b:0.000000)0.000000:0.000000)0.000000:0.000000)0.569000:0.000000)0.859000:0.015069,83716339_Burkholderia_thailandensis_E264:0.017134)0.959000:0.057997)0.926000:0.060394,91777199_Burkholderia_xenovorans_LB400:0.081856)0.998000:0.160342,((91790694_Polaromonas_sp._JS666:0.092800,121606973_Polaromonas_naphthalenivorans_CJ2:0.061680)0.988000:0.104364,(152980975_Janthinobacterium_sp._Marseille:0.126021,134096449_Herminiimonas_arsenicoxydans:0.034765)1.000000:0.179178)0.221000:0.033505)0.339000:0.026064,(74318284_Thiobacillus_denitrificans_ATCC_252:0.144020,(124266833_Methylibium_petroleiphilum_PM1:0.196536,171058518_Leptothrix_cholodnii_SP-6:0.184551)0.483000:0.049175)0.759000:0.015282)0.888000:0.027115,((((146305856_Pseudomonas_mendocina_ymp:0.154792,(77456889_Pseudomonas_fluorescens_PfO-1:0.036061,70734212_Pseudomonas_fluorescens_Pf-5:0.018751)0.889000:0.027184)0.129000:0.010992,(146283930_Pseudomonas_stutzeri_A1501:0.091611,((((26987324_Pseudomonas_putida_KT2440:0.005242,148545875_Pseudomonas_putida_F1:0.000000)0.770000:0.005343,167031647_Pseudomonas_putida_GB-1:0.005200)0.909000:0.017746,104779922_Pseudomonas_entomophila_L48:0.021570)0.442000:0.006542,170723739_Pseudomonas_putida_W619:0.024900)0.951000:0.034217)0.733000:0.011465)0.882000:0.019532,((28867978_Pseudomonas_syringae_pv._tomato_str:0.049053,66043921_Pseudomonas_syringae_pv._syringae_B:0.014800)0.409000:0.017082,71736278_Pseudomonas_syringae_pv._phaseolico:0.014646)0.984000:0.048938)0.511000:0.017025,((116051960_Pseudomonas_aeruginosa_UCBPP-PA14:0.000000,15599115_Pseudomonas_aeruginosa_PAO1:0.000000)0.772000:0.009095,152987780_Pseudomonas_aeruginosa_PA7:0.007068)0.994000:0.080326)1.000000:0.145668)0.646000:0.011812,((124268719_Methylibium_petroleiphilum_PM1:0.220263,148261450_Acidiphilium_cryptum_JF-5:0.276523)0.454000:0.047358,((120608747_Acidovorax_avenae_subsp._citrulli_A:0.051348,((121592455_Acidovorax_sp._JS42:0.021640,121608045_Verminephrobacter_eiseniae_EF01-2:0.171772)0.892000:0.035781,89898846_Rhodoferax_ferrireducens_T118:0.132004)0.944000:0.062230)1.000000:0.171187,(((113869604_Ralstonia_eutropha_H16:0.013515,94312455_Ralstonia_metallidurans_CH34:0.073834)0.892000:0.019581,73543058_Ralstonia_eutropha_JMP134:0.000000)1.000000:0.140909,17548065_Ralstonia_solanacearum_GMI1000:0.260783)0.943000:0.065085)0.118000:0.017941)0.828000:0.032143)0.828000:0.040409)0.807000:0.075582,114328753_Granulibacter_bethesdensis_CGDNIH1:0.643595)0.681000:0.039203)0.394000:0.034481,(((145297209_Aeromonas_salmonicida_subsp._salmon:0.036603,117620940_Aeromonas_hydrophila_subsp._hydroph:0.000000)1.000000:0.326671,119945084_Psychromonas_ingrahamii_37:0.340997)0.101000:0.111576,(((71066192_Psychrobacter_arcticus_273-4:0.005779,93006695_Psychrobacter_cryohalolentis_K5:0.009384)0.989000:0.180072,148653462_Psychrobacter_sp._PRwf-1:0.175457)0.971000:0.173642,(15603757_Pasteurella_multocida_subsp._multoc:0.139578,((((148827442_Haemophilus_influenzae_PittGG:0.004837,68248894_Haemophilus_influenzae_86-028NP:0.000000)0.611000:0.004860,148825432_Haemophilus_influenzae_PittEE:0.000000)0.593000:0.000811,16272245_Haemophilus_influenzae_Rd_KW20:0.013992)0.998000:0.168716,((161870200_Neisseria_meningitidis_053442:0.000000,59801010_Neisseria_gonorrhoeae_FA_1090:0.020324)0.791000:0.005030,(15677191_Neisseria_meningitidis_MC58:0.004987,(121635036_Neisseria_meningitidis_FAM18:0.010017,15794432_Neisseria_meningitidis_Z2491:0.000000)0.772000:0.004997)0.000000:0.000000)1.000000:0.172004)0.251000:0.044895)0.975000:0.198586)1.000000:0.773671)0.764000:0.163758)0.999000:0.189437)0.397000:0.033100,((((154243817_Xanthobacter_autotrophicus_Py2:0.753980,159899799_Herpetosiphon_aurantiacus_ATCC_2377:0.637784)0.876000:0.112164,(((((89892900_Desulfitobacterium_hafniense_Y51:0.083678,153955337_Clostridium_kluyveri_DSM_555:0.182035)0.649000:0.048603,((150017904_Clostridium_beijerinckii_NCIMB_8052:0.100527,150388960_Alkaliphilus_metalliredigens_QYMF:0.090723)0.911000:0.050261,(153938538_Clostridium_botulinum_F_str._Langel:0.010011,170761200_Clostridium_botulinum_A3_str._Loch_:0.005063)1.000000:0.184207)0.261000:0.028264)0.981000:0.206491,148643020_Methanobrevibacter_smithii_ATCC_350:0.651659)0.910000:0.101561,(160879512_Clostridium_phytofermentans_ISDg:0.311309,84489487_Methanosphaera_stadtmanae_DSM_3091:0.356819)0.954000:0.145087)1.000000:0.365007,((73667892_Methanosarcina_barkeri_str._Fusaro:0.087532,20092432_Methanosarcina_acetivorans_C2A:0.019203)1.000000:0.633116,88602629_Methanospirillum_hungatei_JF-1:1.166744)0.650000:0.120399)0.616000:0.081353)0.949000:0.116465,(((((((((((146279435_Rhodobacter_sphaeroides_ATCC_17025:0.204954,119382966_Paracoccus_denitrificans_PD1222:0.074586)0.460000:0.063647,(77462336_Rhodobacter_sphaeroides_2.4.1:0.010365,126461212_Rhodobacter_sphaeroides_ATCC_17029:0.000000)0.999000:0.155165)0.962000:0.117219,159184493_Agrobacterium_tumefaciens_str._C58:0.332544)0.955000:0.090632,(((((((((((((((17986337_Brucella_melitensis_16M:0.005165,(148560460_Brucella_ovis_ATCC_25840:0.005165,161619934_Brucella_canis_ATCC_23365:0.005165)0.000000:0.000000)0.000000:0.000000,189025080_Brucella_abortus_S19:0.000000)0.000000:0.000000,82700775_Brucella_melitensis_biovar_Abortus_:0.000000)0.000000:0.000000,62290863_Brucella_abortus_biovar_1_str._9-94:0.000000)0.000000:0.000000,163844038_Brucella_suis_ATCC_23445:0.000000)0.000000:0.000000,23502866_Brucella_suis_1330:0.000000)0.963000:0.045852,153008256_Ochrobactrum_anthropi_ATCC_49188:0.019470)0.994000:0.099737,158423080_Azorhizobium_caulinodans_ORS_571:0.116755)0.907000:0.023543,((150398525_Sinorhizobium_medicae_WSM419:0.027950,15963877_Sinorhizobium_meliloti_1021:0.014874)0.995000:0.091999,(116253999_Rhizobium_leguminosarum_bv._viciae_:0.035285,86359309_Rhizobium_etli_CFN_42:0.034490)1.000000:0.102754)0.871000:0.023360)0.711000:0.005700,91975984_Rhodopseudomonas_palustris_BisB5:0.111914)0.866000:0.028342,((148258457_Bradyrhizobium_sp._BTAi1:0.036308,(91978108_Rhodopseudomonas_palustris_BisB5:0.055405,92109658_Nitrobacter_hamburgensis_X14:0.058653)0.875000:0.023114)0.993000:0.069022,148258602_Bradyrhizobium_sp._BTAi1:0.082490)0.000000:0.005137)0.857000:0.036203,(154247901_Xanthobacter_autotrophicus_Py2:0.000000,154247266_Xanthobacter_autotrophicus_Py2:0.000000)0.999000:0.123386)0.960000:0.076425,13472245_Mesorhizobium_loti_MAFF303099:0.114823)0.483000:0.032822,110346943_Mesorhizobium_sp._BNC1:0.149319)0.435000:0.034010,110635182_Mesorhizobium_sp._BNC1:0.226345)0.999000:0.158577)0.877000:0.036701,(((((154253899_Parvibaculum_lavamentivorans_DS-1:0.062520,153010531_Ochrobactrum_anthropi_ATCC_49188:0.057893)0.949000:0.059903,114330115_Nitrosomonas_eutropha_C91:0.189868)0.040000:0.036935,39936323_Rhodopseudomonas_palustris_CGA009:0.165133)0.810000:0.033512,(75677312_Nitrobacter_winogradskyi_Nb-255:0.036373,92119182_Nitrobacter_hamburgensis_X14:0.074130)0.971000:0.067007)1.000000:0.149203,(((15807741_Deinococcus_radiodurans_R1:0.088982,94972049_Deinococcus_geothermalis_DSM_11300:0.119247)0.109000:0.047739,94972219_Deinococcus_geothermalis_DSM_11300:0.193654)0.978000:0.095969,(120597953_Shewanella_sp._W3-18-1:0.097233,93006175_Psychrobacter_cryohalolentis_K5:0.177775)0.996000:0.143905)0.973000:0.090816)0.778000:0.018623)0.876000:0.081375,((((15641046_Vibrio_cholerae_O1_biovar_eltor_str:0.000000,147675004_Vibrio_cholerae_O395:0.000000)0.998000:0.153819,156973805_Vibrio_harveyi_ATCC_BAA-1116:0.153187)0.622000:0.060064,59712129_Vibrio_fischeri_ES114:0.222073)0.305000:0.064273,((152995639_Marinomonas_sp._MWYL1:0.160659,(50123272_Erwinia_carotovora_subsp._atrosepti:0.100592,(((((153947173_Yersinia_pseudotuberculosis_IP_3175:0.000000,(170026196_Yersinia_pseudotuberculosis_YPIII:0.000000,51594570_Yersinia_pseudotuberculosis_IP_3295:0.000000)0.000000:0.000000)0.574000:0.000000,((16123955_Yersinia_pestis_CO92:0.000000,(45442980_Yersinia_pestis_biovar_Microtus_str:0.000000,(108810310_Yersinia_pestis_Nepal516:0.000000,(145600687_Yersinia_pestis_Pestoides_F:0.000000,(108806200_Yersinia_pestis_Antiqua:0.000000,162420309_Yersinia_pestis_Angola:0.000000)0.000000:0.000000)0.000000:0.000000)0.000000:0.000000)0.000000:0.000000)0.551000:0.000000,22124325_Yersinia_pestis_KIM:0.005291)0.475000:0.005237)0.956000:0.044480,123440611_Yersinia_enterocolitica_subsp._ente:0.034977)0.740000:0.058494,37527955_Photorhabdus_luminescens_subsp._lau:0.143936)0.859000:0.031869,157368458_Serratia_proteamaculans_568:0.072590)0.945000:0.056861)0.056000:0.031415)0.963000:0.082330,((146313505_Enterobacter_sp._638:0.081391,(152972343_Klebsiella_pneumoniae_subsp._pneumo:0.057480,((((26250084_Escherichia_coli_CFT073:0.000000,110643709_Escherichia_coli_536:0.000000)0.885000:0.005241,((82778732_Shigella_dysenteriae_Sd197:0.015811,(82545832_Shigella_boydii_Sb227:0.005203,187731811_Shigella_boydii_CDC_3083-94:0.000000)0.533000:0.005227)0.546000:0.000000,(157158079_Escherichia_coli_E24377A:0.000000,(15803981_Escherichia_coli_O157_H7_EDL933:0.000000,(15833572_Escherichia_coli_O157_H7_str._Sakai:0.000000,((((((((157162946_Escherichia_coli_HS:0.005235,170683459_Escherichia_coli_SECEC_SMS-3-5:0.000000)0.000000:0.000000,117625746_Escherichia_coli_APEC_O1:0.000000)0.000000:0.000000,91212958_Escherichia_coli_UTI89:0.000000)0.000000:0.000000,170082983_Escherichia_coli_str._K-12_substr._:0.000000)0.000000:0.000000,16131341_Escherichia_coli_str._K-12_substr._:0.000000)0.000000:0.000000,89110543_Escherichia_coli_W3110:0.000000)0.000000:0.000000,170018299_Escherichia_coli_ATCC_8739:0.000000)0.000000:0.000000,74314069_Shigella_sonnei_Ss046:0.000000)0.000000:0.000000)0.000000:0.000000)0.000000:0.000000)0.000000:0.000000)0.479000:0.000000)0.745000:0.003351,(24114729_Shigella_flexneri_2a_str._301:0.000000,(30065254_Shigella_flexneri_2a_str._2457T:0.000000,110807296_Shigella_flexneri_5_str._8401:0.000000)0.000000:0.000000)0.663000:0.001996)0.887000:0.022097,(((161616624_Salmonella_enterica_subsp._enterica:0.000000,(62182075_Salmonella_enterica_subsp._enterica:0.000000,(16762728_Salmonella_enterica_subsp._enterica:0.000000,29144215_Salmonella_enterica_subsp._enterica:0.000000)0.918000:0.005263)0.000000:0.000000)0.000000:0.000000,56415475_Salmonella_enterica_subsp._enterica:0.005258)0.000000:0.000000,16766862_Salmonella_typhimurium_LT2:0.005270)0.968000:0.048632)0.975000:0.060486)0.265000:0.008179)0.925000:0.046374,156936368_Enterobacter_sakazakii_ATCC_BAA-894:0.114678)0.965000:0.087727)0.580000:0.084801)1.000000:0.403351)0.995000:0.228013,108803439_Rubrobacter_xylanophilus_DSM_9941:0.541431)0.948000:0.112208,((182416256_Opitutus_terrae_PB90-1:0.433665,((((((((((120610495_Acidovorax_avenae_subsp._citrulli_A:0.270073,160898356_Delftia_acidovorans_SPH-1:0.325563)0.985000:0.120752,(121593734_Acidovorax_sp._JS42:0.153968,71908244_Dechloromonas_aromatica_RCB:0.189709)0.790000:0.031223)0.788000:0.036214,121606885_Polaromonas_naphthalenivorans_CJ2:0.169031)0.965000:0.097116,((((33601483_Bordetella_bronchiseptica_RB50:0.000000,33593686_Bordetella_pertussis_Tohama_I:0.000000)0.509000:0.000000,33596087_Bordetella_parapertussis_12822:0.005179)0.957000:0.052568,187478128_Bordetella_avium_197N:0.085303)0.278000:0.053467,163857185_Bordetella_petrii_DSM_12804:0.061848)1.000000:0.187268)0.915000:0.059879,(((85059831_Sodalis_glossinidius_str._morsitans:0.261195,(((((((134294254_Burkholderia_vietnamiensis_G4:0.025097,(172059190_Burkholderia_ambifaria_MC40-6:0.000000,115350170_Burkholderia_ambifaria_AMMD:0.000000)0.756000:0.005640)0.416000:0.005125,(((107024473_Burkholderia_cenocepacia_AU_1054:0.000000,116688148_Burkholderia_cenocepacia_HI2424:0.000000)0.902000:0.010289,170731493_Burkholderia_cenocepacia_MC0-3:0.010161)0.770000:0.005149,78064781_Burkholderia_sp._383:0.005024)0.761000:0.005643)0.853000:0.013022,161523303_Burkholderia_multivorans_ATCC_17616:0.017701)0.761000:0.021620,(((53724032_Burkholderia_mallei_ATCC_23344:0.000000,(121601036_Burkholderia_mallei_SAVP1:0.000000,(124383971_Burkholderia_mallei_NCTC_10229:0.000000,(126450789_Burkholderia_mallei_NCTC_10247:0.000000,(53720986_Burkholderia_pseudomallei_K96243:0.000000,126454461_Burkholderia_pseudomallei_1106a:0.000000)0.000000:0.000000)0.000000:0.000000)0.000000:0.000000)0.000000:0.000000)0.566000:0.000000,(76809636_Burkholderia_pseudomallei_1710b:0.005061,126440741_Burkholderia_pseudomallei_668:0.005057)0.782000:0.005065)0.832000:0.010765,83720433_Burkholderia_thailandensis_E264:0.009543)0.937000:0.039042)0.991000:0.075540,91781408_Burkholderia_xenovorans_LB400:0.082498)0.950000:0.051145,((71907877_Dechloromonas_aromatica_RCB:0.129542,(134094759_Herminiimonas_arsenicoxydans:0.147895,((134094826_Herminiimonas_arsenicoxydans:0.041516,152981047_Janthinobacterium_sp._Marseille:0.070722)0.997000:0.171160,91776900_Methylobacillus_flagellatus_KT:0.201822)0.914000:0.051703)0.889000:0.041360)0.635000:0.027652,(((15598886_Pseudomonas_aeruginosa_PAO1:0.005195,116051687_Pseudomonas_aeruginosa_UCBPP-PA14:0.000000)0.731000:0.004670,152987558_Pseudomonas_aeruginosa_PA7:0.011057)1.000000:0.133723,((121593647_Acidovorax_sp._JS42:0.054627,94152349_Ralstonia_metallidurans_CH34:0.023259)0.980000:0.051778,114564618_Shewanella_frigidimarina_NCIMB_400:0.064454)0.940000:0.043746)0.883000:0.023954)0.849000:0.021756)0.762000:0.007277,(((94313516_Ralstonia_metallidurans_CH34:0.069893,73537805_Ralstonia_eutropha_JMP134:0.012994)0.758000:0.013852,116695583_Ralstonia_eutropha_H16:0.032123)1.000000:0.155762,(145589857_Polynucleobacter_sp._QLW-P1DMWA-1:0.154892,(94311241_Ralstonia_metallidurans_CH34:0.000000,154253826_Parvibaculum_lavamentivorans_DS-1:0.000000)0.973000:0.066736)0.814000:0.046436)0.615000:0.035588)0.648000:0.022741)0.597000:0.007127,((146281059_Pseudomonas_stutzeri_A1501:0.057239,146309239_Pseudomonas_mendocina_ymp:0.178340)0.730000:0.049843,(((70733177_Pseudomonas_fluorescens_Pf-5:0.011391,77461592_Pseudomonas_fluorescens_PfO-1:0.057291)0.951000:0.037197,((104784142_Pseudomonas_entomophila_L48:0.031934,((148550214_Pseudomonas_putida_F1:0.005117,26991815_Pseudomonas_putida_KT2440:0.005139)0.000000:0.000000,167036179_Pseudomonas_putida_GB-1:0.005103)0.908000:0.029761)0.780000:0.022962,170719513_Pseudomonas_putida_W619:0.035295)0.998000:0.084308)0.128000:0.012076,(66048061_Pseudomonas_syringae_pv._syringae_B:0.009966,(71736779_Pseudomonas_syringae_pv._phaseolico:0.009997,28872391_Pseudomonas_syringae_pv._tomato_str:0.000000)0.000000:0.000000)0.994000:0.064739)0.762000:0.014301)0.988000:0.063818)0.731000:0.028127,118577287_Pelobacter_propionicus_DSM_2379:0.174269)0.542000:0.029265)0.783000:0.038625,89899662_Rhodoferax_ferrireducens_T118:0.243987)0.961000:0.096821,160895928_Delftia_acidovorans_SPH-1:0.216005)0.731000:0.044696,((134094805_Herminiimonas_arsenicoxydans:0.026902,134093781_Herminiimonas_arsenicoxydans:0.012988)1.000000:0.350342,((((54298311_Legionella_pneumophila_str._Paris:0.000000,148359917_Legionella_pneumophila_str._Corby:0.000000)0.847000:0.004841,148360330_Legionella_pneumophila_str._Corby:0.000000)0.439000:0.004845,52841243_Legionella_pneumophila_subsp._pneum:0.000000)0.689000:0.035336,54293990_Legionella_pneumophila_str._Lens:0.106267)1.000000:0.277108)0.431000:0.065127)0.874000:0.102302,34496609_Chromobacterium_violaceum_ATCC_1247:0.597448)0.953000:0.101930,(((126179296_Methanoculleus_marisnigri_JR1:0.495669,((46445921_Candidatus_Protochlamydia_amoebophi:0.721858,((((((((((((167039808_Thermoanaerobacter_sp._X514:0.010298,167039425_Thermoanaerobacter_sp._X514:0.096365)0.880000:0.020075,167036705_Thermoanaerobacter_pseudethanolicus:0.000000)0.936000:0.028615,20808822_Thermoanaerobacter_tengcongensis_MB:0.038002)1.000000:0.201190,126697885_Clostridium_difficile_630:0.263767)0.759000:0.064016,29375967_Enterococcus_faecalis_V583:0.325577)0.104000:0.032392,125972766_Clostridium_thermocellum_ATCC_27405:0.244814)0.789000:0.018461,(150387979_Alkaliphilus_metalliredigens_QYMF:0.106650,((160901913_Petrotoga_mobilis_SJ95:0.154865,(158320122_Alkaliphilus_oremlandii_OhILAs:0.086202,((((49480188_Bacillus_thuringiensis_serovar_konk:0.009975,((52144714_Bacillus_cereus_E33L:0.000000,30018782_Bacillus_cereus_ATCC_14579:0.000000)0.552000:0.000000,(((47525872_Bacillus_anthracis_str._Ames_Ancest:0.000000,118476282_Bacillus_thuringiensis_str._Al_Haka:0.000000)0.000000:0.000000,(49183589_Bacillus_anthracis_str._Sterne:0.000000,30260751_Bacillus_anthracis_str._Ames:0.000000)0.000000:0.000000)0.861000:0.004987,42779741_Bacillus_cereus_ATCC_10987:0.000000)0.117000:0.004969)0.001000:0.000000)0.840000:0.010155,163938520_Bacillus_weihenstephanensis_KBAB4:0.035324)0.000000:0.000000,152974343_Bacillus_cereus_subsp._cytotoxis_NV:0.039930)0.942000:0.062586,(157693762_Bacillus_pumilus_SAFR-032:0.189182,((52081840_Bacillus_licheniformis_ATCC_14580:0.000000,52787229_Bacillus_licheniformis_ATCC_14580:0.000000)0.999000:0.123971,(154687468_Bacillus_amyloliquefaciens_FZB42:0.150183,16080402_Bacillus_subtilis_subsp._subtilis_s:0.058370)0.991000:0.115079)0.538000:0.023249)0.992000:0.106884)0.977000:0.092986)0.429000:0.026766)0.797000:0.036978,(118443354_Clostridium_novyi_NT:0.193333,(150016329_Clostridium_beijerinckii_NCIMB_8052:0.072613,153954921_Clostridium_kluyveri_DSM_555:0.085458)0.976000:0.073590)0.680000:0.014573)0.836000:0.035975)0.221000:0.016495)0.899000:0.047266,((15895509_Clostridium_acetobutylicum_ATCC_824:0.368919,(((148378481_Clostridium_botulinum_A_str._ATCC_3:0.000000,(153933232_Clostridium_botulinum_A_str._ATCC_1:0.000000,153937186_Clostridium_botulinum_A_str._Hall:0.000000)0.000000:0.000000)0.778000:0.004879,(153939625_Clostridium_botulinum_F_str._Langel:0.000000,170755351_Clostridium_botulinum_B1_str._Okra:0.009752)0.456000:0.004905)0.896000:0.009791,170758585_Clostridium_botulinum_A3_str._Loch_:0.000000)0.998000:0.238858)0.860000:0.087390,34557497_Wolinella_succinogenes_DSM_1740:0.416618)0.897000:0.055480)0.913000:0.050265,(162448101_Acholeplasma_laidlawii_PG-8A:0.287033,(160878281_Clostridium_phytofermentans_ISDg:0.292269,(187933534_Clostridium_botulinum_B_str._Eklund:0.212413,19703603_Fusobacterium_nucleatum_subsp._nucl:0.449380)0.672000:0.049964)0.889000:0.065562)0.579000:0.034356)0.860000:0.056076,(((150400770_Methanococcus_aeolicus_Nankai-3:0.283789,14521140_Pyrococcus_abyssi_GE5:0.088088)0.521000:0.055087,45357779_Methanococcus_maripaludis_S2:0.391261)0.961000:0.099564,((16331908_Synechocystis_sp._PCC_6803:0.239955,158520438_Desulfococcus_oleovorans_Hxd3:0.410652)0.864000:0.059179,(83591026_Moorella_thermoacetica_ATCC_39073:0.305687,(89897377_Desulfitobacterium_hafniense_Y51:0.035372,89897147_Desulfitobacterium_hafniense_Y51:0.064471)0.990000:0.166741)0.975000:0.139008)0.940000:0.092176)0.888000:0.076409)0.748000:0.106272,157738083_Arcobacter_butzleri_RM4018:0.572136)0.107000:0.086744,(((15645410_Helicobacter_pylori_26695:0.005382,15611794_Helicobacter_pylori_J99:0.030511)0.115000:0.004977,108563201_Helicobacter_pylori_HPAG1:0.005425)0.484000:0.020072,109947461_Helicobacter_acinonychis_str._Sheeb:0.000000)1.000000:0.711914)1.000000:0.327535)0.970000:0.187296,(148643187_Methanobrevibacter_smithii_ATCC_350:0.530777,84488951_Methanosphaera_stadtmanae_DSM_3091:0.395962)0.904000:0.156448)0.787000:0.092965)0.929000:0.129045,((((110668188_Haloquadratum_walsbyi_DSM_16790:0.165950,55376485_Haloarcula_marismortui_ATCC_43049:0.016839)0.223000:0.025138,55377209_Haloarcula_marismortui_ATCC_43049:0.087171)0.904000:0.046222,(169235179_Halobacterium_salinarum_R1:0.000000,15789464_Halobacterium_sp._NRC-1:0.000000)1.000000:0.292249)0.961000:0.095798,55376530_Haloarcula_marismortui_ATCC_43049:0.106881)0.998000:0.247951)0.979000:0.146770,((((159046151_Dinoroseobacter_shibae_DFL_12:0.000000,159046486_Dinoroseobacter_shibae_DFL_12:0.000000)1.000000:0.309790,110347018_Mesorhizobium_sp._BNC1:0.267705)0.958000:0.116113,116751190_Syntrophobacter_fumaroxidans_MPOB:0.329723)0.730000:0.057858,(118497001_Francisella_tularensis_subsp._novic:0.097874,167626663_Francisella_philomiragia_subsp._phi:0.058793)1.000000:0.625462)0.851000:0.081028)0.373000:0.042575)0.287000:0.039354)0.748000:0.059213,(((148656572_Roseiflexus_sp._RS-1:0.066366,156742214_Roseiflexus_castenholzii_DSM_13941:0.052995)0.999000:0.225070,163846446_Chloroflexus_aurantiacus_J-10-fl:0.298240)0.998000:0.182180,(167630833_Heliobacterium_modesticaldum_Ice1:0.544513,(((17158758_Nostoc_sp._PCC_7120:0.026523,75907348_Anabaena_variabilis_ATCC_29413:0.110977)1.000000:0.429869,(114567595_Syntrophomonas_wolfei_subsp._wolfei:0.359084,(((((((56419120_Geobacillus_kaustophilus_HTA426:0.009825,56418887_Geobacillus_kaustophilus_HTA426:0.009811)0.001000:0.000000,22537407_Streptococcus_agalactiae_2603V_R:0.050737)0.965000:0.061451,(((15616598_Bacillus_halodurans_C-125:0.234130,(18450343_Listeria_innocua_Clip11262:0.133534,16803140_Listeria_monocytogenes_EGD-e:0.111396)0.825000:0.035638)0.388000:0.021564,(((73663819_Staphylococcus_saprophyticus_subsp.:0.020461,49482927_Staphylococcus_aureus_subsp._aureus:0.015663)0.987000:0.064774,27466993_Staphylococcus_epidermidis_ATCC_122:0.038163)0.971000:0.066176,56962051_Bacillus_clausii_KSM-K16:0.092575)0.921000:0.045879)0.959000:0.049870,23097731_Oceanobacillus_iheyensis_HTE831:0.167829)0.452000:0.028210)0.778000:0.059102,(138894309_Geobacillus_thermodenitrificans_NG8:0.054912,56419285_Geobacillus_kaustophilus_HTA426:0.057598)1.000000:0.242708)0.919000:0.059641,169829762_Lysinibacillus_sphaericus_C3-41:0.208207)0.999000:0.118851,39997245_Geobacter_sulfurreducens_PCA:0.266384)0.365000:0.017750,147676568_Pelotomaculum_thermopropionicum_SI:0.212508)0.978000:0.114262)0.722000:0.046349)0.359000:0.033861,(134299385_Desulfotomaculum_reducens_MI-1:0.283389,(147919504_uncultured_methanogenic_archaeon_RC:0.286191,(163940168_Bacillus_weihenstephanensis_KBAB4:0.278130,73662912_Staphylococcus_saprophyticus_subsp.:0.376716)0.989000:0.187348)0.702000:0.064476)0.860000:0.073356)0.857000:0.110227)0.564000:0.069353)0.237000:0.054778)0.835000:0.036009)0.843000:0.029174,(((51894011_Symbiobacterium_thermophilum_IAM_14:0.480780,(((((((19746387_Streptococcus_pyogenes_MGAS8232:0.000000,71910980_Streptococcus_pyogenes_MGAS5005:0.009876)1.000000:0.908833,(116872028_Listeria_welshimeri_serovar_6b_str.:0.008225,16799719_Listeria_innocua_Clip11262:0.037978)0.998000:0.271510)0.933000:0.135350,172056671_Exiguobacterium_sibiricum_255-15:0.305232)0.440000:0.041672,((((56965111_Bacillus_clausii_KSM-K16:0.336496,(((((((((42779604_Bacillus_cereus_ATCC_10987:0.004855,49480100_Bacillus_thuringiensis_serovar_konk:0.000000)0.000000:0.000000,47525683_Bacillus_anthracis_str._Ames_Ancest:0.000000)0.000000:0.000000,49183425_Bacillus_anthracis_str._Sterne:0.000000)0.000000:0.000000,30260577_Bacillus_anthracis_str._Ames:0.000000)0.452000:0.000000,118476163_Bacillus_thuringiensis_str._Al_Haka:0.004841)0.000000:0.000000,52144836_Bacillus_cereus_E33L:0.009806)0.790000:0.007460,30018661_Bacillus_cereus_ATCC_14579:0.007655)0.767000:0.008909,163938400_Bacillus_weihenstephanensis_KBAB4:0.010649)0.921000:0.036082,152974231_Bacillus_cereus_subsp._cytotoxis_NV:0.035758)0.997000:0.187075)0.064000:0.039948,15613307_Bacillus_halodurans_C-125:0.149084)0.892000:0.061362,169825900_Lysinibacillus_sphaericus_C3-41:0.220733)0.910000:0.070287,((154685795_Bacillus_amyloliquefaciens_FZB42:0.068509,16078449_Bacillus_subtilis_subsp._subtilis_s:0.057649)0.975000:0.086910,(163119400_Bacillus_licheniformis_ATCC_14580:0.000000,52785356_Bacillus_licheniformis_ATCC_14580:0.000000)0.988000:0.085916)1.000000:0.242698)0.669000:0.018472)0.999000:0.279781,((166362916_Microcystis_aeruginosa_NIES-843:0.348118,16331905_Synechocystis_sp._PCC_6803:0.139140)0.418000:0.041579,(75910063_Anabaena_variabilis_ATCC_29413:0.013874,17230653_Nostoc_sp._PCC_7120:0.016910)0.988000:0.099827)0.999000:0.282946)0.969000:0.150078,163849270_Chloroflexus_aurantiacus_J-10-fl:0.495676)0.500000:0.057395,((182440800_Streptomyces_griseus_subsp._griseus:0.618015,182415296_Opitutus_terrae_PB90-1:0.682321)0.720000:0.068642,156740159_Roseiflexus_castenholzii_DSM_13941:0.362837)0.755000:0.028107)0.904000:0.071460)0.926000:0.069696,((119855063_Mycobacterium_sp._KMS:0.000000,(145225934_Mycobacterium_gilvum_PYR-GCK:0.000000,145225970_Mycobacterium_gilvum_PYR-GCK:0.000000)0.000000:0.000000)0.997000:0.201639,(((120435555_Gramella_forsetii_KT0803:0.023919,120434636_Gramella_forsetii_KT0803:0.332686)1.000000:0.263937,((((167646252_Caulobacter_sp._K31:0.024208,16126959_Caulobacter_crescentus_CB15:0.115094)0.987000:0.089039,121594240_Acidovorax_sp._JS42:0.204613)0.861000:0.031093,83815585_Salinibacter_ruber_DSM_13855:0.266718)0.925000:0.063786,((103488060_Sphingopyxis_alaskensis_RB2256:0.075121,(((((((26986786_Pseudomonas_putida_KT2440:0.000000,148545312_Pseudomonas_putida_F1:0.000000)0.000000:0.000000,(167031076_Pseudomonas_putida_GB-1:0.000000,170719245_Pseudomonas_putida_W619:0.000000)0.000000:0.000000)1.000000:0.168641,160897167_Delftia_acidovorans_SPH-1:0.114111)0.964000:0.068312,94152372_Ralstonia_metallidurans_CH34:0.078390)0.509000:0.016327,((154247909_Xanthobacter_autotrophicus_Py2:0.050894,154244562_Xanthobacter_autotrophicus_Py2:0.084561)0.594000:0.015234,((154253804_Parvibaculum_lavamentivorans_DS-1:0.102300,110347229_Mesorhizobium_sp._BNC1:0.103003)0.622000:0.020184,(148258486_Bradyrhizobium_sp._BTAi1:0.015763,91976614_Rhodopseudomonas_palustris_BisB5:0.110818)0.773000:0.038921)0.918000:0.041049)0.813000:0.030749)0.709000:0.036389,85373712_Erythrobacter_litoralis_HTCC2594:0.155932)0.909000:0.038766,87200161_Novosphingobium_aromaticivorans_DSM:0.092340)0.799000:0.043296)0.950000:0.059953,114799122_Hyphomonas_neptunium_ATCC_15444:0.333349)0.406000:0.018281)0.217000:0.009711)0.912000:0.047137,(163840923_Renibacterium_salmoninarum_ATCC_332:0.328352,116662145_Arthrobacter_sp._FB24:0.162010)0.943000:0.080705)0.653000:0.019937)1.000000:0.312995)0.951000:0.074516,((52841244_Legionella_pneumophila_subsp._pneum:0.489603,152992371_Sulfurovum_sp._NBC37-1:0.459465)0.937000:0.179752,(((((119855130_Mycobacterium_sp._KMS:0.001230,((((145221205_Mycobacterium_gilvum_PYR-GCK:0.000000,145223766_Mycobacterium_gilvum_PYR-GCK:0.000000)1.000000:0.081674,145223453_Mycobacterium_gilvum_PYR-GCK:0.023054)0.000000:0.000000,(126437857_Mycobacterium_sp._JLS:0.012180,145225966_Mycobacterium_gilvum_PYR-GCK:0.013869)0.995000:0.041925)0.924000:0.017006,120404609_Mycobacterium_vanbaalenii_PYR-1:0.017822)0.776000:0.009028)0.993000:0.108796,119716436_Nocardioides_sp._JS614:0.079672)0.747000:0.044088,(((116662126_Arthrobacter_sp._FB24:0.026444,119952630_Arthrobacter_aurescens_TC1:0.036250)0.612000:0.004792,119952482_Arthrobacter_aurescens_TC1:0.012508)0.882000:0.029662,(116662172_Arthrobacter_sp._FB24:0.000000,(116662271_Arthrobacter_sp._FB24:0.000000,116662376_Arthrobacter_sp._FB24:0.000000)0.000000:0.000000)0.977000:0.072796)0.997000:0.136372)0.959000:0.130622,(134101065_Saccharopolyspora_erythraea_NRRL_23:0.079568,(145223418_Mycobacterium_gilvum_PYR-GCK:0.129745,(((119855081_Mycobacterium_sp._KMS:0.000000,145225915_Mycobacterium_gilvum_PYR-GCK:0.000000)0.515000:0.000000,120404645_Mycobacterium_vanbaalenii_PYR-1:0.005164)0.867000:0.019627,145221500_Mycobacterium_gilvum_PYR-GCK:0.028998)0.990000:0.104604)0.904000:0.066118)0.980000:0.118197)0.915000:0.101724,(172040315_Corynebacterium_urealyticum_DSM_710:0.015025,68536524_Corynebacterium_jeikeium_K411:0.000000)1.000000:0.372242)0.998000:0.333495)0.969000:0.149569)0.596000:0.033219)0.992000:0.108243,((((119386014_Paracoccus_denitrificans_PD1222:0.337222,((((145294171_Corynebacterium_glutamicum_R:0.010374,(19554164_Corynebacterium_glutamicum_ATCC_130:0.000000,62391819_Corynebacterium_glutamicum_ATCC_130:0.000000)0.743000:0.004852)0.901000:0.040424,25026633_Corynebacterium_efficiens_YS-314:0.052507)0.865000:0.059460,(145295316_Corynebacterium_glutamicum_R:0.016323,(19552400_Corynebacterium_glutamicum_ATCC_130:0.000000,62390064_Corynebacterium_glutamicum_ATCC_130:0.000000)0.786000:0.014819)0.979000:0.126909)0.995000:0.272937,119715897_Nocardioides_sp._JS614:0.292924)0.997000:0.268280)0.082000:0.073050,108804635_Rubrobacter_xylanophilus_DSM_9941:0.358219)0.851000:0.120156,(158321073_Alkaliphilus_oremlandii_OhILAs:0.451122,((81429396_Lactobacillus_sakei_subsp._sakei_23:0.205336,(((28379763_Lactobacillus_plantarum_WCFS1:0.000000,116490441_Oenococcus_oeni_PSU-1:0.005002)0.997000:0.175980,(116492214_Pediococcus_pentosaceus_ATCC_25745:0.529365,(((58336868_Lactobacillus_acidophilus_NCFM:0.079802,116629626_Lactobacillus_gasseri_ATCC_33323:0.141151)1.000000:0.385815,(((116326496_Leuconostoc_mesenteroides_subsp._me:0.012214,170016270_Leuconostoc_citreum_KM20:0.007989)1.000000:0.154827,(90962758_Lactobacillus_salivarius_UCC118:0.093726,162447293_Acholeplasma_laidlawii_PG-8A:0.175355)0.911000:0.064504)0.912000:0.087280,116513605_Lactobacillus_delbrueckii_subsp._bu:0.172945)0.987000:0.122213)0.939000:0.062692,(((125624364_Lactococcus_lactis_subsp._cremoris_:0.033791,116511785_Lactococcus_lactis_subsp._cremoris_:0.001890)1.000000:0.182615,125623546_Lactococcus_lactis_subsp._cremoris_:0.181648)0.119000:0.029036,15673984_Lactococcus_lactis_subsp._lactis_Il:0.252007)0.984000:0.123473)0.440000:0.021749)0.939000:0.093775)0.361000:0.035260,116333338_Lactobacillus_brevis_ATCC_367:0.216435)0.894000:0.076695)0.452000:0.092203,184156178_Lactobacillus_fermentum_IFO_3956:0.552555)0.999000:0.289302)0.930000:0.146393)0.422000:0.059569,(55376427_Haloarcula_marismortui_ATCC_43049:0.403360,147919933_uncultured_methanogenic_archaeon_RC:0.318173)0.755000:0.069796)0.858000:0.065377)0.950000:0.095921,150391689_Alkaliphilus_metalliredigens_QYMF:0.653989)0.833000:0.058555)0.082000:0.035944,((19704525_Fusobacterium_nucleatum_subsp._nucl:0.877825,((120601111_Desulfovibrio_vulgaris_subsp._vulga:0.021886,46581732_Desulfovibrio_vulgaris_subsp._vulga:0.000000)0.999000:0.738497,148253105_Bradyrhizobium_sp._BTAi1:0.976668)0.511000:0.179776)0.922000:0.156822,(((((((118618086_Mycobacterium_ulcerans_Agy99:0.005018,183981293_Mycobacterium_marinum_M:0.000000)0.806000:0.015138,((15610406_Mycobacterium_tuberculosis_H37Rv:0.000000,15842860_Mycobacterium_tuberculosis_CDC1551:0.000000)0.000000:0.000000,((31794450_Mycobacterium_bovis_AF2122_97:0.000000,121639159_Mycobacterium_bovis_BCG_str._Pasteu:0.000000)0.000000:0.000000,(148663133_Mycobacterium_tuberculosis_H37Ra:0.000000,148824472_Mycobacterium_tuberculosis_F11:0.000000)0.000000:0.000000)0.000000:0.000000)0.974000:0.046052)0.609000:0.028352,(41409482_Mycobacterium_avium_subsp._paratube:0.000000,118466589_Mycobacterium_avium_104:0.000000)0.853000:0.023128)0.369000:0.034106,15827315_Mycobacterium_leprae_TN:0.053333)0.286000:0.012125,183982160_Mycobacterium_marinum_M:0.099686)0.897000:0.048258,118467908_Mycobacterium_smegmatis_str._MC2_15:0.123799)0.914000:0.129648,152964260_Kineococcus_radiotolerans_SRS30216:0.206964)1.000000:0.493797)0.930000:0.131015)0.999000:0.201002)0.863000:0.061648,(((((145590808_Pyrobaculum_arsenaticum_DSM_13514:0.093065,18313568_Pyrobaculum_aerophilum_str._IM2:0.090326)0.967000:0.106463,126459341_Pyrobaculum_calidifontis_JCM_11548:0.104110)0.997000:0.248654,119872935_Pyrobaculum_islandicum_DSM_4184:0.239344)0.988000:0.274230,159041816_Caldivirga_maquilingensis_IC-167:0.500761)0.992000:0.252869,((118431463_Aeropyrum_pernix_K1:0.537812,(((83816696_Salinibacter_ruber_DSM_13855:0.507384,76802784_Natronomonas_pharaonis_DSM_2160:0.450082)0.126000:0.087090,76802127_Natronomonas_pharaonis_DSM_2160:0.258076)0.811000:0.117601,76802210_Natronomonas_pharaonis_DSM_2160:0.428233)1.000000:0.767450)0.257000:0.074008,(172063645_Burkholderia_ambifaria_MC40-6:0.323328,83718002_Burkholderia_thailandensis_E264:0.545770)1.000000:0.738709)0.622000:0.119750)0.933000:0.102920)0.361000:0.045707,((((((170079204_Synechococcus_sp._PCC_7002:0.460113,(((((17231274_Nostoc_sp._PCC_7120:0.000000,75907770_Anabaena_variabilis_ATCC_29413:0.020489)0.999000:0.192960,158334993_Acaryochloris_marina_MBIC11017:0.351761)0.317000:0.054480,(86607471_Synechococcus_sp._JA-3-3Ab:0.019545,86608948_Synechococcus_sp._JA-2-3Ba:0.059736)1.000000:0.281631)0.796000:0.029414,((166367885_Microcystis_aeruginosa_NIES-843:0.308341,172039298_Cyanothece_sp._ATCC_51142:0.257129)0.910000:0.083114,113475254_Trichodesmium_erythraeum_IMS101:0.296227)0.636000:0.039210)0.878000:0.067345,16331210_Synechocystis_sp._PCC_6803:0.360551)0.453000:0.037952)0.858000:0.104211,22299463_Thermosynechococcus_elongatus_BP-1:0.784546)0.892000:0.137610,((56751794_Synechococcus_elongatus_PCC_6301:0.005078,81301126_Synechococcus_elongatus_PCC_7942:0.000000)1.000000:0.375025,(((((((123967685_Prochlorococcus_marinus_str._AS9601:0.004963,126695488_Prochlorococcus_marinus_str._MIT_93:0.004905)0.859000:0.014844,157412487_Prochlorococcus_marinus_str._MIT_92:0.015449)0.970000:0.092311,123965394_Prochlorococcus_marinus_str._MIT_95:0.115393)1.000000:0.526940,(159902686_Prochlorococcus_marinus_str._MIT_92:0.127273,33239605_Prochlorococcus_marinus_subsp._mari:0.244995)0.642000:0.045326)0.286000:0.040992,(124024916_Prochlorococcus_marinus_str._NATL1A:0.005018,72383333_Prochlorococcus_marinus_str._NATL2A:0.000000)1.000000:0.267366)0.929000:0.098686,((148240581_Synechococcus_sp._WH_7803:0.094778,113954784_Synechococcus_sp._CC9311:0.098860)0.982000:0.093222,(124024338_Prochlorococcus_marinus_str._MIT_93:0.004873,33864256_Prochlorococcus_marinus_str._MIT_93:0.005553)0.969000:0.064834)0.428000:0.060676)0.965000:0.162242,148241352_Synechococcus_sp._RCC307:0.297171)1.000000:0.391136)0.444000:0.127309)0.953000:0.150781,((153004092_Anaeromyxobacter_sp._Fw109-5:0.130707,86157603_Anaeromyxobacter_dehalogenans_2CP-C:0.133286)1.000000:0.560317,78189332_Chlorobium_chlorochromatii_CaD3:0.700785)0.939000:0.180439)0.769000:0.056956,(((117925649_Magnetococcus_sp._MC-1:0.568989,((83814406_Salinibacter_ruber_DSM_13855:0.972056,32474211_Rhodopirellula_baltica_SH_1:0.806926)0.913000:0.226022,(((((((66046650_Pseudomonas_syringae_pv._syringae_B:0.057199,71735201_Pseudomonas_syringae_pv._phaseolico:0.048273)0.845000:0.033284,(((((146307633_Pseudomonas_mendocina_ymp:0.125156,146282197_Pseudomonas_stutzeri_A1501:0.083632)0.773000:0.032683,((15596746_Pseudomonas_aeruginosa_PAO1:0.000000,116049493_Pseudomonas_aeruginosa_UCBPP-PA14:0.000000)0.474000:0.000000,152989584_Pseudomonas_aeruginosa_PA7:0.027084)0.998000:0.084783)0.881000:0.026361,(70729297_Pseudomonas_fluorescens_Pf-5:0.026592,77458043_Pseudomonas_fluorescens_PfO-1:0.010557)0.957000:0.035329)0.465000:0.011079,(148546845_Pseudomonas_putida_F1:0.041582,104780947_Pseudomonas_entomophila_L48:0.046810)0.998000:0.085166)0.985000:0.071594,28869200_Pseudomonas_syringae_pv._tomato_str:0.042800)0.179000:0.023936)0.998000:0.305277,120554708_Marinobacter_aquaeolei_VT8:0.639361)0.911000:0.155283,(((((71279318_Colwellia_psychrerythraea_34H:0.566951,77360787_Pseudoalteromonas_haloplanktis_TAC1:0.454446)0.968000:0.182092,((172087697_Vibrio_fischeri_ES114:0.172353,(((156974580_Vibrio_harveyi_ATCC_BAA-1116:0.010032,28898313_Vibrio_parahaemolyticus_RIMD_221063:0.042331)0.959000:0.070771,(27365909_Vibrio_vulnificus_CMCP6:0.010129,37679860_Vibrio_vulnificus_YJ016:0.000000)0.986000:0.090604)0.892000:0.062175,(147674112_Vibrio_cholerae_O395:0.000000,15641448_Vibrio_cholerae_O1_biovar_eltor_str:0.000000)0.984000:0.126132)1.000000:0.241171)0.922000:0.128851,54309022_Photobacterium_profundum_SS9:0.180181)0.995000:0.299682)0.687000:0.079074,(((145298958_Aeromonas_salmonicida_subsp._salmon:0.009023,117619681_Aeromonas_hydrophila_subsp._hydroph:0.028318)0.999000:0.388814,(((127512918_Shewanella_loihica_PV-4:0.182030,170726767_Shewanella_woodyi_ATCC_51908:0.098433)0.390000:0.047417,157375353_Shewanella_sediminis_HAW-EB3:0.093392)0.939000:0.096773,((91793202_Shewanella_denitrificans_OS217:0.220660,(167624126_Shewanella_halifaxensis_HAW-EB4:0.031472,157962040_Shewanella_pealeana_ATCC_700345:0.019677)1.000000:0.159686)0.509000:0.038042,((((((117920556_Shewanella_sp._ANA-3:0.005144,113970348_Shewanella_sp._MR-4:0.000000)0.194000:0.005144,114047460_Shewanella_sp._MR-7:0.000000)0.826000:0.013761,(((153000689_Shewanella_baltica_OS185:0.000000,160875328_Shewanella_baltica_OS195:0.005056)0.001000:0.000000,(126090129_Shewanella_baltica_OS155:0.000000,126174422_Shewanella_baltica_OS155:0.000000)0.830000:0.005080)0.924000:0.032654,(120598860_Shewanella_sp._W3-18-1:0.000000,146293052_Shewanella_putrefaciens_CN-32:0.000000)0.973000:0.039697)0.967000:0.049207)0.850000:0.025986,24373906_Shewanella_oneidensis_MR-1:0.023337)0.958000:0.081341,119774931_Shewanella_amazonensis_SB2B:0.237679)0.608000:0.049037,114563186_Shewanella_frigidimarina_NCIMB_400:0.149112)0.896000:0.054762)0.778000:0.031060)1.000000:0.497043)0.730000:0.044102,119944695_Psychromonas_ingrahamii_37:0.514212)0.754000:0.047434)0.960000:0.138728,(56460410_Idiomarina_loihiensis_L2TR:0.836073,109898385_Pseudoalteromonas_atlantica_T6c:0.693917)0.836000:0.119921)0.897000:0.102488,90022061_Saccharophagus_degradans_2-40:0.883118)0.793000:0.100272)0.525000:0.074901,(((((56478348_Azoarcus_sp._EbN1:0.180002,119897630_Azoarcus_sp._BH72:0.144229)0.986000:0.175107,71906350_Dechloromonas_aromatica_RCB:0.414404)0.993000:0.247814,(((145588638_Polynucleobacter_sp._QLW-P1DMWA-1:0.720889,17545993_Ralstonia_solanacearum_GMI1000:0.259212)0.374000:0.047810,((94310984_Ralstonia_metallidurans_CH34:0.119685,113868296_Ralstonia_eutropha_H16:0.098911)0.519000:0.060199,73541731_Ralstonia_eutropha_JMP134:0.098163)0.999000:0.242402)0.999000:0.286005,((91790145_Polaromonas_sp._JS666:0.313811,160898214_Delftia_acidovorans_SPH-1:0.369488)0.948000:0.197778,124267665_Methylibium_petroleiphilum_PM1:0.411004)0.997000:0.327581)0.515000:0.085378)0.714000:0.094666,(74318062_Thiobacillus_denitrificans_ATCC_252:0.352137,114321026_Alkalilimnicola_ehrlichei_MLHE-1:0.662119)0.880000:0.094659)0.827000:0.041220,((134094855_Herminiimonas_arsenicoxydans:0.115269,152981057_Janthinobacterium_sp._Marseille:0.092256)1.000000:0.658031,91774990_Methylobacillus_flagellatus_KT:0.581930)0.826000:0.101888)0.532000:0.047019)0.932000:0.096365,((((15794349_Neisseria_meningitidis_Z2491:0.000000,15676928_Neisseria_meningitidis_MC58:0.000000)0.549000:0.000000,121634958_Neisseria_meningitidis_FAM18:0.005133)0.000000:0.000000,59801112_Neisseria_gonorrhoeae_FA_1090:0.026055)0.754000:0.008826,161870114_Neisseria_meningitidis_053442:0.017168)1.000000:0.596554)0.970000:0.130764,((((114569706_Maricaulis_maris_MCS10:0.462037,(167646405_Caulobacter_sp._K31:0.197224,16125656_Caulobacter_crescentus_CB15:0.088228)1.000000:0.411494)0.906000:0.102406,((154244422_Xanthobacter_autotrophicus_Py2:0.177744,158426153_Azorhizobium_caulinodans_ORS_571:0.212373)1.000000:0.285525,(((115522042_Rhodopseudomonas_palustris_BisA53:0.079065,90421537_Rhodopseudomonas_palustris_BisB18:0.112676)0.651000:0.019759,((86747138_Rhodopseudomonas_palustris_HaA2:0.015528,39933093_Rhodopseudomonas_palustris_CGA009:0.038535)0.030000:0.005083,91975216_Rhodopseudomonas_palustris_BisB5:0.011851)0.973000:0.050008)0.876000:0.050942,((146339458_Bradyrhizobium_sp._ORS278:0.012557,148254251_Bradyrhizobium_sp._BTAi1:0.008426)0.962000:0.051408,27377880_Bradyrhizobium_japonicum_USDA_110:0.064632)0.717000:0.039786)0.999000:0.246044)0.994000:0.225404)0.824000:0.067632,((154251978_Parvibaculum_lavamentivorans_DS-1:0.455990,83313467_Magnetospirillum_magneticum_AMB-1:0.317604)0.900000:0.133534,(((116250303_Rhizobium_leguminosarum_bv._viciae_:0.719845,((((13475370_Mesorhizobium_loti_MAFF303099:0.107276,13475529_Mesorhizobium_loti_MAFF303099:0.064661)0.996000:0.211051,((((23501262_Brucella_suis_1330:0.000000,(62289349_Brucella_abortus_biovar_1_str._9-94:0.000000,(82699274_Brucella_melitensis_biovar_Abortus_:0.000000,(189023602_Brucella_abortus_S19:0.000000,161618337_Brucella_canis_ATCC_23365:0.005165)0.000000:0.000000)0.000000:0.000000)0.000000:0.000000)0.586000:0.000000,163842644_Brucella_suis_ATCC_23445:0.005161)0.471000:0.005168,17987852_Brucella_melitensis_16M:0.000000)0.959000:0.083221,153007808_Ochrobactrum_anthropi_ATCC_49188:0.030529)1.000000:0.395282)0.864000:0.075728,16262778_Sinorhizobium_meliloti_1021:0.445003)0.661000:0.016083,(148554713_Sphingomonas_wittichii_RW1:0.343112,110634602_Mesorhizobium_sp._BNC1:0.376167)0.894000:0.070749)0.749000:0.019187)0.861000:0.056396,((150377959_Sinorhizobium_medicae_WSM419:0.058384,16263112_Sinorhizobium_meliloti_1021:0.031985)1.000000:0.282638,(((116249471_Rhizobium_leguminosarum_bv._viciae_:0.013540,116254652_Rhizobium_leguminosarum_bv._viciae_:0.012427)0.735000:0.068529,86361230_Rhizobium_etli_CFN_42:0.079101)1.000000:0.263694,15888852_Agrobacterium_tumefaciens_str._C58:0.180944)0.400000:0.094812)0.959000:0.111251)0.987000:0.166988,(87200585_Novosphingobium_aromaticivorans_DSM:0.318727,103487155_Sphingopyxis_alaskensis_RB2256:0.307686)0.999000:0.287520)0.978000:0.212447)0.703000:0.055258)0.889000:0.106138,((((99082378_Silicibacter_sp._TM1040:0.066624,56698342_Silicibacter_pomeroyi_DSS-3:0.100582)0.748000:0.040974,89056342_Jannaschia_sp._CCS1:0.430538)0.804000:0.062255,((119384579_Paracoccus_denitrificans_PD1222:0.322465,((126463105_Rhodobacter_sphaeroides_ATCC_17029:0.010736,77464263_Rhodobacter_sphaeroides_2.4.1:0.000000)0.933000:0.049205,146276592_Rhodobacter_sphaeroides_ATCC_17025:0.014960)0.975000:0.083097)0.526000:0.042759,159043220_Dinoroseobacter_shibae_DFL_12:0.203821)0.675000:0.053605)0.911000:0.086481,110678601_Roseobacter_denitrificans_OCh_114:0.288999)1.000000:0.349836)0.999000:0.388166)0.930000:0.111959)0.914000:0.126741)0.888000:0.072147,((118602989_Candidatus_Ruthia_magnifica_str._Cm:0.105156,148245059_Candidatus_Vesicomyosocius_okutanii:0.100055)1.000000:0.564390,78486299_Thiomicrospira_crunogena_XCL-2:0.454993)0.970000:0.181196)0.977000:0.095063,116622615_Solibacter_usitatus_Ellin6076:0.984550)0.000000:0.000000)0.929000:0.080384,((((153003883_Anaeromyxobacter_sp._Fw109-5:0.247064,78485287_Thiomicrospira_crunogena_XCL-2:0.237602)0.959000:0.094413,(((((119952342_Arthrobacter_aurescens_TC1:0.122864,119952691_Arthrobacter_aurescens_TC1:0.050484)0.593000:0.031739,116668765_Arthrobacter_sp._FB24:0.081448)0.970000:0.087694,(((68536515_Corynebacterium_jeikeium_K411:0.010255,38232696_Corynebacterium_diphtheriae_NCTC_13:0.010174)0.964000:0.039777,((19554150_Corynebacterium_glutamicum_ATCC_130:0.000000,62391805_Corynebacterium_glutamicum_ATCC_130:0.000000)0.427000:0.000000,145294167_Corynebacterium_glutamicum_R:0.005084)0.763000:0.008168)0.953000:0.068551,25026837_Corynebacterium_efficiens_YS-314:0.047048)0.991000:0.106126)0.819000:0.052029,111020528_Rhodococcus_sp._RHA1:0.139621)0.862000:0.059364,(((((145221509_Mycobacterium_gilvum_PYR-GCK:0.010210,145223439_Mycobacterium_gilvum_PYR-GCK:0.015803)0.751000:0.006690,(108802279_Mycobacterium_sp._MCS:0.000000,(119871432_Mycobacterium_sp._KMS:0.000000,126438261_Mycobacterium_sp._JLS:0.000000)0.000000:0.000000)0.999000:0.058182)0.779000:0.010490,(126437035_Mycobacterium_sp._JLS:0.000000,126437114_Mycobacterium_sp._JLS:0.000000)0.940000:0.025887)0.854000:0.053199,145224467_Mycobacterium_gilvum_PYR-GCK:0.025363)0.930000:0.078256,169627553_Mycobacterium_abscessus:0.160189)0.997000:0.141738)1.000000:0.247073)0.708000:0.019892,(55376462_Haloarcula_marismortui_ATCC_43049:0.210489,163846555_Chloroflexus_aurantiacus_J-10-fl:0.318157)0.630000:0.055547)0.997000:0.166854,(((((((126465496_Staphylothermus_marinus_F1:0.350876,15606387_Aquifex_aeolicus_VF5:0.323952)0.825000:0.110029,((((110636200_Mesorhizobium_sp._BNC1:0.062336,154250806_Parvibaculum_lavamentivorans_DS-1:0.049462)1.000000:0.188229,74318758_Thiobacillus_denitrificans_ATCC_252:0.225886)0.951000:0.116599,126179299_Methanoculleus_marisnigri_JR1:0.167972)0.461000:0.047188,((158522811_Desulfococcus_oleovorans_Hxd3:0.324013,(42523748_Bdellovibrio_bacteriovorus_HD100:0.238688,160903304_Petrotoga_mobilis_SJ95:0.222471)0.411000:0.055763)0.582000:0.024366,(147918783_uncultured_methanogenic_archaeon_RC:0.168387,(11497769_Archaeoglobus_fulgidus_DSM_4304:0.056434,((21227565_Methanosarcina_mazei_Go1:0.060659,20089064_Methanosarcina_acetivorans_C2A:0.012702)0.872000:0.022434,73668360_Methanosarcina_barkeri_str._Fusaro:0.051925)0.998000:0.101327)0.621000:0.038529)0.904000:0.056536)0.940000:0.067694)0.350000:0.050775)0.571000:0.069844,15678780_Methanothermobacter_thermautotrophi:0.456166)0.843000:0.054288,23099176_Oceanobacillus_iheyensis_HTE831:0.416097)0.693000:0.084377,((((((((27467044_Staphylococcus_epidermidis_ATCC_122:0.000000,57865849_Staphylococcus_epidermidis_RP62A:0.000000)0.509000:0.000000,70725106_Staphylococcus_haemolyticus_JCSC143:0.010520)0.480000:0.004699,(87161242_Staphylococcus_aureus_subsp._aureus:0.000000,161508345_Staphylococcus_aureus_subsp._aureus:0.000000)0.474000:0.000000)0.986000:0.076560,49482924_Staphylococcus_aureus_subsp._aureus:0.034207)1.000000:0.279992,29375460_Enterococcus_faecalis_V583:0.292701)0.683000:0.075907,((((116493373_Pediococcus_pentosaceus_ATCC_25745:0.246778,116495223_Lactobacillus_casei_ATCC_334:0.200842)0.671000:0.082598,81429069_Lactobacillus_sakei_subsp._sakei_23:0.199548)0.548000:0.051113,(116332939_Lactobacillus_brevis_ATCC_367:0.251305,28379707_Lactobacillus_plantarum_WCFS1:0.188771)0.985000:0.122038)0.895000:0.079425,(104774136_Lactobacillus_delbrueckii_subsp._bu:0.000000,(116514223_Lactobacillus_delbrueckii_subsp._bu:0.004888,(161508113_Lactobacillus_helveticus_DPC_4571:0.000000,116326659_Lactobacillus_casei_ATCC_334:0.004875)0.889000:0.009796)0.775000:0.004910)1.000000:0.320852)0.874000:0.063266)0.234000:0.079749,116491618_Oenococcus_oeni_PSU-1:0.290090)0.552000:0.095242,((125624491_Lactococcus_lactis_subsp._cremoris_:0.000000,(116511674_Lactococcus_lactis_subsp._cremoris_:0.010027,((55820888_Streptococcus_thermophilus_LMG_1831:0.000000,(116627695_Streptococcus_thermophilus_LMD-9:0.000000,(55822805_Streptococcus_thermophilus_CNRZ1066:0.000000,15672833_Lactococcus_lactis_subsp._lactis_Il:0.009834)0.000000:0.000000)0.000000:0.000000)0.754000:0.004929,170016304_Leuconostoc_citreum_KM20:0.014741)0.991000:0.035854)0.754000:0.004894)1.000000:0.573871,((22537412_Streptococcus_agalactiae_2603V_R:0.242368,162448095_Acholeplasma_laidlawii_PG-8A:0.317651)0.996000:0.279406,116617203_Leuconostoc_mesenteroides_subsp._me:0.672452)0.591000:0.082283)0.737000:0.042712)0.997000:0.275607)0.283000:0.037550,170290133_Candidatus_Korarchaeum_cryptofilum_:0.789480)0.455000:0.063433,(55981702_Thermus_thermophilus_HB8:0.013461,46199673_Thermus_thermophilus_HB27:0.043680)1.000000:0.315167)0.801000:0.037632)1.000000:0.363668)0.842000:0.035918)0.878000:0.101119,(((((148269737_Thermotoga_petrophila_RKU-1:0.020268,15643086_Thermotoga_maritima_MSB8:0.000000)0.994000:0.122510,157364303_Thermotoga_lettingae_TMO:0.182806)0.878000:0.036123,150020577_Thermosipho_melanesiensis_BI429:0.245280)0.744000:0.051493,154250026_Fervidobacterium_nodosum_Rt17-B1:0.236857)0.964000:0.146633,160902182_Petrotoga_mobilis_SJ95:0.412991)0.998000:0.327599)0.949000:0.108569,((((15611421_Helicobacter_pylori_J99:0.005471,(108562800_Helicobacter_pylori_HPAG1:0.014685,15645686_Helicobacter_pylori_26695:0.018622)0.849000:0.010374)0.786000:0.021854,109947712_Helicobacter_acinonychis_str._Sheeb:0.027500)1.000000:0.537212,32266181_Helicobacter_hepaticus_ATCC_51449:0.704279)0.995000:0.395555,((((78776775_Sulfurimonas_denitrificans_DSM_1251:0.416887,(((154148126_Campylobacter_hominis_ATCC_BAA-381:0.316216,(((121613249_Campylobacter_jejuni_subsp._jejuni_:0.013466,15792479_Campylobacter_jejuni_subsp._jejuni_:0.011614)0.535000:0.005008,(57238030_Campylobacter_jejuni_RM1221:0.005007,153951967_Campylobacter_jejuni_subsp._doylei_:0.035866)0.778000:0.006594)0.000000:0.000000,157415421_Campylobacter_jejuni_subsp._jejuni_:0.013479)1.000000:0.851438)0.118000:0.080566,(154175225_Campylobacter_curvus_525.92:0.306725,157164265_Campylobacter_concisus_13826:0.479648)0.772000:0.137612)0.960000:0.140070,118475762_Campylobacter_fetus_subsp._fetus_82:0.348406)0.997000:0.302809)0.482000:0.080884,((157736799_Arcobacter_butzleri_RM4018:0.390905,(34558447_Wolinella_succinogenes_DSM_1740:0.426287,32266521_Helicobacter_hepaticus_ATCC_51449:0.673256)0.978000:0.270468)0.767000:0.097462,(152991194_Nitratiruptor_sp._SB155-2:0.217956,152993513_Sulfurovum_sp._NBC37-1:0.200368)0.995000:0.247913)0.657000:0.114893)0.995000:0.379486,46446443_Candidatus_Protochlamydia_amoebophi:1.379917)0.860000:0.173082,((15672816_Lactococcus_lactis_subsp._lactis_Il:0.073004,116511646_Lactococcus_lactis_subsp._cremoris_:0.012597)0.919000:0.017482,125624520_Lactococcus_lactis_subsp._cremoris_:0.000000)1.000000:0.759491)0.649000:0.090928)0.399000:0.067536)0.899000:0.075249,((13542071_Thermoplasma_volcanium_GSS1:0.339277,16082160_Thermoplasma_acidophilum_DSM_1728:0.501767)0.949000:0.204368,48477236_Picrophilus_torridus_DSM_9790:0.411640)1.000000:0.604963)0.817000:0.065369,((((157415425_Campylobacter_jejuni_subsp._jejuni_:0.020118,153951001_Campylobacter_jejuni_subsp._doylei_:0.035458)0.000000:0.000000,121612387_Campylobacter_jejuni_subsp._jejuni_:0.009964)0.639000:0.004251,(57238033_Campylobacter_jejuni_RM1221:0.004948,15792485_Campylobacter_jejuni_subsp._jejuni_:0.000000)0.692000:0.005698)1.000000:0.825397,(34556850_Wolinella_succinogenes_DSM_1740:0.706611,154175530_Campylobacter_curvus_525.92:0.469327)0.083000:0.114742)0.984000:0.238045)0.000000:0.076996,(((15922019_Sulfolobus_tokodaii_str._7:0.223097,146303275_Metallosphaera_sedula_DSM_5348:0.239802)0.908000:0.138763,70606661_Sulfolobus_acidocaldarius_DSM_639:0.328377)0.970000:0.245602,15899375_Sulfolobus_solfataricus_P2:0.493588)0.999000:0.518841)0.047000:0.189619,15606617_Aquifex_aeolicus_VF5:0.808399)1.000000:1.029135,13357761_Ureaplasma_parvum_serovar_3_str._AT:0.000000,170761926_Ureaplasma_parvum_serovar_3_str._AT:0.000000);
