# Supplementary material for: Genome-wide phylogenetic analysis of the pathogenic potential of Vibrio furnissii
Source: Front Microbiol. 2014 Aug 21;5:435. doi: 10.3389/fmicb.2014.00435 (PMC4139957; doi:10.3389/fmicb.2014.00435)
Supplement: Supplementary file 1 [file DataSheet1.ZIP › all_vfu_trees/VfuA00202.afa-gb-o.phylip_phyml_tree.txt]

(((((((90021582_Saccharophagus_degradans_2-40:0.101371,XX_VfuA00202_:0.188652)0.998000:0.190742,((54298283_Legionella_pneumophila_str._Paris:0.005530,52841274_Legionella_pneumophila_subsp._pneum:0.011127)0.786000:0.011093,148360294_Legionella_pneumophila_str._Corby:0.000001)1.000000:0.253182)0.650000:0.053969,((188591574_Cupriavidus_taiwanensis:0.131594,113867958_Ralstonia_eutropha_H16:0.071210)0.997000:0.147149,((((((134287771_Burkholderia_vietnamiensis_G4:0.131365,154243758_Xanthobacter_autotrophicus_Py2:0.071328)0.704000:0.036645,110636194_Mesorhizobium_sp._BNC1:0.200318)0.620000:0.039289,(27383102_Bradyrhizobium_japonicum_USDA_110:0.052631,148240932_Bradyrhizobium_sp._BTAi1:0.047217)0.999000:0.166625)0.891000:0.053591,114568748_Maricaulis_maris_MCS10:0.317240)0.946000:0.062056,(((154243780_Xanthobacter_autotrophicus_Py2:0.043323,(154248509_Xanthobacter_autotrophicus_Py2:0.045585,154243710_Xanthobacter_autotrophicus_Py2:0.051528)0.693000:0.017639)0.771000:0.066329,116251656_Rhizobium_leguminosarum_bv._viciae_:0.145982)0.984000:0.145551,34498671_Chromobacterium_violaceum_ATCC_1247:0.262021)0.924000:0.071743)0.598000:0.013505,(56476642_Azoarcus_sp._EbN1:0.188245,71907897_Dechloromonas_aromatica_RCB:0.274205)0.941000:0.089511)0.821000:0.025866)0.429000:0.037495)0.844000:0.039827,(17158726_Nostoc_sp._PCC_7120:0.135800,89897271_Desulfitobacterium_hafniense_Y51:0.508634)0.418000:0.084877)0.851000:0.065722,(((((((121593854_Acidovorax_sp._JS42:0.007499,(148545283_Pseudomonas_putida_F1:0.000000,(167031047_Pseudomonas_putida_GB-1:0.000000,(170719211_Pseudomonas_putida_W619:0.000000,26992065_Pseudomonas_putida_KT2440:0.000000)0.000000:0.000000)0.000000:0.000000)1.000000:0.157105)0.574000:0.023712,121595037_Acidovorax_sp._JS42:0.030485)0.978000:0.063311,89899233_Rhodoferax_ferrireducens_T118:0.101409)0.037000:0.014387,121583114_Polaromonas_naphthalenivorans_CJ2:0.085466)0.435000:0.032095,161525513_Burkholderia_multivorans_ATCC_17616:0.113078)0.867000:0.029317,(121583093_Polaromonas_naphthalenivorans_CJ2:0.047456,121604162_Polaromonas_naphthalenivorans_CJ2:0.048146)0.969000:0.055163)0.933000:0.049409,91787073_Polaromonas_sp._JS666:0.041086)0.964000:0.167860)0.835000:0.193404,(((120404627_Mycobacterium_vanbaalenii_PYR-1:0.011763,(119855099_Mycobacterium_sp._KMS:0.000000,145225895_Mycobacterium_gilvum_PYR-GCK:0.000000)0.000000:0.000000)0.996000:0.128038,(108798428_Mycobacterium_sp._MCS:0.000000,119867527_Mycobacterium_sp._KMS:0.000000)0.993000:0.103499)0.818000:0.057094,54027731_Nocardia_farcinica_IFM_10152:0.037828)0.988000:0.345373)1.000000:0.837304,150391009_Alkaliphilus_metalliredigens_QYMF:0.121907,158320106_Alkaliphilus_oremlandii_OhILAs:0.053150);
