# Supplementary material for: Genome-wide phylogenetic analysis of the pathogenic potential of Vibrio furnissii
Source: Front Microbiol. 2014 Aug 21;5:435. doi: 10.3389/fmicb.2014.00435 (PMC4139957; doi:10.3389/fmicb.2014.00435)
Supplement: Supplementary file 1 [file DataSheet1.ZIP › all_vfu_trees/VfuA00205.afa-gb-o.phylip_phyml_tree.txt]

(((((XX_VfuA00205_:0.000000,37678700_Vibrio_vulnificus_YJ016:0.030228)0.517000:0.007782,15640525_Vibrio_cholerae_O1_biovar_eltor_str:0.006859)0.924000:0.143197,(28897416_Vibrio_parahaemolyticus_RIMD_221063:0.015158,28900295_Vibrio_parahaemolyticus_RIMD_221063:0.000000)1.000000:0.685854)0.866000:0.122911,59713707_Vibrio_fischeri_ES114:0.117445)1.000000:0.767790,161486620_Vibrio_vulnificus_YJ016:0.080615,161486651_Vibrio_vulnificus_YJ016:0.019837);
