# Supplementary material for: Genome-wide phylogenetic analysis of the pathogenic potential of Vibrio furnissii
Source: Front Microbiol. 2014 Aug 21;5:435. doi: 10.3389/fmicb.2014.00435 (PMC4139957; doi:10.3389/fmicb.2014.00435)
Supplement: Supplementary file 1 [file DataSheet1.ZIP › all_vfu_trees/VfuA00206.afa-gb-o.phylip_phyml_tree.txt]

(15640524_Vibrio_cholerae_O1_biovar_eltor_str:0.071457,XX_VfuA00206_:0.000000,37678699_Vibrio_vulnificus_YJ016:0.000000);
