# Supplementary material for: Genome-wide phylogenetic analysis of the pathogenic potential of Vibrio furnissii
Source: Front Microbiol. 2014 Aug 21;5:435. doi: 10.3389/fmicb.2014.00435 (PMC4139957; doi:10.3389/fmicb.2014.00435)
Supplement: Supplementary file 1 [file DataSheet1.ZIP › all_vfu_trees/VfuA00211.afa-gb-o.phylip_phyml_tree.txt]

(((((((((((((((((((((((((16130900_Escherichia_coli_str._K-12_substr._:0.000000,(15803546_Escherichia_coli_O157_H7_EDL933:0.000000,(15833140_Escherichia_coli_O157_H7_str._Sakai:0.000000,(74313546_Shigella_sonnei_Ss046:0.000000,(82545387_Shigella_boydii_Sb227:0.000000,(110643241_Escherichia_coli_536:0.000000,(157157804_Escherichia_coli_E24377A:0.000000,(170018741_Escherichia_coli_ATCC_8739:0.000000,(170082548_Escherichia_coli_str._K-12_substr._:0.000000,(170682896_Escherichia_coli_SECEC_SMS-3-5:0.000000,(187732008_Shigella_boydii_CDC_3083-94:0.000000,(82778229_Shigella_dysenteriae_Sd197:0.000000,(26249569_Escherichia_coli_CFT073:0.000000,91212415_Escherichia_coli_UTI89:0.000000)0.000000:0.000000)0.000000:0.000000)0.000000:0.000000)0.000000:0.000000)0.000000:0.000000)0.000000:0.000000)0.000000:0.000000)0.000000:0.000000)0.000000:0.000000)0.000000:0.000000)0.000000:0.000000)0.000000:0.000000)0.000000:0.000000,89109775_Escherichia_coli_W3110:0.000000)0.000000:0.000000,117625306_Escherichia_coli_APEC_O1:0.000000)0.000000:0.000000,157162480_Escherichia_coli_HS:0.000000)0.000000:0.000000,((16766453_Salmonella_typhimurium_LT2:0.000000,56415094_Salmonella_enterica_subsp._enterica:0.000000)0.000000:0.000000,(62181665_Salmonella_enterica_subsp._enterica:0.000000,(161616134_Salmonella_enterica_subsp._enterica:0.000000,(16761930_Salmonella_enterica_subsp._enterica:0.000000,29143417_Salmonella_enterica_subsp._enterica:0.000000)0.000000:0.000000)0.000000:0.000000)0.000000:0.000000)0.973000:0.028681)0.004000:0.000000,((56480237_Shigella_flexneri_2a_str._301:0.000000,30064356_Shigella_flexneri_2a_str._2457T:0.000000)0.000000:0.000000,110806904_Shigella_flexneri_5_str._8401:0.000000)0.911000:0.009378)0.774000:0.009824,(146313048_Enterobacter_sp._638:0.018296,152971939_Klebsiella_pneumoniae_subsp._pneumo:0.039560)0.752000:0.010021)0.769000:0.008137,156932503_Enterobacter_sakazakii_ATCC_BAA-894:0.029823)0.732000:0.028172,((28191367_Buchnera_aphidicola_str._Bp:0.125143,10957105_Buchnera_aphidicola_str._APS:0.054279)0.944000:0.106935,94676546_Baumannia_cicadellinicola_str._Hc:0.113183)1.000000:0.309969)0.689000:0.010667,157370626_Serratia_proteamaculans_568:0.021089)0.865000:0.022140,50119402_Erwinia_carotovora_subsp._atrosepti:0.069145)0.846000:0.024679,(83649254_Hahella_chejuensis_KCTC_2396:0.145970,((((113968990_Shewanella_sp._MR-4:0.000000,(114048865_Shewanella_sp._MR-7:0.000000,117919096_Shewanella_sp._ANA-3:0.000000)0.000000:0.000000)0.834000:0.009437,(24375484_Shewanella_oneidensis_MR-1:0.000000,(153002231_Shewanella_baltica_OS185:0.000000,160876955_Shewanella_baltica_OS195:0.000000)0.000000:0.000000)0.000000:0.000000)0.938000:0.028757,(120600293_Shewanella_sp._W3-18-1:0.000000,146291778_Shewanella_putrefaciens_CN-32:0.000000)0.000000:0.000000)0.882000:0.032950,((91791800_Shewanella_denitrificans_OS217:0.000000,114564807_Shewanella_frigidimarina_NCIMB_400:0.009241)0.961000:0.055279,(126173025_Shewanella_baltica_OS155:0.008425,((15640238_Vibrio_cholerae_O1_biovar_eltor_str:0.000000,147675088_Vibrio_cholerae_O395:0.000000)0.811000:0.030997,XX_VfuA00211_:0.076225)0.997000:0.150009)0.780000:0.010727)0.707000:0.028309)0.982000:0.128645)0.829000:0.037522)0.804000:0.021718,((116052716_Pseudomonas_aeruginosa_UCBPP-PA14:0.000000,152986065_Pseudomonas_aeruginosa_PA7:0.000000)0.828000:0.009275,15599770_Pseudomonas_aeruginosa_PAO1:0.000000)0.725000:0.012014)0.936000:0.074004,((70732640_Pseudomonas_fluorescens_Pf-5:0.045504,((71734558_Pseudomonas_syringae_pv._phaseolico:0.009125,(66047484_Pseudomonas_syringae_pv._syringae_B:0.000000,28871715_Pseudomonas_syringae_pv._tomato_str:0.000000)0.460000:0.000000)0.824000:0.026786,77461087_Pseudomonas_fluorescens_PfO-1:0.073571)0.728000:0.027436)0.730000:0.021303,((((26987418_Pseudomonas_putida_KT2440:0.000000,148545959_Pseudomonas_putida_F1:0.000000)0.000000:0.000000,167031729_Pseudomonas_putida_GB-1:0.009140)0.593000:0.009140,170723664_Pseudomonas_putida_W619:0.000000)0.866000:0.025610,104780050_Pseudomonas_entomophila_L48:0.012605)0.955000:0.057447)0.835000:0.024979)0.714000:0.015201,(146306234_Pseudomonas_mendocina_ymp:0.036888,146281336_Pseudomonas_stutzeri_A1501:0.104579)0.903000:0.054533)0.811000:0.065857,90019665_Saccharophagus_degradans_2-40:0.180902)0.926000:0.198395,(((83594998_Rhodospirillum_rubrum_ATCC_11170:0.141222,116253268_Rhizobium_leguminosarum_bv._viciae_:0.076620)0.885000:0.140271,15889562_Agrobacterium_tumefaciens_str._C58:0.000000)0.903000:0.138105,153010647_Ochrobactrum_anthropi_ATCC_49188:0.341152)0.981000:0.384720)0.737000:0.134836,(((((((((((115352283_Burkholderia_ambifaria_AMMD:0.000000,172061154_Burkholderia_ambifaria_MC40-6:0.000000)0.000000:0.000000,107028627_Burkholderia_cenocepacia_AU_1054:0.000000)0.000000:0.000000,(116690214_Burkholderia_cenocepacia_HI2424:0.000000,170733554_Burkholderia_cenocepacia_MC0-3:0.000000)0.000000:0.000000)0.000000:0.000000,(78066991_Burkholderia_sp._383:0.000000,161524259_Burkholderia_multivorans_ATCC_17616:0.009283)0.561000:0.009297)0.776000:0.014984,134296378_Burkholderia_vietnamiensis_G4:0.034675)0.893000:0.037121,((76819546_Burkholderia_pseudomallei_1710b:0.000000,(126443916_Burkholderia_pseudomallei_668:0.000000,126458542_Burkholderia_pseudomallei_1106a:0.000000)0.000000:0.000000)0.000000:0.000000,((124381223_Burkholderia_mallei_NCTC_10229:0.000000,(126447234_Burkholderia_mallei_NCTC_10247:0.000000,83717639_Burkholderia_thailandensis_E264:0.000000)0.000000:0.000000)0.000000:0.000000,(53721408_Burkholderia_pseudomallei_K96243:0.000000,121597525_Burkholderia_mallei_SAVP1:0.000000)0.000000:0.000000)0.000000:0.000000)0.000000:0.000000)0.928000:0.051372,91782690_Burkholderia_xenovorans_LB400:0.093268)0.923000:0.082194,((113868493_Ralstonia_eutropha_H16:0.028752,73541918_Ralstonia_eutropha_JMP134:0.028231)0.877000:0.032874,94311210_Ralstonia_metallidurans_CH34:0.000000)0.087000:0.036072)0.876000:0.117922,((165976663_Actinobacillus_pleuropneumoniae_ser:0.000000,126208711_Actinobacillus_pleuropneumoniae_L20:0.008806)0.997000:0.199578,34496422_Chromobacterium_violaceum_ATCC_1247:0.195495)0.907000:0.123329)0.769000:0.050837,71907259_Dechloromonas_aromatica_RCB:0.151641)0.450000:0.040732,(91776160_Methylobacillus_flagellatus_KT:0.172550,74318561_Thiobacillus_denitrificans_ATCC_252:0.118347)0.848000:0.135752)0.999000:0.599017)0.986000:0.341935,((119898203_Azoarcus_sp._BH72:0.703224,77360293_Pseudoalteromonas_haloplanktis_TAC1:0.470374)0.184000:0.096794,(((93006612_Psychrobacter_cryohalolentis_K5:0.030196,93004827_Psychrobacter_cryohalolentis_K5:0.020225)0.026000:0.012661,148653144_Psychrobacter_sp._PRwf-1:0.139200)0.861000:0.095785,119945255_Psychromonas_ingrahamii_37:0.288543)0.933000:0.159253)0.865000:0.096070)0.817000:0.056985,16125288_Caulobacter_crescentus_CB15:0.467947)0.682000:0.035677,119384615_Paracoccus_denitrificans_PD1222:0.384816)0.993000:0.288981,154244454_Xanthobacter_autotrophicus_Py2:0.260183)0.905000:0.114173,115522513_Rhodopseudomonas_palustris_BisA53:0.067302)0.935000:0.073504,90421760_Rhodopseudomonas_palustris_BisB18:0.053161)0.953000:0.088987,91974974_Rhodopseudomonas_palustris_BisB5:0.080438,39933308_Rhodopseudomonas_palustris_CGA009:0.046250);
