# Supplementary material for: Genome-wide phylogenetic analysis of the pathogenic potential of Vibrio furnissii
Source: Front Microbiol. 2014 Aug 21;5:435. doi: 10.3389/fmicb.2014.00435 (PMC4139957; doi:10.3389/fmicb.2014.00435)
Supplement: Supplementary file 1 [file DataSheet1.ZIP › all_vfu_trees/VfuA00212.afa-gb-o.phylip_phyml_tree.txt]

(((((((((((((((((((((((((((((((((((91209224_Escherichia_coli_UTI89:0.000000,(170079790_Escherichia_coli_str._K-12_substr._:0.000000,(24111591_Shigella_flexneri_2a_str._301:0.000000,(187733484_Shigella_boydii_CDC_3083-94:0.000000,82542753_Shigella_boydii_Sb227:0.005672)0.000000:0.000000)0.000000:0.000000)0.000000:0.000000)0.000000:0.000000,(117622440_Escherichia_coli_APEC_O1:0.000000,(110640374_Escherichia_coli_536:0.000000,170683245_Escherichia_coli_SECEC_SMS-3-5:0.005670)0.000000:0.000000)0.000000:0.000000)0.000000:0.000000,26246099_Escherichia_coli_CFT073:0.000000)0.000000:0.000000,170021493_Escherichia_coli_ATCC_8739:0.000000)0.000000:0.000000,(74310774_Shigella_sonnei_Ss046:0.000000,(110804208_Shigella_flexneri_5_str._8401:0.000000,82775544_Shigella_dysenteriae_Sd197:0.005692)0.000000:0.000000)0.000000:0.000000)0.000000:0.000000,16128146_Escherichia_coli_str._K-12_substr._:0.000000)0.000000:0.000000,89107034_Escherichia_coli_W3110:0.000000)0.000000:0.000000,157159620_Escherichia_coli_HS:0.000000)0.000000:0.000000,(30061713_Shigella_flexneri_2a_str._2457T:0.000000,157155293_Escherichia_coli_E24377A:0.000000)0.000000:0.000000)0.514000:0.000000,(15799837_Escherichia_coli_O157_H7_EDL933:0.000000,15829411_Escherichia_coli_O157_H7_str._Sakai:0.000000)0.828000:0.005731)0.949000:0.026749,(((16763584_Salmonella_typhimurium_LT2:0.005611,(161612558_Salmonella_enterica_subsp._enterica:0.000000,62178764_Salmonella_enterica_subsp._enterica:0.005601)0.784000:0.005608)0.002000:0.000000,(56412469_Salmonella_enterica_subsp._enterica:0.005641,(16759192_Salmonella_enterica_subsp._enterica:0.000000,29140742_Salmonella_enterica_subsp._enterica:0.000000)0.797000:0.005665)0.789000:0.005585)0.925000:0.028599,161504681_Salmonella_enterica_subsp._arizonae:0.052877)0.915000:0.029640)0.617000:0.005815,(157147416_Citrobacter_koseri_ATCC_BAA-895:0.025249,146310357_Enterobacter_sp._638:0.080771)0.930000:0.035353)0.927000:0.036662,152968749_Klebsiella_pneumoniae_subsp._pneumo:0.039849)0.971000:0.067615,156935329_Enterobacter_sakazakii_ATCC_BAA-894:0.088047)0.996000:0.133487,157372210_Serratia_proteamaculans_568:0.069998)0.370000:0.025291,((153949423_Yersinia_pseudotuberculosis_IP_3175:0.000000,(16123539_Yersinia_pestis_CO92:0.000000,(161484863_Yersinia_pestis_KIM:0.000000,(45440154_Yersinia_pestis_biovar_Microtus_str:0.000000,(51595091_Yersinia_pseudotuberculosis_IP_3295:0.000000,(108810865_Yersinia_pestis_Nepal516:0.000000,(108808881_Yersinia_pestis_Antiqua:0.000000,(145600224_Yersinia_pestis_Pestoides_F:0.000000,(162421931_Yersinia_pestis_Angola:0.000000,170025675_Yersinia_pseudotuberculosis_YPIII:0.000000)0.000000:0.000000)0.000000:0.000000)0.000000:0.000000)0.000000:0.000000)0.000000:0.000000)0.000000:0.000000)0.000000:0.000000)0.000000:0.000000)0.766000:0.010428,123441087_Yersinia_enterocolitica_subsp._ente:0.031031)0.954000:0.073861)0.873000:0.073084,50122232_Erwinia_carotovora_subsp._atrosepti:0.214786)0.985000:0.146031,154246722_Xanthobacter_autotrophicus_Py2:0.349659)0.147000:0.022772,(((158424873_Azorhizobium_caulinodans_ORS_571:0.261251,163858527_Bordetella_petrii_DSM_12804:0.390993)0.746000:0.044233,(86361195_Rhizobium_etli_CFN_42:0.350685,116254766_Rhizobium_leguminosarum_bv._viciae_:0.291734)0.951000:0.110487)0.519000:0.060110,(((((126460865_Rhodobacter_sphaeroides_ATCC_17029:0.000000,77461976_Rhodobacter_sphaeroides_2.4.1:0.000000)0.982000:0.135338,119383889_Paracoccus_denitrificans_PD1222:0.340340)0.728000:0.040775,15890946_Agrobacterium_tumefaciens_str._C58:0.319062)0.997000:0.250380,170732654_Burkholderia_cenocepacia_MC0-3:0.411675)0.609000:0.070276,158423247_Azorhizobium_caulinodans_ORS_571:0.385602)0.673000:0.056784)0.880000:0.079290)0.872000:0.068878,(153010102_Ochrobactrum_anthropi_ATCC_49188:0.605873,(((37677166_Vibrio_vulnificus_YJ016:0.005619,27367405_Vibrio_vulnificus_CMCP6:0.000000)0.932000:0.111705,59713343_Vibrio_fischeri_ES114:0.222140)0.993000:0.261099,120555105_Marinobacter_aquaeolei_VT8:0.521815)0.654000:0.075209)0.343000:0.041931)0.783000:0.039725,((((117617612_Aeromonas_hydrophila_subsp._hydroph:0.005467,145301189_Aeromonas_salmonicida_subsp._salmon:0.035104)1.000000:0.241965,92113177_Chromohalobacter_salexigens_DSM_304:0.078189)0.984000:0.122787,152995039_Marinomonas_sp._MWYL1:0.348168)0.803000:0.036157,((((126209469_Actinobacillus_pleuropneumoniae_L20:0.000000,165977461_Actinobacillus_pleuropneumoniae_ser:0.022869)0.994000:0.112036,152978690_Actinobacillus_succinogenes_130Z:0.137037)0.915000:0.043831,148826684_Haemophilus_influenzae_PittEE:0.103529)0.995000:0.155516,52425258_Mannheimia_succiniciproducens_MBEL5:0.179485)0.999000:0.243274)0.387000:0.038109)0.918000:0.094536,148652911_Psychrobacter_sp._PRwf-1:0.564623)0.868000:0.094362,((59713964_Vibrio_fischeri_ES114:0.211369,(((15640233_Vibrio_cholerae_O1_biovar_eltor_str:0.000000,147673981_Vibrio_cholerae_O395:0.000000)0.974000:0.079468,((28901293_Vibrio_parahaemolyticus_RIMD_221063:0.236328,54308756_Photobacterium_profundum_SS9:0.131808)0.886000:0.076648,XX_VfuA00212_:0.223756)0.374000:0.030065)0.991000:0.136226,156977510_Vibrio_harveyi_ATCC_BAA-1116:0.256550)0.367000:0.041731)0.988000:0.163517,(146308783_Pseudomonas_mendocina_ymp:0.314427,83644247_Hahella_chejuensis_KCTC_2396:0.204401)0.838000:0.057970)0.993000:0.247432)0.975000:0.195661,(((83720276_Burkholderia_thailandensis_E264:0.061936,91779568_Burkholderia_xenovorans_LB400:0.034057)0.910000:0.069730,((172060605_Burkholderia_ambifaria_MC40-6:0.000000,134295688_Burkholderia_vietnamiensis_G4:0.054850)0.334000:0.005830,115351586_Burkholderia_ambifaria_AMMD:0.000000)0.894000:0.050223)1.000000:0.374868,146307888_Pseudomonas_mendocina_ymp:0.461611)0.899000:0.113250)0.353000:0.104444,(((((157159183_Escherichia_coli_E24377A:0.000000,(89110999_Escherichia_coli_W3110:0.000000,(16132110_Escherichia_coli_str._K-12_substr._:0.000000,(74314754_Shigella_sonnei_Ss046:0.000000,(170083723_Escherichia_coli_str._K-12_substr._:0.000000,82779335_Shigella_dysenteriae_Sd197:0.000000)0.000000:0.000000)0.000000:0.000000)0.000000:0.000000)0.000000:0.000000)0.521000:0.000000,170018787_Escherichia_coli_ATCC_8739:0.005854)0.972000:0.090705,157148029_Citrobacter_koseri_ATCC_BAA-895:0.126347)0.903000:0.104211,15601995_Pasteurella_multocida_subsp._multoc:0.278014)0.995000:0.345247,156977222_Vibrio_harveyi_ATCC_BAA-1116:0.399040)0.990000:0.305984)0.813000:0.113418,(21225669_Streptomyces_coelicolor_A3:0.583967,(161353750_Nostoc_sp._PCC_7120:0.012113,75909040_Anabaena_variabilis_ATCC_29413:0.016820)0.976000:0.207465)0.764000:0.118282)0.253000:0.062987,((15613601_Bacillus_halodurans_C-125:0.279356,56965511_Bacillus_clausii_KSM-K16:0.247184)0.989000:0.243344,(((((30264596_Bacillus_anthracis_str._Ames:0.000000,49187420_Bacillus_anthracis_str._Sterne:0.000000)0.000000:0.000000,47530066_Bacillus_anthracis_str._Ames_Ancest:0.000000)0.000000:0.000000,118479681_Bacillus_thuringiensis_str._Al_Haka:0.000000)0.576000:0.000000,49478681_Bacillus_thuringiensis_serovar_konk:0.005476)0.003000:0.000000,163942260_Bacillus_weihenstephanensis_KBAB4:0.005473)1.000000:0.364164)0.779000:0.084994)0.951000:0.176295,70725866_Staphylococcus_haemolyticus_JCSC143:0.467315)0.735000:0.136983,157693662_Bacillus_pumilus_SAFR-032:0.316761)1.000000:0.511307,49482356_Staphylococcus_aureus_subsp._aureus:0.005322)0.004000:0.000000,(57652460_Staphylococcus_aureus_subsp._aureus:0.000000,(87160394_Staphylococcus_aureus_subsp._aureus:0.000000,(151220269_Staphylococcus_aureus_subsp._aureus:0.000000,(161508381_Staphylococcus_aureus_subsp._aureus:0.000000,(88193887_Staphylococcus_aureus_subsp._aureus:0.000000,(82749827_Staphylococcus_aureus_RF122:0.000000,(21281815_Staphylococcus_aureus_subsp._aureus:0.000000,49484990_Staphylococcus_aureus_subsp._aureus:0.000000)0.000000:0.000000)0.000000:0.000000)0.000000:0.000000)0.000000:0.000000)0.000000:0.000000)0.000000:0.000000)0.528000:0.000000)0.918000:0.005332,148266540_Staphylococcus_aureus_subsp._aureus:0.000000)0.000000:0.000000,150392578_Staphylococcus_aureus_subsp._aureus:0.000000)0.000000:0.000000,15925817_Staphylococcus_aureus_subsp._aureus:0.000000)0.000000:0.000000,15923103_Staphylococcus_aureus_subsp._aureus:0.000000,156978443_Staphylococcus_aureus_subsp._aureus:0.000000);
