# Supplementary material for: Genome-wide phylogenetic analysis of the pathogenic potential of Vibrio furnissii
Source: Front Microbiol. 2014 Aug 21;5:435. doi: 10.3389/fmicb.2014.00435 (PMC4139957; doi:10.3389/fmicb.2014.00435)
Supplement: Supplementary file 1 [file DataSheet1.ZIP › all_vfu_trees/VfuA00213.afa-gb-o.phylip_phyml_tree.txt]

(((((((((((((((((89107033_Escherichia_coli_W3110:0.000000,((((((((((82542752_Shigella_boydii_Sb227:0.000000,187730584_Shigella_boydii_CDC_3083-94:0.000000)0.924000:0.008721,(74310773_Shigella_sonnei_Ss046:0.000000,(56479615_Shigella_flexneri_2a_str._301:0.000000,(30061712_Shigella_flexneri_2a_str._2457T:0.000000,110804207_Shigella_flexneri_5_str._8401:0.000000)0.000000:0.000000)0.000000:0.000000)0.928000:0.006007)0.916000:0.011690,82775543_Shigella_dysenteriae_Sd197:0.000000)0.000000:0.000000,15829410_Escherichia_coli_O157_H7_str._Sakai:0.000000)0.000000:0.000000,15799836_Escherichia_coli_O157_H7_EDL933:0.000000)0.000000:0.000000,170684223_Escherichia_coli_SECEC_SMS-3-5:0.000000)0.000000:0.000000,157159619_Escherichia_coli_HS:0.000000)0.000000:0.000000,170079789_Escherichia_coli_str._K-12_substr._:0.000000)0.000000:0.000000,170021494_Escherichia_coli_ATCC_8739:0.000000)0.000000:0.000000,16128145_Escherichia_coli_str._K-12_substr._:0.000000)0.000000:0.000000)0.956000:0.060789,(157147417_Citrobacter_koseri_ATCC_BAA-895:0.000000,156935330_Enterobacter_sakazakii_ATCC_BAA-894:0.197041)0.000000:0.000000)0.795000:0.014475,(16763583_Salmonella_typhimurium_LT2:0.000000,(161612557_Salmonella_enterica_subsp._enterica:0.000000,(56412468_Salmonella_enterica_subsp._enterica:0.000000,(62178763_Salmonella_enterica_subsp._enterica:0.000000,161504682_Salmonella_enterica_subsp._arizonae:0.000000)0.000000:0.000000)0.000000:0.000000)0.000000:0.000000)0.862000:0.026943)0.766000:0.020217,146310356_Enterobacter_sp._638:0.071096)0.740000:0.021126,152968748_Klebsiella_pneumoniae_subsp._pneumo:0.029980)0.831000:0.077517,50122233_Erwinia_carotovora_subsp._atrosepti:0.226445)0.732000:0.030629,((162420424_Yersinia_pestis_Angola:0.000000,(153949125_Yersinia_pseudotuberculosis_IP_3175:0.000000,(170025676_Yersinia_pseudotuberculosis_YPIII:0.000000,(161486864_Yersinia_pestis_CO92:0.000000,(22124710_Yersinia_pestis_KIM:0.000000,(161511459_Yersinia_pestis_biovar_Microtus_str:0.000000,(108810864_Yersinia_pestis_Nepal516:0.000000,(108808882_Yersinia_pestis_Antiqua:0.000000,(145600223_Yersinia_pestis_Pestoides_F:0.000000,161760586_Yersinia_pseudotuberculosis_IP_3295:0.000000)0.000000:0.000000)0.000000:0.000000)0.000000:0.000000)0.000000:0.000000)0.000000:0.000000)0.000000:0.000000)0.000000:0.000000)0.000000:0.000000)0.891000:0.057841,157372211_Serratia_proteamaculans_568:0.158798)0.564000:0.044150)0.997000:0.442819,((27367404_Vibrio_vulnificus_CMCP6:0.012157,37677165_Vibrio_vulnificus_YJ016:0.000000)0.960000:0.243122,59713342_Vibrio_fischeri_ES114:0.108684)0.937000:0.270194)0.692000:0.064724,(((((159898262_Herpetosiphon_aurantiacus_ATCC_2377:0.513222,94972221_Deinococcus_geothermalis_DSM_11300:0.212439)0.703000:0.045555,(15613600_Bacillus_halodurans_C-125:0.131515,(((30022605_Bacillus_cereus_ATCC_14579:0.000000,(49187419_Bacillus_anthracis_str._Sterne:0.000000,47530065_Bacillus_anthracis_str._Ames_Ancest:0.000000)0.000000:0.000000)0.000000:0.000000,(30264595_Bacillus_anthracis_str._Ames:0.000000,(118479680_Bacillus_thuringiensis_str._Al_Haka:0.000000,49478680_Bacillus_thuringiensis_serovar_konk:0.000000)0.000000:0.000000)0.000000:0.000000)0.836000:0.011726,163942259_Bacillus_weihenstephanensis_KBAB4:0.000001)0.979000:0.156790)0.932000:0.119039)0.659000:0.065466,(159898263_Herpetosiphon_aurantiacus_ATCC_2377:0.241569,119962662_Arthrobacter_aurescens_TC1:0.664202)0.679000:0.048881)0.791000:0.066161,56965512_Bacillus_clausii_KSM-K16:0.188724)0.929000:0.250900,120555104_Marinobacter_aquaeolei_VT8:0.420393)0.856000:0.115772)0.251000:0.086047,(86361194_Rhizobium_etli_CFN_42:0.387423,116254767_Rhizobium_leguminosarum_bv._viciae_:0.407230)0.987000:0.421485)0.596000:0.023628,((154246721_Xanthobacter_autotrophicus_Py2:0.474902,146308782_Pseudomonas_mendocina_ymp:0.607718)0.017000:0.145075,((((145301188_Aeromonas_salmonicida_subsp._salmon:0.000000,117620874_Aeromonas_hydrophila_subsp._hydroph:0.053884)0.949000:0.183480,92113178_Chromohalobacter_salexigens_DSM_304:0.112088)0.431000:0.094998,152995040_Marinomonas_sp._MWYL1:0.509727)0.794000:0.085536,(158423248_Azorhizobium_caulinodans_ORS_571:0.385732,159185996_Agrobacterium_tumefaciens_str._C58:0.388480)0.981000:0.389734)0.729000:0.101776)0.677000:0.046600)0.809000:0.116672,46255246_Thermus_thermophilus_HB27:0.780362)0.900000:0.171628,83644248_Hahella_chejuensis_KCTC_2396:0.190986)0.927000:0.161663,(156977511_Vibrio_harveyi_ATCC_BAA-1116:0.320830,59713965_Vibrio_fischeri_ES114:0.120509)0.799000:0.060964)0.705000:0.041575,XX_VfuA00213_:0.372245)0.925000:0.147038,(28901292_Vibrio_parahaemolyticus_RIMD_221063:0.091506,54308757_Photobacterium_profundum_SS9:0.184176)0.887000:0.091914)0.975000:0.188437,15640232_Vibrio_cholerae_O1_biovar_eltor_str:0.000000,147674066_Vibrio_cholerae_O395:0.000000);
