# Supplementary material for: Genome-wide phylogenetic analysis of the pathogenic potential of Vibrio furnissii
Source: Front Microbiol. 2014 Aug 21;5:435. doi: 10.3389/fmicb.2014.00435 (PMC4139957; doi:10.3389/fmicb.2014.00435)
Supplement: Supplementary file 1 [file DataSheet1.ZIP › all_vfu_trees/VfuA00214.afa-gb-o.phylip_phyml_tree.txt]

((((((((((((((((((((((((((111024201_Rhodococcus_sp._RHA1:0.063048,((54024488_Nocardia_farcinica_IFM_10152:0.088036,163840426_Renibacterium_salmoninarum_ATCC_332:0.202726)0.594000:0.020198,134097026_Saccharopolyspora_erythraea_NRRL_23:0.167809)0.766000:0.050822)0.474000:0.032906,(21219033_Streptomyces_coelicolor_A3:0.000000,182440506_Streptomyces_griseus_subsp._griseus:0.057712)0.864000:0.063821)0.850000:0.082501,((172040015_Corynebacterium_urealyticum_DSM_710:0.000000,68536864_Corynebacterium_jeikeium_K411:0.000000)0.849000:0.111994,68536908_Corynebacterium_jeikeium_K411:0.149031)0.913000:0.165763)0.361000:0.042340,(25027240_Corynebacterium_efficiens_YS-314:0.174797,150397693_Sinorhizobium_medicae_WSM419:0.444951)0.659000:0.082645)0.514000:0.035701,(145294839_Corynebacterium_glutamicum_R:0.000000,(19551896_Corynebacterium_glutamicum_ATCC_130:0.000000,62389555_Corynebacterium_glutamicum_ATCC_130:0.000000)0.000000:0.000000)0.914000:0.084603)0.000000:0.000000,((34497689_Chromobacterium_violaceum_ATCC_1247:0.118110,(38233653_Corynebacterium_diphtheriae_NCTC_13:0.284865,(182440535_Streptomyces_griseus_subsp._griseus:0.138936,83649201_Hahella_chejuensis_KCTC_2396:0.241183)0.838000:0.105546)0.773000:0.032963)0.752000:0.049766,((((((((126463817_Rhodobacter_sphaeroides_ATCC_17029:0.000000,77465415_Rhodobacter_sphaeroides_2.4.1:0.000000)0.527000:0.000000,146279362_Rhodobacter_sphaeroides_ATCC_17025:0.056766)0.852000:0.063858,((119386236_Paracoccus_denitrificans_PD1222:0.086617,119963008_Arthrobacter_aurescens_TC1:0.056903)0.711000:0.038982,(116672474_Arthrobacter_sp._FB24:0.062078,163841595_Renibacterium_salmoninarum_ATCC_332:0.110713)0.000000:0.000000)0.862000:0.081395)0.829000:0.054540,182440411_Streptomyces_griseus_subsp._griseus:0.101687)0.000000:0.000000,182435196_Streptomyces_griseus_subsp._griseus:0.117694)0.001000:0.000000,((89893751_Desulfitobacterium_hafniense_Y51:0.000000,(158321449_Alkaliphilus_oremlandii_OhILAs:0.054841,150018579_Clostridium_beijerinckii_NCIMB_8052:0.000000)0.549000:0.025749)0.592000:0.004153,23097717_Oceanobacillus_iheyensis_HTE831:0.240603)0.913000:0.160130)0.786000:0.029197,(153010148_Ochrobactrum_anthropi_ATCC_49188:0.000000,(16263412_Sinorhizobium_meliloti_1021:0.159943,152997641_Marinomonas_sp._MWYL1:0.139715)0.738000:0.048458)0.801000:0.028621)0.758000:0.029138,119386240_Paracoccus_denitrificans_PD1222:0.186687)0.765000:0.029565)0.825000:0.029812)0.775000:0.028056,(((((169826574_Lysinibacillus_sphaericus_C3-41:0.204216,((16080383_Bacillus_subtilis_subsp._subtilis_s:0.027366,56962856_Bacillus_clausii_KSM-K16:0.085386)0.768000:0.030241,(154687442_Bacillus_amyloliquefaciens_FZB42:0.029329,(157693742_Bacillus_pumilus_SAFR-032:0.057343,(52081823_Bacillus_licheniformis_ATCC_14580:0.000000,52787210_Bacillus_licheniformis_ATCC_14580:0.000000)0.935000:0.156279)0.793000:0.054216)0.819000:0.030955)0.869000:0.091360)0.689000:0.034678,((((((49480437_Bacillus_thuringiensis_serovar_konk:0.000000,(49188215_Bacillus_anthracis_str._Sterne:0.000000,47530954_Bacillus_anthracis_str._Ames_Ancest:0.000000)0.000000:0.000000)0.000000:0.000000,(52140183_Bacillus_cereus_E33L:0.000000,30265403_Bacillus_anthracis_str._Ames:0.000000)0.000000:0.000000)0.000000:0.000000,(42784555_Bacillus_cereus_ATCC_10987:0.000000,118480411_Bacillus_thuringiensis_str._Al_Haka:0.000000)0.000000:0.000000)0.000000:0.000000,163943063_Bacillus_weihenstephanensis_KBAB4:0.000000)0.564000:0.000000,30023411_Bacillus_cereus_ATCC_14579:0.027895)0.000000:0.000000,152977564_Bacillus_cereus_subsp._cytotoxis_NV:0.027735)0.900000:0.059069)0.691000:0.028276,((((138893851_Geobacillus_thermodenitrificans_NG8:0.019593,56418729_Geobacillus_kaustophilus_HTA426:0.052546)0.843000:0.084682,((((169829869_Lysinibacillus_sphaericus_C3-41:0.092090,23098162_Oceanobacillus_iheyensis_HTE831:0.113757)0.864000:0.108712,(((163941420_Bacillus_weihenstephanensis_KBAB4:0.000000,(42782818_Bacillus_cereus_ATCC_10987:0.025761,(((((30263737_Bacillus_anthracis_str._Ames:0.000000,(49186581_Bacillus_anthracis_str._Sterne:0.000000,47529153_Bacillus_anthracis_str._Ames_Ancest:0.000000)0.000000:0.000000)0.928000:0.025106,30021829_Bacillus_cereus_ATCC_14579:0.000000)0.000000:0.000000,118478956_Bacillus_thuringiensis_str._Al_Haka:0.000000)0.000000:0.000000,52141755_Bacillus_cereus_E33L:0.000000)0.000000:0.000000,49478350_Bacillus_thuringiensis_serovar_konk:0.000000)0.562000:0.000000)0.619000:0.024918)0.823000:0.048968,152976122_Bacillus_cereus_subsp._cytotoxis_NV:0.030302)0.001000:0.000000,158321830_Alkaliphilus_oremlandii_OhILAs:0.281424)0.088000:0.065203)0.925000:0.161059,((70727246_Staphylococcus_haemolyticus_JCSC143:0.000000,(57866215_Staphylococcus_epidermidis_RP62A:0.000000,27467339_Staphylococcus_epidermidis_ATCC_122:0.000000)0.903000:0.053099)0.730000:0.030101,(((15926324_Staphylococcus_aureus_subsp._aureus:0.000000,15923637_Staphylococcus_aureus_subsp._aureus:0.000000)0.000000:0.000000,((57651488_Staphylococcus_aureus_subsp._aureus:0.000000,49482875_Staphylococcus_aureus_subsp._aureus:0.000000)0.000000:0.000000,((49485519_Staphylococcus_aureus_subsp._aureus:0.000000,21282338_Staphylococcus_aureus_subsp._aureus:0.000000)0.000000:0.000000,((82750349_Staphylococcus_aureus_RF122:0.000000,87160200_Staphylococcus_aureus_subsp._aureus:0.000000)0.000000:0.000000,((88194418_Staphylococcus_aureus_subsp._aureus:0.000000,148267106_Staphylococcus_aureus_subsp._aureus:0.000000)0.000000:0.000000,((150393154_Staphylococcus_aureus_subsp._aureus:0.000000,151220828_Staphylococcus_aureus_subsp._aureus:0.000000)0.000000:0.000000,(156978975_Staphylococcus_aureus_subsp._aureus:0.000000,161508910_Staphylococcus_aureus_subsp._aureus:0.000000)0.000000:0.000000)0.000000:0.000000)0.000000:0.000000)0.000000:0.000000)0.000000:0.000000)0.000000:0.000000)0.791000:0.052553,73663382_Staphylococcus_saprophyticus_subsp.:0.162867)0.784000:0.046986)0.793000:0.110996)0.797000:0.082285,169827856_Lysinibacillus_sphaericus_C3-41:0.212148)0.565000:0.008277)0.766000:0.032008,(((125718540_Streptococcus_sanguinis_SK36:0.233210,(22537539_Streptococcus_agalactiae_2603V_R:0.000000,(25011504_Streptococcus_agalactiae_NEM316:0.000000,76786954_Streptococcus_agalactiae_A909:0.000000)0.000000:0.000000)0.830000:0.123398)0.871000:0.148743,(146318304_Streptococcus_suis_05ZYH33:0.000000,146320498_Streptococcus_suis_98HAH33:0.000000)0.927000:0.162204)0.756000:0.047752,172058777_Exiguobacterium_sibiricum_255-15:0.168951)0.423000:0.037968)0.642000:0.021858,(170759239_Clostridium_botulinum_A3_str._Loch_:0.000000,(((153939103_Clostridium_botulinum_F_str._Langel:0.026202,(148378315_Clostridium_botulinum_A_str._ATCC_3:0.000000,170755942_Clostridium_botulinum_B1_str._Okra:0.000000)0.000000:0.000000)0.000000:0.000000,(153934216_Clostridium_botulinum_A_str._ATCC_1:0.000000,153935496_Clostridium_botulinum_A_str._Hall:0.000000)0.845000:0.025830)0.716000:0.057648,((((153937969_Clostridium_botulinum_F_str._Langel:0.000000,170754335_Clostridium_botulinum_B1_str._Okra:0.000000)0.000000:0.000000,170760279_Clostridium_botulinum_A3_str._Loch_:0.000000)0.836000:0.019943,(148378689_Clostridium_botulinum_A_str._ATCC_3:0.000000,(153932964_Clostridium_botulinum_A_str._ATCC_1:0.000000,153935946_Clostridium_botulinum_A_str._Hall:0.000000)0.000000:0.000000)0.640000:0.005827)0.989000:0.145037,89896316_Desulfitobacterium_hafniense_Y51:0.000000)0.954000:0.260267)0.881000:0.133551)0.934000:0.162966)0.904000:0.126305)0.000000:0.000000,(169827243_Lysinibacillus_sphaericus_C3-41:0.061434,(((((116873402_Listeria_welshimeri_serovar_6b_str.:0.000000,16801140_Listeria_innocua_Clip11262:0.000000)0.934000:0.026395,16803999_Listeria_monocytogenes_EGD-e:0.000000)0.000000:0.000000,46908194_Listeria_monocytogenes_str._4b_F236:0.054695)0.974000:0.200213,((15613644_Bacillus_halodurans_C-125:0.251933,((110802757_Clostridium_perfringens_SM101:0.000000,(110798843_Clostridium_perfringens_ATCC_13124:0.000000,18309795_Clostridium_perfringens_str._13:0.000000)0.000000:0.000000)0.907000:0.140359,(187934656_Clostridium_botulinum_B_str._Eklund:0.132088,126700491_Clostridium_difficile_630:0.119088)0.660000:0.071222)0.732000:0.044504)0.773000:0.080985,(16077816_Bacillus_subtilis_subsp._subtilis_s:0.159419,15894078_Clostridium_acetobutylicum_ATCC_824:0.298254)0.723000:0.054511)0.226000:0.032443)0.753000:0.029883,(152994503_Marinomonas_sp._MWYL1:0.152343,(150391500_Alkaliphilus_metalliredigens_QYMF:0.115364,150017010_Clostridium_beijerinckii_NCIMB_8052:0.000000)0.970000:0.224097)0.746000:0.034072)0.857000:0.057716)0.788000:0.029662)0.874000:0.061262,((((15613602_Bacillus_halodurans_C-125:0.089471,((138894982_Geobacillus_thermodenitrificans_NG8:0.028026,56419996_Geobacillus_kaustophilus_HTA426:0.061824)0.920000:0.088910,(((85060446_Sodalis_glossinidius_str._morsitans:0.049949,50121730_Erwinia_carotovora_subsp._atrosepti:0.175939)0.886000:0.117871,((154687407_Bacillus_amyloliquefaciens_FZB42:0.000000,16080346_Bacillus_subtilis_subsp._subtilis_s:0.054493)0.830000:0.056758,(157693701_Bacillus_pumilus_SAFR-032:0.055703,(52081777_Bacillus_licheniformis_ATCC_14580:0.000000,52787163_Bacillus_licheniformis_ATCC_14580:0.000000)0.827000:0.050308)0.756000:0.031453)0.739000:0.034729)0.836000:0.059202,(83646195_Hahella_chejuensis_KCTC_2396:0.143350,23097905_Oceanobacillus_iheyensis_HTE831:0.219828)0.887000:0.137881)0.000000:0.000000)0.666000:0.031333)0.001000:0.000000,((66045829_Pseudomonas_syringae_pv._syringae_B:0.000000,71735378_Pseudomonas_syringae_pv._phaseolico:0.027094)0.770000:0.068436,((30018804_Bacillus_cereus_ATCC_14579:0.000000,(42779764_Bacillus_cereus_ATCC_10987:0.000000,(30260772_Bacillus_anthracis_str._Ames:0.000000,49183609_Bacillus_anthracis_str._Sterne:0.000000)0.000000:0.000000)0.000000:0.000000)0.000000:0.000000,(49480209_Bacillus_thuringiensis_serovar_konk:0.000000,(52144694_Bacillus_cereus_E33L:0.000000,(47525896_Bacillus_anthracis_str._Ames_Ancest:0.000000,(118476301_Bacillus_thuringiensis_str._Al_Haka:0.000000,163938542_Bacillus_weihenstephanensis_KBAB4:0.000000)0.000000:0.000000)0.000000:0.000000)0.000000:0.000000)0.000000:0.000000)0.950000:0.132853)0.763000:0.026625)0.882000:0.061176,((159898261_Herpetosiphon_aurantiacus_ATCC_2377:0.111525,15891254_Agrobacterium_tumefaciens_str._C58:0.254587)0.074000:0.012791,163849356_Chloroflexus_aurantiacus_J-10-fl:0.110823)0.000000:0.000000)0.718000:0.038846,((89896618_Desulfitobacterium_hafniense_Y51:0.304044,92114820_Chromohalobacter_salexigens_DSM_304:0.114626)0.767000:0.063810,(((17230076_Nostoc_sp._PCC_7120:0.205225,108803265_Rubrobacter_xylanophilus_DSM_9941:0.123052)0.714000:0.045457,((((28379517_Lactobacillus_plantarum_WCFS1:0.359901,81428014_Lactobacillus_sakei_subsp._sakei_23:0.089832)0.803000:0.105158,((18309777_Clostridium_perfringens_str._13:0.000000,110803018_Clostridium_perfringens_SM101:0.000000)0.915000:0.433898,82702012_Nitrosospira_multiformis_ATCC_25196:0.545991)0.841000:0.181384)0.782000:0.090457,(((152996083_Marinomonas_sp._MWYL1:0.229062,120556206_Marinobacter_aquaeolei_VT8:0.088629)0.924000:0.206854,159898333_Herpetosiphon_aurantiacus_ATCC_2377:0.095036)0.838000:0.109335,16329184_Synechocystis_sp._PCC_6803:0.093770)0.762000:0.095865)0.859000:0.103589,(((158336484_Acaryochloris_marina_MBIC11017:0.000000,158339811_Acaryochloris_marina_MBIC11017:0.137978)0.938000:0.217241,(10957420_Deinococcus_radiodurans_R1:0.000000,94972226_Deinococcus_geothermalis_DSM_11300:0.060075)0.997000:0.253499)0.000000:0.000000,170076556_Synechococcus_sp._PCC_7002:0.218334)0.000000:0.000000)0.796000:0.042847)0.908000:0.095181,((78066251_Burkholderia_sp._383:0.000000,((((91779569_Burkholderia_xenovorans_LB400:0.000000,(83721166_Burkholderia_thailandensis_E264:0.010118,((53723417_Burkholderia_mallei_ATCC_23344:0.000000,124384300_Burkholderia_mallei_NCTC_10229:0.000000)0.000000:0.000000,((126449066_Burkholderia_mallei_NCTC_10247:0.000000,((126440410_Burkholderia_pseudomallei_668:0.000000,(76810829_Burkholderia_pseudomallei_1710b:0.000000,126453693_Burkholderia_pseudomallei_1106a:0.000000)0.000000:0.000000)0.000000:0.000000,53719398_Burkholderia_pseudomallei_K96243:0.000000)0.000000:0.000000)0.000000:0.000000,121598929_Burkholderia_mallei_SAVP1:0.000000)0.000000:0.000000)0.907000:0.087887)0.797000:0.049729)0.945000:0.131549,134295687_Burkholderia_vietnamiensis_G4:0.020167)0.726000:0.016933,(170732958_Burkholderia_cenocepacia_MC0-3:0.000000,(107022708_Burkholderia_cenocepacia_AU_1054:0.000000,(116689657_Burkholderia_cenocepacia_HI2424:0.000000,(115351585_Burkholderia_ambifaria_AMMD:0.000000,172060604_Burkholderia_ambifaria_MC40-6:0.000000)0.000000:0.000000)0.000000:0.000000)0.000000:0.000000)0.554000:0.000000)0.784000:0.030822,161524776_Burkholderia_multivorans_ATCC_17616:0.000000)0.450000:0.065779)0.926000:0.230878,119385737_Paracoccus_denitrificans_PD1222:0.333326)0.833000:0.176023)0.001000:0.000000)0.000000:0.000000)0.778000:0.028394)0.750000:0.030395)0.756000:0.034945,(((19551288_Corynebacterium_glutamicum_ATCC_130:0.000000,62388933_Corynebacterium_glutamicum_ATCC_130:0.000000)1.000000:0.501218,152994724_Marinomonas_sp._MWYL1:0.254297)0.002000:0.000000,(19551741_Corynebacterium_glutamicum_ATCC_130:0.000000,(62389396_Corynebacterium_glutamicum_ATCC_130:0.000000,145294650_Corynebacterium_glutamicum_R:0.000000)0.000000:0.000000)0.972000:0.242777)0.736000:0.042498)0.001000:0.000000,(((((((16804221_Listeria_monocytogenes_EGD-e:0.000000,46908416_Listeria_monocytogenes_str._4b_F236:0.000000)0.879000:0.051159,116873615_Listeria_welshimeri_serovar_6b_str.:0.051260)0.770000:0.033104,16801350_Listeria_innocua_Clip11262:0.000000)0.907000:0.157566,(((((30022620_Bacillus_cereus_ATCC_14579:0.049652,((49481788_Bacillus_thuringiensis_serovar_konk:0.000000,30264612_Bacillus_anthracis_str._Ames:0.000000)0.000000:0.000000,((49187434_Bacillus_anthracis_str._Sterne:0.000000,47530081_Bacillus_anthracis_str._Ames_Ancest:0.000000)0.000000:0.000000,(118479694_Bacillus_thuringiensis_str._Al_Haka:0.000000,(52140961_Bacillus_cereus_E33L:0.000000,163942275_Bacillus_weihenstephanensis_KBAB4:0.000000)0.000000:0.000000)0.000000:0.000000)0.000000:0.000000)0.878000:0.085312)0.776000:0.042297,42783714_Bacillus_cereus_ATCC_10987:0.000000)0.773000:0.114251,169826849_Lysinibacillus_sphaericus_C3-41:0.259573)0.892000:0.191302,15615857_Bacillus_halodurans_C-125:0.080254)0.702000:0.052411,157694270_Bacillus_pumilus_SAFR-032:0.164323)0.905000:0.216909)0.754000:0.098329,(158319364_Alkaliphilus_oremlandii_OhILAs:0.342807,42526688_Treponema_denticola_ATCC_35405:0.359136)0.824000:0.181814)0.776000:0.103501,(((134097232_Saccharopolyspora_erythraea_NRRL_23:0.309894,111023188_Rhodococcus_sp._RHA1:0.292163)0.881000:0.216217,(((((126178552_Methanoculleus_marisnigri_JR1:0.298274,50841569_Propionibacterium_acnes_KPA171202:0.318617)0.804000:0.115611,169627652_Mycobacterium_abscessus:0.250764)0.913000:0.243894,(((34557499_Wolinella_succinogenes_DSM_1740:0.543475,((77918080_Pelobacter_carbinolicus_DSM_2380:0.342030,(55980717_Thermus_thermophilus_HB8:0.000000,46198700_Thermus_thermophilus_HB27:0.000000)0.900000:0.203548)0.718000:0.149418,108757901_Myxococcus_xanthus_DK_1622:0.824668)0.758000:0.093816)0.733000:0.134095,(29827141_Streptomyces_avermitilis_MA-4680:0.168338,111225008_Frankia_alni_ACN14a:0.182862)0.787000:0.083713)0.001000:0.000000,((((111221848_Frankia_alni_ACN14a:0.258671,116251782_Rhizobium_leguminosarum_bv._viciae_:0.329630)0.767000:0.071733,(55379915_Haloarcula_marismortui_ATCC_43049:0.146406,(169831476_Candidatus_Desulforudis_audaxviator:0.347977,(16554494_Halobacterium_sp._NRC-1:0.000000,169236129_Halobacterium_salinarum_R1:0.000000)0.774000:0.062502)0.825000:0.107973)0.620000:0.085379)0.630000:0.017709,(76802544_Natronomonas_pharaonis_DSM_2160:0.103515,(13476797_Mesorhizobium_loti_MAFF303099:0.264039,154250636_Parvibaculum_lavamentivorans_DS-1:0.610460)0.314000:0.185242)0.685000:0.055960)0.832000:0.069894,(((((172040080_Corynebacterium_urealyticum_DSM_710:0.300090,(((((((59711827_Vibrio_fischeri_ES114:0.074025,((15601669_Vibrio_cholerae_O1_biovar_eltor_str:0.000000,147671953_Vibrio_cholerae_O395:0.000000)0.827000:0.063564,(28900276_Vibrio_parahaemolyticus_RIMD_221063:0.000000,(156976466_Vibrio_harveyi_ATCC_BAA-1116:0.045759,(37676079_Vibrio_vulnificus_YJ016:0.000000,27367951_Vibrio_vulnificus_CMCP6:0.000000)0.966000:0.142241)0.822000:0.079118)0.754000:0.026455)0.932000:0.196481)0.856000:0.156659,(91792146_Shewanella_denitrificans_OS217:0.210473,54309288_Photobacterium_profundum_SS9:0.366436)0.737000:0.089856)0.813000:0.144039,(((167625316_Shewanella_halifaxensis_HAW-EB4:0.026529,157963149_Shewanella_pealeana_ATCC_700345:0.019886)0.001000:0.000000,170728335_Shewanella_woodyi_ATCC_51908:0.189282)0.912000:0.095809,(((117921679_Shewanella_sp._ANA-3:0.130392,24375173_Shewanella_oneidensis_MR-1:0.041227)0.900000:0.113007,(120600011_Shewanella_sp._W3-18-1:0.000000,146292064_Shewanella_putrefaciens_CN-32:0.000000)0.531000:0.000000)0.371000:0.056076,(152999549_Shewanella_baltica_OS185:0.000000,(126173190_Shewanella_baltica_OS155:0.000000,160874168_Shewanella_baltica_OS195:0.000000)0.000000:0.000000)0.489000:0.000000)0.736000:0.027905)0.785000:0.071596)0.935000:0.160488,(((145300223_Aeromonas_salmonicida_subsp._salmon:0.000000,117620669_Aeromonas_hydrophila_subsp._hydroph:0.030946)0.964000:0.278791,(91775960_Methylobacillus_flagellatus_KT:0.338199,77361988_Pseudoalteromonas_haloplanktis_TAC1:0.506737)0.684000:0.081445)0.749000:0.050222,37520147_Gloeobacter_violaceus_PCC_7421:0.000000)0.780000:0.048648)0.000000:0.000000,(((85059518_Sodalis_glossinidius_str._morsitans:0.320808,((((50120773_Erwinia_carotovora_subsp._atrosepti:0.089936,157370405_Serratia_proteamaculans_568:0.000000)0.807000:0.026420,(((22124453_Yersinia_pestis_KIM:0.000000,16120618_Yersinia_pestis_CO92:0.000000)0.000000:0.000000,((45440289_Yersinia_pestis_biovar_Microtus_str:0.000000,51594691_Yersinia_pseudotuberculosis_IP_3295:0.000000)0.000000:0.000000,((108813548_Yersinia_pestis_Nepal516:0.000000,108809993_Yersinia_pestis_Antiqua:0.000000)0.000000:0.000000,((145600938_Yersinia_pestis_Pestoides_F:0.000000,153946951_Yersinia_pseudotuberculosis_IP_3175:0.000000)0.000000:0.000000,(162418876_Yersinia_pestis_Angola:0.000000,170026106_Yersinia_pseudotuberculosis_YPIII:0.000000)0.000000:0.000000)0.000000:0.000000)0.000000:0.000000)0.000000:0.000000)0.907000:0.026412,123440713_Yersinia_enterocolitica_subsp._ente:0.000000)0.802000:0.027499)0.771000:0.039395,37526527_Photorhabdus_luminescens_subsp._lau:0.104646)0.759000:0.036940,((((117625789_Escherichia_coli_APEC_O1:0.000000,91213012_Escherichia_coli_UTI89:0.000000)0.851000:0.026029,170683108_Escherichia_coli_SECEC_SMS-3-5:0.026556)0.000000:0.000000,(110643752_Escherichia_coli_536:0.000000,(26250140_Escherichia_coli_CFT073:0.000000,(82778664_Shigella_dysenteriae_Sd197:0.000000,(15833641_Escherichia_coli_O157_H7_str._Sakai:0.000000,15804051_Escherichia_coli_O157_H7_EDL933:0.000000)0.000000:0.000000)0.000000:0.000000)0.000000:0.000000)0.648000:0.000000)0.525000:0.000000,157146885_Citrobacter_koseri_ATCC_BAA-895:0.091595)0.949000:0.136164)0.769000:0.083706)0.306000:0.158088,((157147936_Citrobacter_koseri_ATCC_BAA-895:0.187248,146311393_Enterobacter_sp._638:0.000000)0.833000:0.200248,152971613_Klebsiella_pneumoniae_subsp._pneumo:0.169964)0.738000:0.113573)0.930000:0.282176,(((((((172064328_Burkholderia_ambifaria_MC40-6:0.000000,(107027762_Burkholderia_cenocepacia_AU_1054:0.000000,(116693528_Burkholderia_cenocepacia_HI2424:0.000000,(170737194_Burkholderia_cenocepacia_MC0-3:0.000000,78061069_Burkholderia_sp._383:0.000000)0.000000:0.000000)0.000000:0.000000)0.000000:0.000000)0.494000:0.000000,115359522_Burkholderia_ambifaria_AMMD:0.028852)0.638000:0.126502,161519883_Burkholderia_multivorans_ATCC_17616:0.000000)0.671000:0.139264,(((76819085_Burkholderia_pseudomallei_1710b:0.000000,126456986_Burkholderia_pseudomallei_1106a:0.000000)0.852000:0.027660,(53716242_Burkholderia_mallei_ATCC_23344:0.000000,(53721274_Burkholderia_pseudomallei_K96243:0.000000,(121596518_Burkholderia_mallei_SAVP1:0.000000,(124381483_Burkholderia_mallei_NCTC_10229:0.000000,(126447694_Burkholderia_mallei_NCTC_10247:0.000000,126445291_Burkholderia_pseudomallei_668:0.000000)0.000000:0.000000)0.000000:0.000000)0.000000:0.000000)0.000000:0.000000)0.518000:0.000000)0.467000:0.057661,83717874_Burkholderia_thailandensis_E264:0.000000)0.002000:0.000000)0.982000:0.340318,78484525_Thiomicrospira_crunogena_XCL-2:0.231469)0.663000:0.075725,94314297_Ralstonia_metallidurans_CH34:0.208581)0.628000:0.020918,(163858802_Bordetella_petrii_DSM_12804:0.000000,(((33603631_Bordetella_bronchiseptica_RB50:0.000000,33591572_Bordetella_pertussis_Tohama_I:0.000000)0.558000:0.000000,33598677_Bordetella_parapertussis_12822:0.026502)0.835000:0.073660,187479600_Bordetella_avium_197N:0.139551)0.758000:0.044647)0.827000:0.067035)0.894000:0.131247)0.831000:0.083384)0.878000:0.088818,(((((38233235_Corynebacterium_diphtheriae_NCTC_13:0.007113,68535383_Corynebacterium_jeikeium_K411:0.226253)0.858000:0.146686,(145294509_Corynebacterium_glutamicum_R:0.000000,(19551637_Corynebacterium_glutamicum_ATCC_130:0.000000,62389290_Corynebacterium_glutamicum_ATCC_130:0.000000)0.000000:0.000000)0.789000:0.073631)0.852000:0.129047,((83649441_Hahella_chejuensis_KCTC_2396:0.318266,50842269_Propionibacterium_acnes_KPA171202:0.145496)0.734000:0.094718,163841285_Renibacterium_salmoninarum_ATCC_332:0.165107)0.568000:0.127149)0.713000:0.058840,(72162783_Thermobifida_fusca_YX:0.149766,((111017905_Rhodococcus_sp._RHA1:0.311933,21220743_Streptomyces_coelicolor_A3:0.003771)0.838000:0.128352,182439030_Streptomyces_griseus_subsp._griseus:0.000000)0.521000:0.121633)0.810000:0.109654)0.749000:0.046868,54024895_Nocardia_farcinica_IFM_10152:0.039908)0.932000:0.153968)0.334000:0.040574,(((146283588_Pseudomonas_stutzeri_A1501:0.077404,(146306030_Pseudomonas_mendocina_ymp:0.030766,(((70732573_Pseudomonas_fluorescens_Pf-5:0.098136,104783666_Pseudomonas_entomophila_L48:0.096368)0.000000:0.000000,(((26991371_Pseudomonas_putida_KT2440:0.000000,167035676_Pseudomonas_putida_GB-1:0.028770)0.004000:0.000000,148549753_Pseudomonas_putida_F1:0.029148)0.608000:0.060946,170719933_Pseudomonas_putida_W619:0.000000)0.887000:0.063393)0.769000:0.030287,77461019_Pseudomonas_fluorescens_PfO-1:0.000000)0.917000:0.085936)0.000000:0.000000)0.750000:0.049277,(15599900_Pseudomonas_aeruginosa_PAO1:0.000000,(116052852_Pseudomonas_aeruginosa_UCBPP-PA14:0.000000,152988916_Pseudomonas_aeruginosa_PA7:0.000000)0.000000:0.000000)0.497000:0.000000)0.875000:0.093148,108759867_Myxococcus_xanthus_DK_1622:0.190588)0.754000:0.065900)0.868000:0.161453)0.726000:0.042115,(83648117_Hahella_chejuensis_KCTC_2396:0.187883,34497248_Chromobacterium_violaceum_ATCC_1247:0.401756)0.381000:0.114477)0.856000:0.107858,(158426011_Azorhizobium_caulinodans_ORS_571:0.063159,154248114_Xanthobacter_autotrophicus_Py2:0.225056)0.914000:0.202116)0.594000:0.008636,((83816786_Salinibacter_ruber_DSM_13855:0.160420,(110667585_Haloquadratum_walsbyi_DSM_16790:0.339414,(157364128_Thermotoga_lettingae_TMO:0.694460,(114797669_Hyphomonas_neptunium_ATCC_15444:0.460890,114797990_Hyphomonas_neptunium_ATCC_15444:0.628858)0.695000:0.283366)0.000000:0.000000)0.644000:0.154606)0.811000:0.097863,((((((13471233_Mesorhizobium_loti_MAFF303099:0.066151,((((86358870_Rhizobium_etli_CFN_42:0.024586,116253440_Rhizobium_leguminosarum_bv._viciae_:0.005211)0.927000:0.154497,(150397541_Sinorhizobium_medicae_WSM419:0.000000,15966184_Sinorhizobium_meliloti_1021:0.000000)0.567000:0.015383)0.833000:0.088104,((((49474050_Bartonella_quintana_str._Toulouse:0.058581,49475288_Bartonella_henselae_str._Houston-1:0.096049)0.000000:0.000000,163867976_Bartonella_tribocorum_CIP_105476:0.091103)0.326000:0.053089,121601677_Bartonella_bacilliformis_KC583:0.069965)1.000000:0.402378,110633797_Mesorhizobium_sp._BNC1:0.000000)0.894000:0.091892)0.001000:0.000000,153010939_Ochrobactrum_anthropi_ATCC_49188:0.091613)0.734000:0.033209)0.920000:0.141187,89054627_Jannaschia_sp._CCS1:0.054166)0.973000:0.215084,15889729_Agrobacterium_tumefaciens_str._C58:0.308889)0.000000:0.000000,(94984234_Deinococcus_geothermalis_DSM_11300:0.000000,10957444_Deinococcus_radiodurans_R1:0.328025)0.937000:0.179524)0.793000:0.120152,(((75676507_Nitrobacter_winogradskyi_Nb-255:0.296440,27382190_Bradyrhizobium_japonicum_USDA_110:0.000000)0.732000:0.082426,(90423473_Rhodopseudomonas_palustris_BisB18:0.058297,(((91976822_Rhodopseudomonas_palustris_BisB5:0.229995,39935187_Rhodopseudomonas_palustris_CGA009:0.085552)0.867000:0.133610,86747295_Rhodopseudomonas_palustris_HaA2:0.000000)0.984000:0.185751,115525160_Rhodopseudomonas_palustris_BisA53:0.004762)0.695000:0.033919)0.600000:0.019965)0.963000:0.335337,152994883_Marinomonas_sp._MWYL1:0.426219)0.476000:0.115651)0.779000:0.106565,((156744286_Roseiflexus_castenholzii_DSM_13941:0.096424,148657666_Roseiflexus_sp._RS-1:0.141497)0.872000:0.183019,163847981_Chloroflexus_aurantiacus_J-10-fl:0.248612)0.843000:0.155688)0.677000:0.061741)0.794000:0.082862)0.821000:0.111832,((((((((58039475_Gluconobacter_oxydans_621H:0.387935,(114571055_Maricaulis_maris_MCS10:0.383793,56551126_Zymomonas_mobilis_subsp._mobilis_ZM:0.555554)0.625000:0.048282)0.751000:0.138957,(162146488_Gluconacetobacter_diazotrophicus_PA:0.371726,((167646702_Caulobacter_sp._K31:0.389346,85374416_Erythrobacter_litoralis_HTCC2594:0.190476)0.403000:0.051314,(87199211_Novosphingobium_aromaticivorans_DSM:0.124493,160901180_Delftia_acidovorans_SPH-1:0.514347)0.770000:0.135982)0.799000:0.082552)0.743000:0.062185)0.666000:0.032718,(163852343_Methylobacterium_extorquens_PA1:0.142150,170745355_Methylobacterium_radiotolerans_JCM_:0.100153)0.954000:0.234306)0.621000:0.078170,(((((91977392_Rhodopseudomonas_palustris_BisB5:0.196708,115525132_Rhodopseudomonas_palustris_BisA53:0.041651)0.794000:0.081720,90425728_Rhodopseudomonas_palustris_BisB18:0.187180)0.822000:0.187236,(108801681_Mycobacterium_sp._MCS:0.000000,(119870832_Mycobacterium_sp._KMS:0.000000,126437667_Mycobacterium_sp._JLS:0.000000)0.000000:0.000000)0.991000:0.490606)0.757000:0.066853,(((90421614_Rhodopseudomonas_palustris_BisB18:0.135738,(75677229_Nitrobacter_winogradskyi_Nb-255:0.097273,92119184_Nitrobacter_hamburgensis_X14:0.045685)0.758000:0.059966)0.695000:0.035972,115522556_Rhodopseudomonas_palustris_BisA53:0.041373)0.628000:0.019387,(86747859_Rhodopseudomonas_palustris_HaA2:0.111131,(91975111_Rhodopseudomonas_palustris_BisB5:0.042705,39933799_Rhodopseudomonas_palustris_CGA009:0.081516)0.721000:0.023751)0.896000:0.110833)0.875000:0.136516)0.879000:0.148022,(124267492_Methylibium_petroleiphilum_PM1:0.159772,171059343_Leptothrix_cholodnii_SP-6:0.012340)0.967000:0.257924)0.750000:0.045406)0.810000:0.078654,50841821_Propionibacterium_acnes_KPA171202:0.198352)0.773000:0.066763,(((54023791_Nocardia_farcinica_IFM_10152:0.147132,34499354_Chromobacterium_violaceum_ATCC_1247:0.483609)0.328000:0.096290,((153006416_Anaeromyxobacter_sp._Fw109-5:0.029007,86159885_Anaeromyxobacter_dehalogenans_2CP-C:0.000000)0.960000:0.328444,162455846_Sorangium_cellulosum_So_ce_56:0.122204)0.914000:0.248541)0.174000:0.113417,((148553184_Sphingomonas_wittichii_RW1:0.191621,((((17986943_Brucella_melitensis_16M:0.000000,(62290242_Brucella_abortus_biovar_1_str._9-94:0.000000,(82700165_Brucella_melitensis_biovar_Abortus_:0.000000,(163843603_Brucella_suis_ATCC_23445:0.000000,(189024475_Brucella_abortus_S19:0.000000,148559348_Brucella_ovis_ATCC_25840:0.025335)0.000000:0.000000)0.000000:0.000000)0.000000:0.000000)0.000000:0.000000)0.502000:0.000000,(23502216_Brucella_suis_1330:0.007650,161619291_Brucella_canis_ATCC_23365:0.024012)0.778000:0.045571)0.908000:0.131474,153009159_Ochrobactrum_anthropi_ATCC_49188:0.054265)0.888000:0.232899,83591831_Rhodospirillum_rubrum_ATCC_11170:0.309719)0.866000:0.168083)0.748000:0.054400,110634416_Mesorhizobium_sp._BNC1:0.185486)0.830000:0.094175)0.688000:0.022806)0.807000:0.066093,58039052_Gluconobacter_oxydans_621H:0.167349)0.851000:0.124424,((((19553309_Corynebacterium_glutamicum_ATCC_130:0.000000,(145296074_Corynebacterium_glutamicum_R:0.000000,62390947_Corynebacterium_glutamicum_ATCC_130:0.000000)0.000000:0.000000)0.862000:0.309445,25028567_Corynebacterium_efficiens_YS-314:0.332187)0.785000:0.172970,((((121613145_Campylobacter_jejuni_subsp._jejuni_:0.000000,157415835_Campylobacter_jejuni_subsp._jejuni_:0.000000)0.000000:0.000000,(57238629_Campylobacter_jejuni_RM1221:0.000000,15792921_Campylobacter_jejuni_subsp._jejuni_:0.000000)0.000000:0.000000)0.988000:0.806591,118474697_Campylobacter_fetus_subsp._fetus_82:0.175960)0.750000:0.124892,19704105_Fusobacterium_nucleatum_subsp._nucl:0.463353)0.847000:0.164334)0.858000:0.254451,(((((((113868925_Ralstonia_eutropha_H16:0.127476,94311719_Ralstonia_metallidurans_CH34:0.149126)0.511000:0.100504,73540362_Ralstonia_eutropha_JMP134:0.047004)0.888000:0.237783,17547117_Ralstonia_solanacearum_GMI1000:0.194337)0.254000:0.092143,(134094198_Herminiimonas_arsenicoxydans:0.000000,152982657_Janthinobacterium_sp._Marseille:0.081610)0.930000:0.217347)0.870000:0.180610,((((71909642_Dechloromonas_aromatica_RCB:0.372529,90022844_Saccharophagus_degradans_2-40:0.525840)0.816000:0.191446,110835229_Alcanivorax_borkumensis_SK2:0.216525)0.716000:0.059604,120553218_Marinobacter_aquaeolei_VT8:0.233675)0.893000:0.238847,121998700_Halorhodospira_halophila_SL1:0.077615)0.880000:0.151825)0.453000:0.136200,(152994295_Marinomonas_sp._MWYL1:0.297184,(((83815157_Salinibacter_ruber_DSM_13855:0.104882,81427898_Lactobacillus_sakei_subsp._sakei_23:1.498937)0.746000:0.153824,78043241_Carboxydothermus_hydrogenoformans_Z:0.316563)0.902000:0.162335,(91782331_Burkholderia_xenovorans_LB400:0.042517,(((((115352553_Burkholderia_ambifaria_AMMD:0.000000,172061412_Burkholderia_ambifaria_MC40-6:0.000000)0.536000:0.000000,(78067254_Burkholderia_sp._383:0.026318,((107023392_Burkholderia_cenocepacia_AU_1054:0.000000,116690474_Burkholderia_cenocepacia_HI2424:0.000000)0.556000:0.000000,170733795_Burkholderia_cenocepacia_MC0-3:0.026274)0.890000:0.055945)0.799000:0.029533)0.846000:0.027986,134296636_Burkholderia_vietnamiensis_G4:0.000000)0.000000:0.000011,((119899842_Azoarcus_sp._BH72:0.244336,56477717_Azoarcus_sp._EbN1:0.136105)0.899000:0.183493,161524019_Burkholderia_multivorans_ATCC_17616:0.034458)0.782000:0.027008)0.974000:0.169703,(((53725250_Burkholderia_mallei_ATCC_23344:0.000000,53718620_Burkholderia_pseudomallei_K96243:0.000000)0.000000:0.000000,((121601508_Burkholderia_mallei_SAVP1:0.000000,124386558_Burkholderia_mallei_NCTC_10229:0.000000)0.000000:0.000000,((126439612_Burkholderia_pseudomallei_668:0.000000,126448593_Burkholderia_mallei_NCTC_10247:0.000000)0.000000:0.000000,(126451756_Burkholderia_pseudomallei_1106a:0.000000,76811105_Burkholderia_pseudomallei_1710b:0.000000)0.000000:0.000000)0.000000:0.000000)0.000000:0.000000)0.561000:0.000000,83718646_Burkholderia_thailandensis_E264:0.058072)0.857000:0.067543)0.679000:0.020281)0.798000:0.137737)0.747000:0.068684)0.132000:0.031570)0.905000:0.156416,((159043113_Dinoroseobacter_shibae_DFL_12:0.199749,110680645_Roseobacter_denitrificans_OCh_114:0.276087)0.765000:0.063784,((134102194_Saccharopolyspora_erythraea_NRRL_23:0.144053,56459226_Idiomarina_loihiensis_L2TR:0.963890)0.814000:0.153061,(145596590_Salinispora_tropica_CNB-440:0.038079,159040009_Salinispora_arenicola_CNS-205:0.054893)0.979000:0.257512)0.001000:0.000000)0.812000:0.088735)0.000000:0.000000)0.590000:0.010412)0.775000:0.076693)0.882000:0.139088)0.719000:0.035780)0.891000:0.084660)0.623000:0.019510,((((((159898620_Herpetosiphon_aurantiacus_ATCC_2377:0.146971,124486109_Methanocorpusculum_labreanum_Z:0.285905)0.741000:0.038806,((((((((170760305_Clostridium_botulinum_A3_str._Loch_:0.000000,(148378305_Clostridium_botulinum_A_str._ATCC_3:0.000000,((153940826_Clostridium_botulinum_F_str._Langel:0.000000,170755860_Clostridium_botulinum_B1_str._Okra:0.000000)0.000000:0.000000,(153937142_Clostridium_botulinum_A_str._Hall:0.000000,153933960_Clostridium_botulinum_A_str._ATCC_1:0.000000)0.000000:0.000000)0.000000:0.000000)0.000000:0.000000)0.824000:0.139335,169825743_Lysinibacillus_sphaericus_C3-41:0.217659)0.929000:0.242433,110800231_Clostridium_perfringens_ATCC_13124:0.111309)0.560000:0.091226,42526269_Treponema_denticola_ATCC_35405:0.222862)0.001000:0.000000,((28210671_Clostridium_tetani_E88:0.064540,170758683_Clostridium_botulinum_A3_str._Loch_:0.051113)0.888000:0.119707,(125718386_Streptococcus_sanguinis_SK36:0.189933,157150905_Streptococcus_gordonii_str._Challis:0.174540)0.916000:0.157383)0.585000:0.007000)0.834000:0.065548,(187935677_Clostridium_botulinum_B_str._Eklund:0.372157,150021190_Thermosipho_melanesiensis_BI429:0.711685)0.086000:0.034951)0.779000:0.056517,((11498996_Archaeoglobus_fulgidus_DSM_4304:0.374387,((170757265_Clostridium_botulinum_B1_str._Okra:0.027038,((153941382_Clostridium_botulinum_F_str._Langel:0.000000,148378964_Clostridium_botulinum_A_str._ATCC_3:0.000000)0.000000:0.000000,(153931287_Clostridium_botulinum_A_str._ATCC_1:0.000000,153936969_Clostridium_botulinum_A_str._Hall:0.000000)0.000000:0.000000)0.583000:0.000000)0.001000:0.000000,170759313_Clostridium_botulinum_A3_str._Loch_:0.085946)0.974000:0.329775)0.741000:0.113422,19704217_Fusobacterium_nucleatum_subsp._nucl:0.222354)0.706000:0.110814)0.598000:0.013372,((88601502_Methanospirillum_hungatei_JF-1:0.371471,(163840804_Renibacterium_salmoninarum_ATCC_332:0.265070,119387551_Paracoccus_denitrificans_PD1222:0.365159)0.708000:0.103953)0.885000:0.196614,((169825766_Lysinibacillus_sphaericus_C3-41:0.227731,(160899225_Delftia_acidovorans_SPH-1:0.000000,(55978401_Thermus_thermophilus_HB8:0.000000,46255248_Thermus_thermophilus_HB27:0.000000)0.998000:0.578292)0.972000:0.169731)0.000000:0.000000,75812435_Anabaena_variabilis_ATCC_29413:0.180864)0.924000:0.119017)0.000000:0.000000)0.817000:0.070416)0.846000:0.092670,(((119385706_Paracoccus_denitrificans_PD1222:0.207238,((((((152970700_Klebsiella_pneumoniae_subsp._pneumo:0.000000,157418183_Escherichia_coli_APEC_O1:0.000000)0.936000:0.133024,146312848_Enterobacter_sp._638:0.023157)0.730000:0.066633,156936635_Enterobacter_sakazakii_ATCC_BAA-894:0.163269)0.663000:0.134352,(116249373_Rhizobium_leguminosarum_bv._viciae_:0.026627,86361001_Rhizobium_etli_CFN_42:0.000000)0.966000:0.211223)0.776000:0.075179,116252794_Rhizobium_leguminosarum_bv._viciae_:0.207911)0.755000:0.049720,((170781347_Clavibacter_michiganensis_subsp._se:0.000000,148271544_Clavibacter_michiganensis_subsp._mi:0.029223)0.738000:0.067920,152964413_Kineococcus_radiotolerans_SRS30216:0.285537)0.870000:0.157866)0.758000:0.042302)0.840000:0.086745,(182440435_Streptomyces_griseus_subsp._griseus:0.143605,(118471009_Mycobacterium_smegmatis_str._MC2_15:0.181373,134100906_Saccharopolyspora_erythraea_NRRL_23:0.202427)0.762000:0.051389)0.923000:0.181244)0.000000:0.000000,(((119384101_Paracoccus_denitrificans_PD1222:0.194945,(77465392_Rhodobacter_sphaeroides_2.4.1:0.028155,126463795_Rhodobacter_sphaeroides_ATCC_17029:0.000000)0.900000:0.155600)0.251000:0.097036,(((83592474_Rhodospirillum_rubrum_ATCC_11170:0.453881,(23500491_Brucella_suis_1330:0.000000,(161620813_Brucella_canis_ATCC_23365:0.000000,(62317408_Brucella_abortus_biovar_1_str._9-94:0.000000,(83269388_Brucella_melitensis_biovar_Abortus_:0.000000,(148558579_Brucella_ovis_ATCC_25840:0.000000,(189022662_Brucella_abortus_S19:0.000000,17988882_Brucella_melitensis_16M:0.000000)0.000000:0.000000)0.000000:0.000000)0.000000:0.000000)0.000000:0.000000)0.000000:0.000000)0.494000:0.000000)0.814000:0.056647,(157145522_Citrobacter_koseri_ATCC_BAA-895:0.498924,(153011234_Ochrobactrum_anthropi_ATCC_49188:0.118266,(150376223_Sinorhizobium_medicae_WSM419:0.060690,16263806_Sinorhizobium_meliloti_1021:0.000000)0.867000:0.058446)0.001000:0.000000)0.729000:0.033174)0.922000:0.090937,15891539_Agrobacterium_tumefaciens_str._C58:0.110967)0.000000:0.000000)0.745000:0.031611,((71734608_Pseudomonas_syringae_pv._phaseolico:0.000000,28870422_Pseudomonas_syringae_pv._tomato_str:0.000000)0.519000:0.000000,(66046325_Pseudomonas_syringae_pv._syringae_B:0.000000,((148548487_Pseudomonas_putida_F1:0.000000,(26989139_Pseudomonas_putida_KT2440:0.000000,167033062_Pseudomonas_putida_GB-1:0.000000)0.000000:0.000000)0.584000:0.013970,170721111_Pseudomonas_putida_W619:0.080162)0.999000:0.366654)0.444000:0.026766)0.977000:0.206859)0.851000:0.087463)0.847000:0.090070)0.875000:0.082662,((21225494_Streptomyces_coelicolor_A3:0.155082,182434064_Streptomyces_griseus_subsp._griseus:0.000000)0.948000:0.185262,(21219515_Streptomyces_coelicolor_A3:0.286900,(145224465_Mycobacterium_gilvum_PYR-GCK:0.222297,50841910_Propionibacterium_acnes_KPA171202:0.584372)0.781000:0.111966)0.745000:0.096219)0.762000:0.046396)0.000000:0.000000,(((((171184865_Thermoproteus_neutrophilus_V24Sta:0.000000,119871732_Pyrobaculum_islandicum_DSM_4184:0.000000)0.943000:0.149182,145591499_Pyrobaculum_arsenaticum_DSM_13514:0.070231)0.858000:0.191061,119720331_Thermofilum_pendens_Hrk_5:0.354447)0.904000:0.265849,152994442_Marinomonas_sp._MWYL1:0.249188)0.001000:0.000000,((145295750_Corynebacterium_glutamicum_R:0.000000,(19552840_Corynebacterium_glutamicum_ATCC_130:0.000000,62390511_Corynebacterium_glutamicum_ATCC_130:0.000000)0.000000:0.000000)0.972000:0.227048,(182438422_Streptomyces_griseus_subsp._griseus:0.298303,25029231_Corynebacterium_efficiens_YS-314:0.152641)0.000000:0.000000)0.748000:0.055746)0.843000:0.059062)0.000000:0.000000,((73748486_Dehalococcoides_sp._CBDB1:0.000000,147669267_Dehalococcoides_sp._BAV1:0.000000)0.461000:0.000000,(57234601_Dehalococcoides_ethenogenes_195:0.000000,57234527_Dehalococcoides_ethenogenes_195:0.000000)0.920000:0.119324)0.999000:0.506972)0.803000:0.063064)0.904000:0.147055,((((88601571_Methanospirillum_hungatei_JF-1:0.178317,(51893071_Symbiobacterium_thermophilum_IAM_14:0.228742,((77164357_Nitrosococcus_oceani_ATCC_19707:0.665938,124486195_Methanocorpusculum_labreanum_Z:0.256171)0.394000:0.202022,116749563_Syntrophobacter_fumaroxidans_MPOB:0.503862)0.692000:0.084411)0.712000:0.087490)0.898000:0.200282,(((((160878720_Clostridium_phytofermentans_ISDg:0.701685,((19705264_Fusobacterium_nucleatum_subsp._nucl:0.387462,(118443502_Clostridium_novyi_NT:0.337176,15614150_Bacillus_halodurans_C-125:0.258469)0.715000:0.056791)0.656000:0.070152,((167038293_Thermoanaerobacter_pseudethanolicus:0.000000,(167038965_Thermoanaerobacter_sp._X514:0.000000,167040561_Thermoanaerobacter_sp._X514:0.000000)0.000000:0.000000)0.909000:0.104857,20806886_Thermoanaerobacter_tengcongensis_MB:0.031849)0.861000:0.076268)0.835000:0.164513)0.661000:0.041582,((148379318_Clostridium_botulinum_A_str._ATCC_3:0.000000,(153933276_Clostridium_botulinum_A_str._ATCC_1:0.000000,153935978_Clostridium_botulinum_A_str._Hall:0.000000)0.000000:0.000000)0.986000:0.360999,125974256_Clostridium_thermocellum_ATCC_27405:0.208454)0.776000:0.069447)0.002000:0.000000,((((147918915_uncultured_methanogenic_archaeon_RC:0.051908,158319953_Alkaliphilus_oremlandii_OhILAs:0.144059)0.834000:0.057272,150391349_Alkaliphilus_metalliredigens_QYMF:0.082760)0.730000:0.032622,(119946949_Psychromonas_ingrahamii_37:0.409477,118579641_Pelobacter_propionicus_DSM_2379:0.323953)0.000000:0.000000)0.792000:0.047441,(28210500_Clostridium_tetani_E88:0.195585,91773509_Methanococcoides_burtonii_DSM_6242:0.261874)0.878000:0.111430)0.681000:0.018562)0.927000:0.108936,((((46579062_Desulfovibrio_vulgaris_subsp._vulga:0.000000,120603355_Desulfovibrio_vulgaris_subsp._vulga:0.000000)0.914000:0.267074,78358145_Desulfovibrio_desulfuricans_G20:0.294990)0.902000:0.235638,154150530_Candidatus_Methanoregula_boonei_6A8:0.104442)0.297000:0.040332,85858074_Syntrophus_aciditrophicus_SB:0.492146)0.570000:0.006730)0.000000:0.000000,((56963603_Bacillus_clausii_KSM-K16:0.300810,(50842145_Propionibacterium_acnes_KPA171202:0.411145,157369544_Serratia_proteamaculans_568:0.149460)0.209000:0.100966)0.789000:0.114634,(((((152964208_Kineococcus_radiotolerans_SRS30216:0.573824,50955928_Leifsonia_xyli_subsp._xyli_str._CTC:0.000000)0.995000:0.676998,169826551_Lysinibacillus_sphaericus_C3-41:0.284486)0.756000:0.137757,154687430_Bacillus_amyloliquefaciens_FZB42:0.236971)0.848000:0.163977,16080369_Bacillus_subtilis_subsp._subtilis_s:0.045838)0.258000:0.021192,(157693731_Bacillus_pumilus_SAFR-032:0.144095,(52081808_Bacillus_licheniformis_ATCC_14580:0.000000,52787195_Bacillus_licheniformis_ATCC_14580:0.000000)0.925000:0.135905)0.812000:0.062753)0.921000:0.171632)0.905000:0.158800)0.809000:0.055744)0.000000:0.000000,(157368793_Serratia_proteamaculans_568:0.673739,(((147919233_uncultured_methanogenic_archaeon_RC:0.348491,88601601_Methanospirillum_hungatei_JF-1:0.391229)0.000000:0.000000,124485972_Methanocorpusculum_labreanum_Z:0.172589)0.919000:0.178714,(116750165_Syntrophobacter_fumaroxidans_MPOB:0.406781,158522073_Desulfococcus_oleovorans_Hxd3:0.282580)0.901000:0.346393)0.423000:0.052108)0.001000:0.000000)0.791000:0.046897,(((((126180042_Methanoculleus_marisnigri_JR1:0.419371,78778258_Sulfurimonas_denitrificans_DSM_1251:0.404116)0.684000:0.056898,118469480_Mycobacterium_smegmatis_str._MC2_15:0.385050)0.765000:0.088223,((145294848_Corynebacterium_glutamicum_R:0.000000,(19551905_Corynebacterium_glutamicum_ATCC_130:0.000000,62389564_Corynebacterium_glutamicum_ATCC_130:0.000000)0.000000:0.000000)0.840000:0.113835,25027249_Corynebacterium_efficiens_YS-314:0.000000)0.999000:0.674295)0.575000:0.026312,((21219016_Streptomyces_coelicolor_A3:0.227593,(169831375_Candidatus_Desulforudis_audaxviator:0.344651,((((37522879_Gloeobacter_violaceus_PCC_7421:0.141794,((((14521473_Pyrococcus_abyssi_GE5:0.085388,18976874_Pyrococcus_furiosus_DSM_3638:0.240525)0.885000:0.302369,((138895838_Geobacillus_thermodenitrificans_NG8:0.094980,56420799_Geobacillus_kaustophilus_HTA426:0.000000)0.909000:0.307003,(182440188_Streptomyces_griseus_subsp._griseus:0.271603,(((78065961_Burkholderia_sp._383:0.000000,(116689370_Burkholderia_cenocepacia_HI2424:0.000000,(107022422_Burkholderia_cenocepacia_AU_1054:0.000000,170732680_Burkholderia_cenocepacia_MC0-3:0.000000)0.000000:0.000000)0.000000:0.000000)0.694000:0.067579,(((126450717_Burkholderia_mallei_NCTC_10247:0.000000,126441511_Burkholderia_pseudomallei_668:0.000000)0.000000:0.000000,(53725555_Burkholderia_mallei_ATCC_23344:0.000000,83721274_Burkholderia_thailandensis_E264:0.000000)0.000000:0.000000)0.000000:0.000000,((121600403_Burkholderia_mallei_SAVP1:0.000000,124386024_Burkholderia_mallei_NCTC_10229:0.000000)0.000000:0.000000,(53720333_Burkholderia_pseudomallei_K96243:0.000000,126451871_Burkholderia_pseudomallei_1106a:0.000000)0.000000:0.000000)0.000000:0.000000)0.991000:0.360177)0.772000:0.126875,((104782128_Pseudomonas_entomophila_L48:0.174621,((77456821_Pseudomonas_fluorescens_PfO-1:0.051490,70734147_Pseudomonas_fluorescens_Pf-5:0.058091)0.808000:0.188000,(28872666_Pseudomonas_syringae_pv._tomato_str:0.000000,(71736288_Pseudomonas_syringae_pv._phaseolico:0.000000,66048326_Pseudomonas_syringae_pv._syringae_B:0.000000)0.824000:0.029298)0.884000:0.173058)0.912000:0.236778)0.743000:0.043512,((146309580_Pseudomonas_mendocina_ymp:0.085651,(((((167625371_Shewanella_halifaxensis_HAW-EB4:0.025684,(((170728411_Shewanella_woodyi_ATCC_51908:0.029978,157376868_Shewanella_sediminis_HAW-EB3:0.027471)0.812000:0.056245,((((((113969184_Shewanella_sp._MR-4:0.000000,114048673_Shewanella_sp._MR-7:0.000000)0.815000:0.026729,117921718_Shewanella_sp._ANA-3:0.000000)0.670000:0.053909,24372619_Shewanella_oneidensis_MR-1:0.000000)0.418000:0.053010,((152999510_Shewanella_baltica_OS185:0.000000,160874129_Shewanella_baltica_OS195:0.000000)0.000000:0.000000,126175563_Shewanella_baltica_OS155:0.025685)0.004000:0.000000)0.000000:0.000000,(146294053_Shewanella_putrefaciens_CN-32:0.000000,120597814_Shewanella_sp._W3-18-1:0.000000)0.952000:0.082817)0.840000:0.065267,114562052_Shewanella_frigidimarina_NCIMB_400:0.118781)0.430000:0.045619)0.853000:0.074972,127511646_Shewanella_loihica_PV-4:0.265087)0.000000:0.000000)0.778000:0.026123,157963197_Shewanella_pealeana_ATCC_700345:0.000000)0.808000:0.096581,77361481_Pseudoalteromonas_haloplanktis_TAC1:0.145867)0.260000:0.085847,119773897_Shewanella_amazonensis_SB2B:0.315262)0.794000:0.094575,(71280150_Colwellia_psychrerythraea_34H:0.418754,109897466_Pseudoalteromonas_atlantica_T6c:0.180140)0.763000:0.089605)0.858000:0.123312)0.812000:0.109920,34497015_Chromobacterium_violaceum_ATCC_1247:0.155441)0.817000:0.114188)0.750000:0.040725)0.789000:0.121715)0.777000:0.126740)0.705000:0.146561)0.868000:0.290946,(159897583_Herpetosiphon_aurantiacus_ATCC_2377:0.402047,15602945_Pasteurella_multocida_subsp._multoc:0.337872)0.890000:0.228542)0.000000:0.000000,91788634_Polaromonas_sp._JS666:0.291329)0.880000:0.085350)0.764000:0.034967,((161505233_Salmonella_enterica_subsp._arizonae:0.026787,146309975_Enterobacter_sp._638:0.000000)0.900000:0.130025,((((((116695240_Ralstonia_eutropha_H16:0.000000,(94309720_Ralstonia_metallidurans_CH34:0.000000,73538007_Ralstonia_eutropha_JMP134:0.000000)0.000000:0.000000)0.919000:0.096152,121609910_Verminephrobacter_eiseniae_EF01-2:0.059596)0.769000:0.051861,16124616_Caulobacter_crescentus_CB15:0.208918)0.923000:0.126860,((71737339_Pseudomonas_syringae_pv._phaseolico:0.027554,28869746_Pseudomonas_syringae_pv._tomato_str:0.000000)0.475000:0.026688,66045487_Pseudomonas_syringae_pv._syringae_B:0.000000)0.800000:0.047556)0.000000:0.000000,146307912_Pseudomonas_mendocina_ymp:0.081300)0.801000:0.075004,((((113478320_Trichodesmium_erythraeum_IMS101:0.212557,17227464_Nostoc_sp._PCC_7120:0.304074)0.094000:0.057125,((19552675_Corynebacterium_glutamicum_ATCC_130:0.000000,62390343_Corynebacterium_glutamicum_ATCC_130:0.000000)0.961000:0.320396,15672282_Lactococcus_lactis_subsp._lactis_Il:0.239122)0.937000:0.277752)0.000000:0.000000,(74318317_Thiobacillus_denitrificans_ATCC_252:0.000000,(152966734_Kineococcus_radiotolerans_SRS30216:0.122647,158336852_Acaryochloris_marina_MBIC11017:0.094253)0.992000:0.403976)0.764000:0.051773)0.882000:0.157452,(((92112383_Chromohalobacter_salexigens_DSM_304:0.062831,(146279295_Rhodobacter_sphaeroides_ATCC_17025:0.000000,(((159044556_Dinoroseobacter_shibae_DFL_12:0.058053,110678397_Roseobacter_denitrificans_OCh_114:0.005613)0.769000:0.072931,76803422_Natronomonas_pharaonis_DSM_2160:0.297142)0.846000:0.103375,154247886_Xanthobacter_autotrophicus_Py2:0.059271)0.896000:0.059405)0.003000:0.000000)0.772000:0.031924,(115524063_Rhodopseudomonas_palustris_BisA53:0.000000,86749050_Rhodopseudomonas_palustris_HaA2:0.027567)0.915000:0.095573)0.871000:0.062585,(((((46580345_Desulfovibrio_vulgaris_subsp._vulga:0.000000,120602278_Desulfovibrio_vulgaris_subsp._vulga:0.000000)0.915000:0.156662,152995031_Marinomonas_sp._MWYL1:0.115611)0.779000:0.075492,170750964_Methylobacterium_radiotolerans_JCM_:0.137704)0.061000:0.079367,((33599936_Bordetella_bronchiseptica_RB50:0.000000,33595538_Bordetella_parapertussis_12822:0.000000)0.531000:0.000000,163858283_Bordetella_petrii_DSM_12804:0.099690)0.746000:0.079619)0.880000:0.122492,86608935_Synechococcus_sp._JA-2-3Ba:0.049117)0.750000:0.027622)0.698000:0.149018)0.896000:0.221032)0.544000:0.039423)0.983000:0.239306)0.000000:0.000000,51244068_Desulfotalea_psychrophila_LSv54:0.844197)0.817000:0.074691,((((((154148800_Campylobacter_hominis_ATCC_BAA-381:0.416592,154174193_Campylobacter_curvus_525.92:0.187716)0.001000:0.000000,157164968_Campylobacter_concisus_13826:0.054160)0.777000:0.062843,118474872_Campylobacter_fetus_subsp._fetus_82:0.335401)0.229000:0.048764,170079095_Synechococcus_sp._PCC_7002:0.370337)0.849000:0.073446,((76802996_Natronomonas_pharaonis_DSM_2160:0.268775,76802074_Natronomonas_pharaonis_DSM_2160:0.253082)0.797000:0.109281,((16120186_Halobacterium_sp._NRC-1:0.000000,169237445_Halobacterium_salinarum_R1:0.000000)0.724000:0.033933,55377379_Haloarcula_marismortui_ATCC_43049:0.081521)0.906000:0.175608)0.796000:0.078141)0.000000:0.000000,((((((167038945_Thermoanaerobacter_sp._X514:0.029680,167038314_Thermoanaerobacter_pseudethanolicus:0.059865)0.779000:0.088663,20806877_Thermoanaerobacter_tengcongensis_MB:0.146544)0.996000:0.549307,(15613957_Bacillus_halodurans_C-125:0.130663,(56963467_Bacillus_clausii_KSM-K16:0.054904,23099851_Oceanobacillus_iheyensis_HTE831:0.220914)0.377000:0.031368)0.784000:0.071163)0.503000:0.113605,(((42783407_Bacillus_cereus_ATCC_10987:0.000000,(30264353_Bacillus_anthracis_str._Ames:0.000000,(49187180_Bacillus_anthracis_str._Sterne:0.000000,(49481289_Bacillus_thuringiensis_serovar_konk:0.000000,(47529800_Bacillus_anthracis_str._Ames_Ancest:0.000000,(118479454_Bacillus_thuringiensis_str._Al_Haka:0.000000,52141222_Bacillus_cereus_E33L:0.000000)0.000000:0.000000)0.000000:0.000000)0.000000:0.000000)0.000000:0.000000)0.000000:0.000000)0.548000:0.000000,163942040_Bacillus_weihenstephanensis_KBAB4:0.027580)0.499000:0.027462,30022361_Bacillus_cereus_ATCC_14579:0.000000)0.000000:0.000000)0.940000:0.169348,(56421006_Geobacillus_kaustophilus_HTA426:0.049158,138896045_Geobacillus_thermodenitrificans_NG8:0.040582)0.923000:0.179839)0.618000:0.027833,(167630483_Heliobacterium_modesticaldum_Ice1:0.237181,(110638425_Cytophaga_hutchinsonii_ATCC_33406:0.283647,89892850_Desulfitobacterium_hafniense_Y51:0.410969)0.607000:0.105253)0.819000:0.131154)0.754000:0.080654)0.779000:0.182786)0.832000:0.146880)0.574000:0.006232)0.714000:0.058555,((184154630_Lactobacillus_fermentum_IFO_3956:0.428560,89894832_Desulfitobacterium_hafniense_Y51:0.773920)0.899000:0.389480,((92114544_Chromohalobacter_salexigens_DSM_304:0.679682,((((110679898_Roseobacter_denitrificans_OCh_114:0.703354,((73668012_Methanosarcina_barkeri_str._Fusaro:0.027279,20090993_Methanosarcina_acetivorans_C2A:0.023215)0.881000:0.137360,73670201_Methanosarcina_barkeri_str._Fusaro:0.132514)0.772000:0.108639)0.821000:0.172290,((15891545_Agrobacterium_tumefaciens_str._C58:0.194965,150376561_Sinorhizobium_medicae_WSM419:0.000000)0.966000:0.388156,(68535631_Corynebacterium_jeikeium_K411:0.129567,38232739_Corynebacterium_diphtheriae_NCTC_13:0.091141)0.954000:0.326261)0.000000:0.000000)0.345000:0.078018,(((((((51595684_Yersinia_pseudotuberculosis_IP_3295:0.000000,153948440_Yersinia_pseudotuberculosis_IP_3175:0.000000)0.000000:0.000000,((170024974_Yersinia_pseudotuberculosis_YPIII:0.000000,16121594_Yersinia_pestis_CO92:0.000000)0.000000:0.000000,((22126750_Yersinia_pestis_KIM:0.000000,45441107_Yersinia_pestis_biovar_Microtus_str:0.000000)0.000000:0.000000,((108812828_Yersinia_pestis_Nepal516:0.000000,108807025_Yersinia_pestis_Antiqua:0.000000)0.000000:0.000000,(145599656_Yersinia_pestis_Pestoides_F:0.000000,162419221_Yersinia_pestis_Angola:0.000000)0.000000:0.000000)0.000000:0.000000)0.000000:0.000000)0.000000:0.000000)0.909000:0.000000,(123441784_Yersinia_enterocolitica_subsp._ente:0.000000,((((50122165_Erwinia_carotovora_subsp._atrosepti:0.000000,37526741_Photorhabdus_luminescens_subsp._lau:0.029339)0.788000:0.030259,152969089_Klebsiella_pneumoniae_subsp._pneumo:0.058297)0.775000:0.029925,157371458_Serratia_proteamaculans_568:0.000000)0.576000:0.028533,((16764135_Salmonella_typhimurium_LT2:0.000000,62179339_Salmonella_enterica_subsp._enterica:0.000000)0.951000:0.124112,((26246202_Escherichia_coli_CFT073:0.000000,26248363_Escherichia_coli_CFT073:0.000000)0.000000:0.000000,(91211276_Escherichia_coli_UTI89:0.000000,110642203_Escherichia_coli_536:0.000000)0.000000:0.000000)0.881000:0.110789)0.740000:0.044877)0.000000:0.000000)0.444000:0.029632)0.655000:0.165505,(33603216_Bordetella_bronchiseptica_RB50:0.000000,(33598306_Bordetella_parapertussis_12822:0.000000,33594228_Bordetella_pertussis_Tohama_I:0.000000)0.000000:0.000000)0.456000:0.000000)0.687000:0.092783,34496942_Chromobacterium_violaceum_ATCC_1247:0.151549)0.898000:0.152894,78060216_Burkholderia_sp._383:0.110706)0.761000:0.060408,162147844_Gluconacetobacter_diazotrophicus_PA:0.065775)0.858000:0.178610)0.768000:0.143437,(((165977230_Actinobacillus_pleuropneumoniae_ser:0.000000,126209257_Actinobacillus_pleuropneumoniae_L20:0.000000)0.523000:0.000000,152978580_Actinobacillus_succinogenes_130Z:0.145629)0.828000:0.273783,145299179_Aeromonas_salmonicida_subsp._salmon:0.317593)0.969000:0.489305)0.730000:0.041892)0.787000:0.069671,121998134_Halorhodospira_halophila_SL1:0.256311)0.843000:0.119487)0.751000:0.059763)0.751000:0.076378)0.810000:0.114899,(((((((89893881_Desulfitobacterium_hafniense_Y51:0.364708,89893112_Desulfitobacterium_hafniense_Y51:0.058381)0.810000:0.095485,108761166_Myxococcus_xanthus_DK_1622:0.464022)0.833000:0.137364,(150403389_Methanococcus_maripaludis_C7:0.224001,(119356284_Chlorobium_phaeobacteroides_DSM_266:0.208544,21674574_Chlorobium_tepidum_TLS:0.114614)0.864000:0.130457)0.908000:0.158568)0.000000:0.000000,(182678972_Beijerinckia_indica_subsp._indica_A:0.195813,56552742_Zymomonas_mobilis_subsp._mobilis_ZM:0.296959)0.828000:0.105573)0.589000:0.032281,((((160903184_Petrotoga_mobilis_SJ95:0.350813,50084174_Acinetobacter_sp._ADP1:0.418688)0.124000:0.130241,51246830_Desulfotalea_psychrophila_LSv54:0.393545)0.206000:0.099136,(167625528_Shewanella_halifaxensis_HAW-EB4:0.057191,157963342_Shewanella_pealeana_ATCC_700345:0.000000)0.999000:1.013927)0.547000:0.023956,(((116747943_Syntrophobacter_fumaroxidans_MPOB:0.217131,(118580497_Pelobacter_propionicus_DSM_2379:0.180810,51891791_Symbiobacterium_thermophilum_IAM_14:0.229088)0.665000:0.045334)0.752000:0.055836,83590270_Moorella_thermoacetica_ATCC_39073:0.211579)0.917000:0.154980,(85860615_Syntrophus_aciditrophicus_SB:0.201125,((92116539_Nitrobacter_hamburgensis_X14:0.000000,75676263_Nitrobacter_winogradskyi_Nb-255:0.060113)0.857000:0.134514,182679284_Beijerinckia_indica_subsp._indica_A:0.112591)0.842000:0.076486)0.730000:0.039581)0.800000:0.064311)0.001000:0.000000)0.460000:0.066510,((172040422_Corynebacterium_urealyticum_DSM_710:0.120661,187934147_Clostridium_botulinum_B_str._Eklund:0.840783)0.629000:0.186223,59714154_Vibrio_fischeri_ES114:0.365270)0.858000:0.207240)0.797000:0.059814,((57641955_Thermococcus_kodakarensis_KOD1:0.244888,((((150026035_Flavobacterium_psychrophilum_JIP02_:0.149931,146297846_Flavobacterium_johnsoniae_UW101:0.065498)0.981000:0.350513,120435437_Gramella_forsetii_KT0803:0.123957)0.819000:0.130763,150005591_Bacteroides_vulgatus_ATCC_8482:0.251105)0.965000:0.368282,(((((((((((((21228169_Methanosarcina_mazei_Go1:0.000000,73669377_Methanosarcina_barkeri_str._Fusaro:0.027027)0.002000:0.000000,20089828_Methanosarcina_acetivorans_C2A:0.053704)0.825000:0.061003,88601559_Methanospirillum_hungatei_JF-1:0.113145)0.954000:0.214655,88601534_Methanospirillum_hungatei_JF-1:0.064774)0.764000:0.086999,126180271_Methanoculleus_marisnigri_JR1:0.159851)0.566000:0.049760,158521662_Desulfococcus_oleovorans_Hxd3:0.251148)0.737000:0.061351,20092442_Methanosarcina_acetivorans_C2A:0.177050)0.706000:0.028929,78356667_Desulfovibrio_desulfuricans_G20:0.091000)0.773000:0.052256,124485908_Methanocorpusculum_labreanum_Z:0.419128)0.379000:0.093363,91773040_Methanococcoides_burtonii_DSM_6242:0.110361)0.885000:0.110542,((((((20808279_Thermoanaerobacter_tengcongensis_MB:0.037560,146295243_Caldicellulosiruptor_saccharolyticu:0.419045)0.857000:0.105028,(83590308_Moorella_thermoacetica_ATCC_39073:0.098967,78044016_Carboxydothermus_hydrogenoformans_Z:0.242870)0.229000:0.016160)0.817000:0.084995,((((159905873_Methanococcus_maripaludis_C6:0.000000,45358746_Methanococcus_maripaludis_S2:0.000000)0.510000:0.000000,(150402356_Methanococcus_maripaludis_C7:0.000000,134045451_Methanococcus_maripaludis_C5:0.026350)0.529000:0.026161)0.007000:0.000000,150399251_Methanococcus_vannielii_SB:0.052424)0.924000:0.135958,15668260_Methanocaldococcus_jannaschii_DSM_2:0.051894)0.904000:0.143966)0.780000:0.060447,11498042_Archaeoglobus_fulgidus_DSM_4304:0.296461)0.737000:0.033501,((73669882_Methanosarcina_barkeri_str._Fusaro:0.000000,20091599_Methanosarcina_acetivorans_C2A:0.024581)0.914000:0.120904,88602600_Methanospirillum_hungatei_JF-1:0.212548)0.925000:0.168508)0.734000:0.037673,(89893138_Desulfitobacterium_hafniense_Y51:0.314416,19703647_Fusobacterium_nucleatum_subsp._nucl:0.526123)0.826000:0.193555)0.762000:0.069521)0.889000:0.144337,(77920647_Pelobacter_carbinolicus_DSM_2380:0.182184,57234095_Dehalococcoides_ethenogenes_195:0.364947)0.799000:0.162423)0.000000:0.000000,(91773083_Methanococcoides_burtonii_DSM_6242:0.196024,(20092265_Methanosarcina_acetivorans_C2A:0.146423,(116753746_Methanosaeta_thermophila_PT:0.178538,(116753755_Methanosaeta_thermophila_PT:0.194539,20092715_Methanosarcina_acetivorans_C2A:0.303494)0.553000:0.084072)0.769000:0.167430)0.577000:0.008839)0.962000:0.193907)0.258000:0.044589)0.577000:0.095611)0.863000:0.123402,((((159898633_Herpetosiphon_aurantiacus_ATCC_2377:0.191503,((29347360_Bacteroides_thetaiotaomicron_VPI-54:0.000000,53714314_Bacteroides_fragilis_YCH46:0.000000)0.851000:0.217432,29347510_Bacteroides_thetaiotaomicron_VPI-54:0.105170)0.968000:0.491435)0.811000:0.181635,170078256_Synechococcus_sp._PCC_7002:0.382393)0.258000:0.053004,160901531_Petrotoga_mobilis_SJ95:0.513752)0.503000:0.202523,(((17231525_Nostoc_sp._PCC_7120:0.000000,((150398884_Methanococcus_vannielii_SB:0.101585,15669064_Methanocaldococcus_jannaschii_DSM_2:0.076471)0.001000:0.000000,150400550_Methanococcus_aeolicus_Nankai-3:0.015604)0.984000:0.471935)0.970000:0.253131,((((148657197_Roseiflexus_sp._RS-1:0.000000,156742223_Roseiflexus_castenholzii_DSM_13941:0.082444)0.750000:0.048129,163845911_Chloroflexus_aurantiacus_J-10-fl:0.169862)0.865000:0.143289,50841595_Propionibacterium_acnes_KPA171202:0.289435)0.783000:0.076803,(((28211049_Clostridium_tetani_E88:0.351846,126700618_Clostridium_difficile_630:0.150036)0.819000:0.138128,118579687_Pelobacter_propionicus_DSM_2379:0.283745)0.210000:0.054186,15895708_Clostridium_acetobutylicum_ATCC_824:0.369988)0.901000:0.175648)0.761000:0.042244)0.728000:0.061534,((150004596_Bacteroides_vulgatus_ATCC_8482:0.133160,150010249_Parabacteroides_distasonis_ATCC_850:0.239252)0.880000:0.164357,(88601591_Methanospirillum_hungatei_JF-1:0.065890,(21673251_Chlorobium_tepidum_TLS:0.202602,34540447_Porphyromonas_gingivalis_W83:0.715151)0.695000:0.197256)0.920000:0.240653)0.001000:0.000000)0.768000:0.038547)0.906000:0.099803)0.006000:0.000000)0.761000:0.047641)0.770000:0.052370)0.751000:0.053171)0.765000:0.098334)0.782000:0.075429,(((((((75911094_Anabaena_variabilis_ATCC_29413:0.000000,17230733_Nostoc_sp._PCC_7120:0.000000)0.970000:0.279415,170076550_Synechococcus_sp._PCC_7002:0.120460)0.095000:0.058359,158336551_Acaryochloris_marina_MBIC11017:0.116791)0.910000:0.159631,(86606672_Synechococcus_sp._JA-3-3Ab:0.000000,86610154_Synechococcus_sp._JA-2-3Ba:0.090212)0.910000:0.146402)0.907000:0.177636,(((158423249_Azorhizobium_caulinodans_ORS_571:0.127167,(119383890_Paracoccus_denitrificans_PD1222:0.313958,((((((153949833_Yersinia_pseudotuberculosis_IP_3175:0.000000,(16123541_Yersinia_pestis_CO92:0.000000,(22124709_Yersinia_pestis_KIM:0.000000,(45440152_Yersinia_pestis_biovar_Microtus_str:0.000000,(51595089_Yersinia_pseudotuberculosis_IP_3295:0.000000,(108810863_Yersinia_pestis_Nepal516:0.000000,(108808883_Yersinia_pestis_Antiqua:0.000000,(162420141_Yersinia_pestis_Angola:0.000000,(170025677_Yersinia_pseudotuberculosis_YPIII:0.000000,123441085_Yersinia_enterocolitica_subsp._ente:0.000000)0.000000:0.000000)0.000000:0.000000)0.000000:0.000000)0.000000:0.000000)0.000000:0.000000)0.000000:0.000000)0.000000:0.000000)0.000000:0.000000)0.768000:0.029458,(157372212_Serratia_proteamaculans_568:0.000000,50122234_Erwinia_carotovora_subsp._atrosepti:0.060437)0.780000:0.029225)0.891000:0.092741,((((((((15799835_Escherichia_coli_O157_H7_EDL933:0.000000,(15829409_Escherichia_coli_O157_H7_str._Sakai:0.000000,(161486321_Escherichia_coli_CFT073:0.000000,(82775542_Shigella_dysenteriae_Sd197:0.000000,(162138498_Escherichia_coli_UTI89:0.000000,(110640372_Escherichia_coli_536:0.000000,(117622438_Escherichia_coli_APEC_O1:0.000000,(157159618_Escherichia_coli_HS:0.000000,(170682356_Escherichia_coli_SECEC_SMS-3-5:0.000000,(170021495_Escherichia_coli_ATCC_8739:0.000000,(89107032_Escherichia_coli_W3110:0.000000,(16128144_Escherichia_coli_str._K-12_substr._:0.000000,(157158286_Escherichia_coli_E24377A:0.000000,(170079788_Escherichia_coli_str._K-12_substr._:0.000000,(187730442_Shigella_boydii_CDC_3083-94:0.000000,82542751_Shigella_boydii_Sb227:0.029324)0.000000:0.000000)0.000000:0.000000)0.000000:0.000000)0.000000:0.000000)0.000000:0.000000)0.000000:0.000000)0.000000:0.000000)0.000000:0.000000)0.000000:0.000000)0.000000:0.000000)0.000000:0.000000)0.000000:0.000000)0.000000:0.000000)0.000000:0.000000)0.000000:0.000000,110804206_Shigella_flexneri_5_str._8401:0.000000)0.000000:0.000000,74310772_Shigella_sonnei_Ss046:0.000000)0.000000:0.000000,30061711_Shigella_flexneri_2a_str._2457T:0.000000)0.000000:0.000000,56479614_Shigella_flexneri_2a_str._301:0.000000)0.000000:0.000000,156935331_Enterobacter_sakazakii_ATCC_BAA-894:0.000000)0.926000:0.005580,((56412467_Salmonella_enterica_subsp._enterica:0.000000,16763582_Salmonella_typhimurium_LT2:0.000000)0.000000:0.000000,((161612556_Salmonella_enterica_subsp._enterica:0.000000,16759190_Salmonella_enterica_subsp._enterica:0.000000)0.000000:0.000000,((29140740_Salmonella_enterica_subsp._enterica:0.000000,162139617_Salmonella_enterica_subsp._enterica:0.000000)0.000000:0.000000,(161504683_Salmonella_enterica_subsp._arizonae:0.000000,(157147418_Citrobacter_koseri_ATCC_BAA-895:0.000000,146310355_Enterobacter_sp._638:0.000000)0.000000:0.000000)0.000000:0.000000)0.000000:0.000000)0.000000:0.000000)0.933000:0.026731)0.924000:0.027702,152968747_Klebsiella_pneumoniae_subsp._pneumo:0.000000)0.000000:0.000000)0.965000:0.192686,120555103_Marinobacter_aquaeolei_VT8:0.106586)0.842000:0.103461,(((146308784_Pseudomonas_mendocina_ymp:0.121105,83644249_Hahella_chejuensis_KCTC_2396:0.077423)0.918000:0.202607,(((37677164_Vibrio_vulnificus_YJ016:0.000000,27367403_Vibrio_vulnificus_CMCP6:0.000000)0.552000:0.000729,59713341_Vibrio_fischeri_ES114:0.138465)0.942000:0.223663,((((15640231_Vibrio_cholerae_O1_biovar_eltor_str:0.000000,147674286_Vibrio_cholerae_O395:0.000000)0.917000:0.091134,(54308758_Photobacterium_profundum_SS9:0.069055,59713966_Vibrio_fischeri_ES114:0.228412)0.781000:0.067142)0.590000:0.002672,(156977517_Vibrio_harveyi_ATCC_BAA-1116:0.045798,28901291_Vibrio_parahaemolyticus_RIMD_221063:0.047911)0.959000:0.209142)0.914000:0.092500,XX_VfuA00214_:0.000000)0.811000:0.078969)0.928000:0.253392)0.669000:0.039493,((158424861_Azorhizobium_caulinodans_ORS_571:0.439052,116254768_Rhizobium_leguminosarum_bv._viciae_:0.273762)0.831000:0.185180,(((152995041_Marinomonas_sp._MWYL1:0.084359,153951378_Campylobacter_jejuni_subsp._doylei_:0.498526)0.665000:0.140109,(((153010797_Ochrobactrum_anthropi_ATCC_49188:0.067108,159185997_Agrobacterium_tumefaciens_str._C58:0.063934)0.751000:0.036620,146307882_Pseudomonas_mendocina_ymp:0.171815)0.782000:0.057951,(((117621312_Aeromonas_hydrophila_subsp._hydroph:0.029509,145301187_Aeromonas_salmonicida_subsp._salmon:0.000000)0.415000:0.058576,(((126209467_Actinobacillus_pleuropneumoniae_L20:0.000000,165977459_Actinobacillus_pleuropneumoniae_ser:0.000000)0.848000:0.080214,(152978692_Actinobacillus_succinogenes_130Z:0.058580,148826681_Haemophilus_influenzae_PittEE:0.010603)0.752000:0.031656)0.761000:0.032557,52425256_Mannheimia_succiniciproducens_MBEL5:0.156662)0.961000:0.170868)0.002000:0.000000,92113179_Chromohalobacter_salexigens_DSM_304:0.000000)0.759000:0.031647)0.777000:0.030373)0.765000:0.030795,(148652909_Psychrobacter_sp._PRwf-1:0.365779,((((154246719_Xanthobacter_autotrophicus_Py2:0.080173,170732656_Burkholderia_cenocepacia_MC0-3:0.376687)0.677000:0.087322,(77461975_Rhodobacter_sphaeroides_2.4.1:0.057809,126460864_Rhodobacter_sphaeroides_ATCC_17029:0.000000)0.849000:0.185499)0.000000:0.000000,163858525_Bordetella_petrii_DSM_12804:0.357840)0.000000:0.000000,91778187_Burkholderia_xenovorans_LB400:0.128527)0.853000:0.061036)0.000000:0.000000)0.889000:0.077476)0.000000:0.000000)0.818000:0.067782)0.874000:0.093764,86360556_Rhizobium_etli_CFN_42:0.212978)0.806000:0.052501)0.000000:0.000000)0.849000:0.103963,(156974055_Vibrio_harveyi_ATCC_BAA-1116:0.600902,72161896_Thermobifida_fusca_YX:0.232562)0.812000:0.123693)0.441000:0.045946,(125654707_Rhodobacter_sphaeroides_2.4.1:0.026966,126464858_Rhodobacter_sphaeroides_ATCC_17029:0.000000)0.996000:0.315600)0.763000:0.029872)0.000000:0.000000,((17227885_Nostoc_sp._PCC_7120:0.057116,75909042_Anabaena_variabilis_ATCC_29413:0.000000)0.876000:0.088254,(((86358286_Rhizobium_etli_CFN_42:0.267611,150396605_Sinorhizobium_medicae_WSM419:0.000000)0.884000:0.252933,(18309207_Clostridium_perfringens_str._13:0.000000,(110798589_Clostridium_perfringens_ATCC_13124:0.000000,110801698_Clostridium_perfringens_SM101:0.000000)0.000000:0.000000)0.966000:0.401345)0.418000:0.078103,((157364105_Thermotoga_lettingae_TMO:0.382115,(158319372_Alkaliphilus_oremlandii_OhILAs:0.247779,(28210886_Clostridium_tetani_E88:0.000000,118444463_Clostridium_novyi_NT:0.103178)0.911000:0.300117)0.929000:0.252936)0.001000:0.000000,(((((46908600_Listeria_monocytogenes_str._4b_F236:0.000000,16804467_Listeria_monocytogenes_EGD-e:0.000000)0.532000:0.000000,116873792_Listeria_welshimeri_serovar_6b_str.:0.027910)0.549000:0.030330,16801585_Listeria_innocua_Clip11262:0.000000)0.963000:0.149170,(((94993050_Streptococcus_pyogenes_MGAS2096:0.000000,(94991103_Streptococcus_pyogenes_MGAS10270:0.000000,(94994981_Streptococcus_pyogenes_MGAS10750:0.000000,(15675631_Streptococcus_pyogenes_M1_GAS:0.000000,(71911339_Streptococcus_pyogenes_MGAS5005:0.000000,(139473196_Streptococcus_pyogenes_str._Manfred:0.000000,(21911094_Streptococcus_pyogenes_MGAS315:0.000000,(28895221_Streptococcus_pyogenes_SSI-1:0.000000,((94989159_Streptococcus_pyogenes_MGAS9429:0.000000,50914865_Streptococcus_pyogenes_MGAS10394:0.000000)0.000000:0.000000,19746739_Streptococcus_pyogenes_MGAS8232:0.000000)0.000000:0.000000)0.000000:0.000000)0.000000:0.000000)0.000000:0.000000)0.000000:0.000000)0.000000:0.000000)0.000000:0.000000)0.000000:0.000000)0.805000:0.026450,71904178_Streptococcus_pyogenes_MGAS6180:0.000000)0.997000:0.416087,((((30264437_Bacillus_anthracis_str._Ames:0.000000,(49187259_Bacillus_anthracis_str._Sterne:0.000000,(47529892_Bacillus_anthracis_str._Ames_Ancest:0.000000,(49481437_Bacillus_thuringiensis_serovar_konk:0.000000,(118479530_Bacillus_thuringiensis_str._Al_Haka:0.000000,(52141140_Bacillus_cereus_E33L:0.000000,42783494_Bacillus_cereus_ATCC_10987:0.000000)0.000000:0.000000)0.000000:0.000000)0.000000:0.000000)0.000000:0.000000)0.000000:0.000000)0.564000:0.000000,163942117_Bacillus_weihenstephanensis_KBAB4:0.027871)0.444000:0.027753,30022442_Bacillus_cereus_ATCC_14579:0.000000)0.815000:0.104529,(157694266_Bacillus_pumilus_SAFR-032:0.198368,15615854_Bacillus_halodurans_C-125:0.379955)0.903000:0.277812)0.689000:0.053263)0.735000:0.052965)0.000000:0.000000,56965182_Bacillus_clausii_KSM-K16:0.271742)0.876000:0.126336)0.727000:0.066417)0.722000:0.088312)0.726000:0.071007)0.776000:0.046304,(170781964_Clavibacter_michiganensis_subsp._se:0.286599,((116333348_Lactobacillus_brevis_ATCC_367:0.276983,29376194_Enterococcus_faecalis_V583:0.594003)0.813000:0.182501,(((119963237_Arthrobacter_aurescens_TC1:0.171262,21225671_Streptomyces_coelicolor_A3:0.154935)0.830000:0.091041,(148271343_Clavibacter_michiganensis_subsp._mi:0.031335,170780784_Clavibacter_michiganensis_subsp._se:0.000000)0.000000:0.000000)0.000000:0.000000,182434345_Streptomyces_griseus_subsp._griseus:0.418278)0.933000:0.224921)0.790000:0.095392)0.874000:0.118709)0.744000:0.044196)0.567000:0.004837)0.872000:0.100202,29374837_Enterococcus_faecalis_V583:0.306167)0.702000:0.041358)0.831000:0.072479,(172041232_Corynebacterium_urealyticum_DSM_710:0.076983,68536896_Corynebacterium_jeikeium_K411:0.077157)0.989000:0.396797)0.664000:0.021624,(((((((15674532_Streptococcus_pyogenes_M1_GAS:0.000000,19745542_Streptococcus_pyogenes_MGAS8232:0.000000)0.000000:0.000000,((71902979_Streptococcus_pyogenes_MGAS6180:0.000000,71910138_Streptococcus_pyogenes_MGAS5005:0.000000)0.000000:0.000000,((94987954_Streptococcus_pyogenes_MGAS9429:0.000000,94989828_Streptococcus_pyogenes_MGAS10270:0.000000)0.000000:0.000000,((94991838_Streptococcus_pyogenes_MGAS2096:0.000000,50913696_Streptococcus_pyogenes_MGAS10394:0.000000)0.000000:0.000000,((139474341_Streptococcus_pyogenes_str._Manfred:0.000000,21909819_Streptococcus_pyogenes_MGAS315:0.000000)0.000000:0.000000,(28896488_Streptococcus_pyogenes_SSI-1:0.000000,94993714_Streptococcus_pyogenes_MGAS10750:0.000000)0.000000:0.000000)0.000000:0.000000)0.000000:0.000000)0.000000:0.000000)0.000000:0.000000)0.892000:0.163513,182434332_Streptomyces_griseus_subsp._griseus:0.309986)0.877000:0.132797,(28901507_Vibrio_parahaemolyticus_RIMD_221063:0.046228,(((157147069_Citrobacter_koseri_ATCC_BAA-895:0.088561,(((110643274_Escherichia_coli_536:0.000000,(15803575_Escherichia_coli_O157_H7_EDL933:0.000000,15833170_Escherichia_coli_O157_H7_str._Sakai:0.000000)0.000000:0.000000)0.000000:0.000000,((170680408_Escherichia_coli_SECEC_SMS-3-5:0.000000,91212454_Escherichia_coli_UTI89:0.000000)0.000000:0.000000,(117625342_Escherichia_coli_APEC_O1:0.000000,26249605_Escherichia_coli_CFT073:0.000000)0.000000:0.000000)0.000000:0.000000)0.928000:0.092637,146313077_Enterobacter_sp._638:0.028643)0.838000:0.064961)0.742000:0.041281,152970653_Klebsiella_pneumoniae_subsp._pneumo:0.000000)0.929000:0.268255,158421807_Azorhizobium_caulinodans_ORS_571:0.078472)0.956000:0.338910)0.863000:0.184024)0.000000:0.000000,(38233194_Corynebacterium_diphtheriae_NCTC_13:0.404746,68536376_Corynebacterium_jeikeium_K411:0.390395)0.775000:0.266415)0.727000:0.026281,156977224_Vibrio_harveyi_ATCC_BAA-1116:0.347075)0.136000:0.030433,((((((145594174_Salinispora_tropica_CNB-440:0.079316,182440374_Streptomyces_griseus_subsp._griseus:0.149444)0.828000:0.070795,(((((153011403_Ochrobactrum_anthropi_ATCC_49188:0.151892,72160740_Thermobifida_fusca_YX:0.029980)0.000000:0.000000,(70730983_Pseudomonas_fluorescens_Pf-5:0.044546,160898590_Delftia_acidovorans_SPH-1:0.134486)0.761000:0.089726)0.696000:0.034459,(16119543_Agrobacterium_tumefaciens_str._C58:0.141453,(((182438362_Streptomyces_griseus_subsp._griseus:0.114331,118471554_Mycobacterium_smegmatis_str._MC2_15:0.081890)0.723000:0.039076,158314857_Frankia_sp._EAN1pec:0.115376)0.417000:0.033816,(119962249_Arthrobacter_aurescens_TC1:0.026635,119960642_Arthrobacter_aurescens_TC1:0.090911)0.754000:0.033439)0.753000:0.053733)0.840000:0.126544)0.762000:0.089516,((170783351_Clavibacter_michiganensis_subsp._se:0.000000,148274112_Clavibacter_michiganensis_subsp._mi:0.029593)0.781000:0.027666,((145595080_Salinispora_tropica_CNB-440:0.000000,159038317_Salinispora_arenicola_CNS-205:0.029336)0.903000:0.097252,(158317690_Frankia_sp._EAN1pec:0.109665,111224665_Frankia_alni_ACN14a:0.160605)0.600000:0.009493)0.797000:0.035313)0.675000:0.018024)0.788000:0.054548,50955300_Leifsonia_xyli_subsp._xyli_str._CTC:0.150566)0.001000:0.000000)0.727000:0.028942,((21220277_Streptomyces_coelicolor_A3:0.057942,(29833035_Streptomyces_avermitilis_MA-4680:0.000000,182439503_Streptomyces_griseus_subsp._griseus:0.000000)0.847000:0.056792)0.878000:0.058584,(152965207_Kineococcus_radiotolerans_SRS30216:0.082323,(182435744_Streptomyces_griseus_subsp._griseus:0.093763,182436974_Streptomyces_griseus_subsp._griseus:0.085883)0.701000:0.026126)0.006000:0.000000)0.783000:0.026718)0.881000:0.064676,(123443808_Yersinia_enterocolitica_subsp._ente:0.000000,((((15599353_Pseudomonas_aeruginosa_PAO1:0.000000,116052194_Pseudomonas_aeruginosa_UCBPP-PA14:0.000000)0.930000:0.159539,167032811_Pseudomonas_putida_GB-1:0.150126)0.680000:0.037461,157371663_Serratia_proteamaculans_568:0.134589)0.570000:0.023287,145296831_Corynebacterium_glutamicum_R:0.226923)0.725000:0.064617)0.760000:0.023414)0.354000:0.051313,((83646516_Hahella_chejuensis_KCTC_2396:0.000000,(((169833326_Streptococcus_pneumoniae_Hungary19A:0.000000,15900906_Streptococcus_pneumoniae_TIGR4:0.000000)0.000000:0.000000,(15902982_Streptococcus_pneumoniae_R6:0.000000,116515486_Streptococcus_pneumoniae_D39:0.000000)0.000000:0.000000)0.450000:0.000000,182683983_Streptococcus_pneumoniae_CGSP14:0.025196)0.996000:0.437443)0.867000:0.200135,(15640798_Vibrio_cholerae_O1_biovar_eltor_str:0.000000,147675717_Vibrio_cholerae_O395:0.000000)0.930000:0.209981)0.834000:0.103579)0.003000:0.000000,(((((161615205_Salmonella_enterica_subsp._enterica:0.000000,161504239_Salmonella_enterica_subsp._arizonae:0.000000)0.527000:0.000000,((152969177_Klebsiella_pneumoniae_subsp._pneumo:0.058546,146310778_Enterobacter_sp._638:0.022126)0.793000:0.036141,(16763967_Salmonella_typhimurium_LT2:0.000000,(16759549_Salmonella_enterica_subsp._enterica:0.000000,(29142678_Salmonella_enterica_subsp._enterica:0.000000,(62179191_Salmonella_enterica_subsp._enterica:0.000000,56414273_Salmonella_enterica_subsp._enterica:0.000000)0.000000:0.000000)0.000000:0.000000)0.000000:0.000000)0.449000:0.000000)0.418000:0.026703)0.646000:0.028267,157146799_Citrobacter_koseri_ATCC_BAA-895:0.000000)0.734000:0.061369,(((((((((((((89107455_Escherichia_coli_W3110:0.000000,(16128571_Escherichia_coli_str._K-12_substr._:0.000000,(82775868_Shigella_dysenteriae_Sd197:0.000000,(110804579_Shigella_flexneri_5_str._8401:0.000000,(157160084_Escherichia_coli_HS:0.000000,(157158899_Escherichia_coli_E24377A:0.000000,(170021053_Escherichia_coli_ATCC_8739:0.000000,(170080169_Escherichia_coli_str._K-12_substr._:0.000000,170080270_Escherichia_coli_str._K-12_substr._:0.000000)0.000000:0.000000)0.000000:0.000000)0.000000:0.000000)0.000000:0.000000)0.000000:0.000000)0.000000:0.000000)0.000000:0.000000)0.000000:0.000000,117622810_Escherichia_coli_APEC_O1:0.000000)0.000000:0.000000,170681920_Escherichia_coli_SECEC_SMS-3-5:0.000000)0.000000:0.000000,110640819_Escherichia_coli_536:0.000000)0.000000:0.000000,91209635_Escherichia_coli_UTI89:0.000000)0.000000:0.000000,26246567_Escherichia_coli_CFT073:0.000000)0.000000:0.000000,82543034_Shigella_boydii_Sb227:0.000000)0.000000:0.000000,187733815_Shigella_boydii_CDC_3083-94:0.000000)0.000000:0.000000,30062046_Shigella_flexneri_2a_str._2457T:0.000000)0.000000:0.000000,24111934_Shigella_flexneri_2a_str._301:0.000000)0.000000:0.000000,15829881_Escherichia_coli_O157_H7_str._Sakai:0.000000)0.000000:0.000000,15800303_Escherichia_coli_O157_H7_EDL933:0.000000)0.453000:0.000000,74311123_Shigella_sonnei_Ss046:0.026516)0.000000:0.000000)0.816000:0.050900,156932988_Enterobacter_sakazakii_ATCC_BAA-894:0.048190)0.920000:0.111476)0.693000:0.031034)0.794000:0.059733)0.827000:0.070084,((51892421_Symbiobacterium_thermophilum_IAM_14:0.236412,((110632498_Mesorhizobium_sp._BNC1:0.195318,(55376829_Haloarcula_marismortui_ATCC_43049:0.130107,((15791306_Halobacterium_sp._NRC-1:0.000000,169237064_Halobacterium_salinarum_R1:0.000000)0.946000:0.313155,(15791301_Halobacterium_sp._NRC-1:0.000000,169237059_Halobacterium_salinarum_R1:0.000000)0.968000:0.318757)0.680000:0.052433)0.973000:0.364703)0.178000:0.016959,116048625_Pseudomonas_aeruginosa_UCBPP-PA14:0.334032)0.655000:0.040678)0.820000:0.209062,(91790602_Polaromonas_sp._JS666:0.154799,((((37528273_Photorhabdus_luminescens_subsp._lau:0.126947,50120013_Erwinia_carotovora_subsp._atrosepti:0.086785)0.834000:0.109467,((157148031_Citrobacter_koseri_ATCC_BAA-895:0.000000,15601993_Pasteurella_multocida_subsp._multoc:0.336341)0.940000:0.170058,(89110997_Escherichia_coli_W3110:0.000000,(16132108_Escherichia_coli_str._K-12_substr._:0.000000,(157156105_Escherichia_coli_E24377A:0.000000,(170083721_Escherichia_coli_str._K-12_substr._:0.000000,(74314752_Shigella_sonnei_Ss046:0.000000,(82779333_Shigella_dysenteriae_Sd197:0.000000,170018785_Escherichia_coli_ATCC_8739:0.000000)0.000000:0.000000)0.000000:0.000000)0.000000:0.000000)0.000000:0.000000)0.000000:0.000000)0.927000:0.123868)0.573000:0.012094)0.810000:0.115596,((93006113_Psychrobacter_cryohalolentis_K5:0.126118,(13357625_Ureaplasma_parvum_serovar_3_str._AT:0.000000,170762176_Ureaplasma_parvum_serovar_3_str._AT:0.000000)0.998000:0.912895)0.811000:0.209913,89054616_Jannaschia_sp._CCS1:0.345958)0.829000:0.284536)0.621000:0.030492,((((125623216_Lactococcus_lactis_subsp._cremoris_:0.000000,116511184_Lactococcus_lactis_subsp._cremoris_:0.000000)0.988000:0.631618,42526141_Treponema_denticola_ATCC_35405:0.475397)0.634000:0.209915,(78189046_Chlorobium_chlorochromatii_CaD3:0.156542,(119356942_Chlorobium_phaeobacteroides_DSM_266:0.000000,(21673771_Chlorobium_tepidum_TLS:0.259427,(78186997_Pelodictyon_luteolum_DSM_273:0.027767,145219627_Prosthecochloris_vibrioformis_DSM_2:0.098380)0.586000:0.011187)0.769000:0.061494)0.002000:0.000000)0.951000:0.360487)0.737000:0.091254,(50842279_Propionibacterium_acnes_KPA171202:0.355619,160880526_Clostridium_phytofermentans_ISDg:0.508686)0.508000:0.177682)0.773000:0.099103)0.794000:0.121169)0.754000:0.048994)0.000000:0.000000)0.780000:0.140947,(28493025_Tropheryma_whipplei_str._Twist:0.000000,28572238_Tropheryma_whipplei_TW08_27:0.000000)1.000000:0.870833)0.574000:0.004762,((((((153947642_Yersinia_pseudotuberculosis_IP_3175:0.000000,(162419134_Yersinia_pestis_Angola:0.000000,(170024768_Yersinia_pseudotuberculosis_YPIII:0.000000,(16121806_Yersinia_pestis_CO92:0.000000,(22126516_Yersinia_pestis_KIM:0.000000,(45441247_Yersinia_pestis_biovar_Microtus_str:0.000000,(51595882_Yersinia_pseudotuberculosis_IP_3295:0.000000,(108812608_Yersinia_pestis_Nepal516:0.000000,(108806824_Yersinia_pestis_Antiqua:0.000000,145598727_Yersinia_pestis_Pestoides_F:0.000000)0.000000:0.000000)0.000000:0.000000)0.000000:0.000000)0.000000:0.000000)0.000000:0.000000)0.000000:0.000000)0.000000:0.000000)0.000000:0.000000)0.772000:0.146087,37528443_Photorhabdus_luminescens_subsp._lau:0.161773)0.907000:0.276190,((117620581_Aeromonas_hydrophila_subsp._hydroph:0.000000,145298830_Aeromonas_salmonicida_subsp._salmon:0.000000)0.983000:0.272228,54303479_Photobacterium_profundum_SS9:0.027063)0.900000:0.349960)0.792000:0.188875,66043931_Pseudomonas_syringae_pv._syringae_B:0.026842)0.000000:0.000000,71738165_Pseudomonas_syringae_pv._phaseolico:0.000000)0.463000:0.027331,28867988_Pseudomonas_syringae_pv._tomato_str:0.000000)0.947000:0.347199)0.922000:0.164139,(119964105_Arthrobacter_aurescens_TC1:0.130161,29377540_Enterococcus_faecalis_V583:0.274400)0.834000:0.134549)0.736000:0.064012,(((((70727157_Staphylococcus_haemolyticus_JCSC143:0.024461,(((57651573_Staphylococcus_aureus_subsp._aureus:0.000000,87160807_Staphylococcus_aureus_subsp._aureus:0.000000)0.000000:0.000000,((((15923725_Staphylococcus_aureus_subsp._aureus:0.000000,49485607_Staphylococcus_aureus_subsp._aureus:0.000000)0.000000:0.000000,((21282426_Staphylococcus_aureus_subsp._aureus:0.000000,148267195_Staphylococcus_aureus_subsp._aureus:0.000000)0.000000:0.000000,(150393244_Staphylococcus_aureus_subsp._aureus:0.000000,156979063_Staphylococcus_aureus_subsp._aureus:0.000000)0.000000:0.000000)0.000000:0.000000)0.000000:0.000000,((161509002_Staphylococcus_aureus_subsp._aureus:0.000000,15926412_Staphylococcus_aureus_subsp._aureus:0.000000)0.000000:0.000000,88194513_Staphylococcus_aureus_subsp._aureus:0.000000)0.000000:0.000000)0.000000:0.000000,151220916_Staphylococcus_aureus_subsp._aureus:0.000000)0.000000:0.000000)0.564000:0.000000,49482992_Staphylococcus_aureus_subsp._aureus:0.025318)0.885000:0.065681)0.151000:0.030276,(57866345_Staphylococcus_epidermidis_RP62A:0.000000,27467435_Staphylococcus_epidermidis_ATCC_122:0.000000)0.787000:0.041400)0.802000:0.163901,73663291_Staphylococcus_saprophyticus_subsp.:0.082022)0.980000:0.433756,((((138894936_Geobacillus_thermodenitrificans_NG8:0.000000,(160878891_Clostridium_phytofermentans_ISDg:0.375341,(52424849_Mannheimia_succiniciproducens_MBEL5:0.000000,152979478_Actinobacillus_succinogenes_130Z:0.166163)0.917000:0.262096)0.766000:0.094328)0.880000:0.110116,(((152974197_Bacillus_cereus_subsp._cytotoxis_NV:0.000000,59714007_Vibrio_fischeri_ES114:0.216270)0.623000:0.056256,126699253_Clostridium_difficile_630:0.085399)0.800000:0.062983,(((((((148379037_Clostridium_botulinum_A_str._ATCC_3:0.000000,153933405_Clostridium_botulinum_A_str._ATCC_1:0.000000)0.000000:0.000000,(153936739_Clostridium_botulinum_A_str._Hall:0.000000,153941019_Clostridium_botulinum_F_str._Langel:0.000000)0.000000:0.000000)0.562000:0.000000,170756186_Clostridium_botulinum_B1_str._Okra:0.026517)0.465000:0.026466,170760012_Clostridium_botulinum_A3_str._Loch_:0.000000)0.991000:0.239004,((37676280_Vibrio_vulnificus_YJ016:0.000000,27366569_Vibrio_vulnificus_CMCP6:0.000000)0.776000:0.030146,((28900515_Vibrio_parahaemolyticus_RIMD_221063:0.000000,156977346_Vibrio_harveyi_ATCC_BAA-1116:0.086407)0.714000:0.023539,(15600999_Vibrio_cholerae_O1_biovar_eltor_str:0.000000,147671639_Vibrio_cholerae_O395:0.000000)0.967000:0.188506)0.743000:0.021086)0.769000:0.042336)0.717000:0.031085,((((16077450_Bacillus_subtilis_subsp._subtilis_s:0.000000,154684876_Bacillus_amyloliquefaciens_FZB42:0.145046)0.851000:0.092194,(52078911_Bacillus_licheniformis_ATCC_14580:0.000000,52784285_Bacillus_licheniformis_ATCC_14580:0.000000)0.913000:0.111302)0.769000:0.053639,56964657_Bacillus_clausii_KSM-K16:0.138176)0.741000:0.066381,((23097996_Oceanobacillus_iheyensis_HTE831:0.194813,15613590_Bacillus_halodurans_C-125:0.062584)0.821000:0.081617,51892741_Symbiobacterium_thermophilum_IAM_14:0.199448)0.778000:0.071644)0.759000:0.043131)0.834000:0.061060,169829791_Lysinibacillus_sphaericus_C3-41:0.056359)0.622000:0.011651)0.483000:0.068022)0.759000:0.064582,157691768_Bacillus_pumilus_SAFR-032:0.153765)0.835000:0.118547,(((15792677_Campylobacter_jejuni_subsp._jejuni_:0.000000,(157415590_Campylobacter_jejuni_subsp._jejuni_:0.000000,121613041_Campylobacter_jejuni_subsp._jejuni_:0.027038)0.490000:0.027373)0.000000:0.000000,57238397_Campylobacter_jejuni_RM1221:0.052026)0.966000:0.328569,(24379437_Streptococcus_mutans_UA159:0.137296,(22537168_Streptococcus_agalactiae_2603V_R:0.000000,(76787783_Streptococcus_agalactiae_A909:0.000000,25011097_Streptococcus_agalactiae_NEM316:0.000000)0.000000:0.000000)0.996000:0.509819)0.546000:0.136870)0.606000:0.034171)0.147000:0.040492)0.582000:0.034193,((15901699_Streptococcus_pneumoniae_TIGR4:0.000000,(15903728_Streptococcus_pneumoniae_R6:0.000000,(116515957_Streptococcus_pneumoniae_D39:0.000000,(169833155_Streptococcus_pneumoniae_Hungary19A:0.000000,182684814_Streptococcus_pneumoniae_CGSP14:0.000000)0.000000:0.000000)0.000000:0.000000)0.000000:0.000000)0.510000:0.000000,162447810_Acholeplasma_laidlawii_PG-8A:0.666713)0.988000:0.317224)0.748000:0.045215)0.000000:0.000000,((((((108762654_Myxococcus_xanthus_DK_1622:0.231624,187479127_Bordetella_avium_197N:0.055478)0.517000:0.076431,(((17988949_Brucella_melitensis_16M:0.000000,62317475_Brucella_abortus_biovar_1_str._9-94:0.000000)0.000000:0.000000,((83269456_Brucella_melitensis_biovar_Abortus_:0.000000,189022729_Brucella_abortus_S19:0.000000)0.000000:0.000000,((23500420_Brucella_suis_1330:0.000000,161620733_Brucella_canis_ATCC_23365:0.000000)0.000000:0.000000,(163844808_Brucella_suis_ATCC_23445:0.000000,148558298_Brucella_ovis_ATCC_25840:0.000000)0.000000:0.000000)0.000000:0.000000)0.000000:0.000000)0.745000:0.032866,153011121_Ochrobactrum_anthropi_ATCC_49188:0.060545)0.240000:0.056828)0.843000:0.130777,15889745_Agrobacterium_tumefaciens_str._C58:0.056368)0.855000:0.106895,((49474566_Bartonella_quintana_str._Toulouse:0.000000,163868847_Bartonella_tribocorum_CIP_105476:0.093380)0.814000:0.080692,121601690_Bartonella_bacilliformis_KC583:0.164053)0.896000:0.155024)0.000000:0.000000,((((15677821_Neisseria_meningitidis_MC58:0.000000,(59802389_Neisseria_gonorrhoeae_FA_1090:0.000000,(15793451_Neisseria_meningitidis_Z2491:0.000000,121635651_Neisseria_meningitidis_FAM18:0.000000)0.000000:0.000000)0.000000:0.000000)0.733000:0.023410,(148652470_Psychrobacter_sp._PRwf-1:0.117536,93006734_Psychrobacter_cryohalolentis_K5:0.187004)0.992000:0.357611)0.328000:0.032658,161869207_Neisseria_meningitidis_053442:0.024835)0.884000:0.230753,((165976133_Actinobacillus_pleuropneumoniae_ser:0.000000,126208197_Actinobacillus_pleuropneumoniae_L20:0.000000)0.879000:0.161232,(86751500_Rhodopseudomonas_palustris_HaA2:0.028859,39935451_Rhodopseudomonas_palustris_CGA009:0.000000)0.980000:0.332487)0.796000:0.124634)0.857000:0.156868)0.703000:0.033689,(((50121485_Erwinia_carotovora_subsp._atrosepti:0.068026,((152967648_Kineococcus_radiotolerans_SRS30216:0.177265,(((19552040_Corynebacterium_glutamicum_ATCC_130:0.000000,(62389703_Corynebacterium_glutamicum_ATCC_130:0.000000,145294982_Corynebacterium_glutamicum_R:0.000000)0.000000:0.000000)0.481000:0.000000,68536978_Corynebacterium_jeikeium_K411:0.060430)0.830000:0.027714,25027440_Corynebacterium_efficiens_YS-314:0.000000)0.000000:0.000000)0.208000:0.026181,((((30023140_Bacillus_cereus_ATCC_14579:0.000000,163942807_Bacillus_weihenstephanensis_KBAB4:0.000000)0.526000:0.000000,172057071_Exiguobacterium_sibiricum_255-15:0.028719)0.559000:0.027674,((49481119_Bacillus_thuringiensis_serovar_konk:0.000000,52140445_Bacillus_cereus_E33L:0.000000)0.000000:0.000000,((30265126_Bacillus_anthracis_str._Ames:0.000000,49187937_Bacillus_anthracis_str._Sterne:0.000000)0.000000:0.000000,(42784269_Bacillus_cereus_ATCC_10987:0.000000,(47530636_Bacillus_anthracis_str._Ames_Ancest:0.000000,118480161_Bacillus_thuringiensis_str._Al_Haka:0.000000)0.000000:0.000000)0.000000:0.000000)0.000000:0.000000)0.470000:0.000000)0.749000:0.036007,89894507_Desulfitobacterium_hafniense_Y51:0.064544)0.890000:0.114815)0.916000:0.125692)0.718000:0.054549,(153948535_Yersinia_pseudotuberculosis_IP_3175:0.000000,(16124148_Yersinia_pestis_CO92:0.000000,(22127916_Yersinia_pestis_KIM:0.000000,(45443135_Yersinia_pestis_biovar_Microtus_str:0.000000,(108813833_Yersinia_pestis_Nepal516:0.000000,(108810106_Yersinia_pestis_Antiqua:0.000000,(145601011_Yersinia_pestis_Pestoides_F:0.000000,(162421543_Yersinia_pestis_Angola:0.000000,(170022330_Yersinia_pseudotuberculosis_YPIII:0.000000,(51598148_Yersinia_pseudotuberculosis_IP_3295:0.000000,123443771_Yersinia_enterocolitica_subsp._ente:0.000000)0.000000:0.000000)0.000000:0.000000)0.000000:0.000000)0.000000:0.000000)0.000000:0.000000)0.000000:0.000000)0.000000:0.000000)0.000000:0.000000)0.000000:0.000000)0.755000:0.038399)0.828000:0.168266,160896457_Delftia_acidovorans_SPH-1:0.023883)0.891000:0.136947)0.477000:0.039460)0.832000:0.111909,(172040593_Corynebacterium_urealyticum_DSM_710:0.290460,119383051_Paracoccus_denitrificans_PD1222:0.036850)0.306000:0.067807)0.896000:0.138363,159037997_Salinispora_arenicola_CNS-205:0.131933)0.000000:0.000000,(126464698_Rhodobacter_sphaeroides_ATCC_17029:0.000000,(77465236_Rhodobacter_sphaeroides_2.4.1:0.000000,146280263_Rhodobacter_sphaeroides_ATCC_17025:0.245703)0.438000:0.030206)0.949000:0.151058)0.935000:0.206657,(153001850_Shewanella_baltica_OS185:0.000000,(160876574_Shewanella_baltica_OS195:0.000000,(120600593_Shewanella_sp._W3-18-1:0.026015,146294750_Shewanella_putrefaciens_CN-32:0.000000)0.719000:0.025757)0.346000:0.027276)0.949000:0.235554)0.799000:0.066416,152995654_Marinomonas_sp._MWYL1:0.157947)0.786000:0.061877,145301192_Aeromonas_salmonicida_subsp._salmon:0.000000)0.846000:0.093052,26989311_Pseudomonas_putida_KT2440:0.032215)0.550000:0.060556,104781603_Pseudomonas_entomophila_L48:0.063649)0.856000:0.080936,126642424_Acinetobacter_baumannii_ATCC_17978:0.000000,169795230_Acinetobacter_baumannii:0.000000);
