# Supplementary material for: Genome-wide phylogenetic analysis of the pathogenic potential of Vibrio furnissii
Source: Front Microbiol. 2014 Aug 21;5:435. doi: 10.3389/fmicb.2014.00435 (PMC4139957; doi:10.3389/fmicb.2014.00435)
Supplement: Supplementary file 1 [file DataSheet1.ZIP › all_vfu_trees/VfuA00215.afa-gb-o.phylip_phyml_tree.txt]

(((((((((((((((((((((((((((((152984528_Pseudomonas_aeruginosa_PA7:0.080053,((((((152968746_Klebsiella_pneumoniae_subsp._pneumo:0.039655,(((((((62178761_Salmonella_enterica_subsp._enterica:0.000000,16763581_Salmonella_typhimurium_LT2:0.000000)0.906000:0.000000,157159617_Escherichia_coli_HS:0.000000)0.000000:0.000000,74310771_Shigella_sonnei_Ss046:0.000000)0.000000:0.000000,187731816_Shigella_boydii_CDC_3083-94:0.000000)0.000000:0.000000,82542750_Shigella_boydii_Sb227:0.000000)0.912000:0.045987,156935332_Enterobacter_sakazakii_ATCC_BAA-894:0.000000)0.525000:0.050591,157372213_Serratia_proteamaculans_568:0.229686)0.505000:0.000000)0.610000:0.058575,(157147419_Citrobacter_koseri_ATCC_BAA-895:0.000000,((161504684_Salmonella_enterica_subsp._arizonae:0.046152,(89107031_Escherichia_coli_W3110:0.000000,(16128143_Escherichia_coli_str._K-12_substr._:0.000000,(157157325_Escherichia_coli_E24377A:0.000000,(170079787_Escherichia_coli_str._K-12_substr._:0.000000,(170021496_Escherichia_coli_ATCC_8739:0.000000,(15799834_Escherichia_coli_O157_H7_EDL933:0.000000,(15829408_Escherichia_coli_O157_H7_str._Sakai:0.000000,(24111588_Shigella_flexneri_2a_str._301:0.000000,(30061710_Shigella_flexneri_2a_str._2457T:0.000000,(110804205_Shigella_flexneri_5_str._8401:0.000000,(91209221_Escherichia_coli_UTI89:0.000000,(110640371_Escherichia_coli_536:0.000000,(117622437_Escherichia_coli_APEC_O1:0.000000,(((82775541_Shigella_dysenteriae_Sd197:0.022687,170681393_Escherichia_coli_SECEC_SMS-3-5:0.000000)0.000000:0.000000,26246096_Escherichia_coli_CFT073:0.000000)0.000000:0.000000,146310354_Enterobacter_sp._638:0.000000)0.000000:0.000000)0.000000:0.000000)0.000000:0.000000)0.000000:0.000000)0.000000:0.000000)0.000000:0.000000)0.000000:0.000000)0.000000:0.000000)0.000000:0.000000)0.000000:0.000000)0.000000:0.000000)0.000000:0.000000)0.000000:0.000000)0.863000:0.022743)0.000000:0.000000,161612555_Salmonella_enterica_subsp._enterica:0.000000)0.443000:0.023381)0.934000:0.186943)0.925000:0.151173,28868419_Pseudomonas_syringae_pv._tomato_str:0.174601)0.600000:0.016134,(((83593709_Rhodospirillum_rubrum_ATCC_11170:0.248637,(170749636_Methylobacterium_radiotolerans_JCM_:0.163909,170750492_Methylobacterium_radiotolerans_JCM_:0.074496)0.993000:0.283005)0.000000:0.000000,(((77461410_Pseudomonas_fluorescens_PfO-1:0.023700,((((167031394_Pseudomonas_putida_GB-1:0.000000,170724009_Pseudomonas_putida_W619:0.000000)0.851000:0.023502,(26987092_Pseudomonas_putida_KT2440:0.000000,148545631_Pseudomonas_putida_F1:0.023429)0.000000:0.000000)0.779000:0.024376,104784047_Pseudomonas_entomophila_L48:0.022111)0.774000:0.023311,70732991_Pseudomonas_fluorescens_Pf-5:0.000000)0.000000:0.000000)0.299000:0.022227,((15595667_Pseudomonas_aeruginosa_PAO1:0.000000,116054199_Pseudomonas_aeruginosa_UCBPP-PA14:0.000000)0.494000:0.000000,152985347_Pseudomonas_aeruginosa_PA7:0.022872)0.744000:0.047252)0.911000:0.106866,146307697_Pseudomonas_mendocina_ymp:0.039050)0.976000:0.228270)0.848000:0.078378,78059981_Burkholderia_sp._383:0.091305)0.746000:0.036624)0.003000:0.000000,(((158423250_Azorhizobium_caulinodans_ORS_571:0.138786,30249088_Nitrosomonas_europaea_ATCC_19718:0.160393)0.749000:0.049960,(21242920_Xanthomonas_axonopodis_pv._citri_st:0.047397,120612371_Acidovorax_avenae_subsp._citrulli_A:0.000000)0.818000:0.071541)0.747000:0.036292,((150397393_Sinorhizobium_medicae_WSM419:0.000000,15966022_Sinorhizobium_meliloti_1021:0.024655)0.851000:0.088144,153011450_Ochrobactrum_anthropi_ATCC_49188:0.010689)1.000000:0.374282)0.675000:0.024613)0.723000:0.015774,((((((((78066260_Burkholderia_sp._383:0.000000,(170732967_Burkholderia_cenocepacia_MC0-3:0.000000,(107022717_Burkholderia_cenocepacia_AU_1054:0.000000,116689666_Burkholderia_cenocepacia_HI2424:0.000000)0.000000:0.000000)0.850000:0.022466)0.778000:0.022372,((172060613_Burkholderia_ambifaria_MC40-6:0.022316,115351594_Burkholderia_ambifaria_AMMD:0.000000)0.604000:0.022324,134295695_Burkholderia_vietnamiensis_G4:0.000000)0.777000:0.023425)0.761000:0.022048,161524767_Burkholderia_multivorans_ATCC_17616:0.023406)0.874000:0.047762,((((107029266_Burkholderia_cenocepacia_AU_1054:0.000000,(116687138_Burkholderia_cenocepacia_HI2424:0.000000,170734847_Burkholderia_cenocepacia_MC0-3:0.000000)0.000000:0.000000)0.936000:0.023390,78060287_Burkholderia_sp._383:0.000000)0.527000:0.023272,172065347_Burkholderia_ambifaria_MC40-6:0.000000)0.343000:0.022987,115361108_Burkholderia_ambifaria_AMMD:0.000000)0.743000:0.070914)0.672000:0.019654,(((76810798_Burkholderia_pseudomallei_1710b:0.000000,126440910_Burkholderia_pseudomallei_668:0.000000)0.000000:0.000000,((126452615_Burkholderia_pseudomallei_1106a:0.000000,53719389_Burkholderia_pseudomallei_K96243:0.000000)0.000000:0.000000,((121600238_Burkholderia_mallei_SAVP1:0.000000,126449960_Burkholderia_mallei_NCTC_10247:0.000000)0.000000:0.000000,(124386268_Burkholderia_mallei_NCTC_10229:0.000000,53723401_Burkholderia_mallei_ATCC_23344:0.000000)0.000000:0.000000)0.000000:0.000000)0.000000:0.000000)0.879000:0.023275,83718630_Burkholderia_thailandensis_E264:0.000000)0.814000:0.057013)0.996000:0.286595,((75674923_Nitrobacter_winogradskyi_Nb-255:78.681247,58040631_Gluconobacter_oxydans_621H:1.001081)0.028000:0.464089,(160901328_Delftia_acidovorans_SPH-1:0.484296,(30249081_Nitrosomonas_europaea_ATCC_19718:0.168552,82702949_Nitrosospira_multiformis_ATCC_25196:0.192923)0.428000:0.037611)0.231000:0.046949)0.733000:0.070721)0.716000:0.027154,((75677062_Nitrobacter_winogradskyi_Nb-255:0.048891,75674922_Nitrobacter_winogradskyi_Nb-255:0.023645)0.629000:0.011662,75677224_Nitrobacter_winogradskyi_Nb-255:0.037041)0.949000:0.150390)0.366000:0.031090,((152982620_Janthinobacterium_sp._Marseille:0.154809,(17547639_Ralstonia_solanacearum_GMI1000:0.211171,83592221_Rhodospirillum_rubrum_ATCC_11170:0.149447)0.567000:0.054482)0.649000:0.065523,((153010100_Ochrobactrum_anthropi_ATCC_49188:0.166082,154246718_Xanthobacter_autotrophicus_Py2:0.293161)0.156000:0.005529,146307889_Pseudomonas_mendocina_ymp:0.240848)0.847000:0.122446)0.827000:0.096287)0.000000:0.000000)0.747000:0.024592)0.000000:0.000000,(((((39934945_Rhodopseudomonas_palustris_CGA009:0.000000,86750612_Rhodopseudomonas_palustris_HaA2:0.000000)0.994000:0.186077,167034319_Pseudomonas_putida_GB-1:0.025767)0.000000:0.000000,(90423482_Rhodopseudomonas_palustris_BisB18:0.178465,(((152982232_Janthinobacterium_sp._Marseille:0.113005,160900184_Delftia_acidovorans_SPH-1:0.129329)0.901000:0.162379,167031716_Pseudomonas_putida_GB-1:0.084131)0.871000:0.098564,(167034324_Pseudomonas_putida_GB-1:0.147779,167031762_Pseudomonas_putida_GB-1:0.152783)0.787000:0.066237)0.629000:0.020836)0.267000:0.034070)0.786000:0.029345,159186580_Agrobacterium_tumefaciens_str._C58:0.038820)0.776000:0.028111,(((((((((((15597662_Pseudomonas_aeruginosa_PAO1:0.000000,116050410_Pseudomonas_aeruginosa_UCBPP-PA14:0.000000)0.469000:0.000000,152986819_Pseudomonas_aeruginosa_PA7:0.023559)0.918000:0.074265,((26986904_Pseudomonas_putida_KT2440:0.000000,148545436_Pseudomonas_putida_F1:0.000000)0.000000:0.000000,167031198_Pseudomonas_putida_GB-1:0.048951)0.854000:0.047024)0.777000:0.023385,(77456349_Pseudomonas_fluorescens_PfO-1:0.047207,70733632_Pseudomonas_fluorescens_Pf-5:0.000000)0.002000:0.000000)0.838000:0.109256,146284485_Pseudomonas_stutzeri_A1501:0.050320)0.979000:0.305439,(((156933656_Enterobacter_sakazakii_ATCC_BAA-894:0.055072,152970851_Klebsiella_pneumoniae_subsp._pneumo:0.140906)0.960000:0.169363,123440711_Yersinia_enterocolitica_subsp._ente:0.000000)0.896000:0.094517,157370976_Serratia_proteamaculans_568:0.163800)0.756000:0.061129)0.404000:0.058470,86749771_Rhodopseudomonas_palustris_HaA2:0.317123)0.792000:0.079222,(((((((161615462_Salmonella_enterica_subsp._enterica:0.023723,(62178975_Salmonella_enterica_subsp._enterica:0.000000,16763744_Salmonella_typhimurium_LT2:0.000000)0.470000:0.000000)0.854000:0.023557,56414480_Salmonella_enterica_subsp._enterica:0.000000)0.000000:0.000000,29142886_Salmonella_enterica_subsp._enterica:0.000000)0.000000:0.000000,16759342_Salmonella_enterica_subsp._enterica:0.000000)0.882000:0.047990,146310158_Enterobacter_sp._638:0.025407)0.775000:0.021412,50122905_Erwinia_carotovora_subsp._atrosepti:0.075862)0.885000:0.085859,92115373_Chromohalobacter_salexigens_DSM_304:0.072480)0.843000:0.119403)0.727000:0.040702,(146310737_Enterobacter_sp._638:0.045885,157146815_Citrobacter_koseri_ATCC_BAA-895:0.000000)0.967000:0.182541)0.865000:0.077105,((158426057_Azorhizobium_caulinodans_ORS_571:0.107536,(58039110_Gluconobacter_oxydans_621H:0.233414,(114328604_Granulibacter_bethesdensis_CGDNIH1:0.141973,114326836_Granulibacter_bethesdensis_CGDNIH1:0.228562)0.742000:0.063700)0.938000:0.154637)0.741000:0.054157,(158424864_Azorhizobium_caulinodans_ORS_571:0.080626,(86361199_Rhizobium_etli_CFN_42:0.000000,116248991_Rhizobium_leguminosarum_bv._viciae_:0.069790)0.959000:0.202249)0.840000:0.175496)0.809000:0.075330)0.897000:0.127475,104782277_Pseudomonas_entomophila_L48:0.211837)0.687000:0.017319)0.887000:0.086580)0.637000:0.025107,(70733654_Pseudomonas_fluorescens_Pf-5:0.087497,(((((39936901_Rhodopseudomonas_palustris_CGA009:0.200424,((50119755_Erwinia_carotovora_subsp._atrosepti:0.139642,56552527_Zymomonas_mobilis_subsp._mobilis_ZM:0.263704)0.750000:0.037082,(172037952_Cyanothece_sp._ATCC_51142:0.279852,(116254765_Rhizobium_leguminosarum_bv._viciae_:0.036342,((((126463821_Rhodobacter_sphaeroides_ATCC_17029:0.000000,77465419_Rhodobacter_sphaeroides_2.4.1:0.000000)0.522000:0.000000,(((26991436_Pseudomonas_putida_KT2440:0.000000,(148549826_Pseudomonas_putida_F1:0.000000,167035752_Pseudomonas_putida_GB-1:0.000000)0.000000:0.000000)0.848000:0.082690,152997642_Marinomonas_sp._MWYL1:0.161488)0.903000:0.118820,146279358_Rhodobacter_sphaeroides_ATCC_17025:0.000000)0.560000:0.042201)0.846000:0.124799,16263416_Sinorhizobium_meliloti_1021:0.293696)0.754000:0.076720,119386232_Paracoccus_denitrificans_PD1222:0.215064)0.976000:0.415543)0.336000:0.187575)0.714000:0.055548)0.740000:0.035368)0.812000:0.060074,(((((((33602633_Bordetella_bronchiseptica_RB50:0.000000,(33592271_Bordetella_pertussis_Tohama_I:0.000000,33597733_Bordetella_parapertussis_12822:0.000000)0.000000:0.000000)0.869000:0.052486,187477707_Bordetella_avium_197N:0.093705)0.858000:0.070187,((90425097_Rhodopseudomonas_palustris_BisB18:0.174912,(148556462_Sphingomonas_wittichii_RW1:0.251390,103486437_Sphingopyxis_alaskensis_RB2256:0.063166)0.932000:0.184124)0.815000:0.096570,((((170747917_Methylobacterium_radiotolerans_JCM_:0.155656,170739731_Methylobacterium_sp._4-46:0.181278)0.175000:0.013094,163851022_Methylobacterium_extorquens_PA1:0.113139)0.888000:0.117132,((27380031_Bradyrhizobium_japonicum_USDA_110:0.178878,75675530_Nitrobacter_winogradskyi_Nb-255:0.142432)0.734000:0.056339,90425573_Rhodopseudomonas_palustris_BisB18:0.006360)0.959000:0.157619)0.564000:0.004781,(170732653_Burkholderia_cenocepacia_MC0-3:0.160966,((((21233024_Xanthomonas_campestris_pv._campestr:0.000000,66766897_Xanthomonas_campestris_pv._campestr:0.000000)0.992000:0.222294,187477142_Bordetella_avium_197N:0.000000)0.916000:0.080948,(((((148546916_Pseudomonas_putida_F1:0.075548,(152980959_Janthinobacterium_sp._Marseille:0.105519,167033071_Pseudomonas_putida_GB-1:0.151237)0.751000:0.024758)0.000000:0.000000,77458075_Pseudomonas_fluorescens_PfO-1:0.200661)0.921000:0.117233,((170722642_Pseudomonas_putida_W619:0.014217,(148548872_Pseudomonas_putida_F1:0.000000,167032595_Pseudomonas_putida_GB-1:0.022386)0.964000:0.135184)0.790000:0.066550,70729661_Pseudomonas_fluorescens_Pf-5:0.084451)0.906000:0.141672)0.298000:0.038385,152981147_Janthinobacterium_sp._Marseille:0.147524)0.765000:0.037242,((116695618_Ralstonia_eutropha_H16:0.241358,(((71736029_Pseudomonas_syringae_pv._phaseolico:0.000000,(28869354_Pseudomonas_syringae_pv._tomato_str:0.000000,66045201_Pseudomonas_syringae_pv._syringae_B:0.000000)0.000000:0.000000)0.967000:0.163482,167031774_Pseudomonas_putida_GB-1:0.088585)0.650000:0.028981,((28869355_Pseudomonas_syringae_pv._tomato_str:0.000000,66045202_Pseudomonas_syringae_pv._syringae_B:0.000000)0.866000:0.020732,71734069_Pseudomonas_syringae_pv._phaseolico:0.000000)0.872000:0.098717)0.580000:0.138448)0.414000:0.071857,(((((170737651_Burkholderia_cenocepacia_MC0-3:0.000000,(107025731_Burkholderia_cenocepacia_AU_1054:0.000000,116693087_Burkholderia_cenocepacia_HI2424:0.000000)0.000000:0.000000)0.555000:0.000000,78061527_Burkholderia_sp._383:0.023351)0.746000:0.020193,(((15599417_Pseudomonas_aeruginosa_PAO1:0.000000,116052258_Pseudomonas_aeruginosa_UCBPP-PA14:0.000000)0.840000:0.022695,83592181_Rhodospirillum_rubrum_ATCC_11170:0.232693)0.000000:0.000000,152985147_Pseudomonas_aeruginosa_PA7:0.000000)0.772000:0.025826)0.930000:0.182867,167031889_Pseudomonas_putida_GB-1:0.048126)0.703000:0.069489,(((77359647_Pseudoalteromonas_haloplanktis_TAC1:0.400275,((((((160875923_Shewanella_baltica_OS195:0.121583,(120598976_Shewanella_sp._W3-18-1:0.000000,146292939_Shewanella_putrefaciens_CN-32:0.000000)0.960000:0.186094)0.788000:0.086034,152980827_Janthinobacterium_sp._Marseille:0.271979)0.604000:0.023298,((169795606_Acinetobacter_baumannii:0.156988,50086162_Acinetobacter_sp._ADP1:0.045165)0.758000:0.092046,157738508_Arcobacter_butzleri_RM4018:0.404102)0.816000:0.075947)0.626000:0.032708,((15599363_Pseudomonas_aeruginosa_PAO1:0.000000,116052210_Pseudomonas_aeruginosa_UCBPP-PA14:0.000000)0.855000:0.066335,70731448_Pseudomonas_fluorescens_Pf-5:0.099963)0.884000:0.086387)0.001000:0.000000,(((114046494_Shewanella_sp._MR-7:0.000000,(117919401_Shewanella_sp._ANA-3:0.000000,113969294_Shewanella_sp._MR-4:0.000000)0.000000:0.000000)0.478000:0.000000,(120596923_Shewanella_sp._W3-18-1:0.000000,146294944_Shewanella_putrefaciens_CN-32:0.000000)0.846000:0.020949)0.795000:0.106167,(157737717_Arcobacter_butzleri_RM4018:0.173803,157737618_Arcobacter_butzleri_RM4018:0.308339)0.882000:0.186827)0.901000:0.144478)0.807000:0.043220,((167034314_Pseudomonas_putida_GB-1:0.168556,(15793566_Neisseria_meningitidis_Z2491:0.000000,(121634205_Neisseria_meningitidis_FAM18:0.000000,(161869333_Neisseria_meningitidis_053442:0.000000,(15677717_Neisseria_meningitidis_MC58:0.021997,59800490_Neisseria_gonorrhoeae_FA_1090:0.044857)0.449000:0.000000)0.000000:0.000000)0.000000:0.000000)0.975000:0.253629)0.861000:0.144768,((((((114564869_Shewanella_frigidimarina_NCIMB_400:0.034649,127514025_Shewanella_loihica_PV-4:0.154276)0.587000:0.037359,71280119_Colwellia_psychrerythraea_34H:0.076664)0.974000:0.214763,71737812_Pseudomonas_syringae_pv._phaseolico:0.083347)0.881000:0.120503,((((120555107_Marinobacter_aquaeolei_VT8:0.052007,83644251_Hahella_chejuensis_KCTC_2396:0.179097)0.372000:0.026754,((104781634_Pseudomonas_entomophila_L48:0.020362,148548404_Pseudomonas_putida_F1:0.000000)0.990000:0.234497,146309570_Pseudomonas_mendocina_ymp:0.084900)0.411000:0.045483)0.837000:0.082090,(92115297_Chromohalobacter_salexigens_DSM_304:0.146208,110832937_Alcanivorax_borkumensis_SK2:0.178065)0.753000:0.027681)0.871000:0.081084,163857510_Bordetella_petrii_DSM_12804:0.027936)0.808000:0.057718)0.747000:0.036074,((21232947_Xanthomonas_campestris_pv._campestr:0.000000,66766980_Xanthomonas_campestris_pv._campestr:0.000000)0.958000:0.155491,160898714_Delftia_acidovorans_SPH-1:0.172345)0.811000:0.075962)0.585000:0.024263,((167034277_Pseudomonas_putida_GB-1:0.230117,70729895_Pseudomonas_fluorescens_Pf-5:0.135962)0.052000:0.037874,56461611_Idiomarina_loihiensis_L2TR:0.145673)0.858000:0.093534)0.729000:0.042627)0.000000:0.000000)0.761000:0.058370)0.416000:0.061677,((109896642_Pseudoalteromonas_atlantica_T6c:0.055908,114563716_Shewanella_frigidimarina_NCIMB_400:0.141666)0.827000:0.176513,121596215_Acidovorax_sp._JS42:0.082531)0.969000:0.374901)0.591000:0.007422,((70730847_Pseudomonas_fluorescens_Pf-5:0.303569,167031708_Pseudomonas_putida_GB-1:0.048383)0.811000:0.092149,((153002782_Shewanella_baltica_OS185:0.000000,(126172369_Shewanella_baltica_OS155:0.000000,160877527_Shewanella_baltica_OS195:0.000000)0.000000:0.000000)0.999000:0.357655,(75676238_Nitrobacter_winogradskyi_Nb-255:0.152820,((126641712_Acinetobacter_baumannii_ATCC_17978:0.020226,169796058_Acinetobacter_baumannii:0.000000)0.743000:0.068024,50085419_Acinetobacter_sp._ADP1:0.100610)0.978000:0.295109)0.829000:0.081102)0.595000:0.006800)0.895000:0.160918)0.824000:0.117753)0.715000:0.092497)0.712000:0.032867)0.000000:0.000000)0.891000:0.098790,(((71907463_Dechloromonas_aromatica_RCB:0.111783,(104779558_Pseudomonas_entomophila_L48:0.161833,(75675924_Nitrobacter_winogradskyi_Nb-255:0.521098,126464350_Rhodobacter_sphaeroides_ATCC_17029:0.249960)0.873000:0.246022)0.854000:0.192937)0.759000:0.150177,152981136_Janthinobacterium_sp._Marseille:0.187475)0.208000:0.051773,(((26987273_Pseudomonas_putida_KT2440:0.000000,167031596_Pseudomonas_putida_GB-1:0.020939)0.477000:0.020888,(148545819_Pseudomonas_putida_F1:0.000000,170719772_Pseudomonas_putida_W619:0.000000)0.509000:0.000000)0.654000:0.049881,92114657_Chromohalobacter_salexigens_DSM_304:0.138737)0.995000:0.508494)0.511000:0.091229)0.209000:0.097721)0.962000:0.230200)0.779000:0.082952)0.718000:0.027145)0.888000:0.057072,(((86750383_Rhodopseudomonas_palustris_HaA2:0.039882,39936477_Rhodopseudomonas_palustris_CGA009:0.085689)0.570000:0.120934,148258246_Bradyrhizobium_sp._BTAi1:0.164237)0.968000:0.264309,(((170745361_Methylobacterium_radiotolerans_JCM_:0.259897,27379615_Bradyrhizobium_japonicum_USDA_110:0.186846)0.419000:0.045381,(125654710_Rhodobacter_sphaeroides_2.4.1:0.000000,126464855_Rhodobacter_sphaeroides_ATCC_17029:0.000000)0.989000:0.234774)0.766000:0.040806,119776544_Shewanella_amazonensis_SB2B:0.210926)0.520000:0.036462)0.753000:0.028012)0.639000:0.029331,(((145299297_Aeromonas_salmonicida_subsp._salmon:0.022678,117619076_Aeromonas_hydrophila_subsp._hydroph:0.000000)0.906000:0.083189,(59713967_Vibrio_fischeri_ES114:0.022690,(156977512_Vibrio_harveyi_ATCC_BAA-1116:0.013103,27367707_Vibrio_vulnificus_CMCP6:0.172339)0.861000:0.072033)0.893000:0.102648)0.866000:0.074454,152994051_Marinomonas_sp._MWYL1:0.104735)0.992000:0.226816)0.000000:0.000000,(((119385701_Paracoccus_denitrificans_PD1222:0.417583,(((15640230_Vibrio_cholerae_O1_biovar_eltor_str:0.000000,147673484_Vibrio_cholerae_O395:0.000000)0.528000:0.000000,(28901290_Vibrio_parahaemolyticus_RIMD_221063:0.134222,54308759_Photobacterium_profundum_SS9:0.037554)0.983000:0.179884)0.665000:0.025565,XX_VfuA00215_:0.063948)0.355000:0.139208)0.739000:0.117821,(121610567_Verminephrobacter_eiseniae_EF01-2:0.116377,120612556_Acidovorax_avenae_subsp._citrulli_A:0.066429)0.892000:0.126996)0.812000:0.097354,((116695912_Ralstonia_eutropha_H16:0.285949,92113173_Chromohalobacter_salexigens_DSM_304:0.154849)0.794000:0.059646,(117620411_Aeromonas_hydrophila_subsp._hydroph:0.000000,145301185_Aeromonas_salmonicida_subsp._salmon:0.000000)0.927000:0.141640)0.830000:0.089064)0.768000:0.033694)0.734000:0.024571,(((153010795_Ochrobactrum_anthropi_ATCC_49188:0.354585,150397341_Sinorhizobium_medicae_WSM419:0.000000)0.163000:0.023178,15965976_Sinorhizobium_meliloti_1021:0.000000)0.772000:0.042386,159184298_Agrobacterium_tumefaciens_str._C58:0.104389)0.930000:0.115130)0.893000:0.075087)0.000000:0.000000,(70730860_Pseudomonas_fluorescens_Pf-5:0.262614,124268915_Methylibium_petroleiphilum_PM1:0.239110)0.378000:0.072168)0.000000:0.000000,((170750459_Methylobacterium_radiotolerans_JCM_:0.099238,163853519_Methylobacterium_extorquens_PA1:0.000000)0.974000:0.140944,(((((153951937_Campylobacter_jejuni_subsp._doylei_:0.411777,(165977462_Actinobacillus_pleuropneumoniae_ser:0.072533,52425260_Mannheimia_succiniciproducens_MBEL5:0.069599)0.981000:0.384995)0.727000:0.091648,(126209470_Actinobacillus_pleuropneumoniae_L20:0.056587,152978689_Actinobacillus_succinogenes_130Z:0.311136)0.595000:0.018968)0.982000:0.296204,148556463_Sphingomonas_wittichii_RW1:0.244919)0.240000:0.023538,110834952_Alcanivorax_borkumensis_SK2:0.293638)0.706000:0.028373,((33603096_Bordetella_bronchiseptica_RB50:0.000000,(33598200_Bordetella_parapertussis_12822:0.000000,33591915_Bordetella_pertussis_Tohama_I:0.000000)0.000000:0.000000)0.901000:0.107045,((126643331_Acinetobacter_baumannii_ATCC_17978:0.115421,50085178_Acinetobacter_sp._ADP1:0.082131)0.923000:0.207619,152982363_Janthinobacterium_sp._Marseille:0.166799)0.909000:0.209030)0.638000:0.027062)0.000000:0.000000)0.864000:0.068101)0.000000:0.000000,160898711_Delftia_acidovorans_SPH-1:0.136917)0.752000:0.037853)0.838000:0.052197)0.828000:0.049676,(119384512_Paracoccus_denitrificans_PD1222:0.258104,119899287_Azoarcus_sp._BH72:0.140535)0.642000:0.056362)0.748000:0.034467,119776007_Shewanella_amazonensis_SB2B:0.207982)0.817000:0.077650,((170745239_Methylobacterium_radiotolerans_JCM_:0.158593,(170725308_Shewanella_woodyi_ATCC_51908:0.224690,158336529_Acaryochloris_marina_MBIC11017:0.280546)0.765000:0.062611)0.906000:0.115862,((15890948_Agrobacterium_tumefaciens_str._C58:0.102804,((126460867_Rhodobacter_sphaeroides_ATCC_17029:0.000000,77461978_Rhodobacter_sphaeroides_2.4.1:0.022273)0.997000:0.475689,119383887_Paracoccus_denitrificans_PD1222:0.097041)0.894000:0.154848)0.945000:0.250222,(((116695045_Ralstonia_eutropha_H16:0.226048,(121593443_Acidovorax_sp._JS42:0.091994,(120610054_Acidovorax_avenae_subsp._citrulli_A:0.000000,160898505_Delftia_acidovorans_SPH-1:0.048058)0.001000:0.000000)0.981000:0.181822)0.730000:0.032272,83593730_Rhodospirillum_rubrum_ATCC_11170:0.177872)0.118000:0.033006,(163858777_Bordetella_petrii_DSM_12804:0.186829,(163857733_Bordetella_petrii_DSM_12804:0.111346,((((33600770_Bordetella_bronchiseptica_RB50:0.000000,33592999_Bordetella_pertussis_Tohama_I:0.000000)0.442000:0.000000,33596933_Bordetella_parapertussis_12822:0.020991)0.001000:0.000000,134094592_Herminiimonas_arsenicoxydans:0.147965)0.790000:0.050675,163850112_Methylobacterium_extorquens_PA1:0.167800)0.910000:0.124408)0.710000:0.032907)0.841000:0.074253)0.679000:0.018666)0.838000:0.067273)0.000000:0.000000)0.796000:0.047583,56461614_Idiomarina_loihiensis_L2TR:0.181040)0.670000:0.035460,170721011_Pseudomonas_putida_W619:0.216980)0.401000:0.064525,(28870030_Pseudomonas_syringae_pv._tomato_str:0.409555,((((((((26249606_Escherichia_coli_CFT073:0.000000,91212455_Escherichia_coli_UTI89:0.000000)0.000000:0.000000,((15833171_Escherichia_coli_O157_H7_str._Sakai:0.000000,110643275_Escherichia_coli_536:0.000000)0.000000:0.000000,15803576_Escherichia_coli_O157_H7_EDL933:0.000000)0.000000:0.000000)0.000000:0.000000,(117625343_Escherichia_coli_APEC_O1:0.000000,170681849_Escherichia_coli_SECEC_SMS-3-5:0.000000)0.000000:0.000000)0.783000:0.029397,146313078_Enterobacter_sp._638:0.067681)0.304000:0.036041,152970654_Klebsiella_pneumoniae_subsp._pneumo:0.000000)0.824000:0.072185,158421806_Azorhizobium_caulinodans_ORS_571:0.176450)0.843000:0.100291,((((((121596654_Burkholderia_mallei_SAVP1:0.000000,(124381644_Burkholderia_mallei_NCTC_10229:0.000000,(126445906_Burkholderia_mallei_NCTC_10247:0.000000,(53717019_Burkholderia_mallei_ATCC_23344:0.000000,(126443296_Burkholderia_pseudomallei_668:0.000000,(53722050_Burkholderia_pseudomallei_K96243:0.000000,(76817400_Burkholderia_pseudomallei_1710b:0.000000,126457129_Burkholderia_pseudomallei_1106a:0.000000)0.000000:0.000000)0.000000:0.000000)0.000000:0.000000)0.000000:0.000000)0.000000:0.000000)0.000000:0.000000)0.951000:0.089834,83717123_Burkholderia_thailandensis_E264:0.000000)0.870000:0.045432,(70728377_Pseudomonas_fluorescens_Pf-5:0.125999,94312927_Ralstonia_metallidurans_CH34:0.078425)0.679000:0.012922)0.000000:0.000000,(((77457158_Pseudomonas_fluorescens_PfO-1:0.082876,(34497706_Chromobacterium_violaceum_ATCC_1247:0.176549,((71735595_Pseudomonas_syringae_pv._phaseolico:0.000000,66046574_Pseudomonas_syringae_pv._syringae_B:0.000000)0.809000:0.022940,28870734_Pseudomonas_syringae_pv._tomato_str:0.000000)0.823000:0.081291)0.914000:0.121673)0.632000:0.016347,(((148549667_Pseudomonas_putida_F1:0.021108,(26991290_Pseudomonas_putida_KT2440:0.000000,167035579_Pseudomonas_putida_GB-1:0.000000)0.467000:0.000000)0.559000:0.021944,170720044_Pseudomonas_putida_W619:0.000000)0.001000:0.000000,104783531_Pseudomonas_entomophila_L48:0.021777)0.833000:0.129634)0.838000:0.052701,((15595349_Pseudomonas_aeruginosa_PAO1:0.000000,116053872_Pseudomonas_aeruginosa_UCBPP-PA14:0.000000)0.761000:0.020606,152985138_Pseudomonas_aeruginosa_PA7:0.023721)0.865000:0.060374)0.812000:0.043671)0.922000:0.086951,((((154174827_Campylobacter_curvus_525.92:0.081849,(157738212_Arcobacter_butzleri_RM4018:0.161624,34556725_Wolinella_succinogenes_DSM_1740:0.136897)0.909000:0.177053)0.922000:0.193662,(((107022434_Burkholderia_cenocepacia_AU_1054:0.000000,116689383_Burkholderia_cenocepacia_HI2424:0.000000)0.877000:0.040843,161525105_Burkholderia_multivorans_ATCC_17616:0.061092)0.639000:0.009776,78065975_Burkholderia_sp._383:0.000000)0.889000:0.112565)0.747000:0.067046,(123443392_Yersinia_enterocolitica_subsp._ente:0.041862,157369259_Serratia_proteamaculans_568:0.091478)0.805000:0.071547)0.299000:0.063980,(170023064_Yersinia_pseudotuberculosis_YPIII:0.000000,(153949515_Yersinia_pseudotuberculosis_IP_3175:0.000000,(45443224_Yersinia_pestis_biovar_Microtus_str:0.000000,(108813314_Yersinia_pestis_Nepal516:0.000000,(108806305_Yersinia_pestis_Antiqua:0.000000,(145597865_Yersinia_pestis_Pestoides_F:0.000000,(22127219_Yersinia_pestis_KIM:0.000000,(51597538_Yersinia_pseudotuberculosis_IP_3295:0.000000,(16121259_Yersinia_pestis_CO92:0.000000,162420673_Yersinia_pestis_Angola:0.000000)0.000000:0.000000)0.000000:0.000000)0.000000:0.000000)0.000000:0.000000)0.000000:0.000000)0.000000:0.000000)0.000000:0.000000)0.000000:0.000000)0.990000:0.260960)0.719000:0.036020)0.001000:0.000000,((((((((((148548483_Pseudomonas_putida_F1:0.000000,26989143_Pseudomonas_putida_KT2440:0.000000)0.800000:0.020320,167033066_Pseudomonas_putida_GB-1:0.020009)0.883000:0.041284,170721115_Pseudomonas_putida_W619:0.000000)0.876000:0.040870,(15598107_Pseudomonas_aeruginosa_PAO1:0.000000,(116050913_Pseudomonas_aeruginosa_UCBPP-PA14:0.000000,152984827_Pseudomonas_aeruginosa_PA7:0.000000)0.000000:0.000000)0.790000:0.020829)0.779000:0.020824,((104781151_Pseudomonas_entomophila_L48:0.000000,77456822_Pseudomonas_fluorescens_PfO-1:0.040587)0.720000:0.040247,146309581_Pseudomonas_mendocina_ymp:0.000000)0.783000:0.022064)0.790000:0.037908,70734148_Pseudomonas_fluorescens_Pf-5:0.070806)0.939000:0.108877,(((78065960_Burkholderia_sp._383:0.281776,(170736445_Burkholderia_cenocepacia_MC0-3:0.000000,(116691556_Burkholderia_cenocepacia_HI2424:0.000000,78063552_Burkholderia_sp._383:0.000000)0.000000:0.000000)0.757000:0.045305)0.826000:0.097226,152982643_Janthinobacterium_sp._Marseille:0.091511)0.627000:0.062894,163857506_Bordetella_petrii_DSM_12804:0.056707)0.873000:0.077528)0.753000:0.037205,((91975180_Rhodopseudomonas_palustris_BisB5:0.090183,39933484_Rhodopseudomonas_palustris_CGA009:0.000000)0.304000:0.029722,86747229_Rhodopseudomonas_palustris_HaA2:0.076892)0.910000:0.125199)0.923000:0.205596,93006109_Psychrobacter_cryohalolentis_K5:0.415353)0.593000:0.022444,86751345_Rhodopseudomonas_palustris_HaA2:0.222074)0.666000:0.082664)0.919000:0.134745)0.690000:0.041178,152995037_Marinomonas_sp._MWYL1:0.322256)0.541000:0.095334)0.798000:0.117691)0.809000:0.076094,(((37519930_Gloeobacter_violaceus_PCC_7421:0.191429,(((170748198_Methylobacterium_radiotolerans_JCM_:0.257032,163851545_Methylobacterium_extorquens_PA1:0.041447)0.914000:0.209602,(((((((17229650_Nostoc_sp._PCC_7120:0.330787,17229667_Nostoc_sp._PCC_7120:0.030345)0.512000:0.027146,17228596_Nostoc_sp._PCC_7120:0.164006)0.774000:0.028435,17232416_Nostoc_sp._PCC_7120:0.099788)0.746000:0.037840,(37523543_Gloeobacter_violaceus_PCC_7421:0.175825,37521478_Gloeobacter_violaceus_PCC_7421:0.064354)0.780000:0.048463)0.661000:0.027367,(((16329201_Synechocystis_sp._PCC_6803:0.115166,(17230102_Nostoc_sp._PCC_7120:0.043225,17230118_Nostoc_sp._PCC_7120:0.073240)0.609000:0.045352)0.875000:0.099420,17230080_Nostoc_sp._PCC_7120:0.072215)0.761000:0.045712,((37519922_Gloeobacter_violaceus_PCC_7421:0.091045,17229640_Nostoc_sp._PCC_7120:0.000000)0.810000:0.043894,17230088_Nostoc_sp._PCC_7120:0.036982)0.000000:0.000000)0.849000:0.048039)0.717000:0.029610,(((37519880_Gloeobacter_violaceus_PCC_7421:0.021219,37519888_Gloeobacter_violaceus_PCC_7421:0.000000)0.616000:0.011278,37519900_Gloeobacter_violaceus_PCC_7421:0.031219)0.878000:0.085206,17230166_Nostoc_sp._PCC_7120:0.203618)0.759000:0.053840)0.862000:0.047747,(17230084_Nostoc_sp._PCC_7120:0.000000,((((75812432_Anabaena_variabilis_ATCC_29413:0.187477,(17229728_Nostoc_sp._PCC_7120:0.074677,17229703_Nostoc_sp._PCC_7120:0.017379)0.752000:0.065488)0.755000:0.035398,(75812671_Anabaena_variabilis_ATCC_29413:0.106497,37521547_Gloeobacter_violaceus_PCC_7421:0.100098)0.871000:0.070919)0.767000:0.032562,(75812430_Anabaena_variabilis_ATCC_29413:0.046301,(75812500_Anabaena_variabilis_ATCC_29413:0.088416,75812499_Anabaena_variabilis_ATCC_29413:0.165988)0.829000:0.096859)0.877000:0.102602)0.549000:0.057476,(126641966_Acinetobacter_baumannii_ATCC_17978:0.000000,169795743_Acinetobacter_baumannii:0.020625)0.980000:0.274921)0.871000:0.098599)0.968000:0.150028)0.762000:0.034095)0.572000:0.008730,37519882_Gloeobacter_violaceus_PCC_7421:0.139226)0.742000:0.034339)0.768000:0.043745,(170076573_Synechococcus_sp._PCC_7002:0.145102,37523545_Gloeobacter_violaceus_PCC_7421:0.103025)0.221000:0.040358)0.872000:0.084866,((16329194_Synechocystis_sp._PCC_6803:0.241332,((158339535_Acaryochloris_marina_MBIC11017:0.280376,((158339845_Acaryochloris_marina_MBIC11017:0.088563,(158339834_Acaryochloris_marina_MBIC11017:0.022544,158336539_Acaryochloris_marina_MBIC11017:0.000000)0.988000:0.174634)0.000000:0.000000,16329191_Synechocystis_sp._PCC_6803:0.097808)0.156000:0.022498)0.703000:0.032427,((((170734610_Burkholderia_cenocepacia_MC0-3:0.449286,((30248564_Nitrosomonas_europaea_ATCC_19718:0.022402,30248561_Nitrosomonas_europaea_ATCC_19718:0.020840)0.970000:0.183947,167645439_Caulobacter_sp._K31:0.189946)0.000000:0.000000)0.866000:0.076481,(30248574_Nitrosomonas_europaea_ATCC_19718:0.215228,((30248550_Nitrosomonas_europaea_ATCC_19718:0.156238,30250099_Nitrosomonas_europaea_ATCC_19718:0.054321)0.394000:0.052807,30248571_Nitrosomonas_europaea_ATCC_19718:0.165602)0.816000:0.072690)0.863000:0.107250)0.000000:0.000000,((58040608_Gluconobacter_oxydans_621H:0.293306,162149475_Gluconacetobacter_diazotrophicus_PA:0.112613)0.924000:0.232241,(114797335_Hyphomonas_neptunium_ATCC_15444:0.404241,(146312002_Enterobacter_sp._638:0.130699,157145459_Citrobacter_koseri_ATCC_BAA-895:0.000000)0.769000:0.095496)0.778000:0.079533)0.957000:0.209335)0.734000:0.027297,(158336534_Acaryochloris_marina_MBIC11017:0.088134,158339807_Acaryochloris_marina_MBIC11017:0.070119)0.613000:0.056156)0.799000:0.065709)0.001000:0.000000)0.573000:0.019482,(110632699_Mesorhizobium_sp._BNC1:0.288773,148653303_Psychrobacter_sp._PRwf-1:0.295332)0.879000:0.239351)0.716000:0.065506)0.759000:0.043267)0.541000:0.051139,(145300744_Aeromonas_salmonicida_subsp._salmon:0.110487,(119898901_Azoarcus_sp._BH72:0.163428,(121593444_Acidovorax_sp._JS42:0.380451,37519918_Gloeobacter_violaceus_PCC_7421:0.143097)0.560000:0.062047)0.728000:0.040981)0.787000:0.042365)0.762000:0.028975,((77456521_Pseudomonas_fluorescens_PfO-1:0.000000,((26987009_Pseudomonas_putida_KT2440:0.000000,148545539_Pseudomonas_putida_F1:0.000000)0.848000:0.019975,(167031311_Pseudomonas_putida_GB-1:0.000000,104779546_Pseudomonas_entomophila_L48:0.000000)0.442000:0.000000)0.977000:0.088912)0.470000:0.031093,70733816_Pseudomonas_fluorescens_Pf-5:0.014202)0.935000:0.094947)0.841000:0.043378,((((((172064492_Burkholderia_ambifaria_MC40-6:0.000000,(115359673_Burkholderia_ambifaria_AMMD:0.000000,161519749_Burkholderia_multivorans_ATCC_17616:0.000000)0.000000:0.000000)0.765000:0.026872,(170734814_Burkholderia_cenocepacia_MC0-3:0.000000,(107029232_Burkholderia_cenocepacia_AU_1054:0.000000,116687104_Burkholderia_cenocepacia_HI2424:0.000000)0.000000:0.000000)0.703000:0.019136)0.989000:0.127996,17548321_Ralstonia_solanacearum_GMI1000:0.000000)0.986000:0.239178,(((126173958_Shewanella_baltica_OS155:0.000000,(146292690_Shewanella_putrefaciens_CN-32:0.000000,120599236_Shewanella_sp._W3-18-1:0.000000)0.000000:0.000000)0.000000:0.000000,(153000249_Shewanella_baltica_OS185:0.000000,160874882_Shewanella_baltica_OS195:0.000000)0.000000:0.000000)0.487000:0.000000,(113970721_Shewanella_sp._MR-4:0.000000,(114047950_Shewanella_sp._MR-7:0.000000,117920992_Shewanella_sp._ANA-3:0.000000)0.000000:0.000000)0.826000:0.021079)0.899000:0.112678)0.703000:0.056939,((114561579_Shewanella_frigidimarina_NCIMB_400:0.134599,((77362192_Pseudoalteromonas_haloplanktis_TAC1:0.203856,152995555_Marinomonas_sp._MWYL1:0.236840)0.767000:0.086838,(58581615_Xanthomonas_oryzae_pv._oryzae_KACC1:0.000000,84623540_Xanthomonas_oryzae_pv._oryzae_MAFF_:0.000000)0.979000:0.234913)0.828000:0.089137)0.581000:0.022039,109897467_Pseudoalteromonas_atlantica_T6c:0.214138)0.001000:0.000000)0.940000:0.144433,((73542563_Ralstonia_eutropha_JMP134:0.000000,(113869136_Ralstonia_eutropha_H16:0.020642,(((26990323_Pseudomonas_putida_KT2440:0.000000,148548319_Pseudomonas_putida_F1:0.000000)0.791000:0.030857,167033309_Pseudomonas_putida_GB-1:0.010711)1.000000:0.192458,((115359803_Burkholderia_ambifaria_AMMD:0.000000,172062241_Burkholderia_ambifaria_MC40-6:0.000000)0.962000:0.103487,38637791_Ralstonia_eutropha_H16:0.015141)0.650000:0.027920)0.001000:0.000000)0.888000:0.041429)0.910000:0.106933,160898394_Delftia_acidovorans_SPH-1:0.081557)0.950000:0.139448)0.000000:0.000000)0.736000:0.021145,((116691564_Burkholderia_cenocepacia_HI2424:0.000000,170736437_Burkholderia_cenocepacia_MC0-3:0.000000)0.941000:0.108323,17549283_Ralstonia_solanacearum_GMI1000:0.107345)0.851000:0.053586)0.839000:0.044370,(((21233579_Xanthomonas_campestris_pv._campestr:0.000000,66770545_Xanthomonas_campestris_pv._campestr:0.000000)0.924000:0.080610,(116694731_Ralstonia_eutropha_H16:0.245279,((((((120612638_Acidovorax_avenae_subsp._citrulli_A:0.028048,160899895_Delftia_acidovorans_SPH-1:0.168665)0.879000:0.135827,((((169797702_Acinetobacter_baumannii:0.000000,126640199_Acinetobacter_baumannii_ATCC_17978:0.000000)0.846000:0.020589,169632123_Acinetobacter_baumannii:0.000000)0.916000:0.131490,(50084206_Acinetobacter_sp._ADP1:0.132467,50084635_Acinetobacter_sp._ADP1:0.128600)0.219000:0.051180)0.914000:0.193619,50084177_Acinetobacter_sp._ADP1:0.183038)0.809000:0.130376)0.496000:0.127196,(((26990043_Pseudomonas_putida_KT2440:0.000000,148547639_Pseudomonas_putida_F1:0.021660)0.867000:0.053356,146305922_Pseudomonas_mendocina_ymp:0.065059)0.886000:0.086763,((((71734816_Pseudomonas_syringae_pv._phaseolico:0.000000,66045469_Pseudomonas_syringae_pv._syringae_B:0.020474)0.000000:0.000000,(28869656_Pseudomonas_syringae_pv._tomato_str:0.022383,70728314_Pseudomonas_fluorescens_Pf-5:0.042997)0.770000:0.020196)0.589000:0.041160,77457101_Pseudomonas_fluorescens_PfO-1:0.000000)0.963000:0.117719,((15600030_Pseudomonas_aeruginosa_PAO1:0.000000,152987867_Pseudomonas_aeruginosa_PA7:0.000000)0.439000:0.000000,116052985_Pseudomonas_aeruginosa_UCBPP-PA14:0.021365)0.926000:0.074633)0.000000:0.000000)0.886000:0.132540)0.117000:0.073437,((((170745345_Methylobacterium_radiotolerans_JCM_:0.046880,170745159_Methylobacterium_radiotolerans_JCM_:0.067109)0.455000:0.063069,163850632_Methylobacterium_extorquens_PA1:0.028733)0.968000:0.248204,17547448_Ralstonia_solanacearum_GMI1000:0.191751)0.758000:0.067502,119896520_Azoarcus_sp._BH72:0.040782)0.747000:0.051717)0.585000:0.008453,((((78049431_Xanthomonas_campestris_pv._vesicato:0.000000,21244481_Xanthomonas_axonopodis_pv._citri_st:0.000000)0.464000:0.000000,(84622233_Xanthomonas_oryzae_pv._oryzae_MAFF_:0.000000,58580249_Xanthomonas_oryzae_pv._oryzae_KACC1:0.000000)0.928000:0.043502)0.439000:0.021714,(21233143_Xanthomonas_campestris_pv._campestr:0.000000,66770083_Xanthomonas_campestris_pv._campestr:0.000000)0.495000:0.000000)0.943000:0.170067,((((126175487_Shewanella_baltica_OS155:0.000000,(160876571_Shewanella_baltica_OS195:0.000000,(153001838_Shewanella_baltica_OS185:0.000000,(146293975_Shewanella_putrefaciens_CN-32:0.000000,120597852_Shewanella_sp._W3-18-1:0.000000)0.000000:0.000000)0.000000:0.000000)0.000000:0.000000)0.705000:0.017634,(113968875_Shewanella_sp._MR-4:0.000000,114048988_Shewanella_sp._MR-7:0.000000)0.991000:0.163178)0.821000:0.049760,(((114046550_Shewanella_sp._MR-7:0.000000,113969323_Shewanella_sp._MR-4:0.000000)0.462000:0.000000,24372739_Shewanella_oneidensis_MR-1:0.047423)0.334000:0.022353,117919432_Shewanella_sp._ANA-3:0.000000)0.000000:0.000000)0.841000:0.076661,56461688_Idiomarina_loihiensis_L2TR:0.223779)0.862000:0.092451)0.710000:0.023887)0.903000:0.078034,(91776737_Methylobacillus_flagellatus_KT:0.189478,((87200962_Novosphingobium_aromaticivorans_DSM:0.288506,(90023251_Saccharophagus_degradans_2-40:0.016382,(109900075_Pseudoalteromonas_atlantica_T6c:0.020983,77360525_Pseudoalteromonas_haloplanktis_TAC1:0.112719)0.820000:0.070901)0.696000:0.117631)0.891000:0.144027,(157736589_Arcobacter_butzleri_RM4018:0.435679,((91776345_Methylobacillus_flagellatus_KT:0.297706,150025964_Flavobacterium_psychrophilum_JIP02_:0.294430)0.819000:0.108391,((((146309117_Pseudomonas_mendocina_ymp:0.021226,(((28870458_Pseudomonas_syringae_pv._tomato_str:0.043903,(71738030_Pseudomonas_syringae_pv._phaseolico:0.000000,66046353_Pseudomonas_syringae_pv._syringae_B:0.021539)0.000000:0.000000)0.867000:0.052664,(170722064_Pseudomonas_putida_W619:0.000000,(148547776_Pseudomonas_putida_F1:0.000000,26989874_Pseudomonas_putida_KT2440:0.000000)0.827000:0.019770)0.907000:0.062214)0.621000:0.018812,77458459_Pseudomonas_fluorescens_PfO-1:0.059378)0.927000:0.091800)0.738000:0.021144,(169796664_Acinetobacter_baumannii:0.000000,126641113_Acinetobacter_baumannii_ATCC_17978:0.042233)1.000000:0.269044)0.514000:0.023556,114328159_Granulibacter_bethesdensis_CGDNIH1:0.350619)0.738000:0.021788,(170749807_Methylobacterium_radiotolerans_JCM_:0.000000,163854282_Methylobacterium_extorquens_PA1:0.042931)0.962000:0.123229)0.933000:0.114278)0.694000:0.024674)0.584000:0.004302)0.796000:0.032396)0.718000:0.020848)0.754000:0.043981)0.840000:0.071126)0.677000:0.018361,((170076568_Synechococcus_sp._PCC_7002:0.099222,16126022_Caulobacter_crescentus_CB15:0.377614)0.683000:0.054374,((126464309_Rhodobacter_sphaeroides_ATCC_17029:0.271634,86749673_Rhodopseudomonas_palustris_HaA2:0.164250)0.840000:0.094495,(91781059_Burkholderia_xenovorans_LB400:0.165886,50120214_Erwinia_carotovora_subsp._atrosepti:0.380920)0.914000:0.206633)0.820000:0.092884)0.907000:0.151112)0.814000:0.050579)0.749000:0.031089,((146301775_Flavobacterium_johnsoniae_UW101:0.396155,16125764_Caulobacter_crescentus_CB15:0.266142)0.734000:0.088540,17229677_Nostoc_sp._PCC_7120:0.038344)0.888000:0.108182)0.751000:0.024339,((17545519_Ralstonia_solanacearum_GMI1000:0.507894,(114564386_Shewanella_frigidimarina_NCIMB_400:0.501306,(157964047_Shewanella_pealeana_ATCC_700345:0.080475,(157377613_Shewanella_sediminis_HAW-EB3:0.000000,(((71280581_Colwellia_psychrerythraea_34H:0.000000,77359085_Pseudoalteromonas_haloplanktis_TAC1:0.192494)0.982000:0.183785,(59713855_Vibrio_fischeri_ES114:0.069534,(54302901_Photobacterium_profundum_SS9:0.042588,(59713374_Vibrio_fischeri_ES114:0.108220,(28900005_Vibrio_parahaemolyticus_RIMD_221063:0.039839,156977965_Vibrio_harveyi_ATCC_BAA-1116:0.000000)0.951000:0.089223)0.721000:0.017021)0.837000:0.042882)0.899000:0.088514)0.682000:0.017903,170729212_Shewanella_woodyi_ATCC_51908:0.020025)0.787000:0.019057)0.000000:0.000001)0.098000:0.046521)0.169000:0.116053)0.000000:0.000000,(((158425378_Azorhizobium_caulinodans_ORS_571:0.407997,91788907_Polaromonas_sp._JS666:0.270937)0.865000:0.197536,(((115359226_Burkholderia_ambifaria_AMMD:0.000000,172064016_Burkholderia_ambifaria_MC40-6:0.000000)0.863000:0.021566,161520123_Burkholderia_multivorans_ATCC_17616:0.000000)0.992000:0.336374,73542561_Ralstonia_eutropha_JMP134:0.021035)0.925000:0.205510)0.000000:0.000000,(56478469_Azoarcus_sp._EbN1:0.095885,(((121593896_Acidovorax_sp._JS42:0.162223,(163851432_Methylobacterium_extorquens_PA1:0.000000,(163853424_Methylobacterium_extorquens_PA1:0.224231,92118757_Nitrobacter_hamburgensis_X14:0.045244)0.856000:0.083799)0.929000:0.150740)0.212000:0.043015,(103487572_Sphingopyxis_alaskensis_RB2256:0.280282,(87201292_Novosphingobium_aromaticivorans_DSM:0.179376,85372904_Erythrobacter_litoralis_HTCC2594:0.200654)0.903000:0.131569)0.633000:0.080288)0.829000:0.099357,(82702389_Nitrosospira_multiformis_ATCC_25196:0.000000,114331248_Nitrosomonas_eutropha_C91:0.107858)0.953000:0.172692)0.901000:0.134051)0.815000:0.071567)0.835000:0.056737)0.614000:0.024721)0.988000:0.271447,((24375402_Shewanella_oneidensis_MR-1:0.018937,(114046204_Shewanella_sp._MR-7:0.000000,(117919168_Shewanella_sp._ANA-3:0.000000,113971577_Shewanella_sp._MR-4:0.000000)0.000000:0.000000)0.544000:0.000000)0.775000:0.039975,(152999259_Shewanella_baltica_OS185:0.000000,(160873871_Shewanella_baltica_OS195:0.000000,126175830_Shewanella_baltica_OS155:0.000000)0.000000:0.000000)0.823000:0.058425)0.929000:0.156284)0.687000:0.035485,(((33602800_Bordetella_bronchiseptica_RB50:0.000000,33592023_Bordetella_pertussis_Tohama_I:0.000000)0.481000:0.000000,119387078_Paracoccus_denitrificans_PD1222:0.398951)0.749000:0.039936,163856002_Bordetella_petrii_DSM_12804:0.000000)0.954000:0.181762)0.876000:0.105118,(((73538485_Ralstonia_eutropha_JMP134:0.245660,((169797269_Acinetobacter_baumannii:0.241123,50083770_Acinetobacter_sp._ADP1:0.087508)0.064000:0.039651,(169634428_Acinetobacter_baumannii:0.000000,126640547_Acinetobacter_baumannii_ATCC_17978:0.000000)0.751000:0.026864)0.983000:0.207683)0.714000:0.045651,((152987124_Pseudomonas_aeruginosa_PA7:0.133553,((((116052544_Pseudomonas_aeruginosa_UCBPP-PA14:0.000000,15599710_Pseudomonas_aeruginosa_PAO1:0.000000)0.765000:0.035865,146281382_Pseudomonas_stutzeri_A1501:0.052567)0.851000:0.132026,90022455_Saccharophagus_degradans_2-40:0.293718)0.753000:0.121326,(((148546135_Pseudomonas_putida_F1:0.000000,26987597_Pseudomonas_putida_KT2440:0.000000)0.820000:0.022115,170723478_Pseudomonas_putida_W619:0.021990)0.623000:0.021474,104780248_Pseudomonas_entomophila_L48:0.000000)0.912000:0.161778)0.689000:0.049028)0.862000:0.056169,(((172061899_Burkholderia_ambifaria_MC40-6:0.000000,115353047_Burkholderia_ambifaria_AMMD:0.021092)0.711000:0.025736,161526113_Burkholderia_multivorans_ATCC_17616:0.090200)0.991000:0.215594,(((15596519_Pseudomonas_aeruginosa_PAO1:0.000000,116049274_Pseudomonas_aeruginosa_UCBPP-PA14:0.000000)0.744000:0.038654,152989589_Pseudomonas_aeruginosa_PA7:0.011165)0.881000:0.078451,(187477695_Bordetella_avium_197N:0.270005,146305840_Pseudomonas_mendocina_ymp:0.008336)0.874000:0.099482)0.000000:0.000000)0.913000:0.093429)0.768000:0.029007)0.322000:0.074230,70728797_Pseudomonas_fluorescens_Pf-5:0.379291)0.034000:0.017172)0.822000:0.104847,152980420_Janthinobacterium_sp._Marseille:0.128265)0.486000:0.071364,(((157736974_Arcobacter_butzleri_RM4018:0.292442,114798931_Hyphomonas_neptunium_ATCC_15444:0.117697)0.912000:0.275140,152980708_Janthinobacterium_sp._Marseille:0.000000)0.844000:0.123605,124268908_Methylibium_petroleiphilum_PM1:0.052417)0.895000:0.151089)0.787000:0.093884,((170730806_Xylella_fastidiosa_M12:0.000000,15837201_Xylella_fastidiosa_9a5c:0.000000)0.514000:0.000000,(28199431_Xylella_fastidiosa_Temecula1:0.000000,182682158_Xylella_fastidiosa_M23:0.000000)0.837000:0.021535)0.880000:0.121831)0.250000:0.086998,134096547_Herminiimonas_arsenicoxydans:0.099376)0.972000:0.276344,91779302_Burkholderia_xenovorans_LB400:0.130110)0.594000:0.067697,161520344_Burkholderia_multivorans_ATCC_17616:0.000000)0.368000:0.043221,78061744_Burkholderia_sp._383:0.020814)0.000000:0.000000,172063731_Burkholderia_ambifaria_MC40-6:0.020375)0.435000:0.000000,170737832_Burkholderia_cenocepacia_MC0-3:0.000000,(116692902_Burkholderia_cenocepacia_HI2424:0.000000,(107025915_Burkholderia_cenocepacia_AU_1054:0.000000,115358939_Burkholderia_ambifaria_AMMD:0.000000)0.000000:0.000000)0.000000:0.000000);
