# Supplementary material for: Genome-wide phylogenetic analysis of the pathogenic potential of Vibrio furnissii
Source: Front Microbiol. 2014 Aug 21;5:435. doi: 10.3389/fmicb.2014.00435 (PMC4139957; doi:10.3389/fmicb.2014.00435)
Supplement: Supplementary file 1 [file DataSheet1.ZIP › all_vfu_trees/VfuA00216.afa-gb-o.phylip_phyml_tree.txt]

((((((((((((((((((((((114331741_Nitrosomonas_eutropha_C91:0.035336,30248393_Nitrosomonas_europaea_ATCC_19718:0.074365)1.000000:0.269655,(90020175_Saccharophagus_degradans_2-40:0.283447,(((147674646_Vibrio_cholerae_O395:0.026127,15640229_Vibrio_cholerae_O1_biovar_eltor_str:0.000000)0.995000:0.164141,(54308760_Photobacterium_profundum_SS9:0.114204,28901289_Vibrio_parahaemolyticus_RIMD_221063:0.120129)0.812000:0.030564)0.645000:0.044618,XX_VfuA00216_:0.153205)0.949000:0.081568)0.394000:0.049892)0.695000:0.015127,(((((127512380_Shewanella_loihica_PV-4:0.066970,170726096_Shewanella_woodyi_ATCC_51908:0.121106)0.687000:0.004649,((91793884_Shewanella_denitrificans_OS217:0.033033,114563878_Shewanella_frigidimarina_NCIMB_400:0.067002)0.980000:0.075395,((((113969708_Shewanella_sp._MR-4:0.000000,114046937_Shewanella_sp._MR-7:0.000000)0.466000:0.000000,117919867_Shewanella_sp._ANA-3:0.006391)0.001000:0.000000,24374646_Shewanella_oneidensis_MR-1:0.026204)0.770000:0.012470,((160876051_Shewanella_baltica_OS195:0.000000,(126175008_Shewanella_baltica_OS155:0.000000,153001337_Shewanella_baltica_OS185:0.000000)0.000000:0.000000)0.584000:0.003792,(120598328_Shewanella_sp._W3-18-1:0.000000,146293594_Shewanella_putrefaciens_CN-32:0.000000)0.746000:0.015728)0.977000:0.050615)0.915000:0.035238)0.920000:0.038044)0.877000:0.028274,((157961283_Shewanella_pealeana_ATCC_700345:0.054765,167623471_Shewanella_halifaxensis_HAW-EB4:0.038036)0.878000:0.026803,157376040_Shewanella_sediminis_HAW-EB3:0.081147)0.840000:0.020056)0.947000:0.052575,119775341_Shewanella_amazonensis_SB2B:0.131965)0.916000:0.050602,(119944463_Psychromonas_ingrahamii_37:0.103710,((((126641580_Acinetobacter_baumannii_ATCC_17978:0.000000,(169796170_Acinetobacter_baumannii:0.000000,169633671_Acinetobacter_baumannii:0.000000)0.000000:0.000000)0.950000:0.103462,50085015_Acinetobacter_sp._ADP1:0.117276)0.997000:0.186897,(146329817_Dichelobacter_nodosus_VCS1703A:0.211805,148652669_Psychrobacter_sp._PRwf-1:0.134309)0.815000:0.035168)0.768000:0.017389,77360639_Pseudoalteromonas_haloplanktis_TAC1:0.176360)0.845000:0.040813)0.689000:0.034239)0.664000:0.008999)0.199000:0.030943,((((156978304_Vibrio_harveyi_ATCC_BAA-1116:0.043134,28901570_Vibrio_parahaemolyticus_RIMD_221063:0.035132)0.756000:0.011084,(27367478_Vibrio_vulnificus_CMCP6:0.000000,37677272_Vibrio_vulnificus_YJ016:0.006382)0.973000:0.051606)0.932000:0.029508,(54301935_Photobacterium_profundum_SS9:0.117159,(147671697_Vibrio_cholerae_O395:0.006426,15601749_Vibrio_cholerae_O1_biovar_eltor_str:0.000000)0.945000:0.040342)0.114000:0.015262)0.892000:0.036953,59713692_Vibrio_fischeri_ES114:0.137274)0.958000:0.063087)0.778000:0.027048,(((93004921_Psychrobacter_cryohalolentis_K5:0.014461,71064664_Psychrobacter_arcticus_273-4:0.017823)0.960000:0.067846,148651925_Psychrobacter_sp._PRwf-1:0.084610)0.989000:0.143584,(((26989347_Pseudomonas_putida_KT2440:0.000000,148547352_Pseudomonas_putida_F1:0.000000)0.845000:0.012602,167034200_Pseudomonas_putida_GB-1:0.019929)0.907000:0.022653,(170721350_Pseudomonas_putida_W619:0.024058,(77458472_Pseudomonas_fluorescens_PfO-1:0.013575,(28870246_Pseudomonas_syringae_pv._tomato_str:0.020349,66046159_Pseudomonas_syringae_pv._syringae_B:0.040148)0.914000:0.026889)0.750000:0.020610)0.170000:0.006494)0.994000:0.147927)0.962000:0.085625)0.765000:0.015795,109896919_Pseudoalteromonas_atlantica_T6c:0.207610)0.000000:0.000000,(83649617_Hahella_chejuensis_KCTC_2396:0.091521,152995794_Marinomonas_sp._MWYL1:0.164585)0.860000:0.037259)0.655000:0.030405,((89052573_Jannaschia_sp._CCS1:0.147319,(159046030_Dinoroseobacter_shibae_DFL_12:0.094416,((110677803_Roseobacter_denitrificans_OCh_114:0.159533,56694955_Silicibacter_pomeroyi_DSS-3:0.113199)0.135000:0.020048,99082732_Silicibacter_sp._TM1040:0.116116)0.927000:0.052244)0.087000:0.004742)0.951000:0.075046,((126463625_Rhodobacter_sphaeroides_ATCC_17029:0.006690,146278675_Rhodobacter_sphaeroides_ATCC_17025:0.064576)0.777000:0.006758,77464783_Rhodobacter_sphaeroides_2.4.1:0.000000)0.995000:0.125655)0.998000:0.132968)0.761000:0.022285,((((((((68249613_Haemophilus_influenzae_86-028NP:0.000000,16272983_Haemophilus_influenzae_Rd_KW20:0.000000)0.787000:0.006439,148826330_Haemophilus_influenzae_PittEE:0.006404)0.001000:0.000000,148828217_Haemophilus_influenzae_PittGG:0.006425)0.988000:0.064130,(((113461724_Haemophilus_somnus_129PT:0.000000,170718567_Haemophilus_somnus_2336:0.006300)0.999000:0.104691,52424449_Mannheimia_succiniciproducens_MBEL5:0.050019)0.046000:0.015467,15603166_Pasteurella_multocida_subsp._multoc:0.089333)0.498000:0.009862)0.866000:0.029635,152977944_Actinobacillus_succinogenes_130Z:0.029085)0.778000:0.032147,(((15676188_Neisseria_meningitidis_MC58:0.000000,161870800_Neisseria_meningitidis_053442:0.000000)0.455000:0.000000,(121634134_Neisseria_meningitidis_FAM18:0.006784,59802053_Neisseria_gonorrhoeae_FA_1090:0.006749)0.491000:0.006776)0.789000:0.011993,15795092_Neisseria_meningitidis_Z2491:0.009178)0.976000:0.091782)0.779000:0.064623,(165976635_Actinobacillus_pleuropneumoniae_ser:0.000000,126208683_Actinobacillus_pleuropneumoniae_L20:0.000000)0.999000:0.193791)0.959000:0.089970,((((91788583_Polaromonas_sp._JS666:0.181947,53804487_Methylococcus_capsulatus_str._Bath:0.124846)0.439000:0.027221,((119896951_Azoarcus_sp._BH72:0.024221,(34499525_Chromobacterium_violaceum_ATCC_1247:0.089639,(171058818_Leptothrix_cholodnii_SP-6:0.056994,(152982606_Janthinobacterium_sp._Marseille:0.049704,134096161_Herminiimonas_arsenicoxydans:0.063976)0.916000:0.049477)0.841000:0.030327)0.924000:0.041325)0.296000:0.020344,124267372_Methylibium_petroleiphilum_PM1:0.094047)0.760000:0.022373)0.477000:0.034199,82702863_Nitrosospira_multiformis_ATCC_25196:0.132339)0.877000:0.041433,((160896888_Delftia_acidovorans_SPH-1:0.136073,(120611512_Acidovorax_avenae_subsp._citrulli_A:0.093398,121594445_Acidovorax_sp._JS42:0.048541)0.922000:0.044647)0.200000:0.007172,(((((107028520_Burkholderia_cenocepacia_AU_1054:0.000000,116686518_Burkholderia_cenocepacia_HI2424:0.000000)0.481000:0.000000,170735116_Burkholderia_cenocepacia_MC0-3:0.006564)0.657000:0.003830,78060787_Burkholderia_sp._383:0.026601)0.895000:0.028798,134291989_Burkholderia_vietnamiensis_G4:0.030745)0.877000:0.019463,161523087_Burkholderia_multivorans_ATCC_17616:0.000000)0.999000:0.112194)0.991000:0.100535)0.403000:0.023295)0.728000:0.020280)0.859000:0.027754,((((((56461641_Idiomarina_loihiensis_L2TR:0.216981,13472425_Mesorhizobium_loti_MAFF303099:0.112104)0.797000:0.033840,110634522_Mesorhizobium_sp._BNC1:0.126988)0.505000:0.018770,(((((189024659_Brucella_abortus_S19:0.000000,163843801_Brucella_suis_ATCC_23445:0.000000)0.000000:0.000000,(62290430_Brucella_abortus_biovar_1_str._9-94:0.000000,(82700353_Brucella_melitensis_biovar_Abortus_:0.000000,17986754_Brucella_melitensis_16M:0.006647)0.000000:0.000000)0.000000:0.000000)0.000000:0.000000,161619490_Brucella_canis_ATCC_23365:0.000000)0.466000:0.000000,148560556_Brucella_ovis_ATCC_25840:0.006715)0.553000:0.034395,153008951_Ochrobactrum_anthropi_ATCC_49188:0.000000)0.999000:0.188571)0.607000:0.006570,92112248_Chromohalobacter_salexigens_DSM_304:0.214659)0.813000:0.044374,((((((78048512_Xanthomonas_campestris_pv._vesicato:0.006876,(58581188_Xanthomonas_oryzae_pv._oryzae_KACC1:0.000000,84623110_Xanthomonas_oryzae_pv._oryzae_MAFF_:0.000000)0.984000:0.041800)0.766000:0.013722,21243524_Xanthomonas_axonopodis_pv._citri_st:0.000000)0.814000:0.022515,(21232064_Xanthomonas_campestris_pv._campestr:0.000000,66767810_Xanthomonas_campestris_pv._campestr:0.000000)0.955000:0.051809)0.991000:0.109563,(146284455_Pseudomonas_stutzeri_A1501:0.080341,146306339_Pseudomonas_mendocina_ymp:0.029614)0.978000:0.070381)0.635000:0.009192,((((15598424_Pseudomonas_aeruginosa_PAO1:0.000000,116051224_Pseudomonas_aeruginosa_UCBPP-PA14:0.000000)0.878000:0.006172,152989176_Pseudomonas_aeruginosa_PA7:0.000717)0.960000:0.060021,(113868625_Ralstonia_eutropha_H16:0.075490,94311452_Ralstonia_metallidurans_CH34:0.064926)0.972000:0.081862)0.659000:0.025385,((((71736329_Pseudomonas_syringae_pv._phaseolico:0.000000,(28871233_Pseudomonas_syringae_pv._tomato_str:0.007075,66047054_Pseudomonas_syringae_pv._syringae_B:0.013747)0.785000:0.006805)0.998000:0.099617,70728919_Pseudomonas_fluorescens_Pf-5:0.051914)0.113000:0.013794,77457654_Pseudomonas_fluorescens_PfO-1:0.042759)0.902000:0.033442,((((148546590_Pseudomonas_putida_F1:0.000000,26991226_Pseudomonas_putida_KT2440:0.007027)0.811000:0.014181,167035044_Pseudomonas_putida_GB-1:0.022547)0.480000:0.018988,170722998_Pseudomonas_putida_W619:0.026447)0.510000:0.015429,104782957_Pseudomonas_entomophila_L48:0.024221)0.939000:0.041974)0.905000:0.032989)0.882000:0.044906)0.976000:0.086440,(182677931_Beijerinckia_indica_subsp._indica_A:0.235462,119383491_Paracoccus_denitrificans_PD1222:0.175702)0.872000:0.049068)0.910000:0.055601)0.779000:0.029408,(((116253230_Rhizobium_leguminosarum_bv._viciae_:0.020042,86358642_Rhizobium_etli_CFN_42:0.021318)0.998000:0.138465,(150396752_Sinorhizobium_medicae_WSM419:0.055690,15965573_Sinorhizobium_meliloti_1021:0.000000)0.937000:0.065090)0.839000:0.023966,159185118_Agrobacterium_tumefaciens_str._C58:0.086247)0.979000:0.073715)0.902000:0.042136)0.513000:0.015915,((((86358644_Rhizobium_etli_CFN_42:0.026819,116253232_Rhizobium_leguminosarum_bv._viciae_:0.022188)0.982000:0.075472,159185119_Agrobacterium_tumefaciens_str._C58:0.029495)0.826000:0.069773,(150396753_Sinorhizobium_medicae_WSM419:0.011301,15965574_Sinorhizobium_meliloti_1021:0.023580)0.964000:0.104943)0.993000:0.148226,114799785_Hyphomonas_neptunium_ATCC_15444:0.152810)0.926000:0.062725)0.874000:0.036711,((86360779_Rhizobium_etli_CFN_42:0.047170,116252739_Rhizobium_leguminosarum_bv._viciae_:0.033639)1.000000:0.308173,82702616_Nitrosospira_multiformis_ATCC_25196:0.296047)0.841000:0.073449)0.746000:0.014002,(110634523_Mesorhizobium_sp._BNC1:0.259909,((163850107_Methylobacterium_extorquens_PA1:0.052193,170746896_Methylobacterium_radiotolerans_JCM_:0.119040)0.905000:0.081613,170744271_Methylobacterium_sp._4-46:0.113440)0.972000:0.118749)0.352000:0.030956)0.161000:0.028296,((((((62290429_Brucella_abortus_biovar_1_str._9-94:0.000000,(82700352_Brucella_melitensis_biovar_Abortus_:0.000000,(189024658_Brucella_abortus_S19:0.000000,17986755_Brucella_melitensis_16M:0.000000)0.000000:0.000000)0.000000:0.000000)0.000000:0.000000,161619489_Brucella_canis_ATCC_23365:0.000000)0.465000:0.000000,163843800_Brucella_suis_ATCC_23445:0.006679)0.001000:0.000000,148559994_Brucella_ovis_ATCC_25840:0.006653)0.900000:0.127506,153008952_Ochrobactrum_anthropi_ATCC_49188:0.000000)0.995000:0.222842,13472424_Mesorhizobium_loti_MAFF303099:0.251249)0.901000:0.124161)0.853000:0.040356,(89052574_Jannaschia_sp._CCS1:0.176305,((((77464782_Rhodobacter_sphaeroides_2.4.1:0.006873,126463624_Rhodobacter_sphaeroides_ATCC_17029:0.000000)0.772000:0.008145,146278674_Rhodobacter_sphaeroides_ATCC_17025:0.049016)0.972000:0.088040,(((99082733_Silicibacter_sp._TM1040:0.141090,110677802_Roseobacter_denitrificans_OCh_114:0.167292)0.950000:0.102519,56694956_Silicibacter_pomeroyi_DSS-3:0.073983)0.958000:0.118085,119385303_Paracoccus_denitrificans_PD1222:0.190819)0.508000:0.019176)0.077000:0.047752,159046031_Dinoroseobacter_shibae_DFL_12:0.137327)0.391000:0.029765)0.999000:0.188963)0.965000:0.091344,(111225844_Frankia_alni_ACN14a:0.812744,(((((16127650_Caulobacter_crescentus_CB15:0.097395,167644328_Caulobacter_sp._K31:0.076568)0.996000:0.241244,(154251009_Parvibaculum_lavamentivorans_DS-1:0.241152,((((((90423685_Rhodopseudomonas_palustris_BisB18:0.066130,27381731_Bradyrhizobium_japonicum_USDA_110:0.058810)0.880000:0.036539,(146342510_Bradyrhizobium_sp._ORS278:0.000000,148257431_Bradyrhizobium_sp._BTAi1:0.020708)0.844000:0.026791)0.942000:0.056691,148557738_Sphingomonas_wittichii_RW1:0.184274)0.094000:0.031268,(163852230_Methylobacterium_extorquens_PA1:0.054904,170749819_Methylobacterium_radiotolerans_JCM_:0.047043)0.987000:0.121808)0.856000:0.057439,((((((150377060_Sinorhizobium_medicae_WSM419:0.006814,16264812_Sinorhizobium_meliloti_1021:0.000000)0.999000:0.129644,((163842473_Brucella_suis_ATCC_23445:0.006680,148558995_Brucella_ovis_ATCC_25840:0.006599)0.938000:0.035758,153007621_Ochrobactrum_anthropi_ATCC_49188:0.029802)0.803000:0.031097)0.876000:0.039476,13470969_Mesorhizobium_loti_MAFF303099:0.090187)0.577000:0.021917,13474886_Mesorhizobium_loti_MAFF303099:0.165667)0.739000:0.011359,((116255260_Rhizobium_leguminosarum_bv._viciae_:0.026043,86357647_Rhizobium_etli_CFN_42:0.031613)0.441000:0.020714,15890265_Agrobacterium_tumefaciens_str._C58:0.031601)1.000000:0.146880)0.733000:0.013779,((91784551_Burkholderia_xenovorans_LB400:0.032124,((((126458183_Burkholderia_pseudomallei_1106a:0.000000,(53722881_Burkholderia_pseudomallei_K96243:0.000000,(76817857_Burkholderia_pseudomallei_1710b:0.000000,(126443628_Burkholderia_pseudomallei_668:0.000000,((53716472_Burkholderia_mallei_ATCC_23344:0.000000,121597479_Burkholderia_mallei_SAVP1:0.000000)0.000000:0.000000,(124382760_Burkholderia_mallei_NCTC_10229:0.000000,126446744_Burkholderia_mallei_NCTC_10247:0.000000)0.000000:0.000000)0.904000:0.013710)0.000000:0.000000)0.000000:0.000000)0.000000:0.000000)0.001000:0.000000,83716063_Burkholderia_thailandensis_E264:0.027795)0.992000:0.064399,((187477264_Bordetella_avium_197N:0.106199,134292890_Burkholderia_vietnamiensis_G4:0.041177)0.001000:0.000000,(((78063146_Burkholderia_sp._383:0.006734,(107026909_Burkholderia_cenocepacia_AU_1054:0.000000,(116691894_Burkholderia_cenocepacia_HI2424:0.000000,170736109_Burkholderia_cenocepacia_MC0-3:0.000000)0.000000:0.000000)0.902000:0.013611)0.738000:0.006663,(115360266_Burkholderia_ambifaria_AMMD:0.000000,172062719_Burkholderia_ambifaria_MC40-6:0.000000)0.775000:0.006687)0.350000:0.006707,161521475_Burkholderia_multivorans_ATCC_17616:0.013462)0.002000:0.000000)0.839000:0.013934)0.848000:0.020406,(33600541_Bordetella_bronchiseptica_RB50:0.000000,(33596772_Bordetella_parapertussis_12822:0.000000,33592038_Bordetella_pertussis_Tohama_I:0.000000)0.000000:0.000000)0.994000:0.059125)0.705000:0.009612)0.613000:0.031759,163857211_Bordetella_petrii_DSM_12804:0.099688)0.886000:0.044030)0.931000:0.053288)0.899000:0.048986,58039728_Gluconobacter_oxydans_621H:0.251919)0.975000:0.141707)0.457000:0.060645)0.934000:0.153354,21224614_Streptomyces_coelicolor_A3:0.625961)0.650000:0.103753,((((172036628_Cyanothece_sp._ATCC_51142:0.114997,170077443_Synechococcus_sp._PCC_7002:0.106897)0.935000:0.095187,158337406_Acaryochloris_marina_MBIC11017:0.258868)1.000000:0.348560,((((((83312484_Magnetospirillum_magneticum_AMB-1:0.130542,((157964270_Rickettsia_massiliae_MTU5:0.011253,67459449_Rickettsia_felis_URRWXCal2:0.027206)0.645000:0.010973,91205907_Rickettsia_bellii_RML369-C:0.091677)1.000000:0.375070)0.881000:0.077823,(119898112_Azoarcus_sp._BH72:0.386584,((34497639_Chromobacterium_violaceum_ATCC_1247:0.268809,(121606349_Polaromonas_naphthalenivorans_CJ2:0.120976,89902259_Rhodoferax_ferrireducens_T118:0.051928)0.985000:0.122602)0.428000:0.048534,((56552408_Zymomonas_mobilis_subsp._mobilis_ZM:0.342411,148554828_Sphingomonas_wittichii_RW1:0.312206)0.940000:0.103969,((((((73540158_Ralstonia_eutropha_JMP134:0.021108,113866495_Ralstonia_eutropha_H16:0.057166)0.798000:0.041123,94309336_Ralstonia_metallidurans_CH34:0.060381)0.874000:0.048787,17545197_Ralstonia_solanacearum_GMI1000:0.113557)0.759000:0.053911,((((115352817_Burkholderia_ambifaria_AMMD:0.013550,172061673_Burkholderia_ambifaria_MC40-6:0.000000)0.891000:0.020261,(107023649_Burkholderia_cenocepacia_AU_1054:0.000000,(116690734_Burkholderia_cenocepacia_HI2424:0.000000,170734076_Burkholderia_cenocepacia_MC0-3:0.000000)0.000000:0.000000)0.761000:0.006989)0.858000:0.019523,161523765_Burkholderia_multivorans_ATCC_17616:0.006095)0.696000:0.008648,134296906_Burkholderia_vietnamiensis_G4:0.013812)0.983000:0.113120)0.887000:0.066336,(152981278_Janthinobacterium_sp._Marseille:0.071617,134093506_Herminiimonas_arsenicoxydans:0.053925)0.999000:0.231436)0.263000:0.037663,(145590069_Polynucleobacter_sp._QLW-P1DMWA-1:0.005696,171464171_Polynucleobacter_necessarius_STIR1:0.093045)1.000000:0.210531)0.817000:0.028768)0.843000:0.030655)0.758000:0.025123)0.971000:0.089431)0.582000:0.036300,(((((146341592_Bradyrhizobium_sp._ORS278:0.018869,148254918_Bradyrhizobium_sp._BTAi1:0.029965)0.953000:0.037693,((((91976551_Rhodopseudomonas_palustris_BisB5:0.024919,86750479_Rhodopseudomonas_palustris_HaA2:0.019983)0.947000:0.031720,(27378906_Bradyrhizobium_japonicum_USDA_110:0.063661,39935074_Rhodopseudomonas_palustris_CGA009:0.035322)0.740000:0.007585)0.762000:0.006098,(90423597_Rhodopseudomonas_palustris_BisB18:0.035144,115524020_Rhodopseudomonas_palustris_BisA53:0.036951)0.978000:0.055135)0.751000:0.008892,(92117045_Nitrobacter_hamburgensis_X14:0.034903,75675426_Nitrobacter_winogradskyi_Nb-255:0.020879)0.861000:0.015405)0.912000:0.027512)0.918000:0.042059,((163854137_Methylobacterium_extorquens_PA1:0.045463,170748345_Methylobacterium_radiotolerans_JCM_:0.089775)0.587000:0.028419,170739028_Methylobacterium_sp._4-46:0.087418)0.990000:0.118924)0.755000:0.051135,110633329_Mesorhizobium_sp._BNC1:0.227492)0.880000:0.055187,154251567_Parvibaculum_lavamentivorans_DS-1:0.292601)0.671000:0.046103)0.804000:0.037950,((((99080821_Silicibacter_sp._TM1040:0.096088,56697194_Silicibacter_pomeroyi_DSS-3:0.127755)0.270000:0.016811,110679073_Roseobacter_denitrificans_OCh_114:0.218022)0.943000:0.076607,89054685_Jannaschia_sp._CCS1:0.195263)0.889000:0.089984,(146277905_Rhodobacter_sphaeroides_ATCC_17025:0.033617,(126462121_Rhodobacter_sphaeroides_ATCC_17029:0.000000,77463247_Rhodobacter_sphaeroides_2.4.1:0.000000)0.721000:0.008552)0.986000:0.172890)0.999000:0.231577)0.077000:0.047443,(114797357_Hyphomonas_neptunium_ATCC_15444:0.279217,114569545_Maricaulis_maris_MCS10:0.388584)0.995000:0.306150)0.549000:0.059408,74316757_Thiobacillus_denitrificans_ATCC_252:0.333204)0.992000:0.213800)0.321000:0.035321,(((150392338_Alkaliphilus_metalliredigens_QYMF:0.255077,50121342_Erwinia_carotovora_subsp._atrosepti:0.287090)0.976000:0.221549,(((169825916_Lysinibacillus_sphaericus_C3-41:0.237638,((((27468468_Staphylococcus_epidermidis_ATCC_122:0.006382,57867306_Staphylococcus_epidermidis_RP62A:0.000000)0.937000:0.046513,70726096_Staphylococcus_haemolyticus_JCSC143:0.065209)0.910000:0.043749,73662236_Staphylococcus_saprophyticus_subsp.:0.147365)0.073000:0.012649,(82751520_Staphylococcus_aureus_RF122:0.026525,((15927440_Staphylococcus_aureus_subsp._aureus:0.000000,(156980182_Staphylococcus_aureus_subsp._aureus:0.000000,161510084_Staphylococcus_aureus_subsp._aureus:0.000000)0.000000:0.000000)0.000000:0.000000,((15924856_Staphylococcus_aureus_subsp._aureus:0.000000,((49484107_Staphylococcus_aureus_subsp._aureus:0.000000,((21283535_Staphylococcus_aureus_subsp._aureus:0.000000,87159934_Staphylococcus_aureus_subsp._aureus:0.000000)0.000000:0.000000,((88195691_Staphylococcus_aureus_subsp._aureus:0.000000,(150394400_Staphylococcus_aureus_subsp._aureus:0.000000,151221970_Staphylococcus_aureus_subsp._aureus:0.000000)0.000000:0.000000)0.000000:0.000000,148268338_Staphylococcus_aureus_subsp._aureus:0.000000)0.000000:0.000000)0.000000:0.000000)0.000000:0.000000,49486684_Staphylococcus_aureus_subsp._aureus:0.000000)0.000000:0.000000)0.000000:0.000000,57652085_Staphylococcus_aureus_subsp._aureus:0.000000)0.000000:0.000000)0.508000:0.000000)0.846000:0.038018)0.994000:0.168022)0.873000:0.061966,((52079324_Bacillus_licheniformis_ATCC_14580:0.000000,52784689_Bacillus_licheniformis_ATCC_14580:0.000000)0.970000:0.088291,157691600_Bacillus_pumilus_SAFR-032:0.134148)0.995000:0.196910)0.599000:0.059056,138894148_Geobacillus_thermodenitrificans_NG8:0.126870)0.982000:0.195073)0.865000:0.088240,(163848424_Chloroflexus_aurantiacus_J-10-fl:0.340753,(148655368_Roseiflexus_sp._RS-1:0.026595,156743337_Roseiflexus_castenholzii_DSM_13941:0.038563)0.978000:0.200881)0.967000:0.149239)0.912000:0.116927)0.978000:0.103894)0.860000:0.031743,(153008217_Ochrobactrum_anthropi_ATCC_49188:0.961180,(((((((163852538_Methylobacterium_extorquens_PA1:0.087574,170749928_Methylobacterium_radiotolerans_JCM_:0.084116)0.975000:0.092121,170744653_Methylobacterium_sp._4-46:0.074026)0.971000:0.123483,(((((146339442_Bradyrhizobium_sp._ORS278:0.019606,148254236_Bradyrhizobium_sp._BTAi1:0.007713)0.932000:0.056360,90424701_Rhodopseudomonas_palustris_BisB18:0.119228)0.721000:0.038462,(92116039_Nitrobacter_hamburgensis_X14:0.051682,75674525_Nitrobacter_winogradskyi_Nb-255:0.102071)0.888000:0.037274)0.860000:0.036815,91975622_Rhodopseudomonas_palustris_BisB5:0.105860)0.857000:0.044290,27377864_Bradyrhizobium_japonicum_USDA_110:0.062030)0.996000:0.175524)0.868000:0.065353,(((((((107022236_Burkholderia_cenocepacia_AU_1054:0.006907,(116689181_Burkholderia_cenocepacia_HI2424:0.000000,170732485_Burkholderia_cenocepacia_MC0-3:0.000000)0.476000:0.000000)0.958000:0.028931,161525316_Burkholderia_multivorans_ATCC_17616:0.034330)0.758000:0.006786,(115351091_Burkholderia_ambifaria_AMMD:0.006678,172060096_Burkholderia_ambifaria_MC40-6:0.000000)0.889000:0.013618)0.781000:0.008449,78065743_Burkholderia_sp._383:0.032679)0.000000:0.000000,134295188_Burkholderia_vietnamiensis_G4:0.026905)0.958000:0.066096,(((53725318_Burkholderia_mallei_ATCC_23344:0.000000,53720015_Burkholderia_pseudomallei_K96243:0.000000)0.000000:0.000000,((76809819_Burkholderia_pseudomallei_1710b:0.000000,121600744_Burkholderia_mallei_SAVP1:0.000000)0.000000:0.000000,((124385282_Burkholderia_mallei_NCTC_10229:0.000000,126439746_Burkholderia_pseudomallei_668:0.000000)0.000000:0.000000,(126455232_Burkholderia_pseudomallei_1106a:0.000000,126450474_Burkholderia_mallei_NCTC_10247:0.000000)0.000000:0.000000)0.000000:0.000000)0.000000:0.000000)0.845000:0.020154,83720400_Burkholderia_thailandensis_E264:0.020991)0.785000:0.058022)0.522000:0.055903,91784556_Burkholderia_xenovorans_LB400:0.059995)0.997000:0.252537)0.422000:0.064964,158424381_Azorhizobium_caulinodans_ORS_571:0.337157)0.961000:0.100780,((((21244469_Xanthomonas_axonopodis_pv._citri_st:0.013890,78049419_Xanthomonas_campestris_pv._vesicato:0.015541)0.920000:0.046029,(21233129_Xanthomonas_campestris_pv._campestr:0.000000,66770069_Xanthomonas_campestris_pv._campestr:0.000000)0.899000:0.044064)0.986000:0.118269,((91775545_Methylobacillus_flagellatus_KT:0.317033,146307368_Pseudomonas_mendocina_ymp:0.146036)0.746000:0.038475,146283223_Pseudomonas_stutzeri_A1501:0.138964)0.765000:0.022142)0.973000:0.135131,170738449_Methylobacterium_sp._4-46:0.486772)0.897000:0.077344)0.776000:0.025757,((150377129_Sinorhizobium_medicae_WSM419:0.040779,116249948_Rhizobium_leguminosarum_bv._viciae_:0.161847)1.000000:0.550370,148260365_Acidiphilium_cryptum_JF-5:0.423597)0.467000:0.143617)0.841000:0.060367)0.841000:0.052702)0.699000:0.023955)0.713000:0.023697)0.872000:0.091305,117926685_Magnetococcus_sp._MC-1:0.663548)0.894000:0.134156,(((((30250373_Nitrosomonas_europaea_ATCC_19718:0.067446,114332413_Nitrosomonas_eutropha_C91:0.048811)0.998000:0.202382,(162450923_Sorangium_cellulosum_So_ce_56:0.209226,75910345_Anabaena_variabilis_ATCC_29413:0.124460)0.629000:0.074015)0.992000:0.200668,((((148358819_Legionella_pneumophila_str._Corby:0.005746,((54297195_Legionella_pneumophila_str._Paris:0.000000,54294176_Legionella_pneumophila_str._Lens:0.000000)0.459000:0.000000,52841508_Legionella_pneumophila_subsp._pneum:0.013095)0.791000:0.007176)0.985000:0.167697,(((54298133_Legionella_pneumophila_str._Paris:0.000000,52842450_Legionella_pneumophila_subsp._pneum:0.000000)0.799000:0.006677,148359780_Legionella_pneumophila_str._Corby:0.006686)0.811000:0.006600,54295083_Legionella_pneumophila_str._Lens:0.000000)1.000000:0.357604)0.947000:0.099537,((((52841843_Legionella_pneumophila_subsp._pneum:0.000000,54294340_Legionella_pneumophila_str._Lens:0.006650)0.769000:0.007982,(148359150_Legionella_pneumophila_str._Corby:0.000000,54297535_Legionella_pneumophila_str._Paris:0.006573)0.726000:0.005399)0.808000:0.042323,54295910_Legionella_pneumophila_str._Paris:0.034332)0.992000:0.169299,(91205097_Rickettsia_bellii_RML369-C:0.000000,157827569_Rickettsia_bellii_OSU_85-389:0.000000)0.997000:0.238445)0.864000:0.061843)0.708000:0.064845,46446967_Candidatus_Protochlamydia_amoebophi:0.269464)0.878000:0.058470)0.130000:0.010769,(((((((67458723_Rickettsia_felis_URRWXCal2:0.006573,(((157828164_Rickettsia_rickettsii_str._Sheila_S:0.000000,165932862_Rickettsia_rickettsii_str._Iowa:0.000000)0.499000:0.000000,15892209_Rickettsia_conorii_str._Malish_7:0.006283)0.475000:0.006303,157964278_Rickettsia_massiliae_MTU5:0.025429)0.000000:0.000000)0.001000:0.000000,(15604085_Rickettsia_prowazekii_str._Madrid_E:0.025649,51473412_Rickettsia_typhi_str._Wilmington:0.013298)0.976000:0.039464)0.771000:0.006389,157803426_Rickettsia_canadensis_str._McKiel:0.025344)0.761000:0.006199,157825419_Rickettsia_akari_str._Hartford:0.013479)0.786000:0.023788,(91205336_Rickettsia_bellii_RML369-C:0.000000,157826938_Rickettsia_bellii_OSU_85-389:0.000000)0.937000:0.061480)0.929000:0.135800,148284398_Orientia_tsutsugamushi_Boryong:0.359009)0.964000:0.160593,42520468_Wolbachia_endosymbiont_of_Drosophil:0.535434)0.758000:0.078041)0.909000:0.080100,54295897_Legionella_pneumophila_str._Paris:0.407496)0.857000:0.094575)0.018000:0.110711,(91205196_Rickettsia_bellii_RML369-C:0.000000,157827466_Rickettsia_bellii_OSU_85-389:0.000000)1.000000:0.585017)1.000000:0.566110,54295000_Legionella_pneumophila_str._Lens:0.000000)0.639000:0.025692,148359682_Legionella_pneumophila_str._Corby:0.012904)0.002000:0.000000,54298034_Legionella_pneumophila_str._Paris:0.012867,52842366_Legionella_pneumophila_subsp._pneum:0.012874);
