# Supplementary material for: Genome-wide phylogenetic analysis of the pathogenic potential of Vibrio furnissii
Source: Front Microbiol. 2014 Aug 21;5:435. doi: 10.3389/fmicb.2014.00435 (PMC4139957; doi:10.3389/fmicb.2014.00435)
Supplement: Supplementary file 1 [file DataSheet1.ZIP › all_vfu_trees/VfuA00218.afa-gb-o.phylip_phyml_tree.txt]

(((((28899780_Vibrio_parahaemolyticus_RIMD_221063:0.040156,156972685_Vibrio_harveyi_ATCC_BAA-1116:0.083962)0.201000:0.068198,(27364384_Vibrio_vulnificus_CMCP6:0.010744,37681370_Vibrio_vulnificus_YJ016:0.000000)0.993000:0.263530)0.983000:0.327521,59710678_Vibrio_fischeri_ES114:0.631799)0.000000:0.000677,XX_VfuA00218_:0.164587)1.000000:0.441988,15640227_Vibrio_cholerae_O1_biovar_eltor_str:0.000000,147673116_Vibrio_cholerae_O395:0.000000);
