# Supplementary material for: Genome-wide phylogenetic analysis of the pathogenic potential of Vibrio furnissii
Source: Front Microbiol. 2014 Aug 21;5:435. doi: 10.3389/fmicb.2014.00435 (PMC4139957; doi:10.3389/fmicb.2014.00435)
Supplement: Supplementary file 1 [file DataSheet1.ZIP › all_vfu_trees/VfuA00219.afa-gb-o.phylip_phyml_tree.txt]

((((((((((((((((((((((((((((((((((((((((((((((((((16767228_Salmonella_typhimurium_LT2:0.000000,(161501914_Salmonella_enterica_subsp._enterica:0.000000,(161936203_Salmonella_enterica_subsp._enterica:0.000000,(161505534_Salmonella_enterica_subsp._arizonae:0.000000,(15804414_Escherichia_coli_O157_H7_EDL933:0.000000,(15834006_Escherichia_coli_O157_H7_str._Sakai:0.000000,(26250563_Escherichia_coli_CFT073:0.000000,(91213348_Escherichia_coli_UTI89:0.000000,(82546173_Shigella_boydii_Sb227:0.000000,(170680861_Escherichia_coli_SECEC_SMS-3-5:0.000000,(152972806_Klebsiella_pneumoniae_subsp._pneumo:0.000000,146313606_Enterobacter_sp._638:0.000000)0.929000:0.012139)0.000000:0.000000)0.000000:0.000000)0.000000:0.000000)0.000000:0.000000)0.000000:0.000000)0.000000:0.000000)0.000000:0.000000)0.000000:0.000000)0.000000:0.000000)0.000000:0.000000,62182427_Salmonella_enterica_subsp._enterica:0.000000)0.000000:0.000000,161486779_Salmonella_enterica_subsp._enterica:0.000000)0.000000:0.000000,161617078_Salmonella_enterica_subsp._enterica:0.000000)0.000000:0.000000,117626081_Escherichia_coli_APEC_O1:0.000000)0.000000:0.000000,56480445_Shigella_flexneri_2a_str._301:0.000000)0.000000:0.000000,30064881_Shigella_flexneri_2a_str._2457T:0.000000)0.000000:0.000000,110807486_Shigella_flexneri_5_str._8401:0.000000)0.000000:0.000000,89110198_Escherichia_coli_W3110:0.000000)0.000000:0.000000,162135918_Escherichia_coli_str._K-12_substr._:0.000000)0.000000:0.000000,74314334_Shigella_sonnei_Ss046:0.000000)0.000000:0.000000,157163298_Escherichia_coli_HS:0.000000)0.000000:0.000000,170083303_Escherichia_coli_str._K-12_substr._:0.000000)0.000000:0.000000,187734194_Shigella_boydii_CDC_3083-94:0.000000)0.000000:0.000000,110644147_Escherichia_coli_536:0.000000)0.000000:0.000000,170022156_Escherichia_coli_ATCC_8739:0.000000)0.000000:0.000000,157157237_Escherichia_coli_E24377A:0.000000)0.000000:0.000000,82778997_Shigella_dysenteriae_Sd197:0.000000)0.000000:0.000000,157144447_Citrobacter_koseri_ATCC_BAA-895:0.000000)0.512000:0.000000,XX_VfuA00219_:0.024569)0.498000:0.012072,156935855_Enterobacter_sakazakii_ATCC_BAA-894:0.000000)0.544000:0.012246,(170026209_Yersinia_pseudotuberculosis_YPIII:0.000000,(16123968_Yersinia_pestis_CO92:0.000000,(22124312_Yersinia_pestis_KIM:0.000000,(45442967_Yersinia_pestis_biovar_Microtus_str:0.000000,(51594557_Yersinia_pseudotuberculosis_IP_3295:0.000000,(108810297_Yersinia_pestis_Nepal516:0.000000,(108806187_Yersinia_pestis_Antiqua:0.000000,(145600700_Yersinia_pestis_Pestoides_F:0.000000,(153947607_Yersinia_pseudotuberculosis_IP_3175:0.000000,(162418857_Yersinia_pestis_Angola:0.000000,(123440598_Yersinia_enterocolitica_subsp._ente:0.000000,85060315_Sodalis_glossinidius_str._morsitans:0.012601)0.000000:0.000000)0.000000:0.000000)0.000000:0.000000)0.000000:0.000000)0.000000:0.000000)0.000000:0.000000)0.000000:0.000000)0.000000:0.000000)0.000000:0.000000)0.000000:0.000000)0.850000:0.012352)0.001000:0.000000,(157368442_Serratia_proteamaculans_568:0.000000,50123092_Erwinia_carotovora_subsp._atrosepti:0.000000)0.000000:0.000000)0.000000:0.000000,37528437_Photorhabdus_luminescens_subsp._lau:0.012183)0.756000:0.012235,(59710677_Vibrio_fischeri_ES114:0.011066,((((((16272669_Haemophilus_influenzae_Rd_KW20:0.000000,148827918_Haemophilus_influenzae_PittGG:0.000000)0.000000:0.000000,(68249329_Haemophilus_influenzae_86-028NP:0.000000,148826626_Haemophilus_influenzae_PittEE:0.000000)0.000000:0.000000)0.557000:0.000000,(152978031_Actinobacillus_succinogenes_130Z:0.011786,52426136_Mannheimia_succiniciproducens_MBEL5:0.000000)0.917000:0.023385)0.001000:0.000000,15603292_Pasteurella_multocida_subsp._multoc:0.011573)0.463000:0.011931,(170718152_Haemophilus_somnus_2336:0.000000,113461847_Haemophilus_somnus_129PT:0.000000)0.875000:0.024284)0.000000:0.000000,((126208588_Actinobacillus_pleuropneumoniae_L20:0.000000,165976542_Actinobacillus_pleuropneumoniae_ser:0.000000)0.504000:0.000000,33151690_Haemophilus_ducreyi_35000HP:0.012163)0.974000:0.049097)0.972000:0.063430)0.882000:0.025501)0.000000:0.000000,(156972686_Vibrio_harveyi_ATCC_BAA-1116:0.000000,(28899781_Vibrio_parahaemolyticus_RIMD_221063:0.000000,(27364385_Vibrio_vulnificus_CMCP6:0.000000,(161486585_Vibrio_vulnificus_YJ016:0.000000,(161582034_Vibrio_cholerae_O1_biovar_eltor_str:0.000000,147673915_Vibrio_cholerae_O395:0.000000)0.000000:0.000000)0.000000:0.000000)0.000000:0.000000)0.000000:0.000000)0.827000:0.000000)0.001000:0.000000,56461647_Idiomarina_loihiensis_L2TR:0.123199)0.389000:0.014916,54310561_Photobacterium_profundum_SS9:0.009654)0.466000:0.037893,77361487_Pseudoalteromonas_haloplanktis_TAC1:0.098882)0.809000:0.025689,(((((113971918_Shewanella_sp._MR-4:0.000000,(120597203_Shewanella_sp._W3-18-1:0.000000,146291576_Shewanella_putrefaciens_CN-32:0.000000)0.000000:0.000000)0.000000:0.000000,((117922195_Shewanella_sp._ANA-3:0.000000,114045876_Shewanella_sp._MR-7:0.000000)0.000000:0.000000,((24375725_Shewanella_oneidensis_MR-1:0.000000,126172636_Shewanella_baltica_OS155:0.000000)0.000000:0.000000,(152998934_Shewanella_baltica_OS185:0.000000,160873520_Shewanella_baltica_OS195:0.000000)0.000000:0.000000)0.000000:0.000000)0.000000:0.000000)0.537000:0.000000,((91791699_Shewanella_denitrificans_OS217:0.012020,(((170728871_Shewanella_woodyi_ATCC_51908:0.012240,157963641_Shewanella_pealeana_ATCC_700345:0.000000)0.526000:0.012099,167622376_Shewanella_halifaxensis_HAW-EB4:0.000000)0.647000:0.012064,157373532_Shewanella_sediminis_HAW-EB3:0.000000)0.784000:0.012024)0.000000:0.000000,127514402_Shewanella_loihica_PV-4:0.012251)0.786000:0.011999)0.000000:0.000000,114564972_Shewanella_frigidimarina_NCIMB_400:0.024082)0.833000:0.022371,119773474_Shewanella_amazonensis_SB2B:0.033512)0.784000:0.026111)0.701000:0.019262,((((((39996003_Geobacter_sulfurreducens_PCA:0.012453,148266306_Geobacter_uraniireducens_Rf4:0.012482)0.001000:0.000000,78223913_Geobacter_metallireducens_GS-15:0.012653)0.762000:0.012683,(117621322_Aeromonas_hydrophila_subsp._hydroph:0.000000,145297285_Aeromonas_salmonicida_subsp._salmon:0.012168)0.888000:0.024954)0.780000:0.012324,(77919974_Pelobacter_carbinolicus_DSM_2380:0.039849,85858064_Syntrophus_aciditrophicus_SB:0.038103)0.836000:0.025068)0.767000:0.013254,119943986_Psychromonas_ingrahamii_37:0.064340)0.001000:0.000000,(((((((56963874_Bacillus_clausii_KSM-K16:0.155742,(116334322_Lactobacillus_brevis_ATCC_367:0.000000,28377783_Lactobacillus_plantarum_WCFS1:0.000000)0.777000:0.021702)0.744000:0.017269,81429457_Lactobacillus_sakei_subsp._sakei_23:0.011800)0.824000:0.028438,116492357_Pediococcus_pentosaceus_ATCC_25745:0.021767)0.840000:0.024316,116494582_Lactobacillus_casei_ATCC_334:0.036971)0.734000:0.016988,(((161507492_Lactobacillus_helveticus_DPC_4571:0.011404,58337296_Lactobacillus_acidophilus_NCFM:0.011304)0.839000:0.032852,(116629645_Lactobacillus_gasseri_ATCC_33323:0.010924,42519100_Lactobacillus_johnsonii_NCC_533:0.012272)0.910000:0.046058)0.819000:0.031675,(104773884_Lactobacillus_delbrueckii_subsp._bu:0.000000,116513890_Lactobacillus_delbrueckii_subsp._bu:0.000000)0.922000:0.058205)0.942000:0.066909)0.574000:0.023730,((((160879303_Clostridium_phytofermentans_ISDg:0.106772,(119025510_Bifidobacterium_adolescentis_ATCC_1:0.011639,23465719_Bifidobacterium_longum_NCC2705:0.045631)0.940000:0.065168)0.543000:0.011917,((((170756934_Clostridium_botulinum_B1_str._Okra:0.000000,170760120_Clostridium_botulinum_A3_str._Loch_:0.000000)0.000000:0.000000,((148378986_Clostridium_botulinum_A_str._ATCC_3:0.000000,153931316_Clostridium_botulinum_A_str._ATCC_1:0.000000)0.000000:0.000000,(153936581_Clostridium_botulinum_A_str._Hall:0.000000,153940560_Clostridium_botulinum_F_str._Langel:0.000000)0.000000:0.000000)0.000000:0.000000)0.923000:0.033761,89894521_Desulfitobacterium_hafniense_Y51:0.033974)0.001000:0.000000,(134299124_Desulfotomaculum_reducens_MI-1:0.034880,28211708_Clostridium_tetani_E88:0.000000)0.657000:0.011105)0.831000:0.025089)0.874000:0.032371,(((((125624769_Lactococcus_lactis_subsp._cremoris_:0.000000,116512679_Lactococcus_lactis_subsp._cremoris_:0.000000)0.548000:0.000000,15673790_Lactococcus_lactis_subsp._lactis_Il:0.012047)0.926000:0.065911,(170016427_Leuconostoc_citreum_KM20:0.020127,116619049_Leuconostoc_mesenteroides_subsp._me:0.033406)0.962000:0.089047)0.787000:0.025524,29376953_Enterococcus_faecalis_V583:0.019572)0.974000:0.078857,((23100496_Oceanobacillus_iheyensis_HTE831:0.062538,(((((((187935217_Clostridium_botulinum_B_str._Eklund:0.046661,150019286_Clostridium_beijerinckii_NCIMB_8052:0.026338)0.782000:0.043294,(110803539_Clostridium_perfringens_SM101:0.000000,(18310317_Clostridium_perfringens_str._13:0.000000,110801424_Clostridium_perfringens_ATCC_13124:0.000000)0.000000:0.000000)0.992000:0.146501)0.912000:0.105240,19703913_Fusobacterium_nucleatum_subsp._nucl:0.210755)0.602000:0.011114,126699307_Clostridium_difficile_630:0.057567)0.584000:0.005551,((18309325_Clostridium_perfringens_str._13:0.000000,(110799107_Clostridium_perfringens_ATCC_13124:0.000000,110803521_Clostridium_perfringens_SM101:0.000000)0.000000:0.000000)0.920000:0.040954,(153954997_Clostridium_kluyveri_DSM_555:0.056802,118444315_Clostridium_novyi_NT:0.030619)0.792000:0.020138)0.756000:0.013346)0.792000:0.015866,150016697_Clostridium_beijerinckii_NCIMB_8052:0.045883)0.369000:0.012199,187935607_Clostridium_botulinum_B_str._Eklund:0.041838)0.927000:0.053740)0.000000:0.000000,(((((16078982_Bacillus_subtilis_subsp._subtilis_s:0.000000,154686329_Bacillus_amyloliquefaciens_FZB42:0.000000)0.927000:0.034422,(52080584_Bacillus_licheniformis_ATCC_14580:0.000000,52785962_Bacillus_licheniformis_ATCC_14580:0.000000)0.559000:0.000000)0.713000:0.019106,((52142697_Bacillus_cereus_E33L:0.000000,(30020934_Bacillus_cereus_ATCC_14579:0.000000,(163940564_Bacillus_weihenstephanensis_KBAB4:0.000000,152975682_Bacillus_cereus_subsp._cytotoxis_NV:0.000000)0.000000:0.000000)0.000000:0.000000)0.000000:0.000000,((30262788_Bacillus_anthracis_str._Ames:0.000000,49185634_Bacillus_anthracis_str._Sterne:0.000000)0.000000:0.000000,((47528112_Bacillus_anthracis_str._Ames_Ancest:0.000000,118478170_Bacillus_thuringiensis_str._Al_Haka:0.000000)0.000000:0.000000,(49479115_Bacillus_thuringiensis_serovar_konk:0.000000,42781899_Bacillus_cereus_ATCC_10987:0.000000)0.000000:0.000000)0.000000:0.000000)0.000000:0.000000)0.890000:0.032069)0.915000:0.044354,169828345_Lysinibacillus_sphaericus_C3-41:0.047046)0.785000:0.023089,(15895945_Clostridium_acetobutylicum_ATCC_824:0.047274,(((82750423_Staphylococcus_aureus_RF122:0.012055,(15926398_Staphylococcus_aureus_subsp._aureus:0.000000,(15923711_Staphylococcus_aureus_subsp._aureus:0.000000,(57651557_Staphylococcus_aureus_subsp._aureus:0.000000,(49482977_Staphylococcus_aureus_subsp._aureus:0.000000,(49485593_Staphylococcus_aureus_subsp._aureus:0.000000,(21282412_Staphylococcus_aureus_subsp._aureus:0.000000,(87160157_Staphylococcus_aureus_subsp._aureus:0.000000,(88194495_Staphylococcus_aureus_subsp._aureus:0.000000,(148267180_Staphylococcus_aureus_subsp._aureus:0.000000,(150393229_Staphylococcus_aureus_subsp._aureus:0.000000,(151220901_Staphylococcus_aureus_subsp._aureus:0.000000,(156979049_Staphylococcus_aureus_subsp._aureus:0.000000,(161508985_Staphylococcus_aureus_subsp._aureus:0.000000,73663307_Staphylococcus_saprophyticus_subsp.:0.000000)0.000000:0.000000)0.000000:0.000000)0.000000:0.000000)0.000000:0.000000)0.000000:0.000000)0.000000:0.000000)0.000000:0.000000)0.000000:0.000000)0.000000:0.000000)0.000000:0.000000)0.000000:0.000000)0.000000:0.000000)0.524000:0.000000)0.742000:0.011774,(57866319_Staphylococcus_epidermidis_RP62A:0.000000,70727172_Staphylococcus_haemolyticus_JCSC143:0.000000)0.527000:0.000000)0.357000:0.011786,27467419_Staphylococcus_epidermidis_ATCC_122:0.000000)0.934000:0.051484)0.781000:0.025462)0.608000:0.002133)0.002000:0.000000)0.000000:0.000000)0.326000:0.011684,150392373_Alkaliphilus_metalliredigens_QYMF:0.089397)0.809000:0.020133)0.003000:0.000000,(((46908944_Listeria_monocytogenes_str._4b_F236:0.000000,16804794_Listeria_monocytogenes_EGD-e:0.000000)0.000000:0.000000,(116874120_Listeria_welshimeri_serovar_6b_str.:0.000000,16801959_Listeria_innocua_Clip11262:0.000000)0.000000:0.000000)0.731000:0.010379,157692621_Bacillus_pumilus_SAFR-032:0.076151)0.869000:0.027569)0.986000:0.081051)0.751000:0.012032)0.765000:0.013116,(((118579582_Pelobacter_propionicus_DSM_2379:0.020459,152996250_Marinomonas_sp._MWYL1:0.435116)0.000000:0.000000,(((21227319_Methanosarcina_mazei_Go1:0.012754,20093292_Methanosarcina_acetivorans_C2A:0.000000)0.000000:0.000000,73668704_Methanosarcina_barkeri_str._Fusaro:0.012815)0.955000:0.070761,91772141_Methanococcoides_burtonii_DSM_6242:0.012099)0.962000:0.098053)0.500000:0.019375,42525842_Treponema_denticola_ATCC_35405:0.162479)0.763000:0.012935)0.775000:0.012812,(78486335_Thiomicrospira_crunogena_XCL-2:0.028817,(((161830707_Coxiella_burnetii_RSA_331:0.000000,(29653815_Coxiella_burnetii_RSA_493:0.000000,154706411_Coxiella_burnetii_Dugway_5J108-111:0.000000)0.000000:0.000000)0.914000:0.049862,((52841103_Legionella_pneumophila_subsp._pneum:0.000000,54296889_Legionella_pneumophila_str._Paris:0.000000)0.000000:0.000000,(54293843_Legionella_pneumophila_str._Lens:0.000000,148360486_Legionella_pneumophila_str._Corby:0.000000)0.000000:0.000000)0.888000:0.039370)0.347000:0.021272,((91775306_Methylobacillus_flagellatus_KT:0.000000,91775450_Methylobacillus_flagellatus_KT:0.000000)0.520000:0.000000,((145588880_Polynucleobacter_sp._QLW-P1DMWA-1:0.025631,15806307_Deinococcus_radiodurans_R1:0.040735)0.000000:0.000000,(((78357489_Desulfovibrio_desulfuricans_G20:0.048982,((167648165_Caulobacter_sp._K31:0.040204,16127695_Caulobacter_crescentus_CB15:0.031732)0.931000:0.089718,114797654_Hyphomonas_neptunium_ATCC_15444:0.036201)0.963000:0.118393)0.796000:0.032877,83815945_Salinibacter_ruber_DSM_13855:0.054498)0.577000:0.001792,(((((((56695035_Silicibacter_pomeroyi_DSS-3:0.008557,(159045874_Dinoroseobacter_shibae_DFL_12:0.000000,89052934_Jannaschia_sp._CCS1:0.013463)0.920000:0.025739)0.691000:0.004888,110677759_Roseobacter_denitrificans_OCh_114:0.000000)0.403000:0.012840,(99082499_Silicibacter_sp._TM1040:0.000000,119385383_Paracoccus_denitrificans_PD1222:0.012872)0.000000:0.000000)0.889000:0.036920,((126460805_Rhodobacter_sphaeroides_ATCC_17029:0.000000,77464936_Rhodobacter_sphaeroides_2.4.1:0.000000)0.866000:0.012204,146276075_Rhodobacter_sphaeroides_ATCC_17025:0.002971)0.782000:0.014561)0.802000:0.030285,((182680391_Beijerinckia_indica_subsp._indica_A:0.046443,(163849463_Methylobacterium_extorquens_PA1:0.048021,(170747560_Methylobacterium_radiotolerans_JCM_:0.011997,170738371_Methylobacterium_sp._4-46:0.000000)0.666000:0.013073)0.987000:0.126418)0.853000:0.052735,83591429_Rhodospirillum_rubrum_ATCC_11170:0.000000)0.952000:0.086932)0.899000:0.054931,((85375229_Erythrobacter_litoralis_HTCC2594:0.067698,(87201212_Novosphingobium_aromaticivorans_DSM:0.025914,103487816_Sphingopyxis_alaskensis_RB2256:0.027409)0.032000:0.009551)0.954000:0.058919,148554830_Sphingomonas_wittichii_RW1:0.000000)0.959000:0.088303)0.902000:0.076342,(((((53803827_Methylococcus_capsulatus_str._Bath:0.057104,((146282808_Pseudomonas_stutzeri_A1501:0.000000,((77457695_Pseudomonas_fluorescens_PfO-1:0.025992,(70728971_Pseudomonas_fluorescens_Pf-5:0.000000,(66046966_Pseudomonas_syringae_pv._syringae_B:0.000000,(28868850_Pseudomonas_syringae_pv._tomato_str:0.000000,71737354_Pseudomonas_syringae_pv._phaseolico:0.000000)0.000000:0.000000)0.854000:0.012670)0.772000:0.012765)0.000000:0.000000,(((148546635_Pseudomonas_putida_F1:0.000000,(170722968_Pseudomonas_putida_W619:0.000000,104782918_Pseudomonas_entomophila_L48:0.000000)0.000000:0.000000)0.000000:0.000000,(26991201_Pseudomonas_putida_KT2440:0.000000,167035017_Pseudomonas_putida_GB-1:0.000000)0.000000:0.000000)0.512000:0.000000,(152988455_Pseudomonas_aeruginosa_PA7:0.000000,(15598540_Pseudomonas_aeruginosa_PAO1:0.000000,116051359_Pseudomonas_aeruginosa_UCBPP-PA14:0.000000)0.000000:0.000000)0.841000:0.012816)0.817000:0.012938)0.786000:0.012870)0.000000:0.000000,146306843_Pseudomonas_mendocina_ymp:0.013196)0.861000:0.042387)0.300000:0.056319,90021136_Saccharophagus_degradans_2-40:0.100151)0.001000:0.000000,((90424478_Rhodopseudomonas_palustris_BisB18:0.025157,15887415_Agrobacterium_tumefaciens_str._C58:0.043324)0.154000:0.012425,92118900_Nitrobacter_hamburgensis_X14:0.016174)0.974000:0.086071)0.736000:0.010576,(((91978870_Rhodopseudomonas_palustris_BisB5:0.000000,(86751799_Rhodopseudomonas_palustris_HaA2:0.000000,27375353_Bradyrhizobium_japonicum_USDA_110:0.000000)0.000000:0.000000)0.539000:0.000000,(115526900_Rhodopseudomonas_palustris_BisA53:0.000000,(146338225_Bradyrhizobium_sp._ORS278:0.000000,148258132_Bradyrhizobium_sp._BTAi1:0.000000)0.000000:0.000000)0.918000:0.013283)0.002000:0.000000,39937884_Rhodopseudomonas_palustris_CGA009:0.013328)0.911000:0.040291)0.001000:0.000000,(((((154248226_Xanthobacter_autotrophicus_Py2:0.012824,158424466_Azorhizobium_caulinodans_ORS_571:0.025359)0.934000:0.040507,((148261092_Acidiphilium_cryptum_JF-5:0.085518,83313353_Magnetospirillum_magneticum_AMB-1:0.012448)0.761000:0.015680,120554360_Marinobacter_aquaeolei_VT8:0.051337)0.763000:0.013116)0.775000:0.012174,(((((((((73542870_Ralstonia_eutropha_JMP134:0.000000,(113869442_Ralstonia_eutropha_H16:0.000000,94312259_Ralstonia_metallidurans_CH34:0.000000)0.000000:0.000000)0.789000:0.005157,17547744_Ralstonia_solanacearum_GMI1000:0.009074)0.927000:0.011858,(115350316_Burkholderia_ambifaria_AMMD:0.000000,(172059335_Burkholderia_ambifaria_MC40-6:0.000000,(107024309_Burkholderia_cenocepacia_AU_1054:0.000000,((134294437_Burkholderia_vietnamiensis_G4:0.000000,(78064918_Burkholderia_sp._383:0.000000,(161523423_Burkholderia_multivorans_ATCC_17616:0.000000,(53723860_Burkholderia_mallei_ATCC_23344:0.000000,(126441619_Burkholderia_pseudomallei_668:0.000000,(126454768_Burkholderia_pseudomallei_1106a:0.000000,(126448753_Burkholderia_mallei_NCTC_10247:0.000000,(76810512_Burkholderia_pseudomallei_1710b:0.000000,(124384480_Burkholderia_mallei_NCTC_10229:0.000000,(121600768_Burkholderia_mallei_SAVP1:0.000000,(53720827_Burkholderia_pseudomallei_K96243:0.000000,(83718492_Burkholderia_thailandensis_E264:0.000000,91785471_Burkholderia_xenovorans_LB400:0.000000)0.000000:0.000000)0.000000:0.000000)0.000000:0.000000)0.000000:0.000000)0.000000:0.000000)0.000000:0.000000)0.000000:0.000000)0.000000:0.000000)0.000000:0.000000)0.000000:0.000000)0.000000:0.000000)0.000000:0.000000,(170731676_Burkholderia_cenocepacia_MC0-3:0.000000,116688366_Burkholderia_cenocepacia_HI2424:0.000000)0.000000:0.000000)0.000000:0.000000)0.000000:0.000000)0.000000:0.000000)0.563000:0.000000)0.772000:0.013354,(((29831394_Streptomyces_avermitilis_MA-4680:0.000000,((((54026456_Nocardia_farcinica_IFM_10152:0.013132,158317217_Frankia_sp._EAN1pec:0.013053)0.015000:0.000000,111221260_Frankia_alni_ACN14a:0.000000)0.000000:0.000000,182436763_Streptomyces_griseus_subsp._griseus:0.013215)0.837000:0.013068,(50955687_Leifsonia_xyli_subsp._xyli_str._CTC:0.026379,134099870_Saccharopolyspora_erythraea_NRRL_23:0.013033)0.001000:0.000000)0.000000:0.000000)0.519000:0.000000,(159038877_Salinispora_arenicola_CNS-205:0.000000,145595622_Salinispora_tropica_CNB-440:0.000000)0.848000:0.013025)0.746000:0.013033,21222960_Streptomyces_coelicolor_A3:0.000000)0.788000:0.012969)0.000000:0.000000,((((33594305_Bordetella_pertussis_Tohama_I:0.000000,(33602981_Bordetella_bronchiseptica_RB50:0.000000,33598088_Bordetella_parapertussis_12822:0.000000)0.000000:0.000000)0.000000:0.000000,187479254_Bordetella_avium_197N:0.000000)0.556000:0.000000,163855205_Bordetella_petrii_DSM_12804:0.012804)0.000000:0.000000,(((58581346_Xanthomonas_oryzae_pv._oryzae_KACC1:0.000000,84623279_Xanthomonas_oryzae_pv._oryzae_MAFF_:0.000000)0.000000:0.000000,(78048811_Xanthomonas_campestris_pv._vesicato:0.000000,21243851_Xanthomonas_axonopodis_pv._citri_st:0.000000)0.000000:0.000000)0.812000:0.012156,(21232378_Xanthomonas_campestris_pv._campestr:0.000000,66767490_Xanthomonas_campestris_pv._campestr:0.000000)0.605000:0.000714)0.954000:0.039500)0.914000:0.026126)0.905000:0.026396,((((182681205_Xylella_fastidiosa_M23:0.000000,28198526_Xylella_fastidiosa_Temecula1:0.000000)0.000000:0.000000,(170729924_Xylella_fastidiosa_M12:0.000000,15837982_Xylella_fastidiosa_9a5c:0.000000)0.000000:0.000000)0.989000:0.082135,((170780514_Clavibacter_michiganensis_subsp._se:0.000000,148271976_Clavibacter_michiganensis_subsp._mi:0.012607)0.777000:0.018576,(83643067_Hahella_chejuensis_KCTC_2396:0.007542,110833596_Alcanivorax_borkumensis_SK2:0.007655)0.745000:0.019241)0.707000:0.024646)0.000000:0.000000,(134095872_Herminiimonas_arsenicoxydans:0.000000,152980056_Janthinobacterium_sp._Marseille:0.000000)0.527000:0.000000)0.777000:0.012850)0.637000:0.006654,117924742_Magnetococcus_sp._MC-1:0.068111)0.761000:0.021402,71906552_Dechloromonas_aromatica_RCB:0.012998)0.724000:0.010898,(((15966070_Sinorhizobium_meliloti_1021:0.000000,(86358555_Rhizobium_etli_CFN_42:0.000000,116253149_Rhizobium_leguminosarum_bv._viciae_:0.000000)0.938000:0.025460)0.462000:0.012776,150397426_Sinorhizobium_medicae_WSM419:0.000000)0.980000:0.080029,154253433_Parvibaculum_lavamentivorans_DS-1:0.013278)0.900000:0.043518)0.765000:0.013942)0.748000:0.011088,(((56477822_Azoarcus_sp._EbN1:0.015454,74316914_Thiobacillus_denitrificans_ATCC_252:0.038735)0.199000:0.011679,119899607_Azoarcus_sp._BH72:0.028070)0.756000:0.017208,114320031_Alkalilimnicola_ehrlichei_MLHE-1:0.039829)0.807000:0.020673)0.003000:0.000000,((30250483_Nitrosomonas_europaea_ATCC_19718:0.012805,114332470_Nitrosomonas_eutropha_C91:0.037975)0.996000:0.109118,((((58040835_Gluconobacter_oxydans_621H:0.017543,162147533_Gluconacetobacter_diazotrophicus_PA:0.023759)0.946000:0.106978,114327543_Granulibacter_bethesdensis_CGDNIH1:0.009964)0.887000:0.094541,(13473449_Mesorhizobium_loti_MAFF303099:0.064022,114569840_Maricaulis_maris_MCS10:0.187475)0.951000:0.122847)0.851000:0.060665,((((15676198_Neisseria_meningitidis_MC58:0.000000,15795082_Neisseria_meningitidis_Z2491:0.000000)0.851000:0.012070,(59802043_Neisseria_gonorrhoeae_FA_1090:0.012074,(121634143_Neisseria_meningitidis_FAM18:0.000000,161870789_Neisseria_meningitidis_053442:0.000000)0.552000:0.000000)0.001000:0.000000)0.873000:0.057056,34495932_Chromobacterium_violaceum_ATCC_1247:0.055211)0.955000:0.076328,((((124265301_Methylibium_petroleiphilum_PM1:0.013201,171057247_Leptothrix_cholodnii_SP-6:0.000000)0.974000:0.054881,(121592519_Acidovorax_sp._JS42:0.012998,160895590_Delftia_acidovorans_SPH-1:0.012925)0.000000:0.000000)0.617000:0.012788,(120608889_Acidovorax_avenae_subsp._citrulli_A:0.000000,121609320_Verminephrobacter_eiseniae_EF01-2:0.012848)0.000000:0.000000)0.839000:0.026364,((89899271_Rhodoferax_ferrireducens_T118:0.000000,91786081_Polaromonas_sp._JS666:0.000000)0.850000:0.012841,121603031_Polaromonas_naphthalenivorans_CJ2:0.000000)0.856000:0.026550)0.949000:0.054163)0.000000:0.000000)0.802000:0.013520)0.001000:0.000000)0.768000:0.012550)0.752000:0.015633)0.830000:0.023488)0.892000:0.037788)0.752000:0.012834)0.911000:0.040815)0.275000:0.013129)0.925000:0.040209)0.001000:0.000000,((109896583_Pseudoalteromonas_atlantica_T6c:0.088511,71282216_Colwellia_psychrerythraea_34H:0.182407)0.002000:0.000000,88603641_Methanospirillum_hungatei_JF-1:0.134198)0.862000:0.034515)0.878000:0.025116,((((145220257_Prosthecochloris_vibrioformis_DSM_2:0.024360,119355903_Chlorobium_phaeobacteroides_DSM_266:0.000000)0.668000:0.025018,78187521_Pelodictyon_luteolum_DSM_273:0.000000)0.943000:0.081846,32474001_Rhodopirellula_baltica_SH_1:0.150884)0.773000:0.031151,(((((53714712_Bacteroides_fragilis_YCH46:0.000000,60682718_Bacteroides_fragilis_NCTC_9343:0.000000)0.825000:0.011829,29347258_Bacteroides_thetaiotaomicron_VPI-54:0.012064)0.810000:0.012133,150004558_Bacteroides_vulgatus_ATCC_8482:0.000000)0.886000:0.030264,150007804_Parabacteroides_distasonis_ATCC_850:0.154000)0.734000:0.020206,(120436098_Gramella_forsetii_KT0803:0.066450,146300558_Flavobacterium_johnsoniae_UW101:0.012688)0.944000:0.069604)0.968000:0.080149)0.737000:0.013986)0.806000:0.013244,(((124484849_Methanocorpusculum_labreanum_Z:0.045396,(147919945_uncultured_methanogenic_archaeon_RC:0.035913,126179265_Methanoculleus_marisnigri_JR1:0.125808)0.854000:0.050426)0.627000:0.046769,126179385_Methanoculleus_marisnigri_JR1:0.040028)0.937000:0.063342,(154150635_Candidatus_Methanoregula_boonei_6A8:0.074191,(((((34540239_Porphyromonas_gingivalis_W83:0.039821,((60683329_Bacteroides_fragilis_NCTC_9343:0.000000,53715360_Bacteroides_fragilis_YCH46:0.000000)0.000000:0.000000,150008998_Parabacteroides_distasonis_ATCC_850:0.000000)0.543000:0.000000)0.479000:0.012859,(29349252_Bacteroides_thetaiotaomicron_VPI-54:0.000000,150003035_Bacteroides_vulgatus_ATCC_8482:0.000000)0.549000:0.000000)0.014000:0.000000,((150025301_Flavobacterium_psychrophilum_JIP02_:0.000000,146298045_Flavobacterium_johnsoniae_UW101:0.000000)0.550000:0.000000,120434956_Gramella_forsetii_KT0803:0.012368)0.898000:0.052446)0.788000:0.013600,110636721_Cytophaga_hutchinsonii_ATCC_33406:0.056466)0.937000:0.060966,((182415498_Opitutus_terrae_PB90-1:0.046337,(((((172036703_Cyanothece_sp._ATCC_51142:0.055417,(17227701_Nostoc_sp._PCC_7120:0.000000,75908908_Anabaena_variabilis_ATCC_29413:0.000000)0.956000:0.053499)0.001000:0.000000,170078505_Synechococcus_sp._PCC_7002:0.070900)0.869000:0.026385,37522198_Gloeobacter_violaceus_PCC_7421:0.146151)0.002000:0.000000,(166362830_Microcystis_aeruginosa_NIES-843:0.013544,158338684_Acaryochloris_marina_MBIC11017:0.082432)0.549000:0.015294)0.876000:0.045048,113476788_Trichodesmium_erythraeum_IMS101:0.123880)0.762000:0.025209)0.852000:0.038755,(116620087_Solibacter_usitatus_Ellin6076:0.043550,94970568_Acidobacteria_bacterium_Ellin345:0.074880)0.998000:0.219825)0.764000:0.023976)0.742000:0.012057)0.497000:0.036574)0.000000:0.000000)0.768000:0.020377,(153003768_Anaeromyxobacter_sp._Fw109-5:0.013192,86157265_Anaeromyxobacter_dehalogenans_2CP-C:0.023963)0.995000:0.145080)0.556000:0.030539,((78778125_Sulfurimonas_denitrificans_DSM_1251:0.065220,152993842_Sulfurovum_sp._NBC37-1:0.145045)0.951000:0.124112,(((159901065_Herpetosiphon_aurantiacus_ATCC_2377:0.145104,163847606_Chloroflexus_aurantiacus_J-10-fl:0.104494)0.909000:0.092124,((77919647_Pelobacter_carbinolicus_DSM_2380:0.040542,110834022_Alcanivorax_borkumensis_SK2:0.038093)0.810000:0.037357,108759046_Myxococcus_xanthus_DK_1622:0.075055)0.770000:0.023030)0.352000:0.036123,((((((((153000780_Shewanella_baltica_OS185:0.000000,(126174317_Shewanella_baltica_OS155:0.000000,160875489_Shewanella_baltica_OS195:0.000000)0.000000:0.000000)0.842000:0.011881,146293121_Shewanella_putrefaciens_CN-32:0.000000)0.623000:0.011932,120598802_Shewanella_sp._W3-18-1:0.000000)0.803000:0.012460,((117920444_Shewanella_sp._ANA-3:0.000000,(113970284_Shewanella_sp._MR-4:0.000000,114047525_Shewanella_sp._MR-7:0.000000)0.000000:0.000000)0.760000:0.012277,24373927_Shewanella_oneidensis_MR-1:0.011935)0.875000:0.025013)0.783000:0.012205,71281299_Colwellia_psychrerythraea_34H:0.000000)0.777000:0.011882,77362040_Pseudoalteromonas_haloplanktis_TAC1:0.036837)0.772000:0.012833,((157375455_Shewanella_sediminis_HAW-EB3:0.000000,(170726640_Shewanella_woodyi_ATCC_51908:0.024337,119947001_Psychromonas_ingrahamii_37:0.026025)0.760000:0.012016)0.433000:0.016793,(167624146_Shewanella_halifaxensis_HAW-EB4:0.024918,157962059_Shewanella_pealeana_ATCC_700345:0.000000)0.852000:0.026143)0.911000:0.039526)0.003000:0.000000,((((((28899115_Vibrio_parahaemolyticus_RIMD_221063:0.000000,156975530_Vibrio_harveyi_ATCC_BAA-1116:0.000000)0.771000:0.011848,(27365182_Vibrio_vulnificus_CMCP6:0.000000,37680764_Vibrio_vulnificus_YJ016:0.012115)0.945000:0.037615)0.725000:0.013027,172087826_Vibrio_fischeri_ES114:0.024146)0.750000:0.012541,(54302187_Photobacterium_profundum_SS9:0.030288,((146280691_Pseudomonas_stutzeri_A1501:0.022264,146305409_Pseudomonas_mendocina_ymp:0.024137)0.014000:0.015393,((((77456503_Pseudomonas_fluorescens_PfO-1:0.011859,92113448_Chromohalobacter_salexigens_DSM_304:0.024211)0.788000:0.012051,(28872517_Pseudomonas_syringae_pv._tomato_str:0.000000,66048172_Pseudomonas_syringae_pv._syringae_B:0.000000)0.845000:0.011798)0.000000:0.000000,70733795_Pseudomonas_fluorescens_Pf-5:0.000000)0.000000:0.000000,89899221_Rhodoferax_ferrireducens_T118:0.036969)0.003000:0.000000)0.934000:0.037219)0.792000:0.020532)0.744000:0.011601,(145299254_Aeromonas_salmonicida_subsp._salmon:0.000000,117620919_Aeromonas_hydrophila_subsp._hydroph:0.000000)0.939000:0.039475)0.769000:0.014015,(109896945_Pseudoalteromonas_atlantica_T6c:0.024772,((91793138_Shewanella_denitrificans_OS217:0.012372,152995484_Marinomonas_sp._MWYL1:0.078047)0.428000:0.012567,114563095_Shewanella_frigidimarina_NCIMB_400:0.011911)0.001000:0.000000)0.875000:0.025515)0.860000:0.023873)0.968000:0.116723)0.585000:0.033569)0.795000:0.054682)0.913000:0.051512,(((((((((((170077626_Synechococcus_sp._PCC_7002:0.054389,(((172037052_Cyanothece_sp._ATCC_51142:0.086825,113477030_Trichodesmium_erythraeum_IMS101:0.044844)0.733000:0.019090,166366705_Microcystis_aeruginosa_NIES-843:0.095063)0.783000:0.055419,(75908334_Anabaena_variabilis_ATCC_29413:0.053377,17232334_Nostoc_sp._PCC_7120:0.000000)0.402000:0.051319)0.862000:0.066989)0.829000:0.053169,((56750261_Synechococcus_elongatus_PCC_6301:0.000000,81300110_Synechococcus_elongatus_PCC_7942:0.000000)1.000000:0.318571,22298342_Thermosynechococcus_elongatus_BP-1:0.180144)0.582000:0.008772)0.696000:0.033855,158338254_Acaryochloris_marina_MBIC11017:0.242400)0.671000:0.030737,16330053_Synechocystis_sp._PCC_6803:0.129958)0.771000:0.053089,(86608155_Synechococcus_sp._JA-2-3Ba:0.034804,86607242_Synechococcus_sp._JA-3-3Ab:0.022639)0.973000:0.156450)0.893000:0.108374,(42525951_Treponema_denticola_ATCC_35405:0.210476,15639097_Treponema_pallidum_subsp._pallidum_:0.126425)0.995000:0.397695)0.751000:0.034337,37523549_Gloeobacter_violaceus_PCC_7421:0.216170)0.825000:0.092419,46255199_Thermus_thermophilus_HB27:0.271832)0.784000:0.103013,32475856_Rhodopirellula_baltica_SH_1:0.294037)0.782000:0.056726,(((((167037337_Thermoanaerobacter_pseudethanolicus:0.293717,150005168_Bacteroides_vulgatus_ATCC_8482:0.169627)0.996000:0.666793,(89893464_Desulfitobacterium_hafniense_Y51:0.000000,89893428_Desulfitobacterium_hafniense_Y51:0.011093)0.740000:0.103562)0.850000:0.221977,(((116050720_Pseudomonas_aeruginosa_UCBPP-PA14:0.000000,104781136_Pseudomonas_entomophila_L48:0.080280)0.478000:0.012668,30248124_Nitrosomonas_europaea_ATCC_19718:0.000000)0.832000:0.041311,66046145_Pseudomonas_syringae_pv._syringae_B:0.011266)0.872000:0.056468)0.688000:0.046582,(((110680702_Roseobacter_denitrificans_OCh_114:0.000000,77464192_Rhodobacter_sphaeroides_2.4.1:0.025331)0.796000:0.028037,114797384_Hyphomonas_neptunium_ATCC_15444:0.065297)0.827000:0.044263,53802296_Methylococcus_capsulatus_str._Bath:0.038280)0.882000:0.084071)0.895000:0.124624,((113953888_Synechococcus_sp._CC9311:0.027302,((78212045_Synechococcus_sp._CC9605:0.013958,78185406_Synechococcus_sp._CC9902:0.000000)0.903000:0.029070,((148238878_Synechococcus_sp._WH_7803:0.000000,33866490_Synechococcus_sp._WH_8102:0.013670)0.705000:0.013473,(124023866_Prochlorococcus_marinus_str._MIT_93:0.000000,33862462_Prochlorococcus_marinus_str._MIT_93:0.000000)0.884000:0.026603)0.000000:0.000000)0.762000:0.015083)0.812000:0.059766,148241552_Synechococcus_sp._RCC307:0.052432)0.982000:0.260216)0.212000:0.037396)0.830000:0.068465,(((56963611_Bacillus_clausii_KSM-K16:0.257591,(((28378538_Lactobacillus_plantarum_WCFS1:0.164725,(148543991_Lactobacillus_reuteri_F275:0.051581,(184155353_Lactobacillus_fermentum_IFO_3956:0.162495,((116333421_Lactobacillus_brevis_ATCC_367:0.047225,116492844_Pediococcus_pentosaceus_ATCC_25745:0.187020)0.861000:0.066515,((16801122_Listeria_innocua_Clip11262:0.011957,116873384_Listeria_welshimeri_serovar_6b_str.:0.012279)0.894000:0.024420,(46908175_Listeria_monocytogenes_str._4b_F236:0.000000,16803981_Listeria_monocytogenes_EGD-e:0.000000)0.492000:0.000000)0.975000:0.164059)0.578000:0.053567)0.675000:0.030138)0.848000:0.075248)0.821000:0.048732,90961879_Lactobacillus_salivarius_UCC118:0.113062)0.819000:0.037933,(((((((27468088_Staphylococcus_epidermidis_ATCC_122:0.011798,57866945_Staphylococcus_epidermidis_RP62A:0.000000)0.864000:0.023983,70726431_Staphylococcus_haemolyticus_JCSC143:0.036575)0.758000:0.012381,(73662574_Staphylococcus_saprophyticus_subsp.:0.000000,((49486320_Staphylococcus_aureus_subsp._aureus:0.000000,21283099_Staphylococcus_aureus_subsp._aureus:0.000000)0.000000:0.000000,((57650437_Staphylococcus_aureus_subsp._aureus:0.000000,87160190_Staphylococcus_aureus_subsp._aureus:0.000000)0.000000:0.000000,((88195218_Staphylococcus_aureus_subsp._aureus:0.000000,151221602_Staphylococcus_aureus_subsp._aureus:0.000000)0.000000:0.000000,((161509650_Staphylococcus_aureus_subsp._aureus:0.000000,15927063_Staphylococcus_aureus_subsp._aureus:0.000000)0.000000:0.000000,((15924472_Staphylococcus_aureus_subsp._aureus:0.000000,148267965_Staphylococcus_aureus_subsp._aureus:0.000000)0.000000:0.000000,((150394030_Staphylococcus_aureus_subsp._aureus:0.000000,156979801_Staphylococcus_aureus_subsp._aureus:0.000000)0.000000:0.000000,(49483668_Staphylococcus_aureus_subsp._aureus:0.000000,82751078_Staphylococcus_aureus_RF122:0.000000)0.000000:0.000000)0.000000:0.000000)0.000000:0.000000)0.000000:0.000000)0.000000:0.000000)0.000000:0.000000)0.933000:0.023858)0.752000:0.011791)0.998000:0.247207,169827470_Lysinibacillus_sphaericus_C3-41:0.130390)0.783000:0.043173,((15614170_Bacillus_halodurans_C-125:0.119105,(56420778_Geobacillus_kaustophilus_HTA426:0.012083,138895822_Geobacillus_thermodenitrificans_NG8:0.000000)0.939000:0.152388)0.697000:0.058063,(((49481046_Bacillus_thuringiensis_serovar_konk:0.000000,(118477040_Bacillus_thuringiensis_str._Al_Haka:0.000000,(52143863_Bacillus_cereus_E33L:0.000000,42780684_Bacillus_cereus_ATCC_10987:0.239934)0.000000:0.000000)0.000000:0.000000)0.551000:0.000413,152975008_Bacillus_cereus_subsp._cytotoxis_NV:0.050064)0.305000:0.011447,((42780683_Bacillus_cereus_ATCC_10987:0.000000,163939398_Bacillus_weihenstephanensis_KBAB4:0.022747)0.968000:0.001633,((30261580_Bacillus_anthracis_str._Ames:0.000000,49184411_Bacillus_anthracis_str._Sterne:0.000000)0.000000:0.000000,(47777939_Bacillus_anthracis_str._Ames_Ancest:0.000000,30019633_Bacillus_cereus_ATCC_14579:0.000000)0.000000:0.000000)0.805000:0.012308)0.000000:0.000000)0.964000:0.140489)0.309000:0.029835)0.841000:0.038490,(157692803_Bacillus_pumilus_SAFR-032:0.184645,(((154686548_Bacillus_amyloliquefaciens_FZB42:0.065379,16079359_Bacillus_subtilis_subsp._subtilis_s:0.000000)0.933000:0.051848,(163119520_Bacillus_licheniformis_ATCC_14580:0.000000,52786183_Bacillus_licheniformis_ATCC_14580:0.000000)0.779000:0.019204)0.751000:0.027614,172057826_Exiguobacterium_sibiricum_255-15:0.270184)0.612000:0.026492)0.892000:0.080378)0.871000:0.069254,23099269_Oceanobacillus_iheyensis_HTE831:0.171287)0.468000:0.021321)0.872000:0.043079)0.748000:0.020065,81428631_Lactobacillus_sakei_subsp._sakei_23:0.063368)0.788000:0.111598,29376108_Enterococcus_faecalis_V583:0.280277)0.780000:0.058715)0.766000:0.021722)0.001000:0.000000,(((82703421_Nitrosospira_multiformis_ATCC_25196:0.086937,((161521133_Burkholderia_multivorans_ATCC_17616:0.111211,120612642_Acidovorax_avenae_subsp._citrulli_A:0.107178)0.735000:0.026969,73538374_Ralstonia_eutropha_JMP134:0.151018)0.802000:0.030048)0.853000:0.049474,(((150008373_Parabacteroides_distasonis_ATCC_850:0.127307,((((53715217_Bacteroides_fragilis_YCH46:0.000000,60683151_Bacteroides_fragilis_NCTC_9343:0.000000)0.530000:0.000000,29349346_Bacteroides_thetaiotaomicron_VPI-54:0.012438)0.824000:0.030811,150004613_Bacteroides_vulgatus_ATCC_8482:0.024849)0.555000:0.024417,34541449_Porphyromonas_gingivalis_W83:0.181928)0.376000:0.025311)0.963000:0.082546,(120435799_Gramella_forsetii_KT0803:0.116647,(150026049_Flavobacterium_psychrophilum_JIP02_:0.062060,146297903_Flavobacterium_johnsoniae_UW101:0.099289)0.966000:0.107424)0.840000:0.077837)0.745000:0.026767,110638628_Cytophaga_hutchinsonii_ATCC_33406:0.095467)0.971000:0.155746)0.563000:0.016408,((32476457_Rhodopirellula_baltica_SH_1:0.020093,(158320015_Alkaliphilus_oremlandii_OhILAs:0.099104,150020267_Thermosipho_melanesiensis_BI429:0.276443)0.836000:0.055618)0.757000:0.040129,(42524591_Bdellovibrio_bacteriovorus_HD100:0.156012,(((116329332_Leptospira_borgpetersenii_serovar_H:0.000000,116330064_Leptospira_borgpetersenii_serovar_H:0.000000)0.893000:0.027807,(24213325_Leptospira_interrogans_serovar_Lai_:0.000000,45658788_Leptospira_interrogans_serovar_Cope:0.000000)0.807000:0.023082)0.728000:0.016549,183219733_Leptospira_biflexa_serovar_Patoc_st:0.079050)0.800000:0.040901)0.929000:0.117897)0.778000:0.033650)0.899000:0.057769)0.233000:0.050127,(162451157_Sorangium_cellulosum_So_ce_56:0.171095,83814418_Salinibacter_ruber_DSM_13855:0.118577)0.878000:0.097441)0.268000:0.016144,((116494862_Lactobacillus_casei_ATCC_334:0.304046,((((((((170780492_Clavibacter_michiganensis_subsp._se:0.000000,148271205_Clavibacter_michiganensis_subsp._mi:0.011804)0.998000:0.168787,(116669512_Arthrobacter_sp._FB24:0.015465,119962453_Arthrobacter_aurescens_TC1:0.034850)0.921000:0.068862)0.856000:0.033365,((118473617_Mycobacterium_smegmatis_str._MC2_15:0.127279,54022260_Nocardia_farcinica_IFM_10152:0.101730)0.002000:0.000000,((108799473_Mycobacterium_sp._MCS:0.000000,(119868586_Mycobacterium_sp._KMS:0.000000,126435127_Mycobacterium_sp._JLS:0.000000)0.000000:0.000000)0.513000:0.000000,118468759_Mycobacterium_smegmatis_str._MC2_15:0.209241)0.710000:0.011213)0.895000:0.055725)0.000000:0.000000,(152968332_Kineococcus_radiotolerans_SRS30216:0.319569,71279769_Colwellia_psychrerythraea_34H:0.417584)0.996000:0.588625)0.866000:0.067330,(152964797_Kineococcus_radiotolerans_SRS30216:0.125520,116619868_Solibacter_usitatus_Ellin6076:0.154904)0.273000:0.031728)0.628000:0.013559,(111220216_Frankia_alni_ACN14a:0.067924,158318205_Frankia_sp._EAN1pec:0.014638)0.906000:0.069219)0.883000:0.105838,126464468_Rhodobacter_sphaeroides_ATCC_17029:0.931817)0.697000:0.045493,((32474289_Rhodopirellula_baltica_SH_1:0.144908,42522549_Bdellovibrio_bacteriovorus_HD100:0.185936)0.766000:0.061132,(183221869_Leptospira_biflexa_serovar_Patoc_st:0.176911,((24213664_Leptospira_interrogans_serovar_Lai_:0.000000,45658524_Leptospira_interrogans_serovar_Cope:0.000000)0.575000:0.004453,(116328991_Leptospira_borgpetersenii_serovar_H:0.000000,116330401_Leptospira_borgpetersenii_serovar_H:0.000000)0.882000:0.044622)0.889000:0.077088)0.205000:0.019376)0.825000:0.069803)0.643000:0.027235)0.785000:0.035562,(108761008_Myxococcus_xanthus_DK_1622:0.068070,(162451687_Sorangium_cellulosum_So_ce_56:0.087374,116626759_Solibacter_usitatus_Ellin6076:0.038488)0.176000:0.003049)0.972000:0.099767)0.001000:0.000000)0.685000:0.012276,32477939_Rhodopirellula_baltica_SH_1:0.170782)0.000000:0.000000,108761530_Myxococcus_xanthus_DK_1622:0.127553)0.936000:0.163706,154249191_Fervidobacterium_nodosum_Rt17-B1:0.164410)1.000000:0.532268,89893459_Desulfitobacterium_hafniense_Y51:0.103536)0.805000:0.071861,((((((126176528_Shewanella_baltica_OS155:0.012205,120553496_Marinobacter_aquaeolei_VT8:0.049994)0.003000:0.000000,37528275_Photorhabdus_luminescens_subsp._lau:0.000000)0.954000:0.063534,66047032_Pseudomonas_syringae_pv._syringae_B:0.038975)0.719000:0.014624,117923799_Magnetococcus_sp._MC-1:0.114785)0.812000:0.041053,(((((((116669238_Arthrobacter_sp._FB24:0.000000,119963491_Arthrobacter_aurescens_TC1:0.013021)0.606000:0.004273,(148271667_Clavibacter_michiganensis_subsp._mi:0.000000,170780697_Clavibacter_michiganensis_subsp._se:0.012969)0.901000:0.037597)0.820000:0.021690,163838794_Renibacterium_salmoninarum_ATCC_332:0.035889)0.768000:0.019331,50842405_Propionibacterium_acnes_KPA171202:0.012980)0.890000:0.028614,((158317692_Frankia_sp._EAN1pec:0.018726,86739390_Frankia_sp._CcI3:0.034181)0.971000:0.068964,((145592942_Salinispora_tropica_CNB-440:0.000000,159036114_Salinispora_arenicola_CNS-205:0.026683)0.897000:0.026591,(((29828992_Streptomyces_avermitilis_MA-4680:0.025245,182435499_Streptomyces_griseus_subsp._griseus:0.000000)0.226000:0.012589,21224159_Streptomyces_coelicolor_A3:0.013006)0.889000:0.026164,134098009_Saccharopolyspora_erythraea_NRRL_23:0.012658)0.782000:0.013409)0.770000:0.014032)0.770000:0.014210)0.761000:0.009578,((118471724_Mycobacterium_smegmatis_str._MC2_15:0.013181,((120406181_Mycobacterium_vanbaalenii_PYR-1:0.000000,145222116_Mycobacterium_gilvum_PYR-GCK:0.000000)0.867000:0.012666,(108801620_Mycobacterium_sp._MCS:0.000000,(119870774_Mycobacterium_sp._KMS:0.000000,126437604_Mycobacterium_sp._JLS:0.000000)0.000000:0.000000)0.557000:0.000000)0.770000:0.012720)0.000000:0.000000,((54023335_Nocardia_farcinica_IFM_10152:0.012852,152968248_Kineococcus_radiotolerans_SRS30216:0.026006)0.768000:0.013025,111018314_Rhodococcus_sp._RHA1:0.038726)0.010000:0.000000)0.775000:0.014084)0.788000:0.019325,(((145295064_Corynebacterium_glutamicum_R:0.012263,(19552119_Corynebacterium_glutamicum_ATCC_130:0.000000,62389784_Corynebacterium_glutamicum_ATCC_130:0.000000)0.510000:0.000000)0.845000:0.033377,25027524_Corynebacterium_efficiens_YS-314:0.018110)0.878000:0.050487,119714400_Nocardioides_sp._JS614:0.094394)0.738000:0.017286)0.984000:0.137028)0.762000:0.016415,((15803947_Escherichia_coli_O157_H7_EDL933:0.000000,82778702_Shigella_dysenteriae_Sd197:0.010605)0.000000:0.001815,(170684175_Escherichia_coli_SECEC_SMS-3-5:0.000000,(110643677_Escherichia_coli_536:0.000000,26250047_Escherichia_coli_CFT073:0.000000)0.000000:0.000000)0.517000:0.000000)0.731000:0.011890)0.767000:0.027864)0.723000:0.054185,(113475263_Trichodesmium_erythraeum_IMS101:0.026899,((51244258_Desulfotalea_psychrophila_LSv54:0.104441,156742437_Roseiflexus_castenholzii_DSM_13941:0.099912)0.656000:0.008920,17230943_Nostoc_sp._PCC_7120:0.000000)0.741000:0.012723)0.407000:0.053764)0.945000:0.067234,119356946_Chlorobium_phaeobacteroides_DSM_266:0.037170)0.772000:0.014394,121605854_Polaromonas_naphthalenivorans_CJ2:0.012564,30250439_Nitrosomonas_europaea_ATCC_19718:0.000000);
