# Supplementary material for: Genome-wide phylogenetic analysis of the pathogenic potential of Vibrio furnissii
Source: Front Microbiol. 2014 Aug 21;5:435. doi: 10.3389/fmicb.2014.00435 (PMC4139957; doi:10.3389/fmicb.2014.00435)
Supplement: Supplementary file 1 [file DataSheet1.ZIP › all_vfu_trees/VfuA00220.afa-gb-o.phylip_phyml_tree.txt]

((((((((((((((((((((((((((((15834003_Escherichia_coli_O157_H7_str._Sakai:0.000000,((74314331_Shigella_sonnei_Ss046:0.000000,(89110201_Escherichia_coli_W3110:0.000000,(49176418_Escherichia_coli_str._K-12_substr._:0.000000,157163295_Escherichia_coli_HS:0.000000)0.000000:0.000000)0.000000:0.000000)0.000000:0.000000,(157158296_Escherichia_coli_E24377A:0.000000,26250559_Escherichia_coli_CFT073:0.000000)0.000000:0.000000)0.000000:0.000000)0.000000:0.000000,15804411_Escherichia_coli_O157_H7_EDL933:0.000000)0.000000:0.000000,(170022159_Escherichia_coli_ATCC_8739:0.000000,170083300_Escherichia_coli_str._K-12_substr._:0.000000)0.000000:0.000000)0.000000:0.000000,170683494_Escherichia_coli_SECEC_SMS-3-5:0.000000)0.000000:0.000000,(24115115_Shigella_flexneri_2a_str._301:0.000000,30064884_Shigella_flexneri_2a_str._2457T:0.000000)0.000000:0.000000)0.000000:0.000000,(91213344_Escherichia_coli_UTI89:0.000000,110644144_Escherichia_coli_536:0.000000)0.000000:0.000000)0.000000:0.000000,(110807489_Shigella_flexneri_5_str._8401:0.000000,117626078_Escherichia_coli_APEC_O1:0.000000)0.000000:0.000000)0.000000:0.000000,82779000_Shigella_dysenteriae_Sd197:0.000000)0.000000:0.000000,82546170_Shigella_boydii_Sb227:0.000000)0.000000:0.000000,187731753_Shigella_boydii_CDC_3083-94:0.000000)0.849000:0.025228,(56415809_Salmonella_enterica_subsp._enterica:0.000000,(62182424_Salmonella_enterica_subsp._enterica:0.000000,(16767225_Salmonella_typhimurium_LT2:0.000000,(161617075_Salmonella_enterica_subsp._enterica:0.000000,(16762179_Salmonella_enterica_subsp._enterica:0.000000,(29143668_Salmonella_enterica_subsp._enterica:0.000000,(161505537_Salmonella_enterica_subsp._arizonae:0.000000,152972803_Klebsiella_pneumoniae_subsp._pneumo:0.025689)0.000000:0.000000)0.000000:0.000000)0.000000:0.000000)0.000000:0.000000)0.000000:0.000000)0.000000:0.000000)0.546000:0.000000)0.604000:0.025795,157144444_Citrobacter_koseri_ATCC_BAA-895:0.000000)0.770000:0.025014,146313609_Enterobacter_sp._638:0.057356)0.772000:0.028336,(156935858_Enterobacter_sakazakii_ATCC_BAA-894:0.027553,50123095_Erwinia_carotovora_subsp._atrosepti:0.108774)0.777000:0.027261)0.000000:0.000000,85060318_Sodalis_glossinidius_str._morsitans:0.205982)0.737000:0.027852,157368439_Serratia_proteamaculans_568:0.000000)0.774000:0.034448,((37528449_Photorhabdus_luminescens_subsp._lau:0.180601,123440595_Yersinia_enterocolitica_subsp._ente:0.000000)0.589000:0.025451,((16123971_Yersinia_pestis_CO92:0.000000,51594554_Yersinia_pseudotuberculosis_IP_3295:0.000000)0.000000:0.000000,((108810294_Yersinia_pestis_Nepal516:0.000000,108806184_Yersinia_pestis_Antiqua:0.000000)0.000000:0.000000,((145600703_Yersinia_pestis_Pestoides_F:0.000000,153949630_Yersinia_pseudotuberculosis_IP_3175:0.000000)0.000000:0.000000,((162418853_Yersinia_pestis_Angola:0.000000,170026212_Yersinia_pseudotuberculosis_YPIII:0.000000)0.000000:0.000000,(22124309_Yersinia_pestis_KIM:0.000000,45442964_Yersinia_pestis_biovar_Microtus_str:0.000000)0.000000:0.000000)0.000000:0.000000)0.000000:0.000000)0.000000:0.000000)0.460000:0.000000)0.910000:0.071834)0.724000:0.048175,((54310562_Photobacterium_profundum_SS9:0.135877,(114564974_Shewanella_frigidimarina_NCIMB_400:0.000000,((((170728873_Shewanella_woodyi_ATCC_51908:0.063571,157373530_Shewanella_sediminis_HAW-EB3:0.000000)0.909000:0.111797,127514404_Shewanella_loihica_PV-4:0.106728)0.600000:0.005368,((167622374_Shewanella_halifaxensis_HAW-EB4:0.025581,157963643_Shewanella_pealeana_ATCC_700345:0.000000)0.318000:0.042518,91791697_Shewanella_denitrificans_OS217:0.135722)0.237000:0.046156)0.413000:0.038888,((((114045874_Shewanella_sp._MR-7:0.000000,117922197_Shewanella_sp._ANA-3:0.000000)0.000000:0.000000,(120597201_Shewanella_sp._W3-18-1:0.000000,(24375727_Shewanella_oneidensis_MR-1:0.000000,((160873518_Shewanella_baltica_OS195:0.000000,(152998932_Shewanella_baltica_OS185:0.000000,146291574_Shewanella_putrefaciens_CN-32:0.000000)0.000000:0.000000)0.000000:0.000000,126172634_Shewanella_baltica_OS155:0.000000)0.000000:0.000000)0.000000:0.000000)0.000000:0.000000)0.516000:0.000000,113971920_Shewanella_sp._MR-4:0.027713)0.378000:0.026519,119773473_Shewanella_amazonensis_SB2B:0.126783)0.747000:0.041352)0.802000:0.057473)0.823000:0.065577)0.755000:0.046075,(((71281671_Colwellia_psychrerythraea_34H:0.257011,109900379_Pseudoalteromonas_atlantica_T6c:0.169616)0.803000:0.084288,(145301003_Aeromonas_salmonicida_subsp._salmon:0.028399,117620446_Aeromonas_hydrophila_subsp._hydroph:0.000000)0.971000:0.183251)0.751000:0.040740,(((56461649_Idiomarina_loihiensis_L2TR:0.339043,59710676_Vibrio_fischeri_ES114:0.122371)0.665000:0.035952,(((27364386_Vibrio_vulnificus_CMCP6:0.000000,37681372_Vibrio_vulnificus_YJ016:0.000000)0.845000:0.054367,(156972687_Vibrio_harveyi_ATCC_BAA-1116:0.086353,28899782_Vibrio_parahaemolyticus_RIMD_221063:0.023601)0.850000:0.057745)0.737000:0.030526,(XX_VfuA00220_:0.027564,(147673550_Vibrio_cholerae_O395:0.000000,15640225_Vibrio_cholerae_O1_biovar_eltor_str:0.000000)0.881000:0.054639)0.773000:0.028183)0.826000:0.055675)0.764000:0.055373,(77361485_Pseudoalteromonas_haloplanktis_TAC1:0.108180,83643232_Hahella_chejuensis_KCTC_2396:0.425213)0.142000:0.035476)0.741000:0.028486)0.565000:0.028045)0.892000:0.088649)0.732000:0.045799,(119944488_Psychromonas_ingrahamii_37:0.405641,(((104784039_Pseudomonas_entomophila_L48:0.000000,(146309107_Pseudomonas_mendocina_ymp:0.151572,(170724001_Pseudomonas_putida_W619:0.028122,((70732983_Pseudomonas_fluorescens_Pf-5:0.034124,77461402_Pseudomonas_fluorescens_PfO-1:0.000000)0.869000:0.113066,(148545639_Pseudomonas_putida_F1:0.000000,(26987100_Pseudomonas_putida_KT2440:0.000000,167031402_Pseudomonas_putida_GB-1:0.000000)0.000000:0.000000)0.520000:0.000000)0.312000:0.028438)0.848000:0.058612)0.000000:0.000000)0.810000:0.048852,((71735683_Pseudomonas_syringae_pv._phaseolico:0.000000,66047922_Pseudomonas_syringae_pv._syringae_B:0.026222)0.608000:0.059417,28867713_Pseudomonas_syringae_pv._tomato_str:0.088503)0.767000:0.035762)0.699000:0.024394,((116054214_Pseudomonas_aeruginosa_UCBPP-PA14:0.000000,(15595682_Pseudomonas_aeruginosa_PAO1:0.000000,152988876_Pseudomonas_aeruginosa_PA7:0.000000)0.000000:0.000000)0.874000:0.137526,146284208_Pseudomonas_stutzeri_A1501:0.248314)0.872000:0.097513)0.940000:0.177095)0.231000:0.068183)0.772000:0.051252,17545289_Ralstonia_solanacearum_GMI1000:0.435765)0.647000:0.018746,((((71065741_Psychrobacter_arcticus_273-4:0.083646,93006035_Psychrobacter_cryohalolentis_K5:0.000000)0.940000:0.244319,148653051_Psychrobacter_sp._PRwf-1:0.221979)0.970000:0.385857,32474304_Rhodopirellula_baltica_SH_1:0.490236)0.713000:0.079832,((159898185_Herpetosiphon_aurantiacus_ATCC_2377:0.179459,(51245199_Desulfotalea_psychrophila_LSv54:0.254743,51245198_Desulfotalea_psychrophila_LSv54:0.362496)0.992000:0.524453)0.708000:0.146194,((134096459_Herminiimonas_arsenicoxydans:0.311619,152981079_Janthinobacterium_sp._Marseille:0.173473)0.911000:0.235869,(120609585_Acidovorax_avenae_subsp._citrulli_A:0.302775,89902776_Rhodoferax_ferrireducens_T118:0.108624)0.992000:0.473272)0.797000:0.191412)0.810000:0.080425)0.656000:0.037878)0.805000:0.038808,(103486914_Sphingopyxis_alaskensis_RB2256:0.305554,(120553275_Marinobacter_aquaeolei_VT8:0.265904,92114075_Chromohalobacter_salexigens_DSM_304:0.256550)0.950000:0.297615)0.877000:0.207425)0.113000:0.035065,((((23100502_Oceanobacillus_iheyensis_HTE831:0.544801,(((49484889_Staphylococcus_aureus_subsp._aureus:0.000000,((87162275_Staphylococcus_aureus_subsp._aureus:0.000000,88196648_Staphylococcus_aureus_subsp._aureus:0.000000)0.000000:0.000000,(151222805_Staphylococcus_aureus_subsp._aureus:0.000000,(161510903_Staphylococcus_aureus_subsp._aureus:0.000000,(15928281_Staphylococcus_aureus_subsp._aureus:0.000000,((150395210_Staphylococcus_aureus_subsp._aureus:0.000000,(156981011_Staphylococcus_aureus_subsp._aureus:0.000000,(49487474_Staphylococcus_aureus_subsp._aureus:0.000000,21284344_Staphylococcus_aureus_subsp._aureus:0.000000)0.000000:0.000000)0.000000:0.000000)0.000000:0.000000,(148269128_Staphylococcus_aureus_subsp._aureus:0.000000,15925686_Staphylococcus_aureus_subsp._aureus:0.000000)0.000000:0.000000)0.000000:0.000000)0.000000:0.000000)0.000000:0.000000)0.000000:0.000000)0.000000:0.000000)0.000000:0.000000,(82752274_Staphylococcus_aureus_RF122:0.000000,57651087_Staphylococcus_aureus_subsp._aureus:0.000000)0.000000:0.000000)0.897000:0.077265,((73662609_Staphylococcus_saprophyticus_subsp.:0.161022,70725238_Staphylococcus_haemolyticus_JCSC143:0.095664)0.497000:0.049814,(27467168_Staphylococcus_epidermidis_ATCC_122:0.000000,57865810_Staphylococcus_epidermidis_RP62A:0.000000)0.778000:0.030392)0.000000:0.000000)0.967000:0.341220)0.831000:0.174892,((((157692640_Bacillus_pumilus_SAFR-032:0.280682,154686357_Bacillus_amyloliquefaciens_FZB42:0.039396)0.827000:0.100104,50812251_Bacillus_subtilis_subsp._subtilis_s:0.000000)0.964000:0.257848,(52080639_Bacillus_licheniformis_ATCC_14580:0.000000,52786013_Bacillus_licheniformis_ATCC_14580:0.000000)0.950000:0.227750)0.771000:0.106382,((((49479471_Bacillus_thuringiensis_serovar_konk:0.000000,(30263507_Bacillus_anthracis_str._Ames:0.000000,(49186358_Bacillus_anthracis_str._Sterne:0.000000,(52141976_Bacillus_cereus_E33L:0.000000,(47528900_Bacillus_anthracis_str._Ames_Ancest:0.000000,(118478806_Bacillus_thuringiensis_str._Al_Haka:0.000000,(42782624_Bacillus_cereus_ATCC_10987:0.000000,(30021661_Bacillus_cereus_ATCC_14579:0.000000,163941182_Bacillus_weihenstephanensis_KBAB4:0.000000)0.000000:0.000000)0.000000:0.000000)0.000000:0.000000)0.000000:0.000000)0.000000:0.000000)0.000000:0.000000)0.000000:0.000000)0.765000:0.043489,152975961_Bacillus_cereus_subsp._cytotoxis_NV:0.064937)0.921000:0.196588,((56420120_Geobacillus_kaustophilus_HTA426:0.079413,138895096_Geobacillus_thermodenitrificans_NG8:0.092702)0.962000:0.256950,134298490_Desulfotomaculum_reducens_MI-1:0.290997)0.329000:0.073339)0.914000:0.190566,(((((152979218_Actinobacillus_succinogenes_130Z:0.169226,52424633_Mannheimia_succiniciproducens_MBEL5:0.041188)0.999000:0.659379,((((28900605_Vibrio_parahaemolyticus_RIMD_221063:0.146535,156977102_Vibrio_harveyi_ATCC_BAA-1116:0.022697)0.613000:0.233025,(37676212_Vibrio_vulnificus_YJ016:0.025307,27366505_Vibrio_vulnificus_CMCP6:0.000000)0.930000:0.375634)0.979000:0.368865,((((((167624489_Shewanella_halifaxensis_HAW-EB4:0.026268,157961685_Shewanella_pealeana_ATCC_700345:0.026291)0.910000:0.054289,170728583_Shewanella_woodyi_ATCC_51908:0.000000)0.769000:0.036914,(157373845_Shewanella_sediminis_HAW-EB3:0.050278,127514250_Shewanella_loihica_PV-4:0.223381)0.869000:0.097939)0.793000:0.088464,167622127_Shewanella_halifaxensis_HAW-EB4:0.440000)0.378000:0.132065,54303176_Photobacterium_profundum_SS9:0.186246)0.854000:0.152686,(117620208_Aeromonas_hydrophila_subsp._hydroph:0.000000,145297625_Aeromonas_salmonicida_subsp._salmon:0.053002)1.000000:0.710977)0.805000:0.113323)0.856000:0.142774,(((56414935_Salmonella_enterica_subsp._enterica:0.000000,161615922_Salmonella_enterica_subsp._enterica:0.000000)0.000000:0.000000,((39546353_Salmonella_typhimurium_LT2:0.000000,16761764_Salmonella_enterica_subsp._enterica:0.000000)0.000000:0.000000,(29143248_Salmonella_enterica_subsp._enterica:0.000000,62181496_Salmonella_enterica_subsp._enterica:0.000000)0.000000:0.000000)0.000000:0.000000)0.803000:0.026841,161506469_Salmonella_enterica_subsp._arizonae:0.000000)0.995000:0.706276)0.664000:0.193820)0.779000:0.118568,((((118475678_Campylobacter_fetus_subsp._fetus_82:0.094014,154174334_Campylobacter_curvus_525.92:0.629348)0.853000:0.189785,154148183_Campylobacter_hominis_ATCC_BAA-381:0.346671)0.778000:0.110067,(71083686_Candidatus_Pelagibacter_ubique_HTCC:0.992747,(59714033_Vibrio_fischeri_ES114:0.981630,119947293_Psychromonas_ingrahamii_37:0.902004)0.820000:0.266928)0.875000:0.319374)0.758000:0.073094,(154173755_Campylobacter_curvus_525.92:0.195877,157164409_Campylobacter_concisus_13826:0.239550)0.982000:0.436730)0.816000:0.092058)0.754000:0.119722,152994209_Marinomonas_sp._MWYL1:0.402971)0.763000:0.132677,(172056826_Exiguobacterium_sibiricum_255-15:0.293893,169827788_Lysinibacillus_sphaericus_C3-41:0.509566)0.799000:0.092651)0.491000:0.053896)0.739000:0.050753)0.844000:0.110988)0.837000:0.115080,((148556979_Sphingomonas_wittichii_RW1:0.467106,(((153955380_Clostridium_kluyveri_DSM_555:0.550972,56962543_Bacillus_clausii_KSM-K16:0.562229)0.825000:0.184430,15616428_Bacillus_halodurans_C-125:0.187365)0.912000:0.245261,((46907026_Listeria_monocytogenes_str._4b_F236:0.000000,(16802837_Listeria_monocytogenes_EGD-e:0.000000,(116872173_Listeria_welshimeri_serovar_6b_str.:0.000000,16799862_Listeria_innocua_Clip11262:0.000000)0.000000:0.000000)0.000000:0.000000)0.960000:0.265236,((((55820554_Streptococcus_thermophilus_LMG_1831:0.000000,55822445_Streptococcus_thermophilus_CNRZ1066:0.000000)0.825000:0.025149,116627363_Streptococcus_thermophilus_LMD-9:0.000000)0.963000:0.485360,(22537276_Streptococcus_agalactiae_2603V_R:0.000000,(25011236_Streptococcus_agalactiae_NEM316:0.000000,76787365_Streptococcus_agalactiae_A909:0.000000)0.000000:0.000000)0.950000:0.451232)0.955000:0.358254,(170017435_Leuconostoc_citreum_KM20:0.176956,116618432_Leuconostoc_mesenteroides_subsp._me:0.144528)0.963000:0.351403)0.920000:0.287764)0.824000:0.106061)0.773000:0.061330)0.843000:0.090094,((153003675_Anaeromyxobacter_sp._Fw109-5:0.438635,(78356397_Desulfovibrio_desulfuricans_G20:0.473730,89893973_Desulfitobacterium_hafniense_Y51:0.390841)0.560000:0.037170)0.851000:0.097400,((120601854_Desulfovibrio_vulgaris_subsp._vulga:0.000000,46580830_Desulfovibrio_vulgaris_subsp._vulga:0.000000)0.942000:0.191542,(114571416_Maricaulis_maris_MCS10:0.391186,(167648574_Caulobacter_sp._K31:0.020166,16124509_Caulobacter_crescentus_CB15:0.058403)1.000000:0.666670)0.820000:0.143451)0.861000:0.115121)0.529000:0.002898)0.864000:0.183553)0.794000:0.098549,(((34495759_Chromobacterium_violaceum_ATCC_1247:0.215456,(((171059630_Leptothrix_cholodnii_SP-6:0.461782,((72163078_Thermobifida_fusca_YX:0.779010,(39995875_Geobacter_sulfurreducens_PCA:0.719787,162450607_Sorangium_cellulosum_So_ce_56:0.247779)0.088000:0.076755)0.759000:0.117019,83310352_Magnetospirillum_magneticum_AMB-1:0.525329)0.828000:0.114964)0.000000:0.000000,(((((163853646_Methylobacterium_extorquens_PA1:0.151395,170748578_Methylobacterium_radiotolerans_JCM_:0.346407)0.809000:0.117285,170743036_Methylobacterium_sp._4-46:0.278484)0.966000:0.251230,((29831416_Streptomyces_avermitilis_MA-4680:0.108754,(21222975_Streptomyces_coelicolor_A3:0.000000,182436726_Streptomyces_griseus_subsp._griseus:0.111695)0.905000:0.121367)0.863000:0.127731,(((113869623_Ralstonia_eutropha_H16:0.049598,73543077_Ralstonia_eutropha_JMP134:0.076433)0.818000:0.074732,94312475_Ralstonia_metallidurans_CH34:0.025566)0.987000:0.383988,163845800_Chloroflexus_aurantiacus_J-10-fl:0.130003)0.777000:0.141109)0.776000:0.056001)0.656000:0.030933,((152964624_Kineococcus_radiotolerans_SRS30216:0.492828,(((159036133_Salinispora_arenicola_CNS-205:0.000000,145592960_Salinispora_tropica_CNB-440:0.052903)0.742000:0.085734,119714799_Nocardioides_sp._JS614:0.365415)0.860000:0.116803,((148273751_Clavibacter_michiganensis_subsp._mi:0.000000,170780966_Clavibacter_michiganensis_subsp._se:0.093425)0.999000:0.504473,(119962357_Arthrobacter_aurescens_TC1:0.025977,116671638_Arthrobacter_sp._FB24:0.115023)0.951000:0.247308)0.734000:0.058716)0.826000:0.106685)0.750000:0.053672,(((172040868_Corynebacterium_urealyticum_DSM_710:0.176550,68535843_Corynebacterium_jeikeium_K411:0.269851)0.037000:0.054787,(38234156_Corynebacterium_diphtheriae_NCTC_13:0.260130,(((19553330_Corynebacterium_glutamicum_ATCC_130:0.000000,62390967_Corynebacterium_glutamicum_ATCC_130:0.000000)0.910000:0.123582,145296092_Corynebacterium_glutamicum_R:0.000952)0.351000:0.104304,25028586_Corynebacterium_efficiens_YS-314:0.166399)0.942000:0.255641)0.687000:0.203352)0.798000:0.112324,((169629783_Mycobacterium_abscessus:0.312620,(((108800057_Mycobacterium_sp._MCS:0.000000,(119869183_Mycobacterium_sp._KMS:0.000000,126435690_Mycobacterium_sp._JLS:0.000000)0.000000:0.000000)0.980000:0.259523,118472770_Mycobacterium_smegmatis_str._MC2_15:0.136503)0.826000:0.079584,(120403759_Mycobacterium_vanbaalenii_PYR-1:0.172114,145224222_Mycobacterium_gilvum_PYR-GCK:0.039870)0.968000:0.254163)0.849000:0.104184)0.810000:0.093990,(54023751_Nocardia_farcinica_IFM_10152:0.482526,111018083_Rhodococcus_sp._RHA1:0.170431)0.867000:0.145967)0.801000:0.159300)0.878000:0.165943)0.735000:0.046127)0.849000:0.077341,(114798108_Hyphomonas_neptunium_ATCC_15444:0.365380,(156743363_Roseiflexus_castenholzii_DSM_13941:0.183021,148655751_Roseiflexus_sp._RS-1:0.044631)0.988000:0.423008)0.713000:0.032029)0.747000:0.028169)0.741000:0.049940,(((78049649_Xanthomonas_campestris_pv._vesicato:0.000000,21244719_Xanthomonas_axonopodis_pv._citri_st:0.000000)0.559000:0.000000,(58580066_Xanthomonas_oryzae_pv._oryzae_KACC1:0.000000,84622064_Xanthomonas_oryzae_pv._oryzae_MAFF_:0.000000)0.914000:0.025951)0.000000:0.000000,(21233339_Xanthomonas_campestris_pv._campestr:0.000000,66770301_Xanthomonas_campestris_pv._campestr:0.000000)0.927000:0.111293)0.988000:0.332359)0.297000:0.057754)0.859000:0.137243,86157187_Anaeromyxobacter_dehalogenans_2CP-C:0.250000)0.488000:0.057034,(182412762_Opitutus_terrae_PB90-1:0.709244,71908581_Dechloromonas_aromatica_RCB:0.707900)0.863000:0.265891)0.021000:0.000000)0.338000:0.034902)0.502000:0.000000,((((((((99079912_Silicibacter_sp._TM1040:0.114829,56698219_Silicibacter_pomeroyi_DSS-3:0.343233)0.880000:0.119718,(150395943_Sinorhizobium_medicae_WSM419:0.000000,15964870_Sinorhizobium_meliloti_1021:0.000000)0.961000:0.197294)0.884000:0.180740,(((86357056_Rhizobium_etli_CFN_42:0.000000,116251303_Rhizobium_leguminosarum_bv._viciae_:0.025597)0.810000:0.083958,159184603_Agrobacterium_tumefaciens_str._C58:0.264557)0.981000:0.282080,((126177953_Methanoculleus_marisnigri_JR1:0.000000,(126464804_Rhodobacter_sphaeroides_ATCC_17029:0.000000,77465343_Rhodobacter_sphaeroides_2.4.1:0.000000)0.000000:0.000000)0.866000:0.053834,146279259_Rhodobacter_sphaeroides_ATCC_17025:0.029023)0.000000:0.000000)0.126000:0.047942)0.847000:0.103337,(13476476_Mesorhizobium_loti_MAFF303099:0.327269,110633324_Mesorhizobium_sp._BNC1:0.265468)0.814000:0.117503)0.751000:0.126857,110678454_Roseobacter_denitrificans_OCh_114:0.404214)0.654000:0.038354,89056011_Jannaschia_sp._CCS1:0.141421)0.919000:0.219926,((148559889_Brucella_ovis_ATCC_25840:0.000000,(23501567_Brucella_suis_1330:0.000000,(161618649_Brucella_canis_ATCC_23365:0.000000,(62289642_Brucella_abortus_biovar_1_str._9-94:0.000000,(82699570_Brucella_melitensis_biovar_Abortus_:0.000000,(189023892_Brucella_abortus_S19:0.000000,17987552_Brucella_melitensis_16M:0.000000)0.000000:0.000000)0.000000:0.000000)0.000000:0.000000)0.000000:0.000000)0.000000:0.000000)0.925000:0.084701,153009935_Ochrobactrum_anthropi_ATCC_49188:0.000000)0.980000:0.444364)0.931000:0.307867,((154251564_Parvibaculum_lavamentivorans_DS-1:0.466332,172056825_Exiguobacterium_sibiricum_255-15:0.774831)0.803000:0.192676,(85373398_Erythrobacter_litoralis_HTCC2594:0.376536,87198958_Novosphingobium_aromaticivorans_DSM:0.306070)0.965000:0.359793)0.702000:0.041349)0.806000:0.117690)0.878000:0.253948,83592045_Rhodospirillum_rubrum_ATCC_11170:0.666980)0.342000:0.093722,(56697197_Silicibacter_pomeroyi_DSS-3:0.605805,119385151_Paracoccus_denitrificans_PD1222:0.628819)0.744000:0.153194)0.984000:0.563083,(70730749_Pseudomonas_fluorescens_Pf-5:0.365545,((78060964_Burkholderia_sp._383:0.000000,(((170737085_Burkholderia_cenocepacia_MC0-3:0.000000,(107027649_Burkholderia_cenocepacia_AU_1054:0.000000,116693640_Burkholderia_cenocepacia_HI2424:0.000000)0.000000:0.000000)0.527000:0.000000,115359616_Burkholderia_ambifaria_AMMD:0.028869)0.733000:0.029116,134292425_Burkholderia_vietnamiensis_G4:0.000000)0.427000:0.028962)0.885000:0.223959,(146306334_Pseudomonas_mendocina_ymp:0.148943,(116051492_Pseudomonas_aeruginosa_UCBPP-PA14:0.114619,152987430_Pseudomonas_aeruginosa_PA7:0.000000)0.975000:0.360909)0.862000:0.225973)0.942000:0.335883)0.774000:0.100976)0.987000:0.711147,93005188_Psychrobacter_cryohalolentis_K5:0.184713,148653646_Psychrobacter_sp._PRwf-1:0.062836);
