# Supplementary material for: Genome-wide phylogenetic analysis of the pathogenic potential of Vibrio furnissii
Source: Front Microbiol. 2014 Aug 21;5:435. doi: 10.3389/fmicb.2014.00435 (PMC4139957; doi:10.3389/fmicb.2014.00435)
Supplement: Supplementary file 1 [file DataSheet1.ZIP › all_vfu_trees/VfuA00221.afa-gb-o.phylip_phyml_tree.txt]

(((((((((((((((((((((((((160874716_Shewanella_baltica_OS195:0.000000,(126173802_Shewanella_baltica_OS155:0.000000,(120599445_Shewanella_sp._W3-18-1:0.000000,146292560_Shewanella_putrefaciens_CN-32:0.000000)0.911000:0.008352)0.000000:0.000000)0.000000:0.000000,153000091_Shewanella_baltica_OS185:0.000000)0.489000:0.000000,24373329_Shewanella_oneidensis_MR-1:0.034628)0.834000:0.025909,(114048086_Shewanella_sp._MR-7:0.000000,(113970862_Shewanella_sp._MR-4:0.000000,117921134_Shewanella_sp._ANA-3:0.000000)0.000000:0.000000)0.949000:0.063312)0.924000:0.084396,(170727478_Shewanella_woodyi_ATCC_51908:0.093208,127513465_Shewanella_loihica_PV-4:0.066894)0.510000:0.036537)0.984000:0.127242,(((28900386_Vibrio_parahaemolyticus_RIMD_221063:0.018053,156977492_Vibrio_harveyi_ATCC_BAA-1116:0.029350)0.885000:0.029758,(37676780_Vibrio_vulnificus_YJ016:0.000000,27367001_Vibrio_vulnificus_CMCP6:0.000000)0.955000:0.044928)0.834000:0.036901,((15601754_Vibrio_cholerae_O1_biovar_eltor_str:0.000000,147671559_Vibrio_cholerae_O395:0.000000)0.964000:0.074605,54303596_Photobacterium_profundum_SS9:0.146384)0.759000:0.031672)0.041000:0.036112)0.947000:0.118451,71279582_Colwellia_psychrerythraea_34H:0.352684)0.927000:0.094110,((50122758_Erwinia_carotovora_subsp._atrosepti:0.292803,34496157_Chromobacterium_violaceum_ATCC_1247:0.294171)0.770000:0.049820,((91777691_Burkholderia_xenovorans_LB400:0.119814,50085157_Acinetobacter_sp._ADP1:0.165037)0.648000:0.042639,169795293_Acinetobacter_baumannii:0.175203)0.695000:0.027685)0.838000:0.067007)0.915000:0.173449,83643759_Hahella_chejuensis_KCTC_2396:0.419144)0.794000:0.198851,(((34499821_Chromobacterium_violaceum_ATCC_1247:0.416525,29832424_Streptomyces_avermitilis_MA-4680:0.822255)0.221000:0.204645,(((134295128_Burkholderia_vietnamiensis_G4:0.087705,161525376_Burkholderia_multivorans_ATCC_17616:0.020932)0.647000:0.021198,78065682_Burkholderia_sp._383:0.000000)0.897000:0.086641,91784744_Burkholderia_xenovorans_LB400:0.118300)0.996000:0.446960)0.596000:0.079956,(((70733147_Pseudomonas_fluorescens_Pf-5:0.066350,77461563_Pseudomonas_fluorescens_PfO-1:0.054082)0.997000:0.236049,146308347_Pseudomonas_mendocina_ymp:0.195959)0.367000:0.054938,((((167032997_Pseudomonas_putida_GB-1:0.008033,(26989107_Pseudomonas_putida_KT2440:0.000000,148548520_Pseudomonas_putida_F1:0.000000)0.777000:0.007653)0.247000:0.011175,170721079_Pseudomonas_putida_W619:0.032718)0.353000:0.025005,104782419_Pseudomonas_entomophila_L48:0.009627)0.985000:0.160188,((15598465_Pseudomonas_aeruginosa_PAO1:0.000000,116051283_Pseudomonas_aeruginosa_UCBPP-PA14:0.000000)0.753000:0.010027,152985554_Pseudomonas_aeruginosa_PA7:0.031797)0.980000:0.149953)0.843000:0.060413)0.651000:0.110992)0.304000:0.093763)0.673000:0.036037,(((50120453_Erwinia_carotovora_subsp._atrosepti:0.106856,157370780_Serratia_proteamaculans_568:0.199828)0.734000:0.075138,124268830_Methylibium_petroleiphilum_PM1:0.227889)0.178000:0.028600,146310047_Enterobacter_sp._638:0.223701)1.000000:0.547891)0.661000:0.094833,((((((15640222_Vibrio_cholerae_O1_biovar_eltor_str:0.000000,147673771_Vibrio_cholerae_O395:0.000000)0.999000:0.218668,XX_VfuA00221_:0.150683)0.563000:0.045525,((156972688_Vibrio_harveyi_ATCC_BAA-1116:0.059483,28899783_Vibrio_parahaemolyticus_RIMD_221063:0.002633)0.858000:0.041865,(27364387_Vibrio_vulnificus_CMCP6:0.017010,37681373_Vibrio_vulnificus_YJ016:0.005998)0.995000:0.144050)0.527000:0.067648)0.961000:0.146522,54310563_Photobacterium_profundum_SS9:0.306147)0.868000:0.111992,(((116049564_Pseudomonas_aeruginosa_UCBPP-PA14:0.000000,15596816_Pseudomonas_aeruginosa_PAO1:0.016561)0.000000:0.000000,152983765_Pseudomonas_aeruginosa_PA7:0.016811)0.896000:0.143278,146307485_Pseudomonas_mendocina_ymp:0.170995)1.000000:0.707246)0.731000:0.089205,(((117620020_Aeromonas_hydrophila_subsp._hydroph:0.000000,145301004_Aeromonas_salmonicida_subsp._salmon:0.032864)0.999000:0.414693,((((170727139_Shewanella_woodyi_ATCC_51908:0.200087,157374940_Shewanella_sediminis_HAW-EB3:0.124335)0.695000:0.091813,127512392_Shewanella_loihica_PV-4:0.262602)0.605000:0.098818,((((160873820_Shewanella_baltica_OS195:0.007551,152999207_Shewanella_baltica_OS185:0.000000)0.078000:0.007569,126175884_Shewanella_baltica_OS155:0.000000)0.691000:0.008268,(120600269_Shewanella_sp._W3-18-1:0.000000,146291798_Shewanella_putrefaciens_CN-32:0.000000)0.972000:0.047162)0.000000:0.000000,(24372355_Shewanella_oneidensis_MR-1:0.022006,(113971697_Shewanella_sp._MR-4:0.000000,(117921974_Shewanella_sp._ANA-3:0.000000,114046096_Shewanella_sp._MR-7:0.000000)0.000000:0.000000)0.840000:0.017147)0.876000:0.047179)0.928000:0.141381)0.935000:0.154735,119774688_Shewanella_amazonensis_SB2B:0.665881)0.839000:0.059830)0.943000:0.170531,(17549336_Ralstonia_solanacearum_GMI1000:0.171591,83645935_Hahella_chejuensis_KCTC_2396:0.191663)0.994000:0.312059)0.282000:0.089765)0.985000:0.341931)0.518000:0.143497,(83649132_Hahella_chejuensis_KCTC_2396:0.597012,70732314_Pseudomonas_fluorescens_Pf-5:0.840225)0.888000:0.220471)0.003000:0.000000,((((86358411_Rhizobium_etli_CFN_42:0.144267,116253008_Rhizobium_leguminosarum_bv._viciae_:0.011422)0.758000:0.121626,13474301_Mesorhizobium_loti_MAFF303099:0.280168)0.803000:0.094545,160899749_Delftia_acidovorans_SPH-1:0.625841)0.968000:0.346429,((152988077_Pseudomonas_aeruginosa_PA7:0.007869,(15598113_Pseudomonas_aeruginosa_PAO1:0.000000,116050919_Pseudomonas_aeruginosa_UCBPP-PA14:0.000000)0.000000:0.000000)0.972000:0.225278,71735794_Pseudomonas_syringae_pv._phaseolico:0.193560)0.991000:0.420780)0.962000:0.320941)0.970000:0.386116,159184605_Agrobacterium_tumefaciens_str._C58:0.416554)0.996000:0.442303,(145301115_Aeromonas_salmonicida_subsp._salmon:0.083714,117618648_Aeromonas_hydrophila_subsp._hydroph:0.126570)0.767000:0.198002)0.844000:0.104987,146283260_Pseudomonas_stutzeri_A1501:0.347621)0.085000:0.058809,(77458392_Pseudomonas_fluorescens_PfO-1:0.219838,70730681_Pseudomonas_fluorescens_Pf-5:0.230264)0.907000:0.126580)0.816000:0.081261,157369628_Serratia_proteamaculans_568:0.350732)0.949000:0.182451,83717261_Burkholderia_thailandensis_E264:0.141445)1.000000:0.287285,(134293529_Burkholderia_vietnamiensis_G4:0.059576,(172063212_Burkholderia_ambifaria_MC40-6:0.008077,115358455_Burkholderia_ambifaria_AMMD:0.000000)0.000000:0.000000)0.722000:0.008606)0.080000:0.014980,161520863_Burkholderia_multivorans_ATCC_17616:0.059161)0.931000:0.031653,78062582_Burkholderia_sp._383:0.000000)0.903000:0.033079,107026437_Burkholderia_cenocepacia_AU_1054:0.008034)0.484000:0.000000,116692375_Burkholderia_cenocepacia_HI2424:0.000000,170735623_Burkholderia_cenocepacia_MC0-3:0.000000);
