# Supplementary material for: Genome-wide phylogenetic analysis of the pathogenic potential of Vibrio furnissii
Source: Front Microbiol. 2014 Aug 21;5:435. doi: 10.3389/fmicb.2014.00435 (PMC4139957; doi:10.3389/fmicb.2014.00435)
Supplement: Supplementary file 1 [file DataSheet1.ZIP › all_vfu_trees/VfuA00222.afa-gb-o.phylip_phyml_tree.txt]

(((((((127512391_Shewanella_loihica_PV-4:0.241557,(167624440_Shewanella_halifaxensis_HAW-EB4:0.070280,157961581_Shewanella_pealeana_ATCC_700345:0.085177)0.996000:0.203751)0.837000:0.046818,(170727140_Shewanella_woodyi_ATCC_51908:0.238952,157374939_Shewanella_sediminis_HAW-EB3:0.092719)0.924000:0.107116)0.934000:0.137725,(24372354_Shewanella_oneidensis_MR-1:0.078444,160873821_Shewanella_baltica_OS195:0.108920)0.994000:0.193244)0.438000:0.042165,114563652_Shewanella_frigidimarina_NCIMB_400:0.317150)0.872000:0.132054,((((((156972689_Vibrio_harveyi_ATCC_BAA-1116:0.071568,28899784_Vibrio_parahaemolyticus_RIMD_221063:0.007860)0.975000:0.118542,XX_VfuA00222_:0.188707)0.470000:0.091350,(27364388_Vibrio_vulnificus_CMCP6:0.000000,37681374_Vibrio_vulnificus_YJ016:0.006329)0.941000:0.093332)0.544000:0.071431,(15640221_Vibrio_cholerae_O1_biovar_eltor_str:0.000000,147675763_Vibrio_cholerae_O395:0.000000)1.000000:0.378927)0.570000:0.088496,54310564_Photobacterium_profundum_SS9:0.282897)0.973000:0.283369,(((116049565_Pseudomonas_aeruginosa_UCBPP-PA14:0.006668,15596817_Pseudomonas_aeruginosa_PAO1:0.000000)0.751000:0.012354,152983748_Pseudomonas_aeruginosa_PA7:0.047904)0.977000:0.183521,146307484_Pseudomonas_mendocina_ymp:0.289964)0.967000:0.258774)0.954000:0.281458)0.183000:0.201094,146308678_Pseudomonas_mendocina_ymp:1.483240)0.983000:0.594191,117618592_Aeromonas_hydrophila_subsp._hydroph:0.050497,145301005_Aeromonas_salmonicida_subsp._salmon:0.000000);
