# Supplementary material for: Genome-wide phylogenetic analysis of the pathogenic potential of Vibrio furnissii
Source: Front Microbiol. 2014 Aug 21;5:435. doi: 10.3389/fmicb.2014.00435 (PMC4139957; doi:10.3389/fmicb.2014.00435)
Supplement: Supplementary file 1 [file DataSheet1.ZIP › all_vfu_trees/VfuA00223.afa-gb-o.phylip_phyml_tree.txt]

((((((((((((((((((((((((((((((170680502_Escherichia_coli_SECEC_SMS-3-5:0.000000,((((82778710_Shigella_dysenteriae_Sd197:0.006123,157158386_Escherichia_coli_E24377A:0.000000)0.000000:0.000000,110643687_Escherichia_coli_536:0.000000)0.000000:0.000000,91212928_Escherichia_coli_UTI89:0.000000)0.000000:0.000000,((((15803956_Escherichia_coli_O157_H7_EDL933:0.000000,15833547_Escherichia_coli_O157_H7_str._Sakai:0.000000)0.924000:0.006147,82545811_Shigella_boydii_Sb227:0.000000)0.000000:0.000000,157162923_Escherichia_coli_HS:0.000000)0.000000:0.000000,117625719_Escherichia_coli_APEC_O1:0.000000)0.000000:0.000000)0.000000:0.000000)0.000000:0.000000,26250058_Escherichia_coli_CFT073:0.000000)0.000000:0.000000,170018321_Escherichia_coli_ATCC_8739:0.000000)0.000000:0.000000,56480345_Shigella_flexneri_2a_str._301:0.000000)0.000000:0.000000,30065275_Shigella_flexneri_2a_str._2457T:0.000000)0.000000:0.000000,110807276_Shigella_flexneri_5_str._8401:0.000000)0.481000:0.000000,((89110565_Escherichia_coli_W3110:0.000000,(16131319_Escherichia_coli_str._K-12_substr._:0.000000,170082961_Escherichia_coli_str._K-12_substr._:0.000000)0.000000:0.000000)0.000000:0.003271,74314048_Shigella_sonnei_Ss046:0.022159)0.000000:0.002869)0.945000:0.025432,156936396_Enterobacter_sakazakii_ATCC_BAA-894:0.038414)0.773000:0.008412,146313482_Enterobacter_sp._638:0.022750)0.905000:0.019422,((((16762751_Salmonella_enterica_subsp._enterica:0.000000,(29144238_Salmonella_enterica_subsp._enterica:0.000000,161616595_Salmonella_enterica_subsp._enterica:0.006062)0.000000:0.000000)0.567000:0.000000,56415451_Salmonella_enterica_subsp._enterica:0.006064)0.847000:0.006154,(16766837_Salmonella_typhimurium_LT2:0.000000,62182050_Salmonella_enterica_subsp._enterica:0.000000)0.426000:0.000000)0.002000:0.000000,157149029_Citrobacter_koseri_ATCC_BAA-895:0.018598)0.433000:0.009868)0.835000:0.018800,161505903_Salmonella_enterica_subsp._arizonae:0.071936)0.410000:0.015153,152972315_Klebsiella_pneumoniae_subsp._pneumo:0.018307)0.988000:0.102108,((152978832_Actinobacillus_succinogenes_130Z:0.119650,120609805_Acidovorax_avenae_subsp._citrulli_A:0.084469)0.597000:0.020628,(160897563_Delftia_acidovorans_SPH-1:0.104331,114331819_Nitrosomonas_eutropha_C91:0.115050)0.430000:0.024157)0.924000:0.043693)0.398000:0.031406,121610377_Verminephrobacter_eiseniae_EF01-2:0.177967)0.482000:0.028199,(((((163851181_Methylobacterium_extorquens_PA1:0.035542,170742673_Methylobacterium_sp._4-46:0.140819)0.893000:0.046547,(182680528_Beijerinckia_indica_subsp._indica_A:0.145586,(((86747209_Rhodopseudomonas_palustris_HaA2:0.009446,91975202_Rhodopseudomonas_palustris_BisB5:0.049272)0.939000:0.044106,39933105_Rhodopseudomonas_palustris_CGA009:0.059798)0.946000:0.059915,((90421549_Rhodopseudomonas_palustris_BisB18:0.057451,115522054_Rhodopseudomonas_palustris_BisA53:0.055570)0.858000:0.022362,(((148251934_Bradyrhizobium_sp._BTAi1:0.067353,146337490_Bradyrhizobium_sp._ORS278:0.025781)0.962000:0.063147,27375694_Bradyrhizobium_japonicum_USDA_110:0.058402)0.853000:0.036442,(75674360_Nitrobacter_winogradskyi_Nb-255:0.078857,92115823_Nitrobacter_hamburgensis_X14:0.057714)0.936000:0.053561)0.373000:0.010309)0.890000:0.053223)0.995000:0.141528)0.829000:0.033712)0.542000:0.065510,71281745_Colwellia_psychrerythraea_34H:0.218120)0.879000:0.052420,(((89256149_Francisella_tularensis_subsp._holar:0.000000,(169656570_Francisella_tularensis_subsp._holar:0.000000,115314621_Francisella_tularensis_subsp._holar:0.000000)0.000000:0.000000)0.841000:0.006057,((134302163_Francisella_tularensis_subsp._tular:0.000000,(56708248_Francisella_tularensis_subsp._tular:0.000000,110670719_Francisella_tularensis_subsp._tular:0.000000)0.848000:0.006077)0.855000:0.006061,(118497749_Francisella_tularensis_subsp._novic:0.000000,187931561_Francisella_tularensis_subsp._media:0.000000)0.000000:0.000000)0.000000:0.000000)0.965000:0.046341,167626271_Francisella_philomiragia_subsp._phi:0.009678)1.000000:0.163567)0.610000:0.005879,((((((((170726282_Shewanella_woodyi_ATCC_51908:0.029266,(167624343_Shewanella_halifaxensis_HAW-EB4:0.005863,157961688_Shewanella_pealeana_ATCC_700345:0.005828)0.003000:0.000000)0.592000:0.002854,157375824_Shewanella_sediminis_HAW-EB3:0.041269)0.939000:0.045839,(((114047863_Shewanella_sp._MR-7:0.000000,117920930_Shewanella_sp._ANA-3:0.000000)0.543000:0.000000,113970632_Shewanella_sp._MR-4:0.005921)0.875000:0.011854,(((146292767_Shewanella_putrefaciens_CN-32:0.000000,120599162_Shewanella_sp._W3-18-1:0.000000)0.949000:0.017850,((126174833_Shewanella_baltica_OS155:0.000000,153001175_Shewanella_baltica_OS185:0.005932)0.870000:0.005934,160875845_Shewanella_baltica_OS195:0.000000)0.001000:0.000000)0.897000:0.011887,24373516_Shewanella_oneidensis_MR-1:0.017843)0.000000:0.000000)0.929000:0.040034)0.961000:0.032906,(114563501_Shewanella_frigidimarina_NCIMB_400:0.051574,91793011_Shewanella_denitrificans_OS217:0.083750)0.742000:0.010453)0.591000:0.008631,127513086_Shewanella_loihica_PV-4:0.066801)0.944000:0.041251,119774703_Shewanella_amazonensis_SB2B:0.071339)0.896000:0.033629,(((71065734_Psychrobacter_arcticus_273-4:0.005697,93006049_Psychrobacter_cryohalolentis_K5:0.006103)0.907000:0.028279,148653175_Psychrobacter_sp._PRwf-1:0.073746)0.950000:0.058865,((120553947_Marinobacter_aquaeolei_VT8:0.032217,(92114450_Chromohalobacter_salexigens_DSM_304:0.194228,83649412_Hahella_chejuensis_KCTC_2396:0.108076)0.096000:0.030404)0.990000:0.134382,((((15612111_Helicobacter_pylori_J99:0.000000,108563481_Helicobacter_pylori_HPAG1:0.000000)0.534000:0.000000,109947183_Helicobacter_acinonychis_str._Sheeb:0.060792)0.286000:0.005823,15645732_Helicobacter_pylori_26695:0.000000)0.963000:0.070798,((157414355_Campylobacter_jejuni_subsp._jejuni_:0.000000,153951153_Campylobacter_jejuni_subsp._doylei_:0.000000)0.476000:0.000000,121613257_Campylobacter_jejuni_subsp._jejuni_:0.005922)0.996000:0.140278)0.969000:0.095170)0.807000:0.047760)0.864000:0.046148)0.875000:0.037065,(83591725_Rhodospirillum_rubrum_ATCC_11170:0.088006,119383412_Paracoccus_denitrificans_PD1222:0.020142)0.998000:0.123934)0.775000:0.024518)0.881000:0.031747)0.959000:0.066023,(((162149239_Gluconacetobacter_diazotrophicus_PA:0.070514,58039075_Gluconobacter_oxydans_621H:0.099227)0.998000:0.180826,(((((116253789_Rhizobium_leguminosarum_bv._viciae_:0.031288,86359127_Rhizobium_etli_CFN_42:0.000000)0.986000:0.098338,13474753_Mesorhizobium_loti_MAFF303099:0.063215)0.814000:0.044060,((150376341_Sinorhizobium_medicae_WSM419:0.030182,16265245_Sinorhizobium_meliloti_1021:0.035119)0.972000:0.074662,153011722_Ochrobactrum_anthropi_ATCC_49188:0.083016)0.237000:0.024969)0.973000:0.093510,(((17548495_Ralstonia_solanacearum_GMI1000:0.044143,(27382267_Bradyrhizobium_japonicum_USDA_110:0.061490,89902155_Rhodoferax_ferrireducens_T118:0.065893)0.746000:0.030886)0.890000:0.034659,(((71735004_Pseudomonas_syringae_pv._phaseolico:0.000000,28868015_Pseudomonas_syringae_pv._tomato_str:0.000394)0.502000:0.000449,66043958_Pseudomonas_syringae_pv._syringae_B:0.012690)0.569000:0.000548,77459787_Pseudomonas_fluorescens_PfO-1:0.073020)0.952000:0.058405)0.563000:0.047871,124268225_Methylibium_petroleiphilum_PM1:0.165071)0.442000:0.041062)0.969000:0.075720,((((145600090_Yersinia_pestis_Pestoides_F:0.000000,((108811056_Yersinia_pestis_Nepal516:0.000000,(22124892_Yersinia_pestis_KIM:0.000000,((51595274_Yersinia_pseudotuberculosis_IP_3295:0.000000,170025486_Yersinia_pseudotuberculosis_YPIII:0.000000)0.560000:0.000000,153948785_Yersinia_pseudotuberculosis_IP_3175:0.006267)0.010000:0.000000)0.000000:0.000000)0.000000:0.000000,108808682_Yersinia_pestis_Antiqua:0.000000)0.000000:0.000000)0.836000:0.015484,((157369300_Serratia_proteamaculans_568:0.030322,(50123297_Erwinia_carotovora_subsp._atrosepti:0.055851,37527764_Photorhabdus_luminescens_subsp._lau:0.030537)0.791000:0.017282)0.876000:0.028310,123443379_Yersinia_enterocolitica_subsp._ente:0.011483)0.875000:0.023245)0.755000:0.039727,((((115358886_Burkholderia_ambifaria_AMMD:0.000000,172063621_Burkholderia_ambifaria_MC40-6:0.000000)0.795000:0.006505,134293954_Burkholderia_vietnamiensis_G4:0.012882)0.684000:0.006528,78061846_Burkholderia_sp._383:0.019739)0.757000:0.006249,(170737886_Burkholderia_cenocepacia_MC0-3:0.004275,(107025968_Burkholderia_cenocepacia_AU_1054:0.000000,116692848_Burkholderia_cenocepacia_HI2424:0.000000)0.849000:0.002782)0.789000:0.005843)0.972000:0.067529)0.570000:0.035193,170747940_Methylobacterium_radiotolerans_JCM_:0.276264)0.951000:0.088637)0.723000:0.022998)0.958000:0.081042,94971625_Acidobacteria_bacterium_Ellin345:0.219430)0.911000:0.058405)0.670000:0.022113,116621922_Solibacter_usitatus_Ellin6076:0.380190)0.618000:0.029606,((120436301_Gramella_forsetii_KT0803:0.224877,16125236_Caulobacter_crescentus_CB15:0.279258)0.587000:0.055988,(((((((((((107026535_Burkholderia_cenocepacia_AU_1054:0.000000,116692276_Burkholderia_cenocepacia_HI2424:0.000000)0.000000:0.000000,(170735721_Burkholderia_cenocepacia_MC0-3:0.000000,78062700_Burkholderia_sp._383:0.000000)0.000000:0.000000)0.447000:0.000000,(172063098_Burkholderia_ambifaria_MC40-6:0.000000,115358343_Burkholderia_ambifaria_AMMD:0.000000)0.869000:0.006327)0.268000:0.006323,161520959_Burkholderia_multivorans_ATCC_17616:0.000000)0.614000:0.003413,134293433_Burkholderia_vietnamiensis_G4:0.015576)0.807000:0.013357,91779464_Burkholderia_xenovorans_LB400:0.053718)0.935000:0.029123,(((126444386_Burkholderia_pseudomallei_668:0.000000,126458442_Burkholderia_pseudomallei_1106a:0.000000)0.000000:0.000000,((53716865_Burkholderia_mallei_ATCC_23344:0.000000,121596908_Burkholderia_mallei_SAVP1:0.000000)0.000000:0.000000,((124382520_Burkholderia_mallei_NCTC_10229:0.000000,126447031_Burkholderia_mallei_NCTC_10247:0.000000)0.000000:0.000000,(53722312_Burkholderia_pseudomallei_K96243:0.000000,76817259_Burkholderia_pseudomallei_1710b:0.000000)0.000000:0.000000)0.000000:0.000000)0.000000:0.000000)0.940000:0.019302,83716972_Burkholderia_thailandensis_E264:0.006418)0.000000:0.000000)0.559000:0.024425,91784491_Burkholderia_xenovorans_LB400:0.191995)0.958000:0.090622,16124359_Caulobacter_crescentus_CB15:0.185305)0.401000:0.037905,((((((152984547_Pseudomonas_aeruginosa_PA7:0.006432,(15596535_Pseudomonas_aeruginosa_PAO1:0.000000,116049290_Pseudomonas_aeruginosa_UCBPP-PA14:0.000000)0.482000:0.000000)0.004000:0.000000,146283204_Pseudomonas_stutzeri_A1501:0.076283)0.827000:0.016689,157370724_Serratia_proteamaculans_568:0.036664)0.946000:0.048822,70734268_Pseudomonas_fluorescens_Pf-5:0.038408)0.599000:0.021314,(((148549723_Pseudomonas_putida_F1:0.000000,(26991343_Pseudomonas_putida_KT2440:0.000000,167035645_Pseudomonas_putida_GB-1:0.000000)0.000000:0.000000)0.457000:0.000000,170719963_Pseudomonas_putida_W619:0.012991)0.927000:0.025274,104779959_Pseudomonas_entomophila_L48:0.007843)0.895000:0.032858)0.913000:0.065610,34496870_Chromobacterium_violaceum_ATCC_1247:0.065124)0.944000:0.104446)0.977000:0.118106,(78486056_Thiomicrospira_crunogena_XCL-2:0.206309,109898204_Pseudoalteromonas_atlantica_T6c:0.271303)0.512000:0.067629)0.976000:0.130205)0.850000:0.053862)0.283000:0.031031,(83815521_Salinibacter_ruber_DSM_13855:0.294807,((146302233_Flavobacterium_johnsoniae_UW101:0.075187,150025769_Flavobacterium_psychrophilum_JIP02_:0.072193)1.000000:0.314854,(162456837_Sorangium_cellulosum_So_ce_56:0.329950,162456569_Sorangium_cellulosum_So_ce_56:0.297971)0.845000:0.094688)0.740000:0.016216)0.356000:0.014437)0.751000:0.037891,148242751_Synechococcus_sp._RCC307:0.351010)0.913000:0.057251,((((((((((((((((15640224_Vibrio_cholerae_O1_biovar_eltor_str:0.000000,147674349_Vibrio_cholerae_O395:0.000000)0.989000:0.092239,XX_VfuA00223_:0.062638)0.934000:0.067338,(156972690_Vibrio_harveyi_ATCC_BAA-1116:0.038042,28899785_Vibrio_parahaemolyticus_RIMD_221063:0.000000)0.966000:0.074928)0.958000:0.061331,(54310565_Photobacterium_profundum_SS9:0.061295,59713269_Vibrio_fischeri_ES114:0.039510)0.995000:0.125104)0.932000:0.058178,152994947_Marinomonas_sp._MWYL1:0.124262)0.863000:0.036179,((119946049_Psychromonas_ingrahamii_37:0.133657,110633398_Mesorhizobium_sp._BNC1:0.194996)0.884000:0.063979,(((89055128_Jannaschia_sp._CCS1:0.089852,(110680606_Roseobacter_denitrificans_OCh_114:0.116136,159043228_Dinoroseobacter_shibae_DFL_12:0.075258)0.468000:0.026623)0.749000:0.038390,(99080323_Silicibacter_sp._TM1040:0.097401,56695538_Silicibacter_pomeroyi_DSS-3:0.059992)0.939000:0.075611)0.916000:0.052511,(126464742_Rhodobacter_sphaeroides_ATCC_17029:0.000000,77465278_Rhodobacter_sphaeroides_2.4.1:0.006375)0.962000:0.070822)0.859000:0.036710)0.874000:0.029128)0.831000:0.041418,159186649_Agrobacterium_tumefaciens_str._C58:0.256399)0.585000:0.001688,((15794189_Neisseria_meningitidis_Z2491:0.000000,(121634827_Neisseria_meningitidis_FAM18:0.000000,161869940_Neisseria_meningitidis_053442:0.000000)0.000000:0.000000)0.844000:0.006247,15676942_Neisseria_meningitidis_MC58:0.000000)1.000000:0.222511)0.980000:0.111141,(56459825_Idiomarina_loihiensis_L2TR:0.168977,114327638_Granulibacter_bethesdensis_CGDNIH1:0.369851)0.782000:0.066648)0.808000:0.031226,((((33603024_Bordetella_bronchiseptica_RB50:0.000000,(33598131_Bordetella_parapertussis_12822:0.000000,33591493_Bordetella_pertussis_Tohama_I:0.000000)0.000000:0.000000)0.922000:0.055239,187479288_Bordetella_avium_197N:0.155191)0.215000:0.030722,163855141_Bordetella_petrii_DSM_12804:0.101795)0.996000:0.139989,((((((((126640960_Acinetobacter_baumannii_ATCC_17978:0.000000,169634017_Acinetobacter_baumannii:0.000000)0.912000:0.013017,169796909_Acinetobacter_baumannii:0.000000)0.915000:0.056932,50084136_Acinetobacter_sp._ADP1:0.066552)0.999000:0.140864,(120611963_Acidovorax_avenae_subsp._citrulli_A:0.094120,((((161522368_Burkholderia_multivorans_ATCC_17616:0.027435,78059742_Burkholderia_sp._383:0.000000)0.548000:0.006718,((107028595_Burkholderia_cenocepacia_AU_1054:0.000000,116686597_Burkholderia_cenocepacia_HI2424:0.000000)0.550000:0.000000,170735190_Burkholderia_cenocepacia_MC0-3:0.006744)0.001000:0.000000)0.955000:0.045079,(115360723_Burkholderia_ambifaria_AMMD:0.000000,172065020_Burkholderia_ambifaria_MC40-6:0.000000)0.627000:0.003312)0.759000:0.035637,94310895_Ralstonia_metallidurans_CH34:0.135932)0.999000:0.185783)0.556000:0.038772)0.256000:0.028338,160896882_Delftia_acidovorans_SPH-1:0.123639)0.705000:0.036324,(((((((15609531_Mycobacterium_tuberculosis_H37Rv:0.000000,15841908_Mycobacterium_tuberculosis_CDC1551:0.000000)0.000000:0.000000,((148662227_Mycobacterium_tuberculosis_H37Ra:0.000000,148823597_Mycobacterium_tuberculosis_F11:0.000000)0.000000:0.000000,(31793571_Mycobacterium_bovis_AF2122_97:0.000000,121638273_Mycobacterium_bovis_BCG_str._Pasteu:0.000000)0.000000:0.000000)0.000000:0.000000)0.974000:0.070346,183983693_Mycobacterium_marinum_M:0.051857)0.910000:0.058169,169629872_Mycobacterium_abscessus:0.082128)0.836000:0.026513,((118473561_Mycobacterium_smegmatis_str._MC2_15:0.091386,(108799361_Mycobacterium_sp._MCS:0.000000,(119868477_Mycobacterium_sp._KMS:0.000000,126435019_Mycobacterium_sp._JLS:0.000000)0.000000:0.000000)0.991000:0.083055)0.785000:0.020826,145224298_Mycobacterium_gilvum_PYR-GCK:0.066736)0.711000:0.028989)0.592000:0.001843,((62389846_Corynebacterium_glutamicum_ATCC_130:0.000000,(19552180_Corynebacterium_glutamicum_ATCC_130:0.000000,145295113_Corynebacterium_glutamicum_R:0.000000)0.000000:0.000000)0.980000:0.104690,25027585_Corynebacterium_efficiens_YS-314:0.080668)1.000000:0.253460)0.905000:0.050193,(111021214_Rhodococcus_sp._RHA1:0.078673,54025567_Nocardia_farcinica_IFM_10152:0.098637)0.697000:0.018848)1.000000:0.197874)0.519000:0.048303,121607617_Verminephrobacter_eiseniae_EF01-2:0.194167)0.778000:0.063432,((((117620438_Aeromonas_hydrophila_subsp._hydroph:0.008737,145299977_Aeromonas_salmonicida_subsp._salmon:0.036359)1.000000:0.192146,((30249310_Nitrosomonas_europaea_ATCC_19718:0.119675,((120610097_Acidovorax_avenae_subsp._citrulli_A:0.041395,121593458_Acidovorax_sp._JS42:0.035690)0.687000:0.044949,(91788954_Polaromonas_sp._JS666:0.050538,121604513_Polaromonas_naphthalenivorans_CJ2:0.062293)0.942000:0.062173)0.121000:0.039237)0.770000:0.028271,171059241_Leptothrix_cholodnii_SP-6:0.135902)0.940000:0.060841)0.876000:0.044085,((((94309915_Ralstonia_metallidurans_CH34:0.050926,((73540708_Ralstonia_eutropha_JMP134:0.068488,113867118_Ralstonia_eutropha_H16:0.036176)0.798000:0.024452,17547640_Ralstonia_solanacearum_GMI1000:0.115031)0.360000:0.029733)0.774000:0.069120,(70732498_Pseudomonas_fluorescens_Pf-5:0.043059,77460985_Pseudomonas_fluorescens_PfO-1:0.038332)0.570000:0.037674)0.908000:0.053651,(170722225_Pseudomonas_putida_W619:0.025078,((167033393_Pseudomonas_putida_GB-1:0.025969,148547459_Pseudomonas_putida_F1:0.000000)0.332000:0.011872,26990247_Pseudomonas_putida_KT2440:0.010526)0.643000:0.005407)1.000000:0.202454)0.974000:0.097818,(((((172061839_Burkholderia_ambifaria_MC40-6:0.000000,115352987_Burkholderia_ambifaria_AMMD:0.000000)0.875000:0.012680,(78067692_Burkholderia_sp._383:0.006386,(107023814_Burkholderia_cenocepacia_AU_1054:0.000000,(116690900_Burkholderia_cenocepacia_HI2424:0.000000,170734226_Burkholderia_cenocepacia_MC0-3:0.000000)0.000000:0.000000)0.892000:0.012882)0.001000:0.000000)0.530000:0.006627,134297069_Burkholderia_vietnamiensis_G4:0.045632)0.877000:0.018506,161523602_Burkholderia_multivorans_ATCC_17616:0.006956)0.982000:0.101709,((53718055_Burkholderia_pseudomallei_K96243:0.000000,((76811137_Burkholderia_pseudomallei_1710b:0.000000,(126441669_Burkholderia_pseudomallei_668:0.000000,126453914_Burkholderia_pseudomallei_1106a:0.000000)0.000000:0.000000)0.000000:0.000000,(53724363_Burkholderia_mallei_ATCC_23344:0.000000,(121599790_Burkholderia_mallei_SAVP1:0.000000,(124385729_Burkholderia_mallei_NCTC_10229:0.000000,126450508_Burkholderia_mallei_NCTC_10247:0.000000)0.000000:0.000000)0.000000:0.000000)0.000000:0.000000)0.000000:0.000000)0.885000:0.020749,83720096_Burkholderia_thailandensis_E264:0.011128)0.996000:0.141653)0.987000:0.118341)0.000000:0.000000)0.802000:0.025841,(152980516_Janthinobacterium_sp._Marseille:0.069327,134095653_Herminiimonas_arsenicoxydans:0.088644)0.986000:0.090679)0.850000:0.023500)0.827000:0.028362)0.875000:0.040231)0.456000:0.068136,(((114569013_Maricaulis_maris_MCS10:0.203781,(114799053_Hyphomonas_neptunium_ATCC_15444:0.189644,109899760_Pseudoalteromonas_atlantica_T6c:0.303191)0.209000:0.047225)0.695000:0.047484,((167644363_Caulobacter_sp._K31:0.067662,16124786_Caulobacter_crescentus_CB15:0.131494)0.953000:0.131418,56552284_Zymomonas_mobilis_subsp._mobilis_ZM:0.305622)0.952000:0.124010)0.966000:0.095919,154250766_Parvibaculum_lavamentivorans_DS-1:0.172206)0.650000:0.047323)0.559000:0.035904,((((119897766_Azoarcus_sp._BH72:0.301902,((((78213084_Synechococcus_sp._CC9605:0.139869,33865928_Synechococcus_sp._WH_8102:0.101122)0.028000:0.051116,148239202_Synechococcus_sp._WH_7803:0.140314)0.945000:0.130156,78184373_Synechococcus_sp._CC9902:0.178288)0.978000:0.227327,33240971_Prochlorococcus_marinus_subsp._mari:0.311302)0.987000:0.235768)0.179000:0.046025,58038991_Gluconobacter_oxydans_621H:0.467766)0.281000:0.034959,114321661_Alkalilimnicola_ehrlichei_MLHE-1:0.284820)0.895000:0.055585,(77360507_Pseudoalteromonas_haloplanktis_TAC1:0.153642,71280379_Colwellia_psychrerythraea_34H:0.180400)0.873000:0.061891)0.781000:0.052139)0.698000:0.049563,((148555567_Sphingomonas_wittichii_RW1:0.210125,(87198218_Novosphingobium_aromaticivorans_DSM:0.140640,85375391_Erythrobacter_litoralis_HTCC2594:0.229146)0.979000:0.134672)0.002000:0.025191,103486174_Sphingopyxis_alaskensis_RB2256:0.199377)0.979000:0.152044)0.991000:0.173469,37522573_Gloeobacter_violaceus_PCC_7421:0.310616)0.635000:0.072998,((56477053_Azoarcus_sp._EbN1:0.147891,74317428_Thiobacillus_denitrificans_ATCC_252:0.157181)0.990000:0.179197,((((157691946_Bacillus_pumilus_SAFR-032:0.061804,(163119366_Bacillus_licheniformis_ATCC_14580:0.000000,52785132_Bacillus_licheniformis_ATCC_14580:0.000000)0.987000:0.094463)0.522000:0.034337,(154686286_Bacillus_amyloliquefaciens_FZB42:0.065571,16078902_Bacillus_subtilis_subsp._subtilis_s:0.020280)0.965000:0.069077)0.971000:0.101006,23098758_Oceanobacillus_iheyensis_HTE831:0.150225)0.246000:0.039736,((49482443_Staphylococcus_aureus_subsp._aureus:0.000000,(57651204_Staphylococcus_aureus_subsp._aureus:0.000000,(88193981_Staphylococcus_aureus_subsp._aureus:0.000000,(151220359_Staphylococcus_aureus_subsp._aureus:0.000000,(((((((87161550_Staphylococcus_aureus_subsp._aureus:0.000000,161508467_Staphylococcus_aureus_subsp._aureus:0.000000)0.908000:0.006082,82749917_Staphylococcus_aureus_RF122:0.000000)0.000000:0.000000,156978539_Staphylococcus_aureus_subsp._aureus:0.000000)0.000000:0.000000,150392674_Staphylococcus_aureus_subsp._aureus:0.000000)0.000000:0.000000,148266634_Staphylococcus_aureus_subsp._aureus:0.000000)0.000000:0.000000,15923199_Staphylococcus_aureus_subsp._aureus:0.000000)0.000000:0.000000,15925913_Staphylococcus_aureus_subsp._aureus:0.000000)0.000000:0.000000)0.000000:0.000000)0.000000:0.000000)0.000000:0.000000)0.000000:0.000000,(21281914_Staphylococcus_aureus_subsp._aureus:0.000000,49485086_Staphylococcus_aureus_subsp._aureus:0.000000)0.000000:0.000000)1.000000:0.485723)0.837000:0.097113)0.951000:0.123385)0.821000:0.044466,(((75909299_Anabaena_variabilis_ATCC_29413:0.013950,17229543_Nostoc_sp._PCC_7120:0.030653)0.994000:0.130175,113474720_Trichodesmium_erythraeum_IMS101:0.120010)0.543000:0.045746,158339129_Acaryochloris_marina_MBIC11017:0.236443)0.985000:0.139830)0.744000:0.030557)0.933000:0.068053,(((((((((21224715_Streptomyces_coelicolor_A3:0.062659,29828499_Streptomyces_avermitilis_MA-4680:0.031102)0.889000:0.029124,182435032_Streptomyces_griseus_subsp._griseus:0.037939)0.965000:0.089027,134098681_Saccharopolyspora_erythraea_NRRL_23:0.073617)0.985000:0.141892,((116670555_Arthrobacter_sp._FB24:0.104935,119962073_Arthrobacter_aurescens_TC1:0.039125)0.969000:0.121359,(159038189_Salinispora_arenicola_CNS-205:0.018925,145594974_Salinispora_tropica_CNB-440:0.035030)0.988000:0.117244)0.579000:0.036935)0.839000:0.062971,163838799_Renibacterium_salmoninarum_ATCC_332:0.148208)0.923000:0.101063,162449481_Sorangium_cellulosum_So_ce_56:0.293509)0.962000:0.165683,90020950_Saccharophagus_degradans_2-40:0.456681)0.883000:0.117457,19704276_Fusobacterium_nucleatum_subsp._nucl:0.365958)0.275000:0.042539,((153003338_Anaeromyxobacter_sp._Fw109-5:0.196061,86160373_Anaeromyxobacter_dehalogenans_2CP-C:0.085412)0.991000:0.214873,108759847_Myxococcus_xanthus_DK_1622:0.258886)0.939000:0.106310)0.803000:0.022862)0.879000:0.021096,(((((114321801_Alkalilimnicola_ehrlichei_MLHE-1:0.354348,((77164287_Nitrosococcus_oceani_ATCC_19707:0.123194,(148360796_Legionella_pneumophila_str._Corby:0.000000,(52840792_Legionella_pneumophila_subsp._pneum:0.000000,(54293540_Legionella_pneumophila_str._Lens:0.000000,54296579_Legionella_pneumophila_str._Paris:0.000000)0.000000:0.000000)0.000000:0.000000)1.000000:0.334599)0.815000:0.036567,((53803590_Methylococcus_capsulatus_str._Bath:0.210405,110832941_Alcanivorax_borkumensis_SK2:0.189664)0.828000:0.050284,((104779569_Pseudomonas_entomophila_L48:0.094334,(146284316_Pseudomonas_stutzeri_A1501:0.140321,146309207_Pseudomonas_mendocina_ymp:0.091268)0.494000:0.042461)0.357000:0.022027,((15595558_Pseudomonas_aeruginosa_PAO1:0.000000,116054090_Pseudomonas_aeruginosa_UCBPP-PA14:0.000000)0.876000:0.013484,152985366_Pseudomonas_aeruginosa_PA7:0.000000)0.998000:0.133257)0.997000:0.216275)0.900000:0.057368)0.449000:0.011545)0.842000:0.054488,((((78048262_Xanthomonas_campestris_pv._vesicato:0.000000,(84624026_Xanthomonas_oryzae_pv._oryzae_MAFF_:0.000000,58582128_Xanthomonas_oryzae_pv._oryzae_KACC1:0.006638)0.951000:0.026707)0.004000:0.000000,21243256_Xanthomonas_axonopodis_pv._citri_st:0.006731)0.249000:0.014526,(66768049_Xanthomonas_campestris_pv._campestr:0.000000,21231825_Xanthomonas_campestris_pv._campestr:0.000000)0.922000:0.026907)0.874000:0.038919,((170729521_Xylella_fastidiosa_M12:0.000000,(28198201_Xylella_fastidiosa_Temecula1:0.000000,182680836_Xylella_fastidiosa_M23:0.000000)0.000000:0.000000)0.759000:0.006100,15837586_Xylella_fastidiosa_9a5c:0.013840)0.191000:0.017798)0.995000:0.249405)0.983000:0.170138,19704211_Fusobacterium_nucleatum_subsp._nucl:0.403400)0.733000:0.045499,(23097658_Oceanobacillus_iheyensis_HTE831:0.469392,(47566732_Bacillus_anthracis_str._Ames_Ancest:0.305399,73661661_Staphylococcus_saprophyticus_subsp.:0.688555)0.125000:0.127083)0.995000:0.344839)0.821000:0.049968,(42524831_Bdellovibrio_bacteriovorus_HD100:0.302849,(((24214805_Leptospira_interrogans_serovar_Lai_:0.000000,45657678_Leptospira_interrogans_serovar_Cope:0.000000)0.783000:0.020226,(116328083_Leptospira_borgpetersenii_serovar_H:0.000000,116331464_Leptospira_borgpetersenii_serovar_H:0.000000)0.950000:0.058545)0.993000:0.204576,183221297_Leptospira_biflexa_serovar_Patoc_st:0.241762)0.973000:0.156067)0.979000:0.137469)0.893000:0.042311)0.705000:0.015160,((148257921_Bradyrhizobium_sp._BTAi1:0.012531,146338482_Bradyrhizobium_sp._ORS278:0.018879)0.795000:0.049193,158423496_Azorhizobium_caulinodans_ORS_571:0.358304)1.000000:0.385057)0.694000:0.031421,(((((((120610985_Acidovorax_avenae_subsp._citrulli_A:0.058825,121611110_Verminephrobacter_eiseniae_EF01-2:0.073524)0.975000:0.168902,91976946_Rhodopseudomonas_palustris_BisB5:0.143066)0.985000:0.211076,116249004_Rhizobium_leguminosarum_bv._viciae_:0.304687)0.843000:0.147924,(148656294_Roseiflexus_sp._RS-1:0.007588,156741432_Roseiflexus_castenholzii_DSM_13941:0.078300)0.999000:0.382095)0.819000:0.077181,167646334_Caulobacter_sp._K31:1.060214)0.840000:0.070285,((((86751748_Rhodopseudomonas_palustris_HaA2:0.060687,((27377340_Bradyrhizobium_japonicum_USDA_110:0.142437,(146338606_Bradyrhizobium_sp._ORS278:0.013625,148257739_Bradyrhizobium_sp._BTAi1:0.020039)0.903000:0.033097)0.947000:0.047954,39933853_Rhodopseudomonas_palustris_CGA009:0.040547)0.160000:0.015480)0.883000:0.031730,91975243_Rhodopseudomonas_palustris_BisB5:0.000000)0.976000:0.170162,99078569_Silicibacter_sp._TM1040:0.280930)0.952000:0.190011,134293834_Burkholderia_vietnamiensis_G4:0.303314)0.994000:0.346934)0.725000:0.045696,((157364021_Thermotoga_lettingae_TMO:0.315918,((150391474_Alkaliphilus_metalliredigens_QYMF:0.302420,161528512_Nitrosopumilus_maritimus_SCM1:0.370607)0.950000:0.168479,27383342_Bradyrhizobium_japonicum_USDA_110:0.383367)0.967000:0.189145)0.923000:0.128147,(((166364212_Microcystis_aeruginosa_NIES-843:0.179428,16330862_Synechocystis_sp._PCC_6803:0.242119)0.113000:0.067641,37521928_Gloeobacter_violaceus_PCC_7421:0.286551)1.000000:0.568483,108804108_Rubrobacter_xylanophilus_DSM_9941:0.262855)0.943000:0.158814)0.602000:0.047748)0.682000:0.072250)0.992000:0.202408,((120402341_Mycobacterium_vanbaalenii_PYR-1:0.900057,(((14600477_Aeropyrum_pernix_K1:0.241083,170290495_Candidatus_Korarchaeum_cryptofilum_:0.370950)0.893000:0.124778,159041836_Caldivirga_maquilingensis_IC-167:0.406410)0.943000:0.183990,126466108_Staphylothermus_marinus_F1:0.442735)0.923000:0.158992)0.605000:0.080362,(((152980349_Janthinobacterium_sp._Marseille:0.440286,((76801570_Natronomonas_pharaonis_DSM_2160:0.143778,(33599966_Bordetella_bronchiseptica_RB50:0.000000,33595567_Bordetella_parapertussis_12822:0.000000)0.991000:0.195762)0.991000:0.178619,(((50083726_Acinetobacter_sp._ADP1:0.046939,157737207_Arcobacter_butzleri_RM4018:0.029369)0.995000:0.185225,152981219_Janthinobacterium_sp._Marseille:0.087693)0.969000:0.158428,(((113866810_Ralstonia_eutropha_H16:0.064860,163854245_Methylobacterium_extorquens_PA1:0.158865)0.785000:0.050338,(152980411_Janthinobacterium_sp._Marseille:0.058426,134095842_Herminiimonas_arsenicoxydans:0.033239)0.978000:0.157323)1.000000:0.338287,((((21241079_Xanthomonas_axonopodis_pv._citri_st:0.011233,78045870_Xanthomonas_campestris_pv._vesicato:0.022202)0.986000:0.131099,(162147780_Gluconacetobacter_diazotrophicus_PA:0.063076,58039748_Gluconobacter_oxydans_621H:0.199680)0.212000:0.040754)0.975000:0.134232,(((163850463_Methylobacterium_extorquens_PA1:0.024392,170747302_Methylobacterium_radiotolerans_JCM_:0.073899)0.995000:0.172949,(114321196_Alkalilimnicola_ehrlichei_MLHE-1:0.105144,154244147_Xanthobacter_autotrophicus_Py2:0.258597)0.889000:0.099124)0.937000:0.086734,((152980091_Janthinobacterium_sp._Marseille:0.082757,134095634_Herminiimonas_arsenicoxydans:0.098676)0.948000:0.089646,(145588632_Polynucleobacter_sp._QLW-P1DMWA-1:0.174642,50122418_Erwinia_carotovora_subsp._atrosepti:0.206927)0.190000:0.030641)0.959000:0.083417)0.548000:0.042408)0.871000:0.074595,78485756_Thiomicrospira_crunogena_XCL-2:0.381322)0.938000:0.139902)0.704000:0.094441)0.855000:0.048170)0.815000:0.041099)0.770000:0.052448,((154687727_Bacillus_amyloliquefaciens_FZB42:0.079891,16080663_Bacillus_subtilis_subsp._subtilis_s:0.098080)0.875000:0.054892,(52082139_Bacillus_licheniformis_ATCC_14580:0.000000,52787529_Bacillus_licheniformis_ATCC_14580:0.000000)0.957000:0.092199)0.999000:0.267610)0.960000:0.124319,(((((154252021_Parvibaculum_lavamentivorans_DS-1:0.266314,(((39935400_Rhodopseudomonas_palustris_CGA009:0.176460,148258794_Bradyrhizobium_sp._BTAi1:0.128240)0.725000:0.059985,((((170740775_Methylobacterium_sp._4-46:0.083014,170751459_Methylobacterium_radiotolerans_JCM_:0.086051)0.872000:0.047072,83592685_Rhodospirillum_rubrum_ATCC_11170:0.254722)0.782000:0.037691,158422395_Azorhizobium_caulinodans_ORS_571:0.107384)0.945000:0.082319,110633862_Mesorhizobium_sp._BNC1:0.331617)0.838000:0.057113)0.804000:0.060115,((172064625_Burkholderia_ambifaria_MC40-6:0.115149,160899218_Delftia_acidovorans_SPH-1:0.191906)0.521000:0.073407,86357765_Rhizobium_etli_CFN_42:0.157516)0.980000:0.139068)0.843000:0.049031)0.662000:0.036206,(((((90422863_Rhodopseudomonas_palustris_BisB18:0.044456,115523389_Rhodopseudomonas_palustris_BisA53:0.015488)0.839000:0.026545,((91978540_Rhodopseudomonas_palustris_BisB5:0.016088,86751333_Rhodopseudomonas_palustris_HaA2:0.021834)0.807000:0.017479,39937479_Rhodopseudomonas_palustris_CGA009:0.038656)0.927000:0.047763)0.918000:0.050844,(148253700_Bradyrhizobium_sp._BTAi1:0.000000,146338941_Bradyrhizobium_sp._ORS278:0.000000)0.856000:0.036058)0.848000:0.065780,27377515_Bradyrhizobium_japonicum_USDA_110:0.108592)0.992000:0.174035,(148261732_Acidiphilium_cryptum_JF-5:0.168776,114327781_Granulibacter_bethesdensis_CGDNIH1:0.173871)0.921000:0.089142)0.954000:0.097342)0.878000:0.042028,13475814_Mesorhizobium_loti_MAFF303099:0.175804)0.777000:0.037179,((((((110677447_Roseobacter_denitrificans_OCh_114:0.127749,99079905_Silicibacter_sp._TM1040:0.058506)0.521000:0.039239,56698235_Silicibacter_pomeroyi_DSS-3:0.118876)0.825000:0.026942,((126460927_Rhodobacter_sphaeroides_ATCC_17029:0.012634,77462037_Rhodobacter_sphaeroides_2.4.1:0.000000)0.773000:0.009257,146278936_Rhodobacter_sphaeroides_ATCC_17025:0.071147)0.989000:0.081905)0.687000:0.032815,159042627_Dinoroseobacter_shibae_DFL_12:0.204559)0.700000:0.025588,89056545_Jannaschia_sp._CCS1:0.148828)0.569000:0.111872,113476240_Trichodesmium_erythraeum_IMS101:0.415222)0.970000:0.244703)0.966000:0.126215,((((94968492_Acidobacteria_bacterium_Ellin345:0.189877,116625440_Solibacter_usitatus_Ellin6076:0.188110)0.336000:0.040238,116623025_Solibacter_usitatus_Ellin6076:0.227542)0.994000:0.218909,((37520249_Gloeobacter_violaceus_PCC_7421:0.042202,(83816666_Salinibacter_ruber_DSM_13855:0.149281,(((21244175_Xanthomonas_axonopodis_pv._citri_st:0.006297,78049134_Xanthomonas_campestris_pv._vesicato:0.000000)0.757000:0.007219,(21232751_Xanthomonas_campestris_pv._campestr:0.000000,66767175_Xanthomonas_campestris_pv._campestr:0.000000)0.779000:0.005545)0.978000:0.093245,((((157374087_Shewanella_sediminis_HAW-EB3:0.044337,(170725361_Shewanella_woodyi_ATCC_51908:0.026472,((120597548_Shewanella_sp._W3-18-1:0.000000,146294311_Shewanella_putrefaciens_CN-32:0.000000)0.748000:0.007643,(((153002197_Shewanella_baltica_OS185:0.000000,160876918_Shewanella_baltica_OS195:0.000000)0.441000:0.000000,126172853_Shewanella_baltica_OS155:0.012830)0.954000:0.026027,((114046119_Shewanella_sp._MR-7:0.000000,(113971674_Shewanella_sp._MR-4:0.000000,117921951_Shewanella_sp._ANA-3:0.000000)0.000000:0.000000)0.767000:0.007535,24372330_Shewanella_oneidensis_MR-1:0.018032)0.876000:0.012862)0.743000:0.006351)0.944000:0.044270)0.129000:0.015514)0.732000:0.019668,119773807_Shewanella_amazonensis_SB2B:0.063543)0.784000:0.039828,56459848_Idiomarina_loihiensis_L2TR:0.166305)0.924000:0.067727,114798236_Hyphomonas_neptunium_ATCC_15444:0.160751)0.854000:0.037351)0.925000:0.062411)0.808000:0.023151)0.890000:0.054459,(148557320_Sphingomonas_wittichii_RW1:0.113741,103487465_Sphingopyxis_alaskensis_RB2256:0.069844)1.000000:0.303465)0.942000:0.081879)0.959000:0.107557,((126699138_Clostridium_difficile_630:0.265526,((((138896911_Geobacillus_thermodenitrificans_NG8:0.018212,56421873_Geobacillus_kaustophilus_HTA426:0.042027)0.994000:0.076534,((((92113863_Chromohalobacter_salexigens_DSM_304:0.151359,((116053885_Pseudomonas_aeruginosa_UCBPP-PA14:0.000000,15595362_Pseudomonas_aeruginosa_PAO1:0.000000)0.752000:0.012918,152985532_Pseudomonas_aeruginosa_PA7:0.000567)1.000000:0.194220)0.340000:0.032220,160902391_Petrotoga_mobilis_SJ95:0.284238)0.933000:0.079794,(150388511_Alkaliphilus_metalliredigens_QYMF:0.082274,89895454_Desulfitobacterium_hafniense_Y51:0.098071)0.703000:0.010749)0.788000:0.027153,((15613430_Bacillus_halodurans_C-125:0.138293,23100722_Oceanobacillus_iheyensis_HTE831:0.128140)0.425000:0.027825,56963034_Bacillus_clausii_KSM-K16:0.079509)0.858000:0.025924)0.795000:0.019798)0.935000:0.050005,51894301_Symbiobacterium_thermophilum_IAM_14:0.130667)0.868000:0.040474,((((159897624_Herpetosiphon_aurantiacus_ATCC_2377:0.246803,((81230343_Synechococcus_elongatus_PCC_7942:0.446667,172037809_Cyanothece_sp._ATCC_51142:0.118642)0.545000:0.068210,((((114320078_Alkalilimnicola_ehrlichei_MLHE-1:0.259153,(((41406705_Mycobacterium_avium_subsp._paratube:0.008078,118467107_Mycobacterium_avium_104:0.010617)0.972000:0.049243,(118616327_Mycobacterium_ulcerans_Agy99:0.249423,183984888_Mycobacterium_marinum_M:0.000000)0.992000:0.079413)0.357000:0.013286,(15607913_Mycobacterium_tuberculosis_H37Rv:0.000000,(15840188_Mycobacterium_tuberculosis_CDC1551:0.000000,(31791961_Mycobacterium_bovis_AF2122_97:0.000000,(121636697_Mycobacterium_bovis_BCG_str._Pasteu:0.000000,(148660550_Mycobacterium_tuberculosis_H37Ra:0.000000,148821979_Mycobacterium_tuberculosis_F11:0.000000)0.000000:0.000000)0.000000:0.000000)0.000000:0.000000)0.000000:0.000000)0.975000:0.055734)0.971000:0.082761)0.862000:0.068280,((((170741049_Methylobacterium_sp._4-46:0.046231,170746569_Methylobacterium_radiotolerans_JCM_:0.052695)0.964000:0.057719,(160899996_Delftia_acidovorans_SPH-1:0.089046,(91789720_Polaromonas_sp._JS666:0.063893,((((((((((172061639_Burkholderia_ambifaria_MC40-6:0.006517,115352777_Burkholderia_ambifaria_AMMD:0.000000)0.604000:0.006524,170734037_Burkholderia_cenocepacia_MC0-3:0.000000)0.635000:0.006516,161523804_Burkholderia_multivorans_ATCC_17616:0.006535)0.000000:0.000000,(107023609_Burkholderia_cenocepacia_AU_1054:0.000000,116690693_Burkholderia_cenocepacia_HI2424:0.000000)0.000000:0.000000)0.407000:0.000000,78067470_Burkholderia_sp._383:0.019701)0.780000:0.006528,134296876_Burkholderia_vietnamiensis_G4:0.013556)0.886000:0.013231,((((126441121_Burkholderia_pseudomallei_668:0.000000,126452986_Burkholderia_pseudomallei_1106a:0.000000)0.000000:0.000000,(76809668_Burkholderia_pseudomallei_1710b:0.000000,53718335_Burkholderia_pseudomallei_K96243:0.000000)0.000000:0.000000)0.000000:0.000000,((53724697_Burkholderia_mallei_ATCC_23344:0.000000,121598290_Burkholderia_mallei_SAVP1:0.000000)0.000000:0.000000,(124383504_Burkholderia_mallei_NCTC_10229:0.000000,126448916_Burkholderia_mallei_NCTC_10247:0.000000)0.000000:0.000000)0.925000:0.006565)0.000000:0.000000,83718790_Burkholderia_thailandensis_E264:0.006583)0.726000:0.006477)0.929000:0.020270,91785136_Burkholderia_xenovorans_LB400:0.025890)0.911000:0.034970,(((((((33596099_Bordetella_parapertussis_12822:0.000000,(33601495_Bordetella_bronchiseptica_RB50:0.000000,33593660_Bordetella_pertussis_Tohama_I:0.000000)0.000000:0.000000)0.729000:0.007253,163857165_Bordetella_petrii_DSM_12804:0.060036)0.514000:0.013222,187478137_Bordetella_avium_197N:0.040299)0.944000:0.037196,94309767_Ralstonia_metallidurans_CH34:0.014687)0.432000:0.012827,73540544_Ralstonia_eutropha_JMP134:0.010880)0.788000:0.008258,113868738_Ralstonia_eutropha_H16:0.000000)0.889000:0.023007,17547220_Ralstonia_solanacearum_GMI1000:0.106103)0.527000:0.021372)0.830000:0.017892,(134093866_Herminiimonas_arsenicoxydans:0.013101,152979978_Janthinobacterium_sp._Marseille:0.012059)0.993000:0.072876)0.925000:0.034117)0.442000:0.011489)0.288000:0.024649)0.203000:0.017943,124268239_Methylibium_petroleiphilum_PM1:0.107647)0.705000:0.032350,(33603198_Bordetella_bronchiseptica_RB50:0.000000,(33598288_Bordetella_parapertussis_12822:0.000000,33593980_Bordetella_pertussis_Tohama_I:0.000000)0.000000:0.000000)1.000000:0.235958)0.982000:0.126542)0.725000:0.017655,((((110679453_Roseobacter_denitrificans_OCh_114:0.138452,159046717_Dinoroseobacter_shibae_DFL_12:0.145202)0.810000:0.035252,(((160896229_Delftia_acidovorans_SPH-1:0.025056,91787698_Polaromonas_sp._JS666:0.099709)0.527000:0.025015,120609289_Acidovorax_avenae_subsp._citrulli_A:0.049995)0.967000:0.069399,((((71733901_Pseudomonas_syringae_pv._phaseolico:0.000000,66045917_Pseudomonas_syringae_pv._syringae_B:0.000000)0.988000:0.097280,167644488_Caulobacter_sp._K31:0.257669)0.604000:0.042627,146310419_Enterobacter_sp._638:0.141066)0.734000:0.026415,158424395_Azorhizobium_caulinodans_ORS_571:0.161910)0.562000:0.024816)0.963000:0.097227)0.880000:0.049539,121596435_Acidovorax_sp._JS42:0.264379)0.280000:0.044846,((((33596811_Bordetella_parapertussis_12822:0.006242,33600583_Bordetella_bronchiseptica_RB50:0.000000)0.971000:0.071335,116694929_Ralstonia_eutropha_H16:0.120294)0.939000:0.050189,121608896_Verminephrobacter_eiseniae_EF01-2:0.082775)0.688000:0.042466,33603218_Bordetella_bronchiseptica_RB50:0.232214)0.740000:0.037920)0.016000:0.029292)0.515000:0.046133,145589346_Polynucleobacter_sp._QLW-P1DMWA-1:0.236674)0.868000:0.050014)0.859000:0.041074)0.881000:0.044059,((55980724_Thermus_thermophilus_HB8:0.013952,46198711_Thermus_thermophilus_HB27:0.020250)0.999000:0.139979,(86609539_Synechococcus_sp._JA-2-3Ba:0.000000,86607105_Synechococcus_sp._JA-3-3Ab:0.006490)0.998000:0.140316)0.338000:0.032237)0.835000:0.035604,163847602_Chloroflexus_aurantiacus_J-10-fl:0.144977)0.892000:0.042468,(110667449_Haloquadratum_walsbyi_DSM_16790:0.490622,(94985243_Deinococcus_geothermalis_DSM_11300:0.092943,15806534_Deinococcus_radiodurans_R1:0.048913)0.930000:0.077559)0.755000:0.020639)0.891000:0.058821)0.903000:0.061889)0.825000:0.037366,(((78356684_Desulfovibrio_desulfuricans_G20:0.254587,((108797847_Mycobacterium_sp._MCS:0.000000,119866941_Mycobacterium_sp._KMS:0.000000)0.823000:0.006480,126433487_Mycobacterium_sp._JLS:0.000000)1.000000:0.414148)0.143000:0.097979,108803146_Rubrobacter_xylanophilus_DSM_9941:0.410585)0.821000:0.057512,(156741480_Roseiflexus_castenholzii_DSM_13941:0.032870,148657829_Roseiflexus_sp._RS-1:0.033303)0.988000:0.124341)0.930000:0.070103)0.789000:0.079612)0.788000:0.033513)0.928000:0.061499)0.905000:0.067664)0.941000:0.112626)0.976000:0.230584,(((((116254304_Rhizobium_leguminosarum_bv._viciae_:0.051866,15890271_Agrobacterium_tumefaciens_str._C58:0.056627)0.967000:0.093935,(163857532_Bordetella_petrii_DSM_12804:0.036273,187477283_Bordetella_avium_197N:0.048244)0.968000:0.091402)0.489000:0.052216,56695768_Silicibacter_pomeroyi_DSS-3:0.165366)0.829000:0.031295,(((73537798_Ralstonia_eutropha_JMP134:0.030818,94312974_Ralstonia_metallidurans_CH34:0.030753)0.925000:0.077816,163855559_Bordetella_petrii_DSM_12804:0.184155)0.959000:0.109536,(21224283_Streptomyces_coelicolor_A3:0.120949,118468010_Mycobacterium_smegmatis_str._MC2_15:0.170703)0.997000:0.186830)0.870000:0.051392)0.837000:0.066322,(((146339517_Bradyrhizobium_sp._ORS278:0.019327,148254301_Bradyrhizobium_sp._BTAi1:0.007871)0.292000:0.016696,27377983_Bradyrhizobium_japonicum_USDA_110:0.094144)0.751000:0.030785,90424459_Rhodopseudomonas_palustris_BisB18:0.138045)0.897000:0.066490)0.999000:0.334555)0.838000:0.087219,((182414856_Opitutus_terrae_PB90-1:0.558954,116623786_Solibacter_usitatus_Ellin6076:0.244521)0.853000:0.101943,94970105_Acidobacteria_bacterium_Ellin345:0.487456)0.065000:0.058139)1.000000:0.447843,33594031_Bordetella_pertussis_Tohama_I:0.006437)0.507000:0.000000,33602938_Bordetella_bronchiseptica_RB50:0.000000,33598046_Bordetella_parapertussis_12822:0.000000);
