# Supplementary material for: Genome-wide phylogenetic analysis of the pathogenic potential of Vibrio furnissii
Source: Front Microbiol. 2014 Aug 21;5:435. doi: 10.3389/fmicb.2014.00435 (PMC4139957; doi:10.3389/fmicb.2014.00435)
Supplement: Supplementary file 1 [file DataSheet1.ZIP › all_vfu_trees/VfuA00224.afa-gb-o.phylip_phyml_tree.txt]

(((((((((((((((((((((((((((((((71903614_Streptococcus_pyogenes_MGAS6180:0.000000,(139473666_Streptococcus_pyogenes_str._Manfred:0.000000,(15675225_Streptococcus_pyogenes_M1_GAS:0.000000,(21910437_Streptococcus_pyogenes_MGAS315:0.000000,(28896013_Streptococcus_pyogenes_SSI-1:0.000000,(71910790_Streptococcus_pyogenes_MGAS5005:0.000000,(94988710_Streptococcus_pyogenes_MGAS9429:0.000000,94992533_Streptococcus_pyogenes_MGAS2096:0.000000)0.000000:0.000000)0.000000:0.000000)0.000000:0.000000)0.000000:0.000000)0.000000:0.000000)0.000000:0.000000)0.000000:0.000000,94994523_Streptococcus_pyogenes_MGAS10750:0.000000)0.911000:0.011469,50914312_Streptococcus_pyogenes_MGAS10394:0.000000)0.000000:0.000000,94990600_Streptococcus_pyogenes_MGAS10270:0.000000)0.000000:0.000000,19746195_Streptococcus_pyogenes_MGAS8232:0.000000)0.855000:0.011464,((55822939_Streptococcus_thermophilus_CNRZ1066:0.000000,(55821019_Streptococcus_thermophilus_LMG_1831:0.000000,116627783_Streptococcus_thermophilus_LMD-9:0.000000)0.000000:0.000000)0.572000:0.000000,(((146318385_Streptococcus_suis_05ZYH33:0.000000,146320577_Streptococcus_suis_98HAH33:0.000000)0.937000:0.034908,24379604_Streptococcus_mutans_UA159:0.035395)0.002000:0.000000,(25011258_Streptococcus_agalactiae_NEM316:0.000000,(22537300_Streptococcus_agalactiae_2603V_R:0.000000,76787976_Streptococcus_agalactiae_A909:0.000000)0.000000:0.000000)0.545000:0.000000)0.550000:0.011436)0.000000:0.000000)0.765000:0.011612,((157151050_Streptococcus_gordonii_str._Challis:0.000000,125717696_Streptococcus_sanguinis_SK36:0.011461)0.761000:0.011465,((15903039_Streptococcus_pneumoniae_R6:0.000000,(116515714_Streptococcus_pneumoniae_D39:0.000000,(15900955_Streptococcus_pneumoniae_TIGR4:0.000000,182684161_Streptococcus_pneumoniae_CGSP14:0.011501)0.000000:0.000000)0.000000:0.000000)0.000000:0.000000,169832763_Streptococcus_pneumoniae_Hungary19A:0.000000)0.593000:0.000000)0.794000:0.011585)0.714000:0.008261,(116511959_Lactococcus_lactis_subsp._cremoris_:0.000000,(125624253_Lactococcus_lactis_subsp._cremoris_:0.000000,15673102_Lactococcus_lactis_subsp._lactis_Il:0.000000)0.000000:0.000000)0.931000:0.043151)0.775000:0.022299,(((116873192_Listeria_welshimeri_serovar_6b_str.:0.000000,16800937_Listeria_innocua_Clip11262:0.000000)0.525000:0.000000,(16803799_Listeria_monocytogenes_EGD-e:0.000000,46907989_Listeria_monocytogenes_str._4b_F236:0.000000)0.815000:0.011738)0.830000:0.052125,(((((16077729_Bacillus_subtilis_subsp._subtilis_s:0.034592,(((52079148_Bacillus_licheniformis_ATCC_14580:0.000000,52784515_Bacillus_licheniformis_ATCC_14580:0.000000)0.918000:0.036971,((((49183319_Bacillus_anthracis_str._Sterne:0.000000,(52144943_Bacillus_cereus_E33L:0.000000,(42779415_Bacillus_cereus_ATCC_10987:0.000000,(30018548_Bacillus_cereus_ATCC_14579:0.000000,163938296_Bacillus_weihenstephanensis_KBAB4:0.000000)0.000000:0.000000)0.000000:0.000000)0.000000:0.000000)0.000000:0.000000,(49479079_Bacillus_thuringiensis_serovar_konk:0.000000,118476054_Bacillus_thuringiensis_str._Al_Haka:0.000000)0.000000:0.000000)0.000000:0.000000,(30260477_Bacillus_anthracis_str._Ames:0.000000,47525567_Bacillus_anthracis_str._Ames_Ancest:0.000000)0.000000:0.000000)0.975000:0.083543,152974126_Bacillus_cereus_subsp._cytotoxis_NV:0.011355)0.964000:0.063357)0.546000:0.000868,157691415_Bacillus_pumilus_SAFR-032:0.011532)0.891000:0.031988)0.001000:0.000000,154685156_Bacillus_amyloliquefaciens_FZB42:0.011301)0.880000:0.023400,(56418810_Geobacillus_kaustophilus_HTA426:0.022845,138893931_Geobacillus_thermodenitrificans_NG8:0.000000)0.961000:0.058856)0.752000:0.010187,23098214_Oceanobacillus_iheyensis_HTE831:0.049262)0.416000:0.013309,(169825828_Lysinibacillus_sphaericus_C3-41:0.126127,(((56962858_Bacillus_clausii_KSM-K16:0.106096,15613211_Bacillus_halodurans_C-125:0.063469)0.827000:0.031160,(((57867385_Staphylococcus_epidermidis_RP62A:0.000000,27468508_Staphylococcus_epidermidis_ATCC_122:0.000000)0.887000:0.023277,(((15927479_Staphylococcus_aureus_subsp._aureus:0.000000,15924895_Staphylococcus_aureus_subsp._aureus:0.000000)0.000000:0.000000,((148268378_Staphylococcus_aureus_subsp._aureus:0.000000,150394440_Staphylococcus_aureus_subsp._aureus:0.000000)0.000000:0.000000,((156980221_Staphylococcus_aureus_subsp._aureus:0.000000,57650656_Staphylococcus_aureus_subsp._aureus:0.000000)0.000000:0.000000,((49486724_Staphylococcus_aureus_subsp._aureus:0.000000,21283575_Staphylococcus_aureus_subsp._aureus:0.000000)0.000000:0.000000,((87160459_Staphylococcus_aureus_subsp._aureus:0.000000,88195804_Staphylococcus_aureus_subsp._aureus:0.000000)0.000000:0.000000,((151222055_Staphylococcus_aureus_subsp._aureus:0.000000,161510128_Staphylococcus_aureus_subsp._aureus:0.000000)0.000000:0.000000,(82751561_Staphylococcus_aureus_RF122:0.000000,49484146_Staphylococcus_aureus_subsp._aureus:0.000000)0.000000:0.000000)0.000000:0.000000)0.000000:0.000000)0.000000:0.000000)0.000000:0.000000)0.000000:0.000000)0.531000:0.000000,73662195_Staphylococcus_saprophyticus_subsp.:0.034717)0.011000:0.011289)0.485000:0.023279,70726047_Staphylococcus_haemolyticus_JCSC143:0.000000)0.997000:0.124677)0.260000:0.013104,172056503_Exiguobacterium_sibiricum_255-15:0.085226)0.759000:0.024261)0.860000:0.038469)0.779000:0.020350)0.834000:0.041361)0.911000:0.056251,(29375317_Enterococcus_faecalis_V583:0.043870,((81429165_Lactobacillus_sakei_subsp._sakei_23:0.035567,((((((161507067_Lactobacillus_helveticus_DPC_4571:0.000000,(42519596_Lactobacillus_johnsonii_NCC_533:0.000000,116630137_Lactobacillus_gasseri_ATCC_33323:0.000000)0.994000:0.094766)0.575000:0.035835,58336855_Lactobacillus_acidophilus_NCFM:0.000000)0.731000:0.042957,(116513593_Lactobacillus_delbrueckii_subsp._bu:0.000000,104773602_Lactobacillus_delbrueckii_subsp._bu:0.000000)0.903000:0.064176)0.993000:0.146322,116494556_Lactobacillus_casei_ATCC_334:0.000000)0.707000:0.025577,(116493117_Pediococcus_pentosaceus_ATCC_25745:0.076187,116490506_Oenococcus_oeni_PSU-1:0.172625)0.673000:0.034895)0.797000:0.046359,90962321_Lactobacillus_salivarius_UCC118:0.053401)0.732000:0.010403)0.847000:0.023034,(116334214_Lactobacillus_brevis_ATCC_367:0.074828,(((116617682_Leuconostoc_mesenteroides_subsp._me:0.022630,170016834_Leuconostoc_citreum_KM20:0.000000)0.976000:0.082143,(148544658_Lactobacillus_reuteri_F275:0.023684,184155952_Lactobacillus_fermentum_IFO_3956:0.070613)0.144000:0.023297)0.832000:0.034557,28377922_Lactobacillus_plantarum_WCFS1:0.023891)0.878000:0.026822)0.000000:0.000000)0.949000:0.055687)0.000000:0.000000)0.931000:0.082849,(((((86739360_Frankia_sp._CcI3:0.024341,111220613_Frankia_alni_ACN14a:0.016477)0.795000:0.018602,158317729_Frankia_sp._EAN1pec:0.000000)0.824000:0.024712,119717815_Nocardioides_sp._JS614:0.085085)0.854000:0.022883,72162979_Thermobifida_fusca_YX:0.047336)0.758000:0.011207,((152964726_Kineococcus_radiotolerans_SRS30216:0.060052,(((((((145295025_Corynebacterium_glutamicum_R:0.000000,(19552081_Corynebacterium_glutamicum_ATCC_130:0.000000,62389744_Corynebacterium_glutamicum_ATCC_130:0.000000)0.000000:0.000000)0.844000:0.032323,25027486_Corynebacterium_efficiens_YS-314:0.026957)0.854000:0.042790,38233432_Corynebacterium_diphtheriae_NCTC_13:0.061372)0.665000:0.045735,(68536650_Corynebacterium_jeikeium_K411:0.064138,172040209_Corynebacterium_urealyticum_DSM_710:0.062434)0.748000:0.038151)0.666000:0.011039,((((((57116803_Mycobacterium_tuberculosis_H37Rv:0.000000,15840373_Mycobacterium_tuberculosis_CDC1551:0.000000)0.000000:0.000000,(31792138_Mycobacterium_bovis_AF2122_97:0.000000,(121636874_Mycobacterium_bovis_BCG_str._Pasteu:0.000000,(148660728_Mycobacterium_tuberculosis_H37Ra:0.000000,148822158_Mycobacterium_tuberculosis_F11:0.000000)0.000000:0.000000)0.000000:0.000000)0.000000:0.000000)0.000000:0.000000,(183984523_Mycobacterium_marinum_M:0.000000,118619792_Mycobacterium_ulcerans_Agy99:0.000000)0.000000:0.000000)0.000000:0.000000,(15826976_Mycobacterium_leprae_TN:0.045526,(41406991_Mycobacterium_avium_subsp._paratube:0.000000,118466048_Mycobacterium_avium_104:0.000000)0.918000:0.022377)0.000000:0.000000)0.000000:0.000000,((54026969_Nocardia_farcinica_IFM_10152:0.000000,169628149_Mycobacterium_abscessus:0.000000)0.817000:0.011127,111022536_Rhodococcus_sp._RHA1:0.011359)0.806000:0.011220)0.765000:0.011333,((145222451_Mycobacterium_gilvum_PYR-GCK:0.011373,118471354_Mycobacterium_smegmatis_str._MC2_15:0.011194)0.006000:0.000000,((120405823_Mycobacterium_vanbaalenii_PYR-1:0.000000,126437275_Mycobacterium_sp._JLS:0.000000)0.000000:0.000000,(108801294_Mycobacterium_sp._MCS:0.000000,119870445_Mycobacterium_sp._KMS:0.000000)0.000000:0.000000)0.525000:0.000000)0.955000:0.034292)0.778000:0.016581)0.878000:0.022497,(117927584_Acidothermus_cellulolyticus_11B:0.059649,((((28572258_Tropheryma_whipplei_TW08_27:0.000000,28493047_Tropheryma_whipplei_str._Twist:0.000000)1.000000:0.218708,((148273735_Clavibacter_michiganensis_subsp._mi:0.000000,170782918_Clavibacter_michiganensis_subsp._se:0.010997)0.875000:0.057919,50955506_Leifsonia_xyli_subsp._xyli_str._CTC:0.036132)0.783000:0.046910)0.775000:0.029349,50843216_Propionibacterium_acnes_KPA171202:0.109102)0.879000:0.068605,(119025711_Bifidobacterium_adolescentis_ATCC_1:0.036792,23465464_Bifidobacterium_longum_NCC2705:0.011648)0.930000:0.059378)0.771000:0.013920)0.000000:0.000000)0.768000:0.011458,(134103111_Saccharopolyspora_erythraea_NRRL_23:0.069910,(159039726_Salinispora_arenicola_CNS-205:0.000000,145596329_Salinispora_tropica_CNB-440:0.000000)0.938000:0.045916)0.000000:0.000000)0.763000:0.011104)0.757000:0.011781,(((116669378_Arthrobacter_sp._FB24:0.011634,119964268_Arthrobacter_aurescens_TC1:0.010746)0.843000:0.023935,163839113_Renibacterium_salmoninarum_ATCC_332:0.023081)0.979000:0.071897,((29830006_Streptomyces_avermitilis_MA-4680:0.000000,182436526_Streptomyces_griseus_subsp._griseus:0.011439)0.626000:0.011311,21223175_Streptomyces_coelicolor_A3:0.000000)0.729000:0.011453)0.000000:0.000000)0.382000:0.010694)0.960000:0.092310)0.871000:0.042925,((((167038090_Thermoanaerobacter_pseudethanolicus:0.000000,167039196_Thermoanaerobacter_sp._X514:0.000000)0.763000:0.022760,20807099_Thermoanaerobacter_tengcongensis_MB:0.025129)0.944000:0.065330,(((160879499_Clostridium_phytofermentans_ISDg:0.243347,(158319600_Alkaliphilus_oremlandii_OhILAs:0.054919,150388771_Alkaliphilus_metalliredigens_QYMF:0.036514)0.922000:0.073103)0.724000:0.016420,(((((((148381216_Clostridium_botulinum_A_str._ATCC_3:0.000000,(153933103_Clostridium_botulinum_A_str._ATCC_1:0.000000,(153936248_Clostridium_botulinum_A_str._Hall:0.000000,(153939400_Clostridium_botulinum_F_str._Langel:0.000000,170758795_Clostridium_botulinum_A3_str._Loch_:0.000000)0.000000:0.000000)0.000000:0.000000)0.000000:0.000000)0.518000:0.000000,170755491_Clostridium_botulinum_B1_str._Okra:0.011384)0.890000:0.034618,118443009_Clostridium_novyi_NT:0.095241)0.770000:0.018784,(187935645_Clostridium_botulinum_B_str._Eklund:0.035905,150015241_Clostridium_beijerinckii_NCIMB_8052:0.048241)0.961000:0.065867)0.761000:0.018745,28211985_Clostridium_tetani_E88:0.081573)0.618000:0.011605,(153956081_Clostridium_kluyveri_DSM_555:0.048554,15895932_Clostridium_acetobutylicum_ATCC_824:0.101238)0.728000:0.022674)0.466000:0.056940,(110800092_Clostridium_perfringens_ATCC_13124:0.000000,(18311242_Clostridium_perfringens_str._13:0.000000,110803328_Clostridium_perfringens_SM101:0.000000)0.000000:0.000000)0.971000:0.089366)0.977000:0.135668)0.659000:0.014938,(125975357_Clostridium_thermocellum_ATCC_27405:0.038656,(126697900_Clostridium_difficile_630:0.062750,169824265_Finegoldia_magna_ATCC_29328:0.307372)0.938000:0.126953)0.917000:0.072096)0.771000:0.036931)0.863000:0.049154,(89896637_Desulfitobacterium_hafniense_Y51:0.096855,167631048_Heliobacterium_modesticaldum_Ice1:0.133696)0.873000:0.042984)0.771000:0.018175)0.429000:0.012792,(134300187_Desulfotomaculum_reducens_MI-1:0.182485,((83590844_Moorella_thermoacetica_ATCC_39073:0.240714,147678864_Pelotomaculum_thermopropionicum_SI:0.024795)0.727000:0.059333,169831771_Candidatus_Desulforudis_audaxviator:0.043128)0.749000:0.022816)0.904000:0.058869)0.779000:0.029380,146296855_Caldicellulosiruptor_saccharolyticu:0.311426)0.796000:0.044733,108803668_Rubrobacter_xylanophilus_DSM_9941:0.160386)0.714000:0.012742,((((((((113477645_Trichodesmium_erythraeum_IMS101:0.141889,22300001_Thermosynechococcus_elongatus_BP-1:0.071942)0.402000:0.025832,((37521963_Gloeobacter_violaceus_PCC_7421:0.165934,(17231987_Nostoc_sp._PCC_7120:0.000000,75909567_Anabaena_variabilis_ATCC_29413:0.000000)0.959000:0.060855)0.000000:0.000000,((56751936_Synechococcus_elongatus_PCC_6301:0.000000,81300977_Synechococcus_elongatus_PCC_7942:0.000000)0.971000:0.058590,158334598_Acaryochloris_marina_MBIC11017:0.072817)0.161000:0.012080)0.000000:0.000000)0.893000:0.034921,(((166367339_Microcystis_aeruginosa_NIES-843:0.070009,16330097_Synechocystis_sp._PCC_6803:0.036374)0.000000:0.000000,170077156_Synechococcus_sp._PCC_7002:0.034431)0.462000:0.012251,172038900_Cyanothece_sp._ATCC_51142:0.045570)0.825000:0.024548)0.819000:0.026258,((86605998_Synechococcus_sp._JA-3-3Ab:0.046145,86608842_Synechococcus_sp._JA-2-3Ba:0.012479)0.890000:0.048919,(((157412666_Prochlorococcus_marinus_str._MIT_92:0.000000,((123967864_Prochlorococcus_marinus_str._AS9601:0.000000,(78778691_Prochlorococcus_marinus_str._MIT_93:0.000000,126695666_Prochlorococcus_marinus_str._MIT_93:0.000000)0.000000:0.000000)0.511000:0.000000,(33860862_Prochlorococcus_marinus_subsp._past:0.021839,123965572_Prochlorococcus_marinus_str._MIT_95:0.000000)0.529000:0.010742)0.383000:0.010784)1.000000:0.169039,(124024248_Prochlorococcus_marinus_str._MIT_93:0.000000,33864183_Prochlorococcus_marinus_str._MIT_93:0.035513)0.805000:0.023705)0.000000:0.000000,(((((33864717_Synechococcus_sp._WH_8102:0.000000,78183791_Synechococcus_sp._CC9902:0.000000)0.914000:0.011869,78211730_Synechococcus_sp._CC9605:0.000000)0.000000:0.000000,148241321_Synechococcus_sp._RCC307:0.023632)0.221000:0.011677,(148238576_Synechococcus_sp._WH_7803:0.000000,113954443_Synechococcus_sp._CC9311:0.000000)0.560000:0.000000)0.863000:0.024465,((159902871_Prochlorococcus_marinus_str._MIT_92:0.049972,(72383505_Prochlorococcus_marinus_str._NATL2A:0.000000,124025096_Prochlorococcus_marinus_str._NATL1A:0.000000)0.796000:0.022204)0.310000:0.011952,33239787_Prochlorococcus_marinus_subsp._mari:0.019323)0.903000:0.040231)0.855000:0.024697)0.938000:0.079683)0.882000:0.057496)0.883000:0.073781,((15806776_Deinococcus_radiodurans_R1:0.028773,94984975_Deinococcus_geothermalis_DSM_11300:0.048318)0.933000:0.149209,(46199364_Thermus_thermophilus_HB27:0.000000,55981396_Thermus_thermophilus_HB8:0.000000)0.997000:0.252471)0.919000:0.097965)0.908000:0.116219,((32474455_Rhodopirellula_baltica_SH_1:0.352535,(((((29840740_Chlamydophila_caviae_GPIC:0.011627,62185554_Chlamydophila_abortus_S26_3:0.011796)0.198000:0.011454,89897835_Chlamydophila_felis_Fe_C-56:0.000000)0.936000:0.077987,((33242131_Chlamydophila_pneumoniae_TW-183:0.000000,15618681_Chlamydophila_pneumoniae_CWL029:0.000000)0.000000:0.000000,(16752269_Chlamydophila_pneumoniae_AR39:0.000000,15836305_Chlamydophila_pneumoniae_J138:0.000000)0.000000:0.000000)0.872000:0.053075)0.740000:0.059903,46445668_Candidatus_Protochlamydia_amoebophi:0.313575)0.116000:0.144851,((15835512_Chlamydia_muridarum_Nigg:0.024423,(15605339_Chlamydia_trachomatis_D_UW-3_CX:0.000000,76789347_Chlamydia_trachomatis_A_HAR-13:0.000000)0.544000:0.000000)0.434000:0.012037,(166155698_Chlamydia_trachomatis_L2b_UCH-1_pro:0.000000,166154823_Chlamydia_trachomatis_434_Bu:0.000000)0.509000:0.000000)0.805000:0.080000)0.968000:0.170169)0.546000:0.028273,114565925_Syntrophomonas_wolfei_subsp._wolfei:0.291568)0.727000:0.024019)0.738000:0.024985,78045143_Carboxydothermus_hydrogenoformans_Z:0.161242)0.898000:0.058795,(((((((148263393_Geobacter_uraniireducens_Rf4:0.028383,(78223920_Geobacter_metallireducens_GS-15:0.046461,118580949_Pelobacter_propionicus_DSM_2379:0.116151)0.748000:0.033094)0.956000:0.091155,77920551_Pelobacter_carbinolicus_DSM_2380:0.156523)0.822000:0.037633,(((((78484557_Thiomicrospira_crunogena_XCL-2:0.127689,(((92115316_Chromohalobacter_salexigens_DSM_304:0.000000,((134302295_Francisella_tularensis_subsp._tular:0.000000,187931893_Francisella_tularensis_subsp._media:0.000000)0.000000:0.000000,(89256441_Francisella_tularensis_subsp._holar:0.000000,((115314876_Francisella_tularensis_subsp._holar:0.000000,(156502543_Francisella_tularensis_subsp._holar:0.000000,56708170_Francisella_tularensis_subsp._tular:0.000000)0.000000:0.000000)0.000000:0.000000,(110670641_Francisella_tularensis_subsp._tular:0.000000,(118497381_Francisella_tularensis_subsp._novic:0.000000,167627907_Francisella_philomiragia_subsp._phi:0.000000)0.000000:0.000000)0.000000:0.000000)0.000000:0.000000)0.000000:0.000000)1.000000:0.373316)0.856000:0.079220,152997652_Marinomonas_sp._MWYL1:0.150949)0.834000:0.038629,((83649062_Hahella_chejuensis_KCTC_2396:0.061945,90019833_Saccharophagus_degradans_2-40:0.077019)0.132000:0.050669,((120553399_Marinobacter_aquaeolei_VT8:0.081330,((((77461740_Pseudomonas_fluorescens_PfO-1:0.000000,(70733315_Pseudomonas_fluorescens_Pf-5:0.000000,((167036302_Pseudomonas_putida_GB-1:0.000000,(104784309_Pseudomonas_entomophila_L48:0.000000,170719393_Pseudomonas_putida_W619:0.000000)0.000000:0.000000)0.000000:0.000000,(26991940_Pseudomonas_putida_KT2440:0.000000,148550374_Pseudomonas_putida_F1:0.000000)0.000000:0.000000)0.000000:0.000000)0.000000:0.000000)0.517000:0.000000,(146280892_Pseudomonas_stutzeri_A1501:0.000000,146305294_Pseudomonas_mendocina_ymp:0.000000)0.999000:0.108013)0.451000:0.011476,(71735974_Pseudomonas_syringae_pv._phaseolico:0.000000,(66043346_Pseudomonas_syringae_pv._syringae_B:0.000000,28867353_Pseudomonas_syringae_pv._tomato_str:0.000000)0.000000:0.000000)0.535000:0.000000)0.915000:0.034516,(15600489_Pseudomonas_aeruginosa_PAO1:0.000000,(116053444_Pseudomonas_aeruginosa_UCBPP-PA14:0.000000,152987564_Pseudomonas_aeruginosa_PA7:0.000000)0.000000:0.000000)0.755000:0.012465)0.962000:0.065747)0.466000:0.015558,((((93005402_Psychrobacter_cryohalolentis_K5:0.000000,71065150_Psychrobacter_arcticus_273-4:0.000000)0.914000:0.058071,148653621_Psychrobacter_sp._PRwf-1:0.017874)0.947000:0.112897,((126640935_Acinetobacter_baumannii_ATCC_17978:0.000000,(169796934_Acinetobacter_baumannii:0.000000,169634040_Acinetobacter_baumannii:0.000000)0.451000:0.000000)0.594000:0.002582,50084109_Acinetobacter_sp._ADP1:0.021119)0.904000:0.069050)0.949000:0.112472,110835399_Alcanivorax_borkumensis_SK2:0.097599)0.872000:0.038353)0.770000:0.014478)0.820000:0.036522)0.826000:0.043298)0.374000:0.034724,((54298803_Legionella_pneumophila_str._Paris:0.000000,(148361128_Legionella_pneumophila_str._Corby:0.000000,(52843012_Legionella_pneumophila_subsp._pneum:0.000000,54295644_Legionella_pneumophila_str._Lens:0.000000)0.000000:0.000000)0.820000:0.011967)0.993000:0.159701,(56459318_Idiomarina_loihiensis_L2TR:0.082927,((((((28896815_Vibrio_parahaemolyticus_RIMD_221063:0.000000,156972811_Vibrio_harveyi_ATCC_BAA-1116:0.022846)0.733000:0.011387,(37678224_Vibrio_vulnificus_YJ016:0.000000,(15640197_Vibrio_cholerae_O1_biovar_eltor_str:0.000000,147674491_Vibrio_cholerae_O395:0.000000)0.000000:0.000000)0.535000:0.000000)0.483000:0.005664,27364505_Vibrio_vulnificus_CMCP6:0.016146)0.875000:0.017676,59713128_Vibrio_fischeri_ES114:0.023193)0.740000:0.010437,54307318_Photobacterium_profundum_SS9:0.063500)0.856000:0.031130,((((((117618529_Aeromonas_hydrophila_subsp._hydroph:0.046963,145297194_Aeromonas_salmonicida_subsp._salmon:0.000000)0.849000:0.024506,71278734_Colwellia_psychrerythraea_34H:0.128955)0.817000:0.024536,(((((((165975735_Actinobacillus_pleuropneumoniae_ser:0.011400,126207767_Actinobacillus_pleuropneumoniae_L20:0.011452)0.879000:0.022784,33151764_Haemophilus_ducreyi_35000HP:0.022853)0.928000:0.034691,15602924_Pasteurella_multocida_subsp._multoc:0.011482)0.788000:0.008836,(152978361_Actinobacillus_succinogenes_130Z:0.023052,52424468_Mannheimia_succiniciproducens_MBEL5:0.000000)0.773000:0.006090)0.777000:0.011249,(113460864_Haemophilus_somnus_129PT:0.000000,170717349_Haemophilus_somnus_2336:0.000000)0.855000:0.032354)0.661000:0.023837,(148826716_Haemophilus_influenzae_PittEE:0.000000,((68249227_Haemophilus_influenzae_86-028NP:0.000000,148827827_Haemophilus_influenzae_PittGG:0.000000)0.555000:0.000000,16272592_Haemophilus_influenzae_Rd_KW20:0.011483)0.780000:0.011481)0.761000:0.011703)0.989000:0.087902,109896401_Pseudoalteromonas_atlantica_T6c:0.036920)0.759000:0.012517)0.782000:0.011845,((157144411_Citrobacter_koseri_ATCC_BAA-895:0.000000,(((152972769_Klebsiella_pneumoniae_subsp._pneumo:0.000000,146313639_Enterobacter_sp._638:0.011650)0.850000:0.011627,(16767188_Salmonella_typhimurium_LT2:0.000000,(161617030_Salmonella_enterica_subsp._enterica:0.000000,((((((((((((((((((((((((16762217_Salmonella_enterica_subsp._enterica:0.000000,29143706_Salmonella_enterica_subsp._enterica:0.000000)0.907000:0.011669,15804368_Escherichia_coli_O157_H7_EDL933:0.000000)0.000000:0.000000,26250516_Escherichia_coli_CFT073:0.000000)0.000000:0.000000,82779041_Shigella_dysenteriae_Sd197:0.000000)0.000000:0.000000,15833965_Escherichia_coli_O157_H7_str._Sakai:0.000000)0.000000:0.000000,110644106_Escherichia_coli_536:0.000000)0.000000:0.000000,117626039_Escherichia_coli_APEC_O1:0.000000)0.000000:0.000000,91213298_Escherichia_coli_UTI89:0.000000)0.000000:0.000000,187733202_Shigella_boydii_CDC_3083-94:0.000000)0.000000:0.000000,82546132_Shigella_boydii_Sb227:0.000000)0.000000:0.000000,157154755_Escherichia_coli_E24377A:0.000000)0.000000:0.000000,74314292_Shigella_sonnei_Ss046:0.000000)0.000000:0.000000,170083265_Escherichia_coli_str._K-12_substr._:0.000000)0.000000:0.000000,49176407_Escherichia_coli_str._K-12_substr._:0.000000)0.000000:0.000000,89110239_Escherichia_coli_W3110:0.000000)0.000000:0.000000,170680827_Escherichia_coli_SECEC_SMS-3-5:0.000000)0.000000:0.000000,170022195_Escherichia_coli_ATCC_8739:0.000000)0.000000:0.000000,157163251_Escherichia_coli_HS:0.000000)0.000000:0.000000,110807532_Shigella_flexneri_5_str._8401:0.000000)0.000000:0.000000,30064927_Shigella_flexneri_2a_str._2457T:0.000000)0.000000:0.000000,56480432_Shigella_flexneri_2a_str._301:0.000000)0.000000:0.000000,161505570_Salmonella_enterica_subsp._arizonae:0.000000)0.000000:0.000000,62182388_Salmonella_enterica_subsp._enterica:0.000000)0.000000:0.000000,56415773_Salmonella_enterica_subsp._enterica:0.000000)0.000000:0.000000)0.000000:0.000000)0.519000:0.000000)0.000000:0.000000,119947075_Psychromonas_ingrahamii_37:0.112434)0.838000:0.011569)0.000000:0.000000,((50123135_Erwinia_carotovora_subsp._atrosepti:0.000000,((16124005_Yersinia_pestis_CO92:0.000000,(51594519_Yersinia_pseudotuberculosis_IP_3295:0.000000,(108810257_Yersinia_pestis_Nepal516:0.000000,(108806144_Yersinia_pestis_Antiqua:0.000000,(145600739_Yersinia_pestis_Pestoides_F:0.000000,(162419101_Yersinia_pestis_Angola:0.000000,(170026248_Yersinia_pseudotuberculosis_YPIII:0.000000,(153948778_Yersinia_pseudotuberculosis_IP_3175:0.000000,(22124272_Yersinia_pestis_KIM:0.000000,(45442925_Yersinia_pestis_biovar_Microtus_str:0.000000,123440560_Yersinia_enterocolitica_subsp._ente:0.000000)0.000000:0.000000)0.000000:0.000000)0.000000:0.000000)0.000000:0.000000)0.000000:0.000000)0.000000:0.000000)0.000000:0.000000)0.000000:0.000000)0.000000:0.000000)0.812000:0.011620,37528484_Photorhabdus_luminescens_subsp._lau:0.011977)0.771000:0.011687)0.595000:0.011677,(157368405_Serratia_proteamaculans_568:0.011749,156935891_Enterobacter_sakazakii_ATCC_BAA-894:0.000000)0.000000:0.000000)0.773000:0.023310)0.752000:0.011617)0.000000:0.000000,(77361677_Pseudoalteromonas_haloplanktis_TAC1:0.073352,((((21672830_Buchnera_aphidicola_str._Sg:0.076111,116515298_Buchnera_aphidicola_str._Cc:0.266741)0.806000:0.032054,15617184_Buchnera_aphidicola_str._APS:0.000000)0.930000:0.107211,27905008_Buchnera_aphidicola_str._Bp:0.150354)0.968000:0.098726,(((127511239_Shewanella_loihica_PV-4:0.000000,((114561615_Shewanella_frigidimarina_NCIMB_400:0.000000,91791771_Shewanella_denitrificans_OS217:0.000000)0.924000:0.022791,((((117918831_Shewanella_sp._ANA-3:0.000000,(114049137_Shewanella_sp._MR-7:0.000000,(113968720_Shewanella_sp._MR-4:0.000000,24375807_Shewanella_oneidensis_MR-1:0.000000)0.000000:0.000000)0.858000:0.011287)0.297000:0.011276,(126176198_Shewanella_baltica_OS155:0.000000,(160877210_Shewanella_baltica_OS195:0.000000,153002493_Shewanella_baltica_OS185:0.000000)0.000000:0.000000)0.915000:0.022685)0.000000:0.000000,(146294682_Shewanella_putrefaciens_CN-32:0.000000,(120600524_Shewanella_sp._W3-18-1:0.000000,157960189_Shewanella_pealeana_ATCC_700345:0.000000)0.000000:0.000000)0.000000:0.000000)0.000000:0.000000,167625835_Shewanella_halifaxensis_HAW-EB4:0.011272)0.461000:0.011327)0.000000:0.000000)0.000000:0.000000,119776398_Shewanella_amazonensis_SB2B:0.049179)0.780000:0.011349,(157377279_Shewanella_sediminis_HAW-EB3:0.011511,170724835_Shewanella_woodyi_ATCC_51908:0.022708)0.000000:0.000000)0.858000:0.023274)0.750000:0.012823)0.771000:0.011363)0.918000:0.040254,85060368_Sodalis_glossinidius_str._morsitans:0.049146)0.000000:0.000000)0.147000:0.028908)0.749000:0.023170)0.836000:0.040538)0.759000:0.029702,(77165469_Nitrosococcus_oceani_ATCC_19707:0.161888,53803604_Methylococcus_capsulatus_str._Bath:0.154640)0.365000:0.040265)0.861000:0.064788,(146329276_Dichelobacter_nodosus_VCS1703A:0.333908,(((78049939_Xanthomonas_campestris_pv._vesicato:0.000000,(21244998_Xanthomonas_axonopodis_pv._citri_st:0.000000,(58579865_Xanthomonas_oryzae_pv._oryzae_KACC1:0.000000,84621878_Xanthomonas_oryzae_pv._oryzae_MAFF_:0.000000)0.000000:0.000000)0.000000:0.000000)0.565000:0.000000,(21233561_Xanthomonas_campestris_pv._campestr:0.000000,66770527_Xanthomonas_campestris_pv._campestr:0.000000)0.811000:0.011319)0.781000:0.034306,(((170731281_Xylella_fastidiosa_M12:0.000000,15839269_Xylella_fastidiosa_9a5c:0.011658)0.000000:0.000000,182682653_Xylella_fastidiosa_M23:0.000000)0.000000:0.000000,28199902_Xylella_fastidiosa_Temecula1:0.000000)0.749000:0.026329)0.980000:0.198281)0.875000:0.128712)0.808000:0.066429,((((((((33598621_Bordetella_parapertussis_12822:0.011804,(33594191_Bordetella_pertussis_Tohama_I:0.000000,33603572_Bordetella_bronchiseptica_RB50:0.000000)0.537000:0.000000)0.886000:0.023574,187479679_Bordetella_avium_197N:0.011723)0.740000:0.023387,163854653_Bordetella_petrii_DSM_12804:0.000000)0.999000:0.153440,91775555_Methylobacillus_flagellatus_KT:0.112137)0.793000:0.028539,(((((((91785713_Burkholderia_xenovorans_LB400:0.011582,(((((((134294278_Burkholderia_vietnamiensis_G4:0.000000,78064806_Burkholderia_sp._383:0.000000)0.000000:0.000000,83719895_Burkholderia_thailandensis_E264:0.000000)0.000000:0.000000,76809077_Burkholderia_pseudomallei_1710b:0.000000)0.000000:0.000000,53724405_Burkholderia_mallei_ATCC_23344:0.000000)0.000000:0.000000,(126441529_Burkholderia_pseudomallei_668:0.000000,126451499_Burkholderia_pseudomallei_1106a:0.000000)0.000000:0.000000)0.000000:0.000000,(126450982_Burkholderia_mallei_NCTC_10247:0.000000,53720964_Burkholderia_pseudomallei_K96243:0.000000)0.000000:0.000000)0.000000:0.000000,(121598749_Burkholderia_mallei_SAVP1:0.000000,124385848_Burkholderia_mallei_NCTC_10229:0.000000)0.000000:0.000000)0.000000:0.000000)0.000000:0.000000,(172059215_Burkholderia_ambifaria_MC40-6:0.000000,(115350193_Burkholderia_ambifaria_AMMD:0.000000,(170731518_Burkholderia_cenocepacia_MC0-3:0.000000,(107024447_Burkholderia_cenocepacia_AU_1054:0.000000,116688174_Burkholderia_cenocepacia_HI2424:0.000000)0.000000:0.000000)0.000000:0.000000)0.000000:0.000000)0.865000:0.011544)0.614000:0.011560,161523326_Burkholderia_multivorans_ATCC_17616:0.000000)0.943000:0.047453,17548006_Ralstonia_solanacearum_GMI1000:0.000000)0.755000:0.007571,(73543009_Ralstonia_eutropha_JMP134:0.000000,(113869553_Ralstonia_eutropha_H16:0.000000,94312409_Ralstonia_metallidurans_CH34:0.000000)0.000000:0.000000)0.744000:0.007133)0.785000:0.026725,(((((15794554_Neisseria_meningitidis_Z2491:0.000000,15677304_Neisseria_meningitidis_MC58:0.000000)0.529000:0.000000,(121635136_Neisseria_meningitidis_FAM18:0.000000,161870316_Neisseria_meningitidis_053442:0.000000)0.920000:0.011661)0.000000:0.000000,59801156_Neisseria_gonorrhoeae_FA_1090:0.023677)1.000000:0.203309,34499523_Chromobacterium_violaceum_ATCC_1247:0.047600)0.825000:0.030895,(152980889_Janthinobacterium_sp._Marseille:0.024147,134096520_Herminiimonas_arsenicoxydans:0.011132)0.961000:0.069442)0.936000:0.070114)0.820000:0.031429,71909490_Dechloromonas_aromatica_RCB:0.052388)0.766000:0.019282)0.885000:0.041302,(56477159_Azoarcus_sp._EbN1:0.093385,119896478_Azoarcus_sp._BH72:0.038153)0.997000:0.160734)0.736000:0.012203,74316184_Thiobacillus_denitrificans_ATCC_252:0.138679)0.809000:0.027976,((((121596152_Acidovorax_sp._JS42:0.036876,((160896003_Delftia_acidovorans_SPH-1:0.035156,120613110_Acidovorax_avenae_subsp._citrulli_A:0.012264)0.918000:0.035563,(91790119_Polaromonas_sp._JS666:0.000000,121603267_Polaromonas_naphthalenivorans_CJ2:0.011743)0.668000:0.011732)0.702000:0.023744)0.001000:0.000000,121607593_Verminephrobacter_eiseniae_EF01-2:0.073468)0.790000:0.043037,124265321_Methylibium_petroleiphilum_PM1:0.092225)0.743000:0.017701,171057030_Leptothrix_cholodnii_SP-6:0.106133)0.976000:0.126832)0.819000:0.054515)0.958000:0.120586)0.905000:0.061820,(153006283_Anaeromyxobacter_sp._Fw109-5:0.040136,86159793_Anaeromyxobacter_dehalogenans_2CP-C:0.027972)0.997000:0.190185)0.612000:0.006574,(((153002977_Anaeromyxobacter_sp._Fw109-5:0.041811,86156526_Anaeromyxobacter_dehalogenans_2CP-C:0.033414)0.924000:0.143224,108757579_Myxococcus_xanthus_DK_1622:0.194633)0.840000:0.096467,108756911_Myxococcus_xanthus_DK_1622:0.357097)0.799000:0.060791)0.162000:0.033210,((((121999202_Halorhodospira_halophila_SL1:0.028760,114322010_Alkalilimnicola_ehrlichei_MLHE-1:0.136387)0.885000:0.056592,((((((56461651_Idiomarina_loihiensis_L2TR:0.032627,(83643631_Hahella_chejuensis_KCTC_2396:0.048136,152998439_Marinomonas_sp._MWYL1:0.063331)0.897000:0.056697)0.877000:0.037964,(((54294730_Legionella_pneumophila_str._Lens:0.000000,54297755_Legionella_pneumophila_str._Paris:0.000000)0.000000:0.000000,(148359389_Legionella_pneumophila_str._Corby:0.000000,161723247_Legionella_pneumophila_subsp._pneum:0.000000)0.000000:0.000000)0.995000:0.157874,(77164123_Nitrosococcus_oceani_ATCC_19707:0.130033,((92115386_Chromohalobacter_salexigens_DSM_304:0.122816,110835551_Alcanivorax_borkumensis_SK2:0.070826)0.790000:0.031751,(90023404_Saccharophagus_degradans_2-40:0.070885,120556547_Marinobacter_aquaeolei_VT8:0.072844)0.901000:0.063655)0.001000:0.000000)0.537000:0.014599)0.737000:0.012056)0.765000:0.017187,(((((((156972692_Vibrio_harveyi_ATCC_BAA-1116:0.000000,(28899787_Vibrio_parahaemolyticus_RIMD_221063:0.000000,(27364389_Vibrio_vulnificus_CMCP6:0.000000,(37681375_Vibrio_vulnificus_YJ016:0.000000,XX_VfuA00224_:0.000000)0.000000:0.000000)0.000000:0.000000)0.000000:0.000000)0.512000:0.000000,(15640220_Vibrio_cholerae_O1_biovar_eltor_str:0.000000,147675309_Vibrio_cholerae_O395:0.000000)0.977000:0.049207)0.966000:0.057659,59710675_Vibrio_fischeri_ES114:0.005018)0.807000:0.022165,54310566_Photobacterium_profundum_SS9:0.088011)0.948000:0.066038,77359094_Pseudoalteromonas_haloplanktis_TAC1:0.097955)0.672000:0.023304,((((((50123099_Erwinia_carotovora_subsp._atrosepti:0.026352,85060320_Sodalis_glossinidius_str._morsitans:0.036625)0.826000:0.019920,146313611_Enterobacter_sp._638:0.010960)0.874000:0.022815,(((170083295_Escherichia_coli_str._K-12_substr._:0.000000,(157158058_Escherichia_coli_E24377A:0.000000,(15804402_Escherichia_coli_O157_H7_EDL933:0.000000,(15833997_Escherichia_coli_O157_H7_str._Sakai:0.000000,(161486051_Escherichia_coli_CFT073:0.000000,(74314325_Shigella_sonnei_Ss046:0.000000,(162138327_Escherichia_coli_UTI89:0.000000,(110644138_Escherichia_coli_536:0.000000,(117626072_Escherichia_coli_APEC_O1:0.000000,(170679582_Escherichia_coli_SECEC_SMS-3-5:0.000000,(82779008_Shigella_dysenteriae_Sd197:0.000000,(157144441_Citrobacter_koseri_ATCC_BAA-895:0.000000,152972801_Klebsiella_pneumoniae_subsp._pneumo:0.000000)0.000000:0.000000)0.000000:0.000000)0.000000:0.000000)0.000000:0.000000)0.000000:0.000000)0.000000:0.000000)0.000000:0.000000)0.000000:0.000000)0.000000:0.000000)0.000000:0.000000)0.000000:0.000000)0.000000:0.000000,(16131665_Escherichia_coli_str._K-12_substr._:0.000000,89110206_Escherichia_coli_W3110:0.000000)0.000000:0.000000)0.000000:0.000000,((161505541_Salmonella_enterica_subsp._arizonae:0.000000,(56415805_Salmonella_enterica_subsp._enterica:0.000000,(62182420_Salmonella_enterica_subsp._enterica:0.000000,(161617070_Salmonella_enterica_subsp._enterica:0.000000,(16767221_Salmonella_typhimurium_LT2:0.000000,(16762183_Salmonella_enterica_subsp._enterica:0.000000,29143672_Salmonella_enterica_subsp._enterica:0.000000)0.919000:0.011259)0.000000:0.000000)0.000000:0.000000)0.000000:0.000000)0.000000:0.000000)0.852000:0.011233,(((157163290_Escherichia_coli_HS:0.000000,(170022164_Escherichia_coli_ATCC_8739:0.000000,(56480441_Shigella_flexneri_2a_str._301:0.000000,(30064891_Shigella_flexneri_2a_str._2457T:0.000000,110807496_Shigella_flexneri_5_str._8401:0.000000)0.000000:0.000000)0.000000:0.000000)0.000000:0.000000)0.000000:0.000000,82546164_Shigella_boydii_Sb227:0.000000)0.000000:0.000000,187733738_Shigella_boydii_CDC_3083-94:0.000000)0.865000:0.011192)0.000000:0.000000)0.000000:0.000000)0.001000:0.000000,((((16123976_Yersinia_pestis_CO92:0.000000,(22124304_Yersinia_pestis_KIM:0.000000,45442958_Yersinia_pestis_biovar_Microtus_str:0.000000)0.000000:0.000000)0.000000:0.000000,((51594549_Yersinia_pseudotuberculosis_IP_3295:0.000000,108810289_Yersinia_pestis_Nepal516:0.000000)0.000000:0.000000,((108806179_Yersinia_pestis_Antiqua:0.000000,145600708_Yersinia_pestis_Pestoides_F:0.000000)0.000000:0.000000,(153947747_Yersinia_pseudotuberculosis_IP_3175:0.000000,162418460_Yersinia_pestis_Angola:0.000000)0.000000:0.000000)0.000000:0.000000)0.000000:0.000000)0.870000:0.011615,170026218_Yersinia_pseudotuberculosis_YPIII:0.000000)0.952000:0.046354,123440590_Yersinia_enterocolitica_subsp._ente:0.019107)0.765000:0.016166)0.701000:0.010560,156935862_Enterobacter_sakazakii_ATCC_BAA-894:0.028623)0.875000:0.030926,(157368435_Serratia_proteamaculans_568:0.011432,37528453_Photorhabdus_luminescens_subsp._lau:0.046907)0.002000:0.000000)0.980000:0.079536)0.747000:0.013501,(71279005_Colwellia_psychrerythraea_34H:0.121984,(((((146309527_Pseudomonas_mendocina_ymp:0.025363,((70733445_Pseudomonas_fluorescens_Pf-5:0.012259,77461864_Pseudomonas_fluorescens_PfO-1:0.000000)0.764000:0.012491,(26992028_Pseudomonas_putida_KT2440:0.000000,(148550460_Pseudomonas_putida_F1:0.000000,(167036387_Pseudomonas_putida_GB-1:0.000000,(170724287_Pseudomonas_putida_W619:0.000000,104784398_Pseudomonas_entomophila_L48:0.000000)0.000000:0.000000)0.000000:0.000000)0.000000:0.000000)0.909000:0.025939)0.761000:0.012681)0.356000:0.012481,(66048289_Pseudomonas_syringae_pv._syringae_B:0.000000,(71734750_Pseudomonas_syringae_pv._phaseolico:0.000000,28872621_Pseudomonas_syringae_pv._tomato_str:0.000000)0.000000:0.000000)0.940000:0.037137)0.778000:0.012605,146280569_Pseudomonas_stutzeri_A1501:0.012348)0.002000:0.000000,(116053593_Pseudomonas_aeruginosa_UCBPP-PA14:0.011911,(152985841_Pseudomonas_aeruginosa_PA7:0.000000,15600636_Pseudomonas_aeruginosa_PAO1:0.000000)0.507000:0.000000)0.934000:0.036815)0.927000:0.082571,((117619159_Aeromonas_hydrophila_subsp._hydroph:0.000000,145301020_Aeromonas_salmonicida_subsp._salmon:0.000000)0.873000:0.043326,109900377_Pseudoalteromonas_atlantica_T6c:0.088855)0.883000:0.034118)0.000000:0.000000)0.594000:0.016448)0.382000:0.011809)0.832000:0.029059,((((119773559_Shewanella_amazonensis_SB2B:0.000000,((((120597399_Shewanella_sp._W3-18-1:0.000000,146294460_Shewanella_putrefaciens_CN-32:0.000000)0.000000:0.000000,((153002398_Shewanella_baltica_OS185:0.000000,126172693_Shewanella_baltica_OS155:0.000000)0.000000:0.000000,((113968817_Shewanella_sp._MR-4:0.000000,(117918924_Shewanella_sp._ANA-3:0.000000,114049045_Shewanella_sp._MR-7:0.000000)0.000000:0.000000)0.000000:0.000000,160877119_Shewanella_baltica_OS195:0.000000)0.000000:0.000000)0.000000:0.000000)0.526000:0.000000,24372062_Shewanella_oneidensis_MR-1:0.011829)0.860000:0.025076,(157373608_Shewanella_sediminis_HAW-EB3:0.000000,170728818_Shewanella_woodyi_ATCC_51908:0.000000)0.943000:0.038059)0.765000:0.011077)0.794000:0.011774,(((167622483_Shewanella_halifaxensis_HAW-EB4:0.000000,157960297_Shewanella_pealeana_ATCC_700345:0.000000)0.551000:0.000000,(91791848_Shewanella_denitrificans_OS217:0.023328,127514313_Shewanella_loihica_PV-4:0.023690)0.000000:0.000000)0.764000:0.011641,114564558_Shewanella_frigidimarina_NCIMB_400:0.011597)0.000000:0.000000)0.891000:0.036523,(((148244458_Candidatus_Vesicomyosocius_okutanii:0.065214,((((134301332_Francisella_tularensis_subsp._tular:0.000000,(56707295_Francisella_tularensis_subsp._tular:0.000000,(110669765_Francisella_tularensis_subsp._tular:0.000000,118498158_Francisella_tularensis_subsp._novic:0.000000)0.000000:0.000000)0.000000:0.000000)0.559000:0.000000,167627248_Francisella_philomiragia_subsp._phi:0.011501)0.000000:0.000000,(89256929_Francisella_tularensis_subsp._holar:0.000000,(115315293_Francisella_tularensis_subsp._holar:0.000000,156503119_Francisella_tularensis_subsp._holar:0.000000)0.000000:0.000000)0.848000:0.011577)0.485000:0.011519,187931065_Francisella_tularensis_subsp._media:0.000000)0.998000:0.262509)0.835000:0.053112,118602354_Candidatus_Ruthia_magnifica_str._Cm:0.028424)0.965000:0.102586,(((152978934_Actinobacillus_succinogenes_130Z:0.034004,(((((148828339_Haemophilus_influenzae_PittGG:0.000000,(148826204_Haemophilus_influenzae_PittEE:0.000000,68249734_Haemophilus_influenzae_86-028NP:0.000000)0.000000:0.000000)0.843000:0.011129,16273110_Haemophilus_influenzae_Rd_KW20:0.000000)0.966000:0.061224,15602276_Pasteurella_multocida_subsp._multoc:0.020951)0.729000:0.016126,(113460642_Haemophilus_somnus_129PT:0.000000,170718056_Haemophilus_somnus_2336:0.000000)0.969000:0.057030)0.757000:0.014301,52425423_Mannheimia_succiniciproducens_MBEL5:0.000000)0.838000:0.025635)0.784000:0.032106,((126208790_Actinobacillus_pleuropneumoniae_L20:0.000000,33152168_Haemophilus_ducreyi_35000HP:0.088198)0.351000:0.011945,165976747_Actinobacillus_pleuropneumoniae_ser:0.000000)0.983000:0.112650)0.856000:0.047188,(94677005_Baumannia_cicadellinicola_str._Hc:0.115821,32491021_Wigglesworthia_glossinidia_endosymb:0.278670)0.328000:0.043829)0.891000:0.064023)0.824000:0.030321)0.768000:0.015319,119943802_Psychromonas_ingrahamii_37:0.105593)0.468000:0.023534)0.770000:0.038295,(((((28197981_Xylella_fastidiosa_Temecula1:0.000000,(182680607_Xylella_fastidiosa_M23:0.000000,170729288_Xylella_fastidiosa_M12:0.000000)0.000000:0.000000)0.518000:0.000000,15836655_Xylella_fastidiosa_9a5c:0.011734)0.975000:0.104216,(78049804_Xanthomonas_campestris_pv._vesicato:0.000000,(((58584193_Xanthomonas_oryzae_pv._oryzae_KACC1:0.000000,84625962_Xanthomonas_oryzae_pv._oryzae_MAFF_:0.000000)0.895000:0.011883,66770412_Xanthomonas_campestris_pv._campestr:0.000000)0.000000:0.000000,(21244868_Xanthomonas_axonopodis_pv._citri_st:0.000000,21233448_Xanthomonas_campestris_pv._campestr:0.000000)0.000000:0.000000)0.000000:0.000000)0.777000:0.028479)0.961000:0.107238,78484473_Thiomicrospira_crunogena_XCL-2:0.181046)0.792000:0.024157,53804812_Methylococcus_capsulatus_str._Bath:0.072368)0.831000:0.029542)0.663000:0.014209,((29655333_Coxiella_burnetii_RSA_493:0.000000,154707647_Coxiella_burnetii_Dugway_5J108-111:0.000000)0.529000:0.000000,161829860_Coxiella_burnetii_RSA_331:0.011770)0.987000:0.153646)0.927000:0.068923)0.754000:0.015615,((((((((((121604380_Polaromonas_naphthalenivorans_CJ2:0.000000,91787605_Polaromonas_sp._JS666:0.011846)0.000000:0.000000,89901806_Rhodoferax_ferrireducens_T118:0.075279)0.962000:0.070440,(171059448_Leptothrix_cholodnii_SP-6:0.046266,124266334_Methylibium_petroleiphilum_PM1:0.021183)0.743000:0.031590)0.838000:0.029547,(34495660_Chromobacterium_violaceum_ATCC_1247:0.083270,((((121634106_Neisseria_meningitidis_FAM18:0.000000,59802078_Neisseria_gonorrhoeae_FA_1090:0.000000)0.000000:0.000000,15676157_Neisseria_meningitidis_MC58:0.011726)0.000000:0.000000,161870830_Neisseria_meningitidis_053442:0.012347)0.442000:0.011677,15793060_Neisseria_meningitidis_Z2491:0.000000)0.976000:0.113070)0.724000:0.021925)0.777000:0.020545,(((121595626_Acidovorax_sp._JS42:0.021152,120610596_Acidovorax_avenae_subsp._citrulli_A:0.007655)0.773000:0.005808,160900763_Delftia_acidovorans_SPH-1:0.035898)0.000000:0.000000,121608662_Verminephrobacter_eiseniae_EF01-2:0.047905)0.953000:0.065708)0.795000:0.022160,(17546954_Ralstonia_solanacearum_GMI1000:0.064847,((((152981250_Janthinobacterium_sp._Marseille:0.011868,134093547_Herminiimonas_arsenicoxydans:0.000000)0.952000:0.080169,(145589895_Polynucleobacter_sp._QLW-P1DMWA-1:0.000000,171464032_Polynucleobacter_necessarius_STIR1:0.023952)0.886000:0.040124)0.355000:0.036262,((((53725443_Burkholderia_mallei_ATCC_23344:0.000000,121601559_Burkholderia_mallei_SAVP1:0.000000)0.000000:0.000000,((124385882_Burkholderia_mallei_NCTC_10229:0.000000,126449241_Burkholderia_mallei_NCTC_10247:0.000000)0.000000:0.000000,((126441559_Burkholderia_pseudomallei_668:0.000000,76811011_Burkholderia_pseudomallei_1710b:0.000000)0.000000:0.000000,(126453724_Burkholderia_pseudomallei_1106a:0.000000,53719591_Burkholderia_pseudomallei_K96243:0.000000)0.000000:0.000000)0.000000:0.000000)0.000000:0.000000)0.520000:0.000000,((((115351375_Burkholderia_ambifaria_AMMD:0.000000,(172060415_Burkholderia_ambifaria_MC40-6:0.000000,(161525045_Burkholderia_multivorans_ATCC_17616:0.000000,(107022515_Burkholderia_cenocepacia_AU_1054:0.000000,(116689464_Burkholderia_cenocepacia_HI2424:0.000000,78066057_Burkholderia_sp._383:0.000000)0.000000:0.000000)0.000000:0.000000)0.000000:0.000000)0.000000:0.000000)0.566000:0.000000,134295512_Burkholderia_vietnamiensis_G4:0.011379)0.776000:0.011495,170732770_Burkholderia_cenocepacia_MC0-3:0.000000)0.419000:0.011634,83720350_Burkholderia_thailandensis_E264:0.000000)0.720000:0.011843)0.813000:0.023748,91784462_Burkholderia_xenovorans_LB400:0.000000)0.795000:0.028272)0.278000:0.030407,((113868708_Ralstonia_eutropha_H16:0.012270,(73540567_Ralstonia_eutropha_JMP134:0.000000,94311565_Ralstonia_metallidurans_CH34:0.011726)0.789000:0.011381)0.876000:0.043179,((163857120_Bordetella_petrii_DSM_12804:0.012059,(33596606_Bordetella_parapertussis_12822:0.000000,(33601161_Bordetella_bronchiseptica_RB50:0.000000,33592827_Bordetella_pertussis_Tohama_I:0.000000)0.000000:0.000000)0.541000:0.000000)0.767000:0.014249,187477915_Bordetella_avium_197N:0.022458)0.936000:0.065747)0.753000:0.019097)0.775000:0.031872)0.590000:0.002807)0.856000:0.034015,74318467_Thiobacillus_denitrificans_ATCC_252:0.109392)0.830000:0.028256,((119899502_Azoarcus_sp._BH72:0.060448,71906186_Dechloromonas_aromatica_RCB:0.053186)0.644000:0.024948,56477926_Azoarcus_sp._EbN1:0.055408)0.728000:0.019467)0.811000:0.023006,(82701697_Nitrosospira_multiformis_ATCC_25196:0.128893,91774719_Methylobacillus_flagellatus_KT:0.047048)0.734000:0.014763)0.774000:0.028123,(114330786_Nitrosomonas_eutropha_C91:0.043673,30249444_Nitrosomonas_europaea_ATCC_19718:0.021423)0.856000:0.044271)0.998000:0.208626)0.942000:0.102730,(146329291_Dichelobacter_nodosus_VCS1703A:0.344970,42522842_Bdellovibrio_bacteriovorus_HD100:0.514520)0.802000:0.114594)0.910000:0.076719)0.789000:0.054037,(((((((((56416619_Anaplasma_marginale_str._St._Maries:0.069930,88606993_Anaplasma_phagocytophilum_HZ:0.058653)0.838000:0.049041,((73666864_Ehrlichia_canis_str._Jake:0.022162,((58616965_Ehrlichia_ruminantium_str._Gardel:0.000000,57238970_Ehrlichia_ruminantium_str._Welgevon:0.000000)0.513000:0.000000,58578906_Ehrlichia_ruminantium_str._Welgevon:0.023090)0.895000:0.034343)0.792000:0.013339,88657941_Ehrlichia_chaffeensis_str._Arkansas:0.000000)0.942000:0.067232)0.897000:0.071198,(58584885_Wolbachia_endosymbiont_strain_TRS_o:0.026552,42520776_Wolbachia_endosymbiont_of_Drosophil:0.009838)0.874000:0.064889)0.923000:0.081740,(88608415_Neorickettsia_sennetsu_str._Miyayam:0.187722,(182676893_Beijerinckia_indica_subsp._indica_A:0.232389,58038276_Gluconobacter_oxydans_621H:0.349727)0.993000:0.385327)0.894000:0.156258)0.624000:0.034154,((((((15892547_Rickettsia_conorii_str._Malish_7:0.000000,157828499_Rickettsia_rickettsii_str._Sheila_S:0.000000)0.000000:0.000000,((165933219_Rickettsia_rickettsii_str._Iowa:0.000000,157964534_Rickettsia_massiliae_MTU5:0.000000)0.000000:0.000000,(67459079_Rickettsia_felis_URRWXCal2:0.000000,157825751_Rickettsia_akari_str._Hartford:0.000000)0.000000:0.000000)0.000000:0.000000)0.547000:0.000000,((15604312_Rickettsia_prowazekii_str._Madrid_E:0.000000,51473636_Rickettsia_typhi_str._Wilmington:0.000000)0.928000:0.023426,157803783_Rickettsia_canadensis_str._McKiel:0.000000)0.762000:0.011701)0.000000:0.000000,(157827215_Rickettsia_bellii_OSU_85-389:0.000000,91205500_Rickettsia_bellii_RML369-C:0.000000)0.765000:0.023596)0.952000:0.129445,148285059_Orientia_tsutsugamushi_Boryong:0.235164)0.901000:0.099906,((114798822_Hyphomonas_neptunium_ATCC_15444:0.084485,(((16125775_Caulobacter_crescentus_CB15:0.012270,167645425_Caulobacter_sp._K31:0.024396)0.930000:0.059011,114570609_Maricaulis_maris_MCS10:0.065247)0.779000:0.022532,(((((114326871_Granulibacter_bethesdensis_CGDNIH1:0.070276,148259238_Acidiphilium_cryptum_JF-5:0.081655)0.932000:0.085450,162147772_Gluconacetobacter_diazotrophicus_PA:0.040410)0.194000:0.029935,58040813_Gluconobacter_oxydans_621H:0.052645)0.953000:0.086359,(((((85374356_Erythrobacter_litoralis_HTCC2594:0.022552,87199314_Novosphingobium_aromaticivorans_DSM:0.090581)0.874000:0.026742,103488489_Sphingopyxis_alaskensis_RB2256:0.051324)0.699000:0.014298,148554134_Sphingomonas_wittichii_RW1:0.091962)0.427000:0.040922,56551470_Zymomonas_mobilis_subsp._mobilis_ZM:0.165397)0.957000:0.116189,(83592871_Rhodospirillum_rubrum_ATCC_11170:0.079411,83309824_Magnetospirillum_magneticum_AMB-1:0.128514)0.949000:0.079101)0.815000:0.034906)0.871000:0.044827,((((((90424770_Rhodopseudomonas_palustris_BisB18:0.012163,115524150_Rhodopseudomonas_palustris_BisA53:0.000000)0.710000:0.021318,((92118249_Nitrobacter_hamburgensis_X14:0.012421,((148257387_Bradyrhizobium_sp._BTAi1:0.012189,146342459_Bradyrhizobium_sp._ORS278:0.000000)0.002000:0.000000,75676545_Nitrobacter_winogradskyi_Nb-255:0.025194)0.101000:0.012371)0.744000:0.012401,27381672_Bradyrhizobium_japonicum_USDA_110:0.012431)0.900000:0.023658)0.616000:0.004436,((170751333_Methylobacterium_radiotolerans_JCM_:0.000000,170739391_Methylobacterium_sp._4-46:0.012435)0.474000:0.012415,163849774_Methylobacterium_extorquens_PA1:0.000000)0.993000:0.078871)0.043000:0.008573,((91977833_Rhodopseudomonas_palustris_BisB5:0.000000,86749146_Rhodopseudomonas_palustris_HaA2:0.000000)0.846000:0.012218,39936568_Rhodopseudomonas_palustris_CGA009:0.000000)0.770000:0.019806)0.929000:0.047249,(154245373_Xanthobacter_autotrophicus_Py2:0.061942,158426099_Azorhizobium_caulinodans_ORS_571:0.000000)0.948000:0.048428)0.752000:0.012320,((((((15965897_Sinorhizobium_meliloti_1021:0.000000,86358422_Rhizobium_etli_CFN_42:0.000000)0.583000:0.000000,(150397238_Sinorhizobium_medicae_WSM419:0.012224,116253019_Rhizobium_leguminosarum_bv._viciae_:0.000000)0.538000:0.012101)0.770000:0.016698,159185029_Agrobacterium_tumefaciens_str._C58:0.023069)0.852000:0.034380,((((163843668_Brucella_suis_ATCC_23445:0.012030,(((148558984_Brucella_ovis_ATCC_25840:0.011924,(62290306_Brucella_abortus_biovar_1_str._9-94:0.000000,(82700230_Brucella_melitensis_biovar_Abortus_:0.000000,189024540_Brucella_abortus_S19:0.000000)0.000000:0.000000)0.831000:0.011951)0.532000:0.000000,(161619361_Brucella_canis_ATCC_23365:0.000000,23502284_Brucella_suis_1330:0.000000)0.000000:0.000000)0.000000:0.000000,17986879_Brucella_melitensis_16M:0.000000)0.566000:0.000000)0.466000:0.011990,153009094_Ochrobactrum_anthropi_ATCC_49188:0.000000)0.948000:0.036755,13471509_Mesorhizobium_loti_MAFF303099:0.012164)0.776000:0.011143,110634338_Mesorhizobium_sp._BNC1:0.012560)0.835000:0.025638)0.852000:0.024942,(182677780_Beijerinckia_indica_subsp._indica_A:0.130140,(((49475840_Bartonella_henselae_str._Houston-1:0.011763,163868698_Bartonella_tribocorum_CIP_105476:0.011765)0.000000:0.000000,49474442_Bartonella_quintana_str._Toulouse:0.011781)0.864000:0.047702,121601965_Bartonella_bacilliformis_KC583:0.000000)0.941000:0.062960)0.772000:0.014637)0.876000:0.037320,154252878_Parvibaculum_lavamentivorans_DS-1:0.134165)0.089000:0.037073)0.803000:0.029545)0.901000:0.058079)0.789000:0.038290)0.903000:0.067136,((146276730_Rhodobacter_sphaeroides_ATCC_17025:0.000000,((77462643_Rhodobacter_sphaeroides_2.4.1:0.000000,126461535_Rhodobacter_sphaeroides_ATCC_17029:0.000000)0.524000:0.000000,(((99081864_Silicibacter_sp._TM1040:0.054096,56696067_Silicibacter_pomeroyi_DSS-3:0.010256)0.846000:0.026478,159045024_Dinoroseobacter_shibae_DFL_12:0.040658)0.652000:0.012784,(110680547_Roseobacter_denitrificans_OCh_114:0.083975,89055268_Jannaschia_sp._CCS1:0.039506)0.832000:0.025457)0.950000:0.064603)0.441000:0.011949)0.873000:0.061206,119387000_Paracoccus_denitrificans_PD1222:0.066825)0.965000:0.107598)0.902000:0.069830)0.000000:0.000000)0.916000:0.101443,71082723_Candidatus_Pelagibacter_ubique_HTCC:0.291527)0.910000:0.102044,117926757_Magnetococcus_sp._MC-1:0.278699)0.897000:0.074407,(((((148654325_Roseiflexus_sp._RS-1:0.011554,156740410_Roseiflexus_castenholzii_DSM_13941:0.012039)0.982000:0.134611,163846878_Chloroflexus_aurantiacus_J-10-fl:0.153289)0.756000:0.034832,159901112_Herpetosiphon_aurantiacus_ATCC_2377:0.181062)0.968000:0.161843,(32477472_Rhodopirellula_baltica_SH_1:0.564852,((73748886_Dehalococcoides_sp._CBDB1:0.000000,147669647_Dehalococcoides_sp._BAV1:0.000000)0.532000:0.000000,57234053_Dehalococcoides_ethenogenes_195:0.011342)0.901000:0.109665)0.190000:0.083474)0.753000:0.050675,77920383_Pelobacter_carbinolicus_DSM_2380:0.285753)0.000000:0.000000)0.831000:0.043244,(((51893964_Symbiobacterium_thermophilum_IAM_14:0.160674,(((78221316_Geobacter_metallireducens_GS-15:0.013557,39998500_Geobacter_sulfurreducens_PCA:0.023464)0.843000:0.031441,148266336_Geobacter_uraniireducens_Rf4:0.053926)0.914000:0.048723,118581858_Pelobacter_propionicus_DSM_2379:0.109622)0.927000:0.075507)0.745000:0.015434,(116620297_Solibacter_usitatus_Ellin6076:0.131084,94967078_Acidobacteria_bacterium_Ellin345:0.153711)0.911000:0.122346)0.000000:0.000000,(((((24215017_Leptospira_interrogans_serovar_Lai_:0.000000,45657496_Leptospira_interrogans_serovar_Cope:0.000000)0.734000:0.025062,(116328207_Leptospira_borgpetersenii_serovar_H:0.000000,116330931_Leptospira_borgpetersenii_serovar_H:0.000000)0.855000:0.046109)0.934000:0.141430,183221021_Leptospira_biflexa_serovar_Patoc_st:0.208410)0.856000:0.139839,162449161_Sorangium_cellulosum_So_ce_56:0.388559)0.822000:0.089363,42524707_Bdellovibrio_bacteriovorus_HD100:0.338483)0.293000:0.054675)0.822000:0.029003)0.917000:0.059472)0.704000:0.014233)0.705000:0.012312)0.745000:0.019540,((158521184_Desulfococcus_oleovorans_Hxd3:0.298954,(((39998356_Geobacter_sulfurreducens_PCA:0.052720,78224414_Geobacter_metallireducens_GS-15:0.067419)0.992000:0.374514,83589123_Moorella_thermoacetica_ATCC_39073:0.321077)0.852000:0.118411,((134100194_Saccharopolyspora_erythraea_NRRL_23:0.224669,(72163277_Thermobifida_fusca_YX:0.191949,86742424_Frankia_sp._CcI3:0.367815)0.808000:0.086095)0.799000:0.049748,162451803_Sorangium_cellulosum_So_ce_56:0.154500)0.985000:0.217727)0.540000:0.035012)0.887000:0.131316,(((50842794_Propionibacterium_acnes_KPA171202:0.274950,(119715752_Nocardioides_sp._JS614:0.180681,(((((159039648_Salinispora_arenicola_CNS-205:0.000000,145596251_Salinispora_tropica_CNB-440:0.000000)0.999000:0.130523,163839985_Renibacterium_salmoninarum_ATCC_332:0.027257)0.747000:0.012802,(116671299_Arthrobacter_sp._FB24:0.000000,119962863_Arthrobacter_aurescens_TC1:0.012207)0.306000:0.022701)0.843000:0.029763,((29829614_Streptomyces_avermitilis_MA-4680:0.038146,21223557_Streptomyces_coelicolor_A3:0.024207)0.875000:0.036543,182436130_Streptomyces_griseus_subsp._griseus:0.029426)0.837000:0.033916)0.428000:0.017172,((72160934_Thermobifida_fusca_YX:0.139855,((111225382_Frankia_alni_ACN14a:0.045834,86742471_Frankia_sp._CcI3:0.090087)0.958000:0.139093,((((169630592_Mycobacterium_abscessus:0.036832,(15827263_Mycobacterium_leprae_TN:0.023784,((15610334_Mycobacterium_tuberculosis_H37Rv:0.000000,(15842783_Mycobacterium_tuberculosis_CDC1551:0.000000,((148663056_Mycobacterium_tuberculosis_H37Ra:0.000000,148824393_Mycobacterium_tuberculosis_F11:0.000000)0.000000:0.000000,(121639082_Mycobacterium_bovis_BCG_str._Pasteu:0.000000,31794374_Mycobacterium_bovis_AF2122_97:0.000000)0.000000:0.000000)0.000000:0.000000)0.000000:0.000000)0.915000:0.023561,((183981387_Mycobacterium_marinum_M:0.000000,118617994_Mycobacterium_ulcerans_Agy99:0.012195)0.885000:0.023770,(118464110_Mycobacterium_avium_104:0.000000,41409395_Mycobacterium_avium_subsp._paratube:0.000000)0.881000:0.032462)0.709000:0.013727)0.524000:0.002607)0.873000:0.024725)0.592000:0.011339,((145225238_Mycobacterium_gilvum_PYR-GCK:0.011867,120402806_Mycobacterium_vanbaalenii_PYR-1:0.000000)0.000000:0.000000,(118469673_Mycobacterium_smegmatis_str._MC2_15:0.000000,(119867477_Mycobacterium_sp._KMS:0.000000,(108798380_Mycobacterium_sp._MCS:0.000000,126434064_Mycobacterium_sp._JLS:0.000000)0.000000:0.000000)0.934000:0.035883)0.515000:0.011929)0.207000:0.024440)0.909000:0.025091,(111023344_Rhodococcus_sp._RHA1:0.036285,(((((19552005_Corynebacterium_glutamicum_ATCC_130:0.000000,(62389668_Corynebacterium_glutamicum_ATCC_130:0.000000,145294942_Corynebacterium_glutamicum_R:0.000000)0.000000:0.000000)0.767000:0.012688,25027350_Corynebacterium_efficiens_YS-314:0.011689)0.873000:0.027659,38233332_Corynebacterium_diphtheriae_NCTC_13:0.065548)0.815000:0.034920,(68536696_Corynebacterium_jeikeium_K411:0.029430,172040186_Corynebacterium_urealyticum_DSM_710:0.107033)0.940000:0.072097)0.783000:0.050889,54026506_Nocardia_farcinica_IFM_10152:0.024063)0.002000:0.000000)0.000000:0.000000)0.873000:0.039821,134097688_Saccharopolyspora_erythraea_NRRL_23:0.034753)0.450000:0.026590)0.147000:0.044622)0.903000:0.046275,152965147_Kineococcus_radiotolerans_SRS30216:0.075081)0.665000:0.033822)0.954000:0.112345)0.752000:0.026708)0.567000:0.024830,((50954632_Leifsonia_xyli_subsp._xyli_str._CTC:0.147412,148272380_Clavibacter_michiganensis_subsp._mi:0.264938)0.791000:0.051032,(28572404_Tropheryma_whipplei_TW08_27:0.000000,28493484_Tropheryma_whipplei_str._Twist:0.000000)1.000000:0.642815)0.149000:0.075000)0.761000:0.060970,(23464718_Bifidobacterium_longum_NCC2705:0.015953,119026181_Bifidobacterium_adolescentis_ATCC_1:0.094534)0.998000:0.437790)0.998000:0.526240)0.965000:0.170675)0.854000:0.057873,((51893634_Symbiobacterium_thermophilum_IAM_14:0.486383,((163847396_Chloroflexus_aurantiacus_J-10-fl:0.090505,159900168_Herpetosiphon_aurantiacus_ATCC_2377:0.202798)0.824000:0.064040,(156743315_Roseiflexus_castenholzii_DSM_13941:0.031259,148656349_Roseiflexus_sp._RS-1:0.020021)0.899000:0.088352)0.998000:0.401837)0.516000:0.036753,((83816263_Salinibacter_ruber_DSM_13855:0.344996,(((((53713817_Bacteroides_fragilis_YCH46:0.000000,60682035_Bacteroides_fragilis_NCTC_9343:0.000000)0.652000:0.008324,(29346067_Bacteroides_thetaiotaomicron_VPI-54:0.000000,150006034_Bacteroides_vulgatus_ATCC_8482:0.033618)0.780000:0.026177)0.922000:0.069220,150007586_Parabacteroides_distasonis_ATCC_850:0.115130)0.721000:0.021799,34540779_Porphyromonas_gingivalis_W83:0.196935)0.952000:0.143287,(((150024958_Flavobacterium_psychrophilum_JIP02_:0.061740,146300673_Flavobacterium_johnsoniae_UW101:0.046235)0.817000:0.037959,120436669_Gramella_forsetii_KT0803:0.052427)0.971000:0.130996,110637958_Cytophaga_hutchinsonii_ATCC_33406:0.160255)0.436000:0.040529)0.327000:0.030364)0.893000:0.086936,(((78186341_Pelodictyon_luteolum_DSM_273:0.048573,145219316_Prosthecochloris_vibrioformis_DSM_2:0.012217)0.423000:0.016722,(119356509_Chlorobium_phaeobacteroides_DSM_266:0.036152,78189378_Chlorobium_chlorochromatii_CaD3:0.035319)0.885000:0.034748)0.919000:0.073958,21673182_Chlorobium_tepidum_TLS:0.041116)0.984000:0.192543)0.891000:0.074904)0.665000:0.053544)0.862000:0.068426,(46447235_Candidatus_Protochlamydia_amoebophi:0.357459,((15639096_Treponema_pallidum_subsp._pallidum_:0.055026,42526415_Treponema_denticola_ATCC_35405:0.134271)0.922000:0.185473,19703927_Fusobacterium_nucleatum_subsp._nucl:0.418061)0.808000:0.111727)0.490000:0.018319)0.763000:0.046147,((15606167_Aquifex_aeolicus_VF5:0.483474,(((((93005845_Psychrobacter_cryohalolentis_K5:0.072888,148652066_Psychrobacter_sp._PRwf-1:0.027767)1.000000:0.315745,((((83816462_Salinibacter_ruber_DSM_13855:0.443367,(((24214893_Leptospira_interrogans_serovar_Lai_:0.000000,45657598_Leptospira_interrogans_serovar_Cope:0.000000)0.756000:0.025225,(116328254_Leptospira_borgpetersenii_serovar_H:0.000000,116330978_Leptospira_borgpetersenii_serovar_H:0.000000)0.841000:0.048803)0.999000:0.308917,183221122_Leptospira_biflexa_serovar_Patoc_st:0.127455)0.879000:0.169428)0.623000:0.070630,((119896636_Azoarcus_sp._BH72:0.091987,(((73539989_Ralstonia_eutropha_JMP134:0.011411,(188591039_Cupriavidus_taiwanensis:0.000000,(113866335_Ralstonia_eutropha_H16:0.011267,94309177_Ralstonia_metallidurans_CH34:0.011998)0.791000:0.011348)0.000000:0.000000)0.914000:0.057998,(74317324_Thiobacillus_denitrificans_ATCC_252:0.080941,17549495_Ralstonia_solanacearum_GMI1000:0.127773)0.736000:0.037547)0.712000:0.020832,(((91784748_Burkholderia_xenovorans_LB400:0.080766,(((33593011_Bordetella_pertussis_Tohama_I:0.000000,33600795_Bordetella_bronchiseptica_RB50:0.000000)0.516000:0.000000,187479029_Bordetella_avium_197N:0.081571)0.821000:0.051729,163857713_Bordetella_petrii_DSM_12804:0.043985)0.954000:0.091476)0.409000:0.040540,((((116250378_Rhizobium_leguminosarum_bv._viciae_:0.000000,86356226_Rhizobium_etli_CFN_42:0.023684)0.939000:0.048495,((150377933_Sinorhizobium_medicae_WSM419:0.061255,16263702_Sinorhizobium_meliloti_1021:0.026531)0.825000:0.029153,159186244_Agrobacterium_tumefaciens_str._C58:0.056958)0.813000:0.031885)0.760000:0.018811,((((90424242_Rhodopseudomonas_palustris_BisB18:0.000000,115524887_Rhodopseudomonas_palustris_BisA53:0.059515)0.886000:0.023085,((86749818_Rhodopseudomonas_palustris_HaA2:0.023051,91977214_Rhodopseudomonas_palustris_BisB5:0.012845)0.290000:0.023472,39935869_Rhodopseudomonas_palustris_CGA009:0.047194)0.729000:0.012258)0.443000:0.022812,(92119222_Nitrobacter_hamburgensis_X14:0.022755,27380604_Bradyrhizobium_japonicum_USDA_110:0.011314)0.000000:0.000000)0.811000:0.022792,((146337792_Bradyrhizobium_sp._ORS278:0.011474,148258686_Bradyrhizobium_sp._BTAi1:0.000000)0.976000:0.111530,162148662_Gluconacetobacter_diazotrophicus_PA:0.106198)0.076000:0.031770)0.003000:0.000000)0.713000:0.012046,13476580_Mesorhizobium_loti_MAFF303099:0.059558)0.000000:0.000000)0.757000:0.035568,148243810_Acidiphilium_cryptum_JF-5:0.100316)0.857000:0.038585)0.078000:0.010713)0.970000:0.258507,((169797307_Acinetobacter_baumannii:0.000000,(126640515_Acinetobacter_baumannii_ATCC_17978:0.000000,169634461_Acinetobacter_baumannii:0.000000)0.000000:0.000000)0.906000:0.075638,50083734_Acinetobacter_sp._ADP1:0.024282)1.000000:0.662452)0.130000:0.076108)0.786000:0.058027,((((120603850_Desulfovibrio_vulgaris_subsp._vulga:0.000000,46578573_Desulfovibrio_vulgaris_subsp._vulga:0.000000)0.643000:0.007799,78358610_Desulfovibrio_desulfuricans_G20:0.149344)0.885000:0.105765,94987114_Lawsonia_intracellularis_PHE_MN1-00:0.146653)0.925000:0.191422,51246731_Desulfotalea_psychrophila_LSv54:0.224196)0.872000:0.132772)0.876000:0.094249,(((((86158232_Anaeromyxobacter_dehalogenans_2CP-C:0.032737,153004883_Anaeromyxobacter_sp._Fw109-5:0.069638)0.904000:0.111565,108762524_Myxococcus_xanthus_DK_1622:0.178458)0.956000:0.177405,85859318_Syntrophus_aciditrophicus_SB:0.222750)0.736000:0.037269,182415966_Opitutus_terrae_PB90-1:0.288724)0.219000:0.063440,(((150020672_Thermosipho_melanesiensis_BI429:0.139226,(148270656_Thermotoga_petrophila_RKU-1:0.022507,15643994_Thermotoga_maritima_MSB8:0.000000)0.948000:0.102680)0.890000:0.057694,160902262_Petrotoga_mobilis_SJ95:0.316082)0.000000:0.000000,(154249408_Fervidobacterium_nodosum_Rt17-B1:0.104317,157363798_Thermotoga_lettingae_TMO:0.292563)0.210000:0.036572)0.999000:0.437227)0.880000:0.114496)0.779000:0.063523)0.884000:0.114551,((152992778_Sulfurovum_sp._NBC37-1:0.062204,(152990757_Nitratiruptor_sp._SB155-2:0.144099,(((108563318_Helicobacter_pylori_HPAG1:0.000000,15645527_Helicobacter_pylori_26695:0.000000)0.526000:0.000000,(15611914_Helicobacter_pylori_J99:0.000000,109947811_Helicobacter_acinonychis_str._Sheeb:0.000000)0.830000:0.011310)0.945000:0.101362,32266430_Helicobacter_hepaticus_ATCC_51449:0.094245)0.974000:0.183969)0.884000:0.133123)0.821000:0.084500,((57237622_Campylobacter_jejuni_RM1221:0.000000,(15792115_Campylobacter_jejuni_subsp._jejuni_:0.000000,(121613648_Campylobacter_jejuni_subsp._jejuni_:0.000000,(157415048_Campylobacter_jejuni_subsp._jejuni_:0.000000,153951004_Campylobacter_jejuni_subsp._doylei_:0.000000)0.000000:0.000000)0.000000:0.000000)0.000000:0.000000)0.993000:0.216641,118475031_Campylobacter_fetus_subsp._fetus_82:0.105292)0.819000:0.078513)1.000000:0.527602)0.878000:0.122476,(116747950_Syntrophobacter_fumaroxidans_MPOB:0.342704,158522126_Desulfococcus_oleovorans_Hxd3:0.345282)0.962000:0.254614)0.428000:0.070498,((150398844_Methanococcus_vannielii_SB:0.586750,20091191_Methanosarcina_acetivorans_C2A:1.129900)0.352000:0.204314,147921573_uncultured_methanogenic_archaeon_RC:0.628890)0.934000:0.258780)0.752000:0.030051)0.867000:0.095326,(((((((((((71893767_Mycoplasma_hyopneumoniae_J:0.000000,(54020194_Mycoplasma_hyopneumoniae_232:0.000000,72080737_Mycoplasma_hyopneumoniae_7448:0.000000)0.000000:0.000000)0.997000:0.325599,15829239_Mycoplasma_pulmonis_UAB_CTIP:0.247511)0.234000:0.017225,71894555_Mycoplasma_synoviae_53:0.316894)0.475000:0.061762,15829169_Mycoplasma_pulmonis_UAB_CTIP:0.312355)0.765000:0.045162,(148377565_Mycoplasma_agalactiae_PG2:0.113629,47459324_Mycoplasma_mobile_163K:0.223896)0.187000:0.013342)0.850000:0.070113,((42561294_Mycoplasma_mycoides_subsp._mycoides:0.022310,83319825_Mycoplasma_capricolum_subsp._capric:0.046749)0.905000:0.104575,50365383_Mesoplasma_florum_L1:0.122382)0.991000:0.304925)0.785000:0.052200,((153931653_Clostridium_botulinum_A_str._ATCC_1:0.000000,(153934674_Clostridium_botulinum_A_str._Hall:0.000000,148378683_Clostridium_botulinum_A_str._ATCC_3:0.000000)0.000000:0.000000)0.991000:0.373105,146301512_Flavobacterium_johnsoniae_UW101:0.410706)0.979000:0.307999)0.863000:0.080407,((31544584_Mycoplasma_gallisepticum_R:0.345992,(162448187_Acholeplasma_laidlawii_PG-8A:0.284444,(85057395_Aster_yellows_witches-broom_phytopl:0.012048,39939107_Onion_yellows_phytoplasma_OY-M:0.045427)0.985000:0.331285)0.977000:0.249073)0.800000:0.094313,((26554344_Mycoplasma_penetrans_HF-2:0.252709,(13358064_Ureaplasma_parvum_serovar_3_str._AT:0.000000,170762416_Ureaplasma_parvum_serovar_3_str._AT:0.000000)0.985000:0.301184)0.823000:0.085403,(13508079_Mycoplasma_pneumoniae_M129:0.290397,13508080_Mycoplasma_pneumoniae_M129:0.220817)0.998000:0.473994)0.130000:0.050019)0.822000:0.075774)0.750000:0.060878,((((157156759_Escherichia_coli_E24377A:0.333926,91772773_Methanococcoides_burtonii_DSM_6242:0.229241)0.875000:0.158188,148263902_Geobacter_uraniireducens_Rf4:0.469659)0.987000:0.422335,150017986_Clostridium_beijerinckii_NCIMB_8052:0.759473)0.671000:0.026302,((170761478_Clostridium_botulinum_A3_str._Loch_:0.011458,((148379300_Clostridium_botulinum_A_str._ATCC_3:0.000000,(153931399_Clostridium_botulinum_A_str._ATCC_1:0.000000,153936519_Clostridium_botulinum_A_str._Hall:0.000000)0.000000:0.000000)0.531000:0.000000,(153939167_Clostridium_botulinum_F_str._Langel:0.011224,170754352_Clostridium_botulinum_B1_str._Okra:0.011245)0.784000:0.011187)0.003000:0.000000)0.899000:0.209182,((18309405_Clostridium_perfringens_str._13:0.000000,110799207_Clostridium_perfringens_ATCC_13124:0.010833)0.423000:0.022080,110801811_Clostridium_perfringens_SM101:0.000000)0.973000:0.355679)1.000000:0.824946)0.892000:0.198506)0.784000:0.031627,148259806_Acidiphilium_cryptum_JF-5:0.875148)0.715000:0.025796,((162455882_Sorangium_cellulosum_So_ce_56:0.184694,114320846_Alkalilimnicola_ehrlichei_MLHE-1:0.766286)0.889000:0.215924,(((111115437_Borrelia_afzelii_PKo:0.000000,51598860_Borrelia_garinii_PBi:0.011726)0.434000:0.011653,15594952_Borrelia_burgdorferi_B31:0.000000)0.999000:0.349726,(((((116327571_Leptospira_borgpetersenii_serovar_H:0.000000,116331818_Leptospira_borgpetersenii_serovar_H:0.000000)0.745000:0.019561,(24213785_Leptospira_interrogans_serovar_Lai_:0.000000,45658426_Leptospira_interrogans_serovar_Cope:0.000000)0.548000:0.002300)0.935000:0.150102,183221448_Leptospira_biflexa_serovar_Patoc_st:0.179040)0.997000:0.469926,(15640012_Treponema_pallidum_subsp._pallidum_:0.223126,42527836_Treponema_denticola_ATCC_35405:0.047099)0.999000:0.459424)0.725000:0.048820,(((34557269_Wolinella_succinogenes_DSM_1740:0.043984,((((157164973_Campylobacter_concisus_13826:0.047516,154174762_Campylobacter_curvus_525.92:0.052663)0.290000:0.022608,118475254_Campylobacter_fetus_subsp._fetus_82:0.042387)0.861000:0.031433,((154148234_Campylobacter_hominis_ATCC_BAA-381:0.095936,78776638_Sulfurimonas_denitrificans_DSM_1251:0.201426)0.001000:0.000000,152991980_Sulfurovum_sp._NBC37-1:0.122347)0.871000:0.038822)0.808000:0.024091,(157738288_Arcobacter_butzleri_RM4018:0.176623,152991215_Nitratiruptor_sp._SB155-2:0.116107)0.842000:0.049121)0.765000:0.027501)0.836000:0.075272,(32266857_Helicobacter_hepaticus_ATCC_51449:0.090945,(((108563860_Helicobacter_pylori_HPAG1:0.011872,15646087_Helicobacter_pylori_26695:0.000000)0.000000:0.000000,15612436_Helicobacter_pylori_J99:0.011521)0.630000:0.007169,109948205_Helicobacter_acinonychis_str._Sheeb:0.017085)0.990000:0.222873)0.707000:0.071347)0.895000:0.125811,(((157415362_Campylobacter_jejuni_subsp._jejuni_:0.000000,153952234_Campylobacter_jejuni_subsp._doylei_:0.000000)0.000000:0.000000,(57237983_Campylobacter_jejuni_RM1221:0.000000,15792426_Campylobacter_jejuni_subsp._jejuni_:0.000000)0.000000:0.000000)0.545000:0.000000,121612511_Campylobacter_jejuni_subsp._jejuni_:0.011809)0.793000:0.088402)0.996000:0.337440)0.334000:0.070678)0.190000:0.048458)0.445000:0.061783)0.689000:0.029906)0.000000:0.000000)0.871000:0.101220,((((((30261334_Bacillus_anthracis_str._Ames:0.000000,(47777916_Bacillus_anthracis_str._Ames_Ancest:0.000000,(49184166_Bacillus_anthracis_str._Sterne:0.000000,(118476800_Bacillus_thuringiensis_str._Al_Haka:0.000000,((49477145_Bacillus_thuringiensis_serovar_konk:0.000000,42780420_Bacillus_cereus_ATCC_10987:0.000000)0.000000:0.000000,(30019376_Bacillus_cereus_ATCC_14579:0.000000,163939126_Bacillus_weihenstephanensis_KBAB4:0.000000)0.000000:0.000000)0.000000:0.000000)0.000000:0.000000)0.000000:0.000000)0.000000:0.000000)0.535000:0.000000,52144107_Bacillus_cereus_E33L:0.013184)0.376000:0.012653,152974753_Bacillus_cereus_subsp._cytotoxis_NV:0.000000)0.997000:0.517493,51891749_Symbiobacterium_thermophilum_IAM_14:0.688198)0.543000:0.012016,158522929_Desulfococcus_oleovorans_Hxd3:0.797443)0.483000:0.094321,((((157691896_Bacillus_pumilus_SAFR-032:0.182609,((15615397_Bacillus_halodurans_C-125:0.322253,56964274_Bacillus_clausii_KSM-K16:0.289068)0.487000:0.074849,(16078247_Bacillus_subtilis_subsp._subtilis_s:0.013324,154685618_Bacillus_amyloliquefaciens_FZB42:0.108420)0.930000:0.098078)0.797000:0.030290)0.438000:0.048190,(163119356_Bacillus_licheniformis_ATCC_14580:0.000000,52785047_Bacillus_licheniformis_ATCC_14580:0.000000)0.766000:0.033288)0.916000:0.399730,47459326_Mycoplasma_mobile_163K:1.209790)0.010000:0.000000,(((((158320846_Alkaliphilus_oremlandii_OhILAs:0.115640,150389970_Alkaliphilus_metalliredigens_QYMF:0.139554)0.916000:0.095052,160878380_Clostridium_phytofermentans_ISDg:0.471509)0.744000:0.053008,126698329_Clostridium_difficile_630:0.364130)0.743000:0.077345,(((153954093_Clostridium_kluyveri_DSM_555:0.228575,(((118443754_Clostridium_novyi_NT:0.283465,15894290_Clostridium_acetobutylicum_ATCC_824:0.135046)0.875000:0.055973,(((170757205_Clostridium_botulinum_B1_str._Okra:0.000000,153941231_Clostridium_botulinum_F_str._Langel:0.000000)0.000000:0.000000,170759918_Clostridium_botulinum_A3_str._Loch_:0.000000)0.536000:0.000000,(148379390_Clostridium_botulinum_A_str._ATCC_3:0.000000,(153932608_Clostridium_botulinum_A_str._ATCC_1:0.000000,153937834_Clostridium_botulinum_A_str._Hall:0.000000)0.000000:0.000000)0.803000:0.010932)0.978000:0.143415)0.811000:0.090220,((150016221_Clostridium_beijerinckii_NCIMB_8052:0.093537,187935725_Clostridium_botulinum_B_str._Eklund:0.079317)0.866000:0.056043,(18310188_Clostridium_perfringens_str._13:0.000000,(110799163_Clostridium_perfringens_ATCC_13124:0.000000,110802519_Clostridium_perfringens_SM101:0.000000)0.000000:0.000000)1.000000:0.255031)0.411000:0.043178)0.089000:0.028596)0.786000:0.097584,28210690_Clostridium_tetani_E88:0.348563)0.937000:0.241895,15894426_Clostridium_acetobutylicum_ATCC_824:0.691343)0.881000:0.231796)0.877000:0.138980,(((((94152721_Ralstonia_metallidurans_CH34:0.302438,188591512_Cupriavidus_taiwanensis:0.104731)0.786000:0.094069,(134287620_Burkholderia_vietnamiensis_G4:0.108419,172064794_Burkholderia_ambifaria_MC40-6:0.108642)0.747000:0.061251)0.974000:0.430443,(32765047_Salmonella_enterica_subsp._enterica:0.149086,157412044_Escherichia_coli_APEC_O1:0.003142)1.000000:0.921079)0.959000:0.445731,169796400_Acinetobacter_baumannii:1.158314)0.108000:0.196233,(((28210415_Clostridium_tetani_E88:0.435688,172056743_Exiguobacterium_sibiricum_255-15:0.383841)0.568000:0.096303,125973485_Clostridium_thermocellum_ATCC_27405:0.336170)0.991000:0.415440,83815933_Salinibacter_ruber_DSM_13855:0.745882)0.873000:0.150510)0.001000:0.000000)0.561000:0.090410)0.889000:0.070884)0.935000:0.119241)0.814000:0.122848,(((15594689_Borrelia_burgdorferi_B31:0.023005,51598602_Borrelia_garinii_PBi:0.000000)0.207000:0.022576,111115168_Borrelia_afzelii_PKo:0.000000)0.999000:0.662110,((((161613408_Salmonella_enterica_subsp._enterica:0.131198,28897857_Vibrio_parahaemolyticus_RIMD_221063:0.236176)0.809000:0.076733,(((121610666_Verminephrobacter_eiseniae_EF01-2:0.059418,121605345_Polaromonas_naphthalenivorans_CJ2:0.147232)0.330000:0.029075,154244726_Xanthobacter_autotrophicus_Py2:0.247650)0.913000:0.116530,114799490_Hyphomonas_neptunium_ATCC_15444:0.342081)0.299000:0.054972)0.845000:0.136353,103485553_Sphingopyxis_alaskensis_RB2256:0.289867)0.821000:0.144371,89899997_Rhodoferax_ferrireducens_T118:0.765132)0.972000:0.408143)0.231000:0.091685)0.733000:0.063712,(((15678539_Methanothermobacter_thermautotrophi:0.364419,15678500_Methanothermobacter_thermautotrophi:0.269402)0.397000:0.097595,((19703859_Fusobacterium_nucleatum_subsp._nucl:0.391561,(134095383_Herminiimonas_arsenicoxydans:0.000000,(114326567_Nitrosomonas_eutropha_C91:0.000000,114326628_Nitrosomonas_eutropha_C91:0.000000)0.777000:0.024811)0.989000:0.346750)0.972000:0.302520,(150401988_Methanococcus_maripaludis_C7:0.000000,159906221_Methanococcus_maripaludis_C6:0.000000)0.983000:0.304654)0.300000:0.105184)0.841000:0.162307,(126179428_Methanoculleus_marisnigri_JR1:0.694590,83719885_Burkholderia_thailandensis_E264:0.416687)0.986000:0.454526)0.704000:0.189895)0.748000:0.120908,111225392_Frankia_alni_ACN14a:0.961235)0.677000:0.070934,120536959_Marinobacter_aquaeolei_VT8:0.696314)0.145000:0.097159,83310516_Magnetospirillum_magneticum_AMB-1:0.684869)0.889000:0.243456,83815427_Salinibacter_ruber_DSM_13855:0.808131)0.934000:0.267157,(51244734_Desulfotalea_psychrophila_LSv54:0.449621,54308663_Photobacterium_profundum_SS9:0.966554)0.825000:0.082182)0.302000:0.050678,120556560_Marinobacter_aquaeolei_VT8:0.507179)1.000000:0.705140,134302306_Francisella_tularensis_subsp._tular:0.011949)0.002000:0.000000,118497371_Francisella_tularensis_subsp._novic:0.000000,167627899_Francisella_philomiragia_subsp._phi:0.048108);
