# Supplementary material for: Genome-wide phylogenetic analysis of the pathogenic potential of Vibrio furnissii
Source: Front Microbiol. 2014 Aug 21;5:435. doi: 10.3389/fmicb.2014.00435 (PMC4139957; doi:10.3389/fmicb.2014.00435)
Supplement: Supplementary file 1 [file DataSheet1.ZIP › all_vfu_trees/VfuA00226.afa-gb-o.phylip_phyml_tree.txt]

(((28899788_Vibrio_parahaemolyticus_RIMD_221063:0.026497,XX_VfuA00226_:0.087670)0.892000:0.047999,156972693_Vibrio_harveyi_ATCC_BAA-1116:0.024992)0.996000:0.110880,27364390_Vibrio_vulnificus_CMCP6:0.000000,37681377_Vibrio_vulnificus_YJ016:0.000000);
