# Supplementary material for: Genome-wide phylogenetic analysis of the pathogenic potential of Vibrio furnissii
Source: Front Microbiol. 2014 Aug 21;5:435. doi: 10.3389/fmicb.2014.00435 (PMC4139957; doi:10.3389/fmicb.2014.00435)
Supplement: Supplementary file 1 [file DataSheet1.ZIP › all_vfu_trees/VfuA00227.afa-gb-o.phylip_phyml_tree.txt]

((((((((((((161520510_Burkholderia_multivorans_ATCC_17616:0.693832,113867804_Ralstonia_eutropha_H16:0.071602)0.271000:0.055136,(71279471_Colwellia_psychrerythraea_34H:0.408012,(((171059214_Leptothrix_cholodnii_SP-6:0.176341,124268143_Methylibium_petroleiphilum_PM1:0.111649)0.946000:0.120809,121605258_Polaromonas_naphthalenivorans_CJ2:0.167960)0.821000:0.075497,(91790615_Polaromonas_sp._JS666:0.203800,73542373_Ralstonia_eutropha_JMP134:0.228018)0.848000:0.096302)0.622000:0.062160)0.816000:0.059135)0.897000:0.070533,((((((52840913_Legionella_pneumophila_subsp._pneum:0.000000,148360671_Legionella_pneumophila_str._Corby:0.000000)0.478000:0.000000,54293659_Legionella_pneumophila_str._Lens:0.010293)0.350000:0.010308,54296701_Legionella_pneumophila_str._Paris:0.000000)0.869000:0.130198,52842321_Legionella_pneumophila_subsp._pneum:0.556274)0.955000:0.237900,((90020651_Saccharophagus_degradans_2-40:0.086681,71277983_Colwellia_psychrerythraea_34H:0.613877)0.893000:0.169000,119944705_Psychromonas_ingrahamii_37:0.401126)0.075000:0.005518)0.781000:0.079565,(83643007_Hahella_chejuensis_KCTC_2396:0.848481,((((((((56707896_Francisella_tularensis_subsp._tular:0.000000,(110670367_Francisella_tularensis_subsp._tular:0.000000,169656679_Francisella_tularensis_subsp._holar:0.009614)0.000000:0.000000)0.000000:0.000000,89256730_Francisella_tularensis_subsp._holar:0.000000)0.000000:0.000000,187931755_Francisella_tularensis_subsp._media:0.000000)0.000000:0.000000,134301642_Francisella_tularensis_subsp._tular:0.000000)0.928000:0.009640,118497810_Francisella_tularensis_subsp._novic:0.000000)0.000000:0.000000,167627689_Francisella_philomiragia_subsp._phi:0.009594)0.988000:0.517827,(((148239645_Synechococcus_sp._WH_7803:0.186031,148238401_Synechococcus_sp._WH_7803:0.074749)0.922000:0.109201,78184954_Synechococcus_sp._CC9902:0.141466)0.762000:0.087489,124023768_Prochlorococcus_marinus_str._MIT_93:0.104320)0.984000:0.373118)0.894000:0.224435,((54293651_Legionella_pneumophila_str._Lens:0.031348,52840904_Legionella_pneumophila_subsp._pneum:0.000000)0.044000:0.000000,(148360679_Legionella_pneumophila_str._Corby:0.010512,54296693_Legionella_pneumophila_str._Paris:0.000000)0.306000:0.020758)0.991000:0.417798)0.347000:0.064235)0.799000:0.093600)0.875000:0.151667)0.001000:0.000000,(170744101_Methylobacterium_sp._4-46:0.940519,158316130_Frankia_sp._EAN1pec:0.849122)0.784000:0.158408)0.885000:0.068420,(((((28899789_Vibrio_parahaemolyticus_RIMD_221063:0.104702,156972694_Vibrio_harveyi_ATCC_BAA-1116:0.007659)0.478000:0.047472,XX_VfuA00227_:0.073742)0.870000:0.071133,(27364391_Vibrio_vulnificus_CMCP6:0.000000,37681379_Vibrio_vulnificus_YJ016:0.000000)0.947000:0.106105)0.908000:0.102401,54310569_Photobacterium_profundum_SS9:0.171887)0.870000:0.068252,((34498968_Chromobacterium_violaceum_ATCC_1247:0.322351,17549256_Ralstonia_solanacearum_GMI1000:0.317085)0.866000:0.134373,117619199_Aeromonas_hydrophila_subsp._hydroph:0.242841)0.074000:0.096574)0.812000:0.052388)0.835000:0.064092,((((((((182412558_Opitutus_terrae_PB90-1:0.097973,94967558_Acidobacteria_bacterium_Ellin345:0.159578)0.897000:0.130266,187476679_Bordetella_avium_197N:0.796200)0.370000:0.030684,(46447499_Candidatus_Protochlamydia_amoebophi:0.178881,162455988_Sorangium_cellulosum_So_ce_56:0.734235)0.931000:0.216750)0.721000:0.103732,(((((((113969315_Shewanella_sp._MR-4:0.000000,114046515_Shewanella_sp._MR-7:0.000000)0.494000:0.000000,117919424_Shewanella_sp._ANA-3:0.010442)0.875000:0.061300,(((114562082_Shewanella_frigidimarina_NCIMB_400:0.108235,91792327_Shewanella_denitrificans_OS217:0.104856)0.825000:0.041800,170728387_Shewanella_woodyi_ATCC_51908:0.055039)0.915000:0.056069,((153001901_Shewanella_baltica_OS185:0.009992,126175496_Shewanella_baltica_OS155:0.020776)0.000000:0.000000,160876623_Shewanella_baltica_OS195:0.010042)0.828000:0.044801)0.765000:0.038863)0.946000:0.104166,83649235_Hahella_chejuensis_KCTC_2396:0.124402)0.582000:0.062126,83643522_Hahella_chejuensis_KCTC_2396:0.291816)0.514000:0.057286,(158336164_Acaryochloris_marina_MBIC11017:0.378663,((170729093_Shewanella_woodyi_ATCC_51908:0.071261,(157959950_Shewanella_pealeana_ATCC_700345:0.048765,167626103_Shewanella_halifaxensis_HAW-EB4:0.014342)0.998000:0.190656)0.475000:0.041358,157377514_Shewanella_sediminis_HAW-EB3:0.050837)0.996000:0.350189)0.634000:0.027347)0.817000:0.042194,(162451707_Sorangium_cellulosum_So_ce_56:0.280343,(108756937_Myxococcus_xanthus_DK_1622:0.446206,(162454329_Sorangium_cellulosum_So_ce_56:0.476132,((((((148548505_Pseudomonas_putida_F1:0.010374,(167033011_Pseudomonas_putida_GB-1:0.081170,104782399_Pseudomonas_entomophila_L48:0.039042)0.927000:0.054913)0.763000:0.010847,26989121_Pseudomonas_putida_KT2440:0.000000)0.868000:0.061454,(15599301_Pseudomonas_aeruginosa_PAO1:0.000000,152984511_Pseudomonas_aeruginosa_PA7:0.022784)0.989000:0.156997)0.890000:0.071199,170722025_Pseudomonas_putida_W619:0.161792)0.820000:0.052854,((((78486116_Thiomicrospira_crunogena_XCL-2:0.181791,56460953_Idiomarina_loihiensis_L2TR:0.290162)0.081000:0.022101,((53802724_Methylococcus_capsulatus_str._Bath:0.214063,((110639467_Cytophaga_hutchinsonii_ATCC_33406:0.311886,110834379_Alcanivorax_borkumensis_SK2:0.195695)0.652000:0.046808,(109899207_Pseudoalteromonas_atlantica_T6c:0.238411,((((((170726141_Shewanella_woodyi_ATCC_51908:0.087707,(157961329_Shewanella_pealeana_ATCC_700345:0.063219,167623516_Shewanella_halifaxensis_HAW-EB4:0.000000)0.932000:0.070263)0.936000:0.051136,((((126174792_Shewanella_baltica_OS155:0.000000,160875807_Shewanella_baltica_OS195:0.010068)0.789000:0.009998,153001137_Shewanella_baltica_OS185:0.010392)0.903000:0.049628,((146293403_Shewanella_putrefaciens_CN-32:0.000000,120598518_Shewanella_sp._W3-18-1:0.000000)0.939000:0.056751,(((117920893_Shewanella_sp._ANA-3:0.000000,113970594_Shewanella_sp._MR-4:0.010240)0.776000:0.010745,114047825_Shewanella_sp._MR-7:0.009741)0.865000:0.043602,24373571_Shewanella_oneidensis_MR-1:0.035257)0.977000:0.089590)0.467000:0.015314)0.928000:0.057665,(114563582_Shewanella_frigidimarina_NCIMB_400:0.076126,91793738_Shewanella_denitrificans_OS217:0.065842)0.922000:0.053449)0.685000:0.013686)0.000000:0.000000,157375992_Shewanella_sediminis_HAW-EB3:0.101559)0.689000:0.007460,119774442_Shewanella_amazonensis_SB2B:0.129252)0.819000:0.040428,127513168_Shewanella_loihica_PV-4:0.149480)0.611000:0.008278,77360140_Pseudoalteromonas_haloplanktis_TAC1:0.183343)0.229000:0.041009)0.806000:0.048021)0.629000:0.014676)0.243000:0.016960,(82703665_Nitrosospira_multiformis_ATCC_25196:0.101352,(71908766_Dechloromonas_aromatica_RCB:0.139079,119899144_Azoarcus_sp._BH72:0.215018)0.978000:0.158664)0.804000:0.038340)0.883000:0.046880)0.000000:0.000000,50084140_Acinetobacter_sp._ADP1:0.288718)0.900000:0.079584,(77458308_Pseudomonas_fluorescens_PfO-1:0.127581,(((((16273490_Haemophilus_influenzae_Rd_KW20:0.000000,(68249810_Haemophilus_influenzae_86-028NP:0.000000,148828415_Haemophilus_influenzae_PittGG:0.000000)0.000000:0.000000)0.861000:0.010534,148826126_Haemophilus_influenzae_PittEE:0.000000)0.795000:0.010675,15602076_Pasteurella_multocida_subsp._multoc:0.020952)0.525000:0.018473,(170717251_Haemophilus_somnus_2336:0.000000,113461281_Haemophilus_somnus_129PT:0.010502)0.959000:0.091982)0.932000:0.103373,((121635787_Neisseria_meningitidis_FAM18:0.000000,(15793250_Neisseria_meningitidis_Z2491:0.000000,(161871005_Neisseria_meningitidis_053442:0.000000,59802258_Neisseria_gonorrhoeae_FA_1090:0.000000)0.000000:0.000000)0.000000:0.000000)0.491000:0.000000,15677955_Neisseria_meningitidis_MC58:0.010630)0.872000:0.071577)0.961000:0.155105)0.629000:0.064651)0.817000:0.051391)0.791000:0.049852,((146306585_Pseudomonas_mendocina_ymp:0.118194,152987392_Pseudomonas_aeruginosa_PA7:0.000000)0.000000:0.000000,(116051297_Pseudomonas_aeruginosa_UCBPP-PA14:0.000000,15598479_Pseudomonas_aeruginosa_PAO1:0.000000)0.799000:0.033845)0.959000:0.139781)0.890000:0.097745)0.701000:0.066620)0.876000:0.144398)0.000000:0.000001)0.845000:0.039986)0.642000:0.045075,153004421_Anaeromyxobacter_sp._Fw109-5:0.330953)0.687000:0.065891,((((71280745_Colwellia_psychrerythraea_34H:0.217892,148254818_Bradyrhizobium_sp._BTAi1:0.281646)0.640000:0.019924,124268016_Methylibium_petroleiphilum_PM1:0.292137)0.335000:0.010697,(146307249_Pseudomonas_mendocina_ymp:0.201804,70733472_Pseudomonas_fluorescens_Pf-5:0.054810)0.979000:0.194334)0.482000:0.044451,((((54295100_Legionella_pneumophila_str._Lens:0.000000,148359798_Legionella_pneumophila_str._Corby:0.000000)0.434000:0.000000,54298151_Legionella_pneumophila_str._Paris:0.010351)0.002000:0.000000,52842467_Legionella_pneumophila_subsp._pneum:0.021122)0.947000:0.275555,42524479_Bdellovibrio_bacteriovorus_HD100:0.469935)0.856000:0.179549)0.728000:0.050091)0.874000:0.075773,(78048956_Xanthomonas_campestris_pv._vesicato:0.253347,89053753_Jannaschia_sp._CCS1:0.382980)0.921000:0.183687)0.759000:0.036094,(103487042_Sphingopyxis_alaskensis_RB2256:0.733263,((37524107_Photorhabdus_luminescens_subsp._lau:0.211339,(((182678413_Beijerinckia_indica_subsp._indica_A:0.102385,92109751_Nitrobacter_hamburgensis_X14:0.184014)0.712000:0.033438,91779505_Burkholderia_xenovorans_LB400:0.170534)0.962000:0.113185,((110679170_Roseobacter_denitrificans_OCh_114:0.162829,((((99081564_Silicibacter_sp._TM1040:0.117801,56696169_Silicibacter_pomeroyi_DSS-3:0.039861)0.760000:0.056478,159043325_Dinoroseobacter_shibae_DFL_12:0.078347)0.850000:0.058074,(148254812_Bradyrhizobium_sp._BTAi1:0.158598,86356246_Rhizobium_etli_CFN_42:0.309290)0.898000:0.136601)0.742000:0.017730,(158425109_Azorhizobium_caulinodans_ORS_571:0.076766,182680034_Beijerinckia_indica_subsp._indica_A:0.358497)0.658000:0.089779)0.851000:0.044788)0.435000:0.072446,(((126451597_Burkholderia_pseudomallei_1106a:0.000000,76809551_Burkholderia_pseudomallei_1710b:0.000000)0.497000:0.000000,53719312_Burkholderia_pseudomallei_K96243:0.022584)0.995000:0.199580,((115523961_Rhodopseudomonas_palustris_BisA53:0.114029,146343847_Bradyrhizobium_sp._ORS278:0.154171)0.095000:0.036812,16264256_Sinorhizobium_meliloti_1021:0.217441)0.417000:0.028011)0.897000:0.095004)0.700000:0.016317)0.870000:0.070291)0.887000:0.082303,(((((16127485_Caulobacter_crescentus_CB15:0.192216,167644723_Caulobacter_sp._K31:0.081211)0.971000:0.155912,152982906_Janthinobacterium_sp._Marseille:0.156738)0.184000:0.049033,((167034063_Pseudomonas_putida_GB-1:0.067563,(170721371_Pseudomonas_putida_W619:0.068029,104782323_Pseudomonas_entomophila_L48:0.128619)0.392000:0.021001)0.862000:0.045489,(148546272_Pseudomonas_putida_F1:0.009202,26987728_Pseudomonas_putida_KT2440:0.013036)0.983000:0.149171)0.795000:0.072138)0.901000:0.096693,94313606_Ralstonia_metallidurans_CH34:0.195677)0.935000:0.121957,((((70728674_Pseudomonas_fluorescens_Pf-5:0.154361,77457469_Pseudomonas_fluorescens_PfO-1:0.095655)0.942000:0.146097,89900399_Rhodoferax_ferrireducens_T118:0.167908)0.927000:0.153319,((33595751_Bordetella_parapertussis_12822:0.000000,33600277_Bordetella_bronchiseptica_RB50:0.000000)0.475000:0.000000,33593863_Bordetella_pertussis_Tohama_I:0.011375)0.983000:0.196081)0.660000:0.098877,114570582_Maricaulis_maris_MCS10:0.334677)0.000000:0.000000)0.575000:0.057181)0.739000:0.045235)0.868000:0.133905)0.754000:0.071848)0.802000:0.096343,(16127136_Caulobacter_crescentus_CB15:0.118664,148557294_Sphingomonas_wittichii_RW1:0.119311)0.883000:0.106329)0.998000:0.401816,162450156_Sorangium_cellulosum_So_ce_56:0.277098)0.904000:0.196670,145595586_Salinispora_tropica_CNB-440:0.262426)0.686000:0.100712,158313571_Frankia_sp._EAN1pec:0.501070)0.947000:0.237903,182435259_Streptomyces_griseus_subsp._griseus:0.092192)0.805000:0.052249,21224376_Streptomyces_coelicolor_A3:0.091274,29828760_Streptomyces_avermitilis_MA-4680:0.067051);
